# Supplementary material for: The divergence history of European blue mussel species reconstructed from Approximate Bayesian Computation: the effects of sequencing techniques and sampling strategies
Source: PeerJ. 2018 Jul 30;6:e5198. doi: 10.7717/peerj.5198 (PMC6071616; doi:10.7717/peerj.5198)
Supplement: Supplemental Information 3 [file peerj-06-5198-s003.zip]

Archive with 420 entries (349 files):
- Supplementary_Methods/
- Supplementary_Methods/MethodS2b.R
- Supplementary_Methods/MethodS1b.py
- Supplementary_Methods/README
- Supplementary_Methods/MethodS1a.R
- Supplementary_Methods/MethodS1c.R
- Supplementary_Methods/MethodS2a.sh
- Supplementary_Methods/MethodS3a.R
- Supplementary_Methods/MethodS3d.R
- Supplementary_Methods/MethodS3b.R
- Supplementary_Methods/MethodS3c.R
- Supplementary_Methods/input_simul/
- Supplementary_Methods/sources/
- Supplementary_Methods/input_simul/capture_n4/
- Supplementary_Methods/input_simul/capture_n4/.DS_Store
- Supplementary_Methods/input_simul/rna-seq_n4/
- Supplementary_Methods/input_simul/rna-seq_n4/.DS_Store
- Supplementary_Methods/input_simul/capture_n2/
- Supplementary_Methods/input_simul/capture_n2/.DS_Store
- Supplementary_Methods/input_simul/rna-seq_n2/
- Supplementary_Methods/input_simul/rna-seq_n2/.DS_Store
- Supplementary_Methods/input_simul/capture_n8/
- Supplementary_Methods/input_simul/capture_n8/.DS_Store
- Supplementary_Methods/sources/data_prog2.snp2fs/
- Supplementary_Methods/sources/data_prog2.snp2fs/snp2fs.py
- Supplementary_Methods/sources/data_prog1.mscalcout/
- Supplementary_Methods/sources/data_prog1.mscalcout/readme
- Supplementary_Methods/sources/data_prog1.mscalcout/spmain.c
- Supplementary_Methods/sources/data_prog1.mscalcout/spalloc.c
- Supplementary_Methods/sources/data_prog1.mscalcout/spmain.h
- Supplementary_Methods/sources/data_prog1.mscalcout/nr.c
- Supplementary_Methods/sources/data_prog1.mscalcout/sidna.c
- Supplementary_Methods/sources/data_prog1.mscalcout/spinout.c
- Supplementary_Methods/sources/data_prog1.mscalcout/sprun.h
- Supplementary_Methods/sources/data_prog1.mscalcout/sputil.c
- Supplementary_Methods/sources/data_prog1.mscalcout/nr.h
- Supplementary_Methods/sources/data_prog1.mscalcout/mscalcout
- Supplementary_Methods/sources/simul_prog1.priorgen_mis/
- Supplementary_Methods/sources/simul_prog1.priorgen_mis/.DS_Store
- Supplementary_Methods/sources/simul_prog1.priorgen_mis/priorgen.cc
- Supplementary_Methods/sources/simul_prog1.priorgen_mis/priorgen_mis
- Supplementary_Methods/sources/simul_prog1.priorgen_mis/prop
- Supplementary_Methods/sources/simul_prog1.priorgen_mis/readme
- Supplementary_Methods/sources/simul_prog1.priorgen_mis/x.cmds
- Supplementary_Methods/sources/simul_prog1.priorgen_mis/xm.h
- Supplementary_Methods/sources/simul_prog3.ms2jsfs/
- Supplementary_Methods/sources/simul_prog3.ms2jsfs/.DS_Store
- Supplementary_Methods/sources/simul_prog3.ms2jsfs/fs
- Supplementary_Methods/sources/simul_prog3.ms2jsfs/ms2jsfs_multi_mis
- Supplementary_Methods/sources/simul_prog3.ms2jsfs/msFile2jsfs.cc
- Supplementary_Methods/sources/simul_prog3.ms2jsfs/msout
- Supplementary_Methods/sources/simul_prog3.ms2jsfs/prop
- Supplementary_Methods/sources/simul_prog3.ms2jsfs/seedms
- Supplementary_Methods/sources/simul_prog3.ms2jsfs/readme
- Supplementary_Methods/sources/simul_prog3.mscalc/
- Supplementary_Methods/sources/simul_prog3.mscalc/readme
- Supplementary_Methods/sources/simul_prog3.mscalc/nr.h
- Supplementary_Methods/sources/simul_prog3.mscalc/spalloc.c
- Supplementary_Methods/sources/simul_prog3.mscalc/spmain.c
- Supplementary_Methods/sources/simul_prog3.mscalc/spmain.h
- Supplementary_Methods/sources/simul_prog3.mscalc/.DS_Store
- Supplementary_Methods/sources/simul_prog3.mscalc/mscalc
- Supplementary_Methods/sources/simul_prog3.mscalc/nr.c
- Supplementary_Methods/sources/simul_prog3.mscalc/sidna.c
- Supplementary_Methods/sources/simul_prog3.mscalc/spinout.c
- Supplementary_Methods/sources/simul_prog3.mscalc/sprun.h
- Supplementary_Methods/sources/simul_prog3.mscalc/sputil.c
- Supplementary_Methods/sources/simul_prog2.msnsam/
- Supplementary_Methods/sources/simul_prog2.msnsam/.DS_Store
- Supplementary_Methods/sources/simul_prog2.msnsam/clms
- Supplementary_Methods/sources/simul_prog2.msnsam/mean_std
- Supplementary_Methods/sources/simul_prog2.msnsam/ms.h
- Supplementary_Methods/sources/simul_prog2.msnsam/msnsam
- Supplementary_Methods/sources/simul_prog2.msnsam/msnsam.c
- Supplementary_Methods/sources/simul_prog2.msnsam/rand1.c
- Supplementary_Methods/sources/simul_prog2.msnsam/readme
- Supplementary_Methods/sources/simul_prog2.msnsam/sample_stats.c
- Supplementary_Methods/sources/simul_prog2.msnsam/samplestats
- Supplementary_Methods/sources/simul_prog2.msnsam/seedms
- Supplementary_Methods/sources/simul_prog2.msnsam/stats.c
- Supplementary_Methods/sources/simul_prog2.msnsam/streec.c
- Supplementary_Methods/sources/simul_prog2.msnsam/tajd.c
- Supplementary_Methods/sources/infer.nnet_abc_pkg/
- Supplementary_Methods/sources/infer.nnet_abc_pkg/.DS_Store
- Supplementary_Methods/sources/infer.nnet_abc_pkg/abc.r
- Supplementary_Methods/sources/infer.nnet_abc_pkg/abc_nnet_multivar.txt
- Supplementary_Methods/sources/infer.nnet_abc_pkg/nnetABC.r
- Supplementary_Methods/sources/simul_prog1.priorgen/
- Supplementary_Methods/sources/simul_prog1.priorgen/readme
- Supplementary_Methods/sources/simul_prog1.priorgen/priorgen
- Supplementary_Methods/sources/simul_prog1.priorgen/x.cmds
- Supplementary_Methods/sources/simul_prog1.priorgen/xm.h
- Supplementary_Methods/sources/simul_prog1.priorgen/priorgen.cc
- Supplementary_Methods/input_simul/capture_n4/AM_hetero/
- Supplementary_Methods/input_simul/capture_n4/AM_hetero/argfile_AM_hetero
- Supplementary_Methods/input_simul/capture_n4/AM_hetero/bpfile
- Supplementary_Methods/input_simul/capture_n4/AM_hetero/propfile_AM_hetero
- Supplementary_Methods/input_simul/capture_n4/AM_hetero/spinput.txt
- Supplementary_Methods/input_simul/capture_n4/AM_homo/
- Supplementary_Methods/input_simul/capture_n4/AM_homo/argfile_AM_homo
- Supplementary_Methods/input_simul/capture_n4/AM_homo/bpfile
- Supplementary_Methods/input_simul/capture_n4/AM_homo/propfile_AM_homo
- Supplementary_Methods/input_simul/capture_n4/AM_homo/spinput.txt
- Supplementary_Methods/input_simul/capture_n4/IM_hetero/
- Supplementary_Methods/input_simul/capture_n4/IM_hetero/argfile_IM_hetero
- Supplementary_Methods/input_simul/capture_n4/IM_hetero/bpfile
- Supplementary_Methods/input_simul/capture_n4/IM_hetero/propfile_IM_hetero
- Supplementary_Methods/input_simul/capture_n4/IM_hetero/spinput.txt
- Supplementary_Methods/input_simul/capture_n4/IM_homo/
- Supplementary_Methods/input_simul/capture_n4/IM_homo/argfile_IM_homo
- Supplementary_Methods/input_simul/capture_n4/IM_homo/bpfile
- Supplementary_Methods/input_simul/capture_n4/IM_homo/propfile_IM_homo
- Supplementary_Methods/input_simul/capture_n4/IM_homo/spinput.txt
- Supplementary_Methods/input_simul/capture_n4/PAM_hetero/
- Supplementary_Methods/input_simul/capture_n4/PAM_hetero/argfile_PAM_hetero
- Supplementary_Methods/input_simul/capture_n4/PAM_hetero/bpfile
- Supplementary_Methods/input_simul/capture_n4/PAM_hetero/propfile_PAM_hetero
- Supplementary_Methods/input_simul/capture_n4/PAM_hetero/spinput.txt
- Supplementary_Methods/input_simul/capture_n4/PAM_homo/
- Supplementary_Methods/input_simul/capture_n4/PAM_homo/argfile_PAM_homo
- Supplementary_Methods/input_simul/capture_n4/PAM_homo/bpfile
- Supplementary_Methods/input_simul/capture_n4/PAM_homo/propfile_PAM_homo
- Supplementary_Methods/input_simul/capture_n4/PAM_homo/spinput.txt
- Supplementary_Methods/input_simul/capture_n4/PSC_hetero/
- Supplementary_Methods/input_simul/capture_n4/PSC_hetero/argfile_PSC_hetero
- Supplementary_Methods/input_simul/capture_n4/PSC_hetero/bpfile
- Supplementary_Methods/input_simul/capture_n4/PSC_hetero/propfile_PSC_hetero
- Supplementary_Methods/input_simul/capture_n4/PSC_hetero/spinput.txt
- Supplementary_Methods/input_simul/capture_n4/PSC_homo/
- Supplementary_Methods/input_simul/capture_n4/PSC_homo/argfile_PSC_homo
- Supplementary_Methods/input_simul/capture_n4/PSC_homo/bpfile
- Supplementary_Methods/input_simul/capture_n4/PSC_homo/propfile_PSC_homo
- Supplementary_Methods/input_simul/capture_n4/PSC_homo/spinput.txt
- Supplementary_Methods/input_simul/capture_n4/SC_hetero/
- Supplementary_Methods/input_simul/capture_n4/SC_hetero/argfile_SC_hetero
- Supplementary_Methods/input_simul/capture_n4/SC_hetero/bpfile
- Supplementary_Methods/input_simul/capture_n4/SC_hetero/propfile_SC_hetero
- Supplementary_Methods/input_simul/capture_n4/SC_hetero/spinput.txt
- Supplementary_Methods/input_simul/capture_n4/SC_homo/
- Supplementary_Methods/input_simul/capture_n4/SC_homo/argfile_SC_homo
- Supplementary_Methods/input_simul/capture_n4/SC_homo/bpfile
- Supplementary_Methods/input_simul/capture_n4/SC_homo/propfile_SC_homo
- Supplementary_Methods/input_simul/capture_n4/SC_homo/spinput.txt
- Supplementary_Methods/input_simul/capture_n4/SI/
- Supplementary_Methods/input_simul/capture_n4/SI/argfile_SI
- Supplementary_Methods/input_simul/capture_n4/SI/bpfile
- Supplementary_Methods/input_simul/capture_n4/SI/propfile_SI
- Supplementary_Methods/input_simul/capture_n4/SI/spinput.txt
- Supplementary_Methods/input_simul/rna-seq_n4/AM_hetero/
- Supplementary_Methods/input_simul/rna-seq_n4/AM_hetero/.DS_Store
- Supplementary_Methods/input_simul/rna-seq_n4/AM_hetero/argfile_AM_hetero
- Supplementary_Methods/input_simul/rna-seq_n4/AM_hetero/bpfile
- Supplementary_Methods/input_simul/rna-seq_n4/AM_hetero/propfile_AM_hetero
- Supplementary_Methods/input_simul/rna-seq_n4/AM_hetero/spinput.txt
- Supplementary_Methods/input_simul/rna-seq_n4/AM_homo/
- Supplementary_Methods/input_simul/rna-seq_n4/AM_homo/.DS_Store
- Supplementary_Methods/input_simul/rna-seq_n4/AM_homo/argfile_AM_homo
- Supplementary_Methods/input_simul/rna-seq_n4/AM_homo/bpfile
- Supplementary_Methods/input_simul/rna-seq_n4/AM_homo/propfile_AM_homo
- Supplementary_Methods/input_simul/rna-seq_n4/AM_homo/spinput.txt
- Supplementary_Methods/input_simul/rna-seq_n4/IM_hetero/
- Supplementary_Methods/input_simul/rna-seq_n4/IM_hetero/.DS_Store
- Supplementary_Methods/input_simul/rna-seq_n4/IM_hetero/argfile_IM_hetero
- Supplementary_Methods/input_simul/rna-seq_n4/IM_hetero/bpfile
- Supplementary_Methods/input_simul/rna-seq_n4/IM_hetero/propfile_IM_hetero
- Supplementary_Methods/input_simul/rna-seq_n4/IM_hetero/spinput.txt
- Supplementary_Methods/input_simul/rna-seq_n4/IM_homo/
- Supplementary_Methods/input_simul/rna-seq_n4/IM_homo/.DS_Store
- Supplementary_Methods/input_simul/rna-seq_n4/IM_homo/.Rhistory
- Supplementary_Methods/input_simul/rna-seq_n4/IM_homo/argfile_IM_homo
- Supplementary_Methods/input_simul/rna-seq_n4/IM_homo/bpfile
- Supplementary_Methods/input_simul/rna-seq_n4/IM_homo/propfile_IM_homo
- Supplementary_Methods/input_simul/rna-seq_n4/IM_homo/spinput.txt
- Supplementary_Methods/input_simul/rna-seq_n4/PAM_hetero/
- Supplementary_Methods/input_simul/rna-seq_n4/PAM_hetero/.DS_Store
- Supplementary_Methods/input_simul/rna-seq_n4/PAM_hetero/argfile_PAM_hetero
- Supplementary_Methods/input_simul/rna-seq_n4/PAM_hetero/bpfile
- Supplementary_Methods/input_simul/rna-seq_n4/PAM_hetero/propfile_PAM_hetero
- Supplementary_Methods/input_simul/rna-seq_n4/PAM_hetero/spinput.txt
- Supplementary_Methods/input_simul/rna-seq_n4/PAM_homo/
- Supplementary_Methods/input_simul/rna-seq_n4/PAM_homo/.DS_Store
- Supplementary_Methods/input_simul/rna-seq_n4/PAM_homo/argfile_PAM_homo
- Supplementary_Methods/input_simul/rna-seq_n4/PAM_homo/bpfile
- Supplementary_Methods/input_simul/rna-seq_n4/PAM_homo/propfile_PAM_homo
- Supplementary_Methods/input_simul/rna-seq_n4/PAM_homo/spinput.txt
- Supplementary_Methods/input_simul/rna-seq_n4/PSC_hetero/
- Supplementary_Methods/input_simul/rna-seq_n4/PSC_hetero/.DS_Store
- Supplementary_Methods/input_simul/rna-seq_n4/PSC_hetero/argfile_PSC_hetero
- Supplementary_Methods/input_simul/rna-seq_n4/PSC_hetero/bpfile
- Supplementary_Methods/input_simul/rna-seq_n4/PSC_hetero/propfile_PSC_hetero
- Supplementary_Methods/input_simul/rna-seq_n4/PSC_hetero/spinput.txt
- Supplementary_Methods/input_simul/rna-seq_n4/PSC_homo/
- Supplementary_Methods/input_simul/rna-seq_n4/PSC_homo/.DS_Store
- Supplementary_Methods/input_simul/rna-seq_n4/PSC_homo/argfile_PSC_homo
- Supplementary_Methods/input_simul/rna-seq_n4/PSC_homo/bpfile
- Supplementary_Methods/input_simul/rna-seq_n4/PSC_homo/propfile_PSC_homo
- Supplementary_Methods/input_simul/rna-seq_n4/PSC_homo/spinput.txt
- Supplementary_Methods/input_simul/rna-seq_n4/SC_hetero/
- Supplementary_Methods/input_simul/rna-seq_n4/SC_hetero/.DS_Store
- Supplementary_Methods/input_simul/rna-seq_n4/SC_hetero/argfile_SC_hetero
- Supplementary_Methods/input_simul/rna-seq_n4/SC_hetero/bpfile
- Supplementary_Methods/input_simul/rna-seq_n4/SC_hetero/propfile_SC_hetero
- Supplementary_Methods/input_simul/rna-seq_n4/SC_hetero/spinput.txt
- Supplementary_Methods/input_simul/rna-seq_n4/SC_homo/
- Supplementary_Methods/input_simul/rna-seq_n4/SC_homo/.DS_Store
- Supplementary_Methods/input_simul/rna-seq_n4/SC_homo/argfile_SC_homo
- Supplementary_Methods/input_simul/rna-seq_n4/SC_homo/bpfile
- Supplementary_Methods/input_simul/rna-seq_n4/SC_homo/propfile_SC_homo
- Supplementary_Methods/input_simul/rna-seq_n4/SC_homo/spinput.txt
- Supplementary_Methods/input_simul/rna-seq_n4/SI/
- Supplementary_Methods/input_simul/rna-seq_n4/SI/.DS_Store
- Supplementary_Methods/input_simul/rna-seq_n4/SI/.Rhistory
- Supplementary_Methods/input_simul/rna-seq_n4/SI/argfile_SI
- Supplementary_Methods/input_simul/rna-seq_n4/SI/bpfile
- Supplementary_Methods/input_simul/rna-seq_n4/SI/propfile_SI
- Supplementary_Methods/input_simul/rna-seq_n4/SI/spinput.txt
- Supplementary_Methods/input_simul/capture_n2/AM_hetero/
- Supplementary_Methods/input_simul/capture_n2/AM_hetero/.DS_Store
- Supplementary_Methods/input_simul/capture_n2/AM_hetero/argfile_AM_hetero
- Supplementary_Methods/input_simul/capture_n2/AM_hetero/bpfile
- Supplementary_Methods/input_simul/capture_n2/AM_hetero/propfile_AM_hetero
- Supplementary_Methods/input_simul/capture_n2/AM_hetero/spinput.txt
- Supplementary_Methods/input_simul/capture_n2/AM_homo/
- Supplementary_Methods/input_simul/capture_n2/AM_homo/.DS_Store
- Supplementary_Methods/input_simul/capture_n2/AM_homo/argfile_AM_homo
- Supplementary_Methods/input_simul/capture_n2/AM_homo/bpfile
- Supplementary_Methods/input_simul/capture_n2/AM_homo/propfile_AM_homo
- Supplementary_Methods/input_simul/capture_n2/AM_homo/spinput.txt
- Supplementary_Methods/input_simul/capture_n2/IM_hetero/
- Supplementary_Methods/input_simul/capture_n2/IM_hetero/.DS_Store
- Supplementary_Methods/input_simul/capture_n2/IM_hetero/argfile_IM_hetero
- Supplementary_Methods/input_simul/capture_n2/IM_hetero/bpfile
- Supplementary_Methods/input_simul/capture_n2/IM_hetero/propfile_IM_hetero
- Supplementary_Methods/input_simul/capture_n2/IM_hetero/spinput.txt
- Supplementary_Methods/input_simul/capture_n2/IM_homo/
- Supplementary_Methods/input_simul/capture_n2/IM_homo/.DS_Store
- Supplementary_Methods/input_simul/capture_n2/IM_homo/.Rhistory
- Supplementary_Methods/input_simul/capture_n2/IM_homo/argfile_IM_homo
- Supplementary_Methods/input_simul/capture_n2/IM_homo/bpfile
- Supplementary_Methods/input_simul/capture_n2/IM_homo/propfile_IM_homo
- Supplementary_Methods/input_simul/capture_n2/IM_homo/spinput.txt
- Supplementary_Methods/input_simul/capture_n2/PAM_hetero/
- Supplementary_Methods/input_simul/capture_n2/PAM_hetero/.DS_Store
- Supplementary_Methods/input_simul/capture_n2/PAM_hetero/argfile_PAM_hetero
- Supplementary_Methods/input_simul/capture_n2/PAM_hetero/bpfile
- Supplementary_Methods/input_simul/capture_n2/PAM_hetero/propfile_PAM_hetero
- Supplementary_Methods/input_simul/capture_n2/PAM_hetero/spinput.txt
- Supplementary_Methods/input_simul/capture_n2/PAM_homo/
- Supplementary_Methods/input_simul/capture_n2/PAM_homo/.DS_Store
- Supplementary_Methods/input_simul/capture_n2/PAM_homo/argfile_PAM_homo
- Supplementary_Methods/input_simul/capture_n2/PAM_homo/bpfile
- Supplementary_Methods/input_simul/capture_n2/PAM_homo/propfile_PAM_homo
- Supplementary_Methods/input_simul/capture_n2/PAM_homo/spinput.txt
- Supplementary_Methods/input_simul/capture_n2/PSC_hetero/
- Supplementary_Methods/input_simul/capture_n2/PSC_hetero/.DS_Store
- Supplementary_Methods/input_simul/capture_n2/PSC_hetero/argfile_PSC_hetero
- Supplementary_Methods/input_simul/capture_n2/PSC_hetero/bpfile
- Supplementary_Methods/input_simul/capture_n2/PSC_hetero/propfile_PSC_hetero
- Supplementary_Methods/input_simul/capture_n2/PSC_hetero/spinput.txt
- Supplementary_Methods/input_simul/capture_n2/PSC_homo/
- Supplementary_Methods/input_simul/capture_n2/PSC_homo/.DS_Store
- Supplementary_Methods/input_simul/capture_n2/PSC_homo/argfile_PSC_homo
- Supplementary_Methods/input_simul/capture_n2/PSC_homo/bpfile
- Supplementary_Methods/input_simul/capture_n2/PSC_homo/propfile_PSC_homo
- Supplementary_Methods/input_simul/capture_n2/PSC_homo/spinput.txt
- Supplementary_Methods/input_simul/capture_n2/SC_hetero/
- Supplementary_Methods/input_simul/capture_n2/SC_hetero/.DS_Store
- Supplementary_Methods/input_simul/capture_n2/SC_hetero/argfile_SC_hetero
- Supplementary_Methods/input_simul/capture_n2/SC_hetero/bpfile
- Supplementary_Methods/input_simul/capture_n2/SC_hetero/propfile_SC_hetero
- Supplementary_Methods/input_simul/capture_n2/SC_hetero/spinput.txt
- Supplementary_Methods/input_simul/capture_n2/SC_homo/
- Supplementary_Methods/input_simul/capture_n2/SC_homo/.DS_Store
- Supplementary_Methods/input_simul/capture_n2/SC_homo/argfile_SC_homo
- Supplementary_Methods/input_simul/capture_n2/SC_homo/bpfile
- Supplementary_Methods/input_simul/capture_n2/SC_homo/propfile_SC_homo
- Supplementary_Methods/input_simul/capture_n2/SC_homo/spinput.txt
- Supplementary_Methods/input_simul/capture_n2/SI/
- Supplementary_Methods/input_simul/capture_n2/SI/.DS_Store
- Supplementary_Methods/input_simul/capture_n2/SI/.Rhistory
- Supplementary_Methods/input_simul/capture_n2/SI/argfile_SI
- Supplementary_Methods/input_simul/capture_n2/SI/bpfile
- Supplementary_Methods/input_simul/capture_n2/SI/propfile_SI
- Supplementary_Methods/input_simul/capture_n2/SI/spinput.txt
- Supplementary_Methods/input_simul/rna-seq_n2/AM_hetero/
- Supplementary_Methods/input_simul/rna-seq_n2/AM_hetero/.DS_Store
- Supplementary_Methods/input_simul/rna-seq_n2/AM_hetero/argfile_AM_hetero
- Supplementary_Methods/input_simul/rna-seq_n2/AM_hetero/bpfile
- Supplementary_Methods/input_simul/rna-seq_n2/AM_hetero/propfile_AM_hetero
- Supplementary_Methods/input_simul/rna-seq_n2/AM_hetero/spinput.txt
- Supplementary_Methods/input_simul/rna-seq_n2/AM_homo/
- Supplementary_Methods/input_simul/rna-seq_n2/AM_homo/.DS_Store
- Supplementary_Methods/input_simul/rna-seq_n2/AM_homo/argfile_AM_homo
- Supplementary_Methods/input_simul/rna-seq_n2/AM_homo/bpfile
- Supplementary_Methods/input_simul/rna-seq_n2/AM_homo/propfile_AM_homo
- Supplementary_Methods/input_simul/rna-seq_n2/AM_homo/spinput.txt
- Supplementary_Methods/input_simul/rna-seq_n2/IM_hetero/
- Supplementary_Methods/input_simul/rna-seq_n2/IM_hetero/.DS_Store
- Supplementary_Methods/input_simul/rna-seq_n2/IM_hetero/argfile_IM_hetero
- Supplementary_Methods/input_simul/rna-seq_n2/IM_hetero/bpfile
[truncated: 120 more entries]
