# Supplementary material for: The divergence history of European blue mussel species reconstructed from Approximate Bayesian Computation: the effects of sequencing techniques and sampling strategies
Source: PeerJ. 2018 Jul 30;6:e5198. doi: 10.7717/peerj.5198 (PMC6071616; doi:10.7717/peerj.5198)
Supplement: Supplemental Information 3 [file peerj-06-5198-s003.zip › Supplementary_Methods/MethodS2b.R]

#! /usr/bin/R
#--------------------------------------------------------------------------------------------------------------------------------------------------------------------------------------#
#--------------------------------------------------------------------------------------------------------------------------------------------------------------------------------------#
#--# Date:	
#		05/2018
#--# Authors:
#		Christelle Fraïsse
#--# Description:
#		This script takes the simulated joint site frequency spectrum, jSFS, in "dadi-like" format for each contig as input and generates a jSFS summed across contigs. The
#		standard deviation of the number of SNPs within each class is provided next. Two types of classes were masked: [0;0] (fixed ancestral allele) and [s1;s2] (fixed
#		derived allele). It also takes as input and cleans the prior files simulated under a given demographic model ("anal" and "prop").
#--# Usage:	
#		Rscript ./MethodS2b.R 
#--------------------------------------------------------------------------------------------------------------------------------------------------------------------------------------#
#--------------------------------------------------------------------------------------------------------------------------------------------------------------------------------------#


#/*----------------------------------------*/ SET ARGUMENTS HERE /*----------------------------------------*/
#Name of the jSFS computed under a given demographic model
pattern='msjsfs_SI'
#Number of contigs in the dataset: 516; 557; 512; 2147; 1842
numLoci=516
#Name of msstat file
outms='msstat'
#Name of prior file
outprior='prior'
#Total number of classes in the jSFS
numCell=25
#Name of prop file
misprior='prop'
#Dataset: capture_n2; capture_n4; capture_n8; rna-seq_n2; rna-seq_n4
dataType='capture_n2'
#Demographic model: SI; IM_hetero; IM_homo; AM_hetero; AM_homo; PAM_hetero; PAM_homo; SC_hetero; SC_homo; PSC_hetero; PSC_homo
modelType='SI'
#Path to input
toJSFS=paste('~/Supplementary_Methods/input_simul/',dataType,'/',modelType,sep='')


#/*----------------------------------------*/ Tool functions /*----------------------------------------*/
fun_23 <- function(jsfs)
{
	s0=jsfs[1]
	sn=jsfs[numCell]
	sfA=jsfs[nsamp1]
	sfB=jsfs[(nsamp1*nsam+1)]
	sxA_1=jsfs[2]
	sxA_2=jsfs[3]
	sxA=sum(jsfs[(4:nsam)])
	sxB_1=jsfs[(nsamp1*1+1)]
	sxB_2=jsfs[(nsamp1*2+1)]
	sxB=sum(jsfs[(nsamp1*(3:nsamm1)+1)])
	ssfA_1=jsfs[(nsamp1*2)]
	ssfA_2=jsfs[(nsamp1*3)]
	ssfA=sum(jsfs[(nsamp1*(4:nsam))])
	ssfB_1=jsfs[((nsamp1*nsam+1)+1)]
	ssfB_2=jsfs[((nsamp1*nsam+1)+2)]
	ssfB=sum(jsfs[((nsamp1*nsam+1)+(3:nsamm1))])
	rest=c(1,numCell,nsamp1,(nsamp1*nsam+1),(2:nsam),(nsamp1*(1:nsamm1)+1),(nsamp1*(2:nsam)),((nsamp1*nsam+1)+(1:nsamm1)))
	ss=jsfs[-rest]
	ss_11=ss[1]
	ss_21=ss[2]
	ss_12=ss[(nsamm1+1)]
	ss_22=ss[(nsamm1+2)]
	ss_n1=sum(ss[(3:nsamm1)])
	ss_n2=sum(ss[((nsamm1+3):(nsamm1*2))])
	ss_1n=sum(ss[(nsamm1*(2:nsamm2)+1)])
	ss_2n=sum(ss[(nsamm1*(2:nsamm2)+2)])	
	rest2=c(1,2,(nsamm1+1),(nsamm1+2),(3:nsamm1),((nsamm1+3):(nsamm1*2)),(nsamm1*(2:nsamm2)+1),(nsamm1*(2:nsamm2)+2))
	ss_rest=sum(ss[-rest2])
	
	jsfs_23=c(s0,sn,sfA,sfB,sxA_1,sxA_2,sxA,sxB_1,sxB_2,sxB,ssfA_1,ssfA_2,ssfA,ssfB_1,ssfB_2,ssfB,ss_11,ss_21,ss_12,ss_22,ss_n1,ss_n2,ss_1n,ss_2n,ss_rest)
}	

fun_7 <- function(jsfs)
{
	s0=jsfs[1]
	sn=jsfs[numCell]
	sfA=jsfs[nsamp1]
	sfB=jsfs[(nsamp1*nsam+1)]	
	sxA=sum(jsfs[(2:nsam)])
	sxB=sum(jsfs[(nsamp1*(1:nsamm1)+1)])
	ssfA=sum(jsfs[(nsamp1*(2:nsam))])
	ssfB=sum(jsfs[((nsamp1*nsam+1)+(1:nsamm1))])
	rest=c(1,numCell,nsamp1,(nsamp1*nsam+1),(2:nsam),(nsamp1*(1:nsamm1)+1),(nsamp1*(2:nsam)),((nsamp1*nsam+1)+(1:nsamm1)))
	ss=sum(jsfs[-rest])
	
	jsfs_7=c(s0,sn,sfA,sfB,sxA,sxB,ssfA,ssfB,ss)
}

fun_4 <- function(jsfs)
{
	s0=jsfs[1]
	sn=jsfs[numCell]
	sfA=jsfs[nsamp1]
	sfB=jsfs[(nsamp1*nsam+1)]	
	sxA=sum(jsfs[(2:nsam)])
	sxB=sum(jsfs[(nsamp1*(1:nsamm1)+1)])
	ssfA=sum(jsfs[(nsamp1*(2:nsam))])
	ssfB=sum(jsfs[((nsamp1*nsam+1)+(1:nsamm1))])
	rest=c(1,numCell,nsamp1,(nsamp1*nsam+1),(2:nsam),(nsamp1*(1:nsamm1)+1),(nsamp1*(2:nsam)),((nsamp1*nsam+1)+(1:nsamm1)))

	ss=sum(jsfs[-rest])
	sf=sfA+sfB
	sxxA=sxA+ssfB
	sxxB=sxB+ssfA
	
	jsfs_4=c(s0,sn,sf,sxxA,sxxB,ss)
}


#/*----------------------------------------*/ Main function /*----------------------------------------*/
#Paths
setwd(toJSFS)

#Get the true number of simulations
total = matrix(scan(pattern), byrow=T, ncol=numCell)
numSim = nrow(total)%/%numLoci

#Get indexes
nsam=sqrt(ncol(total))-1
nsamm1=nsam-1
nsamm2=nsam-2
nsamp1=sqrt(ncol(total))

#Loop across contigs
for (i in 1:numSim){
	imin = 1 + (i-1) * numLoci
	imax = numLoci + (i-1) * numLoci
	JSFS = total[imin:imax,]
	
	#Complete jSFS
	sJSFS = apply(JSFS,MARGIN=2,sum)
	dJSFS = apply(JSFS,MARGIN=2,sd)
	tJSFS = c(sJSFS,dJSFS)
	
	#jSFS with 23 classes
	jsfs_23 = apply(JSFS,MARGIN=1,fun_23)
	
	#jSFS with 7 classes
	jsfs_7 = apply(JSFS,MARGIN=1,fun_7)

	#jSFS with 4 classes
	jsfs_4 = apply(JSFS,MARGIN=1,fun_4)
	
	#Summation across contigs
	sJSFS_23 = apply(jsfs_23,MARGIN=1,sum)
	sJSFS_7 = apply(jsfs_7,MARGIN=1,sum)
	sJSFS_4 = apply(jsfs_4,MARGIN=1,sum)
	
	#Standard deviation across contigs
	dJSFS_23 = apply(jsfs_23,MARGIN=1,sd)
	dJSFS_7 = apply(jsfs_7,MARGIN=1,sd)
	dJSFS_4 = apply(jsfs_4,MARGIN=1,sd)
	
	#Concatenate
	tJSFS_23 = c(sJSFS_23,dJSFS_23)
	tJSFS_7 = c(sJSFS_7,dJSFS_7)
	tJSFS_4 = c(sJSFS_4,dJSFS_4)
	
	
	#Write output
	if (i==1){
		write.table(t(as.matrix(tJSFS)),file=paste(outms,'_tot_sd',sep=''), col.names=F, row.names=F, quote=F, sep=' ',append=F)
		write.table(t(as.matrix(tJSFS_4)),file=paste(outms,'_s4_sd',sep=''), col.names=F, row.names=F, quote=F, sep=' ',append=F)
		write.table(t(as.matrix(tJSFS_7)),file=paste(outms,'_s7_sd',sep=''), col.names=F, row.names=F, quote=F, sep=' ',append=F)
		write.table(t(as.matrix(tJSFS_23)),file=paste(outms,'_s23_sd',sep=''), col.names=F, row.names=F, quote=F, sep=' ',append=F)
	}else{
		write.table(t(as.matrix(tJSFS)),file=paste(outms,'_tot_sd',sep=''), col.names=F, row.names=F, quote=F, sep=' ',append=T)
		write.table(t(as.matrix(tJSFS_4)),file=paste(outms,'_s4_sd',sep=''), col.names=F, row.names=F, quote=F, sep=' ',append=T)
		write.table(t(as.matrix(tJSFS_7)),file=paste(outms,'_s7_sd',sep=''), col.names=F, row.names=F, quote=F, sep=' ',append=T)
		write.table(t(as.matrix(tJSFS_23)),file=paste(outms,'_s23_sd',sep=''), col.names=F, row.names=F, quote=F, sep=' ',append=T)
	}
	rm(JSFS);rm(sJSFS);rm(dJSFS);rm(tJSFS);rm(jsfs_23);rm(jsfs_7);rm(jsfs_4);rm(sJSFS_23);rm(dJSFS_23);rm(tJSFS_23);rm(sJSFS_7);rm(dJSFS_7);rm(tJSFS_7);rm(sJSFS_4);rm(dJSFS_4);rm(tJSFS_4)
	gc()
}


#Prior file
prior <- read.table('anal',header=T)
PRIOR <- prior[1:numSim,]
write.table(PRIOR,file=outprior, col.names=F, row.names=F, quote=F, sep=' ')
rm(PRIOR)
gc()

#Misorientation prior file
mis <- read.table('prop',header=T)
MIS <- mis[1:numSim,]
write.table(MIS,file=misprior, col.names=F, row.names=F, quote=F, sep=' ')
rm(MIS)
gc()
#--------------------------------------------------------------------------------------------------------------------------------------------------------------------------------------#
#--------------------------------------------------------------------------------------------------------------------------------------------------------------------------------------#
