# Supplementary material for: The divergence history of European blue mussel species reconstructed from Approximate Bayesian Computation: the effects of sequencing techniques and sampling strategies
Source: PeerJ. 2018 Jul 30;6:e5198. doi: 10.7717/peerj.5198 (PMC6071616; doi:10.7717/peerj.5198)
Supplement: Supplemental Information 3 [file peerj-06-5198-s003.zip › Supplementary_Methods/MethodS1b.py]

# -*- coding: utf-8 -*-
#--------------------------------------------------------------------------------------------------------------------------------------------------------------------------------------#
#--------------------------------------------------------------------------------------------------------------------------------------------------------------------------------------#
#--# Date:
#		05/2018
#--# Authors:
#		Yoann Anciaux, Christelle Fraïsse
#--# Description:
#		This script takes a fasta alignment of synonymous positions as input ("polySyn.fasta"), and a list of sample names ("samples.csv"). It produces a joint site frequency
#		spectrum, jSFS, in "dadi-like" format for each contig [Gutenkunst et al. 2009; doi: 10.1371/journal.pgen.1000695]. Missing data are not allowed.
#--# Usage:
#		python ./MethodS1b.py
#
#		It depends on the home-made script "snp2fs.py" available in ~/Supplementary_Methods/sources/data_prog2.snp2fs
#--------------------------------------------------------------------------------------------------------------------------------------------------------------------------------------#
#--------------------------------------------------------------------------------------------------------------------------------------------------------------------------------------#


#/*----------------------------------------*/ SET ARGUMENTS HERE /*----------------------------------------*/
#Name of the fasta alignment of synonymous positions
Namefilesource = "polySyn.fasta"
#Table of sample names
NameSamples = "samples.csv"
#Name of the ingroup species A: gal; Mytilus_galloprovincialis
NamePop1 = "gal"
#Name of the ingroup species B: edu; Mytilus_edulis 
NamePop2 = "edu"
#Name of the ingroup
Ingroup = "gal_edu"
#Name of the outgroup species: tro; Mytilus_trossulus
Outgroup = "tro"
#Number of species in the ingroup
N_pop = 2
#Number of individuals in each species
N_ind = 2
#Dataset: capture_n2; capture_n4; capture_n8; rna-seq_n2; rna-seq_n4
dataType='capture_n2' 
#Number of contigs in the dataset: 516; 557; 512; 2147; 1842
numLoci=516
#Path to input
dir_name = '/home/cfraisse/Supplementary_Methods/input_data/' + dataType


#/*----------------------------------------*/ Dependencies /*----------------------------------------*/
from Bio import SeqIO
from Bio.SeqRecord import SeqRecord
from Bio.Seq import Seq
import os
import dadi
import pylab
import time
import snp2fs


#/*----------------------------------------*/ Main function /*----------------------------------------*/
# Initialization
os.chdir(dir_name)
Out_name = Ingroup
liste_nom_pop = [Outgroup, NamePop1, NamePop2]
liste_nom_contig = []

# Extraction of chosen individuals
print ("\nFinding contigs of each individual...\n")
csvfile = open(NameSamples, "rt")
destination = open("tmp.fasta", "w")
snp2fs.filtrer(csvfile, Namefilesource, destination)
csvfile.close()
destination.close()

# Read fasta alignment
Input_fas = open("tmp.fasta", "r")
Seq_record_tot = list(SeqIO.parse(Input_fas, "fasta"))

# Get contig names
for seq in range(len(Seq_record_tot)):
    nom_contig = str(snp2fs.extract_deb(Seq_record_tot[seq].id, '|'))
    nom_contig = nom_contig.rstrip('\n\r')
    nom_contig = nom_contig + "|"
    liste_nom_contig.append(nom_contig)
    del nom_contig

max_N_allele = 2
seq_max = len(liste_nom_contig)  
seq_done = 0

# Create directory for outputs
dir_name = dir_name + '/jSFScontig_' + repr(numLoci)
os.mkdir(dir_name)
os.chdir(dir_name)

# Loop across contigs
while len(liste_nom_contig) != 0:

    # Print the number of contigs which have to be processed
    seq_done = len(liste_nom_contig)
    print("Remaining contigs : " + str(len(liste_nom_contig)) + "\n")
    
    count_miss = 0	
    pass_nb = 0
    miss = False
    liste_nom_contig, nom_contig, miss = snp2fs.extract_contig(liste_nom_contig, Seq_record_tot, N_pop, N_ind, miss)
    Nomcontig = str(snp2fs.extract_deb(nom_contig, '|'))
    print(str(Nomcontig))

    # Generate an input for each focal contig
    Out = open((dir_name + "/" + Out_name + "_" + Nomcontig + "_dadi.txt"), "w")
    ligne = ("# Data for dadi from populations of %s et %s\n"
         %(NamePop1,NamePop2))
    Out.write(ligne)

    ligne = ("%s\t%s\tAllele1\t%s\t%s\tAllele2\t%s\t%s\tContig\tPosition\n"
         %(Ingroup, Outgroup, NamePop1, NamePop2, NamePop1, NamePop2))
    Out.write(ligne)

    # Check for missing individuals
    if miss : count_miss += 1
    else :
        
        # Creation of a temporary file which contains sequences of the focal contig
        Contig_focal = open("Contigs.tmp", "r")
        seq_record = list(SeqIO.parse(Contig_focal, "fasta"))
        length_seq = len(seq_record[0].seq)
        idx_contig_pop = snp2fs.extract_index_contig_pop(seq_record, liste_nom_pop)
        print("length seq " + str(length_seq))

        # Initialization
        ligne = length_seq*["-"]
        seq_moyenne_ingroup = length_seq*["-"]
        seq_moyenne_outgroup = length_seq*["-"]
        SNP = []
        
        # Loop on Nts of the contig
        for id_Nt in range(length_seq):
      
            liste_Nt = snp2fs.extract_Nt(seq_record, id_Nt)

            # Initialization
            liste_allele = [] 
            liste_N_allele = []
            N_allele_tot = {}
            stop = 0
            
            # Loop on population for the focal Nt
            for nom in liste_nom_pop:

                liste_Nt_pop = []
                
                for idx in idx_contig_pop[nom]:
                    liste_Nt_pop.append(liste_Nt[idx])

                liste_allele, liste_N_allele, liste_N_allele_tmp, stop = snp2fs.count_Allele(liste_Nt_pop, liste_allele, liste_N_allele, max_N_allele, nom, Outgroup, stop)
                
                if stop: break

                N_allele_tot[nom] = liste_N_allele_tmp

                if sum(N_allele_tot[nom]) == 0: stop = True # skip contig if absent in at least one group
		if stop: break
            
            # If the focal Nt is a SNP without missing data and with less than 3 alleles
            if not stop and (len(liste_allele) == 2):
                
                # Average allele of the ingroup populations
                N_allele_ingroup = []
                for i in range(len(liste_allele)):
                    sum_tmp = 0
                    liste_nom_tmp = liste_nom_pop[1:]
                    for nom in liste_nom_tmp:
                        if len(N_allele_tot[nom]) < 2:
                            N_allele_tot[nom].append(0)
                        sum_tmp += N_allele_tot[nom][i]
                    N_allele_ingroup.append(sum_tmp)
                    del sum_tmp
                    del liste_nom_tmp 
                max_tmp = max(N_allele_ingroup)
                idx_tmp_ingroup = N_allele_ingroup.index(max_tmp)
                allele_ingroup = liste_allele[idx_tmp_ingroup]
                seq_moyenne_ingroup[id_Nt] = allele_ingroup

                # Consensus allele of the outgroup
                N_allele_outgroup = N_allele_tot[liste_nom_pop[0]]
                max_tmp = max(N_allele_outgroup)
                idx_tmp_outgroup = N_allele_outgroup.index(max_tmp)
                allele_outgroup = liste_allele[idx_tmp_outgroup]
                seq_moyenne_outgroup[id_Nt] = allele_outgroup
                del max_tmp
                del idx_tmp_ingroup
                
                ligne[id_Nt] = snp2fs.write_output(liste_allele, N_allele_tot,
                                            id_Nt, NamePop1, NamePop2, 
                                            idx_tmp_outgroup, nom_contig)
											
                SNP.append(id_Nt)
				
            elif not stop and (len(liste_allele) == 1):
                
                seq_moyenne_ingroup[id_Nt] = liste_allele[0]
                seq_moyenne_outgroup[id_Nt] = liste_allele[0]
            else: 
                pass_nb += 1
                pass
                

        # Write the output with mean allele for flanking bases
        for id_Nt in range(length_seq):
            if (id_Nt in SNP) and (id_Nt != 0) and (id_Nt != (length_seq-1)):
                ingroup = str(seq_moyenne_ingroup[id_Nt-1].replace("'","")) + str(seq_moyenne_ingroup[id_Nt].replace("'","")) + str(seq_moyenne_ingroup[id_Nt+1].replace("'",""))
                
                outgroup = str(seq_moyenne_outgroup[id_Nt-1].replace("'","")) + str(seq_moyenne_outgroup[id_Nt].replace("'","")) + str(seq_moyenne_outgroup[id_Nt+1].replace("'",""))
                
                ligne_to_write = ingroup + "\t" + outgroup + "\t" + ligne[id_Nt]
                Out.write(ligne_to_write)
                
            elif (id_Nt in SNP) and (id_Nt == 0) and (id_Nt != (length_seq-1)):
                
                ingroup = "-" + str(seq_moyenne_ingroup[id_Nt].replace("'",""))  + str(seq_moyenne_ingroup[id_Nt+1].replace("'",""))
                
                outgroup = "-" + str(seq_moyenne_outgroup[id_Nt].replace("'","")) + str(seq_moyenne_outgroup[id_Nt+1].replace("'",""))
                
                ligne_to_write = ingroup + "\t" + outgroup + "\t" + ligne[id_Nt]
                Out.write(ligne_to_write)
                
            elif (id_Nt in SNP) and (id_Nt != 0) and (id_Nt == (length_seq-1)):
                
                ingroup = str(seq_moyenne_ingroup[id_Nt-1].replace("'","")) + str(seq_moyenne_ingroup[id_Nt].replace("'","")) + "-"
                
                outgroup = str(seq_moyenne_outgroup[id_Nt-1].replace("'","")) + str(seq_moyenne_outgroup[id_Nt].replace("'","")) + "-"

                ligne_to_write = ingroup + "\t" + outgroup + "\t" + ligne[id_Nt]
                Out.write(ligne_to_write)
    	Contig_focal.close()
    Out.close()

    # Write jSFS
    print("Number of missing individuals: " + repr(count_miss))

    # If the focal contig is null or individual are missing erase dadi output 
    if (length_seq == pass_nb) or (count_miss != 0):
        os.remove(dir_name + "/" + Out_name + "_" + Nomcontig + "_dadi.txt")

    # Else extract the jSFS for each contig
    else:
        snp2fs.SNP2sfs_ctg(NamePop1, NamePop2, N_ind, Out_name, Nomcontig, dir_name)


#Clean
os.remove("./Contigs.tmp")
os.remove("../tmp.fasta")
#--------------------------------------------------------------------------------------------------------------------------------------------------------------------------------------#
#--------------------------------------------------------------------------------------------------------------------------------------------------------------------------------------#
