# Supplementary material for: The divergence history of European blue mussel species reconstructed from Approximate Bayesian Computation: the effects of sequencing techniques and sampling strategies
Source: PeerJ. 2018 Jul 30;6:e5198. doi: 10.7717/peerj.5198 (PMC6071616; doi:10.7717/peerj.5198)
Supplement: Supplemental Information 3 [file peerj-06-5198-s003.zip › Supplementary_Methods/README]

#--------------------------------------------------------------------------------------------------------------------------------------------------------------------------------------#
This is a short description of the different steps used in the ABC pipeline. 
The aim is to estimate the posterior probability of each demographic model given different datasets and summary statistics. 

Demographic models: 
			*Strict Isolation (SI)
			*Isolation with continuous Migration (IM): homo vs hetero versions (in terms of the genomic migration rates)
			*Ancient Migration (AM): homo vs hetero
			*Periodic Ancient Migration (PAM): homo vs hetero
			*Secondary Contact (SC): homo vs hetero
			*Periodic Secondary Contact (PSC): homo vs hetero

Datasets:
			* exome-capture: n = 2, 4, 8 individuals
			* rna-seq: n = 2, 4 individuals

Summary statistics:
			* joint site frequency spectrum: n = 4, 7, 23 classes
			* mscalc statistics
#--------------------------------------------------------------------------------------------------------------------------------------------------------------------------------------#


#----------------#
(A) GET THE DATA
#----------------#

--------(A1) MethodS1a.R

	This script takes a fasta alignment as input ("input.fasta"), and extracts polymorphic synonymous positions after removing non-biallelic positions, codons with missing data
	and contigs shorter than 100 bp. It produces an alignment of synonymous polymorphisms ("polySyn.fasta"), a table of summary statistics across loci ("target.txt") calculated
	with *mscalcout*), and two files required for the ms simulations ("spinput.txt" and "bpfile" that describe the data). The last two lines of the "spinput.txt"
	file have to be adapted to the simulation settings: (i) replace "locus.ms" by "msout"; (ii) replace "1" by the number of multilocus simulations (e.g. 10000).
	
	- input: 'input.fasta'

	- output: 'polySyn.fasta'; 'target.txt'; 'spinput.txt'; 'bpfile'


--------(A2) MethodS1b.py

	This script takes a fasta alignment of synonymous positions as input ("polySyn.fasta"), and a list of sample names ("samples.csv"). It produces a joint site frequency
	spectrum, jSFS, in "dadi-like" format for each contig [Gutenkunst et al. 2009; doi: 10.1371/journal.pgen.1000695]. Missing data are not allowed.
	
	- input: 'polySyn.fasta'; 'samples.csv'

	- output: '*.fs'


--------(A3) MethodS1c.R
	This script takes the joint site frequency spectrum, jSFS, in "dadi-like" format for each contig as input, and it generates a jSFS summed across contigs. The standard
	deviation of the number of SNPs within each class is provided next. Two types of classes were masked: [0;0] (fixed ancestral allele) and [s1;s2] (fixed derived allele).

	- input: '*.fs'

	- output: 'target_*'


#----------------------#
(B) GET THE SIMULATIONS
#----------------------#

--------(B1) MethodS2a.sh

	This script takes four input files ("bpfile" and "spinput.txt" that describe the data; "argfile" and "propfile" that describe the demographic model and prior ranges).
	It performs coalescent simulations under a given demographic model with the program *msnsam*. The prior distributions are generated with the program *priorgen*. Two 
	types of statistics are computed: (i) mscalc statistics with the program *mscalc* and (ii) the joint site frequency spectrum with the program *ms2jsfs_multi_mis*.
	
	- input: 'bpfile'; 'spinput.txt'; 'argfile_*'; 'propfile_*'

	- output: 'ABCstat_*'; 'msjsfs_*'


--------(B2) MethodS2b.R

	This script takes the simulated joint site frequency spectrum, jSFS, in "dadi-like" format for each contig as input and generates a jSFS summed across contigs. The
	standard deviation of the number of SNPs within each class is provided next. Two types of classes were masked: [0;0] (fixed ancestral allele) and [s1;s2] (fixed
	derived allele). It also takes as input and cleans the prior files simulated under a given demographic model ("anal" and "prop").
	
	- input: 'msjsfs_*'

	- output: 'msstat_*'


#----------------------#
(C) GET THE INFERENCES
#----------------------#

--------(C1) MethodS3a.R

	This script takes the observed ("target") and simulated ("msstat") joint site frequency spectra as inputs, and apply the Approximate Bayesian Computation using neural 
	networks to infer the posterior probability of each model. All "msstat" files generated by simulations should be renamed "$MODEL.msstat_$STAT" and be placed in the ~/
	Supplementary_Methods/input_simul folder.
	The jSFS corresponds to the summed jSFS across contigs, followed by its standard deviation for each class.
	
	- input: 'target_*'; '*.msstat_*'

	- output: '*.postprob_*'


--------(C2) MethodS3b.R

	This script takes the observed ("target") and simulated ("msstat") mscalc statistics as inputs, and apply the Approximate Bayesian Computation using neural 
	networks to infer the posterior probability of each model. All "msstat" files generated by simulations should be renamed "$MODEL.msstat_$STAT" and be placed in the ~/
	Supplementary_Methods/input_simul folder.
	The mscalc statistics are: 'dataset', 'bialsites_avg', 'bialsites_std', 'sf_avg', 'sf_std', 'sxA_avg', 'sxA_std', 'sxB_avg', 'sxB_std', 'ss_avg', 'ss_std', 'Wald_avg',
	'Wald_std', 'piA_avg', 'piA_std', 'piB_avg', 'piB_std', 'thetaA_avg', 'thetaA_std', 'thetaB_avg', 'thetaB_std', 'DtajA_avg', 'DtajA_std', 'DtajB_avg', 'DtajB_std',
	'divAB_avg', 'divAB_std', 'netdivAB_avg', 'netdivAB_std', 'FST_avg', 'FST_std', 'corr_pi'.
	
	- input: 'target_*'; '*.msstat_*'

	- output: '*.postprob_*'


--------(C3) MethodS3c.R

	This script takes 100 pseudo-observed joint site frequency spectra (generated under a given demographic model) as inputs, and apply the Approximate Bayesian 
	Computation using neural networks to check the ability of the method to accurately infer the true simulated model among others. All "msstat" files generated by
	simulations should be renamed "$MODEL.msstat_$STAT" and be placed in the ~/Supplementary_Methods/input_simul folder.
	The jSFS corresponds to the summed jSFS across contigs, followed by its standard deviation for each class.
	
	- input: '*.msstat_*'

	- output: '*.postprob_*'


--------(C4) MethodS3d.R

	This script takes 100 pseudo-observed mscalc statistics (generated under a given demographic model) as inputs, and apply the Approximate Bayesian 
	Computation using neural networks to check the ability of the method to accurately infer the true simulated model among others. All "msstat" files generated by
	simulations should be renamed "$MODEL.msstat_$STAT" and be placed in the ~/Supplementary_Methods/input_simul folder.
	The mscalc statistics are: 'dataset', 'bialsites_avg', 'bialsites_std', 'sf_avg', 'sf_std', 'sxA_avg', 'sxA_std', 'sxB_avg', 'sxB_std', 'ss_avg', 'ss_std', 'Wald_avg',
	'Wald_std', 'piA_avg', 'piA_std', 'piB_avg', 'piB_std', 'thetaA_avg', 'thetaA_std', 'thetaB_avg', 'thetaB_std', 'DtajA_avg', 'DtajA_std', 'DtajB_avg', 'DtajB_std',
	'divAB_avg', 'divAB_std', 'netdivAB_avg', 'netdivAB_std', 'FST_avg', 'FST_std', 'corr_pi'.
	
	- input: '*.msstat_*'

	- output: '*.postprob_*'
#--------------------------------------------------------------------------------------------------------------------------------------------------------------------------------------#
