# Supplementary material for: The divergence history of European blue mussel species reconstructed from Approximate Bayesian Computation: the effects of sequencing techniques and sampling strategies
Source: PeerJ. 2018 Jul 30;6:e5198. doi: 10.7717/peerj.5198 (PMC6071616; doi:10.7717/peerj.5198)
Supplement: Supplemental Information 3 [file peerj-06-5198-s003.zip › Supplementary_Methods/MethodS1a.R]

#! /usr/bin/R
#--------------------------------------------------------------------------------------------------------------------------------------------------------------------------------------#
#--------------------------------------------------------------------------------------------------------------------------------------------------------------------------------------#
#--# Date:	
#		05/2018
#--# Authors:
#		Camille Roux, Christelle Fraïsse
#--# Description:
#		This script takes a fasta alignment as input ("input.fasta"), and extracts polymorphic synonymous positions after removing non-biallelic positions, codons with missing
# 		data and contigs shorter than 100 bp. It produces an alignment of synonymous polymorphisms ("polySyn.fasta"), a table of summary statistics across loci ("target.txt"
#		calculated with *mscalcout*), and two files required for the ms simulations ("spinput.txt" and "bpfile" that describe the data). The last two lines of the "spinput.txt"
#		file have to be adapted to the simulation settings: (i) replace "locus.ms" by "msout"; (ii) replace "1" by the number of multilocus simulations (e.g. 10000).
#--# Usage:	
#		Rscript ./MethodS1a.R
#
#		It depends on the program "mscalcout" available in ~/Supplementary_Methods/sources/data_prog1.mscalcout (http://www.abcgwh.sitew.ch/#Utensils.J)
#--------------------------------------------------------------------------------------------------------------------------------------------------------------------------------------#
#--------------------------------------------------------------------------------------------------------------------------------------------------------------------------------------#


#/*----------------------------------------*/ SET ARGUMENTS HERE /*----------------------------------------*/
#Name of the fasta alignment
input='input.fasta'
#Name of the outgroup species: tro; Mytilus_trossulus
nameO='tro'
#Name of the ingroup species A: gal; Mytilus_galloprovincialis
nameA='gal'
#Name of the ingroup species B: edu; Mytilus_edulis 
nameB='edu'
#Size of the reference population
N=100000
#Ratio of the pop. recombination rate to the pop. genetic diversity
rhovertheta=0.5
#Mutation rate per bp per generation
mu=0.00000002763
#Dataset: capture_n2; capture_n4; capture_n8; rna-seq_n2; rna-seq_n4
dataType='capture_n2' 
#Path to input
folder=paste('~/Supplementary_Methods/input_data/',dataType,sep='')


#/*----------------------------------------*/ Dependencies /*----------------------------------------*/
# C++ library "libsequence" (should be installed in /usr/bin): http://molpopgen.org/software/libsequence.html
# polydNdS program (should be installed in /usr/bin): http://molpopgen.org/software/lseqsoftware.html
# mscalcout program: http://www.abcgwh.sitew.ch/#Utensils.J
# R package seqinr
library(seqinr)
# R package tau
library(tau)


#/*----------------------------------------*/ Paths and tool functions /*----------------------------------------*/
setwd(folder)
system("mkdir cleaned_seq")
system("mkdir polySyn_seq")


#Function that returns "FALSE" if there is 3 or more different positions, or "FALSE" otherwise
#x=alignment ; y=1st position of the codon
triall=function(x,y){ 
	for(pos in (y:(y+2))){
		if(length(levels(factor(x[,pos])))>2){
			test=as.logical(TRUE)
			break
			}else{
			test=as.logical(FALSE)
			}
		}
	return(test)
}

#Function that counts the number of allele at a given position
nalleles=function(x){
return(length(levels(factor(x))))
}


#/*----------------------------------------*/ Main function /*----------------------------------------*/
#Initialization
#vector of sample size in species A and B
spA=spB=NULL
#vector of locus names and length
locus=L=NULL
#summary stats for each locus
SumStats=NULL 

#Write 1st line of the ms-output-style file
write("./msnsam tbs 20 -t tbs -r tbs tbs -I 2 tbs tbs 0 -m 1 2 tbs -m 2 1 tbs -n 1 tbs -n 2 tbs -ej tbs 1 2 -eN tbs tbs", file="locus.ms", append=F, sep="\t") #line1
write("3579 27011 59243", file="locus.ms", append=T, sep="\t") #line2


#Read fasta alignment
cnt=0
infile=read.alignment(input, format="fasta")
filesInput=levels(factor(matrix(unlist(strsplit(infile$nam, "|", fixed=T)), byrow=T, ncol=4)[,1]))

#Sample sizes
nO=ceiling(length(grep(nameO,infile$nam,fixed=T))/length(filesInput))
nA=ceiling(length(grep(nameA,infile$nam,fixed=T))/length(filesInput))
nB=ceiling(length(grep(nameB,infile$nam,fixed=T))/length(filesInput))

#Loop for each fasta sequence	
myFas=NULL
for(i in filesInput){
	cnt=cnt+1
	if(cnt%%50==0){cat(cnt, "(",length(myFas),"), ", sep="")}
	
	#Position locus 'i'
	tmp=grep(paste(i,"|",sep=""), infile$nam, fixed=T)	

	#Name sequence 'i'
	tmp.nam=infile$nam[tmp]
	
	#Sequence 'i'
	tmp.seq=infile$seq[tmp] 
	
	#Order sequences: outgroup, species A, species B
	tmp=c(grep(nameO, tmp.nam), grep(nameA, tmp.nam), grep(nameB, tmp.nam)) 
	tmp.nam=tmp.nam[tmp]
	tmp.seq=tmp.seq[tmp]
	
	Ltmp=nchar(tmp.seq[[1]])
	tmp.seq=matrix(unlist(sapply(unlist(tmp.seq), FUN="strsplit", "|")), byrow=T, ncol=Ltmp)

	#Remove last position if it does not contain a complete codon
	if(Ltmp%%3!=0){
		while(Ltmp%%3!=0){
			tmp.seq=tmp.seq[,-Ltmp]; Ltmp=ncol(tmp.seq)
			}
		}

	#Remove codons with 'N' and triallelic positions
	codons=seq(from=1, to=Ltmp, by=3) 
	
	positions.rejected=vector()
	for(C in codons){
		if(length(which(tmp.seq[,(C:(C+2))]=="n"))>0 || length(which(tmp.seq[,(C:(C+2))]=="-"))>0 || triall(tmp.seq,C)==TRUE){
			positions.rejected=c(positions.rejected, (C:(C+2)))
		}
	}
	
	#Next locus if less than 100 positions or missing individuals
	if( ((Ltmp-length(positions.rejected))<100) || (length(grep(nameO, tmp.nam)) < nO) || (length(grep(nameA, tmp.nam)) < nA) || (length(grep(nameB, tmp.nam))< nB) ){next}	
	
	#Filters
	tmp.seq=tmp.seq[,-positions.rejected]
	tmp.seq=toupper(tmp.seq)
	Ltmp=ncol(tmp.seq)
	
	#Alignment with outgroup
	out.seq=tmp.seq
	out.nam=tmp.nam
	
	#Temporary alignment without outgroup
	tmp.seq=tmp.seq[-c(1:nO),]
	tmp.nam=tmp.nam[-c(1:nO)]
	algnmnt=tmp.seq
	tmp.seq=as.list(apply(tmp.seq, MARGIN=1, FUN="paste", collapse=""))
	
	#Cleaned fasta in folder cleaned_seq
	write.fasta(tmp.seq, tmp.nam, file.out=paste("cleaned_seq/", i, ".fas", sep=""))

	#Annotate synonymous sites with polydNdS
	polydNdS=system(paste("polydNdS -i cleaned_seq/",i, ".fas -P -A", sep=""), intern=T)
	
	#Skip locus if polydNdS is null
	if(length(polydNdS)==0){next}
	
	#Calculate the synonymous length
	L.syno=as.numeric(strsplit(grep("synonymous", polydNdS, value=TRUE), split="= ")[[1]][2])
	L.syno=round(L.syno, digits=0)

	#Polymorphic synonymous sites
	pos.tmp=system(paste("cat cleaned_seq/", i, ".fas.synonymous", sep=""), intern=T)
	pos.tmp=as.numeric(unlist(strsplit(pos.tmp[2], "\t")))

	#Keep polymorphic synonymous sites
	#and process locus only if more than one polymorphic synonymous site
	if(length(pos.tmp)<=1){next}else{ 
		myFas=c(myFas, i)
		algnmnt=algnmnt[,pos.tmp]
		
		#Synonymous fasta in folder polySyn_seq fasta synonymous polymorphe dans le dossier cleaned_seq @chris
		out.seq=out.seq[,pos.tmp]
		tmp.poly=as.list(apply(out.seq, MARGIN=1, FUN="paste", collapse=""))
		write.fasta(tmp.poly, out.nam, file.out=paste("polySyn_seq/", i, ".fas", sep=""))
		
		#Start "ms output.style"
		msstyle=matrix(ncol=ncol(algnmnt), nrow=(nrow(algnmnt)))

		#Orientate mutations
		for(p in 1:ncol(algnmnt)){
			msstyle[which(algnmnt[,p]==algnmnt[1,p]),p]=0
			msstyle[which(algnmnt[,p]!=algnmnt[1,p]),p]=1
			}

		#Number of locus
		locus=c(locus,i)				
		
		#Sample size species A
		spA=c(spA, length(grep(nameA, tmp.nam)))	
			
		#Sample size species B
		spB=c(spB, length(grep(nameB, tmp.nam)))
		
		#Number of polymorphis synonymous positions
		L=c(L,L.syno)					

		#Write "ms output.style"
		write(NULL, file="locus.ms", append=T, sep="\t") #line3
		write("//    78    1.58854    1.58854    111    56    22    0.795745    1.02097    0.574558    1.49299    4.90703    4.90703    6.22109", file="locus.ms", append=T, sep="\t")#line4
		write(paste("segsites: ", ncol(msstyle), sep=""), file="locus.ms", append=T, sep="\t")#line5
		write(c("positions:", seq(from=0, to=1, length.out=ncol(msstyle))), file="locus.ms", append=T, ncol=(ncol(msstyle)+1), sep="\t")#line5
		write.table(msstyle, file="locus.ms",col.names=F, row.names=F, append=T, sep="")
	}
}


#Write "bpfile" file
write(c("#", nameA, nameB, as.numeric(N), as.numeric(mu)), file="bpfile", ncol=5)
write.table(rbind(L, spA, spB, 4*N*mu*L, 4*N*mu*L*rhovertheta), file="bpfile", append=T, col.names=F, row.names=F, quote=F)

#Write "spinput" file
write(NULL, file="spinput.txt")
write(length(L), file="spinput.txt", append=T, ncol=1)
for(i in 1:length(L)){
	write(spA[i], file="spinput.txt", append=T, ncol=1)
	write(spB[i], file="spinput.txt", append=T, ncol=1)
	write(L[i], file="spinput.txt", append=T, ncol=1)
	}
write("1", file="spinput.txt", append=T, ncol=1)
write("locus.ms", file="spinput.txt", append=T, ncol=1)
write(NULL, file="spinput.txt", append=T, ncol=1)

#Write "target" file
system("~/Supplementary_Methods/sources/data_prog1.mscalcout/mscalcout")
system("mv ABCstat.txt target.txt")

#Write "polySyn.fasta" alignment
system("cat polySyn_seq/*.fas > polySyn.fasta")

#Clean
system("rm error* spout*")
system("rm -r cleaned_seq")
system("rm -r polySyn_seq")
#--------------------------------------------------------------------------------------------------------------------------------------------------------------------------------------#
#--------------------------------------------------------------------------------------------------------------------------------------------------------------------------------------#
