# Supplementary material for: The divergence history of European blue mussel species reconstructed from Approximate Bayesian Computation: the effects of sequencing techniques and sampling strategies
Source: PeerJ. 2018 Jul 30;6:e5198. doi: 10.7717/peerj.5198 (PMC6071616; doi:10.7717/peerj.5198)
Supplement: Supplemental Information 3 [file peerj-06-5198-s003.zip › Supplementary_Methods/MethodS1c.R]

#! /usr/bin/R
#--------------------------------------------------------------------------------------------------------------------------------------------------------------------------------------#
#--------------------------------------------------------------------------------------------------------------------------------------------------------------------------------------#
#--# Date:	
#		05/2018
#--# Authors:
#		Christelle Fraïsse
#--# Description:
#		This script takes the joint site frequency spectrum, jSFS, in "dadi-like" format for each contig as input, and it generates a jSFS summed across contigs. The standard
#		deviation of the number of SNPs within each class is provided next. Two types of classes were masked: [0;0] (fixed ancestral allele) and [s1;s2] (fixed derived allele).
#--# Usage:	
#		Rscript ./MethodS1c.R
#--------------------------------------------------------------------------------------------------------------------------------------------------------------------------------------#
#--------------------------------------------------------------------------------------------------------------------------------------------------------------------------------------#


#/*----------------------------------------*/ SET ARGUMENTS HERE /*----------------------------------------*/
#Dataset: capture_n2; capture_n4; capture_n8; rna-seq_n2; rna-seq_n4
dataType='capture_n2' 
#Number of contigs in the dataset: 516; 557; 512; 2147; 1842
numLoci=516
#Path to input
toJSFS=paste('~/Supplementary_Methods/input_data/',dataType,'/jSFScontig_',numLoci,sep='')


#/*----------------------------------------*/ Tool functions /*----------------------------------------*/
fun_23 <- function(jsfs)
{
	s0=jsfs[1]
	sn=jsfs[numCell]
	sfA=jsfs[nsamp1]
	sfB=jsfs[(nsamp1*nsam+1)]
	sxA_1=jsfs[2]
	sxA_2=jsfs[3]
	sxA=sum(jsfs[(4:nsam)])
	sxB_1=jsfs[(nsamp1*1+1)]
	sxB_2=jsfs[(nsamp1*2+1)]
	sxB=sum(jsfs[(nsamp1*(3:nsamm1)+1)])
	ssfA_1=jsfs[(nsamp1*2)]
	ssfA_2=jsfs[(nsamp1*3)]
	ssfA=sum(jsfs[(nsamp1*(4:nsam))])
	ssfB_1=jsfs[((nsamp1*nsam+1)+1)]
	ssfB_2=jsfs[((nsamp1*nsam+1)+2)]
	ssfB=sum(jsfs[((nsamp1*nsam+1)+(3:nsamm1))])	
	rest=c(1,numCell,nsamp1,(nsamp1*nsam+1),(2:nsam),(nsamp1*(1:nsamm1)+1),(nsamp1*(2:nsam)),((nsamp1*nsam+1)+(1:nsamm1)))
	ss=jsfs[-rest]
	ss_11=ss[1]
	ss_21=ss[2]
	ss_12=ss[(nsamm1+1)]
	ss_22=ss[(nsamm1+2)]
	ss_n1=sum(ss[(3:nsamm1)])
	ss_n2=sum(ss[((nsamm1+3):(nsamm1*2))])
	ss_1n=sum(ss[(nsamm1*(2:nsamm2)+1)])
	ss_2n=sum(ss[(nsamm1*(2:nsamm2)+2)])	
	rest2=c(1,2,(nsamm1+1),(nsamm1+2),(3:nsamm1),((nsamm1+3):(nsamm1*2)),(nsamm1*(2:nsamm2)+1),(nsamm1*(2:nsamm2)+2))
	ss_rest=sum(ss[-rest2])
		
	jsfs_23=c(s0,sn,sfA,sfB,sxA_1,sxA_2,sxA,sxB_1,sxB_2,sxB,ssfA_1,ssfA_2,ssfA,ssfB_1,ssfB_2,ssfB,ss_11,ss_21,ss_12,ss_22,ss_n1,ss_n2,ss_1n,ss_2n,ss_rest)
}	
	
fun_7 <- function(jsfs)
{
	s0=jsfs[1]
	sn=jsfs[numCell]
	sfA=jsfs[nsamp1]
	sfB=jsfs[(nsamp1*nsam+1)]	
	sxA=sum(jsfs[(2:nsam)])
	sxB=sum(jsfs[(nsamp1*(1:nsamm1)+1)])
	ssfA=sum(jsfs[(nsamp1*(2:nsam))])
	ssfB=sum(jsfs[((nsamp1*nsam+1)+(1:nsamm1))])
	rest=c(1,numCell,nsamp1,(nsamp1*nsam+1),(2:nsam),(nsamp1*(1:nsamm1)+1),(nsamp1*(2:nsam)),((nsamp1*nsam+1)+(1:nsamm1)))
	ss=sum(jsfs[-rest])
		
	jsfs_7=c(s0,sn,sfA,sfB,sxA,sxB,ssfA,ssfB,ss)
}
	
fun_4 <- function(jsfs)
{
	s0=jsfs[1]
	sn=jsfs[numCell]
	sfA=jsfs[nsamp1]
	sfB=jsfs[(nsamp1*nsam+1)]	
	sxA=sum(jsfs[(2:nsam)])
	sxB=sum(jsfs[(nsamp1*(1:nsamm1)+1)])
	ssfA=sum(jsfs[(nsamp1*(2:nsam))])
	ssfB=sum(jsfs[((nsamp1*nsam+1)+(1:nsamm1))])
	rest=c(1,numCell,nsamp1,(nsamp1*nsam+1),(2:nsam),(nsamp1*(1:nsamm1)+1),(nsamp1*(2:nsam)),((nsamp1*nsam+1)+(1:nsamm1)))
		
	ss=sum(jsfs[-rest])
	sf=sfA+sfB
	sxxA=sxA+ssfB
	sxxB=sxB+ssfA
		
	jsfs_4=c(s0,sn,sf,sxxA,sxxB,ss)
}


#/*----------------------------------------*/ Main function /*----------------------------------------*/
#Paths and list files
setwd(toJSFS)
ll = list.files(path=toJSFS,pattern='fs')

#Loop across contigs
JSFS=sJSFS=dJSFS=tJSFS=NULL
for(j in 1:numLoci){
	x = read.table(ll[j],header=F,skip=1)
	x = x[-nrow(x),]
	JSFS = rbind(JSFS,x)
}
		
#Get indexes
numCell=ncol(JSFS)
nsam=sqrt(ncol(JSFS))-1
nsamm1=nsam-1
nsamm2=nsam-2
nsamp1=sqrt(ncol(JSFS))
		
#Complete jSFS
sJSFS = apply(JSFS,MARGIN=2,sum)
dJSFS = apply(JSFS,MARGIN=2,sd)
tJSFS = c(sJSFS,dJSFS)		
		
#jSFS with 23 classes
jsfs_23 = apply(JSFS,MARGIN=1,fun_23)

#jSFS with 7 classes
jsfs_7 = apply(JSFS,MARGIN=1,fun_7)

#jSFS with 4 classes
jsfs_4 = apply(JSFS,MARGIN=1,fun_4)

#Summation across contigs
sJSFS_23 = apply(jsfs_23,MARGIN=1,sum)
sJSFS_7 = apply(jsfs_7,MARGIN=1,sum)
sJSFS_4 = apply(jsfs_4,MARGIN=1,sum)
		
#Standard deviation across contigs
dJSFS_23 = apply(jsfs_23,MARGIN=1,sd)
dJSFS_7 = apply(jsfs_7,MARGIN=1,sd)
dJSFS_4 = apply(jsfs_4,MARGIN=1,sd)
		
#Concatenate
tJSFS_23 = c(sJSFS_23,dJSFS_23)
tJSFS_7 = c(sJSFS_7,dJSFS_7)
tJSFS_4 = c(sJSFS_4,dJSFS_4)

#Write output
write.table(t(as.matrix(tJSFS)),file=paste('../target_tot_sd',sep=''), col.names=F, row.names=F, quote=F, sep=' ',append=F)
write.table(t(as.matrix(tJSFS_4)),file=paste('../target_s4_sd',sep=''), col.names=F, row.names=F, quote=F, sep=' ',append=F)
write.table(t(as.matrix(tJSFS_7)),file=paste('../target_s7_sd',sep=''), col.names=F, row.names=F, quote=F, sep=' ',append=F)
write.table(t(as.matrix(tJSFS_23)),file=paste('../target_s23_sd',sep=''), col.names=F, row.names=F, quote=F, sep=' ',append=F)
#--------------------------------------------------------------------------------------------------------------------------------------------------------------------------------------#
#--------------------------------------------------------------------------------------------------------------------------------------------------------------------------------------#
