# Supplementary material for: The divergence history of European blue mussel species reconstructed from Approximate Bayesian Computation: the effects of sequencing techniques and sampling strategies
Source: PeerJ. 2018 Jul 30;6:e5198. doi: 10.7717/peerj.5198 (PMC6071616; doi:10.7717/peerj.5198)
Supplement: Supplemental Information 3 [file peerj-06-5198-s003.zip › Supplementary_Methods/MethodS2a.sh]

#!/bin/bash
#--------------------------------------------------------------------------------------------------------------------------------------------------------------------------------------#
#--------------------------------------------------------------------------------------------------------------------------------------------------------------------------------------#
#--# Date:	
#		05/2018
#--# Authors:
#		Christelle Fraïsse
#--# Description:
#		This script takes four input files ("bpfile" and "spinput.txt" that describe the data; "argfile" and "propfile" that describe the demographic model and prior ranges).
#		It performs coalescent simulations under a given demographic model with the program *msnsam*. The prior distributions are generated with the program *priorgen*. Two 
#		types of statistics are computed: (i) mscalc statistics with the program *mscalc* and (ii) the joint site frequency spectrum with the program *ms2jsfs_multi_mis*.
#--# Usage:	
#		bash ./MethodS2a.sh
#
#		It depends on the programs:
#			"priorgen" available at ~/Supplementary_Methods/sources/simul_prog1.priorgen
#			"priorgen_mis" available at ~/Supplementary_Methods/sources/simul_prog1.priorgen_mis
#			"msnsam" available at ~/Supplementary_Methods/sources/simul_prog2.msnsam
#			"ms2jsfs_multi_mis" available at ~/Supplementary_Methods/sources/simul_prog3.ms2jsfs
#			"mscalc" available at ~/Supplementary_Methods/sources/simul_prog3.mscalc
#--------------------------------------------------------------------------------------------------------------------------------------------------------------------------------------#
#--------------------------------------------------------------------------------------------------------------------------------------------------------------------------------------#
	

#/*----------------------------------------*/ SET ARGUMENTS HERE /*----------------------------------------*/
#Name of the ingroup species A: gal; Mytilus_galloprovincialis
pop1=gal
#Name of the ingroup species B: edu; Mytilus_edulis 
pop2=edu
#Sample size of the ingroup species A: 4, 8, 16
s1=4
#Sample size of the ingroup species B: 4, 8, 16
s2=4
#Number of contigs in the dataset: 516; 557; 512; 2147; 1842
nlocus=516
#Total number of simulations = nlocus * nsim (e.g., nsim=10000)
totsim=5160000
#Seed to generate random numbers
seed=0
#Name of argfile for 'priorgen'
argfile=argfile_SI
#Name of propfile for 'priorgen_mis'
propfile=propfile_SI
#Dataset: capture_n2; capture_n4; capture_n8; rna-seq_n2; rna-seq_n4
dataType=capture_n2
#Demographic model: SI; IM_hetero; IM_homo; AM_hetero; AM_homo; PAM_hetero; PAM_homo; SC_hetero; SC_homo; PSC_hetero; PSC_homo
modelType=SI
#Path to input
toSIMUL=~/Supplementary_Methods/input_simul/${dataType}/${modelType}


#/*----------------------------------------*/ Dependencies /*----------------------------------------*/
toPRIORMIS=~/Supplementary_Methods/sources/simul_prog1.priorgen_mis
toPRIORGEN=~/Supplementary_Methods/sources/simul_prog1.priorgen
toMS=~/Supplementary_Methods/sources/simul_prog2.msnsam
toMS2JSFS=~/Supplementary_Methods/sources/simul_prog3.ms2jsfs
toMSCALC=~/Supplementary_Methods/sources/simul_prog3.mscalc


#/*----------------------------------------*/ Strict Isolation /*----------------------------------------*/
if [ "${argfile}" == "argfile_SI" ]; then

	#Initialize
	cd ${toSIMUL}
	#mkfifo msout #to use fifo, uncomment the ampersands

	#Produce prior distributions and simulate coalescence
	${toPRIORMIS}/priorgen_mis --bpfile bpfile --arg-file ${propfile} --prior prop --seed ${seed}
	${toPRIORGEN}/priorgen --bpfile bpfile --arg-file ${argfile} --prior anal --seed ${seed} | ${toMS}/msnsam tbs ${totsim} -t tbs -r tbs tbs -I 2 tbs tbs 0 -m 1 2 tbs -m 2 1 tbs -n 1 tbs -n 2 tbs -ej tbs 2 1 -eN tbs tbs >msout #&

	#Compute jSFS
	${toMS2JSFS}/ms2jsfs_multi_mis ${pop1} ${pop2} ${s1} ${s2} ${nlocus} msout >msjsfs #&

	#Compute mscalc statistics
	${toMSCALC}/mscalc #&

	#Clean
	rm msout; rm error.txt
	mv ABCstat.txt ABCstat_SI
	mv msjsfs msjsfs_SI
fi


#/*----------------------------------------*/ Isolation with Migration /*----------------------------------------*/
if [ "${argfile}" == "argfile_IM_homo" ]||[ "${argfile}" == "argfile_IM_hetero" ]; then

	#Initialize
	cd ${toSIMUL}
	#mkfifo msout #to use fifo, uncomment the ampersands

	#Produce prior distributions and simulate coalescence
	${toPRIORMIS}/priorgen_mis --bpfile bpfile --arg-file ${propfile} --prior prop --seed ${seed}
	${toPRIORGEN}/priorgen --bpfile bpfile --arg-file ${argfile} --prior anal --seed ${seed} | ${toMS}/msnsam tbs ${totsim} -t tbs -r tbs tbs -I 2 tbs tbs 0 -m 1 2 tbs -m 2 1 tbs -n 1 tbs -n 2 tbs -ej tbs 2 1 -eN tbs tbs >msout #&

	#Compute jSFS
	${toMS2JSFS}/ms2jsfs_multi_mis ${pop1} ${pop2} ${s1} ${s2} ${nlocus} msout >msjsfs #&

	#Compute mscalc statistics
	${toMSCALC}/mscalc #&

	#Clean
	rm msout; rm error.txt
		
	if [ "${argfile}" == "argfile_IM_homo" ]; then
		mv msjsfs msjsfs_IM_homo
		mv ABCstat.txt ABCstat_IM_homo
	fi
			
	if [ "${argfile}" == "argfile_IM_hetero" ]; then
		mv msjsfs msjsfs_IM_hetero
		mv ABCstat.txt ABCstat_IM_hetero
	fi
fi


#/*----------------------------------------*/ Secondary Contact /*----------------------------------------*/
if [ "${argfile}" == "argfile_SC_homo" ]||[ "${argfile}" == "argfile_SC_hetero" ]; then

	#Initialize
	cd ${toSIMUL}
	#mkfifo msout #to use fifo, uncomment the ampersands

	#Produce prior distributions and simulate coalescence
	${toPRIORMIS}/priorgen_mis --bpfile bpfile --arg-file ${propfile} --prior prop --seed ${seed}
	${toPRIORGEN}/priorgen --bpfile bpfile --arg-file ${argfile} --prior anal --seed ${seed} | ${toMS}/msnsam tbs ${totsim} -t tbs -r tbs tbs -I 2 tbs tbs 0 -m 1 2 tbs -m 2 1 tbs -n 1 tbs -n 2 tbs -eM tbs 0 -ej tbs 2 1 -eN tbs tbs >msout #&

	#Compute jSFS
	${toMS2JSFS}/ms2jsfs_multi_mis ${pop1} ${pop2} ${s1} ${s2} ${nlocus} msout >msjsfs #&

	#Compute mscalc statistics
	${toMSCALC}/mscalc #&

	#Clean		
	rm msout; rm error.txt
		
	if [ "${argfile}" == "argfile_SC_homo" ]; then
		mv msjsfs msjsfs_SC_homo
		mv ABCstat.txt ABCstat_SC_homo
	fi
			
	if [ "${argfile}" == "argfile_SC_hetero" ]; then
		mv msjsfs msjsfs_SC_hetero
		mv ABCstat.txt ABCstat_SC_hetero
	fi
fi


#/*----------------------------------------*/ Ancient Migration /*----------------------------------------*/
if [ "${argfile}" == "argfile_AM_homo" ]||[ "${argfile}" == "argfile_AM_hetero" ]; then

	#Initialize
	cd ${toSIMUL}
	#mkfifo msout #to use fifo, uncomment the ampersands

	#Produce prior distributions and simulate coalescence
	${toPRIORMIS}/priorgen_mis --bpfile bpfile --arg-file ${propfile} --prior prop --seed ${seed}
	${toPRIORGEN}/priorgen --bpfile bpfile --arg-file ${argfile} --prior anal --seed ${seed} | ${toMS}/msnsam tbs ${totsim} -t tbs -r tbs tbs -I 2 tbs tbs 0 -m 1 2 0 -m 2 1 0 -n 1 tbs -n 2 tbs -ema tbs 2 0 tbs tbs 0 -ej tbs 2 1 -eN tbs tbs >msout #&

	#Compute jSFS
	${toMS2JSFS}/ms2jsfs_multi_mis ${pop1} ${pop2} ${s1} ${s2} ${nlocus} msout >msjsfs #&

	#Compute mscalc statistics
	${toMSCALC}/mscalc #&

	#Clean		
	rm msout; rm error.txt
		
	if [ "${argfile}" == "argfile_AM_homo" ]; then
		mv msjsfs msjsfs_AM_homo
		mv ABCstat.txt ABCstat_AM_homo
	fi
			
	if [ "${argfile}" == "argfile_AM_hetero" ]; then
		mv msjsfs msjsfs_AM_hetero
		mv ABCstat.txt ABCstat_AM_hetero
	fi
fi
#--------------------------------------------------------------------------------------------------------------------------------------------------------------------------------------#
#--------------------------------------------------------------------------------------------------------------------------------------------------------------------------------------#
