# Supplementary material for: The divergence history of European blue mussel species reconstructed from Approximate Bayesian Computation: the effects of sequencing techniques and sampling strategies
Source: PeerJ. 2018 Jul 30;6:e5198. doi: 10.7717/peerj.5198 (PMC6071616; doi:10.7717/peerj.5198)
Supplement: Supplemental Information 3 [file peerj-06-5198-s003.zip › Supplementary_Methods/MethodS3a.R]

#! /usr/bin/R
#--------------------------------------------------------------------------------------------------------------------------------------------------------------------------------------#
#--------------------------------------------------------------------------------------------------------------------------------------------------------------------------------------#
#--# Date:	
#		05/2018
#--# Authors:
#		Christelle Fraïsse
#--# Description:
#		This script takes the observed ("target") and simulated ("msstat") joint site frequency spectra as inputs, and apply the Approximate Bayesian Computation using neural 
#		networks to infer the posterior probability of each model. All "msstat" files generated by simulations should be renamed "$MODEL.msstat_$STAT" and be placed in the ~/
#		Supplementary_Methods/input_simul folder.
#		The jSFS corresponds to the summed jSFS across contigs, followed by its standard deviation for each class.
#--# Usage:	
#		Rscript ./MethodS3a.R
#
#		It depends on the R package "nnet_abc_pkg" available in ~/Supplementary_Methods/sources/infer.nnet_abc_pkg
#		(Csilléry et al. 2012 doi.org/10.1111/j.2041-210X.2011.00179.x)
#--------------------------------------------------------------------------------------------------------------------------------------------------------------------------------------#
#--------------------------------------------------------------------------------------------------------------------------------------------------------------------------------------#


#/*----------------------------------------*/ SET ARGUMENTS HERE /*----------------------------------------*/
#Model comparison: (i) homo vs. hetero ('IM', 'AM', 'SC', 'PAM', 'PSC'); (ii) 11-model comparison ('ALL')
WHICHMODEL='ALL'
#Tolerance threshold
tol=1000
#Number of neural networks
nb=50
#Size of neural networks
size=25
#Type of jSFS: 's4_sd'; 's7_sd'; 's23_sd'
STAT='s23_sd'
#Include standard deviation statistics: 'F' (default); 'T'
SDEV='F'
#Dataset: capture_n2; capture_n4; capture_n8; rna-seq_n2; rna-seq_n4
dataType='capture_n2' 
#Path to input
toData=paste('~/Supplementary_Methods/input_data/',dataType,sep='')
toSimul=paste('~/Supplementary_Methods/input_simul/',dataType,sep='')


#/*----------------------------------------*/ Main function: prepare data /*----------------------------------------*/
#Get the target file
setwd(toData)
target=read.table(paste('target_',STAT,sep=''),header=F)
if (SDEV == 'F'){
	pos=1:(ncol(target)/2)
	target=target[,pos]
}

#Get the msstat files
#index is a vector of numbers indicating which model we are working with
setwd(toSimul)
if ( (WHICHMODEL == 'IM') | (WHICHMODEL == 'AM') | (WHICHMODEL == 'SC') | (WHICHMODEL == 'PAM') | (WHICHMODEL == 'PSC') ){

	#Name of inputs
	homo=paste(WHICHMODEL,'_homo.msstat_',STAT,sep='')
	hetero=paste(WHICHMODEL,'_hetero.msstat_',STAT,sep='')
	
	#Number of simulations
	numSim1=as.numeric(system(paste('cat ',homo,' | wc -l',sep=''),intern=T))
	numSim2=as.numeric(system(paste('cat ',hetero,' | wc -l',sep=''),intern=T))
	numSim=min(numSim1,numSim2)
	numSim=formatC(numSim,format='d',digits=0)
	
	#Vector of index for each model
	index=as.numeric(c(rep('1',numSim),rep('2',numSim)))
	
	#Concatenate inputs
	system(paste('head -n',numSim,' ',homo,' > msstat1',sep=''))
	system(paste('head -n',numSim,' ',hetero,' > msstat2',sep=''))
	system('cat msstat1 msstat2 > msstat')
	system('rm msstat1 ; rm msstat2')
}	
if (WHICHMODEL == 'ALL'){

	#Name of inputs
	si=paste('SI.msstat_',STAT,sep='')
	im=paste('IM_hetero.msstat_',STAT,sep='')
	am=paste('AM_hetero.msstat_',STAT,sep='') 
	sc=paste('SC_hetero.msstat_',STAT,sep='')
	pam=paste('PAM_hetero.msstat_',STAT,sep='')
	psc=paste('PSC_hetero.msstat_',STAT,sep='')	
	hoim=paste('IM_homo.msstat_',STAT,sep='')
	hoam=paste('AM_homo.msstat_',STAT,sep='') 
	hosc=paste('SC_homo.msstat_',STAT,sep='')
	hopam=paste('PAM_homo.msstat_',STAT,sep='')
	hopsc=paste('PSC_homo.msstat_',STAT,sep='')
		
	#Number of simulations
	numSim1=as.numeric(system(paste('cat ',si,' | wc -l',sep=''),intern=T))
	numSim2=as.numeric(system(paste('cat ',im,' | wc -l',sep=''),intern=T))
	numSim3=as.numeric(system(paste('cat ',am,' | wc -l',sep=''),intern=T))
	numSim4=as.numeric(system(paste('cat ',sc,' | wc -l',sep=''),intern=T))
	numSim5=as.numeric(system(paste('cat ',pam,' | wc -l',sep=''),intern=T))
	numSim6=as.numeric(system(paste('cat ',psc,' | wc -l',sep=''),intern=T))
	numSim7=as.numeric(system(paste('cat ',hoim,' | wc -l',sep=''),intern=T))
	numSim8=as.numeric(system(paste('cat ',hoam,' | wc -l',sep=''),intern=T))
	numSim9=as.numeric(system(paste('cat ',hosc,' | wc -l',sep=''),intern=T))
	numSim10=as.numeric(system(paste('cat ',hopam,' | wc -l',sep=''),intern=T))
	numSim11=as.numeric(system(paste('cat ',hopsc,' | wc -l',sep=''),intern=T))	
	numSim=min(numSim1,numSim2,numSim3,numSim4,numSim5,numSim6,numSim7,numSim8,numSim9,numSim10,numSim11)
	numSim=formatC(numSim,format='d',digits=0)
	
	#Vector of index for each model
	index=as.numeric(c(rep('1',numSim),rep('2',numSim),rep('3',numSim),rep('4',numSim),rep('5',numSim),rep('6',numSim),rep('7',numSim),rep('8',numSim),rep('9',numSim),rep('10',numSim),rep('11',numSim)))
	
	#Concatenate inputs
	system(paste('head -n',numSim,' ',si,' > msstat1',sep=''))
	system(paste('head -n',numSim,' ',im,' > msstat2',sep=''))
	system(paste('head -n',numSim,' ',am,' > msstat3',sep=''))
	system(paste('head -n',numSim,' ',sc,' > msstat4',sep=''))	
	system(paste('head -n',numSim,' ',pam,' > msstat5',sep=''))	
	system(paste('head -n',numSim,' ',psc,' > msstat6',sep=''))	
	system(paste('head -n',numSim,' ',hoim,' > msstat7',sep=''))
	system(paste('head -n',numSim,' ',hoam,' > msstat8',sep=''))
	system(paste('head -n',numSim,' ',hosc,' > msstat9',sep=''))
	system(paste('head -n',numSim,' ',hopam,' > msstat10',sep=''))
	system(paste('head -n',numSim,' ',hopsc,' > msstat11',sep=''))
	system('cat msstat1 msstat2 msstat3 msstat4 msstat5 msstat6 > msstatOne')
	system('cat msstat7 msstat8 msstat9 msstat10 msstat11 > msstatTwo')
	system('rm msstat1 ; rm msstat2 ; rm msstat3 ; rm msstat4 ; rm msstat5 ; rm msstat6 ; rm msstat7 ; rm msstat8 ; rm msstat9 ; rm msstat10 ; rm msstat11')
}

#Read input
if (WHICHMODEL == 'ALL'){
	statOne=read.table('msstatOne',header=F)
	statTwo=read.table('msstatTwo',header=F)
	stat=rbind(statOne,statTwo)
}else{
	stat=read.table('msstat',header=F)
}

#Select statistics
if (SDEV == 'F'){
	pos=1:(ncol(stat)/2)
	stat=stat[,pos]
}

#Total number of simulations
numSim=as.numeric(numSim)


#/*----------------------------------------*/ Main function: model choice /*----------------------------------------*/
# target is the set of target summary stats
# x is the parameter vector (long vector of numbers from the simulations) and is the dependent variable for the regression 
# sumstat is an array of simulated summary stats (i.e. independent variables)
# tol is the required proportion of points nearest the target values
# if noweight=T, no Epanechnikov weights are calculated
# if rejmethod=T it doesnt bother with the neural networks, and just compute the smooth ratio of the acceptance ratios

#Paths and R packages
setwd(toData)
library(nnet)
source('~/Supplementary_Methods/sources/infer.nnet_abc_pkg/nnetABC.r')

#Compute nnet inference
res=model_selection_abc_nnet(
				target=as.numeric(target),
				x=index,
				sumstat=stat,
				tol=tol/numSim,
				noweight=F,rejmethod=F,
				nb.nnet=nb,
				size.nnet=size
			)

#Write outputs
if ( (WHICHMODEL == 'IM') | (WHICHMODEL == 'AM') | (WHICHMODEL == 'SC') | (WHICHMODEL == 'PAM') | (WHICHMODEL == 'PSC')){
	if (SDEV == 'F'){
		filename=paste(WHICHMODEL,'.postprob_sum',STAT,sep='')
	}else{
		filename=paste(WHICHMODEL,'.postprob_',STAT,sep='')
	}
	write.table(t(c(paste(WHICHMODEL,'_homo',sep=''),paste(WHICHMODEL,'_hetero',sep=''))), file=filename,col.names=F,row.names=F,quote=F,append=F)
	write.table(t(as.numeric(res)), file=filename,col.names=F,row.names=F,append=T)	
}
if (WHICHMODEL == 'ALL'){
	if (SDEV == 'F'){
		filename=paste('mod11.postprob_sum',STAT,sep='')
	}else{
		filename=paste('mod11.postprob_',STAT,sep='')
	}		
	write.table(t(c('SI','IM_hetero','AM_hetero','SC_hetero','PAM_hetero','PSC_hetero','IM_homo','AM_homo','SC_homo','PAM_homo','PSC_homo')), file=filename,col.names=F,row.names=F,quote=F,append=F)
	write.table(t(as.numeric(res)), file=filename,col.names=F,row.names=F,append=T)
}

#Clean
setwd(toSimul)
if (WHICHMODEL == 'ALL'){
	system('rm msstatOne ; rm msstatTwo')
}else{
	system('rm msstat')
}
#--------------------------------------------------------------------------------------------------------------------------------------------------------------------------------------#
#--------------------------------------------------------------------------------------------------------------------------------------------------------------------------------------#
