# Supplementary material for: The divergence history of European blue mussel species reconstructed from Approximate Bayesian Computation: the effects of sequencing techniques and sampling strategies
Source: PeerJ. 2018 Jul 30;6:e5198. doi: 10.7717/peerj.5198 (PMC6071616; doi:10.7717/peerj.5198)
Supplement: Supplemental Information 3 [file peerj-06-5198-s003.zip › Supplementary_Methods/MethodS3d.R]

#! /usr/bin/R
#--------------------------------------------------------------------------------------------------------------------------------------------------------------------------------------#
#--------------------------------------------------------------------------------------------------------------------------------------------------------------------------------------#
#--# Date:	
#		05/2018
#--# Authors:
#		Christelle Fraïsse
#--# Description:
#		This script takes 100 pseudo-observed mscalc statistics (generated under a given demographic model) as inputs, and apply the Approximate Bayesian 
#		Computation using neural networks to check the ability of the method to accurately infer the true simulated model among others. All "msstat" files generated by
#		simulations should be renamed "$MODEL.msstat_$STAT" and be placed in the ~/Supplementary_Methods/input_simul folder.
#		The mscalc statistics are: 'dataset', 'bialsites_avg', 'bialsites_std', 'sf_avg', 'sf_std', 'sxA_avg', 'sxA_std', 'sxB_avg', 'sxB_std', 'ss_avg', 'ss_std', 'Wald_avg',
#		'Wald_std', 'piA_avg', 'piA_std', 'piB_avg', 'piB_std', 'thetaA_avg', 'thetaA_std', 'thetaB_avg', 'thetaB_std', 'DtajA_avg', 'DtajA_std', 'DtajB_avg', 'DtajB_std',
#		'divAB_avg', 'divAB_std', 'netdivAB_avg', 'netdivAB_std', 'FST_avg', 'FST_std', 'corr_pi'.
#--# Usage:	
#		Rscript ./MethodS3d.R
#
#		It depends on the R package "nnet_abc_pkg" available in ~/Supplementary_Methods/sources/infer.nnet_abc_pkg
#		(Csilléry et al. 2012 doi.org/10.1111/j.2041-210X.2011.00179.x)
#--------------------------------------------------------------------------------------------------------------------------------------------------------------------------------------#
#--------------------------------------------------------------------------------------------------------------------------------------------------------------------------------------#


#/*----------------------------------------*/ SET ARGUMENTS HERE /*----------------------------------------*/
#Model comparison: (i) homo vs. hetero ('IM', 'AM', 'SC', 'PAM', 'PSC'); (ii) 6-model comparison ('6MODELS_hetero')
WHICHMODEL='6MODELS_hetero'
#Tolerance threshold
tol=1000
#Number of neural networks
nb=50
#Size of neural networks
size=25
#Model to test and from which the pseudo-observed data are sampled: SI, IM_homo, IM_hetero, AM_homo, AM_hetero, PAM_homo, PAM_hetero, SC_homo, SC_hetero, PSC_homo, PSC_hetero
WHICHPSEUDO='PSC_hetero'
#Dataset: capture_n2; capture_n4; capture_n8; rna-seq_n2; rna-seq_n4
dataType='capture_n2'
#Number of pseudo-observed datat
nPODS=100
#Path to input
toSimul=paste('~/Supplementary_Methods/input_simul/',dataType,sep='')


#/*----------------------------------------*/ Main function: prepare data /*----------------------------------------*/
#Remove unused statistics: dataset; Wald_avg; Wald_std; corr_pi
posno=c(1,12,13,32)

#Get the pseudo target file
setwd(toSimul)
TARGET=read.table(paste(WHICHPSEUDO,'.msstat',sep=''),header=F)
TARGET=TARGET[,-posno]

#Get the msstat files
#index is a vector of numbers indicating which model we are working with
#caution if last line == NA; then rem%%nrow == 0
setwd(toSimul)
if ( (WHICHMODEL == 'IM') | (WHICHMODEL == 'AM') | (WHICHMODEL == 'SC') | (WHICHMODEL == 'PAM') | (WHICHMODEL == 'PSC')){

	#Name of inputs
	stat1=read.table(paste(WHICHMODEL,'_homo.msstat',sep=''));rem=which(is.na(stat1)==T);lrem=rem%%nrow(stat1);tmp1=stat1[-lrem,]
	stat2=read.table(paste(WHICHMODEL,'_hetero.msstat',sep=''));rem=which(is.na(stat2)==T);lrem=rem%%nrow(stat2);tmp2=stat2[-lrem,]
	
	#Number of simulations
	numSim=min(nrow(tmp1),nrow(tmp2))

	#Vector of index for each model
	index=as.numeric(c(rep('1',numSim),rep('2',numSim)))

	#Concatenate inputs
	stat=rbind(tmp1[1:numSim,-posno],tmp2[1:numSim,-posno])
}
if (WHICHMODEL == '6MODELS_hetero'){

	#Name of inputs
	stat1=read.table('SI.msstat');rem=which(is.na(stat1)==T);lrem=rem%%nrow(stat1);tmp1=stat1[-lrem,]
	stat2=read.table('IM_hetero.msstat');rem=which(is.na(stat2)==T);lrem=rem%%nrow(stat2);tmp2=stat2[-lrem,]
	stat3=read.table('AM_hetero.msstat');rem=which(is.na(stat3)==T);lrem=rem%%nrow(stat3);tmp3=stat3[-lrem,]
	stat4=read.table('SC_hetero.msstat');rem=which(is.na(stat4)==T);lrem=rem%%nrow(stat4);tmp4=stat4[-lrem,]
	stat5=read.table('PAM_hetero.msstat');rem=which(is.na(stat5)==T);lrem=rem%%nrow(stat5);tmp5=stat5[-lrem,]	
	stat6=read.table('PSC_hetero.msstat');rem=which(is.na(stat6)==T);lrem=rem%%nrow(stat6);tmp6=stat6[-lrem,]
	
	#Number of simulations
	numSim=min(nrow(tmp1),nrow(tmp2),nrow(tmp3),nrow(tmp4),nrow(tmp5),nrow(tmp6))

	#Vector of index for each model
	index=as.numeric(c(rep('1',numSim),rep('2',numSim),rep('3',numSim),rep('4',numSim),rep('5',numSim),rep('6',numSim)))

	#Concatenate inputs
	stat=rbind(tmp1[1:numSim,-posno],tmp2[1:numSim,-posno],tmp3[1:numSim,-posno],tmp4[1:numSim,-posno],tmp5[1:numSim,-posno],tmp6[1:numSim,-posno])
}


#/*----------------------------------------*/ Main function: model choice /*----------------------------------------*/
# target is the set of target summary stats
# x is the parameter vector (long vector of numbers from the simulations) and is the dependent variable for the regression 
# sumstat is an array of simulated summary stats (i.e. independent variables)
# tol is the required proportion of points nearest the target values
# if noweight=T, no Epanechnikov weights are calculated
# if rejmethod=T it doesnt bother with the neural networks, and just compute the smooth ratio of the acceptance ratios

#Paths and R packages
setwd(toSimul)
library(nnet)
source('~/Supplementary_Methods/sources/infer.nnet_abc_pkg/nnetABC.r')

#Across pseudo targets
for (k in 1:nPODS){

	print(k)
	
	#Get the kth pseudo-observed target
	target=TARGET[k,]

	#Leave-one-out cross-validation: remove pseudo-observed target from simulations
	if ( (WHICHMODEL == 'IM') | (WHICHMODEL == 'AM') | (WHICHMODEL == 'SC') | (WHICHMODEL == 'PAM') | (WHICHMODEL == 'PSC')){
		statcv <- stat[-c(k,k+numSim),]
		indexcv <- index[-c(k,k+numSim)]
	}
	if (WHICHMODEL == '6MODELS_hetero'){
		statcv <- stat[-c(k,k+numSim,k+2*numSim,k+3*numSim,k+4*numSim,k+5*numSim),]
		indexcv <- index[-c(k,k+numSim,k+2*numSim,k+3*numSim,k+4*numSim,k+5*numSim)]
	}
	numSimcv <- numSim - 1
	
	#Compute nnet inference
	res=model_selection_abc_nnet(
					target=as.numeric(target),
					x=indexcv,
					sumstat=statcv,
					tol=tol/numSimcv,
					noweight=F,rejmethod=F,
					nb.nnet=nb,
					size.nnet=size
				)

	#Write outputs
	if ( (WHICHMODEL == 'IM') | (WHICHMODEL == 'AM') | (WHICHMODEL == 'SC') | (WHICHMODEL == 'PAM') | (WHICHMODEL == 'PSC')){
		if(k==1){
			write.table(t(c(paste(WHICHMODEL,'_homo',sep=''),paste(WHICHMODEL,'_hetero',sep=''))), file=paste(WHICHPSEUDO,'_',WHICHMODEL,'.postprob',sep=''),col.names=F,row.names=F,quote=F,append=F)
			write.table(t(as.numeric(res)), file=paste(WHICHPSEUDO,'_',WHICHMODEL,'.postprob',sep=''),col.names=F,row.names=F,append=T)
		}else{
			write.table(t(as.numeric(res)), file=paste(WHICHPSEUDO,'_',WHICHMODEL,'.postprob',sep=''),col.names=F,row.names=F,append=T)	
		}		
	}
	if (WHICHMODEL == '6MODELS_hetero'){
		if(k==1){
			write.table(t(c('SI','IM_hetero','AM_hetero','SC_hetero','PAM_hetero','PSC_hetero')), file=paste(WHICHPSEUDO,'_mod6_hetero.postprob',sep=''),col.names=F,row.names=F,quote=F,append=F)
			write.table(t(as.numeric(res)), file=paste(WHICHPSEUDO,'_mod6_hetero.postprob',sep=''),col.names=F,row.names=F,append=T)
		}else{
			write.table(t(as.numeric(res)), file=paste(WHICHPSEUDO,'_mod6_hetero.postprob',sep=''),col.names=F,row.names=F,append=T)
		}
	}
}
#--------------------------------------------------------------------------------------------------------------------------------------------------------------------------------------#
#--------------------------------------------------------------------------------------------------------------------------------------------------------------------------------------#
