# Supplementary material for: The divergence history of European blue mussel species reconstructed from Approximate Bayesian Computation: the effects of sequencing techniques and sampling strategies
Source: PeerJ. 2018 Jul 30;6:e5198. doi: 10.7717/peerj.5198 (PMC6071616; doi:10.7717/peerj.5198)
Supplement: Supplemental Information 3 [file peerj-06-5198-s003.zip › Supplementary_Methods/MethodS3b.R]

#! /usr/bin/R
#--------------------------------------------------------------------------------------------------------------------------------------------------------------------------------------#
#--------------------------------------------------------------------------------------------------------------------------------------------------------------------------------------#
#--# Date:	
#		05/2018
#--# Authors:
#		Christelle Fraïsse
#--# Description:
#		This script takes the observed ("target") and simulated ("msstat") mscalc statistics as inputs, and apply the Approximate Bayesian Computation using neural 
#		networks to infer the posterior probability of each model. All "msstat" files generated by simulations should be renamed "$MODEL.msstat_$STAT" and be placed in the ~/
#		Supplementary_Methods/input_simul folder.
#		The mscalc statistics are: 'dataset', 'bialsites_avg', 'bialsites_std', 'sf_avg', 'sf_std', 'sxA_avg', 'sxA_std', 'sxB_avg', 'sxB_std', 'ss_avg', 'ss_std', 'Wald_avg',
#		'Wald_std', 'piA_avg', 'piA_std', 'piB_avg', 'piB_std', 'thetaA_avg', 'thetaA_std', 'thetaB_avg', 'thetaB_std', 'DtajA_avg', 'DtajA_std', 'DtajB_avg', 'DtajB_std',
#		'divAB_avg', 'divAB_std', 'netdivAB_avg', 'netdivAB_std', 'FST_avg', 'FST_std', 'corr_pi'.
#--# Usage:	
#		Rscript ./MethodS3b.R
#
#		It depends on the R package "nnet_abc_pkg" available in ~/Supplementary_Methods/sources/infer.nnet_abc_pkg
#		(Csilléry et al. 2012 doi.org/10.1111/j.2041-210X.2011.00179.x)
#--------------------------------------------------------------------------------------------------------------------------------------------------------------------------------------#
#--------------------------------------------------------------------------------------------------------------------------------------------------------------------------------------#


#/*----------------------------------------*/ SET ARGUMENTS HERE /*----------------------------------------*/
#Model comparison: (i) homo vs. hetero ('IM', 'AM', 'SC', 'PAM', 'PSC'); (ii) 11-model comparison ('ALL')
WHICHMODEL='ALL'
#Tolerance threshold
tol=1000
#Number of neural networks
nb=50
#Size of neural networks
size=25
#Dataset: capture_n2; capture_n4; capture_n8; rna-seq_n2; rna-seq_n4
dataType='capture_n2' 
#Path to input
toData=paste('~/Supplementary_Methods/input_data/',dataType,sep='')
toSimul=paste('~/Supplementary_Methods/input_simul/',dataType,sep='')


#/*----------------------------------------*/ Main function: prepare data /*----------------------------------------*/
#Remove unused statistics: dataset; Wald_avg; Wald_std; corr_pi
posno=c(1,12,13,32)

#Get the target file
setwd(toData)
target=read.table('target.txt',header=T,skip=1)
target=target[,-posno]

#Get the msstat files
#index is a vector of numbers indicating which model we are working with
#caution if last line == NA; then rem%%nrow == 0
setwd(toSimul)
if ( (WHICHMODEL == 'IM') | (WHICHMODEL == 'AM') | (WHICHMODEL == 'SC') | (WHICHMODEL == 'PAM') | (WHICHMODEL == 'PSC') ){

	#Name of inputs
	stat1=read.table(paste(WHICHMODEL,'_homo.msstat',sep=''));rem=which(is.na(stat1)==T);lrem=rem%%nrow(stat1);tmp1=stat1[-lrem,]
	stat2=read.table(paste(WHICHMODEL,'_hetero.msstat',sep=''));rem=which(is.na(stat2)==T);lrem=rem%%nrow(stat2);tmp2=stat2[-lrem,]
	
	#Number of simulations
	numSim=min(nrow(tmp1),nrow(tmp2))

	#Vector of index for each model
	index=as.numeric(c(rep('1',numSim),rep('2',numSim)))

	#Read input
	stat=rbind(tmp1[1:numSim,-posno],tmp2[1:numSim,-posno])
}
if (WHICHMODEL == 'PALL'){

	#Name of inputs
	stat1=read.table('SI.msstat');rem=which(is.na(stat1)==T);lrem=rem%%nrow(stat1);tmp1=stat1[-lrem,]
	stat2=read.table('IM_hetero.msstat');rem=which(is.na(stat2)==T);lrem=rem%%nrow(stat2);tmp2=stat2[-lrem,]
	stat3=read.table('AM_hetero.msstat');rem=which(is.na(stat3)==T);lrem=rem%%nrow(stat3);tmp3=stat3[-lrem,]
	stat4=read.table('SC_hetero.msstat');rem=which(is.na(stat4)==T);lrem=rem%%nrow(stat4);tmp4=stat4[-lrem,]
	stat5=read.table('PAM_hetero.msstat');rem=which(is.na(stat5)==T);lrem=rem%%nrow(stat5);tmp5=stat5[-lrem,]	
	stat6=read.table('PSC_hetero.msstat');rem=which(is.na(stat6)==T);lrem=rem%%nrow(stat6);tmp6=stat6[-lrem,]
	stat7=read.table('IM_homo.msstat');rem=which(is.na(stat7)==T);lrem=rem%%nrow(stat7);tmp7=stat7[-lrem,]
	stat8=read.table('AM_homo.msstat');rem=which(is.na(stat8)==T);lrem=rem%%nrow(stat8);tmp8=stat8[-lrem,]
	stat9=read.table('SC_homo.msstat');rem=which(is.na(stat9)==T);lrem=rem%%nrow(stat9);tmp9=stat9[-lrem,]
	stat10=read.table('PAM_homo.msstat');rem=which(is.na(stat10)==T);lrem=rem%%nrow(stat10);tmp10=stat10[-lrem,]	
	stat11=read.table('PSC_homo.msstat');rem=which(is.na(stat11)==T);lrem=rem%%nrow(stat11);tmp11=stat11[-lrem,]	
	
	#Number of simulations
	numSim=min(nrow(tmp1),nrow(tmp2),nrow(tmp3),nrow(tmp4),nrow(tmp5),nrow(tmp6),nrow(tmp7),nrow(tmp8),nrow(tmp9),nrow(tmp10),nrow(tmp11))

	#Vector of index for each model
	index=as.numeric(c(rep('1',numSim),rep('2',numSim),rep('3',numSim),rep('4',numSim),rep('5',numSim),rep('6',numSim),rep('7',numSim),rep('8',numSim),rep('9',numSim),rep('10',numSim),rep('11',numSim)))

	#Read input
	stat=rbind(tmp1[1:numSim,-posno],tmp2[1:numSim,-posno],tmp3[1:numSim,-posno],tmp4[1:numSim,-posno],tmp5[1:numSim,-posno],tmp6[1:numSim,-posno],tmp7[1:numSim,-posno],tmp8[1:numSim,-posno],tmp9[1:numSim,-posno],tmp10[1:numSim,-posno],tmp11[1:numSim,-posno])
}


#/*----------------------------------------*/ Main function: model choice /*----------------------------------------*/
# target is the set of target summary stats
# x is the parameter vector (long vector of numbers from the simulations) and is the dependent variable for the regression 
# sumstat is an array of simulated summary stats (i.e. independent variables)
# tol is the required proportion of points nearest the target values
# if noweight=T, no Epanechnikov weights are calculated
# if rejmethod=T it doesnt bother with the neural networks, and just compute the smooth ratio of the acceptance ratios

#Paths and R packages
setwd(toData)
library(nnet)
source('~/Supplementary_Methods/sources/infer.nnet_abc_pkg/nnetABC.r')

#Compute nnet inference
res=model_selection_abc_nnet(
				target=as.numeric(target),
				x=index,
				sumstat=stat,
				tol=tol/numSim,
				noweight=F,rejmethod=F,
				nb.nnet=nb,
				size.nnet=size
			)

#Write outputs
if ( (WHICHMODEL == 'IM') | (WHICHMODEL == 'AM') | (WHICHMODEL == 'SC') | (WHICHMODEL == 'PAM') | (WHICHMODEL == 'PSC') ){
{
	write.table(t(c(paste(WHICHMODEL,'_homo',sep=''),paste(WHICHMODEL,'_hetero',sep=''))), file=paste(WHICHMODEL,'.postprob',sep=''),col.names=F,row.names=F,quote=F,append=F)
	write.table(t(as.numeric(res)), file=paste(WHICHMODEL,'.postprob',sep=''),col.names=F,row.names=F,append=T)	
}
if (WHICHMODEL == 'PALL')
{
	write.table(t(c('SI','IM_hetero','AM_hetero','SC_hetero','PAM_hetero','PSC_hetero','IM_homo','AM_homo','SC_homo','PAM_homo','PSC_homo')), file='mod11.postprob',col.names=F,row.names=F,quote=F,append=F)
	write.table(t(as.numeric(res)), file='mod11.postprob',col.names=F,row.names=F,append=T)
}
#--------------------------------------------------------------------------------------------------------------------------------------------------------------------------------------#
#--------------------------------------------------------------------------------------------------------------------------------------------------------------------------------------#
