# Supplementary material for: The divergence history of European blue mussel species reconstructed from Approximate Bayesian Computation: the effects of sequencing techniques and sampling strategies
Source: PeerJ. 2018 Jul 30;6:e5198. doi: 10.7717/peerj.5198 (PMC6071616; doi:10.7717/peerj.5198)
Supplement: Supplemental Information 3 [file peerj-06-5198-s003.zip › Supplementary_Methods/MethodS3c.R]

#! /usr/bin/R
#--------------------------------------------------------------------------------------------------------------------------------------------------------------------------------------#
#--------------------------------------------------------------------------------------------------------------------------------------------------------------------------------------#
#--# Date:	
#		05/2018
#--# Authors:
#		Christelle Fraïsse
#--# Description:
#		This script takes 100 pseudo-observed joint site frequency spectra (generated under a given demographic model) as inputs, and apply the Approximate Bayesian 
#		Computation using neural networks to check the ability of the method to accurately infer the true simulated model among others. All "msstat" files generated by
#		simulations should be renamed "$MODEL.msstat_$STAT" and be placed in the ~/Supplementary_Methods/input_simul folder.
#		The jSFS corresponds to the summed jSFS across contigs, followed by its standard deviation for each class.
#--# Usage:	
#		Rscript ./MethodS3c.R
#
#		It depends on the R package "nnet_abc_pkg" available in ~/Supplementary_Methods/sources/infer.nnet_abc_pkg
#		(Csilléry et al. 2012 doi.org/10.1111/j.2041-210X.2011.00179.x)
#--------------------------------------------------------------------------------------------------------------------------------------------------------------------------------------#
#--------------------------------------------------------------------------------------------------------------------------------------------------------------------------------------#


#/*----------------------------------------*/ SET ARGUMENTS HERE /*----------------------------------------*/
#Model comparison: (i) homo vs. hetero ('IM', 'AM', 'SC', 'PAM', 'PSC'); (ii) 6-model comparison ('6MODELS_hetero')
WHICHMODEL='6MODELS_hetero'
#Tolerance threshold
tol=1000
#Number of neural networks
nb=50
#Size of neural networks
size=25
#Type of jSFS: 's4_sd'; 's7_sd'; 's23_sd'
STAT='s23_sd'
#Include standard deviation statistics: 'F' (default); 'T'
SDEV='F'
#Model to test and from which the pseudo-observed data are sampled: SI, IM_homo, IM_hetero, AM_homo, AM_hetero, PAM_homo, PAM_hetero, SC_homo, SC_hetero, PSC_homo, PSC_hetero
WHICHPSEUDO='PSC_hetero'
#Dataset: capture_n2; capture_n4; capture_n8; rna-seq_n2; rna-seq_n4
dataType='capture_n2'
#Number of pseudo-observed datat
nPODS=100
#Path to input
toSimul=paste('~/Supplementary_Methods/input_simul/',dataType,sep='')


#/*----------------------------------------*/ Main function: prepare data /*----------------------------------------*/
#Get the pseudo target file
setwd(toSimul)
TARGET=read.table(paste(WHICHPSEUDO,'.msstat_',STAT,sep=''),header=F)
if (SDEV == 'F'){
	pos=1:(ncol(TARGET)/2)
	TARGET=TARGET[,pos]
}

#Get the msstat files
#index is a vector of numbers indicating which model we are working with
setwd(toSimul)
if ( (WHICHMODEL == 'IM') | (WHICHMODEL == 'AM') | (WHICHMODEL == 'SC') | (WHICHMODEL == 'PAM') | (WHICHMODEL == 'PSC')){

	#Name of inputs
	homo=paste(WHICHMODEL,'_homo.msstat_',STAT,sep='')
	hetero=paste(WHICHMODEL,'_hetero.msstat_',STAT,sep='')

	#Number of simulations	
	numSim1=as.numeric(system(paste('cat ',homo,' | wc -l',sep=''),intern=T))
	numSim2=as.numeric(system(paste('cat ',hetero,' | wc -l',sep=''),intern=T))
	numSim=min(numSim1,numSim2)
	numSim=formatC(numSim,format='d',digits=0)
	
	#Vector of index for each model
	index=as.numeric(c(rep('1',numSim),rep('2',numSim)))
	
	#Concatenate inputs
	system(paste('head -n',numSim,' ',homo,' > msstat1',sep=''))
	system(paste('head -n',numSim,' ',hetero,' > msstat2',sep=''))
	system('cat msstat1 msstat2 > msstat')
	system('rm msstat1 ; rm msstat2')
}	
if (WHICHMODEL == '6MODELS_hetero'){

	#Name of inputs
	si=paste('SI.msstat_',STAT,sep='')
	im=paste('IM_hetero.msstat_',STAT,sep='')
	am=paste('AM_hetero.msstat_',STAT,sep='') 
	sc=paste('SC_hetero.msstat_',STAT,sep='')
	pam=paste('PAM_hetero.msstat_',STAT,sep='')
	psc=paste('PSC_hetero.msstat_',STAT,sep='')

	#Number of simulations	
	numSim1=as.numeric(system(paste('cat ',si,' | wc -l',sep=''),intern=T))
	numSim2=as.numeric(system(paste('cat ',im,' | wc -l',sep=''),intern=T))
	numSim3=as.numeric(system(paste('cat ',am,' | wc -l',sep=''),intern=T))
	numSim4=as.numeric(system(paste('cat ',sc,' | wc -l',sep=''),intern=T))
	numSim5=as.numeric(system(paste('cat ',pam,' | wc -l',sep=''),intern=T))
	numSim6=as.numeric(system(paste('cat ',psc,' | wc -l',sep=''),intern=T))
	numSim=min(numSim1,numSim2,numSim3,numSim4,numSim5,numSim6)
	numSim=formatC(numSim,format='d',digits=0)
	
	#Vector of index for each model
	index=as.numeric(c(rep('1',numSim),rep('2',numSim),rep('3',numSim),rep('4',numSim),rep('5',numSim),rep('6',numSim)))

	#Concatenate inputs	
	system(paste('head -n',numSim,' ',si,' > msstat1',sep=''))
	system(paste('head -n',numSim,' ',im,' > msstat2',sep=''))
	system(paste('head -n',numSim,' ',am,' > msstat3',sep=''))
	system(paste('head -n',numSim,' ',sc,' > msstat4',sep=''))
	system(paste('head -n',numSim,' ',pam,' > msstat5',sep=''))
	system(paste('head -n',numSim,' ',psc,' > msstat6',sep=''))
	system('cat msstat1 msstat2 msstat3 msstat4 msstat5 msstat6 > msstat')
	system('rm msstat1 ; rm msstat2 ; rm msstat3 ; rm msstat4 ; rm msstat5 ; rm msstat6')
}

#Read input
stat=read.table('msstat',header=F)

#Select statistics
if (SDEV == 'F'){
	pos=1:(ncol(stat)/2)
	stat=stat[,pos]
}

#Total number of simulations
numSim=as.numeric(numSim)


#/*----------------------------------------*/ Main function: model choice /*----------------------------------------*/
# target is the set of target summary stats
# x is the parameter vector (long vector of numbers from the simulations) and is the dependent variable for the regression 
# sumstat is an array of simulated summary stats (i.e. independent variables)
# tol is the required proportion of points nearest the target values
# if noweight=T, no Epanechnikov weights are calculated
# if rejmethod=T it doesnt bother with the neural networks, and just compute the smooth ratio of the acceptance ratios

#Paths and R packages
setwd(toSimul)
library(nnet)
source('~/Supplementary_Methods/sources/infer.nnet_abc_pkg/nnetABC.r')

#Across pseudo targets 
for (k in 1:nPODS){

	print(k)
	
	#Get the kth pseudo target
	target=TARGET[k,]	

	#Leave-one-out cross-validation: remove pseudo-observed target from simulations
	if ( (WHICHMODEL == 'IM') | (WHICHMODEL == 'AM') | (WHICHMODEL == 'SC') | (WHICHMODEL == 'PAM') | (WHICHMODEL == 'PSC')){
		statcv <- stat[-c(k,k+numSim),]
		indexcv <- index[-c(k,k+numSim)]
	}
	if (WHICHMODEL == '6MODELS_hetero'){
		statcv <- stat[-c(k,k+numSim,k+2*numSim,k+3*numSim,k+4*numSim,k+5*numSim),]
		indexcv <- index[-c(k,k+numSim,k+2*numSim,k+3*numSim,k+4*numSim,k+5*numSim)]
	}
	numSimcv <- numSim - 1

	#Compute nnet inference
	res=model_selection_abc_nnet(
					target=as.numeric(target),
					x=indexcv,
					sumstat=statcv,
					tol=tol/numSimcv,
					noweight=F,rejmethod=F,
					nb.nnet=nb,
					size.nnet=size
				)

	#Write outputs
	if ( (WHICHMODEL == 'IM') | (WHICHMODEL == 'AM') | (WHICHMODEL == 'SC') | (WHICHMODEL == 'PAM') | (WHICHMODEL == 'PSC')){
		if (SDEV == 'F'){
			filename=paste(WHICHPSEUDO,'_',WHICHMODEL,'.postprob_sum',STAT,sep='')
		}else{
			filename=paste(WHICHPSEUDO,'_',WHICHMODEL,'.postprob_',STAT,sep='')
		}
		if(k==1){
			write.table(t(c(paste(WHICHMODEL,'_homo',sep=''),paste(WHICHMODEL,'_hetero',sep=''))), file=filename,col.names=F,row.names=F,quote=F,append=F)
			write.table(t(as.numeric(res)), file=filename,col.names=F,row.names=F,append=T)	
		}else{
			write.table(t(as.numeric(res)), file=filename,col.names=F,row.names=F,append=T)
		}
	}
	if (WHICHMODEL == '6MODELS_hetero'){
		if (SDEV == 'F'){
			filename=paste(WHICHPSEUDO,'_mod6_hetero.postprob_sum',STAT,sep='')
		}else{
			filename=paste(WHICHPSEUDO,'_mod6_hetero.postprob_',STAT,sep='')
		}	
		if(k==1){
			write.table(t(c('SI','IM_hetero','AM_hetero','SC_hetero','PAM_hetero','PSC_hetero')), file=filename,col.names=F,row.names=F,quote=F,append=F)
			write.table(t(as.numeric(res)), file=filename,col.names=F,row.names=F,append=T)
		}else{
			write.table(t(as.numeric(res)), file=filename,col.names=F,row.names=F,append=T)
		}		
	}
}

#Clean
system('rm msstat')
#--------------------------------------------------------------------------------------------------------------------------------------------------------------------------------------#
#--------------------------------------------------------------------------------------------------------------------------------------------------------------------------------------#
