# Supplementary material for: The divergence history of European blue mussel species reconstructed from Approximate Bayesian Computation: the effects of sequencing techniques and sampling strategies
Source: PeerJ. 2018 Jul 30;6:e5198. doi: 10.7717/peerj.5198 (PMC6071616; doi:10.7717/peerj.5198)
Supplement: Supplemental Information 3 [file peerj-06-5198-s003.zip › Supplementary_Methods/sources/data_prog2.snp2fs/snp2fs.py]

# -*- coding: utf-8 -*-
""""module snp2fs for function which find SNP in fasta file and extract a sfs"""

#Import library
from Bio import SeqIO
from Bio.SeqRecord import SeqRecord
from Bio.Seq import Seq
import os
import dadi
import pylab
import csv

def filtrer(src, nseq, dst):
    """Fonction de traitement.
 
    Lit et compare ligne par ligne le fichier séquence (seq) 
    au fichier source (src) et change les noms de pop en fonction des noms données dans le fichier source.
    Le séquences choisies sont écrites au fur et à mesure dans le
    fichier destination (dst). 
    """ 
    source = csv.reader(src, delimiter=",")       
    for ligne in source :
        nom = ligne[0].rstrip('\n\r')
        pop = ligne[1].rstrip('\n\r')
        pop.replace("'","")
        # Open file of sequences
        sequence = open(nseq, "r")
        for seq_record in SeqIO.parse(sequence, "fasta"):
            if nom in seq_record.id:
                seq_pop = repr(seq_record.id).split("|")[1]
                seq_pop = seq_pop.rstrip('\n\r')                    
                new_seq = []
                if not pop in seq_pop:
                    #Change sequence name
                    seq=str(seq_record.seq)
                    newid = str(seq_record.id).replace(seq_pop, pop)
                    newrec=SeqRecord(Seq(seq),id=newid, name='',description='')
                    new_seq = []
                    new_seq.append(newrec)
                else:
                    new_seq.append(seq_record)
                #Write ORF
                SeqIO.write(new_seq, dst, "fasta")

        # Close file of sequences
        sequence.close()
    return()

def extract_deb(ch1, ch2):
    """ Function which delete a part of a ch1 from ch2 index. """

    index_ch2 = ch1.find(ch2)
    ch1 = ch1[:(index_ch2)]

    return(ch1)

def extract_contig(liste_nom_contig, seq_record, N_pop, N_ind, miss):
    """ Function which extract contigs from a fasta file 
    and write it in an other file.

    The contig name if the firts of the liste_nom_contig.
    seq_record : the list which contains all contigs
    N_pop : Number of population
    N_ind : Number of individuals in each population

    """

    contig_file_tmp = open("Contigs.tmp", "w")
    nom_contig = liste_nom_contig[0]

    # Write sequences of the focal contig in a file
    for seq in range(len(seq_record)):
        if nom_contig in seq_record[seq].id:
            SeqIO.write(seq_record[seq], contig_file_tmp, "fasta")
    contig_file_tmp.close()

    # Test for missing individuals (do not authorize N_ind to be different in the outgroup)
    contig_file_tmp = open("Contigs.tmp", "r")
    seq_record_test = list(SeqIO.parse(contig_file_tmp, "fasta"))
    if len(seq_record_test) < (2 * N_ind * N_pop):
        miss = True
    contig_file_tmp.close()   

    # Delete the name of the contig which has been done
    while nom_contig in liste_nom_contig:
        liste_nom_contig.remove(nom_contig)

    return(liste_nom_contig, nom_contig, miss)
 
def extract_index_contig_pop(seq_record , liste_nom_pop):
    """ Function which extract the position in a list of each sequences
    of each population.

    seq_record = list of sequences for all populations
    liste_nom_pop = list with the names of the populations
    This function allow us to find easily the contigs with no error.

    """
    # Dictionnary with sequences' index associated 
    # with the name of the population.
    idx_contig_pop = {} 

    for nom in liste_nom_pop:
        idx_contig_pop[nom] = []
        for seq in range(len(seq_record)):
            if nom in seq_record[seq].id:
                tmp = idx_contig_pop[nom]
                tmp.append(seq)
                idx_contig_pop[nom] = tmp
                del tmp

    return(idx_contig_pop)

def extract_Nt(seq_record, id_Nt):
    """ Function which extract Nt from sequences, of a given position,
    and write it in a list.

    seq_record = liste with all sequences of the focal contig
    id_Nt = index of the focal Nt

    """

    liste_Nt = []
    for idx in range(len(seq_record)): 
        liste_Nt.append(str(repr(seq_record[idx].seq[id_Nt])))

    return(liste_Nt)

def count_Allele(liste_Nt, liste_allele, liste_N_allele, max_N_allele, 
                 nom_pop, nom_outgroup, stop):
    """ Function which give the alleles' list and their numbers 
    in a population.

    liste_Nt : liste of Nt of all the sequences of a contig 
    for the population
    liste_allele : list of the different allele
    liste_N_allele : list of the number of occurence of each allele 
    of liste_allele
    max_N_allele : Number max of different allele allowed
    nom_pop : name of the population
    nom_outgroup : name of the outgroup for the population
    stop : True means that there is only missing data of gaps 
    for outgroup list of Nt or that there is a missing data 
    or a gap in the population list of Nt

    """

    liste_N_allele_tmp = len(liste_N_allele)*[0]
    a = 0
    missing_data = 0

    for Nt in liste_Nt:

        # if focal population is the outgroup : count of allele 
        #and occurences
        if nom_pop == nom_outgroup:
            if (str(Nt) != "'-'") and (str(Nt) != "'N'"):
                if liste_allele == []:
                    liste_allele.append(Nt)
                    liste_N_allele.append(1)
                    liste_N_allele_tmp.append(1)                    
                elif Nt in liste_allele:      
                    a = liste_allele.index(Nt)
                    liste_N_allele[a] += 1
                    liste_N_allele_tmp[a] += 1
                else:
                    liste_allele.append(Nt)
                    liste_N_allele.append(1)
                    liste_N_allele_tmp.append(1)
            else :
                missing_data += 1
            if missing_data == len(liste_Nt):
                stop = True

        # if focal population is an ingroup population : 
        # count of allele and occurences.
        if nom_pop != nom_outgroup:
            if (str(Nt) != "'-'") and (str(Nt) != "'N'"):
                if liste_allele == []:
                    liste_allele.append(Nt)
                    liste_N_allele.append(1)
                    liste_N_allele_tmp.append(1)
                elif Nt in liste_allele:
                    a = liste_allele.index(Nt)
                    liste_N_allele[a] += 1
                    liste_N_allele_tmp[a] += 1
                else:
                    liste_allele.append(Nt)
                    liste_N_allele.append(1)
                    liste_N_allele_tmp.append(1)
            else:
                stop = True

    del a
    del missing_data

    if len(liste_allele) > max_N_allele:
        stop = True

    return(liste_allele, liste_N_allele, liste_N_allele_tmp, stop)

#Write a part of the line in a dadi format in the output file.
def write_output(liste_allele, N_allele_tot, id_Nt, NomPop1, NomPop2, 
                 first_allele_idx, nom_contig):
    """ Write a part of the output line for a SNP in a dadi format 
    in the output file.

    liste_allele : list of the allele for the focus SNP
    N_allele_tot : Dictionnary with the total number of allele for 
    each population 
    id_Nt : position of the focus SNp in the contig
    NomPop1 : Name of the population 1
    NomPop2 : Name of the population 2
    
    """
    
    #Put the ancestral allele in first on the line
    if first_allele_idx == 0: 
        Second_allele_idx = first_allele_idx + 1
    else:
        Second_allele_idx = first_allele_idx - 1

    Nomcontig = str(extract_deb(nom_contig, '|'))

    ligne = ("%s\t%s\t%s\t%s\t%s\t%s\t%s\t%s\n"
             %(str(liste_allele[first_allele_idx].replace("'","")), 
               str(N_allele_tot[NomPop1][first_allele_idx]), 
               str(N_allele_tot[NomPop2][first_allele_idx]), 
               str(liste_allele[Second_allele_idx].replace("'","")), 
               str(N_allele_tot[NomPop1][Second_allele_idx]), 
               str(N_allele_tot[NomPop2][Second_allele_idx]), 
               Nomcontig, str(id_Nt))) 

    return(ligne)

def SNP2sfs(NomPop1, NomPop2, N_ind, Out_name, dir_name):
    """ Extract a frequency spectrum from a SNP data file."""

    dd = dadi.Misc.make_data_dict(("../" + dir_name + "/" + Out_name + "_dadi.txt"))
    fs = dadi.Spectrum.from_data_dict(dd, [NomPop1,NomPop2], [N_ind*2, N_ind*2], polarized = True)
    fs.to_file("../" + dir_name + "/" + Out_name + ".fs")
    dadi.Plotting.plot_single_2d_sfs(fs, vmin=0.1)

    pylab.show()
    return()


def SNP2sfs_ctg(NomPop1, NomPop2, N_ind, Out_name, Nomcontig, dir_name):
    """ Extract a frequency spectrum from a SNP data file."""

    dd = dadi.Misc.make_data_dict((dir_name + "/" + Out_name + "_" + Nomcontig + "_dadi.txt"))
    fs = dadi.Spectrum.from_data_dict(dd, [NomPop1,NomPop2], [N_ind*2, N_ind*2], polarized = True)
    fs.to_file(dir_name + "/" + Out_name + "_" + Nomcontig + ".fs")

    return()
