# Supplementary material for: The divergence history of European blue mussel species reconstructed from Approximate Bayesian Computation: the effects of sequencing techniques and sampling strategies
Source: PeerJ. 2018 Jul 30;6:e5198. doi: 10.7717/peerj.5198 (PMC6071616; doi:10.7717/peerj.5198)
Supplement: Supplemental Information 3 [file peerj-06-5198-s003.zip › Supplementary_Methods/sources/simul_prog1.priorgen_mis/priorgen.cc]

/***
*
* NOTES:
*       infile (nreps lines) = loci args (from bpfile) ; demographic args (from argfile) are shared between all loci.
*       anal (nreps/numloci lines) : prior file
* 
* NEWS:
*		2 categories of sites: 
*					mis-oriented sites in proportion prop
*					well-oriented sites in proportion (1-prop)
* 
***/

#include <boost/program_options.hpp>
#include <boost/preprocessor.hpp>
#include <iostream>
#include <vector>
#include <algorithm>
#include <iterator>
#include <ostream>
#include <gsl/gsl_rng.h>
#include <gsl/gsl_randist.h>
#include <fstream>
#include <cmath>
#include <sstream>

namespace po = boost::program_options;

struct args{
	// use X-Macros to specify argument variables
	#define XCMD(lname, sname, desc, type, def) type _JS(_, lname) ;
	#include "x.cmds"
	#undef XCMD
};

// Logic to make things work RAC style
namespace boost { 
	namespace program_options {
		template<>
			typed_value<bool>* value() { return bool_switch(); }
		template<>
			typed_value<bool>* value(bool* v) { return bool_switch(v); }
	}
}

namespace std {
	template<typename _Tp, typename _CharT, typename _Traits>
		basic_ostream<_CharT, _Traits>&
	operator<<(basic_ostream<_CharT, _Traits>& os, const std::vector<_Tp> &v){
   	if(v.size() == 1)
			os << v.front();
		else if(v.size() > 1){
			std::copy(v.begin(), v.end()-1, std::ostream_iterator<_Tp, _CharT, _Traits>(os, " "));
			os << v.back();
    	}
		return os;
	}
}
// End logic

using namespace std;

double min( vector< double>& x);
double max( vector< double>& x);
struct locusdata {
	vector<double> bp, priortheta, priorrho;
	vector<unsigned> pop1, pop2;
};
void vec_write ( 
	ofstream &z,
	const char * prior,
	unsigned * nelements, 
	struct locusdata wL, 
	vector< double > &prop,
	struct args arg);


int main(int argc, char *argv[])
{	
	struct args arg;
	try {
		po::options_description desc;
		desc.add_options()
			#define XCMD(lname, sname, desc, type, def) ( \
				_SS("-", lname) BOOST_PP_EXPR_IF(_SD((_)sname), "," BOOST_PP_STRINGIZE sname), \
				po::value< type >(&arg._JS(_, lname))->default_value(def), desc )
			#include "x.cmds"
			#undef XCMD
		;
		po::variables_map vm;
		po::store(po::command_line_parser(argc, argv).options(desc).run(), vm);
		po::notify(vm);
		if(arg.help){
			cerr << desc << endl;
			return 0;
		}
		if(arg.version){
			cerr << endl << VERSION_MSG 
				<< "\tversion Mars 2014:\n" 
				<< "\tExample lines assuming 10 multilocus simulations of 20 loci (second argument of ms=200)\n"
				<< "\t\t* ./priorgen --bpfile bpfile_test.txt --arg-file argfile_test.txt --prior anal --seed 123 |\n" 
			<< "\t\t\t msnsam tbs 200 -t tbs -r tbs tbs -I 2 tbs tbs 0 -m 1 2 tbs -m 2 1 tbs -n 1 tbs -n 2 tbs -ej tbs 2 1 -eN tbs tbs # for 'iso(=SI)' \n"
			<< "\t\t\t msnsam tbs 200 -t tbs -r tbs tbs -I 2 tbs tbs 0 -m 1 2 tbs -m 2 1 tbs -n 1 tbs -n 2 tbs -ej tbs 2 1 -eN tbs tbs # for 'island(=IM)' \n"
			<< "\t\t\t msnsam tbs 200 -t tbs -r tbs tbs -I 2 tbs tbs 0 -m 1 2 0 -m 2 1 0 -n 1 tbs -n 2 tbs -ema tbs 2 0 tbs tbs 0 -ej tbs 2 1 -eN tbs tbs # for 'sym(=AM)' \n"
			<< "\t\t\t msnsam tbs 200 -t tbs -r tbs tbs -I 2 tbs tbs 0 -m 1 2 0 -m 2 1 0 -n 1 tbs -n 2 tbs -em tbs 1 2 tbs -em tbs 2 1 tbs -em tbs 1 2 0 -em tbs 2 1 0 -em tbs 1 2 tbs -em tbs 2 1 tbs -ej tbs 2 1 -eN tbs tbs # for 'psym(=PAM)' \n"
			<< "\t\t\t msnsam tbs 200 -t tbs -r tbs tbs -I 2 tbs tbs 0 -m 1 2 tbs -m 2 1 tbs -n 1 tbs -n 2 tbs -eM tbs 0 -ej tbs 2 1 -eN tbs tbs # for 'allo(=SC)' \n"
			<< "\t\t\t msnsam tbs 200 -t tbs -r tbs tbs -I 2 tbs tbs 0 -m 1 2 tbs -m 2 1 tbs -n 1 tbs -n 2 tbs -em tbs 1 2 0 -em tbs 2 1 0 -em tbs 1 2 tbs -em tbs 2 1 tbs -em tbs 1 2 0 -em tbs 2 1 0 -ej tbs 2 1 -eN tbs tbs # for 'pallo(=PSC)' \n"
			<< "\t\t\t msnsam tbs 200 -t tbs -r tbs tbs -I 2 tbs tbs 0 -m 1 2 tbs -m 2 1 tbs -n 1 tbs -n 2 tbs # for 'eqmig(=EM)' \n"	
 	        	<< "\t\t* 7 models according to their temporal pattern of migration\n" 
 	        	<< "\t\t* 2x2 alternative models of migration : 'homo vs hetero' and 'sym vs asym' for homogeneous/heterogeneous/symetrical/asymetrical migration\n"
	        	<< "\n\n";
			exit(1);
		}
   	if(arg.quiet){
			cerr.clear(ios::failbit);
		}
		if(!arg.arg_file.empty()){
			if(arg.arg_file == "-"){
				po::store(po::parse_config_file(cin, desc), vm);       
			}
			else{
				std::ifstream ifs(arg.arg_file.c_str());
				if(!ifs.is_open()) {
					string sse = "unable to open argument file ";
					sse += arg.arg_file;
					throw std::runtime_error(sse);
				}
				po::store(po::parse_config_file(ifs, desc), vm);
			}
			po::notify(vm);
		}
	} 
	catch (exception &e) {
		cerr << e.what() << endl;
		return -1;
	}

/***CHECK PARAMETERS AND FILE HANDLES**/
 
	// get vector of bp from file and loci number
	const char* bpfile = arg.bpfile.c_str();
	std::string line, temp;
	int count=0;
   ifstream b(bpfile);                         
   if (!b){                                                                       
   	cerr << "bpfile name is not valid.  Please enter a valid bpfile\n";                                            
   	exit(1);                                                              
   }               
	float ftempstat;
	unsigned utempstat;
	locusdata L;
	
   while  ( getline(b,line) ){
   	stringstream parser (line); 
     	while(parser >> temp){
			if(temp[0] == '#'){ break; }
			if(count==1){
       		ftempstat=atof(temp.c_str());
 				L.bp.push_back(ftempstat);	  		
       		parser >> std::ws;
       	}
       	if(count==2){
       		utempstat=atoi(temp.c_str());
 				L.pop1.push_back(utempstat);	  		
       		parser >> std::ws;
       	}
			if(count==3){		
       		utempstat=atoi(temp.c_str());
 				L.pop2.push_back(utempstat);	  		
       		parser >> std::ws;
       	}
			if(count==4){		
       		ftempstat=atof(temp.c_str());
 				L.priortheta.push_back(ftempstat);	  		
       		parser >> std::ws;
       	}
       	if(count==5){		
       		ftempstat=atof(temp.c_str());
 				L.priorrho.push_back(ftempstat);	  		
       		parser >> std::ws;
       	}
     	}
     	count++;
 	}
	b.close();
	unsigned numloci = L.bp.size();

 	//get priorfile handle (default == "priorfile" )
  	const char* prior = arg.prior.c_str();
	ofstream z; z.open(prior); z.close();


/***END CHECK PARAMETERS AND FILE HANDLES**/

	// intialize gsl random stuff
 	gsl_rng *r = gsl_rng_alloc(gsl_rng_mt19937);
	gsl_rng_set(r,arg.seed);
 
 	unsigned nelements=0;
	vector<double> prop(1000,0.0);


	ofstream fichier(prior, ios::out | ios::trunc);
	if(fichier){
		fichier << "star prop " << endl;
	}else{
		cerr <<"Can't open the outputfile" << endl;
	}
	

	//iterate over nreps multilocus priors
	for(unsigned i=0; i<arg.nreps; i++){
		
 		// prints to file in packets of 1000
 		if(nelements == 1000){
			vec_write ( z, prior, &nelements, L, prop, arg);
		}

		// sample prop of misoriented sites
		prop[nelements]=gsl_ran_flat(r, min(arg.prop), max(arg.prop));

 		// get theta and rho for each locus (multiply by bp later)
 		vector <double> vtheta(numloci,0.1), vrho(numloci,1);
 		vector <double> mig1(numloci,0), mig2(numloci,0);
				
		nelements++;
 	}
	if(nelements>1 || arg.nreps==1 ){
		vec_write ( z, prior, &nelements, L, prop, arg); 
	}
	return 0;
}

double min( vector< double> &x){
	return *( std::min_element( x.begin(), x.end() ) );
}

double max( vector< double> &x){
	return *( std::max_element( x.begin(), x.end() ) );
}

// Print prior to 'z' file
void vec_write ( 
	ofstream &z,
	const char * prior,
	unsigned * nelements, 
	struct locusdata wL,			//wL.bp.size gives numloci
	vector< double > &prop,
	struct args arg			
) {
	z.open(prior,std::ios::app);
	
	// island : <n1+n2> -t <theta> -r <rho> <bp> -I 2 <n1> <n2> 0 -m 1 2 <m1> -m 2 1 <m2> -n 1 <N1> -n 2 <n2> -ej <tau> 2 1 -eN <tau> <nA>
	if(arg.model== "island"){
		for(unsigned j=0;j<*nelements;++j){z << '*' << " " << prop[j] << endl;}
	}

	
	//	ALLO: ms <n1+n2> -t <theta> -r <rho> <bp> -I 2 <n1> <n2> 0 -m 1 2 <m1> -m 2 1 <m2> -n 1 <n1> -n 2 <n2> -eM <tausmall> 0 -ej <tau> 2 1 -eN <tau> <nA>
	// ALLO:		nsamp theta rho length nm1 nm2 n2 tausmall(0m) tau tau(na) na
	else if(arg.model == "allo"){
		for(unsigned j=0;j<*nelements;++j){z << '*' << " " << prop[j] << endl;}
	}


	//	PALLO: ms <n1+n2> -t <theta> -r <rho> <bp> -I 2 <n1> <n2> 0 -m 1 2 <m1> -m 2 1 <m2> -n 1 <n1> -n 2 <n2> -em <tausmallC> 1 2 0 -em <tausmallC> 2 1 0 -em <tausmallB> 1 2 <m1> -em <tausmallB> 2 1 <m2> -em <tausmallA> 1 2 0 -em <tausmallA> 2 1 0 -ej <tau> 2 1 -eN <tau> <nA>
	// PALLO:		nsamp theta rho length nm1 nm2 n2 tausmall(0m) tau tau(na) na
	else if(arg.model == "pallo"){
		for(unsigned j=0;j<*nelements;++j){z << '*' << " " << prop[j] << endl;}
	}

	
	//	SYM: ms <n1+n2> -t <theta> -r <rho> <bp> -I 2 <n1> <n2> 0 -m 1 2 0 -m 2 1 0 -n 1 <n1> -n 2 <n2> -ema <tausmall> 2 0 <m1> <m2> 0 -ej <tau> 2 1 -eN <tau> <nA>
	// SYM:		nsamp theta rho length n2 tausmall nm1 nm2 tau tau(na) na
	else if(arg.model == "sym"){
		for(unsigned j=0;j<*nelements;++j){z << '*' << " " << prop[j] << endl;}
	}
	
	
	//	PSYM: ms <n1+n2> -t <theta> -r <rho> <bp> -I 2 <n1> <n2> 0 -m 1 2 0 -m 2 1 0 -n 1 <n1> -n 2 <n2> -em <tausmallC> 1 2 <m1> -em <tausmallC> 2 1 <m2> -em <tausmallB> 1 2 0 -em <tausmallB> 2 1 0 -em <tausmallA> 1 2 <m1> -em <tausmallA> 2 1 <m2> -ej <tau> 2 1 -eN <tau> <nA>
	// PSYM:		nsamp theta rho length n2 tausmall nm1 nm2 tau tau(na) na
	else if(arg.model == "psym"){
		for(unsigned j=0;j<*nelements;++j){z << '*' << " " << prop[j] << endl;}
	}

	
	//	ISO: ms <n1+n2> -t <theta> -r <rho> <bp> -I 2 <n1> <n2> 0 -m 1 2 <0> -m 2 1 <0> -n 1 <n1> -n 2 <n2> -ej <tau> 2 1 -eN <tau> <nA>
	// ISO:		nsamp theta rho length nm1 nm2 n2 tau tau(na) na
	else if(arg.model == "iso"){
		for(unsigned j=0;j<*nelements;++j){z << '*' << " " << prop[j] << endl;}
	}
	
	
	//	EM: ms <n1+n2> -t <theta> -r <rho> <bp> -I 2 <n1> <n2> 0 -m 1 2 <0> -m 2 1 <0> -n 1 <n1> -n 2 <n2>
	// EM:		nsamp theta rho length nm1 nm2 n2
	else if(arg.model == "eqmig"){
		for(unsigned j=0;j<*nelements;++j){z << '*' << " " << prop[j] << endl;}
	}
	
	else{
		cerr << "\nNot an accepted model type.  Seven accepted models are iso (isolation)," 
		<<" island (const. migration), allo/pallo (allopatry then g.f.), sym/psym (sympatry) and eqmig (migration-drift equilibrium).\n";
		exit(1);
	} 
	z.close(); 
	*nelements=0;}
