# Supplementary material for: The divergence history of European blue mussel species reconstructed from Approximate Bayesian Computation: the effects of sequencing techniques and sampling strategies
Source: PeerJ. 2018 Jul 30;6:e5198. doi: 10.7717/peerj.5198 (PMC6071616; doi:10.7717/peerj.5198)
Supplement: Supplemental Information 3 [file peerj-06-5198-s003.zip › Supplementary_Methods/sources/simul_prog1.priorgen_mis/prop]

star prop 
* 0.0929616
* 0.0890155
* 0.0316376
* 0.0130707
* 0.0183919
* 0.00397595
* 0.020456
* 0.0826436
* 0.0567725
* 0.0532078
