# Supplementary material for: The divergence history of European blue mussel species reconstructed from Approximate Bayesian Computation: the effects of sequencing techniques and sampling strategies
Source: PeerJ. 2018 Jul 30;6:e5198. doi: 10.7717/peerj.5198 (PMC6071616; doi:10.7717/peerj.5198)
Supplement: Supplemental Information 3 [file peerj-06-5198-s003.zip › Supplementary_Methods/sources/simul_prog1.priorgen_mis/readme]

g++ -o priorgen_mis priorgen.cc -I ~/clibrary/boost_1_48_0/ -I ~/clibrary/gsl-1.15/include/ ~/clibrary/boost_1_48_0/stage/lib/libboost_program_options.a -L ~/clibrary/gsl-1.15/lib -lgsl -lgslcblas -lm -static -O3
