# Supplementary material for: The divergence history of European blue mussel species reconstructed from Approximate Bayesian Computation: the effects of sequencing techniques and sampling strategies
Source: PeerJ. 2018 Jul 30;6:e5198. doi: 10.7717/peerj.5198 (PMC6071616; doi:10.7717/peerj.5198)
Supplement: Supplemental Information 3 [file peerj-06-5198-s003.zip › Supplementary_Methods/sources/simul_prog3.ms2jsfs/msFile2jsfs.cc]

/*---------------------------------------------------
 *  msFile2jsfs.cc
 *  Calculates the JSFS out of a ms output file. 
 *  ---------- command-line version -----------
 *  
 *  Modified from: 
 *  Paul R. Staab ; 2012-10-05 ; GNU GPLv3 (or later)
 *---------------------------------------------------
  
 ./ms2jsfs pop1 pop2 s1 s2 nlocus filename
 
 pop1: name of population 1
 pop2: name of population 2
 s1: sample size of population 1
 s2: sample size of population 2
 nloci: number of loci
 filename: name of 'ms' outfile

 ---------------------------------------------------*/

#include <stdlib.h>
#include <fstream>
#include <iostream>
#include <vector>
#include <stdexcept>
#include <time.h>

using namespace std;
static bool debug = false, debug2 = false;
FILE * fichierE;

/*---- opens prior file -----*/
void ouvrirFichierE()
{
	fichierE = fopen("prop","r");
}

/*----  reads parameter values from prior file, returns 1 if end of input file, else returns 0 -----*/
bool lireFichier(double &prop)
{
	int x;
	bool term;
	do {x = fgetc(fichierE);} while (!((x == '*') || (x == EOF)));
	// each parameter set must start with *
	if (x == EOF)
		term = true;
	else
	{
		fscanf(fichierE,"%lf ",&prop);
		term = false;
	}
	return term;
}


/*---- print joint-SFS to SDOUT (dadi version) -----*/
void printjsfsDadi(std::vector<int> &jsfs, const int &s1, const int &s2, string &pop1, string &pop2) {
	
	cout << s1+1 << " " << s2+1 << " " << "unfolded" << " " << "\"" << pop1 << "\"" << " " << "\"" << pop2 << "\"" << endl;
	
	for (int i=0; i<=s1; i++) {
		for (int j=0; j<=s2; j++) {
			cout << jsfs[ i * (s2 + 1) + j ] << " ";
		}
	}
	
	cout << endl;
	
	for (int k=0; k<((s1+1)*(s2+1)); k++) {
		if ( k == 0 || k == ((s1+1)*(s2+1)-1) ) {
			cout << "1" << " ";
		}else {
			cout << "0" << " ";
		}
	}
	cout << endl;
}

/*---- print joint-SFS to SDOUT (vector version) -----*/
void printjsfs(std::vector<int> &jsfs, const int &s1, const int &s2) {
	
	for (int i=0; i<=s1; i++) {
		for (int j=0; j<=s2; j++) {
			cout << jsfs[ i * (s2 + 1) + j ] << " ";
		}
	}
	
	cout << endl;
}

/*---- print joint-SFS to SDOUT (matrix version) -----*/
/*void printjsfs(std::vector<int> &jsfs, const int &s1, const int &s2) {
 for (int i=0; i<=s1; i++) {
 for (int j=0; j<=s2; j++) {
 cout << jsfs[ i * (s2 + 1) + j ] << " ";
 }
 cout << endl;
 }
 }*/


// Initialize variables
int L = 0, individual = 0;
vector<int> MutOfSitePop1(0), MutOfSitePop2(0), PropSite(0);
bool insideSite = 0, fin = 0;
size_t found;


/*---- calculate joint-SFS from 'ms' outfile -----*/
void parseLine(string line, std::vector<int> &jsfs, const int &s1, const int &s2, double &prop) {
	
	if (debug) cout << line << endl;
	found=line.find("//");
	
	//Empty line detected: calculate JSFS
	if (line == "") {
    
		if (debug) cout << "> Empty line detected" << endl;
		if (insideSite){
		
			//Site ended
			insideSite = 0;

			//Calc JSFS
			vector<int> jsfs((s1+1)*(s2+1),0);
			
			for(int i=0; i<L; ++i){
				if (debug) cout << MutOfSitePop1[i] << " : " << MutOfSitePop2[i] << endl;
				if (debug2) cout << MutOfSitePop1[i] << " : " << MutOfSitePop2[i] << endl; 
				
				int index =  MutOfSitePop1[i] * (s2+1) + MutOfSitePop2[i];
				if (debug) cout << "index:" << index << endl;
				if (index < 0 || index >= (s1+1)*(s2+1)) throw std::runtime_error("Wrong array index!");
				jsfs[ index ]++;
			}
	
	  // Print jsfs to cout
	  printjsfs(jsfs, s1, s2);
	  //printjsfsDadi(jsfs, s1, s2, pop1, pop2);
			
      //Unset Site spezific variables
	  individual = 0;
      L = 0;
      if (debug) cout << "> Site ended detected" << endl;
    }
  }

    //Double-bar detected: new locus
    else if (found!=std::string::npos) {
		insideSite = 1;
		if (debug) cout << "> New Site detected" << endl;
	}
	
    //Read sequences	
    else if ( (line.substr(0,1) == "0" || line.substr(0,1) == "1") && insideSite){
    if (debug) cout << "> Data line detected" << endl;
    
    //Initialize per site variables on first data line
    if (L == 0) {
      L = line.length();
	  PropSite.resize(L);
      MutOfSitePop1.resize(L);
      MutOfSitePop2.resize(L);

	for (int i=0; i<L; i++) {
		
        MutOfSitePop1[i] = 0;
        MutOfSitePop2[i] = 0;
		
		//Mis-orientation: if prop is higher than a randomly pick up randnb, then the site is misoriented (flag 1)
		if (prop == 0.0){ 
			PropSite[i] = 0;
		}else {
			float randnb = static_cast <float> (rand()) / (static_cast <float> (RAND_MAX));
			if (randnb <= prop) {
				PropSite[i] = 1;
			}else {
				PropSite[i] = 0;
			}
			if (debug2) cout << "prop " << prop << "; randnb " << randnb << "; PropSite " << PropSite[i] << endl;
		}
      }
    }
	
	//Population 1
	if (individual < s1){
		
		//Do misorientation for each site according to value of the flag	
		for(int i=0; i<L; i++) {
			if (PropSite[i] == 1){
				if (line[i] == '1') {line[i] = '0';}
				else {line[i] = '1';}
			}
			if (line[i] == '1') MutOfSitePop1[i]++;
		}
		
	//Population 2	
	}
	
	else {
      //We are in population 2 here
      for(int i=0; i<L; i++) {
		  if (PropSite[i] == 1){
			  
			  if (line[i] == '1') {line[i] = '0';}
			  else {line[i] = '1';}
			  
		  }
		  if (line[i] == '1') MutOfSitePop2[i]++;
      }
    }
		
	individual++;
  }
}


int main(int argc, char* argv[]) {
	
	// Variables
	argc=6;
	string pop1=argv[1];
	string pop2=argv[2];
	int s1=atoi(argv[3]);
	int s2=atoi(argv[4]);
	float nloci=atoi(argv[5]);
	string filename=argv[6];
	string line;
	int iloci = 0;
	double prop = 0.0;
	
	// Initialize seed
	srand (time(NULL));
	
	// Initialize jsfs
	vector<int> jsfs((s1+1)*(s2+1),0);
			
	// Open files: 
	ouvrirFichierE();	
	ifstream myfile(filename.c_str());

	if (!myfile.is_open()) {
		throw std::runtime_error("Cannot open file");
	}
	while ( myfile.good() ) {
		
		// Reads 'prop' priorfile each nloci
		getline(myfile, line);
		found=line.find("//");
		 
		if(found!=std::string::npos) {
			iloci = iloci + 1;  
			if (debug2) cout << "iloci: " << iloci << endl;  
			if (iloci == nloci) {iloci = 0;}
			if (iloci == 1){
				fin = lireFichier(prop);
				prop = prop;
			} 
			if (debug2) cout << "iloci: " << iloci << " " << "prop: " << prop << endl;
		}
		// Calculate jsfs	
		parseLine(line, jsfs, s1, s2, prop);
	}   
	
	// Closes files
	myfile.close();
	fclose(fichierE);
	
  return(0);
  }
