# Supplementary material for: The divergence history of European blue mussel species reconstructed from Approximate Bayesian Computation: the effects of sequencing techniques and sampling strategies
Source: PeerJ. 2018 Jul 30;6:e5198. doi: 10.7717/peerj.5198 (PMC6071616; doi:10.7717/peerj.5198)
Supplement: Supplemental Information 3 [file peerj-06-5198-s003.zip › Supplementary_Methods/sources/simul_prog3.ms2jsfs/msout]

/BioSoftware/msdir/ms 8 10 -t 30 
19373 42030 11739

//
segsites: 10
positions: 0.0070 0.0132 0.0151 0.9882 0.9962 
1111111111
1111111111
1111111111
1111111111
1111111111
1111111111
1111111111
1111111111

//
segsites: 10
positions: 0.0070 0.0132 0.0151 0.9882 0.9962 
1111111111
1111111111
1111111111
1111111111
0000000000
0000000000
0000000000
0000000000

//
segsites: 10
positions: 0.0070 0.0132 0.0151 0.9882 0.9962 
1111111111
1111111111
1111111111
1111111111
1111111111
1111111111
1111111111
1111111111

//
segsites: 10
positions: 0.0070 0.0132 0.0151 0.9882 0.9962 
1111111111
1111111111
1111111111
1111111111
0000000000
0000000000
0000000000
0000000000
