# Supplementary material for: The divergence history of European blue mussel species reconstructed from Approximate Bayesian Computation: the effects of sequencing techniques and sampling strategies
Source: PeerJ. 2018 Jul 30;6:e5198. doi: 10.7717/peerj.5198 (PMC6071616; doi:10.7717/peerj.5198)
Supplement: Supplemental Information 3 [file peerj-06-5198-s003.zip › Supplementary_Methods/sources/simul_prog2.msnsam/clms]

gcc -O2 -o msnsam  msnsam.c  rand1.c streec.c -lm
gcc -o samplestats tajd.c sample_stats.c -lm
gcc -o mean_std stats.c -lm
