# Supplementary material for: The divergence history of European blue mussel species reconstructed from Approximate Bayesian Computation: the effects of sequencing techniques and sampling strategies
Source: PeerJ. 2018 Jul 30;6:e5198. doi: 10.7717/peerj.5198 (PMC6071616; doi:10.7717/peerj.5198)
Supplement: Supplemental Information 3 [file peerj-06-5198-s003.zip › Supplementary_Methods/sources/infer.nnet_abc_pkg/abc.r]

#####################################################################################################
### Katalin Csillery, Olivier Francois and Michael Blum with some initial code from Mark Beaumont ###
### http://www.rubic.rdg.ac.uk/~mab/															  ###
#####################################################################################################

library(abc)

function (target, param, sumstat, tol, method, hcorr = TRUE, 
    transf = "none", logit.bounds = c(0, 0), subset = NULL, kernel = "epanechnikov", 
    numnet = 10, sizenet = 5, lambda = c(1e-04, 0.001, 0.01), 
    trace = FALSE, maxit = 500, ...) 
{
    call <- match.call()
    if (missing(target)) 
        stop("'target' is missing")
    if (missing(param)) 
        stop("'param' is missing")
    if (missing(sumstat)) 
        stop("'sumstat' is missing")
    if (!is.matrix(param) && !is.data.frame(param) && !is.vector(param)) 
        stop("'param' has to be a matrix, data.frame or vector.")
    if (!is.matrix(sumstat) && !is.data.frame(sumstat) && !is.vector(sumstat)) 
        stop("'sumstat' has to be a matrix, data.frame or vector.")
    if (missing(tol)) 
        stop("'tol' is missing")
    if (missing(method)) 
        stop("'method' is missing with no default")
    if (!any(method == c("rejection", "loclinear", "neuralnet"))) {
        stop("Method must be rejection, loclinear, or neuralnet")
    }
    if (method == "rejection") 
        rejmethod <- TRUE
    else rejmethod <- FALSE
    if (!any(kernel == c("gaussian", "epanechnikov", "rectangular", 
        "triangular", "biweight", "cosine"))) {
        kernel <- "epanechnikov"
        warning("Kernel is incorrectly defined. Setting to default (Epanechnikov)")
    }
    if (is.data.frame(param)) 
        param <- as.matrix(param)
    if (is.data.frame(sumstat)) 
        sumstat <- as.matrix(sumstat)
    if (is.list(target)) 
        target <- unlist(target)
    if (is.vector(sumstat)) 
        sumstat <- matrix(sumstat, ncol = 1)
    if (length(target) != dim(sumstat)[2]) 
        stop("Number of summary statistics in 'target' has to be the same as in 'sumstat'.")
    nss <- length(sumstat[1, ])
    cond1 <- !any(as.logical(apply(sumstat, 2, function(x) length(unique(x)) - 
        1)))
    if (cond1) 
        stop("Zero variance in the summary statistics.")
    ltransf <- length(transf)
    if (is.vector(param)) {
        numparam <- 1
        param <- matrix(param, ncol = 1)
    }
    else numparam <- dim(param)[2]
    for (i in 1:ltransf) {
        if (sum(transf[i] == c("none", "log", "logit")) == 0) {
            stop("Transformations must be none, log, or logit.")
        }
        if (transf[i] == "logit") {
            if (logit.bounds[1] >= logit.bounds[2]) {
                stop("Logit bounds are incorrect.")
            }
        }
    }
    if (rejmethod) {
        if (!all(transf == "none")) {
            warning("No transformation is applied when the simple rejection is used.", 
                call. = F)
        }
        transf[1:numparam] <- "none"
    }
    else {
        if (numparam != ltransf) {
            if (length(transf) == 1) {
                transf <- rep(transf[1], numparam)
                warning("All parameters are \"", transf[1], "\" transformed.", 
                  sep = "", call. = F)
            }
            else stop("Number of parameters is not the same as number of transformations.", 
                sep = "", call. = F)
        }
    }
    gwt <- rep(TRUE, length(sumstat[, 1]))
    gwt[attributes(na.omit(sumstat))$na.action] <- FALSE
    if (missing(subset)) 
        subset <- rep(TRUE, length(sumstat[, 1]))
    gwt <- as.logical(gwt * subset)
    if (!length(colnames(param))) {
        warning("No parameter names are given, using P1, P2, ...")
        paramnames <- paste("P", 1:numparam, sep = "")
    }
    else paramnames <- colnames(param)
    if (!length(colnames(sumstat))) {
        warning("No summary statistics names are given, using S1, S2, ...")
        statnames <- paste("S", 1:nss, sep = "")
    }
    else statnames <- colnames(sumstat)
    scaled.sumstat <- sumstat
    for (j in 1:nss) {
        scaled.sumstat[, j] <- normalise(sumstat[, j], sumstat[, 
            j][gwt])
    }
    for (j in 1:nss) {
        target[j] <- normalise(target[j], sumstat[, j][gwt])
    }
    sum1 <- 0
    for (j in 1:nss) {
        sum1 <- sum1 + (scaled.sumstat[, j] - target[j])^2
    }
    dist <- sqrt(sum1)
    dist[!gwt] <- floor(max(dist[gwt]) + 10)
    abstol <- quantile(dist, tol)
    if (kernel == "gaussian") 
        wt1 <- rep(TRUE, length(dist))
    else wt1 <- dist <= abstol
    for (i in 1:numparam) {
        if (transf[i] == "log") {
            if (min(param[, i]) <= 0) {
                cat("log transform: values out of bounds - correcting...")
                x.tmp <- ifelse(param[, i] <= 0, max(param[, 
                  i]), param[, i])
                x.tmp.min <- min(x.tmp)
                param[, i] <- ifelse(param[, i] <= 0, x.tmp.min, 
                  param[, i])
            }
            param[, i] <- log(param[, i])
        }
        else if (transf[i] == "logit") {
            if (min(param[, i]) <= logit.bounds[1]) {
                x.tmp <- ifelse(param[, i] <= logit.bounds[1], 
                  max(param[, i]), param[, i])
                x.tmp.min <- min(x.tmp)
                param[, i] <- ifelse(param[, i] <= logit.bounds[1], 
                  x.tmp.min, param[, i])
            }
            if (max(param[, i]) >= logit.bounds[2]) {
                x.tmp <- ifelse(param[, i] >= logit.bounds[2], 
                  min(param[, i]), param[, i])
                x.tmp.max <- max(x.tmp)
                param[, i] <- ifelse(param[, i] >= logit.bounds[2], 
                  x.tmp.max, param[, i])
            }
            param[, i] <- (param[, i] - logit.bounds[1])/(logit.bounds[2] - 
                logit.bounds[1])
            param[, i] <- log(param[, i]/(1 - param[, i]))
        }
    }
    ss <- sumstat[wt1, ]
    unadj.values <- param[wt1, ]
    statvar <- as.logical(apply(sumstat[wt1, ], 2, function(x) length(unique(x)) - 
        1))
    cond2 <- !any(statvar)
    if (cond2 && !rejmethod) 
        stop("Zero variance in the summary statistics in the selected region. Try: checking summary statistics, choosing larger tolerance, or rejection method.")
    if (rejmethod) {
        if (cond2) 
            warning("Zero variance in the summary statistics in the selected region. Check summary statistics, consider larger tolerance.")
        weights <- NULL
        adj.values <- NULL
        residuals <- NULL
        lambda <- NULL
    }
    else {
        if (cond2) 
            cat("Warning messages:\nStatistic(s)", statnames[!statvar], 
                "has/have zero variance in the selected region.\nConsider using larger tolerance or the rejection method or discard this/these statistics, which might solve the collinearity problem in 'lsfit'.\n", 
                sep = ", ")
        if (kernel == "epanechnikov") 
            weights <- 1 - (dist[wt1]/abstol)^2
        if (kernel == "rectangular") 
            weights <- dist[wt1]/abstol
        if (kernel == "gaussian") 
            weights <- 1/sqrt(2 * pi) * exp(-0.5 * (dist/abstol)^2)
        if (kernel == "triangular") 
            weights <- 1 - abs(dist[wt1]/abstol)
        if (kernel == "biweight") 
            weights <- (1 - (dist[wt1]/abstol)^2)^2
        if (kernel == "cosine") 
            weights <- cos(pi/2 * dist[wt1]/abstol)
        if (method == "loclinear") {
            fit1 <- lsfit(scaled.sumstat[wt1, ], param[wt1, ], 
                wt = weights)
            pred <- t(fit1$coeff) %*% c(1, target)
            pred <- matrix(pred, ncol = numparam, nrow = sum(wt1), 
                byrow = TRUE)
            residuals <- fit1$residuals
            if (hcorr == TRUE) {
                fit2 <- lsfit(scaled.sumstat[wt1, ], log(fit1$residuals^2), 
                  wt = weights)
                pred.sd <- sqrt(exp(t(fit2$coeff) %*% c(1, target)))
                pred.sd <- matrix(pred.sd, nrow = sum(wt1), ncol = numparam, 
                  byrow = T)
                fv <- sqrt(exp(log(fit1$residuals^2) - fit2$residuals))
                adj.values <- pred + (pred.sd * fit1$residuals)/fv
            }
            else {
                adj.values <- pred + fit1$residuals
            }
            colnames(adj.values) <- colnames(unadj.values)
            lambda <- NULL
        }
        if (method == "neuralnet") {
            linout <- TRUE
            param.mad <- c()
            for (i in 1:numparam) {
                param.mad[i] <- mad(param[, i][gwt])
                param[, i] <- normalise(param[, i], param[, i][gwt])
            }
            lambda <- sample(lambda, numnet, replace = T)
            fv <- array(dim = c(sum(wt1), numparam, numnet))
            pred <- matrix(nrow = numparam, ncol = numnet)
            for (i in 1:numnet) {
                fit1 <- nnet(scaled.sumstat[wt1, ], param[wt1, 
                  ], weights = weights, decay = lambda[i], size = sizenet, 
                  trace = trace, linout = linout, maxit = maxit, 
                  ...)
                cat(i)
                fv[, , i] <- fit1$fitted.values
                pred[, i] <- predict(fit1, data.frame(rbind(target)))
            }
            pred.med <- apply(pred, 1, median)
            pred.med <- matrix(pred.med, nrow = sum(wt1), ncol = numparam, 
                byrow = T)
            fitted.values <- apply(fv, c(1, 2), median)
            residuals <- param[wt1, ] - fitted.values
            if (hcorr == TRUE) {
                pred2 <- matrix(nrow = numparam, ncol = numnet)
                fv2 <- array(dim = c(sum(wt1), numparam, numnet))
                for (i in 1:numnet) {
                  fit2 <- nnet(scaled.sumstat[wt1, ], log(residuals^2), 
                    weights = weights, decay = lambda[i], size = sizenet, 
                    trace = FALSE, linout = linout, ...)
                  fv2[, , i] <- fit2$fitted.values
                  pred2[, i] <- predict(fit2, data.frame(rbind(target)))
                }
                pred.sd <- sqrt(exp(apply(pred2, 1, median)))
                pred.sd <- matrix(pred.sd, nrow = sum(wt1), ncol = numparam, 
                  byrow = T)
                fv.sd <- sqrt(exp(apply(fv2, c(1, 2), median)))
                adj.values <- pred.med + (pred.sd * residuals)/fv.sd
            }
            else {
                adj.values <- pred.med + residuals
            }
            colnames(adj.values) <- colnames(unadj.values)
            for (i in 1:numparam) {
                adj.values[, i] <- adj.values[, i] * param.mad[i]
            }
        }
    }
    if (numparam == 1) {
        unadj.values <- matrix(unadj.values, ncol = 1)
        adj.values <- matrix(adj.values, ncol = 1)
        residuals <- matrix(residuals, ncol = 1)
    }
    for (i in 1:numparam) {
        if (transf[i] == "log") {
            unadj.values[, i] <- exp(unadj.values[, i])
            adj.values[, i] <- exp(adj.values[, i])
        }
        else if (transf[i] == "logit") {
            unadj.values[, i] <- exp(unadj.values[, i])/(1 + 
                exp(unadj.values[, i]))
            unadj.values[, i] <- unadj.values[, i] * (logit.bounds[2] - 
                logit.bounds[1]) + logit.bounds[1]
            adj.values[, i] <- exp(adj.values[, i])/(1 + exp(adj.values[, 
                i]))
            adj.values[, i] <- adj.values[, i] * (logit.bounds[2] - 
                logit.bounds[1]) + logit.bounds[1]
        }
    }
    abc.return(transf, logit.bounds, method, call, numparam, 
        nss, paramnames, statnames, unadj.values, adj.values, 
        ss, weights, residuals, dist, wt1, gwt, lambda, hcorr)
}
<environment: namespace:abc>
