# Supplementary material for: The divergence history of European blue mussel species reconstructed from Approximate Bayesian Computation: the effects of sequencing techniques and sampling strategies
Source: PeerJ. 2018 Jul 30;6:e5198. doi: 10.7717/peerj.5198 (PMC6071616; doi:10.7717/peerj.5198)
Supplement: Supplemental Information 3 [file peerj-06-5198-s003.zip › Supplementary_Methods/sources/infer.nnet_abc_pkg/abc_nnet_multivar.txt]

########I)Parameter estimation

#Function that performs the ABC analysis for (possibly multivariate) parameter estimation 
#This function is adapted from the R code kindly provided by Mark Beaumont on his website


abc_nnet_multivar <- function(target,x,sumstat,tol,gwt,rejmethod=F,noweight=F,transf="none",bb=c(0,0),nb.nnet=10,size.nnet=5,trace=T)
{
require(nnet)

# target is the set of target summary stats
# x is the parameter vector (long vector of numbers from the simulations) and is the dependent variable for the regression
# x can also be a matrix for multi-dimensional models. Each column corresponds to a parameter and each row to a simulation.
# sumstat is an array of simulated summary stats (i.e. independent variables).
# tol is the required proportion of points nearest the target values
# gwt is a vector with T/F weights, weighting out any 'bad' values (determined by the simulation program - i.e. nan's etc)
# if noweight=T, no Epanechnikov weights are calculated
# if rejmethod=T it doesn't bother with the regression, and just does rejection.
# nb.nnet>1 is the number of trained neural networks, the more neural nets the more robust is the inference
# size.nnet is the number of hidden network in the regression. Typically >= the number of parameters in the model
# transf the vector of transformation for the parameter, ex:transf=c("none","logit","log")
# bb the vector of bounds for the logit transformation ex:bb=cbind(c(0,0),c(0,2),c(0,0)) (The second column is the only one to be taken into account)
# If trace=T print messages during the algorithm


# If rejmethod=F it returns a list with the following components:-

# $x regression adjusted values
# $vals - unadjusted values in rejection region (i.e. normal rejection)
# $wt - the regression weight (i.e. the Epanechnikov weight)
# $ss - the sumstats corresponding to these points
# $predmean - estimate of the posterior mean

if(class(x)=="numeric")
{
	bb<-cbind(bb)
	x<-cbind(x)
}
if(rejmethod)
	transf<-rep("none", dim(x)[2])
normalise <- function(x,y){

if(mad(y) == 0)
return (x)
else
return (x/mad(y))
}

####Define the weight-decay paramaeter
repet<-floor(nb.nnet/3)+1
the_decay<-rep(c(10^(-4),10^(-3),10^(-2)),repet)[1:nb.nnet]

lt<-dim(x)[2]
nb_simu<-dim(sumstat)[1]
for (i in 1:lt)
{
if(sum(transf[i] == c("none","log","logit")) == 0){
	stop("transf must be none, log, or logit")

}
if(transf[i]=="logit"){
	if(bb[1,i] >= bb[2,i]){
		stop("bounds wrong for logit")

	}
}
}
if(missing(gwt))gwt <- rep(T,length(sumstat[,1]))

nss <- length(sumstat[1,])


# scale everything

    scaled.sumstat <- sumstat

    for(j in 1:nss){

    	scaled.sumstat[,j] <- normalise(sumstat[,j],sumstat[,j][gwt])
    }
    target.s <- target

    for(j in 1:nss){

    	target.s[j] <- normalise(target[j],sumstat[,j][gwt])
    }

	sscaled.sumstat<-scaled.sumstat
# calc euclidean distance

    sum1 <- 0
    for(j in 1:nss){
    	sum1 <- sum1 + (scaled.sumstat[,j]-target.s[j])^2
   }
   dst <- sqrt(sum1)
# includes the effect of gwt in the tolerance
    dst[!gwt] <- floor(max(dst[gwt])+10)


# wt1 defines the region we're interested in
    abstol <- quantile(dst,tol)
    wt1 <- dst <= abstol

    for (i in 1:lt)
{
    if(transf[i] == "log"){
    	if(min(x[,i]) <= 0){
    		print("log transform: val out of bounds - correcting")
    		x.tmp <- ifelse(x[,i] <= 0,max(x[,i]),x[,i])
    		x.tmp.min <- min(x.tmp)
    		xx[,i] <- ifelse(x[,i] <= 0, x.tmp.min,x[,i])
    	}
    	x[,i] <- log(x[,i])
    }
    else if(transf[i] == "logit"){
    	if(min(x[,i]) <= bb[1,i]){
    		x.tmp <- ifelse(x[,i] <= bb[1,i],max(x[,i]),x[,i])
    		x.tmp.min <- min(x.tmp)
    		x[,i] <- ifelse(x[,i] <= bb[1,i], x.tmp.min,x[,i])

    	}
    	if(max(x[,i]) >= bb[2,i]){
    		x.tmp <- ifelse(x[,i] >= bb[2,i],min(x[,i]),x[,i])
    		x.tmp.max <- max(x.tmp)
    		x[,i] <- ifelse(x[,i] >= bb[2,i], x.tmp.max,x[,i])

    	}
    	x[,i] <- (x[,i]-bb[1,i])/(bb[2,i]-bb[1,i])
    	x[,i] <- log(x[,i]/(1-x[,i]))
    }
}


    if(rejmethod){
	regwt <- 1-dst[wt1]^2/abstol^2
        l1 <- list(x=cbind(x[wt1,]),wt=regwt,ind=wt1,dst=dst)
    }
    else{
        regwt <- 1-dst[wt1]^2/abstol^2
	if(noweight)
        	regwt <- rep(1,length(regwt))
	
	ll<-NULL
	if(trace==TRUE)
		cat("Regression of the mean ")
    	for (i in 1:nb.nnet)
    	{
		if(trace==TRUE)
			cat(i," ")
        	fit1 <- nnet(scaled.sumstat[wt1,],x[wt1,],weights=regwt,decay=the_decay[i],size=size.nnet,linout=T,maxit=500,trace=F)
        	ll<-c(ll,list(fit1))
    	}
    	#Compute the residuals
	predmean<-NULL
	array_pred<-array(dim=c(nb.nnet,sum(wt1),lt))
	for (i in 1:nb.nnet)
	{
		array_pred[i,,]<-ll[[i]]$fitted.values
		predmean<-cbind(predmean,as.numeric(predict(ll[[i]],data.frame(rbind(target.s)))))	
	}
	mean_averaged<-NULL
	for (j in 1:lt)
        	mean_averaged<-cbind(mean_averaged,apply(array_pred[,,j],FUN=median,MARGIN=2))
        predmean<-apply(predmean,FUN=median,MARGIN=1)

	
        my_residuals<-(x[wt1,]-mean_averaged)
	
    	#Fit a neural network for predicting the conditional variance
	if(trace==TRUE)
		cat("\nRegression of the variance ")
    	ll<-NULL
    	for (i in 1:nb.nnet)
    	{
		if(trace==TRUE)
			cat(i," ")
        	fit2 <- nnet(scaled.sumstat[wt1,],log(my_residuals^2),weights=regwt,decay=the_decay[i],size=size.nnet,linout=T,maxit=500,trace=F)
        	ll<-c(ll,list(fit2))
    	}
	if(trace==TRUE)
		cat("\n")
   	predvar<-NULL
    	array_pred<-array(dim=c(nb.nnet,sum(wt1),lt))
	for (i in 1:nb.nnet)
	{
		array_pred[i,,]<-ll[[i]]$fitted.values
		predvar<-cbind(predvar,as.numeric(predict(ll[[i]],data.frame(rbind(target.s)))))	
	}
	var_averaged<-NULL
	for (j in 1:lt)
        	var_averaged<-cbind(var_averaged,apply(array_pred[,,j],FUN=median,MARGIN=2))
    	the_sd<-sqrt(exp(var_averaged))
	predsd<-sqrt(exp(apply(predvar,FUN=median,MARGIN=1)))


	res_correc<-sapply(1:lt,FUN=function(i){predmean[i]+ ((predsd[i]*my_residuals[,i])/the_sd[,i]) })


	l1 <- list(x=cbind(res_correc),vals=cbind(x[wt1,]),wt=regwt,ss=sumstat[wt1,],predmean=predmean)
      }
    for (i in 1:lt)
    {
    if(transf[i] == "log"){
    	l1$x[,i] <- exp(l1$x[,i])
    	l1$vals[,i] <- exp(l1$vals[,i])
    }
    if(transf[i] == "logit"){
    l1$x[,i] <- exp(l1$x[,i])/(1+exp(l1$x[,i]))
    l1$x[,i] <- l1$x[,i]*(bb[2,i]-bb[1,i])+bb[1,i]
    l1$vals[,i] <- exp(l1$vals[,i])/(1+exp(l1$vals[,i]))
    l1$vals[,i] <- l1$vals[,i]*(bb[2,i]-bb[1,i])+bb[1,i]
    }
}
    l1
}

########II)Model choice


model_selection_abc_nnet <- function(target,x,sumstat,tol,gwt,noweight=F,rejmethod=F,nb.nnet=10,size.nnet=5)
{
require(nnet)
normalise <- function(x,y){

if(mad(y) == 0)
return (x)
else
return (x/mad(y))
}

###weight decay parameter
repet<-floor(nb.nnet/4)+1
the_decay<-rep(c(10^(-4),10^(-3),10^(-2),10^(-1)),repet)[1:nb.nnet]

# target is the set of target summary stats
# x is the parameter vector (long vector of numbers from the simulations) and is the dependent variable for the regression. In the context of model selection, it is a number indicating which model we are working with
# sumstat is an array of simulated summary stats (i.e. independent variables).
# tol is the required proportion of points nearest the target values
# gwt is a vector with T/F weights, weighting out any 'bad' values (determined by the simulation program - i.e. nan's etc)
# if noweight=T, no Epanechnikov weights are calculated

# if rejmethod=T it doesn't bother with the neural networks, and just compute the smooth ratio of the acceptance ratios

# If rejmethod=F it returns a list with the following components:-

# $x regression adjusted values
# $vals - unadjusted values in rejection region (i.e. normal rejection)
# $wt - the regression weight (i.e. the Epanechnikov weight)
# $ss - the sumstats corresponding to these points
# $predmean - estimate of the posterior mean
# $fv - the fitted value from the regression


if(missing(gwt))gwt <- rep(T,length(sumstat[,1]))

nss <- length(sumstat[1,])


# scale everything

    scaled.sumstat <- sumstat

    for(j in 1:nss){

    	scaled.sumstat[,j] <- normalise(sumstat[,j],sumstat[,j][gwt])
    }
    target.s <- target

    for(j in 1:nss){

    	target.s[j] <- normalise(target[j],sumstat[,j][gwt])
    }

# calc euclidean distance

    sum1 <- 0
    for(j in 1:nss){
    	sum1 <- sum1 + (scaled.sumstat[,j]-target.s[j])^2
   }
   dst <- sqrt(sum1)
# includes the effect of gwt in the tolerance
    dst[!gwt] <- floor(max(dst[gwt])+10)


# wt1 defines the region we're interested in
    abstol <- quantile(dst,tol)
    wt1 <- dst <= abstol

    if(rejmethod){
	regwt <- 1-dst[wt1]^2/abstol^2
	the_pred<-NULL
	for (i in 1:length(unique(x)))
	{
		aux<-unique(x)[i]
        	the_pred<-c(the_pred,sum(regwt[x[wt1]==aux]))
	}
	the_pred<-the_pred/sum(the_pred)
    }
    else{
        regwt <- 1-dst[wt1]^2/abstol^2
	if(noweight)
        	regwt <- rep(1,length(regwt))

	#Fit a neural network for predicting the class
	ll<-NULL
    	for (i in 1:nb.nnet)
    	{
		fit1 <- nnet(scaled.sumstat[wt1,],class.ind(as.factor(x))[wt1,],weights=regwt,decay=the_decay[i],size=size.nnet,softmax=T,maxit=500,trace=F)
		ll<-c(ll,list(fit1))
	}
	vect_pred<-NULL
	for (i in 1:nb.nnet)
    	{
        	vect_pred<-cbind(vect_pred,as.numeric(predict(ll[[i]],data.frame(rbind(target.s)))))
	}
	the_pred<-apply(vect_pred,FUN=mean,MARGIN=1)
    }
    the_pred
}
