# Supplementary material for: The divergence history of European blue mussel species reconstructed from Approximate Bayesian Computation: the effects of sequencing techniques and sampling strategies
Source: PeerJ. 2018 Jul 30;6:e5198. doi: 10.7717/peerj.5198 (PMC6071616; doi:10.7717/peerj.5198)
Supplement: Supplemental Information 3 [file peerj-06-5198-s003.zip › Supplementary_Methods/sources/simul_prog1.priorgen/x.cmds]

#include "xm.h"

/***************************************************************************
 *    X-Macro List                                                         *
 *                                                                         *
 *    XCMD(lname, sname, desc, type, def)                                  *
 ***************************************************************************/

XCMD((bpfile),  , "input file with lengths of loci / nsam_sp1 / nsam_sp2 / theta / rho", std::string, std::string("bpfile") )  
XCMD((prior),  , "file for prior output", std::string, std::string("priorfile"))   

XCMD((model), (m), "speciation model: island, allo, pallo, sym, psym, iso, eqmig", std::string, std::string("iso"))
XCMD((mig), (M), "'homo' for homogenous migration, 'hetero' for heterogeneous migration", std::string, std::string("homo"))
XCMD((dir), (d), "symetrical or asymetrical direction of migration", std::string, std::string("asym"))
XCMD((size), (d), "equal or unequal size of first category of genomic regions", std::string, std::string("equal"))

XCMD((nreps), (N), "total number of multilocus sims", unsigned, 1000)
XCMD((seed), (s), "random seed", unsigned, 1234)

XCMD((n1), (p), "ratio of N1/N0", std::vector<double>, std::vector<double>(2,0.0))
XCMD((n2), (q), "ratio of N2/N0", std::vector<double>, std::vector<double>(2,0.0))
XCMD((na), (a), "ratio of NA/N0", std::vector<double>, std::vector<double>(2,0.0))
XCMD((tau), (t), "divergence time", std::vector<double>, std::vector<double>(2,0.0))
XCMD((nm1), (i), "4N1m1 migration into 1 from 2", std::vector<double>, std::vector<double>(2,0.0))
XCMD((nm2), (e), "4N2m2 migration into 2 from 1", std::vector<double>, std::vector<double>(2,0.0))

XCMD((prop), , "Proportion of loci crossing the species barriers", std::vector<double>, std::vector<double>(2,0.0))
XCMD((alpha1), , "First shape parameter of the Beta distribution", std::vector<double>, std::vector<double>(2,0.0))
XCMD((beta1), , "Second shape parameter of the Beta distribution", std::vector<double>, std::vector<double>(2,0.0))

XCMD((taulog),         , "makes tau prior log-uniform", bool, false)
XCMD((n1log),				, "makes n1 prior log-uniform", bool, false)
XCMD((n2log),				, "makes n2 prior log-uniform", bool, false)
XCMD((nalog),				, "makes nA prior log-uniform", bool, false)

XCMD((version),      , "display version information", bool, false) 
XCMD((help),         , "display help message", bool, false)
XCMD((quiet),        , "disable all warnings and error messages", bool, false)
XCMD((arg)(file),    , "read arguments from file", std::string, std::string(""))

/***************************************************************************
 *    cleanup                                                              *
 ***************************************************************************/
#include "xm.h"
