# Supplementary material for: The divergence history of European blue mussel species reconstructed from Approximate Bayesian Computation: the effects of sequencing techniques and sampling strategies
Source: PeerJ. 2018 Jul 30;6:e5198. doi: 10.7717/peerj.5198 (PMC6071616; doi:10.7717/peerj.5198)
Supplement: Supplemental Information 3 [file peerj-06-5198-s003.zip › Supplementary_Methods/sources/simul_prog1.priorgen/priorgen.cc]

/***
*
* NOTES:
*       infile (nreps lines) = loci args (from bpfile) ; demographic args (from argfile) are shared between all loci.
*       anal (nreps/numloci lines) : prior file
* 
* NEW MODELS:
*		2 categories of loci: 
*					neutral loci in proportion prop which migrate at rate 'scalaire' 
*					barrier loci in proportion (1-prop) which migrate at rate 'scalaire'*'gene-flow-factor'
* 
*		if size == equal; then the 2 categories of loci are of equal size in both populations
*
*		new models are simulated: 
*									- migration-drift equilibrium
*									- 2 periods of ancient migration (homo / hetero) with two time-params: Ts and twoTiso
*												-> TisoA= Ts/2 + twoTiso/2
*												-> TisoB= Ts/2
*												-> TisoC= twoTiso/2
*
*									- 2 periods of secondary contact (homo / hetero) with two time-params: Ts and twoTsc
*												-> TscA= Ts/2 + twoTsc/2
*												-> TscB= Ts/2
*												-> TscC= twoTsc/2 
***/

#include <boost/program_options.hpp>
#include <boost/preprocessor.hpp>
#include <iostream>
#include <vector>
#include <algorithm>
#include <iterator>
#include <ostream>
#include <gsl/gsl_rng.h>
#include <gsl/gsl_randist.h>
#include <fstream>
#include <cmath>
#include <sstream>

namespace po = boost::program_options;

struct args{
	// use X-Macros to specify argument variables
	#define XCMD(lname, sname, desc, type, def) type _JS(_, lname) ;
	#include "x.cmds"
	#undef XCMD
};

// Logic to make things work RAC style
namespace boost { 
	namespace program_options {
		template<>
			typed_value<bool>* value() { return bool_switch(); }
		template<>
			typed_value<bool>* value(bool* v) { return bool_switch(v); }
	}
}

namespace std {
	template<typename _Tp, typename _CharT, typename _Traits>
		basic_ostream<_CharT, _Traits>&
	operator<<(basic_ostream<_CharT, _Traits>& os, const std::vector<_Tp> &v){
   	if(v.size() == 1)
			os << v.front();
		else if(v.size() > 1){
			std::copy(v.begin(), v.end()-1, std::ostream_iterator<_Tp, _CharT, _Traits>(os, " "));
			os << v.back();
    	}
		return os;
	}
}
// End logic

using namespace std;

double min( vector< double>& x);
double max( vector< double>& x);
struct locusdata {
	vector<double> bp, priortheta, priorrho;
	vector<unsigned> pop1, pop2;
};
void vec_write ( 
	ofstream &z,
	const char * prior,
	unsigned * nelements, 
	struct locusdata wL, 
	vector < vector <double> > &nm1,
	vector < vector <double> > &nm2,				
	vector< double > &n1, 	
	vector< double > &n2,
	vector< double > &tau,
	vector< double > &tausmall, 
	vector< double > &na,	
	vector< double > &prop1,
	vector< double > &prop2,
	vector< double > &scalaire1,				
	vector< double > &scalaire2,
	vector< double > &alpha1,
	vector< double > &beta1,
	vector< double > &alpha2,
	vector< double > &beta2,							
	struct args arg);


int main(int argc, char *argv[])
{	
	struct args arg;
	try {
		po::options_description desc;
		desc.add_options()
			#define XCMD(lname, sname, desc, type, def) ( \
				_SS("-", lname) BOOST_PP_EXPR_IF(_SD((_)sname), "," BOOST_PP_STRINGIZE sname), \
				po::value< type >(&arg._JS(_, lname))->default_value(def), desc )
			#include "x.cmds"
			#undef XCMD
		;
		po::variables_map vm;
		po::store(po::command_line_parser(argc, argv).options(desc).run(), vm);
		po::notify(vm);
		if(arg.help){
			cerr << desc << endl;
			return 0;
		}
		if(arg.version){
			cerr << endl << VERSION_MSG 
				<< "\tversion Mars 2014:\n" 
				<< "\tExample lines assuming 10 multilocus simulations of 20 loci (second argument of ms=200)\n"
				<< "\t\t* ./priorgen --bpfile bpfile_test.txt --arg-file argfile_test.txt --prior anal --seed 123 |\n" 
			<< "\t\t\t msnsam tbs 200 -t tbs -r tbs tbs -I 2 tbs tbs 0 -m 1 2 tbs -m 2 1 tbs -n 1 tbs -n 2 tbs -ej tbs 2 1 -eN tbs tbs # for 'iso(=SI)' \n"
			<< "\t\t\t msnsam tbs 200 -t tbs -r tbs tbs -I 2 tbs tbs 0 -m 1 2 tbs -m 2 1 tbs -n 1 tbs -n 2 tbs -ej tbs 2 1 -eN tbs tbs # for 'island(=IM)' \n"
			<< "\t\t\t msnsam tbs 200 -t tbs -r tbs tbs -I 2 tbs tbs 0 -m 1 2 0 -m 2 1 0 -n 1 tbs -n 2 tbs -ema tbs 2 0 tbs tbs 0 -ej tbs 2 1 -eN tbs tbs # for 'sym(=AM)' \n"
			<< "\t\t\t msnsam tbs 200 -t tbs -r tbs tbs -I 2 tbs tbs 0 -m 1 2 0 -m 2 1 0 -n 1 tbs -n 2 tbs -em tbs 1 2 tbs -em tbs 2 1 tbs -em tbs 1 2 0 -em tbs 2 1 0 -em tbs 1 2 tbs -em tbs 2 1 tbs -ej tbs 2 1 -eN tbs tbs # for 'psym(=PAM)' \n"
			<< "\t\t\t msnsam tbs 200 -t tbs -r tbs tbs -I 2 tbs tbs 0 -m 1 2 tbs -m 2 1 tbs -n 1 tbs -n 2 tbs -eM tbs 0 -ej tbs 2 1 -eN tbs tbs # for 'allo(=SC)' \n"
			<< "\t\t\t msnsam tbs 200 -t tbs -r tbs tbs -I 2 tbs tbs 0 -m 1 2 tbs -m 2 1 tbs -n 1 tbs -n 2 tbs -em tbs 1 2 0 -em tbs 2 1 0 -em tbs 1 2 tbs -em tbs 2 1 tbs -em tbs 1 2 0 -em tbs 2 1 0 -ej tbs 2 1 -eN tbs tbs # for 'pallo(=PSC)' \n"
			<< "\t\t\t msnsam tbs 200 -t tbs -r tbs tbs -I 2 tbs tbs 0 -m 1 2 tbs -m 2 1 tbs -n 1 tbs -n 2 tbs # for 'eqmig(=EM)' \n"	
 	        	<< "\t\t* 7 models according to their temporal pattern of migration\n" 
 	        	<< "\t\t* 2x2 alternative models of migration : 'homo vs hetero' and 'sym vs asym' for homogeneous/heterogeneous/symetrical/asymetrical migration\n"
	        	<< "\n\n";
			exit(1);
		}
   	if(arg.quiet){
			cerr.clear(ios::failbit);
		}
		if(!arg.arg_file.empty()){
			if(arg.arg_file == "-"){
				po::store(po::parse_config_file(cin, desc), vm);       
			}
			else{
				std::ifstream ifs(arg.arg_file.c_str());
				if(!ifs.is_open()) {
					string sse = "unable to open argument file ";
					sse += arg.arg_file;
					throw std::runtime_error(sse);
				}
				po::store(po::parse_config_file(ifs, desc), vm);
			}
			po::notify(vm);
		}
	} 
	catch (exception &e) {
		cerr << e.what() << endl;
		return -1;
	}

/***CHECK PARAMETERS AND FILE HANDLES**/
 
	// get vector of bp from file and loci number
	const char* bpfile = arg.bpfile.c_str();
	std::string line, temp;
	int count=0;
   ifstream b(bpfile);                         
   if (!b){                                                                       
   	cerr << "bpfile name is not valid.  Please enter a valid bpfile\n";                                            
   	exit(1);                                                              
   }               
	float ftempstat;
	unsigned utempstat;
	locusdata L;
	
   while  ( getline(b,line) ){
   	stringstream parser (line); 
     	while(parser >> temp){
			if(temp[0] == '#'){ break; }
			if(count==1){
       		ftempstat=atof(temp.c_str());
 				L.bp.push_back(ftempstat);	  		
       		parser >> std::ws;
       	}
       	if(count==2){
       		utempstat=atoi(temp.c_str());
 				L.pop1.push_back(utempstat);	  		
       		parser >> std::ws;
       	}
			if(count==3){		
       		utempstat=atoi(temp.c_str());
 				L.pop2.push_back(utempstat);	  		
       		parser >> std::ws;
       	}
			if(count==4){		
       		ftempstat=atof(temp.c_str());
 				L.priortheta.push_back(ftempstat);	  		
       		parser >> std::ws;
       	}
       	if(count==5){		
       		ftempstat=atof(temp.c_str());
 				L.priorrho.push_back(ftempstat);	  		
       		parser >> std::ws;
       	}
     	}
     	count++;
 	}
	b.close();
	unsigned numloci = L.bp.size();

 	// check for 0's in parameters entered
	if( arg.taulog ){
		if( arg.tau[0] <= 0.0 || arg.tau[1] <= 0.0 ){ 
			cerr << "\nCannot log-transform values <= 0" << endl; exit(1); 
		} 
	}

 	//get priorfile handle (default == "priorfile" )
  	const char* prior = arg.prior.c_str();
	ofstream z; z.open(prior); z.close();


/***END CHECK PARAMETERS AND FILE HANDLES**/

	// intialize gsl random stuff
 	gsl_rng *r = gsl_rng_alloc(gsl_rng_mt19937);
	gsl_rng_set(r,arg.seed);
 
 	unsigned nelements=0;
	vector < vector<double> > nm1(1000), nm2(1000);
	vector<double> n1(1000,0.0), n2(1000,0.0), tau(1000,0.0), tausmall(1000,0.0), na(1000,0.0), prop1(1000,0.0), prop2(1000, 0.0), scalaire1(1000, 0.0), scalaire2(1000, 0.0), alpha1(1000,0.0), beta1(1000,0.0), alpha2(1000,0.0), beta2(1000,0.0);
	//vector<double> nm1(1000,0.0), nm2(1000,0.0);


ofstream fichier(prior, ios::out | ios::trunc);
if(fichier){
	if(arg.model== "island"){  
			if(arg.mig=="homo"){
				fichier << "N1 N2 Na Tsplit M1 M2" << endl;
			}else{
				fichier << "N1 N2 Na Tsplit prop1 prop2 shape11 shape21 M1 shape12 shape22 M2" << endl;
				}
			}
	else if(arg.model == "allo"){
				if(arg.mig=="homo"){
				fichier << "N1 N2 Na Tsplit Tsc M1 M2 " << endl;
			}else{
				fichier << "N1 N2 Na Tsplit Tsc prop1 prop2 shape11 shape21 M1 shape12 shape22 M2" << endl;
				}
			}
	else if(arg.model == "pallo"){
		if(arg.mig=="homo"){
			fichier << "N1 N2 Na Tsplit twoTsc M1 M2 " << endl;
		}else{
			fichier << "N1 N2 Na Tsplit twoTsc prop1 prop2 shape11 shape21 M1 shape12 shape22 M2" << endl;
		}
	}	
	else if(arg.model == "sym"){
				if(arg.mig=="homo"){
				fichier << "N1 N2 Na Tsplit Tam M1 M2" << endl;
			}else{
				fichier << "N1 N2 Na Tsplit Tam prop1 prop2 shape11 shape21 M1 shape12 shape22 M2" << endl;
				}
			}
	else if(arg.model == "psym"){
		if(arg.mig=="homo"){
			fichier << "N1 N2 Na Tsplit twoTam M1 M2" << endl;
		}else{
			fichier << "N1 N2 Na Tsplit twoTam prop1 prop2 shape11 shape21 M1 shape12 shape22 M2" << endl;
		}
	}	
	else if(arg.model == "iso"){
				fichier << "N1 N2 Na Tsplit" << endl;
			}
	else if(arg.model == "eqmig"){
				if(arg.mig=="homo"){
				fichier << "N1 N2 M1 M2" << endl;
			}else {
				fichier << "N1 N2 prop1 prop2 shape11 shape21 M1 shape12 shape22 M2" << endl;
			}
	}	
}
else
	cerr <<"Can't open the outputfile" << endl;
	

	//iterate over nreps multilocus priors
	for(unsigned i=0; i<arg.nreps; i++){
		
 		// prints to file in packets of 1000
 		if(nelements == 1000){
			vec_write ( z, prior, &nelements, L, nm1, nm2, n1, n2, tau, tausmall, na, prop1, prop2, scalaire1, scalaire2, alpha1, beta1, alpha2, beta2, arg);
		}

 /*		//genome-wide parameters
		if(arg.nmlog){
			nm1[nelements]=pow(  10, gsl_ran_flat(  r, log10( min(arg.nm1) ), log10( max(arg.nm1) )  )   );
			nm2[nelements]=pow(   10, gsl_ran_flat(  r, log10( min(arg.nm2) ), log10( max(arg.nm2) )  )   );
		}
		else{
			nm1[nelements]=gsl_ran_flat(  r, min(arg.nm1), max(arg.nm1)  );
			nm2[nelements]=gsl_ran_flat(  r, min(arg.nm2), max(arg.nm2)  );
		}
  */
		
		// sample population sizes from uniforms
		if(arg.n1log)	{
			n1[nelements]= pow(  10,  gsl_ran_flat(  r, log10( min(arg.n1) ), log10( max(arg.n1) )  )    );
		}
		else {
			n1[nelements]= gsl_ran_flat(  r, min(arg.n1), max(arg.n1) );
		}
		
		if(arg.n2log)	{
			n2[nelements]= pow(  10,  gsl_ran_flat(  r, log10( min(arg.n2) ), log10( max(arg.n2) )  )    );
		}
		else {
			n2[nelements]= gsl_ran_flat(  r, min(arg.n2), max(arg.n2) );
		}

		if(arg.nalog)	na[nelements]=pow(   10, gsl_ran_flat(  r, log10( min(arg.na) ), log10( max(arg.na) )  )   );
		else 	na[nelements]=gsl_ran_flat( r, min(arg.na), max(arg.na) );
		
		// sample times (T and Tsmall) from uniforms
		if(arg.taulog)	{
			tau[nelements]= pow(  10,  gsl_ran_flat(  r, log10( min(arg.tau) ), log10( max(arg.tau) )  )    );
			tausmall[nelements]=gsl_ran_flat(  r, min(arg.tau), tau[nelements]   );
		}
		else {
			tau[nelements]= gsl_ran_flat(  r, min(arg.tau), max(arg.tau) );
			tausmall[nelements]=gsl_ran_flat(  r, min(arg.tau), tau[nelements]   );
		}
		
		// sample (1)scalaires from uniform and (2)gene-flow-factor -Bengtsson 1985- from beta (Genome Wide Heterogeneity purpose) //chris_130614
		scalaire1[nelements] = gsl_ran_flat(  r, min(arg.nm1), max(arg.nm1) ); 
		scalaire2[nelements] = gsl_ran_flat(  r, min(arg.nm2), max(arg.nm2) ); 
		
		alpha1[nelements] = gsl_ran_flat(  r, min(arg.alpha1), max(arg.alpha1) ); 
		beta1[nelements] = gsl_ran_flat(  r, min(arg.beta1), max(arg.beta1) );    
		alpha2[nelements] = gsl_ran_flat(  r, min(arg.alpha1), max(arg.alpha1) ); 
		beta2[nelements] = gsl_ran_flat(  r, min(arg.beta1), max(arg.beta1) ); 
		
		
 		// get theta and rho for each locus (multiply by bp later)
 		vector <double> vtheta(numloci,0.1), vrho(numloci,1);
 		vector <double> mig1(numloci,0), mig2(numloci,0);
		
/* 		for(unsigned l=0; l<numloci; l++){
	 		//per locus variation in migration rate
	 		if(arg.nmlog){
				mig1[l]=pow(  10, gsl_ran_flat(  r, log10( min(arg.nm1) ), log10( max(arg.nm1) )  )   );
				mig2[l]=pow(   10, gsl_ran_flat(  r, log10( min(arg.nm2) ), log10( max(arg.nm2) )  )   );
			}
			else{
				mig1[l]=gsl_ran_flat(  r, min(arg.nm1), max(arg.nm1)  );
				mig2[l]=gsl_ran_flat(  r, min(arg.nm2), max(arg.nm2)  );
			}
 		}
 */
		
		// sample identical migration rates for every loci from uniform
		if(arg.mig== "homo"){
			for(unsigned l=0; l<1; l++){
				
			// different in both direction of introgression  	
	 		if(arg.dir== "asym"){
					mig1[l]=gsl_ran_flat(  r, min(arg.nm1), max(arg.nm1)  );
					mig2[l]=gsl_ran_flat(  r, min(arg.nm2), max(arg.nm2)  );
			}
				
			// identical in both direction of introgression 
	 		if(arg.dir== "sym"){
					mig1[l]=gsl_ran_flat(  r, min(arg.nm1), max(arg.nm1)  );
					mig2[l]=mig1[l];
			}
			
			// assign values
			for(unsigned l=0; l<numloci; l++){
					mig1[l]=mig1[0];
					mig2[l]=mig2[0];
				}
 			}  
		}

		// sample 2 categories of migration rates accross loci: "genomic island loci" (m ~ uniform)*(gff ~ beta) VS "introgessed loci" (m ~ uniform)
		else if(arg.mig== "hetero"){
			
			if(arg.dir == "asym"){
				// prop of the 2 categories are identical in both direction of introgression
				if (arg.size == "equal") {
					prop1[nelements]=gsl_ran_flat(r, min(arg.prop), max(arg.prop));
					prop2[nelements]=prop1[nelements];
				}
				// prop of the 2 categories are different in both direction of introgression
				if (arg.size == "unequal") {
					prop1[nelements]=gsl_ran_flat(r, min(arg.prop), max(arg.prop));
					prop2[nelements]=gsl_ran_flat(r, min(arg.prop), max(arg.prop));
				}
				
			}
			
			// assume that the prop of the 2 categories is identical in both direction of introgression
			if(arg.dir == "sym"){
				prop1[nelements]=gsl_ran_flat(r, min(arg.prop), max(arg.prop));
				prop2[nelements]=prop1[nelements];				
			}

			// assign values: 
			//   if binomial sampling = success; then mig = scalaire
			//   if binomial sampling = fail; then mig = scalaire * gene-flow-factor
 			for(unsigned l=0; l<numloci; l++){
				
				// different in both direction of introgression:
				if(arg.dir== "asym"){
					
					if (gsl_ran_binomial(r, prop1[nelements], 1) == 1) {
						mig1[l]=scalaire1[nelements];
					}else {
						mig1[l]=scalaire1[nelements]*gsl_ran_beta(  r, alpha1[nelements], beta1[nelements]);
					}
					
					if (gsl_ran_binomial(r, prop2[nelements], 1) == 1) {
						mig2[l]=scalaire2[nelements];
					}else {
						mig2[l]=scalaire2[nelements]*gsl_ran_beta(  r, alpha2[nelements], beta2[nelements]);
					}
				}
				
				// identical in both direction of introgression: 
				if(arg.dir== "sym"){
					
					if (gsl_ran_binomial(r, prop1[nelements], 1) == 1) {
						mig1[l]=scalaire1[nelements];
						scalaire2[nelements]=mig1[l];
					}else {
						mig1[l]=scalaire1[nelements]*gsl_ran_beta(  r, alpha1[nelements], beta1[nelements]);
						scalaire2[nelements]=mig1[l];						
					}
					mig2[l]=mig1[l];
				}
			} 
		}

 		nm1[nelements]=mig1; nm2[nelements]=mig2;
		nelements++;
 	}
	if(nelements>1 || arg.nreps==1 ){
		vec_write ( z, prior, &nelements, L, nm1, nm2, n1, n2, tau, tausmall, na, prop1, prop2, scalaire1, scalaire2, alpha1, beta1, alpha2, beta2, arg); 
	}
	return 0;
}

double min( vector< double> &x){
	return *( std::min_element( x.begin(), x.end() ) );
}

double max( vector< double> &x){
	return *( std::max_element( x.begin(), x.end() ) );
}

// Print (1) infile to cout (2) prior to 'z' file
void vec_write ( 
	ofstream &z,
	const char * prior,
	unsigned * nelements, 
	struct locusdata wL,			//wL.bp.size gives numloci
	vector < vector <double> > &nm1,
	vector < vector <double> > &nm2,
	vector< double > &n1,	
	vector< double > &n2,
	vector< double > &tau,
	vector< double > &tausmall, 
	vector< double > &na,
	vector< double > &prop1,
	vector< double > &prop2,
	vector< double > &scalaire1,				
	vector< double > &scalaire2,
	vector< double > &alpha1,
	vector< double > &beta1,
	vector< double > &alpha2,
	vector< double > &beta2,								
	struct args arg			
) {
	z.open(prior,std::ios::app);
	
	if(arg.model== "island"){
	// island : <n1+n2> -t <theta> -r <rho> <bp> -I 2 <n1> <n2> 0 -m 1 2 <m1> -m 2 1 <m2> -n 1 <N1> -n 2 <n2> -ej <tau> 2 1 -eN <tau> <nA>
/*			if(arg.mig=="homo"){
			z << "N1 N2 Na Tsplit M1 M2" << endl;
			}else{
			z << "N1 N2 Na Tsplit shape11 shape21 M1 shape12 shape22 M2" << endl;
			}
*/
	for(unsigned j=0;j<*nelements;++j){
			for(unsigned l=0; l<wL.bp.size(); l++){
					cout << wL.pop1[l]+wL.pop2[l] << " " << wL.priortheta[l] << " " << wL.priorrho[l] << " " << wL.bp[l] << " " << wL.pop1[l] << " " << wL.pop2[l] << " " << nm1[j][l] << " " << nm2[j][l] << " " << n1[j] << " " << n2[j] << " " << tau[j] << " " << tau[j] << " " << na[j] << endl;
			
			
			if(l==0){
				if(arg.mig=="hetero"){z << n1[j] << " " << n2[j] << " " << na[j] << " " << tau[j] << " " << prop1[j] << " " << prop2[j] << " " << alpha1[j] << " " << beta1[j] << " "  << scalaire1[j] << " " << alpha2[j] << " " << beta2[j] << " "  << scalaire2[j] << endl;}
				else{z << n1[j] << " " << n2[j] << " " << na[j] << " " << tau[j] << " " << nm1[j][l] << " " << nm2[j][l] << endl;
					}
				}
			}
		}
	}

	
	//	ALLO: ms <n1+n2> -t <theta> -r <rho> <bp> -I 2 <n1> <n2> 0 -m 1 2 <m1> -m 2 1 <m2> -n 1 <n1> -n 2 <n2> -eM <tausmall> 0 -ej <tau> 2 1 -eN <tau> <nA>
	// ALLO:		nsamp theta rho length nm1 nm2 n2 tausmall(0m) tau tau(na) na
	else if(arg.model == "allo"){
/*			if(arg.mig=="homo"){
			z << "N1 N2 Na Tsplit Tsc M1 M2 " << endl;
			}else{
			z << "N1 N2 Na Tsplit Tsc shape11 shape21 M1 shape12 shape22 M2" << endl;
			}
*/
		for(unsigned j=0;j<*nelements;++j){
			for(unsigned l=0; l<wL.bp.size(); l++){
				cout << wL.pop1[l]+wL.pop2[l] << " " << wL.priortheta[l] << " " << wL.priorrho[l] << 
				" " << wL.bp[l] << " " << wL.pop1[l] << " " << wL.pop2[l] << " " 
				<< nm1[j][l] << " " << nm2[j][l] << " " <<n1[j] << " " << n2[j] << " " << tausmall[j] << " " << tau[j] << " " << tau[j] << " " << na[j] << endl;

			if(l==0){
					if(arg.mig=="hetero"){z << n1[j] << " " << n2[j] << " " << na[j] << " " << tau[j] << " "  << tausmall[j] << " " << prop1[j] << " " << prop2[j] << " " << alpha1[j] << " " << beta1[j] << " "  << scalaire1[j] << " " << alpha2[j] << " " << beta2[j] << " "  << scalaire2[j] << endl;}
					else{z << n1[j] << " " << n2[j] << " " << na[j] << " " << tau[j] << " "  << tausmall[j] << " " << nm1[j][l] << " " << nm2[j][l] << endl;
					}
				}
			}
		}
	}


	//	PALLO: ms <n1+n2> -t <theta> -r <rho> <bp> -I 2 <n1> <n2> 0 -m 1 2 <m1> -m 2 1 <m2> -n 1 <n1> -n 2 <n2> -em <tausmallC> 1 2 0 -em <tausmallC> 2 1 0 -em <tausmallB> 1 2 <m1> -em <tausmallB> 2 1 <m2> -em <tausmallA> 1 2 0 -em <tausmallA> 2 1 0 -ej <tau> 2 1 -eN <tau> <nA>
	// PALLO:		nsamp theta rho length nm1 nm2 n2 tausmall(0m) tau tau(na) na
	else if(arg.model == "pallo"){
		for(unsigned j=0;j<*nelements;++j){
			for(unsigned l=0; l<wL.bp.size(); l++){
				cout << wL.pop1[l]+wL.pop2[l] << " " << wL.priortheta[l] << " " << wL.priorrho[l] << 
				" " << wL.bp[l] << " " << wL.pop1[l] << " " << wL.pop2[l] << " " 
				<< nm1[j][l] << " " << nm2[j][l] << " " <<n1[j] << " " << n2[j] <<
				" " << tausmall[j]/2 << " " << tausmall[j]/2 <<
				" " << tau[j]/2 << " " << nm1[j][l] << " " << tau[j]/2 << " " << nm2[j][l] <<
				" " << tau[j]/2 + tausmall[j]/2 << " " << tau[j]/2 + tausmall[j]/2 <<
				" " << tau[j] << " " << tau[j] << " " << na[j] << endl;
				
				if(l==0){
					if(arg.mig=="hetero"){z << n1[j] << " " << n2[j] << " " << na[j] << " " << tau[j] << " "  << tausmall[j] << " " << prop1[j] << " " << prop2[j] << " " << alpha1[j] << " " << beta1[j] << " "  << scalaire1[j] << " " << alpha2[j] << " " << beta2[j] << " "  << scalaire2[j] << endl;}
					else{z << n1[j] << " " << n2[j] << " " << na[j] << " " << tau[j] << " "  << tausmall[j] << " " << nm1[j][l] << " " << nm2[j][l] << endl;
					}
				}
			}
		}
	}

	
	//	SYM: ms <n1+n2> -t <theta> -r <rho> <bp> -I 2 <n1> <n2> 0 -m 1 2 0 -m 2 1 0 -n 1 <n1> -n 2 <n2> -ema <tausmall> 2 0 <m1> <m2> 0 -ej <tau> 2 1 -eN <tau> <nA>
	// SYM:		nsamp theta rho length n2 tausmall nm1 nm2 tau tau(na) na
	else if(arg.model == "sym"){
/*		if(arg.mig=="homo"){
			z << "N1 N2 Na Tsplit Tam M1 M2" << endl;
			}else{
			z << "N1 N2 Na Tsplit Tam shape11 shape21 M1 shape12 shape22 M2" << endl;
			}
*/
		for(unsigned j=0;j<*nelements;++j){
			for(unsigned l=0; l<wL.bp.size(); l++){
				cout << wL.pop1[l]+wL.pop2[l] << " " << wL.priortheta[l] << " " << wL.priorrho[l] << 
				" " << wL.bp[l] << " " << wL.pop1[l] << " " << wL.pop2[l] << 
				" " << n1[j] << " " << n2[j] << " " << tausmall[j] << " " << nm1[j][l] << " " << nm2[j][l] << " " << tau[j] << " " << tau[j] << " " << na[j] << endl;

			if(l==0){
				if(arg.mig=="hetero"){z << n1[j] << " " << n2[j] << " " << na[j] << " " << tau[j] << " " << tausmall[j] << " " << prop1[j] << " " << prop2[j] << " " << alpha1[j] << " " << beta1[j] << " "  << scalaire1[j] << " " << alpha2[j] << " " << beta2[j] << " "  << scalaire2[j] << endl;}
				else{z << n1[j] << " " << n2[j] << " " << na[j] << " " << tau[j] << " " << tausmall[j] << " " <<  nm1[j][l] << " " << nm2[j][l] << endl;}
				}

			}
		}
	}
	
	
	//	PSYM: ms <n1+n2> -t <theta> -r <rho> <bp> -I 2 <n1> <n2> 0 -m 1 2 0 -m 2 1 0 -n 1 <n1> -n 2 <n2> -em <tausmallC> 1 2 <m1> -em <tausmallC> 2 1 <m2> -em <tausmallB> 1 2 0 -em <tausmallB> 2 1 0 -em <tausmallA> 1 2 <m1> -em <tausmallA> 2 1 <m2> -ej <tau> 2 1 -eN <tau> <nA>
	// PSYM:		nsamp theta rho length n2 tausmall nm1 nm2 tau tau(na) na
	else if(arg.model == "psym"){
		for(unsigned j=0;j<*nelements;++j){
			 for(unsigned l=0; l<wL.bp.size(); l++){
				 cout << wL.pop1[l]+wL.pop2[l] << " " << wL.priortheta[l] << " " << wL.priorrho[l] << 
				 " " << wL.bp[l] << " " << wL.pop1[l] << " " << wL.pop2[l] << 
				 " " << n1[j] << " " << n2[j] <<
				 " " << tausmall[j]/2 << " " << nm1[j][l] << " " << tausmall[j]/2 << " " << nm2[j][l] <<
				 " " << tau[j]/2 << " " << tau[j]/2 <<
				 " " << tau[j]/2 + tausmall[j]/2 << " " << nm1[j][l] << " " << tau[j]/2 + tausmall[j]/2 << " " << nm2[j][l] <<
				 " " << tau[j] << " " << tau[j] << " " << na[j] << endl;
				 
				 if(l==0){
					 if(arg.mig=="hetero"){z << n1[j] << " " << n2[j] << " " << na[j] << " " << tau[j] << " " << tausmall[j] << " " << prop1[j] << " " << prop2[j] << " " << alpha1[j] << " " << beta1[j] << " "  << scalaire1[j] << " " << alpha2[j] << " " << beta2[j] << " "  << scalaire2[j] << endl;}
					 else{z << n1[j] << " " << n2[j] << " " << na[j] << " " << tau[j] << " " << tausmall[j] << " " <<  nm1[j][l] << " " << nm2[j][l] << endl;}
				 }
				 
			 }
		 }
	}

	
	//	ISO: ms <n1+n2> -t <theta> -r <rho> <bp> -I 2 <n1> <n2> 0 -m 1 2 <0> -m 2 1 <0> -n 1 <n1> -n 2 <n2> -ej <tau> 2 1 -eN <tau> <nA>
	// ISO:		nsamp theta rho length nm1 nm2 n2 tau tau(na) na
	else if(arg.model == "iso"){
//		z << "N1 N2 Na Tsplit" << endl;
		for(unsigned j=0;j<*nelements;++j){
			for(unsigned l=0; l<wL.bp.size(); l++){
				cout << wL.pop1[l] + wL.pop2[l] << " " << wL.priortheta[l] << " " << wL.priorrho[l] << 
				" " << wL.bp[l] << " " << wL.pop1[l] << " " << wL.pop2[l] << " 0 0 " << n1[j] << " " << n2[j] << " " << tau[j] << " " << tau[j] << " " << na[j] << endl;

			if(l==0){
				z << n1[j] << " " << n2[j] << " " << na[j] << " " << tau[j] << endl;
				}

			}				
		}
	}
	
	
	//	EM: ms <n1+n2> -t <theta> -r <rho> <bp> -I 2 <n1> <n2> 0 -m 1 2 <0> -m 2 1 <0> -n 1 <n1> -n 2 <n2>
	// EM:		nsamp theta rho length nm1 nm2 n2
	else if(arg.model == "eqmig"){
		for(unsigned j=0;j<*nelements;++j){
			for(unsigned l=0; l<wL.bp.size(); l++){
				cout << wL.pop1[l]+wL.pop2[l] << " " << wL.priortheta[l] << " " << wL.priorrho[l] << " " << wL.bp[l] << " " << wL.pop1[l] << " " << wL.pop2[l] << " " << nm1[j][l] << " " << nm2[j][l] << " " << n1[j] << " " << n2[j] << endl;
				
				
				if(l==0){
					if(arg.mig=="hetero"){z << n1[j] << " " << n2[j] << " " << prop1[j] << " " << prop2[j] << " " << alpha1[j] << " " << beta1[j] << " "  << scalaire1[j] << " " << alpha2[j] << " " << beta2[j] << " "  << scalaire2[j] << endl;}
					else{z << n1[j] << " " << n2[j] << " " << nm1[j][l] << " " << nm2[j][l] << endl;
					}
				}
			}
		}
	}
	
	else{
		cerr << "\nNot an accepted model type.  Seven accepted models are iso (isolation)," 
		<<" island (const. migration), allo/pallo (allopatry then g.f.), sym/psym (sympatry) and eqmig (migration-drift equilibrium).\n";
		exit(1);
	} 
	z.close(); 
	*nelements=0;}
