# Supplementary material for: The divergence history of European blue mussel species reconstructed from Approximate Bayesian Computation: the effects of sequencing techniques and sampling strategies
Source: PeerJ. 2018 Jul 30;6:e5198. doi: 10.7717/peerj.5198 (PMC6071616; doi:10.7717/peerj.5198)
Supplement: Supplemental Information 3 [file peerj-06-5198-s003.zip › Supplementary_Methods/input_simul/capture_n4/AM_hetero/bpfile]

# gal edu 1e+05 2.763e-08
194 375 109 241 148 277 70 194 84 223 187 355 143 127 369 299 215 113 163 105 215 64 191 211 177 214 76 139 187 190 782 85 198 133 258 153 138 163 158 234 186 140 197 174 227 205 357 80 421 105 172 178 73 160 179 212 279 190 121 313 186 241 161 144 208 169 134 41 209 80 216 187 90 183 107 198 141 173 143 143 139 102 136 127 269 75 174 380 151 327 204 167 225 254 316 204 196 79 133 130 205 226 186 139 67 210 203 175 37 230 127 169 386 109 161 139 178 82 130 139 196 290 47 148 121 373 306 252 156 217 168 182 188 194 279 202 125 71 207 146 115 148 436 172 112 211 133 94 170 280 198 116 118 177 235 372 173 169 122 145 183 460 125 203 243 243 166 207 197 209 226 188 130 296 201 151 118 257 127 139 332 238 276 229 69 125 73 132 206 429 177 157 124 287 215 212 157 171 163 242 133 156 157 102 253 481 222 231 173 136 261 147 271 241 299 228 296 239 264 125 173 203 180 120 121 169 113 21 119 304 208 141 120 163 322 164 199 170 106 195 63 366 141 235 345 173 277 355 137 163 188 261 246 278 221 594 223 287 78 146 137 334 257 353 234 130 173 140 177 162 192 296 250 184 215 204 139 183 57 70 87 45 47 54 119 202 68 19 87 56 22 27 127 99 287 161 46 133 102 159 61 104 49 66 45 146 36 41 110 124 71 70 76 22 86 224 79 71 59 49 131 71 82 101 91 110 85 82 97 65 88 121 59 92 50 80 84 46 66 57 102 59 123 39 51 51 83 54 60 90 52 58 71 242 54 80 100 78 46 126 69 316 19 95 113 47 109 49 36 48 71 67 98 23 117 51 65 136 123 36 26 82 61 56 56 16 141 46 166 41 71 30 123 39 38 56 50 58 94 42 83 30 110 74 71 231 57 79 103 86 85 71 106 112 86 45 79 50 86 35 66 44 129 72 59 45 450 56 178 98 53 125 138 75 98 73 1601 427 35 83 36 101 226 50 33 79 70 21 56 36 168 76 106 28 24 24 85 180 158 191 78 89 77 87 105 96 47 56 106 99 128 153 162 452 48 111 294 168 39 102 129 115 105 144 82 184 204 207 118 145 160 181 163 273 120 128 30 259 91 117 84 143 329 189 101 95 42 83 99 209 105 392 91 111 90 126 122 132 72 118 31 111 271 184 144 166 24 176 89 134 77 61 86 48 48 54 102 130 130 109 52 61 46 151 89 355 44 20 325 76 104 27 98 264 29 178 76
8 8 8 8 8 8 8 8 8 8 8 8 8 8 8 8 8 8 8 8 8 8 8 8 8 8 8 8 8 8 8 8 8 8 8 8 8 8 8 8 8 8 8 8 8 8 8 8 8 8 8 8 8 8 8 8 8 8 8 8 8 8 8 8 8 8 8 8 8 8 8 8 8 8 8 8 8 8 8 8 8 8 8 8 8 8 8 8 8 8 8 8 8 8 8 8 8 8 8 8 8 8 8 8 8 8 8 8 8 8 8 8 8 8 8 8 8 8 8 8 8 8 8 8 8 8 8 8 8 8 8 8 8 8 8 8 8 8 8 8 8 8 8 8 8 8 8 8 8 8 8 8 8 8 8 8 8 8 8 8 8 8 8 8 8 8 8 8 8 8 8 8 8 8 8 8 8 8 8 8 8 8 8 8 8 8 8 8 8 8 8 8 8 8 8 8 8 8 8 8 8 8 8 8 8 8 8 8 8 8 8 8 8 8 8 8 8 8 8 8 8 8 8 8 8 8 8 8 8 8 8 8 8 8 8 8 8 8 8 8 8 8 8 8 8 8 8 8 8 8 8 8 8 8 8 8 8 8 8 8 8 8 8 8 8 8 8 8 8 8 8 8 8 8 8 8 8 8 8 8 8 8 8 8 8 8 8 8 8 8 8 8 8 8 8 8 8 8 8 8 8 8 8 8 8 8 8 8 8 8 8 8 8 8 8 8 8 8 8 8 8 8 8 8 8 8 8 8 8 8 8 8 8 8 8 8 8 8 8 8 8 8 8 8 8 8 8 8 8 8 8 8 8 8 8 8 8 8 8 8 8 8 8 8 8 8 8 8 8 8 8 8 8 8 8 8 8 8 8 8 8 8 8 8 8 8 8 8 8 8 8 8 8 8 8 8 8 8 8 8 8 8 8 8 8 8 8 8 8 8 8 8 8 8 8 8 8 8 8 8 8 8 8 8 8 8 8 8 8 8 8 8 8 8 8 8 8 8 8 8 8 8 8 8 8 8 8 8 8 8 8 8 8 8 8 8 8 8 8 8 8 8 8 8 8 8 8 8 8 8 8 8 8 8 8 8 8 8 8 8 8 8 8 8 8 8 8 8 8 8 8 8 8 8 8 8 8 8 8 8 8 8 8 8 8 8 8 8 8 8 8 8 8 8 8 8 8 8 8 8 8 8 8 8 8 8 8 8 8 8 8 8 8 8 8 8 8 8 8 8 8 8 8 8 8 8 8 8 8 8 8 8 8 8 8 8 8
8 8 8 8 8 8 8 8 8 8 8 8 8 8 8 8 8 8 8 8 8 8 8 8 8 8 8 8 8 8 8 8 8 8 8 8 8 8 8 8 8 8 8 8 8 8 8 8 8 8 8 8 8 8 8 8 8 8 8 8 8 8 8 8 8 8 8 8 8 8 8 8 8 8 8 8 8 8 8 8 8 8 8 8 8 8 8 8 8 8 8 8 8 8 8 8 8 8 8 8 8 8 8 8 8 8 8 8 8 8 8 8 8 8 8 8 8 8 8 8 8 8 8 8 8 8 8 8 8 8 8 8 8 8 8 8 8 8 8 8 8 8 8 8 8 8 8 8 8 8 8 8 8 8 8 8 8 8 8 8 8 8 8 8 8 8 8 8 8 8 8 8 8 8 8 8 8 8 8 8 8 8 8 8 8 8 8 8 8 8 8 8 8 8 8 8 8 8 8 8 8 8 8 8 8 8 8 8 8 8 8 8 8 8 8 8 8 8 8 8 8 8 8 8 8 8 8 8 8 8 8 8 8 8 8 8 8 8 8 8 8 8 8 8 8 8 8 8 8 8 8 8 8 8 8 8 8 8 8 8 8 8 8 8 8 8 8 8 8 8 8 8 8 8 8 8 8 8 8 8 8 8 8 8 8 8 8 8 8 8 8 8 8 8 8 8 8 8 8 8 8 8 8 8 8 8 8 8 8 8 8 8 8 8 8 8 8 8 8 8 8 8 8 8 8 8 8 8 8 8 8 8 8 8 8 8 8 8 8 8 8 8 8 8 8 8 8 8 8 8 8 8 8 8 8 8 8 8 8 8 8 8 8 8 8 8 8 8 8 8 8 8 8 8 8 8 8 8 8 8 8 8 8 8 8 8 8 8 8 8 8 8 8 8 8 8 8 8 8 8 8 8 8 8 8 8 8 8 8 8 8 8 8 8 8 8 8 8 8 8 8 8 8 8 8 8 8 8 8 8 8 8 8 8 8 8 8 8 8 8 8 8 8 8 8 8 8 8 8 8 8 8 8 8 8 8 8 8 8 8 8 8 8 8 8 8 8 8 8 8 8 8 8 8 8 8 8 8 8 8 8 8 8 8 8 8 8 8 8 8 8 8 8 8 8 8 8 8 8 8 8 8 8 8 8 8 8 8 8 8 8 8 8 8 8 8 8 8 8 8 8 8 8 8 8 8 8 8 8 8 8 8 8 8 8 8 8 8 8 8 8 8 8 8 8 8 8 8 8 8 8 8 8 8 8 8 8
2.144088 4.1445 1.204668 2.663532 1.635696 3.061404 0.77364 2.144088 0.928368 2.464596 2.066724 3.92346 1.580436 1.403604 4.078188 3.304548 2.37618 1.248876 1.801476 1.16046 2.37618 0.707328 2.110932 2.331972 1.956204 2.365128 0.839952 1.536228 2.066724 2.09988 8.642664 0.93942 2.188296 1.469916 2.851416 1.690956 1.525176 1.801476 1.746216 2.586168 2.055672 1.54728 2.177244 1.923048 2.508804 2.26566 3.945564 0.88416 4.652892 1.16046 1.900944 1.967256 0.806796 1.76832 1.978308 2.343024 3.083508 2.09988 1.337292 3.459276 2.055672 2.663532 1.779372 1.591488 2.298816 1.867788 1.480968 0.453132 2.309868 0.88416 2.387232 2.066724 0.99468 2.022516 1.182564 2.188296 1.558332 1.911996 1.580436 1.580436 1.536228 1.127304 1.503072 1.403604 2.972988 0.8289 1.923048 4.19976 1.668852 3.614004 2.254608 1.845684 2.4867 2.807208 3.492432 2.254608 2.166192 0.873108 1.469916 1.43676 2.26566 2.497752 2.055672 1.536228 0.740484 2.32092 2.243556 1.9341 0.408924 2.54196 1.403604 1.867788 4.266072 1.204668 1.779372 1.536228 1.967256 0.906264 1.43676 1.536228 2.166192 3.20508 0.519444 1.635696 1.337292 4.122396 3.381912 2.785104 1.724112 2.398284 1.856736 2.011464 2.077776 2.144088 3.083508 2.232504 1.3815 0.784692 2.287764 1.613592 1.27098 1.635696 4.818672 1.900944 1.237824 2.331972 1.469916 1.038888 1.87884 3.09456 2.188296 1.282032 1.304136 1.956204 2.59722 4.111344 1.911996 1.867788 1.348344 1.60254 2.022516 5.08392 1.3815 2.243556 2.685636 2.685636 1.834632 2.287764 2.177244 2.309868 2.497752 2.077776 1.43676 3.271392 2.221452 1.668852 1.304136 2.840364 1.403604 1.536228 3.669264 2.630376 3.050352 2.530908 0.762588 1.3815 0.806796 1.458864 2.276712 4.741308 1.956204 1.735164 1.370448 3.171924 2.37618 2.343024 1.735164 1.889892 1.801476 2.674584 1.469916 1.724112 1.735164 1.127304 2.796156 5.316012 2.453544 2.553012 1.911996 1.503072 2.884572 1.624644 2.995092 2.663532 3.304548 2.519856 3.271392 2.641428 2.917728 1.3815 1.911996 2.243556 1.98936 1.32624 1.337292 1.867788 1.248876 0.232092 1.315188 3.359808 2.298816 1.558332 1.32624 1.801476 3.558744 1.812528 2.199348 1.87884 1.171512 2.15514 0.696276 4.045032 1.558332 2.59722 3.81294 1.911996 3.061404 3.92346 1.514124 1.801476 2.077776 2.884572 2.718792 3.072456 2.442492 6.564888 2.464596 3.171924 0.862056 1.613592 1.514124 3.691368 2.840364 3.901356 2.586168 1.43676 1.911996 1.54728 1.956204 1.790424 2.121984 3.271392 2.763 2.033568 2.37618 2.254608 1.536228 2.022516 0.629964 0.77364 0.961524 0.49734 0.519444 0.596808 1.315188 2.232504 0.751536 0.209988 0.961524 0.618912 0.243144 0.298404 1.403604 1.094148 3.171924 1.779372 0.508392 1.469916 1.127304 1.757268 0.674172 1.149408 0.541548 0.729432 0.49734 1.613592 0.397872 0.453132 1.21572 1.370448 0.784692 0.77364 0.839952 0.243144 0.950472 2.475648 0.873108 0.784692 0.652068 0.541548 1.447812 0.784692 0.906264 1.116252 1.005732 1.21572 0.93942 0.906264 1.072044 0.71838 0.972576 1.337292 0.652068 1.016784 0.5526 0.88416 0.928368 0.508392 0.729432 0.629964 1.127304 0.652068 1.359396 0.431028 0.563652 0.563652 0.917316 0.596808 0.66312 0.99468 0.574704 0.641016 0.784692 2.674584 0.596808 0.88416 1.1052 0.862056 0.508392 1.392552 0.762588 3.492432 0.209988 1.04994 1.248876 0.519444 1.204668 0.541548 0.397872 0.530496 0.784692 0.740484 1.083096 0.254196 1.293084 0.563652 0.71838 1.503072 1.359396 0.397872 0.287352 0.906264 0.674172 0.618912 0.618912 0.176832 1.558332 0.508392 1.834632 0.453132 0.784692 0.33156 1.359396 0.431028 0.419976 0.618912 0.5526 0.641016 1.038888 0.464184 0.917316 0.33156 1.21572 0.817848 0.784692 2.553012 0.629964 0.873108 1.138356 0.950472 0.93942 0.784692 1.171512 1.237824 0.950472 0.49734 0.873108 0.5526 0.950472 0.38682 0.729432 0.486288 1.425708 0.795744 0.652068 0.49734 4.9734 0.618912 1.967256 1.083096 0.585756 1.3815 1.525176 0.8289 1.083096 0.806796 17.694252 4.719204 0.38682 0.917316 0.397872 1.116252 2.497752 0.5526 0.364716 0.873108 0.77364 0.232092 0.618912 0.397872 1.856736 0.839952 1.171512 0.309456 0.265248 0.265248 0.93942 1.98936 1.746216 2.110932 0.862056 0.983628 0.851004 0.961524 1.16046 1.060992 0.519444 0.618912 1.171512 1.094148 1.414656 1.690956 1.790424 4.995504 0.530496 1.226772 3.249288 1.856736 0.431028 1.127304 1.425708 1.27098 1.16046 1.591488 0.906264 2.033568 2.254608 2.287764 1.304136 1.60254 1.76832 2.000412 1.801476 3.017196 1.32624 1.414656 0.33156 2.862468 1.005732 1.293084 0.928368 1.580436 3.636108 2.088828 1.116252 1.04994 0.464184 0.917316 1.094148 2.309868 1.16046 4.332384 1.005732 1.226772 0.99468 1.392552 1.348344 1.458864 0.795744 1.304136 0.342612 1.226772 2.995092 2.033568 1.591488 1.834632 0.265248 1.945152 0.983628 1.480968 0.851004 0.674172 0.950472 0.530496 0.530496 0.596808 1.127304 1.43676 1.43676 1.204668 0.574704 0.674172 0.508392 1.668852 0.983628 3.92346 0.486288 0.22104 3.5919 0.839952 1.149408 0.298404 1.083096 2.917728 0.320508 1.967256 0.839952
1.072044 2.07225 0.602334 1.331766 0.817848 1.530702 0.38682 1.072044 0.464184 1.232298 1.033362 1.96173 0.790218 0.701802 2.039094 1.652274 1.18809 0.624438 0.900738 0.58023 1.18809 0.353664 1.055466 1.165986 0.978102 1.182564 0.419976 0.768114 1.033362 1.04994 4.321332 0.46971 1.094148 0.734958 1.425708 0.845478 0.762588 0.900738 0.873108 1.293084 1.027836 0.77364 1.088622 0.961524 1.254402 1.13283 1.972782 0.44208 2.326446 0.58023 0.950472 0.983628 0.403398 0.88416 0.989154 1.171512 1.541754 1.04994 0.668646 1.729638 1.027836 1.331766 0.889686 0.795744 1.149408 0.933894 0.740484 0.226566 1.154934 0.44208 1.193616 1.033362 0.49734 1.011258 0.591282 1.094148 0.779166 0.955998 0.790218 0.790218 0.768114 0.563652 0.751536 0.701802 1.486494 0.41445 0.961524 2.09988 0.834426 1.807002 1.127304 0.922842 1.24335 1.403604 1.746216 1.127304 1.083096 0.436554 0.734958 0.71838 1.13283 1.248876 1.027836 0.768114 0.370242 1.16046 1.121778 0.96705 0.204462 1.27098 0.701802 0.933894 2.133036 0.602334 0.889686 0.768114 0.983628 0.453132 0.71838 0.768114 1.083096 1.60254 0.259722 0.817848 0.668646 2.061198 1.690956 1.392552 0.862056 1.199142 0.928368 1.005732 1.038888 1.072044 1.541754 1.116252 0.69075 0.392346 1.143882 0.806796 0.63549 0.817848 2.409336 0.950472 0.618912 1.165986 0.734958 0.519444 0.93942 1.54728 1.094148 0.641016 0.652068 0.978102 1.29861 2.055672 0.955998 0.933894 0.674172 0.80127 1.011258 2.54196 0.69075 1.121778 1.342818 1.342818 0.917316 1.143882 1.088622 1.154934 1.248876 1.038888 0.71838 1.635696 1.110726 0.834426 0.652068 1.420182 0.701802 0.768114 1.834632 1.315188 1.525176 1.265454 0.381294 0.69075 0.403398 0.729432 1.138356 2.370654 0.978102 0.867582 0.685224 1.585962 1.18809 1.171512 0.867582 0.944946 0.900738 1.337292 0.734958 0.862056 0.867582 0.563652 1.398078 2.658006 1.226772 1.276506 0.955998 0.751536 1.442286 0.812322 1.497546 1.331766 1.652274 1.259928 1.635696 1.320714 1.458864 0.69075 0.955998 1.121778 0.99468 0.66312 0.668646 0.933894 0.624438 0.116046 0.657594 1.679904 1.149408 0.779166 0.66312 0.900738 1.779372 0.906264 1.099674 0.93942 0.585756 1.07757 0.348138 2.022516 0.779166 1.29861 1.90647 0.955998 1.530702 1.96173 0.757062 0.900738 1.038888 1.442286 1.359396 1.536228 1.221246 3.282444 1.232298 1.585962 0.431028 0.806796 0.757062 1.845684 1.420182 1.950678 1.293084 0.71838 0.955998 0.77364 0.978102 0.895212 1.060992 1.635696 1.3815 1.016784 1.18809 1.127304 0.768114 1.011258 0.314982 0.38682 0.480762 0.24867 0.259722 0.298404 0.657594 1.116252 0.375768 0.104994 0.480762 0.309456 0.121572 0.149202 0.701802 0.547074 1.585962 0.889686 0.254196 0.734958 0.563652 0.878634 0.337086 0.574704 0.270774 0.364716 0.24867 0.806796 0.198936 0.226566 0.60786 0.685224 0.392346 0.38682 0.419976 0.121572 0.475236 1.237824 0.436554 0.392346 0.326034 0.270774 0.723906 0.392346 0.453132 0.558126 0.502866 0.60786 0.46971 0.453132 0.536022 0.35919 0.486288 0.668646 0.326034 0.508392 0.2763 0.44208 0.464184 0.254196 0.364716 0.314982 0.563652 0.326034 0.679698 0.215514 0.281826 0.281826 0.458658 0.298404 0.33156 0.49734 0.287352 0.320508 0.392346 1.337292 0.298404 0.44208 0.5526 0.431028 0.254196 0.696276 0.381294 1.746216 0.104994 0.52497 0.624438 0.259722 0.602334 0.270774 0.198936 0.265248 0.392346 0.370242 0.541548 0.127098 0.646542 0.281826 0.35919 0.751536 0.679698 0.198936 0.143676 0.453132 0.337086 0.309456 0.309456 0.088416 0.779166 0.254196 0.917316 0.226566 0.392346 0.16578 0.679698 0.215514 0.209988 0.309456 0.2763 0.320508 0.519444 0.232092 0.458658 0.16578 0.60786 0.408924 0.392346 1.276506 0.314982 0.436554 0.569178 0.475236 0.46971 0.392346 0.585756 0.618912 0.475236 0.24867 0.436554 0.2763 0.475236 0.19341 0.364716 0.243144 0.712854 0.397872 0.326034 0.24867 2.4867 0.309456 0.983628 0.541548 0.292878 0.69075 0.762588 0.41445 0.541548 0.403398 8.847126 2.359602 0.19341 0.458658 0.198936 0.558126 1.248876 0.2763 0.182358 0.436554 0.38682 0.116046 0.309456 0.198936 0.928368 0.419976 0.585756 0.154728 0.132624 0.132624 0.46971 0.99468 0.873108 1.055466 0.431028 0.491814 0.425502 0.480762 0.58023 0.530496 0.259722 0.309456 0.585756 0.547074 0.707328 0.845478 0.895212 2.497752 0.265248 0.613386 1.624644 0.928368 0.215514 0.563652 0.712854 0.63549 0.58023 0.795744 0.453132 1.016784 1.127304 1.143882 0.652068 0.80127 0.88416 1.000206 0.900738 1.508598 0.66312 0.707328 0.16578 1.431234 0.502866 0.646542 0.464184 0.790218 1.818054 1.044414 0.558126 0.52497 0.232092 0.458658 0.547074 1.154934 0.58023 2.166192 0.502866 0.613386 0.49734 0.696276 0.674172 0.729432 0.397872 0.652068 0.171306 0.613386 1.497546 1.016784 0.795744 0.917316 0.132624 0.972576 0.491814 0.740484 0.425502 0.337086 0.475236 0.265248 0.265248 0.298404 0.563652 0.71838 0.71838 0.602334 0.287352 0.337086 0.254196 0.834426 0.491814 1.96173 0.243144 0.11052 1.79595 0.419976 0.574704 0.149202 0.541548 1.458864 0.160254 0.983628 0.419976
