# Supplementary material for: The divergence history of European blue mussel species reconstructed from Approximate Bayesian Computation: the effects of sequencing techniques and sampling strategies
Source: PeerJ. 2018 Jul 30;6:e5198. doi: 10.7717/peerj.5198 (PMC6071616; doi:10.7717/peerj.5198)
Supplement: Supplemental Information 3 [file peerj-06-5198-s003.zip › Supplementary_Methods/input_simul/capture_n4/PSC_hetero/argfile_PSC_hetero]

nreps = 10000
model = pallo
mig = hetero
dir = asym
n1 = 0
n1 = 20
n2 = 0
n2 = 20
na = 0
na = 20
alpha1 = 0.001 
alpha1 = 10
beta1 = 0.001
beta1 = 5
tau = 0
tau = 25
nm1 = 0
nm1 = 40
nm2 = 0
nm2 = 40
prop = 0
prop = 1
