# Supplementary material for: The divergence history of European blue mussel species reconstructed from Approximate Bayesian Computation: the effects of sequencing techniques and sampling strategies
Source: PeerJ. 2018 Jul 30;6:e5198. doi: 10.7717/peerj.5198 (PMC6071616; doi:10.7717/peerj.5198)
Supplement: Supplemental Information 3 [file peerj-06-5198-s003.zip › Supplementary_Methods/input_simul/capture_n4/PSC_hetero/propfile_PSC_hetero]

nreps = 10000
model = pallo
mig = hetero
dir = asym
prop = 0.0
prop = 0.25
