# Supplementary material for: The divergence history of European blue mussel species reconstructed from Approximate Bayesian Computation: the effects of sequencing techniques and sampling strategies
Source: PeerJ. 2018 Jul 30;6:e5198. doi: 10.7717/peerj.5198 (PMC6071616; doi:10.7717/peerj.5198)
Supplement: Supplemental Information 3 [file peerj-06-5198-s003.zip › Supplementary_Methods/input_simul/rna-seq_n4/AM_hetero/bpfile]

# Mytilus_galloprovincialis Mytilus_edulis 1e+05 2.763e-08
44 31 104 104 107 22 36 55 167 79 35 22 47 61 29 20 26 38 63 59 30 61 70 97 50 47 43 29 68 32 27 149 25 27 31 78 41 82 156 61 56 54 130 81 80 35 81 99 38 23 166 75 51 35 97 72 41 100 56 59 60 102 80 184 39 35 55 39 227 91 89 78 93 138 101 68 22 38 37 19 100 64 95 31 102 47 175 67 29 34 46 54 18 115 17 28 123 25 82 91 157 71 157 22 76 54 113 49 171 60 28 87 53 23 57 144 39 57 62 68 33 34 133 103 42 23 85 120 73 88 72 57 60 35 34 41 28 51 28 35 130 131 90 43 76 33 148 46 27 34 33 99 29 42 85 33 136 109 23 37 39 68 93 31 50 59 47 49 133 74 58 39 37 40 108 40 52 70 48 39 27 92 28 106 102 31 77 60 37 24 71 27 146 54 30 70 92 32 145 30 35 63 61 58 47 54 50 45 52 21 156 18 44 44 134 88 86 45 71 48 71 33 26 68 118 45 60 91 33 133 64 22 26 147 84 29 41 96 38 21 63 50 38 29 41 72 59 45 38 28 46 112 63 50 100 34 48 33 91 132 94 33 91 97 38 263 22 34 48 79 89 34 64 22 37 54 69 31 24 52 31 100 101 48 43 49 51 53 40 40 72 110 132 66 54 145 69 31 24 42 50 31 65 67 26 43 26 115 27 61 43 48 53 73 56 53 68 93 46 127 39 71 43 58 59 38 147 31 55 47 144 35 67 62 101 53 36 42 123 68 24 78 110 23 115 74 80 79 40 51 54 97 99 36 22 43 78 80 84 86 26 114 69 48 65 22 73 52 59 80 172 64 51 104 77 39 60 72 31 57 153 40 33 69 95 35 31 92 71 55 43 36 55 59 80 27 148 35 101 54 51 56 53 44 19 53 18 46 77 22 49 71 58 89 29 59 32 69 64 77 19 66 106 21 75 52 34 42 81 49 39 37 101 116 69 48 41 28 93 32 38 58 118 26 50 39 31 45 59 102 80 113 39 103 32 63 129 59 81 84 30 81 78 61 39 47 158 30 51 167 86 93 116 37 33 82 99 23 72 47 93 74 123 22 43 33 73 27 55 84 23 38 39 94 28 49 155 141 29 29 32 86 91 20 137 109 30 72 47 52 67 92 23 83 27 49 105 27 42 45 24 70 180 49 97 26 89 46 77 81 60 90 63 80 173 78 39 35 112 71 30 81 84 33 52 30 67 56 38 128 117 22 98 25 63 56 94 204 45 65 46 37 33 35 145 62 31 79 43 30 59 36 138 46 26 184 36 74 91 35 75 31 77 92 45 47 80 26 35 43 104 62 37 99 46 26 27 42 41 68 27 21 43 23 180 65 119 91 214 36 68 35 61 75 143 67 47 58 49 27 26 41 63 56 55 65 169 124 185 74 61 43 39 20 71 55 30 28 108 37 108 52 38 102 36 140 84 80 132 107 92 46 50 70 62 48 90 39 107 46 155 91 39 78 31 40 51 78 23 106 74 55 47 85 54 19 47 106 60 38 50 43 55 36 125 65 65 46 85 34 132 65 81 65 39 181 23 64 62 22 92 32 39 79 52 35 27 69 58 46 79 68 115 125 32 52 28 28 93 116 49 41 48 99 61 28 42 63 29 96 72 72 120 66 41 70 63 87 228 163 27 117 143 58 33 69 36 40 85 66 69 206 65 33 38 114 49 38 54 23 74 112 76 64 32 70 86 65 23 30 71 67 41 91 106 147 87 77 68 103 27 35 44 26 57 47 30 27 30 26 46 91 23 44 34 57 34 57 49 70 25 72 29 55 89 100 26 62 155 140 86 57 96 54 47 33 142 20 43 98 40 41 51 46 20 44 47 86 45 36 31 134 21 33 101 55 54 26 23 42 25 34 93 82 91 107 136 39 83 84 49 123 53 46 26 44 76 85 51 41 65 38 39 56 52 54 100 114 67 21 76 40 52 111 159 21 130 38 52 68 24 38 101 37 131 85 33 51 46 33 48 63 149 33 102 61 75 69 35 58 29 25 28 141 43 23 67 43 65 39 55 145 65 286 67 36 77 51 104 60 49 39 151 88 21 27 64 188 30 85 37 20 32 54 57 66 77 33 115 174 202 37 32 92 33 47 87 46 43 45 66 18 53 58 59 70 19 23 60 162 110 69 68 65 50 24 65 47 81 69 132 40 55 48 116 101 48 25 65 51 171 40 86 40 65 61 78 98 84 49 37 54 42 127 108 42 66 41 83 77 157 63 62 32 31 98 22 58 44 51 34 38 156 50 146 96 185 55 39 109 31 42 40 36 111 85 45 27 32 38 31 55 109 32 115 48 67 76 69 87 71 76 64 50 61 43 94 41 38 42 46 45 43 42 22 88 28 64 64 23 80 76 31 29 67 66 62 42 25 112 68 33 102 86 37 65 87 29 20 19 43 28 46 31 61 74 35 97 45 88 74 19 38 67 45 162 38 33 24 128 128 187 55 116 65 35 49 60 137 28 23 92 51 66 34 36 117 47 64 97 34 183 43 30 103 24 54 33 175 42 94 56 60 35 47 76 20 61 68 38 36 135 22 46 50 57 92 72 24 21 176 87 27 40 102 53 64 31 37 41 51 38 29 29 34 53 93 41 52 38 30 92 44 21 83 116 40 71 36 39 61 61 351 36 49 158 33 69 46 68 24 138 102 45 107 27 93 248 45 57 38 69 88 96 20 79 26 169 80 46 75 45 64 76 87 100 82 96 70 29 69 38 48 87 22 170 98 98 118 28 67 27 21 163 38 125 56 54 166 27 39 76 40 128 44 110 32 71 80 48 30 34 77 103 25 25 46 30 129 38 39 58 70 125 42 56 62 64 89 59 87 25 128 31 79 52 47 26 54 107 123 32 95 99 33 46 146 37 54 44 26 266 33 37 38 102 48 31 51 24 40 68 63 29 126 45 26 77 29 36 29 34 45 53 61 70 166 35 28 48 24 157 64 62 32 68 28 44 48 61 48 26 41 70 35 23 20 76 60 27 39 64 70 88 36 91 72 67 49 68 64 41 178 29 58 92 32 83 51 170 101 64 37 59 57 109 94 31 63 66 163 41 34 28 97 67 50 65 68 67 62 26 128 84 58 72 102 92 39 49 73 52 70 76 96 69 121 84 63 130 59 39 53 37 60 84 38 88 88 27 142 114 38 48 42 26 20 128 108 34 43 80 60 82 53 33 68 163 118 36 26 103 38 126 50 75 62 141 40 23 59 51 90 45 52 66 81 92 101 64 27 130 70 34 33 54 54 57 53 48 38 28 54 38 68 26 59 25 65 130 59 116 65 50 61 31 81 59 56 122 22 32 24 34 59 71 83 41 151 22 25 113 42 34 35 41 29 47 72 23 20 53 62 47 70 71 31 109 57 39 60 73 47 31 36 32 62 54 93 68 24 88 60 26 43 40 32 127 28 20 103 161 42 79 49 61 82 42 93 49 136 58 46 55 78 48 29 45 62 21 67 39 28 58 27 70 77 65 67 45 91 54 67 88 84 58 33 63 92 72 119 92 27 37 31 38 37 25 93 76 62 34 37 93 46 44 30 53 83 104 27 40 69 59 54 106 31 121 201 45 23 41 23 102 75 59 26 69 57 21 24 44 71 33 30 62 73 32 46 33 98 100 38 36 24 73 64 37 63 152 117 24 63 24 38 148 35 39 96 137 80 88 60 59 40 93 59 50 31 101 47 93 40 94 54 45 39 40 34 35 37 59 93 67 67 88 48 67 46 43 53 32 66 100 35 119 31 55 32 42 64 28 46 28 98 63 39 24 55 39 92 27 24 46 43 56 79 67 59 24 23 28 86 52 55 27 29 95 57 48 58 32 169 69 122 38 68 43 42 91 40 45 42 53 63 87 45 19 83 30 36 53 48 29 92 60 44 54 28 75 50 30 59 50 36 78 23 57 41 35 65 46 27 51 69 26 92 24 99 32 41 51 243 40 50 126 35 27 39 24 31 25 142 70 66 28 40 25 102 58 41 64 36 50 32 135 90 93 90 55 28 103 54 69 59 161 93 49 66 100 67 80 27 15 40 113 32 135 77 33 58 47 255 44 32 146 98 57 41 209 37 89 96 22 52 87 42 98 19 75 29 34 45 118 103 21 51 141 185 97 52 111
8 8 8 8 8 8 8 8 8 8 8 8 8 8 8 8 8 8 8 8 8 8 8 8 8 8 8 8 8 8 8 8 8 8 8 8 8 8 8 8 8 8 8 8 8 8 8 8 8 8 8 8 8 8 8 8 8 8 8 8 8 8 8 8 8 8 8 8 8 8 8 8 8 8 8 8 8 8 8 8 8 8 8 8 8 8 8 8 8 8 8 8 8 8 8 8 8 8 8 8 8 8 8 8 8 8 8 8 8 8 8 8 8 8 8 8 8 8 8 8 8 8 8 8 8 8 8 8 8 8 8 8 8 8 8 8 8 8 8 8 8 8 8 8 8 8 8 8 8 8 8 8 8 8 8 8 8 8 8 8 8 8 8 8 8 8 8 8 8 8 8 8 8 8 8 8 8 8 8 8 8 8 8 8 8 8 8 8 8 8 8 8 8 8 8 8 8 8 8 8 8 8 8 8 8 8 8 8 8 8 8 8 8 8 8 8 8 8 8 8 8 8 8 8 8 8 8 8 8 8 8 8 8 8 8 8 8 8 8 8 8 8 8 8 8 8 8 8 8 8 8 8 8 8 8 8 8 8 8 8 8 8 8 8 8 8 8 8 8 8 8 8 8 8 8 8 8 8 8 8 8 8 8 8 8 8 8 8 8 8 8 8 8 8 8 8 8 8 8 8 8 8 8 8 8 8 8 8 8 8 8 8 8 8 8 8 8 8 8 8 8 8 8 8 8 8 8 8 8 8 8 8 8 8 8 8 8 8 8 8 8 8 8 8 8 8 8 8 8 8 8 8 8 8 8 8 8 8 8 8 8 8 8 8 8 8 8 8 8 8 8 8 8 8 8 8 8 8 8 8 8 8 8 8 8 8 8 8 8 8 8 8 8 8 8 8 8 8 8 8 8 8 8 8 8 8 8 8 8 8 8 8 8 8 8 8 8 8 8 8 8 8 8 8 8 8 8 8 8 8 8 8 8 8 8 8 8 8 8 8 8 8 8 8 8 8 8 8 8 8 8 8 8 8 8 8 8 8 8 8 8 8 8 8 8 8 8 8 8 8 8 8 8 8 8 8 8 8 8 8 8 8 8 8 8 8 8 8 8 8 8 8 8 8 8 8 8 8 8 8 8 8 8 8 8 8 8 8 8 8 8 8 8 8 8 8 8 8 8 8 8 8 8 8 8 8 8 8 8 8 8 8 8 8 8 8 8 8 8 8 8 8 8 8 8 8 8 8 8 8 8 8 8 8 8 8 8 8 8 8 8 8 8 8 8 8 8 8 8 8 8 8 8 8 8 8 8 8 8 8 8 8 8 8 8 8 8 8 8 8 8 8 8 8 8 8 8 8 8 8 8 8 8 8 8 8 8 8 8 8 8 8 8 8 8 8 8 8 8 8 8 8 8 8 8 8 8 8 8 8 8 8 8 8 8 8 8 8 8 8 8 8 8 8 8 8 8 8 8 8 8 8 8 8 8 8 8 8 8 8 8 8 8 8 8 8 8 8 8 8 8 8 8 8 8 8 8 8 8 8 8 8 8 8 8 8 8 8 8 8 8 8 8 8 8 8 8 8 8 8 8 8 8 8 8 8 8 8 8 8 8 8 8 8 8 8 8 8 8 8 8 8 8 8 8 8 8 8 8 8 8 8 8 8 8 8 8 8 8 8 8 8 8 8 8 8 8 8 8 8 8 8 8 8 8 8 8 8 8 8 8 8 8 8 8 8 8 8 8 8 8 8 8 8 8 8 8 8 8 8 8 8 8 8 8 8 8 8 8 8 8 8 8 8 8 8 8 8 8 8 8 8 8 8 8 8 8 8 8 8 8 8 8 8 8 8 8 8 8 8 8 8 8 8 8 8 8 8 8 8 8 8 8 8 8 8 8 8 8 8 8 8 8 8 8 8 8 8 8 8 8 8 8 8 8 8 8 8 8 8 8 8 8 8 8 8 8 8 8 8 8 8 8 8 8 8 8 8 8 8 8 8 8 8 8 8 8 8 8 8 8 8 8 8 8 8 8 8 8 8 8 8 8 8 8 8 8 8 8 8 8 8 8 8 8 8 8 8 8 8 8 8 8 8 8 8 8 8 8 8 8 8 8 8 8 8 8 8 8 8 8 8 8 8 8 8 8 8 8 8 8 8 8 8 8 8 8 8 8 8 8 8 8 8 8 8 8 8 8 8 8 8 8 8 8 8 8 8 8 8 8 8 8 8 8 8 8 8 8 8 8 8 8 8 8 8 8 8 8 8 8 8 8 8 8 8 8 8 8 8 8 8 8 8 8 8 8 8 8 8 8 8 8 8 8 8 8 8 8 8 8 8 8 8 8 8 8 8 8 8 8 8 8 8 8 8 8 8 8 8 8 8 8 8 8 8 8 8 8 8 8 8 8 8 8 8 8 8 8 8 8 8 8 8 8 8 8 8 8 8 8 8 8 8 8 8 8 8 8 8 8 8 8 8 8 8 8 8 8 8 8 8 8 8 8 8 8 8 8 8 8 8 8 8 8 8 8 8 8 8 8 8 8 8 8 8 8 8 8 8 8 8 8 8 8 8 8 8 8 8 8 8 8 8 8 8 8 8 8 8 8 8 8 8 8 8 8 8 8 8 8 8 8 8 8 8 8 8 8 8 8 8 8 8 8 8 8 8 8 8 8 8 8 8 8 8 8 8 8 8 8 8 8 8 8 8 8 8 8 8 8 8 8 8 8 8 8 8 8 8 8 8 8 8 8 8 8 8 8 8 8 8 8 8 8 8 8 8 8 8 8 8 8 8 8 8 8 8 8 8 8 8 8 8 8 8 8 8 8 8 8 8 8 8 8 8 8 8 8 8 8 8 8 8 8 8 8 8 8 8 8 8 8 8 8 8 8 8 8 8 8 8 8 8 8 8 8 8 8 8 8 8 8 8 8 8 8 8 8 8 8 8 8 8 8 8 8 8 8 8 8 8 8 8 8 8 8 8 8 8 8 8 8 8 8 8 8 8 8 8 8 8 8 8 8 8 8 8 8 8 8 8 8 8 8 8 8 8 8 8 8 8 8 8 8 8 8 8 8 8 8 8 8 8 8 8 8 8 8 8 8 8 8 8 8 8 8 8 8 8 8 8 8 8 8 8 8 8 8 8 8 8 8 8 8 8 8 8 8 8 8 8 8 8 8 8 8 8 8 8 8 8 8 8 8 8 8 8 8 8 8 8 8 8 8 8 8 8 8 8 8 8 8 8 8 8 8 8 8 8 8 8 8 8 8 8 8 8 8 8 8 8 8 8 8 8 8 8 8 8 8 8 8 8 8 8 8 8 8 8 8 8 8 8 8 8 8 8 8 8 8 8 8 8 8 8 8 8 8 8 8 8 8 8 8 8 8 8 8 8 8 8 8 8 8 8 8 8 8 8 8 8 8 8 8 8 8 8 8 8 8 8 8 8 8 8 8 8 8 8 8 8 8 8 8 8 8 8 8 8 8 8 8 8 8 8 8 8 8 8 8 8 8 8 8 8 8 8 8 8 8 8 8 8 8 8 8 8 8 8 8 8 8 8 8 8 8 8 8 8 8 8 8 8 8 8 8 8 8 8 8 8 8 8 8 8 8 8 8 8 8 8 8 8 8 8 8 8 8 8 8 8 8 8 8 8 8 8 8 8 8 8 8 8 8 8 8 8 8 8 8 8 8 8 8 8 8 8 8 8 8 8 8 8 8 8 8 8 8 8 8 8 8 8 8 8 8 8 8 8 8 8 8 8 8 8 8 8 8 8 8 8 8 8 8 8 8 8 8 8 8 8 8 8 8 8 8 8 8 8 8 8 8 8 8 8 8 8 8 8 8 8 8 8 8 8 8 8 8 8 8 8 8 8 8 8 8 8 8 8 8 8 8 8 8 8 8 8 8 8 8 8 8 8 8 8 8 8 8 8 8 8 8 8 8 8 8 8 8 8 8 8 8 8 8 8 8 8 8 8 8 8 8 8 8 8 8 8 8 8 8 8 8 8 8 8 8 8 8 8 8 8 8 8 8 8 8 8 8 8 8 8 8 8 8 8 8 8 8 8 8 8 8 8 8 8 8 8 8 8 8 8 8 8 8 8 8 8 8 8 8 8 8 8 8 8 8 8 8 8 8 8 8 8 8 8 8 8 8 8 8 8
8 8 8 8 8 8 8 8 8 8 8 8 8 8 8 8 8 8 8 8 8 8 8 8 8 8 8 8 8 8 8 8 8 8 8 8 8 8 8 8 8 8 8 8 8 8 8 8 8 8 8 8 8 8 8 8 8 8 8 8 8 8 8 8 8 8 8 8 8 8 8 8 8 8 8 8 8 8 8 8 8 8 8 8 8 8 8 8 8 8 8 8 8 8 8 8 8 8 8 8 8 8 8 8 8 8 8 8 8 8 8 8 8 8 8 8 8 8 8 8 8 8 8 8 8 8 8 8 8 8 8 8 8 8 8 8 8 8 8 8 8 8 8 8 8 8 8 8 8 8 8 8 8 8 8 8 8 8 8 8 8 8 8 8 8 8 8 8 8 8 8 8 8 8 8 8 8 8 8 8 8 8 8 8 8 8 8 8 8 8 8 8 8 8 8 8 8 8 8 8 8 8 8 8 8 8 8 8 8 8 8 8 8 8 8 8 8 8 8 8 8 8 8 8 8 8 8 8 8 8 8 8 8 8 8 8 8 8 8 8 8 8 8 8 8 8 8 8 8 8 8 8 8 8 8 8 8 8 8 8 8 8 8 8 8 8 8 8 8 8 8 8 8 8 8 8 8 8 8 8 8 8 8 8 8 8 8 8 8 8 8 8 8 8 8 8 8 8 8 8 8 8 8 8 8 8 8 8 8 8 8 8 8 8 8 8 8 8 8 8 8 8 8 8 8 8 8 8 8 8 8 8 8 8 8 8 8 8 8 8 8 8 8 8 8 8 8 8 8 8 8 8 8 8 8 8 8 8 8 8 8 8 8 8 8 8 8 8 8 8 8 8 8 8 8 8 8 8 8 8 8 8 8 8 8 8 8 8 8 8 8 8 8 8 8 8 8 8 8 8 8 8 8 8 8 8 8 8 8 8 8 8 8 8 8 8 8 8 8 8 8 8 8 8 8 8 8 8 8 8 8 8 8 8 8 8 8 8 8 8 8 8 8 8 8 8 8 8 8 8 8 8 8 8 8 8 8 8 8 8 8 8 8 8 8 8 8 8 8 8 8 8 8 8 8 8 8 8 8 8 8 8 8 8 8 8 8 8 8 8 8 8 8 8 8 8 8 8 8 8 8 8 8 8 8 8 8 8 8 8 8 8 8 8 8 8 8 8 8 8 8 8 8 8 8 8 8 8 8 8 8 8 8 8 8 8 8 8 8 8 8 8 8 8 8 8 8 8 8 8 8 8 8 8 8 8 8 8 8 8 8 8 8 8 8 8 8 8 8 8 8 8 8 8 8 8 8 8 8 8 8 8 8 8 8 8 8 8 8 8 8 8 8 8 8 8 8 8 8 8 8 8 8 8 8 8 8 8 8 8 8 8 8 8 8 8 8 8 8 8 8 8 8 8 8 8 8 8 8 8 8 8 8 8 8 8 8 8 8 8 8 8 8 8 8 8 8 8 8 8 8 8 8 8 8 8 8 8 8 8 8 8 8 8 8 8 8 8 8 8 8 8 8 8 8 8 8 8 8 8 8 8 8 8 8 8 8 8 8 8 8 8 8 8 8 8 8 8 8 8 8 8 8 8 8 8 8 8 8 8 8 8 8 8 8 8 8 8 8 8 8 8 8 8 8 8 8 8 8 8 8 8 8 8 8 8 8 8 8 8 8 8 8 8 8 8 8 8 8 8 8 8 8 8 8 8 8 8 8 8 8 8 8 8 8 8 8 8 8 8 8 8 8 8 8 8 8 8 8 8 8 8 8 8 8 8 8 8 8 8 8 8 8 8 8 8 8 8 8 8 8 8 8 8 8 8 8 8 8 8 8 8 8 8 8 8 8 8 8 8 8 8 8 8 8 8 8 8 8 8 8 8 8 8 8 8 8 8 8 8 8 8 8 8 8 8 8 8 8 8 8 8 8 8 8 8 8 8 8 8 8 8 8 8 8 8 8 8 8 8 8 8 8 8 8 8 8 8 8 8 8 8 8 8 8 8 8 8 8 8 8 8 8 8 8 8 8 8 8 8 8 8 8 8 8 8 8 8 8 8 8 8 8 8 8 8 8 8 8 8 8 8 8 8 8 8 8 8 8 8 8 8 8 8 8 8 8 8 8 8 8 8 8 8 8 8 8 8 8 8 8 8 8 8 8 8 8 8 8 8 8 8 8 8 8 8 8 8 8 8 8 8 8 8 8 8 8 8 8 8 8 8 8 8 8 8 8 8 8 8 8 8 8 8 8 8 8 8 8 8 8 8 8 8 8 8 8 8 8 8 8 8 8 8 8 8 8 8 8 8 8 8 8 8 8 8 8 8 8 8 8 8 8 8 8 8 8 8 8 8 8 8 8 8 8 8 8 8 8 8 8 8 8 8 8 8 8 8 8 8 8 8 8 8 8 8 8 8 8 8 8 8 8 8 8 8 8 8 8 8 8 8 8 8 8 8 8 8 8 8 8 8 8 8 8 8 8 8 8 8 8 8 8 8 8 8 8 8 8 8 8 8 8 8 8 8 8 8 8 8 8 8 8 8 8 8 8 8 8 8 8 8 8 8 8 8 8 8 8 8 8 8 8 8 8 8 8 8 8 8 8 8 8 8 8 8 8 8 8 8 8 8 8 8 8 8 8 8 8 8 8 8 8 8 8 8 8 8 8 8 8 8 8 8 8 8 8 8 8 8 8 8 8 8 8 8 8 8 8 8 8 8 8 8 8 8 8 8 8 8 8 8 8 8 8 8 8 8 8 8 8 8 8 8 8 8 8 8 8 8 8 8 8 8 8 8 8 8 8 8 8 8 8 8 8 8 8 8 8 8 8 8 8 8 8 8 8 8 8 8 8 8 8 8 8 8 8 8 8 8 8 8 8 8 8 8 8 8 8 8 8 8 8 8 8 8 8 8 8 8 8 8 8 8 8 8 8 8 8 8 8 8 8 8 8 8 8 8 8 8 8 8 8 8 8 8 8 8 8 8 8 8 8 8 8 8 8 8 8 8 8 8 8 8 8 8 8 8 8 8 8 8 8 8 8 8 8 8 8 8 8 8 8 8 8 8 8 8 8 8 8 8 8 8 8 8 8 8 8 8 8 8 8 8 8 8 8 8 8 8 8 8 8 8 8 8 8 8 8 8 8 8 8 8 8 8 8 8 8 8 8 8 8 8 8 8 8 8 8 8 8 8 8 8 8 8 8 8 8 8 8 8 8 8 8 8 8 8 8 8 8 8 8 8 8 8 8 8 8 8 8 8 8 8 8 8 8 8 8 8 8 8 8 8 8 8 8 8 8 8 8 8 8 8 8 8 8 8 8 8 8 8 8 8 8 8 8 8 8 8 8 8 8 8 8 8 8 8 8 8 8 8 8 8 8 8 8 8 8 8 8 8 8 8 8 8 8 8 8 8 8 8 8 8 8 8 8 8 8 8 8 8 8 8 8 8 8 8 8 8 8 8 8 8 8 8 8 8 8 8 8 8 8 8 8 8 8 8 8 8 8 8 8 8 8 8 8 8 8 8 8 8 8 8 8 8 8 8 8 8 8 8 8 8 8 8 8 8 8 8 8 8 8 8 8 8 8 8 8 8 8 8 8 8 8 8 8 8 8 8 8 8 8 8 8 8 8 8 8 8 8 8 8 8 8 8 8 8 8 8 8 8 8 8 8 8 8 8 8 8 8 8 8 8 8 8 8 8 8 8 8 8 8 8 8 8 8 8 8 8 8 8 8 8 8 8 8 8 8 8 8 8 8 8 8 8 8 8 8 8 8 8 8 8 8 8 8 8 8 8 8 8 8 8 8 8 8 8 8 8 8 8 8 8 8 8 8 8 8 8 8 8 8 8 8 8 8 8 8 8 8 8 8 8 8 8 8 8 8 8 8 8 8 8 8 8 8 8 8 8 8 8 8 8 8 8 8 8 8 8 8 8 8 8 8 8 8 8 8 8 8 8 8 8 8 8 8 8 8 8 8 8 8 8 8 8 8 8 8 8 8 8 8 8 8 8 8 8 8 8 8 8 8 8 8 8 8 8 8 8 8 8 8 8 8 8 8 8 8 8 8 8 8 8 8 8 8 8 8 8 8 8 8 8 8 8 8 8 8 8 8 8 8 8 8 8 8 8 8 8 8 8 8 8 8 8 8 8 8 8 8 8
0.486288 0.342612 1.149408 1.149408 1.182564 0.243144 0.397872 0.60786 1.845684 0.873108 0.38682 0.243144 0.519444 0.674172 0.320508 0.22104 0.287352 0.419976 0.696276 0.652068 0.33156 0.674172 0.77364 1.072044 0.5526 0.519444 0.475236 0.320508 0.751536 0.353664 0.298404 1.646748 0.2763 0.298404 0.342612 0.862056 0.453132 0.906264 1.724112 0.674172 0.618912 0.596808 1.43676 0.895212 0.88416 0.38682 0.895212 1.094148 0.419976 0.254196 1.834632 0.8289 0.563652 0.38682 1.072044 0.795744 0.453132 1.1052 0.618912 0.652068 0.66312 1.127304 0.88416 2.033568 0.431028 0.38682 0.60786 0.431028 2.508804 1.005732 0.983628 0.862056 1.027836 1.525176 1.116252 0.751536 0.243144 0.419976 0.408924 0.209988 1.1052 0.707328 1.04994 0.342612 1.127304 0.519444 1.9341 0.740484 0.320508 0.375768 0.508392 0.596808 0.198936 1.27098 0.187884 0.309456 1.359396 0.2763 0.906264 1.005732 1.735164 0.784692 1.735164 0.243144 0.839952 0.596808 1.248876 0.541548 1.889892 0.66312 0.309456 0.961524 0.585756 0.254196 0.629964 1.591488 0.431028 0.629964 0.685224 0.751536 0.364716 0.375768 1.469916 1.138356 0.464184 0.254196 0.93942 1.32624 0.806796 0.972576 0.795744 0.629964 0.66312 0.38682 0.375768 0.453132 0.309456 0.563652 0.309456 0.38682 1.43676 1.447812 0.99468 0.475236 0.839952 0.364716 1.635696 0.508392 0.298404 0.375768 0.364716 1.094148 0.320508 0.464184 0.93942 0.364716 1.503072 1.204668 0.254196 0.408924 0.431028 0.751536 1.027836 0.342612 0.5526 0.652068 0.519444 0.541548 1.469916 0.817848 0.641016 0.431028 0.408924 0.44208 1.193616 0.44208 0.574704 0.77364 0.530496 0.431028 0.298404 1.016784 0.309456 1.171512 1.127304 0.342612 0.851004 0.66312 0.408924 0.265248 0.784692 0.298404 1.613592 0.596808 0.33156 0.77364 1.016784 0.353664 1.60254 0.33156 0.38682 0.696276 0.674172 0.641016 0.519444 0.596808 0.5526 0.49734 0.574704 0.232092 1.724112 0.198936 0.486288 0.486288 1.480968 0.972576 0.950472 0.49734 0.784692 0.530496 0.784692 0.364716 0.287352 0.751536 1.304136 0.49734 0.66312 1.005732 0.364716 1.469916 0.707328 0.243144 0.287352 1.624644 0.928368 0.320508 0.453132 1.060992 0.419976 0.232092 0.696276 0.5526 0.419976 0.320508 0.453132 0.795744 0.652068 0.49734 0.419976 0.309456 0.508392 1.237824 0.696276 0.5526 1.1052 0.375768 0.530496 0.364716 1.005732 1.458864 1.038888 0.364716 1.005732 1.072044 0.419976 2.906676 0.243144 0.375768 0.530496 0.873108 0.983628 0.375768 0.707328 0.243144 0.408924 0.596808 0.762588 0.342612 0.265248 0.574704 0.342612 1.1052 1.116252 0.530496 0.475236 0.541548 0.563652 0.585756 0.44208 0.44208 0.795744 1.21572 1.458864 0.729432 0.596808 1.60254 0.762588 0.342612 0.265248 0.464184 0.5526 0.342612 0.71838 0.740484 0.287352 0.475236 0.287352 1.27098 0.298404 0.674172 0.475236 0.530496 0.585756 0.806796 0.618912 0.585756 0.751536 1.027836 0.508392 1.403604 0.431028 0.784692 0.475236 0.641016 0.652068 0.419976 1.624644 0.342612 0.60786 0.519444 1.591488 0.38682 0.740484 0.685224 1.116252 0.585756 0.397872 0.464184 1.359396 0.751536 0.265248 0.862056 1.21572 0.254196 1.27098 0.817848 0.88416 0.873108 0.44208 0.563652 0.596808 1.072044 1.094148 0.397872 0.243144 0.475236 0.862056 0.88416 0.928368 0.950472 0.287352 1.259928 0.762588 0.530496 0.71838 0.243144 0.806796 0.574704 0.652068 0.88416 1.900944 0.707328 0.563652 1.149408 0.851004 0.431028 0.66312 0.795744 0.342612 0.629964 1.690956 0.44208 0.364716 0.762588 1.04994 0.38682 0.342612 1.016784 0.784692 0.60786 0.475236 0.397872 0.60786 0.652068 0.88416 0.298404 1.635696 0.38682 1.116252 0.596808 0.563652 0.618912 0.585756 0.486288 0.209988 0.585756 0.198936 0.508392 0.851004 0.243144 0.541548 0.784692 0.641016 0.983628 0.320508 0.652068 0.353664 0.762588 0.707328 0.851004 0.209988 0.729432 1.171512 0.232092 0.8289 0.574704 0.375768 0.464184 0.895212 0.541548 0.431028 0.408924 1.116252 1.282032 0.762588 0.530496 0.453132 0.309456 1.027836 0.353664 0.419976 0.641016 1.304136 0.287352 0.5526 0.431028 0.342612 0.49734 0.652068 1.127304 0.88416 1.248876 0.431028 1.138356 0.353664 0.696276 1.425708 0.652068 0.895212 0.928368 0.33156 0.895212 0.862056 0.674172 0.431028 0.519444 1.746216 0.33156 0.563652 1.845684 0.950472 1.027836 1.282032 0.408924 0.364716 0.906264 1.094148 0.254196 0.795744 0.519444 1.027836 0.817848 1.359396 0.243144 0.475236 0.364716 0.806796 0.298404 0.60786 0.928368 0.254196 0.419976 0.431028 1.038888 0.309456 0.541548 1.71306 1.558332 0.320508 0.320508 0.353664 0.950472 1.005732 0.22104 1.514124 1.204668 0.33156 0.795744 0.519444 0.574704 0.740484 1.016784 0.254196 0.917316 0.298404 0.541548 1.16046 0.298404 0.464184 0.49734 0.265248 0.77364 1.98936 0.541548 1.072044 0.287352 0.983628 0.508392 0.851004 0.895212 0.66312 0.99468 0.696276 0.88416 1.911996 0.862056 0.431028 0.38682 1.237824 0.784692 0.33156 0.895212 0.928368 0.364716 0.574704 0.33156 0.740484 0.618912 0.419976 1.414656 1.293084 0.243144 1.083096 0.2763 0.696276 0.618912 1.038888 2.254608 0.49734 0.71838 0.508392 0.408924 0.364716 0.38682 1.60254 0.685224 0.342612 0.873108 0.475236 0.33156 0.652068 0.397872 1.525176 0.508392 0.287352 2.033568 0.397872 0.817848 1.005732 0.38682 0.8289 0.342612 0.851004 1.016784 0.49734 0.519444 0.88416 0.287352 0.38682 0.475236 1.149408 0.685224 0.408924 1.094148 0.508392 0.287352 0.298404 0.464184 0.453132 0.751536 0.298404 0.232092 0.475236 0.254196 1.98936 0.71838 1.315188 1.005732 2.365128 0.397872 0.751536 0.38682 0.674172 0.8289 1.580436 0.740484 0.519444 0.641016 0.541548 0.298404 0.287352 0.453132 0.696276 0.618912 0.60786 0.71838 1.867788 1.370448 2.04462 0.817848 0.674172 0.475236 0.431028 0.22104 0.784692 0.60786 0.33156 0.309456 1.193616 0.408924 1.193616 0.574704 0.419976 1.127304 0.397872 1.54728 0.928368 0.88416 1.458864 1.182564 1.016784 0.508392 0.5526 0.77364 0.685224 0.530496 0.99468 0.431028 1.182564 0.508392 1.71306 1.005732 0.431028 0.862056 0.342612 0.44208 0.563652 0.862056 0.254196 1.171512 0.817848 0.60786 0.519444 0.93942 0.596808 0.209988 0.519444 1.171512 0.66312 0.419976 0.5526 0.475236 0.60786 0.397872 1.3815 0.71838 0.71838 0.508392 0.93942 0.375768 1.458864 0.71838 0.895212 0.71838 0.431028 2.000412 0.254196 0.707328 0.685224 0.243144 1.016784 0.353664 0.431028 0.873108 0.574704 0.38682 0.298404 0.762588 0.641016 0.508392 0.873108 0.751536 1.27098 1.3815 0.353664 0.574704 0.309456 0.309456 1.027836 1.282032 0.541548 0.453132 0.530496 1.094148 0.674172 0.309456 0.464184 0.696276 0.320508 1.060992 0.795744 0.795744 1.32624 0.729432 0.453132 0.77364 0.696276 0.961524 2.519856 1.801476 0.298404 1.293084 1.580436 0.641016 0.364716 0.762588 0.397872 0.44208 0.93942 0.729432 0.762588 2.276712 0.71838 0.364716 0.419976 1.259928 0.541548 0.419976 0.596808 0.254196 0.817848 1.237824 0.839952 0.707328 0.353664 0.77364 0.950472 0.71838 0.254196 0.33156 0.784692 0.740484 0.453132 1.005732 1.171512 1.624644 0.961524 0.851004 0.751536 1.138356 0.298404 0.38682 0.486288 0.287352 0.629964 0.519444 0.33156 0.298404 0.33156 0.287352 0.508392 1.005732 0.254196 0.486288 0.375768 0.629964 0.375768 0.629964 0.541548 0.77364 0.2763 0.795744 0.320508 0.60786 0.983628 1.1052 0.287352 0.685224 1.71306 1.54728 0.950472 0.629964 1.060992 0.596808 0.519444 0.364716 1.569384 0.22104 0.475236 1.083096 0.44208 0.453132 0.563652 0.508392 0.22104 0.486288 0.519444 0.950472 0.49734 0.397872 0.342612 1.480968 0.232092 0.364716 1.116252 0.60786 0.596808 0.287352 0.254196 0.464184 0.2763 0.375768 1.027836 0.906264 1.005732 1.182564 1.503072 0.431028 0.917316 0.928368 0.541548 1.359396 0.585756 0.508392 0.287352 0.486288 0.839952 0.93942 0.563652 0.453132 0.71838 0.419976 0.431028 0.618912 0.574704 0.596808 1.1052 1.259928 0.740484 0.232092 0.839952 0.44208 0.574704 1.226772 1.757268 0.232092 1.43676 0.419976 0.574704 0.751536 0.265248 0.419976 1.116252 0.408924 1.447812 0.93942 0.364716 0.563652 0.508392 0.364716 0.530496 0.696276 1.646748 0.364716 1.127304 0.674172 0.8289 0.762588 0.38682 0.641016 0.320508 0.2763 0.309456 1.558332 0.475236 0.254196 0.740484 0.475236 0.71838 0.431028 0.60786 1.60254 0.71838 3.160872 0.740484 0.397872 0.851004 0.563652 1.149408 0.66312 0.541548 0.431028 1.668852 0.972576 0.232092 0.298404 0.707328 2.077776 0.33156 0.93942 0.408924 0.22104 0.353664 0.596808 0.629964 0.729432 0.851004 0.364716 1.27098 1.923048 2.232504 0.408924 0.353664 1.016784 0.364716 0.519444 0.961524 0.508392 0.475236 0.49734 0.729432 0.198936 0.585756 0.641016 0.652068 0.77364 0.209988 0.254196 0.66312 1.790424 1.21572 0.762588 0.751536 0.71838 0.5526 0.265248 0.71838 0.519444 0.895212 0.762588 1.458864 0.44208 0.60786 0.530496 1.282032 1.116252 0.530496 0.2763 0.71838 0.563652 1.889892 0.44208 0.950472 0.44208 0.71838 0.674172 0.862056 1.083096 0.928368 0.541548 0.408924 0.596808 0.464184 1.403604 1.193616 0.464184 0.729432 0.453132 0.917316 0.851004 1.735164 0.696276 0.685224 0.353664 0.342612 1.083096 0.243144 0.641016 0.486288 0.563652 0.375768 0.419976 1.724112 0.5526 1.613592 1.060992 2.04462 0.60786 0.431028 1.204668 0.342612 0.464184 0.44208 0.397872 1.226772 0.93942 0.49734 0.298404 0.353664 0.419976 0.342612 0.60786 1.204668 0.353664 1.27098 0.530496 0.740484 0.839952 0.762588 0.961524 0.784692 0.839952 0.707328 0.5526 0.674172 0.475236 1.038888 0.453132 0.419976 0.464184 0.508392 0.49734 0.475236 0.464184 0.243144 0.972576 0.309456 0.707328 0.707328 0.254196 0.88416 0.839952 0.342612 0.320508 0.740484 0.729432 0.685224 0.464184 0.2763 1.237824 0.751536 0.364716 1.127304 0.950472 0.408924 0.71838 0.961524 0.320508 0.22104 0.209988 0.475236 0.309456 0.508392 0.342612 0.674172 0.817848 0.38682 1.072044 0.49734 0.972576 0.817848 0.209988 0.419976 0.740484 0.49734 1.790424 0.419976 0.364716 0.265248 1.414656 1.414656 2.066724 0.60786 1.282032 0.71838 0.38682 0.541548 0.66312 1.514124 0.309456 0.254196 1.016784 0.563652 0.729432 0.375768 0.397872 1.293084 0.519444 0.707328 1.072044 0.375768 2.022516 0.475236 0.33156 1.138356 0.265248 0.596808 0.364716 1.9341 0.464184 1.038888 0.618912 0.66312 0.38682 0.519444 0.839952 0.22104 0.674172 0.751536 0.419976 0.397872 1.49202 0.243144 0.508392 0.5526 0.629964 1.016784 0.795744 0.265248 0.232092 1.945152 0.961524 0.298404 0.44208 1.127304 0.585756 0.707328 0.342612 0.408924 0.453132 0.563652 0.419976 0.320508 0.320508 0.375768 0.585756 1.027836 0.453132 0.574704 0.419976 0.33156 1.016784 0.486288 0.232092 0.917316 1.282032 0.44208 0.784692 0.397872 0.431028 0.674172 0.674172 3.879252 0.397872 0.541548 1.746216 0.364716 0.762588 0.508392 0.751536 0.265248 1.525176 1.127304 0.49734 1.182564 0.298404 1.027836 2.740896 0.49734 0.629964 0.419976 0.762588 0.972576 1.060992 0.22104 0.873108 0.287352 1.867788 0.88416 0.508392 0.8289 0.49734 0.707328 0.839952 0.961524 1.1052 0.906264 1.060992 0.77364 0.320508 0.762588 0.419976 0.530496 0.961524 0.243144 1.87884 1.083096 1.083096 1.304136 0.309456 0.740484 0.298404 0.232092 1.801476 0.419976 1.3815 0.618912 0.596808 1.834632 0.298404 0.431028 0.839952 0.44208 1.414656 0.486288 1.21572 0.353664 0.784692 0.88416 0.530496 0.33156 0.375768 0.851004 1.138356 0.2763 0.2763 0.508392 0.33156 1.425708 0.419976 0.431028 0.641016 0.77364 1.3815 0.464184 0.618912 0.685224 0.707328 0.983628 0.652068 0.961524 0.2763 1.414656 0.342612 0.873108 0.574704 0.519444 0.287352 0.596808 1.182564 1.359396 0.353664 1.04994 1.094148 0.364716 0.508392 1.613592 0.408924 0.596808 0.486288 0.287352 2.939832 0.364716 0.408924 0.419976 1.127304 0.530496 0.342612 0.563652 0.265248 0.44208 0.751536 0.696276 0.320508 1.392552 0.49734 0.287352 0.851004 0.320508 0.397872 0.320508 0.375768 0.49734 0.585756 0.674172 0.77364 1.834632 0.38682 0.309456 0.530496 0.265248 1.735164 0.707328 0.685224 0.353664 0.751536 0.309456 0.486288 0.530496 0.674172 0.530496 0.287352 0.453132 0.77364 0.38682 0.254196 0.22104 0.839952 0.66312 0.298404 0.431028 0.707328 0.77364 0.972576 0.397872 1.005732 0.795744 0.740484 0.541548 0.751536 0.707328 0.453132 1.967256 0.320508 0.641016 1.016784 0.353664 0.917316 0.563652 1.87884 1.116252 0.707328 0.408924 0.652068 0.629964 1.204668 1.038888 0.342612 0.696276 0.729432 1.801476 0.453132 0.375768 0.309456 1.072044 0.740484 0.5526 0.71838 0.751536 0.740484 0.685224 0.287352 1.414656 0.928368 0.641016 0.795744 1.127304 1.016784 0.431028 0.541548 0.806796 0.574704 0.77364 0.839952 1.060992 0.762588 1.337292 0.928368 0.696276 1.43676 0.652068 0.431028 0.585756 0.408924 0.66312 0.928368 0.419976 0.972576 0.972576 0.298404 1.569384 1.259928 0.419976 0.530496 0.464184 0.287352 0.22104 1.414656 1.193616 0.375768 0.475236 0.88416 0.66312 0.906264 0.585756 0.364716 0.751536 1.801476 1.304136 0.397872 0.287352 1.138356 0.419976 1.392552 0.5526 0.8289 0.685224 1.558332 0.44208 0.254196 0.652068 0.563652 0.99468 0.49734 0.574704 0.729432 0.895212 1.016784 1.116252 0.707328 0.298404 1.43676 0.77364 0.375768 0.364716 0.596808 0.596808 0.629964 0.585756 0.530496 0.419976 0.309456 0.596808 0.419976 0.751536 0.287352 0.652068 0.2763 0.71838 1.43676 0.652068 1.282032 0.71838 0.5526 0.674172 0.342612 0.895212 0.652068 0.618912 1.348344 0.243144 0.353664 0.265248 0.375768 0.652068 0.784692 0.917316 0.453132 1.668852 0.243144 0.2763 1.248876 0.464184 0.375768 0.38682 0.453132 0.320508 0.519444 0.795744 0.254196 0.22104 0.585756 0.685224 0.519444 0.77364 0.784692 0.342612 1.204668 0.629964 0.431028 0.66312 0.806796 0.519444 0.342612 0.397872 0.353664 0.685224 0.596808 1.027836 0.751536 0.265248 0.972576 0.66312 0.287352 0.475236 0.44208 0.353664 1.403604 0.309456 0.22104 1.138356 1.779372 0.464184 0.873108 0.541548 0.674172 0.906264 0.464184 1.027836 0.541548 1.503072 0.641016 0.508392 0.60786 0.862056 0.530496 0.320508 0.49734 0.685224 0.232092 0.740484 0.431028 0.309456 0.641016 0.298404 0.77364 0.851004 0.71838 0.740484 0.49734 1.005732 0.596808 0.740484 0.972576 0.928368 0.641016 0.364716 0.696276 1.016784 0.795744 1.315188 1.016784 0.298404 0.408924 0.342612 0.419976 0.408924 0.2763 1.027836 0.839952 0.685224 0.375768 0.408924 1.027836 0.508392 0.486288 0.33156 0.585756 0.917316 1.149408 0.298404 0.44208 0.762588 0.652068 0.596808 1.171512 0.342612 1.337292 2.221452 0.49734 0.254196 0.453132 0.254196 1.127304 0.8289 0.652068 0.287352 0.762588 0.629964 0.232092 0.265248 0.486288 0.784692 0.364716 0.33156 0.685224 0.806796 0.353664 0.508392 0.364716 1.083096 1.1052 0.419976 0.397872 0.265248 0.806796 0.707328 0.408924 0.696276 1.679904 1.293084 0.265248 0.696276 0.265248 0.419976 1.635696 0.38682 0.431028 1.060992 1.514124 0.88416 0.972576 0.66312 0.652068 0.44208 1.027836 0.652068 0.5526 0.342612 1.116252 0.519444 1.027836 0.44208 1.038888 0.596808 0.49734 0.431028 0.44208 0.375768 0.38682 0.408924 0.652068 1.027836 0.740484 0.740484 0.972576 0.530496 0.740484 0.508392 0.475236 0.585756 0.353664 0.729432 1.1052 0.38682 1.315188 0.342612 0.60786 0.353664 0.464184 0.707328 0.309456 0.508392 0.309456 1.083096 0.696276 0.431028 0.265248 0.60786 0.431028 1.016784 0.298404 0.265248 0.508392 0.475236 0.618912 0.873108 0.740484 0.652068 0.265248 0.254196 0.309456 0.950472 0.574704 0.60786 0.298404 0.320508 1.04994 0.629964 0.530496 0.641016 0.353664 1.867788 0.762588 1.348344 0.419976 0.751536 0.475236 0.464184 1.005732 0.44208 0.49734 0.464184 0.585756 0.696276 0.961524 0.49734 0.209988 0.917316 0.33156 0.397872 0.585756 0.530496 0.320508 1.016784 0.66312 0.486288 0.596808 0.309456 0.8289 0.5526 0.33156 0.652068 0.5526 0.397872 0.862056 0.254196 0.629964 0.453132 0.38682 0.71838 0.508392 0.298404 0.563652 0.762588 0.287352 1.016784 0.265248 1.094148 0.353664 0.453132 0.563652 2.685636 0.44208 0.5526 1.392552 0.38682 0.298404 0.431028 0.265248 0.342612 0.2763 1.569384 0.77364 0.729432 0.309456 0.44208 0.2763 1.127304 0.641016 0.453132 0.707328 0.397872 0.5526 0.353664 1.49202 0.99468 1.027836 0.99468 0.60786 0.309456 1.138356 0.596808 0.762588 0.652068 1.779372 1.027836 0.541548 0.729432 1.1052 0.740484 0.88416 0.298404 0.16578 0.44208 1.248876 0.353664 1.49202 0.851004 0.364716 0.641016 0.519444 2.81826 0.486288 0.353664 1.613592 1.083096 0.629964 0.453132 2.309868 0.408924 0.983628 1.060992 0.243144 0.574704 0.961524 0.464184 1.083096 0.209988 0.8289 0.320508 0.375768 0.49734 1.304136 1.138356 0.232092 0.563652 1.558332 2.04462 1.072044 0.574704 1.226772
0.243144 0.171306 0.574704 0.574704 0.591282 0.121572 0.198936 0.30393 0.922842 0.436554 0.19341 0.121572 0.259722 0.337086 0.160254 0.11052 0.143676 0.209988 0.348138 0.326034 0.16578 0.337086 0.38682 0.536022 0.2763 0.259722 0.237618 0.160254 0.375768 0.176832 0.149202 0.823374 0.13815 0.149202 0.171306 0.431028 0.226566 0.453132 0.862056 0.337086 0.309456 0.298404 0.71838 0.447606 0.44208 0.19341 0.447606 0.547074 0.209988 0.127098 0.917316 0.41445 0.281826 0.19341 0.536022 0.397872 0.226566 0.5526 0.309456 0.326034 0.33156 0.563652 0.44208 1.016784 0.215514 0.19341 0.30393 0.215514 1.254402 0.502866 0.491814 0.431028 0.513918 0.762588 0.558126 0.375768 0.121572 0.209988 0.204462 0.104994 0.5526 0.353664 0.52497 0.171306 0.563652 0.259722 0.96705 0.370242 0.160254 0.187884 0.254196 0.298404 0.099468 0.63549 0.093942 0.154728 0.679698 0.13815 0.453132 0.502866 0.867582 0.392346 0.867582 0.121572 0.419976 0.298404 0.624438 0.270774 0.944946 0.33156 0.154728 0.480762 0.292878 0.127098 0.314982 0.795744 0.215514 0.314982 0.342612 0.375768 0.182358 0.187884 0.734958 0.569178 0.232092 0.127098 0.46971 0.66312 0.403398 0.486288 0.397872 0.314982 0.33156 0.19341 0.187884 0.226566 0.154728 0.281826 0.154728 0.19341 0.71838 0.723906 0.49734 0.237618 0.419976 0.182358 0.817848 0.254196 0.149202 0.187884 0.182358 0.547074 0.160254 0.232092 0.46971 0.182358 0.751536 0.602334 0.127098 0.204462 0.215514 0.375768 0.513918 0.171306 0.2763 0.326034 0.259722 0.270774 0.734958 0.408924 0.320508 0.215514 0.204462 0.22104 0.596808 0.22104 0.287352 0.38682 0.265248 0.215514 0.149202 0.508392 0.154728 0.585756 0.563652 0.171306 0.425502 0.33156 0.204462 0.132624 0.392346 0.149202 0.806796 0.298404 0.16578 0.38682 0.508392 0.176832 0.80127 0.16578 0.19341 0.348138 0.337086 0.320508 0.259722 0.298404 0.2763 0.24867 0.287352 0.116046 0.862056 0.099468 0.243144 0.243144 0.740484 0.486288 0.475236 0.24867 0.392346 0.265248 0.392346 0.182358 0.143676 0.375768 0.652068 0.24867 0.33156 0.502866 0.182358 0.734958 0.353664 0.121572 0.143676 0.812322 0.464184 0.160254 0.226566 0.530496 0.209988 0.116046 0.348138 0.2763 0.209988 0.160254 0.226566 0.397872 0.326034 0.24867 0.209988 0.154728 0.254196 0.618912 0.348138 0.2763 0.5526 0.187884 0.265248 0.182358 0.502866 0.729432 0.519444 0.182358 0.502866 0.536022 0.209988 1.453338 0.121572 0.187884 0.265248 0.436554 0.491814 0.187884 0.353664 0.121572 0.204462 0.298404 0.381294 0.171306 0.132624 0.287352 0.171306 0.5526 0.558126 0.265248 0.237618 0.270774 0.281826 0.292878 0.22104 0.22104 0.397872 0.60786 0.729432 0.364716 0.298404 0.80127 0.381294 0.171306 0.132624 0.232092 0.2763 0.171306 0.35919 0.370242 0.143676 0.237618 0.143676 0.63549 0.149202 0.337086 0.237618 0.265248 0.292878 0.403398 0.309456 0.292878 0.375768 0.513918 0.254196 0.701802 0.215514 0.392346 0.237618 0.320508 0.326034 0.209988 0.812322 0.171306 0.30393 0.259722 0.795744 0.19341 0.370242 0.342612 0.558126 0.292878 0.198936 0.232092 0.679698 0.375768 0.132624 0.431028 0.60786 0.127098 0.63549 0.408924 0.44208 0.436554 0.22104 0.281826 0.298404 0.536022 0.547074 0.198936 0.121572 0.237618 0.431028 0.44208 0.464184 0.475236 0.143676 0.629964 0.381294 0.265248 0.35919 0.121572 0.403398 0.287352 0.326034 0.44208 0.950472 0.353664 0.281826 0.574704 0.425502 0.215514 0.33156 0.397872 0.171306 0.314982 0.845478 0.22104 0.182358 0.381294 0.52497 0.19341 0.171306 0.508392 0.392346 0.30393 0.237618 0.198936 0.30393 0.326034 0.44208 0.149202 0.817848 0.19341 0.558126 0.298404 0.281826 0.309456 0.292878 0.243144 0.104994 0.292878 0.099468 0.254196 0.425502 0.121572 0.270774 0.392346 0.320508 0.491814 0.160254 0.326034 0.176832 0.381294 0.353664 0.425502 0.104994 0.364716 0.585756 0.116046 0.41445 0.287352 0.187884 0.232092 0.447606 0.270774 0.215514 0.204462 0.558126 0.641016 0.381294 0.265248 0.226566 0.154728 0.513918 0.176832 0.209988 0.320508 0.652068 0.143676 0.2763 0.215514 0.171306 0.24867 0.326034 0.563652 0.44208 0.624438 0.215514 0.569178 0.176832 0.348138 0.712854 0.326034 0.447606 0.464184 0.16578 0.447606 0.431028 0.337086 0.215514 0.259722 0.873108 0.16578 0.281826 0.922842 0.475236 0.513918 0.641016 0.204462 0.182358 0.453132 0.547074 0.127098 0.397872 0.259722 0.513918 0.408924 0.679698 0.121572 0.237618 0.182358 0.403398 0.149202 0.30393 0.464184 0.127098 0.209988 0.215514 0.519444 0.154728 0.270774 0.85653 0.779166 0.160254 0.160254 0.176832 0.475236 0.502866 0.11052 0.757062 0.602334 0.16578 0.397872 0.259722 0.287352 0.370242 0.508392 0.127098 0.458658 0.149202 0.270774 0.58023 0.149202 0.232092 0.24867 0.132624 0.38682 0.99468 0.270774 0.536022 0.143676 0.491814 0.254196 0.425502 0.447606 0.33156 0.49734 0.348138 0.44208 0.955998 0.431028 0.215514 0.19341 0.618912 0.392346 0.16578 0.447606 0.464184 0.182358 0.287352 0.16578 0.370242 0.309456 0.209988 0.707328 0.646542 0.121572 0.541548 0.13815 0.348138 0.309456 0.519444 1.127304 0.24867 0.35919 0.254196 0.204462 0.182358 0.19341 0.80127 0.342612 0.171306 0.436554 0.237618 0.16578 0.326034 0.198936 0.762588 0.254196 0.143676 1.016784 0.198936 0.408924 0.502866 0.19341 0.41445 0.171306 0.425502 0.508392 0.24867 0.259722 0.44208 0.143676 0.19341 0.237618 0.574704 0.342612 0.204462 0.547074 0.254196 0.143676 0.149202 0.232092 0.226566 0.375768 0.149202 0.116046 0.237618 0.127098 0.99468 0.35919 0.657594 0.502866 1.182564 0.198936 0.375768 0.19341 0.337086 0.41445 0.790218 0.370242 0.259722 0.320508 0.270774 0.149202 0.143676 0.226566 0.348138 0.309456 0.30393 0.35919 0.933894 0.685224 1.02231 0.408924 0.337086 0.237618 0.215514 0.11052 0.392346 0.30393 0.16578 0.154728 0.596808 0.204462 0.596808 0.287352 0.209988 0.563652 0.198936 0.77364 0.464184 0.44208 0.729432 0.591282 0.508392 0.254196 0.2763 0.38682 0.342612 0.265248 0.49734 0.215514 0.591282 0.254196 0.85653 0.502866 0.215514 0.431028 0.171306 0.22104 0.281826 0.431028 0.127098 0.585756 0.408924 0.30393 0.259722 0.46971 0.298404 0.104994 0.259722 0.585756 0.33156 0.209988 0.2763 0.237618 0.30393 0.198936 0.69075 0.35919 0.35919 0.254196 0.46971 0.187884 0.729432 0.35919 0.447606 0.35919 0.215514 1.000206 0.127098 0.353664 0.342612 0.121572 0.508392 0.176832 0.215514 0.436554 0.287352 0.19341 0.149202 0.381294 0.320508 0.254196 0.436554 0.375768 0.63549 0.69075 0.176832 0.287352 0.154728 0.154728 0.513918 0.641016 0.270774 0.226566 0.265248 0.547074 0.337086 0.154728 0.232092 0.348138 0.160254 0.530496 0.397872 0.397872 0.66312 0.364716 0.226566 0.38682 0.348138 0.480762 1.259928 0.900738 0.149202 0.646542 0.790218 0.320508 0.182358 0.381294 0.198936 0.22104 0.46971 0.364716 0.381294 1.138356 0.35919 0.182358 0.209988 0.629964 0.270774 0.209988 0.298404 0.127098 0.408924 0.618912 0.419976 0.353664 0.176832 0.38682 0.475236 0.35919 0.127098 0.16578 0.392346 0.370242 0.226566 0.502866 0.585756 0.812322 0.480762 0.425502 0.375768 0.569178 0.149202 0.19341 0.243144 0.143676 0.314982 0.259722 0.16578 0.149202 0.16578 0.143676 0.254196 0.502866 0.127098 0.243144 0.187884 0.314982 0.187884 0.314982 0.270774 0.38682 0.13815 0.397872 0.160254 0.30393 0.491814 0.5526 0.143676 0.342612 0.85653 0.77364 0.475236 0.314982 0.530496 0.298404 0.259722 0.182358 0.784692 0.11052 0.237618 0.541548 0.22104 0.226566 0.281826 0.254196 0.11052 0.243144 0.259722 0.475236 0.24867 0.198936 0.171306 0.740484 0.116046 0.182358 0.558126 0.30393 0.298404 0.143676 0.127098 0.232092 0.13815 0.187884 0.513918 0.453132 0.502866 0.591282 0.751536 0.215514 0.458658 0.464184 0.270774 0.679698 0.292878 0.254196 0.143676 0.243144 0.419976 0.46971 0.281826 0.226566 0.35919 0.209988 0.215514 0.309456 0.287352 0.298404 0.5526 0.629964 0.370242 0.116046 0.419976 0.22104 0.287352 0.613386 0.878634 0.116046 0.71838 0.209988 0.287352 0.375768 0.132624 0.209988 0.558126 0.204462 0.723906 0.46971 0.182358 0.281826 0.254196 0.182358 0.265248 0.348138 0.823374 0.182358 0.563652 0.337086 0.41445 0.381294 0.19341 0.320508 0.160254 0.13815 0.154728 0.779166 0.237618 0.127098 0.370242 0.237618 0.35919 0.215514 0.30393 0.80127 0.35919 1.580436 0.370242 0.198936 0.425502 0.281826 0.574704 0.33156 0.270774 0.215514 0.834426 0.486288 0.116046 0.149202 0.353664 1.038888 0.16578 0.46971 0.204462 0.11052 0.176832 0.298404 0.314982 0.364716 0.425502 0.182358 0.63549 0.961524 1.116252 0.204462 0.176832 0.508392 0.182358 0.259722 0.480762 0.254196 0.237618 0.24867 0.364716 0.099468 0.292878 0.320508 0.326034 0.38682 0.104994 0.127098 0.33156 0.895212 0.60786 0.381294 0.375768 0.35919 0.2763 0.132624 0.35919 0.259722 0.447606 0.381294 0.729432 0.22104 0.30393 0.265248 0.641016 0.558126 0.265248 0.13815 0.35919 0.281826 0.944946 0.22104 0.475236 0.22104 0.35919 0.337086 0.431028 0.541548 0.464184 0.270774 0.204462 0.298404 0.232092 0.701802 0.596808 0.232092 0.364716 0.226566 0.458658 0.425502 0.867582 0.348138 0.342612 0.176832 0.171306 0.541548 0.121572 0.320508 0.243144 0.281826 0.187884 0.209988 0.862056 0.2763 0.806796 0.530496 1.02231 0.30393 0.215514 0.602334 0.171306 0.232092 0.22104 0.198936 0.613386 0.46971 0.24867 0.149202 0.176832 0.209988 0.171306 0.30393 0.602334 0.176832 0.63549 0.265248 0.370242 0.419976 0.381294 0.480762 0.392346 0.419976 0.353664 0.2763 0.337086 0.237618 0.519444 0.226566 0.209988 0.232092 0.254196 0.24867 0.237618 0.232092 0.121572 0.486288 0.154728 0.353664 0.353664 0.127098 0.44208 0.419976 0.171306 0.160254 0.370242 0.364716 0.342612 0.232092 0.13815 0.618912 0.375768 0.182358 0.563652 0.475236 0.204462 0.35919 0.480762 0.160254 0.11052 0.104994 0.237618 0.154728 0.254196 0.171306 0.337086 0.408924 0.19341 0.536022 0.24867 0.486288 0.408924 0.104994 0.209988 0.370242 0.24867 0.895212 0.209988 0.182358 0.132624 0.707328 0.707328 1.033362 0.30393 0.641016 0.35919 0.19341 0.270774 0.33156 0.757062 0.154728 0.127098 0.508392 0.281826 0.364716 0.187884 0.198936 0.646542 0.259722 0.353664 0.536022 0.187884 1.011258 0.237618 0.16578 0.569178 0.132624 0.298404 0.182358 0.96705 0.232092 0.519444 0.309456 0.33156 0.19341 0.259722 0.419976 0.11052 0.337086 0.375768 0.209988 0.198936 0.74601 0.121572 0.254196 0.2763 0.314982 0.508392 0.397872 0.132624 0.116046 0.972576 0.480762 0.149202 0.22104 0.563652 0.292878 0.353664 0.171306 0.204462 0.226566 0.281826 0.209988 0.160254 0.160254 0.187884 0.292878 0.513918 0.226566 0.287352 0.209988 0.16578 0.508392 0.243144 0.116046 0.458658 0.641016 0.22104 0.392346 0.198936 0.215514 0.337086 0.337086 1.939626 0.198936 0.270774 0.873108 0.182358 0.381294 0.254196 0.375768 0.132624 0.762588 0.563652 0.24867 0.591282 0.149202 0.513918 1.370448 0.24867 0.314982 0.209988 0.381294 0.486288 0.530496 0.11052 0.436554 0.143676 0.933894 0.44208 0.254196 0.41445 0.24867 0.353664 0.419976 0.480762 0.5526 0.453132 0.530496 0.38682 0.160254 0.381294 0.209988 0.265248 0.480762 0.121572 0.93942 0.541548 0.541548 0.652068 0.154728 0.370242 0.149202 0.116046 0.900738 0.209988 0.69075 0.309456 0.298404 0.917316 0.149202 0.215514 0.419976 0.22104 0.707328 0.243144 0.60786 0.176832 0.392346 0.44208 0.265248 0.16578 0.187884 0.425502 0.569178 0.13815 0.13815 0.254196 0.16578 0.712854 0.209988 0.215514 0.320508 0.38682 0.69075 0.232092 0.309456 0.342612 0.353664 0.491814 0.326034 0.480762 0.13815 0.707328 0.171306 0.436554 0.287352 0.259722 0.143676 0.298404 0.591282 0.679698 0.176832 0.52497 0.547074 0.182358 0.254196 0.806796 0.204462 0.298404 0.243144 0.143676 1.469916 0.182358 0.204462 0.209988 0.563652 0.265248 0.171306 0.281826 0.132624 0.22104 0.375768 0.348138 0.160254 0.696276 0.24867 0.143676 0.425502 0.160254 0.198936 0.160254 0.187884 0.24867 0.292878 0.337086 0.38682 0.917316 0.19341 0.154728 0.265248 0.132624 0.867582 0.353664 0.342612 0.176832 0.375768 0.154728 0.243144 0.265248 0.337086 0.265248 0.143676 0.226566 0.38682 0.19341 0.127098 0.11052 0.419976 0.33156 0.149202 0.215514 0.353664 0.38682 0.486288 0.198936 0.502866 0.397872 0.370242 0.270774 0.375768 0.353664 0.226566 0.983628 0.160254 0.320508 0.508392 0.176832 0.458658 0.281826 0.93942 0.558126 0.353664 0.204462 0.326034 0.314982 0.602334 0.519444 0.171306 0.348138 0.364716 0.900738 0.226566 0.187884 0.154728 0.536022 0.370242 0.2763 0.35919 0.375768 0.370242 0.342612 0.143676 0.707328 0.464184 0.320508 0.397872 0.563652 0.508392 0.215514 0.270774 0.403398 0.287352 0.38682 0.419976 0.530496 0.381294 0.668646 0.464184 0.348138 0.71838 0.326034 0.215514 0.292878 0.204462 0.33156 0.464184 0.209988 0.486288 0.486288 0.149202 0.784692 0.629964 0.209988 0.265248 0.232092 0.143676 0.11052 0.707328 0.596808 0.187884 0.237618 0.44208 0.33156 0.453132 0.292878 0.182358 0.375768 0.900738 0.652068 0.198936 0.143676 0.569178 0.209988 0.696276 0.2763 0.41445 0.342612 0.779166 0.22104 0.127098 0.326034 0.281826 0.49734 0.24867 0.287352 0.364716 0.447606 0.508392 0.558126 0.353664 0.149202 0.71838 0.38682 0.187884 0.182358 0.298404 0.298404 0.314982 0.292878 0.265248 0.209988 0.154728 0.298404 0.209988 0.375768 0.143676 0.326034 0.13815 0.35919 0.71838 0.326034 0.641016 0.35919 0.2763 0.337086 0.171306 0.447606 0.326034 0.309456 0.674172 0.121572 0.176832 0.132624 0.187884 0.326034 0.392346 0.458658 0.226566 0.834426 0.121572 0.13815 0.624438 0.232092 0.187884 0.19341 0.226566 0.160254 0.259722 0.397872 0.127098 0.11052 0.292878 0.342612 0.259722 0.38682 0.392346 0.171306 0.602334 0.314982 0.215514 0.33156 0.403398 0.259722 0.171306 0.198936 0.176832 0.342612 0.298404 0.513918 0.375768 0.132624 0.486288 0.33156 0.143676 0.237618 0.22104 0.176832 0.701802 0.154728 0.11052 0.569178 0.889686 0.232092 0.436554 0.270774 0.337086 0.453132 0.232092 0.513918 0.270774 0.751536 0.320508 0.254196 0.30393 0.431028 0.265248 0.160254 0.24867 0.342612 0.116046 0.370242 0.215514 0.154728 0.320508 0.149202 0.38682 0.425502 0.35919 0.370242 0.24867 0.502866 0.298404 0.370242 0.486288 0.464184 0.320508 0.182358 0.348138 0.508392 0.397872 0.657594 0.508392 0.149202 0.204462 0.171306 0.209988 0.204462 0.13815 0.513918 0.419976 0.342612 0.187884 0.204462 0.513918 0.254196 0.243144 0.16578 0.292878 0.458658 0.574704 0.149202 0.22104 0.381294 0.326034 0.298404 0.585756 0.171306 0.668646 1.110726 0.24867 0.127098 0.226566 0.127098 0.563652 0.41445 0.326034 0.143676 0.381294 0.314982 0.116046 0.132624 0.243144 0.392346 0.182358 0.16578 0.342612 0.403398 0.176832 0.254196 0.182358 0.541548 0.5526 0.209988 0.198936 0.132624 0.403398 0.353664 0.204462 0.348138 0.839952 0.646542 0.132624 0.348138 0.132624 0.209988 0.817848 0.19341 0.215514 0.530496 0.757062 0.44208 0.486288 0.33156 0.326034 0.22104 0.513918 0.326034 0.2763 0.171306 0.558126 0.259722 0.513918 0.22104 0.519444 0.298404 0.24867 0.215514 0.22104 0.187884 0.19341 0.204462 0.326034 0.513918 0.370242 0.370242 0.486288 0.265248 0.370242 0.254196 0.237618 0.292878 0.176832 0.364716 0.5526 0.19341 0.657594 0.171306 0.30393 0.176832 0.232092 0.353664 0.154728 0.254196 0.154728 0.541548 0.348138 0.215514 0.132624 0.30393 0.215514 0.508392 0.149202 0.132624 0.254196 0.237618 0.309456 0.436554 0.370242 0.326034 0.132624 0.127098 0.154728 0.475236 0.287352 0.30393 0.149202 0.160254 0.52497 0.314982 0.265248 0.320508 0.176832 0.933894 0.381294 0.674172 0.209988 0.375768 0.237618 0.232092 0.502866 0.22104 0.24867 0.232092 0.292878 0.348138 0.480762 0.24867 0.104994 0.458658 0.16578 0.198936 0.292878 0.265248 0.160254 0.508392 0.33156 0.243144 0.298404 0.154728 0.41445 0.2763 0.16578 0.326034 0.2763 0.198936 0.431028 0.127098 0.314982 0.226566 0.19341 0.35919 0.254196 0.149202 0.281826 0.381294 0.143676 0.508392 0.132624 0.547074 0.176832 0.226566 0.281826 1.342818 0.22104 0.2763 0.696276 0.19341 0.149202 0.215514 0.132624 0.171306 0.13815 0.784692 0.38682 0.364716 0.154728 0.22104 0.13815 0.563652 0.320508 0.226566 0.353664 0.198936 0.2763 0.176832 0.74601 0.49734 0.513918 0.49734 0.30393 0.154728 0.569178 0.298404 0.381294 0.326034 0.889686 0.513918 0.270774 0.364716 0.5526 0.370242 0.44208 0.149202 0.08289 0.22104 0.624438 0.176832 0.74601 0.425502 0.182358 0.320508 0.259722 1.40913 0.243144 0.176832 0.806796 0.541548 0.314982 0.226566 1.154934 0.204462 0.491814 0.530496 0.121572 0.287352 0.480762 0.232092 0.541548 0.104994 0.41445 0.160254 0.187884 0.24867 0.652068 0.569178 0.116046 0.281826 0.779166 1.02231 0.536022 0.287352 0.613386
