# Supplementary material for: The divergence history of European blue mussel species reconstructed from Approximate Bayesian Computation: the effects of sequencing techniques and sampling strategies
Source: PeerJ. 2018 Jul 30;6:e5198. doi: 10.7717/peerj.5198 (PMC6071616; doi:10.7717/peerj.5198)
Supplement: Supplemental Information 3 [file peerj-06-5198-s003.zip › Supplementary_Methods/input_simul/rna-seq_n4/AM_hetero/spinput.txt]

1842
8
8
44
8
8
31
8
8
104
8
8
104
8
8
107
8
8
22
8
8
36
8
8
55
8
8
167
8
8
79
8
8
35
8
8
22
8
8
47
8
8
61
8
8
29
8
8
20
8
8
26
8
8
38
8
8
63
8
8
59
8
8
30
8
8
61
8
8
70
8
8
97
8
8
50
8
8
47
8
8
43
8
8
29
8
8
68
8
8
32
8
8
27
8
8
149
8
8
25
8
8
27
8
8
31
8
8
78
8
8
41
8
8
82
8
8
156
8
8
61
8
8
56
8
8
54
8
8
130
8
8
81
8
8
80
8
8
35
8
8
81
8
8
99
8
8
38
8
8
23
8
8
166
8
8
75
8
8
51
8
8
35
8
8
97
8
8
72
8
8
41
8
8
100
8
8
56
8
8
59
8
8
60
8
8
102
8
8
80
8
8
184
8
8
39
8
8
35
8
8
55
8
8
39
8
8
227
8
8
91
8
8
89
8
8
78
8
8
93
8
8
138
8
8
101
8
8
68
8
8
22
8
8
38
8
8
37
8
8
19
8
8
100
8
8
64
8
8
95
8
8
31
8
8
102
8
8
47
8
8
175
8
8
67
8
8
29
8
8
34
8
8
46
8
8
54
8
8
18
8
8
115
8
8
17
8
8
28
8
8
123
8
8
25
8
8
82
8
8
91
8
8
157
8
8
71
8
8
157
8
8
22
8
8
76
8
8
54
8
8
113
8
8
49
8
8
171
8
8
60
8
8
28
8
8
87
8
8
53
8
8
23
8
8
57
8
8
144
8
8
39
8
8
57
8
8
62
8
8
68
8
8
33
8
8
34
8
8
133
8
8
103
8
8
42
8
8
23
8
8
85
8
8
120
8
8
73
8
8
88
8
8
72
8
8
57
8
8
60
8
8
35
8
8
34
8
8
41
8
8
28
8
8
51
8
8
28
8
8
35
8
8
130
8
8
131
8
8
90
8
8
43
8
8
76
8
8
33
8
8
148
8
8
46
8
8
27
8
8
34
8
8
33
8
8
99
8
8
29
8
8
42
8
8
85
8
8
33
8
8
136
8
8
109
8
8
23
8
8
37
8
8
39
8
8
68
8
8
93
8
8
31
8
8
50
8
8
59
8
8
47
8
8
49
8
8
133
8
8
74
8
8
58
8
8
39
8
8
37
8
8
40
8
8
108
8
8
40
8
8
52
8
8
70
8
8
48
8
8
39
8
8
27
8
8
92
8
8
28
8
8
106
8
8
102
8
8
31
8
8
77
8
8
60
8
8
37
8
8
24
8
8
71
8
8
27
8
8
146
8
8
54
8
8
30
8
8
70
8
8
92
8
8
32
8
8
145
8
8
30
8
8
35
8
8
63
8
8
61
8
8
58
8
8
47
8
8
54
8
8
50
8
8
45
8
8
52
8
8
21
8
8
156
8
8
18
8
8
44
8
8
44
8
8
134
8
8
88
8
8
86
8
8
45
8
8
71
8
8
48
8
8
71
8
8
33
8
8
26
8
8
68
8
8
118
8
8
45
8
8
60
8
8
91
8
8
33
8
8
133
8
8
64
8
8
22
8
8
26
8
8
147
8
8
84
8
8
29
8
8
41
8
8
96
8
8
38
8
8
21
8
8
63
8
8
50
8
8
38
8
8
29
8
8
41
8
8
72
8
8
59
8
8
45
8
8
38
8
8
28
8
8
46
8
8
112
8
8
63
8
8
50
8
8
100
8
8
34
8
8
48
8
8
33
8
8
91
8
8
132
8
8
94
8
8
33
8
8
91
8
8
97
8
8
38
8
8
263
8
8
22
8
8
34
8
8
48
8
8
79
8
8
89
8
8
34
8
8
64
8
8
22
8
8
37
8
8
54
8
8
69
8
8
31
8
8
24
8
8
52
8
8
31
8
8
100
8
8
101
8
8
48
8
8
43
8
8
49
8
8
51
8
8
53
8
8
40
8
8
40
8
8
72
8
8
110
8
8
132
8
8
66
8
8
54
8
8
145
8
8
69
8
8
31
8
8
24
8
8
42
8
8
50
8
8
31
8
8
65
8
8
67
8
8
26
8
8
43
8
8
26
8
8
115
8
8
27
8
8
61
8
8
43
8
8
48
8
8
53
8
8
73
8
8
56
8
8
53
8
8
68
8
8
93
8
8
46
8
8
127
8
8
39
8
8
71
8
8
43
8
8
58
8
8
59
8
8
38
8
8
147
8
8
31
8
8
55
8
8
47
8
8
144
8
8
35
8
8
67
8
8
62
8
8
101
8
8
53
8
8
36
8
8
42
8
8
123
8
8
68
8
8
24
8
8
78
8
8
110
8
8
23
8
8
115
8
8
74
8
8
80
8
8
79
8
8
40
8
8
51
8
8
54
8
8
97
8
8
99
8
8
36
8
8
22
8
8
43
8
8
78
8
8
80
8
8
84
8
8
86
8
8
26
8
8
114
8
8
69
8
8
48
8
8
65
8
8
22
8
8
73
8
8
52
8
8
59
8
8
80
8
8
172
8
8
64
8
8
51
8
8
104
8
8
77
8
8
39
8
8
60
8
8
72
8
8
31
8
8
57
8
8
153
8
8
40
8
8
33
8
8
69
8
8
95
8
8
35
8
8
31
8
8
92
8
8
71
8
8
55
8
8
43
8
8
36
8
8
55
8
8
59
8
8
80
8
8
27
8
8
148
8
8
35
8
8
101
8
8
54
8
8
51
8
8
56
8
8
53
8
8
44
8
8
19
8
8
53
8
8
18
8
8
46
8
8
77
8
8
22
8
8
49
8
8
71
8
8
58
8
8
89
8
8
29
8
8
59
8
8
32
8
8
69
8
8
64
8
8
77
8
8
19
8
8
66
8
8
106
8
8
21
8
8
75
8
8
52
8
8
34
8
8
42
8
8
81
8
8
49
8
8
39
8
8
37
8
8
101
8
8
116
8
8
69
8
8
48
8
8
41
8
8
28
8
8
93
8
8
32
8
8
38
8
8
58
8
8
118
8
8
26
8
8
50
8
8
39
8
8
31
8
8
45
8
8
59
8
8
102
8
8
80
8
8
113
8
8
39
8
8
103
8
8
32
8
8
63
8
8
129
8
8
59
8
8
81
8
8
84
8
8
30
8
8
81
8
8
78
8
8
61
8
8
39
8
8
47
8
8
158
8
8
30
8
8
51
8
8
167
8
8
86
8
8
93
8
8
116
8
8
37
8
8
33
8
8
82
8
8
99
8
8
23
8
8
72
8
8
47
8
8
93
8
8
74
8
8
123
8
8
22
8
8
43
8
8
33
8
8
73
8
8
27
8
8
55
8
8
84
8
8
23
8
8
38
8
8
39
8
8
94
8
8
28
8
8
49
8
8
155
8
8
141
8
8
29
8
8
29
8
8
32
8
8
86
8
8
91
8
8
20
8
8
137
8
8
109
8
8
30
8
8
72
8
8
47
8
8
52
8
8
67
8
8
92
8
8
23
8
8
83
8
8
27
8
8
49
8
8
105
8
8
27
8
8
42
8
8
45
8
8
24
8
8
70
8
8
180
8
8
49
8
8
97
8
8
26
8
8
89
8
8
46
8
8
77
8
8
81
8
8
60
8
8
90
8
8
63
8
8
80
8
8
173
8
8
78
8
8
39
8
8
35
8
8
112
8
8
71
8
8
30
8
8
81
8
8
84
8
8
33
8
8
52
8
8
30
8
8
67
8
8
56
8
8
38
8
8
128
8
8
117
8
8
22
8
8
98
8
8
25
8
8
63
8
8
56
8
8
94
8
8
204
8
8
45
8
8
65
8
8
46
8
8
37
8
8
33
8
8
35
8
8
145
8
8
62
8
8
31
8
8
79
8
8
43
8
8
30
8
8
59
8
8
36
8
8
138
8
8
46
8
8
26
8
8
184
8
8
36
8
8
74
8
8
91
8
8
35
8
8
75
8
8
31
8
8
77
8
8
92
8
8
45
8
8
47
8
8
80
8
8
26
8
8
35
8
8
43
8
8
104
8
8
62
8
8
37
8
8
99
8
8
46
8
8
26
8
8
27
8
8
42
8
8
41
8
8
68
8
8
27
8
8
21
8
8
43
8
8
23
8
8
180
8
8
65
8
8
119
8
8
91
8
8
214
8
8
36
8
8
68
8
8
35
8
8
61
8
8
75
8
8
143
8
8
67
8
8
47
8
8
58
8
8
49
8
8
27
8
8
26
8
8
41
8
8
63
8
8
56
8
8
55
8
8
65
8
8
169
8
8
124
8
8
185
8
8
74
8
8
61
8
8
43
8
8
39
8
8
20
8
8
71
8
8
55
8
8
30
8
8
28
8
8
108
8
8
37
8
8
108
8
8
52
8
8
38
8
8
102
8
8
36
8
8
140
8
8
84
8
8
80
8
8
132
8
8
107
8
8
92
8
8
46
8
8
50
8
8
70
8
8
62
8
8
48
8
8
90
8
8
39
8
8
107
8
8
46
8
8
155
8
8
91
8
8
39
8
8
78
8
8
31
8
8
40
8
8
51
8
8
78
8
8
23
8
8
106
8
8
74
8
8
55
8
8
47
8
8
85
8
8
54
8
8
19
8
8
47
8
8
106
8
8
60
8
8
38
8
8
50
8
8
43
8
8
55
8
8
36
8
8
125
8
8
65
8
8
65
8
8
46
8
8
85
8
8
34
8
8
132
8
8
65
8
8
81
8
8
65
8
8
39
8
8
181
8
8
23
8
8
64
8
8
62
8
8
22
8
8
92
8
8
32
8
8
39
8
8
79
8
8
52
8
8
35
8
8
27
8
8
69
8
8
58
8
8
46
8
8
79
8
8
68
8
8
115
8
8
125
8
8
32
8
8
52
8
8
28
8
8
28
8
8
93
8
8
116
8
8
49
8
8
41
8
8
48
8
8
99
8
8
61
8
8
28
8
8
42
8
8
63
8
8
29
8
8
96
8
8
72
8
8
72
8
8
120
8
8
66
8
8
41
8
8
70
8
8
63
8
8
87
8
8
228
8
8
163
8
8
27
8
8
117
8
8
143
8
8
58
8
8
33
8
8
69
8
8
36
8
8
40
8
8
85
8
8
66
8
8
69
8
8
206
8
8
65
8
8
33
8
8
38
8
8
114
8
8
49
8
8
38
8
8
54
8
8
23
8
8
74
8
8
112
8
8
76
8
8
64
8
8
32
8
8
70
8
8
86
8
8
65
8
8
23
8
8
30
8
8
71
8
8
67
8
8
41
8
8
91
8
8
106
8
8
147
8
8
87
8
8
77
8
8
68
8
8
103
8
8
27
8
8
35
8
8
44
8
8
26
8
8
57
8
8
47
8
8
30
8
8
27
8
8
30
8
8
26
8
8
46
8
8
91
8
8
23
8
8
44
8
8
34
8
8
57
8
8
34
8
8
57
8
8
49
8
8
70
8
8
25
8
8
72
8
8
29
8
8
55
8
8
89
8
8
100
8
8
26
8
8
62
8
8
155
8
8
140
8
8
86
8
8
57
8
8
96
8
8
54
8
8
47
8
8
33
8
8
142
8
8
20
8
8
43
8
8
98
8
8
40
8
8
41
8
8
51
8
8
46
8
8
20
8
8
44
8
8
47
8
8
86
8
8
45
8
8
36
8
8
31
8
8
134
8
8
21
8
8
33
8
8
101
8
8
55
8
8
54
8
8
26
8
8
23
8
8
42
8
8
25
8
8
34
8
8
93
8
8
82
8
8
91
8
8
107
8
8
136
8
8
39
8
8
83
8
8
84
8
8
49
8
8
123
8
8
53
8
8
46
8
8
26
8
8
44
8
8
76
8
8
85
8
8
51
8
8
41
8
8
65
8
8
38
8
8
39
8
8
56
8
8
52
8
8
54
8
8
100
8
8
114
8
8
67
8
8
21
8
8
76
8
8
40
8
8
52
8
8
111
8
8
159
8
8
21
8
8
130
8
8
38
8
8
52
8
8
68
8
8
24
8
8
38
8
8
101
8
8
37
8
8
131
8
8
85
8
8
33
8
8
51
8
8
46
8
8
33
8
8
48
8
8
63
8
8
149
8
8
33
8
8
102
8
8
61
8
8
75
8
8
69
8
8
35
8
8
58
8
8
29
8
8
25
8
8
28
8
8
141
8
8
43
8
8
23
8
8
67
8
8
43
8
8
65
8
8
39
8
8
55
8
8
145
8
8
65
8
8
286
8
8
67
8
8
36
8
8
77
8
8
51
8
8
104
8
8
60
8
8
49
8
8
39
8
8
151
8
8
88
8
8
21
8
8
27
8
8
64
8
8
188
8
8
30
8
8
85
8
8
37
8
8
20
8
8
32
8
8
54
8
8
57
8
8
66
8
8
77
8
8
33
8
8
115
8
8
174
8
8
202
8
8
37
8
8
32
8
8
92
8
8
33
8
8
47
8
8
87
8
8
46
8
8
43
8
8
45
8
8
66
8
8
18
8
8
53
8
8
58
8
8
59
8
8
70
8
8
19
8
8
23
8
8
60
8
8
162
8
8
110
8
8
69
8
8
68
8
8
65
8
8
50
8
8
24
8
8
65
8
8
47
8
8
81
8
8
69
8
8
132
8
8
40
8
8
55
8
8
48
8
8
116
8
8
101
8
8
48
8
8
25
8
8
65
8
8
51
8
8
171
8
8
40
8
8
86
8
8
40
8
8
65
8
8
61
8
8
78
8
8
98
8
8
84
8
8
49
8
8
37
8
8
54
8
8
42
8
8
127
8
8
108
8
8
42
8
8
66
8
8
41
8
8
83
8
8
77
8
8
157
8
8
63
8
8
62
8
8
32
8
8
31
8
8
98
8
8
22
8
8
58
8
8
44
8
8
51
8
8
34
8
8
38
8
8
156
8
8
50
8
8
146
8
8
96
8
8
185
8
8
55
8
8
39
8
8
109
8
8
31
8
8
42
8
8
40
8
8
36
8
8
111
8
8
85
8
8
45
8
8
27
8
8
32
8
8
38
8
8
31
8
8
55
8
8
109
8
8
32
8
8
115
8
8
48
8
8
67
8
8
76
8
8
69
8
8
87
8
8
71
8
8
76
8
8
64
8
8
50
8
8
61
8
8
43
8
8
94
8
8
41
8
8
38
8
8
42
8
8
46
8
8
45
8
8
43
8
8
42
8
8
22
8
8
88
8
8
28
8
8
64
8
8
64
8
8
23
8
8
80
8
8
76
8
8
31
8
8
29
8
8
67
8
8
66
8
8
62
8
8
42
8
8
25
8
8
112
8
8
68
8
8
33
8
8
102
8
8
86
8
8
37
8
8
65
8
8
87
8
8
29
8
8
20
8
8
19
8
8
43
8
8
28
8
8
46
8
8
31
8
8
61
8
8
74
8
8
35
8
8
97
8
8
45
8
8
88
8
8
74
8
8
19
8
8
38
8
8
67
8
8
45
8
8
162
8
8
38
8
8
33
8
8
24
8
8
128
8
8
128
8
8
187
8
8
55
8
8
116
8
8
65
8
8
35
8
8
49
8
8
60
8
8
137
8
8
28
8
8
23
8
8
92
8
8
51
8
8
66
8
8
34
8
8
36
8
8
117
8
8
47
8
8
64
8
8
97
8
8
34
8
8
183
8
8
43
8
8
30
8
8
103
8
8
24
8
8
54
8
8
33
8
8
175
8
8
42
8
8
94
8
8
56
8
8
60
8
8
35
8
8
47
8
8
76
8
8
20
8
8
61
8
8
68
8
8
38
8
8
36
8
8
135
8
8
22
8
8
46
8
8
50
8
8
57
8
8
92
8
8
72
8
8
24
8
8
21
8
8
176
8
8
87
8
8
27
8
8
40
8
8
102
8
8
53
8
8
64
8
8
31
8
8
37
8
8
41
8
8
51
8
8
38
8
8
29
8
8
29
8
8
34
8
8
53
8
8
93
8
8
41
8
8
52
8
8
38
8
8
30
8
8
92
8
8
44
8
8
21
8
8
83
8
8
116
8
8
40
8
8
71
8
8
36
8
8
39
8
8
61
8
8
61
8
8
351
8
8
36
8
8
49
8
8
158
8
8
33
8
8
69
8
8
46
8
8
68
8
8
24
8
8
138
8
8
102
8
8
45
8
8
107
8
8
27
8
8
93
8
8
248
8
8
45
8
8
57
8
8
38
8
8
69
8
8
88
8
8
96
8
8
20
8
8
79
8
8
26
8
8
169
8
8
80
8
8
46
8
8
75
8
8
45
8
8
64
8
8
76
8
8
87
8
8
100
8
8
82
8
8
96
8
8
70
8
8
29
8
8
69
8
8
38
8
8
48
8
8
87
8
8
22
8
8
170
8
8
98
8
8
98
8
8
118
8
8
28
8
8
67
8
8
27
8
8
21
8
8
163
8
8
38
8
8
125
8
8
56
8
8
54
8
8
166
8
8
27
8
8
39
8
8
76
8
8
40
8
8
128
8
8
44
8
8
110
8
8
32
8
8
71
8
8
80
8
8
48
8
8
30
8
8
34
8
8
77
8
8
103
8
8
25
8
8
25
8
8
46
8
8
30
8
8
129
8
8
38
8
8
39
8
8
58
8
8
70
8
8
125
8
8
42
8
8
56
8
8
62
8
8
64
8
8
89
8
8
59
8
8
87
8
8
25
8
8
128
8
8
31
8
8
79
8
8
52
8
8
47
8
8
26
8
8
54
8
8
107
8
8
123
8
8
32
8
8
95
8
8
99
8
8
33
8
8
46
8
8
146
8
8
37
8
8
54
8
8
44
8
8
26
8
8
266
8
8
33
8
8
37
8
8
38
8
8
102
8
8
48
8
8
31
8
8
51
8
8
24
8
8
40
8
8
68
8
8
63
8
8
29
8
8
126
8
8
45
8
8
26
8
8
77
8
8
29
8
8
36
8
8
29
8
8
34
8
8
45
8
8
53
8
8
61
8
8
70
8
8
166
8
8
35
8
8
28
8
8
48
8
8
24
8
8
157
8
8
64
8
8
62
8
8
32
8
8
68
8
8
28
8
8
44
8
8
48
8
8
61
8
8
48
8
8
26
8
8
41
8
8
70
8
8
35
8
8
23
8
8
20
8
8
76
8
8
60
8
8
27
8
8
39
8
8
64
8
8
70
8
8
88
8
8
36
8
8
91
8
8
72
8
8
67
8
8
49
8
8
68
8
8
64
8
8
41
8
8
178
8
8
29
8
8
58
8
8
92
8
8
32
8
8
83
8
8
51
8
8
170
8
8
101
8
8
64
8
8
37
8
8
59
8
8
57
8
8
109
8
8
94
8
8
31
8
8
63
8
8
66
8
8
163
8
8
41
8
8
34
8
8
28
8
8
97
8
8
67
8
8
50
8
8
65
8
8
68
8
8
67
8
8
62
8
8
26
8
8
128
8
8
84
8
8
58
8
8
72
8
8
102
8
8
92
8
8
39
8
8
49
8
8
73
8
8
52
8
8
70
8
8
76
8
8
96
8
8
69
8
8
121
8
8
84
8
8
63
8
8
130
8
8
59
8
8
39
8
8
53
8
8
37
8
8
60
8
8
84
8
8
38
8
8
88
8
8
88
8
8
27
8
8
142
8
8
114
8
8
38
8
8
48
8
8
42
8
8
26
8
8
20
8
8
128
8
8
108
8
8
34
8
8
43
8
8
80
8
8
60
8
8
82
8
8
53
8
8
33
8
8
68
8
8
163
8
8
118
8
8
36
8
8
26
8
8
103
8
8
38
8
8
126
8
8
50
8
8
75
8
8
62
8
8
141
8
8
40
8
8
23
8
8
59
8
8
51
8
8
90
8
8
45
8
8
52
8
8
66
8
8
81
8
8
92
8
8
101
8
8
64
8
8
27
8
8
130
8
8
70
8
8
34
8
8
33
8
8
54
8
8
54
8
8
57
8
8
53
8
8
48
8
8
38
8
8
28
8
8
54
8
8
38
8
8
68
8
8
26
8
8
59
8
8
25
8
8
65
8
8
130
8
8
59
8
8
116
8
8
65
8
8
50
8
8
61
8
8
31
8
8
81
8
8
59
8
8
56
8
8
122
8
8
22
8
8
32
8
8
24
8
8
34
8
8
59
8
8
71
8
8
83
8
8
41
8
8
151
8
8
22
8
8
25
8
8
113
8
8
42
8
8
34
8
8
35
8
8
41
8
8
29
8
8
47
8
8
72
8
8
23
8
8
20
8
8
53
8
8
62
8
8
47
8
8
70
8
8
71
8
8
31
8
8
109
8
8
57
8
8
39
8
8
60
8
8
73
8
8
47
8
8
31
8
8
36
8
8
32
8
8
62
8
8
54
8
8
93
8
8
68
8
8
24
8
8
88
8
8
60
8
8
26
8
8
43
8
8
40
8
8
32
8
8
127
8
8
28
8
8
20
8
8
103
8
8
161
8
8
42
8
8
79
8
8
49
8
8
61
8
8
82
8
8
42
8
8
93
8
8
49
8
8
136
8
8
58
8
8
46
8
8
55
8
8
78
8
8
48
8
8
29
8
8
45
8
8
62
8
8
21
8
8
67
8
8
39
8
8
28
8
8
58
8
8
27
8
8
70
8
8
77
8
8
65
8
8
67
8
8
45
8
8
91
8
8
54
8
8
67
8
8
88
8
8
84
8
8
58
8
8
33
8
8
63
8
8
92
8
8
72
8
8
119
8
8
92
8
8
27
8
8
37
8
8
31
8
8
38
8
8
37
8
8
25
8
8
93
8
8
76
8
8
62
8
8
34
8
8
37
8
8
93
8
8
46
8
8
44
8
8
30
8
8
53
8
8
83
8
8
104
8
8
27
8
8
40
8
8
69
8
8
59
8
8
54
8
8
106
8
8
31
8
8
121
8
8
201
8
8
45
8
8
23
8
8
41
8
8
23
8
8
102
8
8
75
8
8
59
8
8
26
8
8
69
8
8
57
8
8
21
8
8
24
8
8
44
8
8
71
8
8
33
8
8
30
8
8
62
8
8
73
8
8
32
8
8
46
8
8
33
8
8
98
8
8
100
8
8
38
8
8
36
8
8
24
8
8
73
8
8
64
8
8
37
8
8
63
8
8
152
8
8
117
8
8
24
8
8
63
8
8
24
8
8
38
8
8
148
8
8
35
8
8
39
8
8
96
8
8
137
8
8
80
8
8
88
8
8
60
8
8
59
8
8
40
8
8
93
8
8
59
8
8
50
8
8
31
8
8
101
8
8
47
8
8
93
8
8
40
8
8
94
8
8
54
8
8
45
8
8
39
8
8
40
8
8
34
8
8
35
8
8
37
8
8
59
8
8
93
8
8
67
8
8
67
8
8
88
8
8
48
8
8
67
8
8
46
8
8
43
8
8
53
8
8
32
8
8
66
8
8
100
8
8
35
8
8
119
8
8
31
8
8
55
8
8
32
8
8
42
8
8
64
8
8
28
8
8
46
8
8
28
8
8
98
8
8
63
8
8
39
8
8
24
8
8
55
8
8
39
8
8
92
8
8
27
8
8
24
8
8
46
8
8
43
8
8
56
8
8
79
8
8
67
8
8
59
8
8
24
8
8
23
8
8
28
8
8
86
8
8
52
8
8
55
8
8
27
8
8
29
8
8
95
8
8
57
8
8
48
8
8
58
8
8
32
8
8
169
8
8
69
8
8
122
8
8
38
8
8
68
8
8
43
8
8
42
8
8
91
8
8
40
8
8
45
8
8
42
8
8
53
8
8
63
8
8
87
8
8
45
8
8
19
8
8
83
8
8
30
8
8
36
8
8
53
8
8
48
8
8
29
8
8
92
8
8
60
8
8
44
8
8
54
8
8
28
8
8
75
8
8
50
8
8
30
8
8
59
8
8
50
8
8
36
8
8
78
8
8
23
8
8
57
8
8
41
8
8
35
8
8
65
8
8
46
8
8
27
8
8
51
8
8
69
8
8
26
8
8
92
8
8
24
8
8
99
8
8
32
8
8
41
8
8
51
8
8
243
8
8
40
8
8
50
8
8
126
8
8
35
8
8
27
8
8
39
8
8
24
8
8
31
8
8
25
8
8
142
8
8
70
8
8
66
8
8
28
8
8
40
8
8
25
8
8
102
8
8
58
8
8
41
8
8
64
8
8
36
8
8
50
8
8
32
8
8
135
8
8
90
8
8
93
8
8
90
8
8
55
8
8
28
8
8
103
8
8
54
8
8
69
8
8
59
8
8
161
8
8
93
8
8
49
8
8
66
8
8
100
8
8
67
8
8
80
8
8
27
8
8
15
8
8
40
8
8
113
8
8
32
8
8
135
8
8
77
8
8
33
8
8
58
8
8
47
8
8
255
8
8
44
8
8
32
8
8
146
8
8
98
8
8
57
8
8
41
8
8
209
8
8
37
8
8
89
8
8
96
8
8
22
8
8
52
8
8
87
8
8
42
8
8
98
8
8
19
8
8
75
8
8
29
8
8
34
8
8
45
8
8
118
8
8
103
8
8
21
8
8
51
8
8
141
8
8
185
8
8
97
8
8
52
8
8
111
10000
msout
