# Supplementary material for: The divergence history of European blue mussel species reconstructed from Approximate Bayesian Computation: the effects of sequencing techniques and sampling strategies
Source: PeerJ. 2018 Jul 30;6:e5198. doi: 10.7717/peerj.5198 (PMC6071616; doi:10.7717/peerj.5198)
Supplement: Supplemental Information 3 [file peerj-06-5198-s003.zip › Supplementary_Methods/input_simul/capture_n2/AM_hetero/bpfile]

# gal edu 1e+05 2.763e-08
198 389 243 169 278 80 208 102 191 356 148 293 133 308 222 151 106 224 94 193 182 218 86 103 175 195 862 96 208 144 260 159 162 173 180 241 197 172 258 218 229 230 359 86 425 120 198 113 210 185 229 289 210 147 332 259 164 160 208 182 150 93 210 105 218 188 103 185 130 199 145 183 151 139 141 157 276 113 204 387 186 326 214 172 226 264 318 218 202 190 151 227 258 190 160 88 210 222 203 32 271 151 199 400 147 180 156 192 82 137 177 201 291 48 142 396 332 259 187 241 172 197 220 196 281 234 128 95 211 169 447 174 126 224 150 109 213 279 201 184 127 197 315 374 171 184 196 507 219 245 257 201 238 207 210 253 226 134 297 213 158 138 260 135 177 335 254 293 260 87 146 99 139 223 437 178 174 149 289 231 218 171 189 167 267 138 164 172 134 254 518 234 233 182 148 273 160 284 303 237 312 245 279 127 178 230 183 123 150 187 123 312 231 160 162 37 167 351 182 201 205 124 201 94 394 163 242 347 187 279 358 151 219 199 264 249 279 607 245 289 91 152 141 357 261 178 360 246 137 193 151 37 191 163 297 260 188 240 211 166 189 60 28 104 110 78 54 67 40 125 224 97 34 58 29 35 169 149 347 180 73 164 108 163 73 72 49 187 41 70 45 123 130 93 70 82 78 90 80 57 158 87 107 111 91 130 86 104 131 91 105 140 82 100 57 83 85 67 74 109 61 124 52 90 68 72 99 58 76 259 62 84 101 89 60 132 92 366 46 132 114 66 182 51 81 78 25 57 158 75 103 29 82 75 56 18 63 176 52 79 41 126 59 54 70 72 134 97 51 98 100 240 60 87 107 110 96 88 107 113 92 53 92 84 53 20 45 129 70 466 84 61 187 100 53 130 163 75 113 85 1609 433 36 95 55 122 109 228 53 36 88 95 90 22 68 40 168 75 108 47 34 53 98 212 193 91 115 100 106 89 66 118 104 207 204 200 540 52 148 302 173 136 159 83 163 136 146 164 233 244 224 127 146 182 185 285 153 27 168 69 106 132 84 181 379 189 116 103 51 125 108 239 156 457 97 99 138 122 143 72 40 124 129 315 185 149 182 27 38 197 122 144 77 78 89 59 113 161 157 125 61 69 84 179 98 368 44 329 76 113 29 109 282 39 184 79
4 4 4 4 4 4 4 4 4 4 4 4 4 4 4 4 4 4 4 4 4 4 4 4 4 4 4 4 4 4 4 4 4 4 4 4 4 4 4 4 4 4 4 4 4 4 4 4 4 4 4 4 4 4 4 4 4 4 4 4 4 4 4 4 4 4 4 4 4 4 4 4 4 4 4 4 4 4 4 4 4 4 4 4 4 4 4 4 4 4 4 4 4 4 4 4 4 4 4 4 4 4 4 4 4 4 4 4 4 4 4 4 4 4 4 4 4 4 4 4 4 4 4 4 4 4 4 4 4 4 4 4 4 4 4 4 4 4 4 4 4 4 4 4 4 4 4 4 4 4 4 4 4 4 4 4 4 4 4 4 4 4 4 4 4 4 4 4 4 4 4 4 4 4 4 4 4 4 4 4 4 4 4 4 4 4 4 4 4 4 4 4 4 4 4 4 4 4 4 4 4 4 4 4 4 4 4 4 4 4 4 4 4 4 4 4 4 4 4 4 4 4 4 4 4 4 4 4 4 4 4 4 4 4 4 4 4 4 4 4 4 4 4 4 4 4 4 4 4 4 4 4 4 4 4 4 4 4 4 4 4 4 4 4 4 4 4 4 4 4 4 4 4 4 4 4 4 4 4 4 4 4 4 4 4 4 4 4 4 4 4 4 4 4 4 4 4 4 4 4 4 4 4 4 4 4 4 4 4 4 4 4 4 4 4 4 4 4 4 4 4 4 4 4 4 4 4 4 4 4 4 4 4 4 4 4 4 4 4 4 4 4 4 4 4 4 4 4 4 4 4 4 4 4 4 4 4 4 4 4 4 4 4 4 4 4 4 4 4 4 4 4 4 4 4 4 4 4 4 4 4 4 4 4 4 4 4 4 4 4 4 4 4 4 4 4 4 4 4 4 4 4 4 4 4 4 4 4 4 4 4 4 4 4 4 4 4 4 4 4 4 4 4 4 4 4 4 4 4 4 4 4 4 4 4 4 4 4 4 4 4 4 4 4 4 4 4 4 4 4 4 4 4 4 4 4 4 4 4 4 4 4 4 4 4 4 4 4 4 4 4 4 4 4 4 4 4 4 4 4 4 4 4 4 4 4 4 4 4 4 4 4 4 4 4 4 4 4 4 4 4 4 4 4 4 4 4 4 4 4 4 4 4 4 4 4
4 4 4 4 4 4 4 4 4 4 4 4 4 4 4 4 4 4 4 4 4 4 4 4 4 4 4 4 4 4 4 4 4 4 4 4 4 4 4 4 4 4 4 4 4 4 4 4 4 4 4 4 4 4 4 4 4 4 4 4 4 4 4 4 4 4 4 4 4 4 4 4 4 4 4 4 4 4 4 4 4 4 4 4 4 4 4 4 4 4 4 4 4 4 4 4 4 4 4 4 4 4 4 4 4 4 4 4 4 4 4 4 4 4 4 4 4 4 4 4 4 4 4 4 4 4 4 4 4 4 4 4 4 4 4 4 4 4 4 4 4 4 4 4 4 4 4 4 4 4 4 4 4 4 4 4 4 4 4 4 4 4 4 4 4 4 4 4 4 4 4 4 4 4 4 4 4 4 4 4 4 4 4 4 4 4 4 4 4 4 4 4 4 4 4 4 4 4 4 4 4 4 4 4 4 4 4 4 4 4 4 4 4 4 4 4 4 4 4 4 4 4 4 4 4 4 4 4 4 4 4 4 4 4 4 4 4 4 4 4 4 4 4 4 4 4 4 4 4 4 4 4 4 4 4 4 4 4 4 4 4 4 4 4 4 4 4 4 4 4 4 4 4 4 4 4 4 4 4 4 4 4 4 4 4 4 4 4 4 4 4 4 4 4 4 4 4 4 4 4 4 4 4 4 4 4 4 4 4 4 4 4 4 4 4 4 4 4 4 4 4 4 4 4 4 4 4 4 4 4 4 4 4 4 4 4 4 4 4 4 4 4 4 4 4 4 4 4 4 4 4 4 4 4 4 4 4 4 4 4 4 4 4 4 4 4 4 4 4 4 4 4 4 4 4 4 4 4 4 4 4 4 4 4 4 4 4 4 4 4 4 4 4 4 4 4 4 4 4 4 4 4 4 4 4 4 4 4 4 4 4 4 4 4 4 4 4 4 4 4 4 4 4 4 4 4 4 4 4 4 4 4 4 4 4 4 4 4 4 4 4 4 4 4 4 4 4 4 4 4 4 4 4 4 4 4 4 4 4 4 4 4 4 4 4 4 4 4 4 4 4 4 4 4 4 4 4 4 4 4 4 4 4 4 4 4 4 4 4 4 4 4 4 4 4 4 4 4 4 4 4 4 4 4 4 4 4 4 4 4 4 4 4 4 4 4
2.188296 4.299228 2.685636 1.867788 3.072456 0.88416 2.298816 1.127304 2.110932 3.934512 1.635696 3.238236 1.469916 3.404016 2.453544 1.668852 1.171512 2.475648 1.038888 2.133036 2.011464 2.409336 0.950472 1.138356 1.9341 2.15514 9.526824 1.060992 2.298816 1.591488 2.87352 1.757268 1.790424 1.911996 1.98936 2.663532 2.177244 1.900944 2.851416 2.409336 2.530908 2.54196 3.967668 0.950472 4.6971 1.32624 2.188296 1.248876 2.32092 2.04462 2.530908 3.194028 2.32092 1.624644 3.669264 2.862468 1.812528 1.76832 2.298816 2.011464 1.6578 1.027836 2.32092 1.16046 2.409336 2.077776 1.138356 2.04462 1.43676 2.199348 1.60254 2.022516 1.668852 1.536228 1.558332 1.735164 3.050352 1.248876 2.254608 4.277124 2.055672 3.602952 2.365128 1.900944 2.497752 2.917728 3.514536 2.409336 2.232504 2.09988 1.668852 2.508804 2.851416 2.09988 1.76832 0.972576 2.32092 2.453544 2.243556 0.353664 2.995092 1.668852 2.199348 4.4208 1.624644 1.98936 1.724112 2.121984 0.906264 1.514124 1.956204 2.221452 3.216132 0.530496 1.569384 4.376592 3.669264 2.862468 2.066724 2.663532 1.900944 2.177244 2.43144 2.166192 3.105612 2.586168 1.414656 1.04994 2.331972 1.867788 4.940244 1.923048 1.392552 2.475648 1.6578 1.204668 2.354076 3.083508 2.221452 2.033568 1.403604 2.177244 3.48138 4.133448 1.889892 2.033568 2.166192 5.603364 2.420388 2.70774 2.840364 2.221452 2.630376 2.287764 2.32092 2.796156 2.497752 1.480968 3.282444 2.354076 1.746216 1.525176 2.87352 1.49202 1.956204 3.70242 2.807208 3.238236 2.87352 0.961524 1.613592 1.094148 1.536228 2.464596 4.829724 1.967256 1.923048 1.646748 3.194028 2.553012 2.409336 1.889892 2.088828 1.845684 2.950884 1.525176 1.812528 1.900944 1.480968 2.807208 5.724936 2.586168 2.575116 2.011464 1.635696 3.017196 1.76832 3.138768 3.348756 2.619324 3.448224 2.70774 3.083508 1.403604 1.967256 2.54196 2.022516 1.359396 1.6578 2.066724 1.359396 3.448224 2.553012 1.76832 1.790424 0.408924 1.845684 3.879252 2.011464 2.221452 2.26566 1.370448 2.221452 1.038888 4.354488 1.801476 2.674584 3.835044 2.066724 3.083508 3.956616 1.668852 2.420388 2.199348 2.917728 2.751948 3.083508 6.708564 2.70774 3.194028 1.005732 1.679904 1.558332 3.945564 2.884572 1.967256 3.97872 2.718792 1.514124 2.133036 1.668852 0.408924 2.110932 1.801476 3.282444 2.87352 2.077776 2.65248 2.331972 1.834632 2.088828 0.66312 0.309456 1.149408 1.21572 0.862056 0.596808 0.740484 0.44208 1.3815 2.475648 1.072044 0.375768 0.641016 0.320508 0.38682 1.867788 1.646748 3.835044 1.98936 0.806796 1.812528 1.193616 1.801476 0.806796 0.795744 0.541548 2.066724 0.453132 0.77364 0.49734 1.359396 1.43676 1.027836 0.77364 0.906264 0.862056 0.99468 0.88416 0.629964 1.746216 0.961524 1.182564 1.226772 1.005732 1.43676 0.950472 1.149408 1.447812 1.005732 1.16046 1.54728 0.906264 1.1052 0.629964 0.917316 0.93942 0.740484 0.817848 1.204668 0.674172 1.370448 0.574704 0.99468 0.751536 0.795744 1.094148 0.641016 0.839952 2.862468 0.685224 0.928368 1.116252 0.983628 0.66312 1.458864 1.016784 4.045032 0.508392 1.458864 1.259928 0.729432 2.011464 0.563652 0.895212 0.862056 0.2763 0.629964 1.746216 0.8289 1.138356 0.320508 0.906264 0.8289 0.618912 0.198936 0.696276 1.945152 0.574704 0.873108 0.453132 1.392552 0.652068 0.596808 0.77364 0.795744 1.480968 1.072044 0.563652 1.083096 1.1052 2.65248 0.66312 0.961524 1.182564 1.21572 1.060992 0.972576 1.182564 1.248876 1.016784 0.585756 1.016784 0.928368 0.585756 0.22104 0.49734 1.425708 0.77364 5.150232 0.928368 0.674172 2.066724 1.1052 0.585756 1.43676 1.801476 0.8289 1.248876 0.93942 17.782668 4.785516 0.397872 1.04994 0.60786 1.348344 1.204668 2.519856 0.585756 0.397872 0.972576 1.04994 0.99468 0.243144 0.751536 0.44208 1.856736 0.8289 1.193616 0.519444 0.375768 0.585756 1.083096 2.343024 2.133036 1.005732 1.27098 1.1052 1.171512 0.983628 0.729432 1.304136 1.149408 2.287764 2.254608 2.2104 5.96808 0.574704 1.635696 3.337704 1.911996 1.503072 1.757268 0.917316 1.801476 1.503072 1.613592 1.812528 2.575116 2.696688 2.475648 1.403604 1.613592 2.011464 2.04462 3.14982 1.690956 0.298404 1.856736 0.762588 1.171512 1.458864 0.928368 2.000412 4.188708 2.088828 1.282032 1.138356 0.563652 1.3815 1.193616 2.641428 1.724112 5.050764 1.072044 1.094148 1.525176 1.348344 1.580436 0.795744 0.44208 1.370448 1.425708 3.48138 2.04462 1.646748 2.011464 0.298404 0.419976 2.177244 1.348344 1.591488 0.851004 0.862056 0.983628 0.652068 1.248876 1.779372 1.735164 1.3815 0.674172 0.762588 0.928368 1.978308 1.083096 4.067136 0.486288 3.636108 0.839952 1.248876 0.320508 1.204668 3.116664 0.431028 2.033568 0.873108
1.094148 2.149614 1.342818 0.933894 1.536228 0.44208 1.149408 0.563652 1.055466 1.967256 0.817848 1.619118 0.734958 1.702008 1.226772 0.834426 0.585756 1.237824 0.519444 1.066518 1.005732 1.204668 0.475236 0.569178 0.96705 1.07757 4.763412 0.530496 1.149408 0.795744 1.43676 0.878634 0.895212 0.955998 0.99468 1.331766 1.088622 0.950472 1.425708 1.204668 1.265454 1.27098 1.983834 0.475236 2.34855 0.66312 1.094148 0.624438 1.16046 1.02231 1.265454 1.597014 1.16046 0.812322 1.834632 1.431234 0.906264 0.88416 1.149408 1.005732 0.8289 0.513918 1.16046 0.58023 1.204668 1.038888 0.569178 1.02231 0.71838 1.099674 0.80127 1.011258 0.834426 0.768114 0.779166 0.867582 1.525176 0.624438 1.127304 2.138562 1.027836 1.801476 1.182564 0.950472 1.248876 1.458864 1.757268 1.204668 1.116252 1.04994 0.834426 1.254402 1.425708 1.04994 0.88416 0.486288 1.16046 1.226772 1.121778 0.176832 1.497546 0.834426 1.099674 2.2104 0.812322 0.99468 0.862056 1.060992 0.453132 0.757062 0.978102 1.110726 1.608066 0.265248 0.784692 2.188296 1.834632 1.431234 1.033362 1.331766 0.950472 1.088622 1.21572 1.083096 1.552806 1.293084 0.707328 0.52497 1.165986 0.933894 2.470122 0.961524 0.696276 1.237824 0.8289 0.602334 1.177038 1.541754 1.110726 1.016784 0.701802 1.088622 1.74069 2.066724 0.944946 1.016784 1.083096 2.801682 1.210194 1.35387 1.420182 1.110726 1.315188 1.143882 1.16046 1.398078 1.248876 0.740484 1.641222 1.177038 0.873108 0.762588 1.43676 0.74601 0.978102 1.85121 1.403604 1.619118 1.43676 0.480762 0.806796 0.547074 0.768114 1.232298 2.414862 0.983628 0.961524 0.823374 1.597014 1.276506 1.204668 0.944946 1.044414 0.922842 1.475442 0.762588 0.906264 0.950472 0.740484 1.403604 2.862468 1.293084 1.287558 1.005732 0.817848 1.508598 0.88416 1.569384 1.674378 1.309662 1.724112 1.35387 1.541754 0.701802 0.983628 1.27098 1.011258 0.679698 0.8289 1.033362 0.679698 1.724112 1.276506 0.88416 0.895212 0.204462 0.922842 1.939626 1.005732 1.110726 1.13283 0.685224 1.110726 0.519444 2.177244 0.900738 1.337292 1.917522 1.033362 1.541754 1.978308 0.834426 1.210194 1.099674 1.458864 1.375974 1.541754 3.354282 1.35387 1.597014 0.502866 0.839952 0.779166 1.972782 1.442286 0.983628 1.98936 1.359396 0.757062 1.066518 0.834426 0.204462 1.055466 0.900738 1.641222 1.43676 1.038888 1.32624 1.165986 0.917316 1.044414 0.33156 0.154728 0.574704 0.60786 0.431028 0.298404 0.370242 0.22104 0.69075 1.237824 0.536022 0.187884 0.320508 0.160254 0.19341 0.933894 0.823374 1.917522 0.99468 0.403398 0.906264 0.596808 0.900738 0.403398 0.397872 0.270774 1.033362 0.226566 0.38682 0.24867 0.679698 0.71838 0.513918 0.38682 0.453132 0.431028 0.49734 0.44208 0.314982 0.873108 0.480762 0.591282 0.613386 0.502866 0.71838 0.475236 0.574704 0.723906 0.502866 0.58023 0.77364 0.453132 0.5526 0.314982 0.458658 0.46971 0.370242 0.408924 0.602334 0.337086 0.685224 0.287352 0.49734 0.375768 0.397872 0.547074 0.320508 0.419976 1.431234 0.342612 0.464184 0.558126 0.491814 0.33156 0.729432 0.508392 2.022516 0.254196 0.729432 0.629964 0.364716 1.005732 0.281826 0.447606 0.431028 0.13815 0.314982 0.873108 0.41445 0.569178 0.160254 0.453132 0.41445 0.309456 0.099468 0.348138 0.972576 0.287352 0.436554 0.226566 0.696276 0.326034 0.298404 0.38682 0.397872 0.740484 0.536022 0.281826 0.541548 0.5526 1.32624 0.33156 0.480762 0.591282 0.60786 0.530496 0.486288 0.591282 0.624438 0.508392 0.292878 0.508392 0.464184 0.292878 0.11052 0.24867 0.712854 0.38682 2.575116 0.464184 0.337086 1.033362 0.5526 0.292878 0.71838 0.900738 0.41445 0.624438 0.46971 8.891334 2.392758 0.198936 0.52497 0.30393 0.674172 0.602334 1.259928 0.292878 0.198936 0.486288 0.52497 0.49734 0.121572 0.375768 0.22104 0.928368 0.41445 0.596808 0.259722 0.187884 0.292878 0.541548 1.171512 1.066518 0.502866 0.63549 0.5526 0.585756 0.491814 0.364716 0.652068 0.574704 1.143882 1.127304 1.1052 2.98404 0.287352 0.817848 1.668852 0.955998 0.751536 0.878634 0.458658 0.900738 0.751536 0.806796 0.906264 1.287558 1.348344 1.237824 0.701802 0.806796 1.005732 1.02231 1.57491 0.845478 0.149202 0.928368 0.381294 0.585756 0.729432 0.464184 1.000206 2.094354 1.044414 0.641016 0.569178 0.281826 0.69075 0.596808 1.320714 0.862056 2.525382 0.536022 0.547074 0.762588 0.674172 0.790218 0.397872 0.22104 0.685224 0.712854 1.74069 1.02231 0.823374 1.005732 0.149202 0.209988 1.088622 0.674172 0.795744 0.425502 0.431028 0.491814 0.326034 0.624438 0.889686 0.867582 0.69075 0.337086 0.381294 0.464184 0.989154 0.541548 2.033568 0.243144 1.818054 0.419976 0.624438 0.160254 0.602334 1.558332 0.215514 1.016784 0.436554
