# Supplementary material for: The divergence history of European blue mussel species reconstructed from Approximate Bayesian Computation: the effects of sequencing techniques and sampling strategies
Source: PeerJ. 2018 Jul 30;6:e5198. doi: 10.7717/peerj.5198 (PMC6071616; doi:10.7717/peerj.5198)
Supplement: Supplemental Information 3 [file peerj-06-5198-s003.zip › Supplementary_Methods/input_simul/capture_n2/AM_hetero/spinput.txt]

516
4
4
198
4
4
389
4
4
243
4
4
169
4
4
278
4
4
80
4
4
208
4
4
102
4
4
191
4
4
356
4
4
148
4
4
293
4
4
133
4
4
308
4
4
222
4
4
151
4
4
106
4
4
224
4
4
94
4
4
193
4
4
182
4
4
218
4
4
86
4
4
103
4
4
175
4
4
195
4
4
862
4
4
96
4
4
208
4
4
144
4
4
260
4
4
159
4
4
162
4
4
173
4
4
180
4
4
241
4
4
197
4
4
172
4
4
258
4
4
218
4
4
229
4
4
230
4
4
359
4
4
86
4
4
425
4
4
120
4
4
198
4
4
113
4
4
210
4
4
185
4
4
229
4
4
289
4
4
210
4
4
147
4
4
332
4
4
259
4
4
164
4
4
160
4
4
208
4
4
182
4
4
150
4
4
93
4
4
210
4
4
105
4
4
218
4
4
188
4
4
103
4
4
185
4
4
130
4
4
199
4
4
145
4
4
183
4
4
151
4
4
139
4
4
141
4
4
157
4
4
276
4
4
113
4
4
204
4
4
387
4
4
186
4
4
326
4
4
214
4
4
172
4
4
226
4
4
264
4
4
318
4
4
218
4
4
202
4
4
190
4
4
151
4
4
227
4
4
258
4
4
190
4
4
160
4
4
88
4
4
210
4
4
222
4
4
203
4
4
32
4
4
271
4
4
151
4
4
199
4
4
400
4
4
147
4
4
180
4
4
156
4
4
192
4
4
82
4
4
137
4
4
177
4
4
201
4
4
291
4
4
48
4
4
142
4
4
396
4
4
332
4
4
259
4
4
187
4
4
241
4
4
172
4
4
197
4
4
220
4
4
196
4
4
281
4
4
234
4
4
128
4
4
95
4
4
211
4
4
169
4
4
447
4
4
174
4
4
126
4
4
224
4
4
150
4
4
109
4
4
213
4
4
279
4
4
201
4
4
184
4
4
127
4
4
197
4
4
315
4
4
374
4
4
171
4
4
184
4
4
196
4
4
507
4
4
219
4
4
245
4
4
257
4
4
201
4
4
238
4
4
207
4
4
210
4
4
253
4
4
226
4
4
134
4
4
297
4
4
213
4
4
158
4
4
138
4
4
260
4
4
135
4
4
177
4
4
335
4
4
254
4
4
293
4
4
260
4
4
87
4
4
146
4
4
99
4
4
139
4
4
223
4
4
437
4
4
178
4
4
174
4
4
149
4
4
289
4
4
231
4
4
218
4
4
171
4
4
189
4
4
167
4
4
267
4
4
138
4
4
164
4
4
172
4
4
134
4
4
254
4
4
518
4
4
234
4
4
233
4
4
182
4
4
148
4
4
273
4
4
160
4
4
284
4
4
303
4
4
237
4
4
312
4
4
245
4
4
279
4
4
127
4
4
178
4
4
230
4
4
183
4
4
123
4
4
150
4
4
187
4
4
123
4
4
312
4
4
231
4
4
160
4
4
162
4
4
37
4
4
167
4
4
351
4
4
182
4
4
201
4
4
205
4
4
124
4
4
201
4
4
94
4
4
394
4
4
163
4
4
242
4
4
347
4
4
187
4
4
279
4
4
358
4
4
151
4
4
219
4
4
199
4
4
264
4
4
249
4
4
279
4
4
607
4
4
245
4
4
289
4
4
91
4
4
152
4
4
141
4
4
357
4
4
261
4
4
178
4
4
360
4
4
246
4
4
137
4
4
193
4
4
151
4
4
37
4
4
191
4
4
163
4
4
297
4
4
260
4
4
188
4
4
240
4
4
211
4
4
166
4
4
189
4
4
60
4
4
28
4
4
104
4
4
110
4
4
78
4
4
54
4
4
67
4
4
40
4
4
125
4
4
224
4
4
97
4
4
34
4
4
58
4
4
29
4
4
35
4
4
169
4
4
149
4
4
347
4
4
180
4
4
73
4
4
164
4
4
108
4
4
163
4
4
73
4
4
72
4
4
49
4
4
187
4
4
41
4
4
70
4
4
45
4
4
123
4
4
130
4
4
93
4
4
70
4
4
82
4
4
78
4
4
90
4
4
80
4
4
57
4
4
158
4
4
87
4
4
107
4
4
111
4
4
91
4
4
130
4
4
86
4
4
104
4
4
131
4
4
91
4
4
105
4
4
140
4
4
82
4
4
100
4
4
57
4
4
83
4
4
85
4
4
67
4
4
74
4
4
109
4
4
61
4
4
124
4
4
52
4
4
90
4
4
68
4
4
72
4
4
99
4
4
58
4
4
76
4
4
259
4
4
62
4
4
84
4
4
101
4
4
89
4
4
60
4
4
132
4
4
92
4
4
366
4
4
46
4
4
132
4
4
114
4
4
66
4
4
182
4
4
51
4
4
81
4
4
78
4
4
25
4
4
57
4
4
158
4
4
75
4
4
103
4
4
29
4
4
82
4
4
75
4
4
56
4
4
18
4
4
63
4
4
176
4
4
52
4
4
79
4
4
41
4
4
126
4
4
59
4
4
54
4
4
70
4
4
72
4
4
134
4
4
97
4
4
51
4
4
98
4
4
100
4
4
240
4
4
60
4
4
87
4
4
107
4
4
110
4
4
96
4
4
88
4
4
107
4
4
113
4
4
92
4
4
53
4
4
92
4
4
84
4
4
53
4
4
20
4
4
45
4
4
129
4
4
70
4
4
466
4
4
84
4
4
61
4
4
187
4
4
100
4
4
53
4
4
130
4
4
163
4
4
75
4
4
113
4
4
85
4
4
1609
4
4
433
4
4
36
4
4
95
4
4
55
4
4
122
4
4
109
4
4
228
4
4
53
4
4
36
4
4
88
4
4
95
4
4
90
4
4
22
4
4
68
4
4
40
4
4
168
4
4
75
4
4
108
4
4
47
4
4
34
4
4
53
4
4
98
4
4
212
4
4
193
4
4
91
4
4
115
4
4
100
4
4
106
4
4
89
4
4
66
4
4
118
4
4
104
4
4
207
4
4
204
4
4
200
4
4
540
4
4
52
4
4
148
4
4
302
4
4
173
4
4
136
4
4
159
4
4
83
4
4
163
4
4
136
4
4
146
4
4
164
4
4
233
4
4
244
4
4
224
4
4
127
4
4
146
4
4
182
4
4
185
4
4
285
4
4
153
4
4
27
4
4
168
4
4
69
4
4
106
4
4
132
4
4
84
4
4
181
4
4
379
4
4
189
4
4
116
4
4
103
4
4
51
4
4
125
4
4
108
4
4
239
4
4
156
4
4
457
4
4
97
4
4
99
4
4
138
4
4
122
4
4
143
4
4
72
4
4
40
4
4
124
4
4
129
4
4
315
4
4
185
4
4
149
4
4
182
4
4
27
4
4
38
4
4
197
4
4
122
4
4
144
4
4
77
4
4
78
4
4
89
4
4
59
4
4
113
4
4
161
4
4
157
4
4
125
4
4
61
4
4
69
4
4
84
4
4
179
4
4
98
4
4
368
4
4
44
4
4
329
4
4
76
4
4
113
4
4
29
4
4
109
4
4
282
4
4
39
4
4
184
4
4
79
10000
msout
