# Supplementary material for: The divergence history of European blue mussel species reconstructed from Approximate Bayesian Computation: the effects of sequencing techniques and sampling strategies
Source: PeerJ. 2018 Jul 30;6:e5198. doi: 10.7717/peerj.5198 (PMC6071616; doi:10.7717/peerj.5198)
Supplement: Supplemental Information 4 — The “input_data1” folder should be placed in the “Supplementary_Methods” directory and pooled with the “input_data2” folder. They have been separated because of a maximal size issue when uploading to the PeerJ website. [file peerj-06-5198-s004.zip › Supplementary_Methods.input_data1/input_data/rna-seq_n2/bpfile]

# Mytilus_galloprovincialis Mytilus_edulis 1e+05 2.763e-08
44 59 48 104 22 105 128 63 61 57 167 79 39 49 69 51 55 19 43 47 61 32 49 61 42 63 67 30 62 72 243 108 50 49 44 32 68 36 35 150 26 28 25 31 84 41 89 159 29 88 57 34 54 23 130 105 26 39 81 87 104 38 63 168 75 65 44 99 76 48 21 104 58 23 65 61 112 83 184 28 59 35 55 40 229 91 89 78 33 94 20 153 101 69 31 46 37 19 102 25 65 95 68 138 49 180 67 44 57 61 44 140 33 123 54 23 42 98 92 164 73 174 25 76 35 59 21 116 85 193 62 50 88 48 22 76 79 18 57 163 39 59 62 30 68 33 35 134 114 53 47 85 128 73 91 74 60 61 43 21 70 85 28 74 54 42 71 36 62 137 132 93 28 44 80 42 150 69 30 22 33 101 29 49 86 33 137 110 23 37 40 88 110 31 51 24 75 31 50 51 133 75 63 76 40 50 53 50 108 46 40 54 75 52 48 45 33 92 29 111 28 102 118 152 69 52 74 27 151 35 56 33 84 100 29 39 35 28 149 40 43 63 61 59 63 54 51 66 21 170 47 19 57 45 137 18 91 116 72 51 46 27 103 119 51 67 95 34 135 57 42 68 29 39 150 95 42 41 17 97 38 29 90 48 50 37 40 103 61 47 60 28 46 94 112 39 68 50 34 133 21 54 50 53 33 137 21 135 94 40 37 93 97 46 291 23 60 52 58 80 95 44 69 63 67 22 39 32 54 69 31 88 30 52 31 103 101 49 43 49 51 60 51 36 40 98 110 134 76 76 146 55 83 21 39 24 51 34 69 67 26 43 36 115 30 68 68 65 53 77 25 56 62 69 96 46 56 127 40 71 43 47 62 88 41 147 32 28 56 50 144 59 36 70 71 63 22 101 54 39 45 35 124 34 75 34 86 21 111 25 28 120 74 81 83 41 51 56 97 104 39 42 44 118 78 84 84 50 86 42 116 37 86 64 67 27 88 21 54 68 80 182 64 53 106 83 49 76 72 35 57 153 40 43 45 69 98 50 24 25 31 99 73 59 45 56 43 66 60 85 28 31 148 35 101 55 76 56 53 55 19 69 52 83 80 25 49 18 72 39 59 91 59 36 28 76 23 67 101 71 31 113 35 22 83 60 46 44 50 30 82 30 102 74 59 26 159 116 160 26 48 41 35 94 33 54 63 180 34 50 39 52 32 85 59 104 80 135 40 56 31 140 126 129 60 82 86 28 47 103 79 61 39 48 159 21 30 53 206 155 93 119 37 49 94 102 34 65 76 95 94 75 125 38 66 43 72 44 110 33 56 103 23 48 56 114 50 49 156 147 36 29 53 94 93 68 138 109 38 30 87 95 54 56 68 93 35 23 84 76 27 53 38 112 42 45 43 54 56 71 180 49 99 28 89 47 85 88 69 90 63 80 174 79 42 48 132 72 20 32 25 35 43 92 84 36 67 38 73 85 39 128 130 49 104 63 83 94 15 207 48 70 53 42 32 33 36 150 28 67 27 83 26 47 40 62 36 139 46 204 36 74 124 118 76 31 79 92 45 53 81 66 37 44 114 62 34 39 102 45 48 26 39 44 41 77 47 46 53 25 199 91 122 93 214 21 36 71 24 64 61 82 22 143 69 52 60 65 28 17 32 41 44 70 57 62 71 169 41 126 187 75 61 43 40 72 57 40 53 138 62 78 109 53 38 108 60 140 86 25 82 137 22 27 127 24 93 55 51 72 177 62 32 55 90 75 108 39 38 50 32 160 93 39 38 53 78 30 23 107 74 63 55 23 96 60 50 118 48 67 38 86 43 57 38 60 125 91 92 50 114 62 192 65 83 25 65 49 181 23 24 64 62 30 92 33 104 39 82 66 32 70 58 46 79 68 116 63 126 23 47 52 28 40 30 93 25 170 228 64 41 105 66 29 28 42 64 35 21 98 77 72 45 120 69 46 70 62 87 236 36 118 143 71 56 45 78 39 41 85 66 69 207 67 33 65 123 53 44 55 54 89 112 77 85 34 75 86 74 44 31 73 67 41 96 106 158 89 88 69 103 41 29 45 44 58 38 47 39 39 36 26 52 28 134 40 47 68 73 57 58 50 75 38 71 55 90 121 34 62 159 144 86 59 97 96 54 48 41 142 24 23 45 30 41 41 99 85 20 44 47 29 86 27 38 163 21 33 102 57 57 26 26 48 71 64 37 48 111 82 92 107 33 28 138 39 85 106 49 33 55 41 137 53 18 47 27 45 79 86 51 41 36 69 40 37 87 60 53 67 53 102 143 68 29 50 79 54 53 112 161 21 130 42 56 72 38 116 51 41 141 87 49 134 46 34 32 65 160 46 107 46 75 73 36 67 38 23 26 28 141 43 26 40 71 54 71 29 20 74 65 34 62 252 49 65 289 68 39 77 56 104 60 23 39 162 88 23 28 67 193 30 105 37 26 38 54 57 36 69 78 35 48 115 175 56 204 37 92 57 87 48 67 45 67 48 56 58 84 72 53 68 79 35 162 171 71 69 81 24 33 34 65 98 85 82 139 43 54 48 118 101 49 25 67 52 177 27 42 26 89 40 69 77 78 126 84 117 43 54 62 129 108 58 67 56 87 77 197 92 69 62 28 32 31 31 118 46 60 54 61 66 34 54 156 50 158 97 24 229 57 97 110 46 58 21 68 111 85 116 26 35 60 86 32 69 113 32 115 36 69 74 76 69 87 73 26 80 35 67 30 50 61 62 43 97 41 38 46 58 47 84 44 36 101 67 51 87 64 36 84 77 65 34 120 67 62 26 52 28 33 117 75 50 69 30 103 90 38 37 67 94 48 22 41 22 46 30 46 36 67 74 36 98 95 74 20 41 83 67 48 150 20 202 36 34 74 128 133 194 59 116 66 95 49 26 67 137 38 28 94 52 66 35 53 117 40 49 68 28 25 98 38 186 52 24 35 111 47 54 44 190 30 43 52 94 59 81 88 47 77 63 70 54 38 40 135 38 62 51 89 98 73 27 21 18 192 90 47 43 114 53 64 25 31 46 58 43 77 40 24 29 42 34 27 53 54 41 96 18 51 42 55 40 92 44 54 84 116 59 79 36 57 64 61 74 424 51 32 65 167 34 75 49 68 38 139 113 72 41 25 131 74 29 116 79 248 52 80 39 69 99 89 105 20 80 50 172 81 48 84 48 64 86 113 22 100 86 100 72 51 37 69 41 50 92 34 22 23 171 99 100 118 29 69 27 48 163 61 126 57 61 238 39 80 41 128 46 110 42 37 74 81 57 30 33 79 105 54 67 46 66 146 54 47 57 37 71 131 21 58 56 62 68 89 61 97 69 129 41 81 75 33 57 54 28 32 50 32 55 108 124 32 97 39 99 46 73 153 22 73 41 98 45 26 270 51 39 102 54 64 51 50 68 63 37 137 49 80 29 57 29 40 51 45 114 61 79 47 167 47 33 48 41 25 171 62 32 81 69 33 52 22 53 95 62 53 27 72 36 39 87 60 63 44 77 79 89 36 96 76 67 49 68 64 44 34 181 33 72 92 35 83 35 58 40 173 101 64 63 88 58 109 94 32 40 64 23 67 168 41 73 71 30 97 68 53 68 21 35 70 71 63 22 46 129 85 59 90 45 111 94 39 50 52 71 77 124 69 171 86 69 130 87 77 53 54 20 75 29 90 39 61 106 89 31 158 136 45 52 75 47 35 22 128 46 109 80 23 92 32 25 62 93 54 26 38 68 205 118 46 26 26 103 45 126 54 77 21 40 148 70 27 23 60 52 92 45 52 66 109 92 102 72 30 135 22 71 126 37 58 90 86 54 38 33 70 53 68 26 78 26 72 34 34 130 61 117 65 58 61 32 72 59 20 125 22 32 34 74 72 83 47 167 37 27 52 113 29 42 43 36 41 33 53 41 79 83 64 56 64 47 76 72 42 40 115 48 23 57 40 74 71 81 25 47 77 47 24 32 65 28 73 113 103 37 88 63 36 48 32 22 127 39 20 103 162 64 26 79 161 50 92 28 100 45 93 49 136 46 70 80 67 91 45 70 51 68 39 28 96 41 72 79 65 74 45 21 92 54 67 60 88 90 33 69 93 73 119 28 96 55 77 31 40 73 37 37 25 110 81 64 36 37 94 49 45 36 31 61 27 87 80 24 110 27 43 45 71 64 108 45 54 34 36 121 27 55 201 64 31 30 45 45 87 29 77 22 32 59 45 49 76 57 45 20 26 50 45 71 38 61 22 27 35 63 28 84 41 45 49 33 97 103 53 51 49 38 63 83 67 50 63 153 117 29 77 25 24 38 150 35 18 75 28 96 170 82 88 63 21 59 40 47 50 31 41 102 48 147 40 27 96 54 95 40 43 34 123 37 59 99 71 111 89 48 66 47 45 53 38 74 165 33 37 41 119 34 57 33 45 28 26 75 48 46 28 106 64 39 24 59 39 45 98 34 48 47 77 79 67 63 48 41 71 86 53 65 54 25 39 45 95 129 48 69 67 190 69 124 38 70 23 44 42 92 85 57 63 46 52 64 87 45 43 92 36 36 81 33 48 40 120 22 62 44 63 32 35 75 32 34 52 36 78 31 57 36 42 57 91 48 34 42 51 19 31 72 49 93 21 42 58 100 32 45 58 247 62 59 38 53 127 35 27 39 24 41 27 38 25 67 144 143 105 66 28 42 28 102 38 58 46 65 62 34 146 33 93 101 91 55 42 103 54 69 59 161 97 52 66 107 67 82 28 42 113 32 136 88 38 62 256 40 27 45 149 104 28 99 66 33 223 37 107 96 26 87 61 101 19 79 29 39 28 27 69 142 104 21 62 142 187 101 27 52 126
4 4 4 4 4 4 4 4 4 4 4 4 4 4 4 4 4 4 4 4 4 4 4 4 4 4 4 4 4 4 4 4 4 4 4 4 4 4 4 4 4 4 4 4 4 4 4 4 4 4 4 4 4 4 4 4 4 4 4 4 4 4 4 4 4 4 4 4 4 4 4 4 4 4 4 4 4 4 4 4 4 4 4 4 4 4 4 4 4 4 4 4 4 4 4 4 4 4 4 4 4 4 4 4 4 4 4 4 4 4 4 4 4 4 4 4 4 4 4 4 4 4 4 4 4 4 4 4 4 4 4 4 4 4 4 4 4 4 4 4 4 4 4 4 4 4 4 4 4 4 4 4 4 4 4 4 4 4 4 4 4 4 4 4 4 4 4 4 4 4 4 4 4 4 4 4 4 4 4 4 4 4 4 4 4 4 4 4 4 4 4 4 4 4 4 4 4 4 4 4 4 4 4 4 4 4 4 4 4 4 4 4 4 4 4 4 4 4 4 4 4 4 4 4 4 4 4 4 4 4 4 4 4 4 4 4 4 4 4 4 4 4 4 4 4 4 4 4 4 4 4 4 4 4 4 4 4 4 4 4 4 4 4 4 4 4 4 4 4 4 4 4 4 4 4 4 4 4 4 4 4 4 4 4 4 4 4 4 4 4 4 4 4 4 4 4 4 4 4 4 4 4 4 4 4 4 4 4 4 4 4 4 4 4 4 4 4 4 4 4 4 4 4 4 4 4 4 4 4 4 4 4 4 4 4 4 4 4 4 4 4 4 4 4 4 4 4 4 4 4 4 4 4 4 4 4 4 4 4 4 4 4 4 4 4 4 4 4 4 4 4 4 4 4 4 4 4 4 4 4 4 4 4 4 4 4 4 4 4 4 4 4 4 4 4 4 4 4 4 4 4 4 4 4 4 4 4 4 4 4 4 4 4 4 4 4 4 4 4 4 4 4 4 4 4 4 4 4 4 4 4 4 4 4 4 4 4 4 4 4 4 4 4 4 4 4 4 4 4 4 4 4 4 4 4 4 4 4 4 4 4 4 4 4 4 4 4 4 4 4 4 4 4 4 4 4 4 4 4 4 4 4 4 4 4 4 4 4 4 4 4 4 4 4 4 4 4 4 4 4 4 4 4 4 4 4 4 4 4 4 4 4 4 4 4 4 4 4 4 4 4 4 4 4 4 4 4 4 4 4 4 4 4 4 4 4 4 4 4 4 4 4 4 4 4 4 4 4 4 4 4 4 4 4 4 4 4 4 4 4 4 4 4 4 4 4 4 4 4 4 4 4 4 4 4 4 4 4 4 4 4 4 4 4 4 4 4 4 4 4 4 4 4 4 4 4 4 4 4 4 4 4 4 4 4 4 4 4 4 4 4 4 4 4 4 4 4 4 4 4 4 4 4 4 4 4 4 4 4 4 4 4 4 4 4 4 4 4 4 4 4 4 4 4 4 4 4 4 4 4 4 4 4 4 4 4 4 4 4 4 4 4 4 4 4 4 4 4 4 4 4 4 4 4 4 4 4 4 4 4 4 4 4 4 4 4 4 4 4 4 4 4 4 4 4 4 4 4 4 4 4 4 4 4 4 4 4 4 4 4 4 4 4 4 4 4 4 4 4 4 4 4 4 4 4 4 4 4 4 4 4 4 4 4 4 4 4 4 4 4 4 4 4 4 4 4 4 4 4 4 4 4 4 4 4 4 4 4 4 4 4 4 4 4 4 4 4 4 4 4 4 4 4 4 4 4 4 4 4 4 4 4 4 4 4 4 4 4 4 4 4 4 4 4 4 4 4 4 4 4 4 4 4 4 4 4 4 4 4 4 4 4 4 4 4 4 4 4 4 4 4 4 4 4 4 4 4 4 4 4 4 4 4 4 4 4 4 4 4 4 4 4 4 4 4 4 4 4 4 4 4 4 4 4 4 4 4 4 4 4 4 4 4 4 4 4 4 4 4 4 4 4 4 4 4 4 4 4 4 4 4 4 4 4 4 4 4 4 4 4 4 4 4 4 4 4 4 4 4 4 4 4 4 4 4 4 4 4 4 4 4 4 4 4 4 4 4 4 4 4 4 4 4 4 4 4 4 4 4 4 4 4 4 4 4 4 4 4 4 4 4 4 4 4 4 4 4 4 4 4 4 4 4 4 4 4 4 4 4 4 4 4 4 4 4 4 4 4 4 4 4 4 4 4 4 4 4 4 4 4 4 4 4 4 4 4 4 4 4 4 4 4 4 4 4 4 4 4 4 4 4 4 4 4 4 4 4 4 4 4 4 4 4 4 4 4 4 4 4 4 4 4 4 4 4 4 4 4 4 4 4 4 4 4 4 4 4 4 4 4 4 4 4 4 4 4 4 4 4 4 4 4 4 4 4 4 4 4 4 4 4 4 4 4 4 4 4 4 4 4 4 4 4 4 4 4 4 4 4 4 4 4 4 4 4 4 4 4 4 4 4 4 4 4 4 4 4 4 4 4 4 4 4 4 4 4 4 4 4 4 4 4 4 4 4 4 4 4 4 4 4 4 4 4 4 4 4 4 4 4 4 4 4 4 4 4 4 4 4 4 4 4 4 4 4 4 4 4 4 4 4 4 4 4 4 4 4 4 4 4 4 4 4 4 4 4 4 4 4 4 4 4 4 4 4 4 4 4 4 4 4 4 4 4 4 4 4 4 4 4 4 4 4 4 4 4 4 4 4 4 4 4 4 4 4 4 4 4 4 4 4 4 4 4 4 4 4 4 4 4 4 4 4 4 4 4 4 4 4 4 4 4 4 4 4 4 4 4 4 4 4 4 4 4 4 4 4 4 4 4 4 4 4 4 4 4 4 4 4 4 4 4 4 4 4 4 4 4 4 4 4 4 4 4 4 4 4 4 4 4 4 4 4 4 4 4 4 4 4 4 4 4 4 4 4 4 4 4 4 4 4 4 4 4 4 4 4 4 4 4 4 4 4 4 4 4 4 4 4 4 4 4 4 4 4 4 4 4 4 4 4 4 4 4 4 4 4 4 4 4 4 4 4 4 4 4 4 4 4 4 4 4 4 4 4 4 4 4 4 4 4 4 4 4 4 4 4 4 4 4 4 4 4 4 4 4 4 4 4 4 4 4 4 4 4 4 4 4 4 4 4 4 4 4 4 4 4 4 4 4 4 4 4 4 4 4 4 4 4 4 4 4 4 4 4 4 4 4 4 4 4 4 4 4 4 4 4 4 4 4 4 4 4 4 4 4 4 4 4 4 4 4 4 4 4 4 4 4 4 4 4 4 4 4 4 4 4 4 4 4 4 4 4 4 4 4 4 4 4 4 4 4 4 4 4 4 4 4 4 4 4 4 4 4 4 4 4 4 4 4 4 4 4 4 4 4 4 4 4 4 4 4 4 4 4 4 4 4 4 4 4 4 4 4 4 4 4 4 4 4 4 4 4 4 4 4 4 4 4 4 4 4 4 4 4 4 4 4 4 4 4 4 4 4 4 4 4 4 4 4 4 4 4 4 4 4 4 4 4 4 4 4 4 4 4 4 4 4 4 4 4 4 4 4 4 4 4 4 4 4 4 4 4 4 4 4 4 4 4 4 4 4 4 4 4 4 4 4 4 4 4 4 4 4 4 4 4 4 4 4 4 4 4 4 4 4 4 4 4 4 4 4 4 4 4 4 4 4 4 4 4 4 4 4 4 4 4 4 4 4 4 4 4 4 4 4 4 4 4 4 4 4 4 4 4 4 4 4 4 4 4 4 4 4 4 4 4 4 4 4 4 4 4 4 4 4 4 4 4 4 4 4 4 4 4 4 4 4 4 4 4 4 4 4 4 4 4 4 4 4 4 4 4 4 4 4 4 4 4 4 4 4 4 4 4 4 4 4 4 4 4 4 4 4 4 4 4 4 4 4 4 4 4 4 4 4 4 4 4 4 4 4 4 4 4 4 4 4 4 4 4 4 4 4 4 4 4 4 4 4 4 4 4 4 4 4 4 4 4 4 4 4 4 4 4 4 4 4 4 4 4 4 4 4 4 4 4 4 4 4 4 4 4 4 4 4 4 4 4 4 4 4 4 4 4 4 4 4 4 4 4 4 4 4 4 4 4 4 4 4 4 4 4 4 4 4 4 4 4 4 4 4 4 4 4 4 4 4 4 4 4 4 4 4 4 4 4 4 4 4 4 4 4 4 4 4 4 4 4 4 4 4 4 4 4 4 4 4 4 4 4 4 4 4 4 4 4 4 4 4 4 4 4 4 4 4 4 4 4 4 4 4 4 4 4 4 4 4 4 4 4 4 4 4 4 4 4 4 4 4 4 4 4 4 4 4 4 4 4 4 4 4 4 4 4 4 4 4 4 4 4 4 4 4 4 4 4 4 4 4 4 4 4 4 4 4 4 4 4 4 4 4 4 4 4 4 4 4 4 4 4 4 4 4 4 4 4 4 4 4 4 4 4 4 4 4 4 4 4 4 4 4 4 4 4 4 4 4 4 4 4 4 4 4 4 4 4 4 4 4 4 4 4 4 4 4 4 4 4 4 4 4 4 4 4 4 4 4 4 4 4 4 4 4 4 4 4 4 4 4 4 4 4 4 4 4 4 4 4 4 4 4 4 4 4 4 4 4 4 4 4 4 4 4 4 4 4 4 4 4 4 4 4 4 4 4 4 4 4 4 4 4 4 4 4 4 4 4 4 4 4 4 4 4 4 4 4 4 4 4 4 4 4 4 4 4 4 4 4 4 4 4 4 4 4 4 4 4 4 4 4 4 4 4 4 4 4 4 4 4 4 4 4 4 4 4 4 4 4 4 4 4 4 4 4 4 4 4 4 4 4 4 4 4 4 4 4
4 4 4 4 4 4 4 4 4 4 4 4 4 4 4 4 4 4 4 4 4 4 4 4 4 4 4 4 4 4 4 4 4 4 4 4 4 4 4 4 4 4 4 4 4 4 4 4 4 4 4 4 4 4 4 4 4 4 4 4 4 4 4 4 4 4 4 4 4 4 4 4 4 4 4 4 4 4 4 4 4 4 4 4 4 4 4 4 4 4 4 4 4 4 4 4 4 4 4 4 4 4 4 4 4 4 4 4 4 4 4 4 4 4 4 4 4 4 4 4 4 4 4 4 4 4 4 4 4 4 4 4 4 4 4 4 4 4 4 4 4 4 4 4 4 4 4 4 4 4 4 4 4 4 4 4 4 4 4 4 4 4 4 4 4 4 4 4 4 4 4 4 4 4 4 4 4 4 4 4 4 4 4 4 4 4 4 4 4 4 4 4 4 4 4 4 4 4 4 4 4 4 4 4 4 4 4 4 4 4 4 4 4 4 4 4 4 4 4 4 4 4 4 4 4 4 4 4 4 4 4 4 4 4 4 4 4 4 4 4 4 4 4 4 4 4 4 4 4 4 4 4 4 4 4 4 4 4 4 4 4 4 4 4 4 4 4 4 4 4 4 4 4 4 4 4 4 4 4 4 4 4 4 4 4 4 4 4 4 4 4 4 4 4 4 4 4 4 4 4 4 4 4 4 4 4 4 4 4 4 4 4 4 4 4 4 4 4 4 4 4 4 4 4 4 4 4 4 4 4 4 4 4 4 4 4 4 4 4 4 4 4 4 4 4 4 4 4 4 4 4 4 4 4 4 4 4 4 4 4 4 4 4 4 4 4 4 4 4 4 4 4 4 4 4 4 4 4 4 4 4 4 4 4 4 4 4 4 4 4 4 4 4 4 4 4 4 4 4 4 4 4 4 4 4 4 4 4 4 4 4 4 4 4 4 4 4 4 4 4 4 4 4 4 4 4 4 4 4 4 4 4 4 4 4 4 4 4 4 4 4 4 4 4 4 4 4 4 4 4 4 4 4 4 4 4 4 4 4 4 4 4 4 4 4 4 4 4 4 4 4 4 4 4 4 4 4 4 4 4 4 4 4 4 4 4 4 4 4 4 4 4 4 4 4 4 4 4 4 4 4 4 4 4 4 4 4 4 4 4 4 4 4 4 4 4 4 4 4 4 4 4 4 4 4 4 4 4 4 4 4 4 4 4 4 4 4 4 4 4 4 4 4 4 4 4 4 4 4 4 4 4 4 4 4 4 4 4 4 4 4 4 4 4 4 4 4 4 4 4 4 4 4 4 4 4 4 4 4 4 4 4 4 4 4 4 4 4 4 4 4 4 4 4 4 4 4 4 4 4 4 4 4 4 4 4 4 4 4 4 4 4 4 4 4 4 4 4 4 4 4 4 4 4 4 4 4 4 4 4 4 4 4 4 4 4 4 4 4 4 4 4 4 4 4 4 4 4 4 4 4 4 4 4 4 4 4 4 4 4 4 4 4 4 4 4 4 4 4 4 4 4 4 4 4 4 4 4 4 4 4 4 4 4 4 4 4 4 4 4 4 4 4 4 4 4 4 4 4 4 4 4 4 4 4 4 4 4 4 4 4 4 4 4 4 4 4 4 4 4 4 4 4 4 4 4 4 4 4 4 4 4 4 4 4 4 4 4 4 4 4 4 4 4 4 4 4 4 4 4 4 4 4 4 4 4 4 4 4 4 4 4 4 4 4 4 4 4 4 4 4 4 4 4 4 4 4 4 4 4 4 4 4 4 4 4 4 4 4 4 4 4 4 4 4 4 4 4 4 4 4 4 4 4 4 4 4 4 4 4 4 4 4 4 4 4 4 4 4 4 4 4 4 4 4 4 4 4 4 4 4 4 4 4 4 4 4 4 4 4 4 4 4 4 4 4 4 4 4 4 4 4 4 4 4 4 4 4 4 4 4 4 4 4 4 4 4 4 4 4 4 4 4 4 4 4 4 4 4 4 4 4 4 4 4 4 4 4 4 4 4 4 4 4 4 4 4 4 4 4 4 4 4 4 4 4 4 4 4 4 4 4 4 4 4 4 4 4 4 4 4 4 4 4 4 4 4 4 4 4 4 4 4 4 4 4 4 4 4 4 4 4 4 4 4 4 4 4 4 4 4 4 4 4 4 4 4 4 4 4 4 4 4 4 4 4 4 4 4 4 4 4 4 4 4 4 4 4 4 4 4 4 4 4 4 4 4 4 4 4 4 4 4 4 4 4 4 4 4 4 4 4 4 4 4 4 4 4 4 4 4 4 4 4 4 4 4 4 4 4 4 4 4 4 4 4 4 4 4 4 4 4 4 4 4 4 4 4 4 4 4 4 4 4 4 4 4 4 4 4 4 4 4 4 4 4 4 4 4 4 4 4 4 4 4 4 4 4 4 4 4 4 4 4 4 4 4 4 4 4 4 4 4 4 4 4 4 4 4 4 4 4 4 4 4 4 4 4 4 4 4 4 4 4 4 4 4 4 4 4 4 4 4 4 4 4 4 4 4 4 4 4 4 4 4 4 4 4 4 4 4 4 4 4 4 4 4 4 4 4 4 4 4 4 4 4 4 4 4 4 4 4 4 4 4 4 4 4 4 4 4 4 4 4 4 4 4 4 4 4 4 4 4 4 4 4 4 4 4 4 4 4 4 4 4 4 4 4 4 4 4 4 4 4 4 4 4 4 4 4 4 4 4 4 4 4 4 4 4 4 4 4 4 4 4 4 4 4 4 4 4 4 4 4 4 4 4 4 4 4 4 4 4 4 4 4 4 4 4 4 4 4 4 4 4 4 4 4 4 4 4 4 4 4 4 4 4 4 4 4 4 4 4 4 4 4 4 4 4 4 4 4 4 4 4 4 4 4 4 4 4 4 4 4 4 4 4 4 4 4 4 4 4 4 4 4 4 4 4 4 4 4 4 4 4 4 4 4 4 4 4 4 4 4 4 4 4 4 4 4 4 4 4 4 4 4 4 4 4 4 4 4 4 4 4 4 4 4 4 4 4 4 4 4 4 4 4 4 4 4 4 4 4 4 4 4 4 4 4 4 4 4 4 4 4 4 4 4 4 4 4 4 4 4 4 4 4 4 4 4 4 4 4 4 4 4 4 4 4 4 4 4 4 4 4 4 4 4 4 4 4 4 4 4 4 4 4 4 4 4 4 4 4 4 4 4 4 4 4 4 4 4 4 4 4 4 4 4 4 4 4 4 4 4 4 4 4 4 4 4 4 4 4 4 4 4 4 4 4 4 4 4 4 4 4 4 4 4 4 4 4 4 4 4 4 4 4 4 4 4 4 4 4 4 4 4 4 4 4 4 4 4 4 4 4 4 4 4 4 4 4 4 4 4 4 4 4 4 4 4 4 4 4 4 4 4 4 4 4 4 4 4 4 4 4 4 4 4 4 4 4 4 4 4 4 4 4 4 4 4 4 4 4 4 4 4 4 4 4 4 4 4 4 4 4 4 4 4 4 4 4 4 4 4 4 4 4 4 4 4 4 4 4 4 4 4 4 4 4 4 4 4 4 4 4 4 4 4 4 4 4 4 4 4 4 4 4 4 4 4 4 4 4 4 4 4 4 4 4 4 4 4 4 4 4 4 4 4 4 4 4 4 4 4 4 4 4 4 4 4 4 4 4 4 4 4 4 4 4 4 4 4 4 4 4 4 4 4 4 4 4 4 4 4 4 4 4 4 4 4 4 4 4 4 4 4 4 4 4 4 4 4 4 4 4 4 4 4 4 4 4 4 4 4 4 4 4 4 4 4 4 4 4 4 4 4 4 4 4 4 4 4 4 4 4 4 4 4 4 4 4 4 4 4 4 4 4 4 4 4 4 4 4 4 4 4 4 4 4 4 4 4 4 4 4 4 4 4 4 4 4 4 4 4 4 4 4 4 4 4 4 4 4 4 4 4 4 4 4 4 4 4 4 4 4 4 4 4 4 4 4 4 4 4 4 4 4 4 4 4 4 4 4 4 4 4 4 4 4 4 4 4 4 4 4 4 4 4 4 4 4 4 4 4 4 4 4 4 4 4 4 4 4 4 4 4 4 4 4 4 4 4 4 4 4 4 4 4 4 4 4 4 4 4 4 4 4 4 4 4 4 4 4 4 4 4 4 4 4 4 4 4 4 4 4 4 4 4 4 4 4 4 4 4 4 4 4 4 4 4 4 4 4 4 4 4 4 4 4 4 4 4 4 4 4 4 4 4 4 4 4 4 4 4 4 4 4 4 4 4 4 4 4 4 4 4 4 4 4 4 4 4 4 4 4 4 4 4 4 4 4 4 4 4 4 4 4 4 4 4 4 4 4 4 4 4 4 4 4 4 4 4 4 4 4 4 4 4 4 4 4 4 4 4 4 4 4 4 4 4 4 4 4 4 4 4 4 4 4 4 4 4 4 4 4 4 4 4 4 4 4 4 4 4 4 4 4 4 4 4 4 4 4 4 4 4 4 4 4 4 4 4 4 4 4 4 4 4 4 4 4 4 4 4 4 4 4 4 4 4 4 4 4 4 4 4 4 4 4 4 4 4 4 4 4 4 4 4 4 4 4 4 4 4 4 4 4 4 4 4 4 4 4 4 4 4 4 4 4 4 4 4 4 4 4 4 4 4 4 4 4 4 4 4 4 4 4 4 4 4 4 4 4 4 4 4 4 4 4 4 4 4 4 4 4 4 4 4 4 4 4 4 4 4 4 4 4 4 4 4 4 4 4 4 4 4 4 4 4 4 4 4 4 4 4 4 4 4 4 4 4 4 4 4 4 4 4 4 4 4 4 4 4 4 4 4 4 4 4 4 4 4 4 4 4 4 4
0.486288 0.652068 0.530496 1.149408 0.243144 1.16046 1.414656 0.696276 0.674172 0.629964 1.845684 0.873108 0.431028 0.541548 0.762588 0.563652 0.60786 0.209988 0.475236 0.519444 0.674172 0.353664 0.541548 0.674172 0.464184 0.696276 0.740484 0.33156 0.685224 0.795744 2.685636 1.193616 0.5526 0.541548 0.486288 0.353664 0.751536 0.397872 0.38682 1.6578 0.287352 0.309456 0.2763 0.342612 0.928368 0.453132 0.983628 1.757268 0.320508 0.972576 0.629964 0.375768 0.596808 0.254196 1.43676 1.16046 0.287352 0.431028 0.895212 0.961524 1.149408 0.419976 0.696276 1.856736 0.8289 0.71838 0.486288 1.094148 0.839952 0.530496 0.232092 1.149408 0.641016 0.254196 0.71838 0.674172 1.237824 0.917316 2.033568 0.309456 0.652068 0.38682 0.60786 0.44208 2.530908 1.005732 0.983628 0.862056 0.364716 1.038888 0.22104 1.690956 1.116252 0.762588 0.342612 0.508392 0.408924 0.209988 1.127304 0.2763 0.71838 1.04994 0.751536 1.525176 0.541548 1.98936 0.740484 0.486288 0.629964 0.674172 0.486288 1.54728 0.364716 1.359396 0.596808 0.254196 0.464184 1.083096 1.016784 1.812528 0.806796 1.923048 0.2763 0.839952 0.38682 0.652068 0.232092 1.282032 0.93942 2.133036 0.685224 0.5526 0.972576 0.530496 0.243144 0.839952 0.873108 0.198936 0.629964 1.801476 0.431028 0.652068 0.685224 0.33156 0.751536 0.364716 0.38682 1.480968 1.259928 0.585756 0.519444 0.93942 1.414656 0.806796 1.005732 0.817848 0.66312 0.674172 0.475236 0.232092 0.77364 0.93942 0.309456 0.817848 0.596808 0.464184 0.784692 0.397872 0.685224 1.514124 1.458864 1.027836 0.309456 0.486288 0.88416 0.464184 1.6578 0.762588 0.33156 0.243144 0.364716 1.116252 0.320508 0.541548 0.950472 0.364716 1.514124 1.21572 0.254196 0.408924 0.44208 0.972576 1.21572 0.342612 0.563652 0.265248 0.8289 0.342612 0.5526 0.563652 1.469916 0.8289 0.696276 0.839952 0.44208 0.5526 0.585756 0.5526 1.193616 0.508392 0.44208 0.596808 0.8289 0.574704 0.530496 0.49734 0.364716 1.016784 0.320508 1.226772 0.309456 1.127304 1.304136 1.679904 0.762588 0.574704 0.817848 0.298404 1.668852 0.38682 0.618912 0.364716 0.928368 1.1052 0.320508 0.431028 0.38682 0.309456 1.646748 0.44208 0.475236 0.696276 0.674172 0.652068 0.696276 0.596808 0.563652 0.729432 0.232092 1.87884 0.519444 0.209988 0.629964 0.49734 1.514124 0.198936 1.005732 1.282032 0.795744 0.563652 0.508392 0.298404 1.138356 1.315188 0.563652 0.740484 1.04994 0.375768 1.49202 0.629964 0.464184 0.751536 0.320508 0.431028 1.6578 1.04994 0.464184 0.453132 0.187884 1.072044 0.419976 0.320508 0.99468 0.530496 0.5526 0.408924 0.44208 1.138356 0.674172 0.519444 0.66312 0.309456 0.508392 1.038888 1.237824 0.431028 0.751536 0.5526 0.375768 1.469916 0.232092 0.596808 0.5526 0.585756 0.364716 1.514124 0.232092 1.49202 1.038888 0.44208 0.408924 1.027836 1.072044 0.508392 3.216132 0.254196 0.66312 0.574704 0.641016 0.88416 1.04994 0.486288 0.762588 0.696276 0.740484 0.243144 0.431028 0.353664 0.596808 0.762588 0.342612 0.972576 0.33156 0.574704 0.342612 1.138356 1.116252 0.541548 0.475236 0.541548 0.563652 0.66312 0.563652 0.397872 0.44208 1.083096 1.21572 1.480968 0.839952 0.839952 1.613592 0.60786 0.917316 0.232092 0.431028 0.265248 0.563652 0.375768 0.762588 0.740484 0.287352 0.475236 0.397872 1.27098 0.33156 0.751536 0.751536 0.71838 0.585756 0.851004 0.2763 0.618912 0.685224 0.762588 1.060992 0.508392 0.618912 1.403604 0.44208 0.784692 0.475236 0.519444 0.685224 0.972576 0.453132 1.624644 0.353664 0.309456 0.618912 0.5526 1.591488 0.652068 0.397872 0.77364 0.784692 0.696276 0.243144 1.116252 0.596808 0.431028 0.49734 0.38682 1.370448 0.375768 0.8289 0.375768 0.950472 0.232092 1.226772 0.2763 0.309456 1.32624 0.817848 0.895212 0.917316 0.453132 0.563652 0.618912 1.072044 1.149408 0.431028 0.464184 0.486288 1.304136 0.862056 0.928368 0.928368 0.5526 0.950472 0.464184 1.282032 0.408924 0.950472 0.707328 0.740484 0.298404 0.972576 0.232092 0.596808 0.751536 0.88416 2.011464 0.707328 0.585756 1.171512 0.917316 0.541548 0.839952 0.795744 0.38682 0.629964 1.690956 0.44208 0.475236 0.49734 0.762588 1.083096 0.5526 0.265248 0.2763 0.342612 1.094148 0.806796 0.652068 0.49734 0.618912 0.475236 0.729432 0.66312 0.93942 0.309456 0.342612 1.635696 0.38682 1.116252 0.60786 0.839952 0.618912 0.585756 0.60786 0.209988 0.762588 0.574704 0.917316 0.88416 0.2763 0.541548 0.198936 0.795744 0.431028 0.652068 1.005732 0.652068 0.397872 0.309456 0.839952 0.254196 0.740484 1.116252 0.784692 0.342612 1.248876 0.38682 0.243144 0.917316 0.66312 0.508392 0.486288 0.5526 0.33156 0.906264 0.33156 1.127304 0.817848 0.652068 0.287352 1.757268 1.282032 1.76832 0.287352 0.530496 0.453132 0.38682 1.038888 0.364716 0.596808 0.696276 1.98936 0.375768 0.5526 0.431028 0.574704 0.353664 0.93942 0.652068 1.149408 0.88416 1.49202 0.44208 0.618912 0.342612 1.54728 1.392552 1.425708 0.66312 0.906264 0.950472 0.309456 0.519444 1.138356 0.873108 0.674172 0.431028 0.530496 1.757268 0.232092 0.33156 0.585756 2.276712 1.71306 1.027836 1.315188 0.408924 0.541548 1.038888 1.127304 0.375768 0.71838 0.839952 1.04994 1.038888 0.8289 1.3815 0.419976 0.729432 0.475236 0.795744 0.486288 1.21572 0.364716 0.618912 1.138356 0.254196 0.530496 0.618912 1.259928 0.5526 0.541548 1.724112 1.624644 0.397872 0.320508 0.585756 1.038888 1.027836 0.751536 1.525176 1.204668 0.419976 0.33156 0.961524 1.04994 0.596808 0.618912 0.751536 1.027836 0.38682 0.254196 0.928368 0.839952 0.298404 0.585756 0.419976 1.237824 0.464184 0.49734 0.475236 0.596808 0.618912 0.784692 1.98936 0.541548 1.094148 0.309456 0.983628 0.519444 0.93942 0.972576 0.762588 0.99468 0.696276 0.88416 1.923048 0.873108 0.464184 0.530496 1.458864 0.795744 0.22104 0.353664 0.2763 0.38682 0.475236 1.016784 0.928368 0.397872 0.740484 0.419976 0.806796 0.93942 0.431028 1.414656 1.43676 0.541548 1.149408 0.696276 0.917316 1.038888 0.16578 2.287764 0.530496 0.77364 0.585756 0.464184 0.353664 0.364716 0.397872 1.6578 0.309456 0.740484 0.298404 0.917316 0.287352 0.519444 0.44208 0.685224 0.397872 1.536228 0.508392 2.254608 0.397872 0.817848 1.370448 1.304136 0.839952 0.342612 0.873108 1.016784 0.49734 0.585756 0.895212 0.729432 0.408924 0.486288 1.259928 0.685224 0.375768 0.431028 1.127304 0.49734 0.530496 0.287352 0.431028 0.486288 0.453132 0.851004 0.519444 0.508392 0.585756 0.2763 2.199348 1.005732 1.348344 1.027836 2.365128 0.232092 0.397872 0.784692 0.265248 0.707328 0.674172 0.906264 0.243144 1.580436 0.762588 0.574704 0.66312 0.71838 0.309456 0.187884 0.353664 0.453132 0.486288 0.77364 0.629964 0.685224 0.784692 1.867788 0.453132 1.392552 2.066724 0.8289 0.674172 0.475236 0.44208 0.795744 0.629964 0.44208 0.585756 1.525176 0.685224 0.862056 1.204668 0.585756 0.419976 1.193616 0.66312 1.54728 0.950472 0.2763 0.906264 1.514124 0.243144 0.298404 1.403604 0.265248 1.027836 0.60786 0.563652 0.795744 1.956204 0.685224 0.353664 0.60786 0.99468 0.8289 1.193616 0.431028 0.419976 0.5526 0.353664 1.76832 1.027836 0.431028 0.419976 0.585756 0.862056 0.33156 0.254196 1.182564 0.817848 0.696276 0.60786 0.254196 1.060992 0.66312 0.5526 1.304136 0.530496 0.740484 0.419976 0.950472 0.475236 0.629964 0.419976 0.66312 1.3815 1.005732 1.016784 0.5526 1.259928 0.685224 2.121984 0.71838 0.917316 0.2763 0.71838 0.541548 2.000412 0.254196 0.265248 0.707328 0.685224 0.33156 1.016784 0.364716 1.149408 0.431028 0.906264 0.729432 0.353664 0.77364 0.641016 0.508392 0.873108 0.751536 1.282032 0.696276 1.392552 0.254196 0.519444 0.574704 0.309456 0.44208 0.33156 1.027836 0.2763 1.87884 2.519856 0.707328 0.453132 1.16046 0.729432 0.320508 0.309456 0.464184 0.707328 0.38682 0.232092 1.083096 0.851004 0.795744 0.49734 1.32624 0.762588 0.508392 0.77364 0.685224 0.961524 2.608272 0.397872 1.304136 1.580436 0.784692 0.618912 0.49734 0.862056 0.431028 0.453132 0.93942 0.729432 0.762588 2.287764 0.740484 0.364716 0.71838 1.359396 0.585756 0.486288 0.60786 0.596808 0.983628 1.237824 0.851004 0.93942 0.375768 0.8289 0.950472 0.817848 0.486288 0.342612 0.806796 0.740484 0.453132 1.060992 1.171512 1.746216 0.983628 0.972576 0.762588 1.138356 0.453132 0.320508 0.49734 0.486288 0.641016 0.419976 0.519444 0.431028 0.431028 0.397872 0.287352 0.574704 0.309456 1.480968 0.44208 0.519444 0.751536 0.806796 0.629964 0.641016 0.5526 0.8289 0.419976 0.784692 0.60786 0.99468 1.337292 0.375768 0.685224 1.757268 1.591488 0.950472 0.652068 1.072044 1.060992 0.596808 0.530496 0.453132 1.569384 0.265248 0.254196 0.49734 0.33156 0.453132 0.453132 1.094148 0.93942 0.22104 0.486288 0.519444 0.320508 0.950472 0.298404 0.419976 1.801476 0.232092 0.364716 1.127304 0.629964 0.629964 0.287352 0.287352 0.530496 0.784692 0.707328 0.408924 0.530496 1.226772 0.906264 1.016784 1.182564 0.364716 0.309456 1.525176 0.431028 0.93942 1.171512 0.541548 0.364716 0.60786 0.453132 1.514124 0.585756 0.198936 0.519444 0.298404 0.49734 0.873108 0.950472 0.563652 0.453132 0.397872 0.762588 0.44208 0.408924 0.961524 0.66312 0.585756 0.740484 0.585756 1.127304 1.580436 0.751536 0.320508 0.5526 0.873108 0.596808 0.585756 1.237824 1.779372 0.232092 1.43676 0.464184 0.618912 0.795744 0.419976 1.282032 0.563652 0.453132 1.558332 0.961524 0.541548 1.480968 0.508392 0.375768 0.353664 0.71838 1.76832 0.508392 1.182564 0.508392 0.8289 0.806796 0.397872 0.740484 0.419976 0.254196 0.287352 0.309456 1.558332 0.475236 0.287352 0.44208 0.784692 0.596808 0.784692 0.320508 0.22104 0.817848 0.71838 0.375768 0.685224 2.785104 0.541548 0.71838 3.194028 0.751536 0.431028 0.851004 0.618912 1.149408 0.66312 0.254196 0.431028 1.790424 0.972576 0.254196 0.309456 0.740484 2.133036 0.33156 1.16046 0.408924 0.287352 0.419976 0.596808 0.629964 0.397872 0.762588 0.862056 0.38682 0.530496 1.27098 1.9341 0.618912 2.254608 0.408924 1.016784 0.629964 0.961524 0.530496 0.740484 0.49734 0.740484 0.530496 0.618912 0.641016 0.928368 0.795744 0.585756 0.751536 0.873108 0.38682 1.790424 1.889892 0.784692 0.762588 0.895212 0.265248 0.364716 0.375768 0.71838 1.083096 0.93942 0.906264 1.536228 0.475236 0.596808 0.530496 1.304136 1.116252 0.541548 0.2763 0.740484 0.574704 1.956204 0.298404 0.464184 0.287352 0.983628 0.44208 0.762588 0.851004 0.862056 1.392552 0.928368 1.293084 0.475236 0.596808 0.685224 1.425708 1.193616 0.641016 0.740484 0.618912 0.961524 0.851004 2.177244 1.016784 0.762588 0.685224 0.309456 0.353664 0.342612 0.342612 1.304136 0.508392 0.66312 0.596808 0.674172 0.729432 0.375768 0.596808 1.724112 0.5526 1.746216 1.072044 0.265248 2.530908 0.629964 1.072044 1.21572 0.508392 0.641016 0.232092 0.751536 1.226772 0.93942 1.282032 0.287352 0.38682 0.66312 0.950472 0.353664 0.762588 1.248876 0.353664 1.27098 0.397872 0.762588 0.817848 0.839952 0.762588 0.961524 0.806796 0.287352 0.88416 0.38682 0.740484 0.33156 0.5526 0.674172 0.685224 0.475236 1.072044 0.453132 0.419976 0.508392 0.641016 0.519444 0.928368 0.486288 0.397872 1.116252 0.740484 0.563652 0.961524 0.707328 0.397872 0.928368 0.851004 0.71838 0.375768 1.32624 0.740484 0.685224 0.287352 0.574704 0.309456 0.364716 1.293084 0.8289 0.5526 0.762588 0.33156 1.138356 0.99468 0.419976 0.408924 0.740484 1.038888 0.530496 0.243144 0.453132 0.243144 0.508392 0.33156 0.508392 0.397872 0.740484 0.817848 0.397872 1.083096 1.04994 0.817848 0.22104 0.453132 0.917316 0.740484 0.530496 1.6578 0.22104 2.232504 0.397872 0.375768 0.817848 1.414656 1.469916 2.144088 0.652068 1.282032 0.729432 1.04994 0.541548 0.287352 0.740484 1.514124 0.419976 0.309456 1.038888 0.574704 0.729432 0.38682 0.585756 1.293084 0.44208 0.541548 0.751536 0.309456 0.2763 1.083096 0.419976 2.055672 0.574704 0.265248 0.38682 1.226772 0.519444 0.596808 0.486288 2.09988 0.33156 0.475236 0.574704 1.038888 0.652068 0.895212 0.972576 0.519444 0.851004 0.696276 0.77364 0.596808 0.419976 0.44208 1.49202 0.419976 0.685224 0.563652 0.983628 1.083096 0.806796 0.298404 0.232092 0.198936 2.121984 0.99468 0.519444 0.475236 1.259928 0.585756 0.707328 0.2763 0.342612 0.508392 0.641016 0.475236 0.851004 0.44208 0.265248 0.320508 0.464184 0.375768 0.298404 0.585756 0.596808 0.453132 1.060992 0.198936 0.563652 0.464184 0.60786 0.44208 1.016784 0.486288 0.596808 0.928368 1.282032 0.652068 0.873108 0.397872 0.629964 0.707328 0.674172 0.817848 4.686048 0.563652 0.353664 0.71838 1.845684 0.375768 0.8289 0.541548 0.751536 0.419976 1.536228 1.248876 0.795744 0.453132 0.2763 1.447812 0.817848 0.320508 1.282032 0.873108 2.740896 0.574704 0.88416 0.431028 0.762588 1.094148 0.983628 1.16046 0.22104 0.88416 0.5526 1.900944 0.895212 0.530496 0.928368 0.530496 0.707328 0.950472 1.248876 0.243144 1.1052 0.950472 1.1052 0.795744 0.563652 0.408924 0.762588 0.453132 0.5526 1.016784 0.375768 0.243144 0.254196 1.889892 1.094148 1.1052 1.304136 0.320508 0.762588 0.298404 0.530496 1.801476 0.674172 1.392552 0.629964 0.674172 2.630376 0.431028 0.88416 0.453132 1.414656 0.508392 1.21572 0.464184 0.408924 0.817848 0.895212 0.629964 0.33156 0.364716 0.873108 1.16046 0.596808 0.740484 0.508392 0.729432 1.613592 0.596808 0.519444 0.629964 0.408924 0.784692 1.447812 0.232092 0.641016 0.618912 0.685224 0.751536 0.983628 0.674172 1.072044 0.762588 1.425708 0.453132 0.895212 0.8289 0.364716 0.629964 0.596808 0.309456 0.353664 0.5526 0.353664 0.60786 1.193616 1.370448 0.353664 1.072044 0.431028 1.094148 0.508392 0.806796 1.690956 0.243144 0.806796 0.453132 1.083096 0.49734 0.287352 2.98404 0.563652 0.431028 1.127304 0.596808 0.707328 0.563652 0.5526 0.751536 0.696276 0.408924 1.514124 0.541548 0.88416 0.320508 0.629964 0.320508 0.44208 0.563652 0.49734 1.259928 0.674172 0.873108 0.519444 1.845684 0.519444 0.364716 0.530496 0.453132 0.2763 1.889892 0.685224 0.353664 0.895212 0.762588 0.364716 0.574704 0.243144 0.585756 1.04994 0.685224 0.585756 0.298404 0.795744 0.397872 0.431028 0.961524 0.66312 0.696276 0.486288 0.851004 0.873108 0.983628 0.397872 1.060992 0.839952 0.740484 0.541548 0.751536 0.707328 0.486288 0.375768 2.000412 0.364716 0.795744 1.016784 0.38682 0.917316 0.38682 0.641016 0.44208 1.911996 1.116252 0.707328 0.696276 0.972576 0.641016 1.204668 1.038888 0.353664 0.44208 0.707328 0.254196 0.740484 1.856736 0.453132 0.806796 0.784692 0.33156 1.072044 0.751536 0.585756 0.751536 0.232092 0.38682 0.77364 0.784692 0.696276 0.243144 0.508392 1.425708 0.93942 0.652068 0.99468 0.49734 1.226772 1.038888 0.431028 0.5526 0.574704 0.784692 0.851004 1.370448 0.762588 1.889892 0.950472 0.762588 1.43676 0.961524 0.851004 0.585756 0.596808 0.22104 0.8289 0.320508 0.99468 0.431028 0.674172 1.171512 0.983628 0.342612 1.746216 1.503072 0.49734 0.574704 0.8289 0.519444 0.38682 0.243144 1.414656 0.508392 1.204668 0.88416 0.254196 1.016784 0.353664 0.2763 0.685224 1.027836 0.596808 0.287352 0.419976 0.751536 2.26566 1.304136 0.508392 0.287352 0.287352 1.138356 0.49734 1.392552 0.596808 0.851004 0.232092 0.44208 1.635696 0.77364 0.298404 0.254196 0.66312 0.574704 1.016784 0.49734 0.574704 0.729432 1.204668 1.016784 1.127304 0.795744 0.33156 1.49202 0.243144 0.784692 1.392552 0.408924 0.641016 0.99468 0.950472 0.596808 0.419976 0.364716 0.77364 0.585756 0.751536 0.287352 0.862056 0.287352 0.795744 0.375768 0.375768 1.43676 0.674172 1.293084 0.71838 0.641016 0.674172 0.353664 0.795744 0.652068 0.22104 1.3815 0.243144 0.353664 0.375768 0.817848 0.795744 0.917316 0.519444 1.845684 0.408924 0.298404 0.574704 1.248876 0.320508 0.464184 0.475236 0.397872 0.453132 0.364716 0.585756 0.453132 0.873108 0.917316 0.707328 0.618912 0.707328 0.519444 0.839952 0.795744 0.464184 0.44208 1.27098 0.530496 0.254196 0.629964 0.44208 0.817848 0.784692 0.895212 0.2763 0.519444 0.851004 0.519444 0.265248 0.353664 0.71838 0.309456 0.806796 1.248876 1.138356 0.408924 0.972576 0.696276 0.397872 0.530496 0.353664 0.243144 1.403604 0.431028 0.22104 1.138356 1.790424 0.707328 0.287352 0.873108 1.779372 0.5526 1.016784 0.309456 1.1052 0.49734 1.027836 0.541548 1.503072 0.508392 0.77364 0.88416 0.740484 1.005732 0.49734 0.77364 0.563652 0.751536 0.431028 0.309456 1.060992 0.453132 0.795744 0.873108 0.71838 0.817848 0.49734 0.232092 1.016784 0.596808 0.740484 0.66312 0.972576 0.99468 0.364716 0.762588 1.027836 0.806796 1.315188 0.309456 1.060992 0.60786 0.851004 0.342612 0.44208 0.806796 0.408924 0.408924 0.2763 1.21572 0.895212 0.707328 0.397872 0.408924 1.038888 0.541548 0.49734 0.397872 0.342612 0.674172 0.298404 0.961524 0.88416 0.265248 1.21572 0.298404 0.475236 0.49734 0.784692 0.707328 1.193616 0.49734 0.596808 0.375768 0.397872 1.337292 0.298404 0.60786 2.221452 0.707328 0.342612 0.33156 0.49734 0.49734 0.961524 0.320508 0.851004 0.243144 0.353664 0.652068 0.49734 0.541548 0.839952 0.629964 0.49734 0.22104 0.287352 0.5526 0.49734 0.784692 0.419976 0.674172 0.243144 0.298404 0.38682 0.696276 0.309456 0.928368 0.453132 0.49734 0.541548 0.364716 1.072044 1.138356 0.585756 0.563652 0.541548 0.419976 0.696276 0.917316 0.740484 0.5526 0.696276 1.690956 1.293084 0.320508 0.851004 0.2763 0.265248 0.419976 1.6578 0.38682 0.198936 0.8289 0.309456 1.060992 1.87884 0.906264 0.972576 0.696276 0.232092 0.652068 0.44208 0.519444 0.5526 0.342612 0.453132 1.127304 0.530496 1.624644 0.44208 0.298404 1.060992 0.596808 1.04994 0.44208 0.475236 0.375768 1.359396 0.408924 0.652068 1.094148 0.784692 1.226772 0.983628 0.530496 0.729432 0.519444 0.49734 0.585756 0.419976 0.817848 1.82358 0.364716 0.408924 0.453132 1.315188 0.375768 0.629964 0.364716 0.49734 0.309456 0.287352 0.8289 0.530496 0.508392 0.309456 1.171512 0.707328 0.431028 0.265248 0.652068 0.431028 0.49734 1.083096 0.375768 0.530496 0.519444 0.851004 0.873108 0.740484 0.696276 0.530496 0.453132 0.784692 0.950472 0.585756 0.71838 0.596808 0.2763 0.431028 0.49734 1.04994 1.425708 0.530496 0.762588 0.740484 2.09988 0.762588 1.370448 0.419976 0.77364 0.254196 0.486288 0.464184 1.016784 0.93942 0.629964 0.696276 0.508392 0.574704 0.707328 0.961524 0.49734 0.475236 1.016784 0.397872 0.397872 0.895212 0.364716 0.530496 0.44208 1.32624 0.243144 0.685224 0.486288 0.696276 0.353664 0.38682 0.8289 0.353664 0.375768 0.574704 0.397872 0.862056 0.342612 0.629964 0.397872 0.464184 0.629964 1.005732 0.530496 0.375768 0.464184 0.563652 0.209988 0.342612 0.795744 0.541548 1.027836 0.232092 0.464184 0.641016 1.1052 0.353664 0.49734 0.641016 2.729844 0.685224 0.652068 0.419976 0.585756 1.403604 0.38682 0.298404 0.431028 0.265248 0.453132 0.298404 0.419976 0.2763 0.740484 1.591488 1.580436 1.16046 0.729432 0.309456 0.464184 0.309456 1.127304 0.419976 0.641016 0.508392 0.71838 0.685224 0.375768 1.613592 0.364716 1.027836 1.116252 1.005732 0.60786 0.464184 1.138356 0.596808 0.762588 0.652068 1.779372 1.072044 0.574704 0.729432 1.182564 0.740484 0.906264 0.309456 0.464184 1.248876 0.353664 1.503072 0.972576 0.419976 0.685224 2.829312 0.44208 0.298404 0.49734 1.646748 1.149408 0.309456 1.094148 0.729432 0.364716 2.464596 0.408924 1.182564 1.060992 0.287352 0.961524 0.674172 1.116252 0.209988 0.873108 0.320508 0.431028 0.309456 0.298404 0.762588 1.569384 1.149408 0.232092 0.685224 1.569384 2.066724 1.116252 0.298404 0.574704 1.392552
0.243144 0.326034 0.265248 0.574704 0.121572 0.58023 0.707328 0.348138 0.337086 0.314982 0.922842 0.436554 0.215514 0.270774 0.381294 0.281826 0.30393 0.104994 0.237618 0.259722 0.337086 0.176832 0.270774 0.337086 0.232092 0.348138 0.370242 0.16578 0.342612 0.397872 1.342818 0.596808 0.2763 0.270774 0.243144 0.176832 0.375768 0.198936 0.19341 0.8289 0.143676 0.154728 0.13815 0.171306 0.464184 0.226566 0.491814 0.878634 0.160254 0.486288 0.314982 0.187884 0.298404 0.127098 0.71838 0.58023 0.143676 0.215514 0.447606 0.480762 0.574704 0.209988 0.348138 0.928368 0.41445 0.35919 0.243144 0.547074 0.419976 0.265248 0.116046 0.574704 0.320508 0.127098 0.35919 0.337086 0.618912 0.458658 1.016784 0.154728 0.326034 0.19341 0.30393 0.22104 1.265454 0.502866 0.491814 0.431028 0.182358 0.519444 0.11052 0.845478 0.558126 0.381294 0.171306 0.254196 0.204462 0.104994 0.563652 0.13815 0.35919 0.52497 0.375768 0.762588 0.270774 0.99468 0.370242 0.243144 0.314982 0.337086 0.243144 0.77364 0.182358 0.679698 0.298404 0.127098 0.232092 0.541548 0.508392 0.906264 0.403398 0.961524 0.13815 0.419976 0.19341 0.326034 0.116046 0.641016 0.46971 1.066518 0.342612 0.2763 0.486288 0.265248 0.121572 0.419976 0.436554 0.099468 0.314982 0.900738 0.215514 0.326034 0.342612 0.16578 0.375768 0.182358 0.19341 0.740484 0.629964 0.292878 0.259722 0.46971 0.707328 0.403398 0.502866 0.408924 0.33156 0.337086 0.237618 0.116046 0.38682 0.46971 0.154728 0.408924 0.298404 0.232092 0.392346 0.198936 0.342612 0.757062 0.729432 0.513918 0.154728 0.243144 0.44208 0.232092 0.8289 0.381294 0.16578 0.121572 0.182358 0.558126 0.160254 0.270774 0.475236 0.182358 0.757062 0.60786 0.127098 0.204462 0.22104 0.486288 0.60786 0.171306 0.281826 0.132624 0.41445 0.171306 0.2763 0.281826 0.734958 0.41445 0.348138 0.419976 0.22104 0.2763 0.292878 0.2763 0.596808 0.254196 0.22104 0.298404 0.41445 0.287352 0.265248 0.24867 0.182358 0.508392 0.160254 0.613386 0.154728 0.563652 0.652068 0.839952 0.381294 0.287352 0.408924 0.149202 0.834426 0.19341 0.309456 0.182358 0.464184 0.5526 0.160254 0.215514 0.19341 0.154728 0.823374 0.22104 0.237618 0.348138 0.337086 0.326034 0.348138 0.298404 0.281826 0.364716 0.116046 0.93942 0.259722 0.104994 0.314982 0.24867 0.757062 0.099468 0.502866 0.641016 0.397872 0.281826 0.254196 0.149202 0.569178 0.657594 0.281826 0.370242 0.52497 0.187884 0.74601 0.314982 0.232092 0.375768 0.160254 0.215514 0.8289 0.52497 0.232092 0.226566 0.093942 0.536022 0.209988 0.160254 0.49734 0.265248 0.2763 0.204462 0.22104 0.569178 0.337086 0.259722 0.33156 0.154728 0.254196 0.519444 0.618912 0.215514 0.375768 0.2763 0.187884 0.734958 0.116046 0.298404 0.2763 0.292878 0.182358 0.757062 0.116046 0.74601 0.519444 0.22104 0.204462 0.513918 0.536022 0.254196 1.608066 0.127098 0.33156 0.287352 0.320508 0.44208 0.52497 0.243144 0.381294 0.348138 0.370242 0.121572 0.215514 0.176832 0.298404 0.381294 0.171306 0.486288 0.16578 0.287352 0.171306 0.569178 0.558126 0.270774 0.237618 0.270774 0.281826 0.33156 0.281826 0.198936 0.22104 0.541548 0.60786 0.740484 0.419976 0.419976 0.806796 0.30393 0.458658 0.116046 0.215514 0.132624 0.281826 0.187884 0.381294 0.370242 0.143676 0.237618 0.198936 0.63549 0.16578 0.375768 0.375768 0.35919 0.292878 0.425502 0.13815 0.309456 0.342612 0.381294 0.530496 0.254196 0.309456 0.701802 0.22104 0.392346 0.237618 0.259722 0.342612 0.486288 0.226566 0.812322 0.176832 0.154728 0.309456 0.2763 0.795744 0.326034 0.198936 0.38682 0.392346 0.348138 0.121572 0.558126 0.298404 0.215514 0.24867 0.19341 0.685224 0.187884 0.41445 0.187884 0.475236 0.116046 0.613386 0.13815 0.154728 0.66312 0.408924 0.447606 0.458658 0.226566 0.281826 0.309456 0.536022 0.574704 0.215514 0.232092 0.243144 0.652068 0.431028 0.464184 0.464184 0.2763 0.475236 0.232092 0.641016 0.204462 0.475236 0.353664 0.370242 0.149202 0.486288 0.116046 0.298404 0.375768 0.44208 1.005732 0.353664 0.292878 0.585756 0.458658 0.270774 0.419976 0.397872 0.19341 0.314982 0.845478 0.22104 0.237618 0.24867 0.381294 0.541548 0.2763 0.132624 0.13815 0.171306 0.547074 0.403398 0.326034 0.24867 0.309456 0.237618 0.364716 0.33156 0.46971 0.154728 0.171306 0.817848 0.19341 0.558126 0.30393 0.419976 0.309456 0.292878 0.30393 0.104994 0.381294 0.287352 0.458658 0.44208 0.13815 0.270774 0.099468 0.397872 0.215514 0.326034 0.502866 0.326034 0.198936 0.154728 0.419976 0.127098 0.370242 0.558126 0.392346 0.171306 0.624438 0.19341 0.121572 0.458658 0.33156 0.254196 0.243144 0.2763 0.16578 0.453132 0.16578 0.563652 0.408924 0.326034 0.143676 0.878634 0.641016 0.88416 0.143676 0.265248 0.226566 0.19341 0.519444 0.182358 0.298404 0.348138 0.99468 0.187884 0.2763 0.215514 0.287352 0.176832 0.46971 0.326034 0.574704 0.44208 0.74601 0.22104 0.309456 0.171306 0.77364 0.696276 0.712854 0.33156 0.453132 0.475236 0.154728 0.259722 0.569178 0.436554 0.337086 0.215514 0.265248 0.878634 0.116046 0.16578 0.292878 1.138356 0.85653 0.513918 0.657594 0.204462 0.270774 0.519444 0.563652 0.187884 0.35919 0.419976 0.52497 0.519444 0.41445 0.69075 0.209988 0.364716 0.237618 0.397872 0.243144 0.60786 0.182358 0.309456 0.569178 0.127098 0.265248 0.309456 0.629964 0.2763 0.270774 0.862056 0.812322 0.198936 0.160254 0.292878 0.519444 0.513918 0.375768 0.762588 0.602334 0.209988 0.16578 0.480762 0.52497 0.298404 0.309456 0.375768 0.513918 0.19341 0.127098 0.464184 0.419976 0.149202 0.292878 0.209988 0.618912 0.232092 0.24867 0.237618 0.298404 0.309456 0.392346 0.99468 0.270774 0.547074 0.154728 0.491814 0.259722 0.46971 0.486288 0.381294 0.49734 0.348138 0.44208 0.961524 0.436554 0.232092 0.265248 0.729432 0.397872 0.11052 0.176832 0.13815 0.19341 0.237618 0.508392 0.464184 0.198936 0.370242 0.209988 0.403398 0.46971 0.215514 0.707328 0.71838 0.270774 0.574704 0.348138 0.458658 0.519444 0.08289 1.143882 0.265248 0.38682 0.292878 0.232092 0.176832 0.182358 0.198936 0.8289 0.154728 0.370242 0.149202 0.458658 0.143676 0.259722 0.22104 0.342612 0.198936 0.768114 0.254196 1.127304 0.198936 0.408924 0.685224 0.652068 0.419976 0.171306 0.436554 0.508392 0.24867 0.292878 0.447606 0.364716 0.204462 0.243144 0.629964 0.342612 0.187884 0.215514 0.563652 0.24867 0.265248 0.143676 0.215514 0.243144 0.226566 0.425502 0.259722 0.254196 0.292878 0.13815 1.099674 0.502866 0.674172 0.513918 1.182564 0.116046 0.198936 0.392346 0.132624 0.353664 0.337086 0.453132 0.121572 0.790218 0.381294 0.287352 0.33156 0.35919 0.154728 0.093942 0.176832 0.226566 0.243144 0.38682 0.314982 0.342612 0.392346 0.933894 0.226566 0.696276 1.033362 0.41445 0.337086 0.237618 0.22104 0.397872 0.314982 0.22104 0.292878 0.762588 0.342612 0.431028 0.602334 0.292878 0.209988 0.596808 0.33156 0.77364 0.475236 0.13815 0.453132 0.757062 0.121572 0.149202 0.701802 0.132624 0.513918 0.30393 0.281826 0.397872 0.978102 0.342612 0.176832 0.30393 0.49734 0.41445 0.596808 0.215514 0.209988 0.2763 0.176832 0.88416 0.513918 0.215514 0.209988 0.292878 0.431028 0.16578 0.127098 0.591282 0.408924 0.348138 0.30393 0.127098 0.530496 0.33156 0.2763 0.652068 0.265248 0.370242 0.209988 0.475236 0.237618 0.314982 0.209988 0.33156 0.69075 0.502866 0.508392 0.2763 0.629964 0.342612 1.060992 0.35919 0.458658 0.13815 0.35919 0.270774 1.000206 0.127098 0.132624 0.353664 0.342612 0.16578 0.508392 0.182358 0.574704 0.215514 0.453132 0.364716 0.176832 0.38682 0.320508 0.254196 0.436554 0.375768 0.641016 0.348138 0.696276 0.127098 0.259722 0.287352 0.154728 0.22104 0.16578 0.513918 0.13815 0.93942 1.259928 0.353664 0.226566 0.58023 0.364716 0.160254 0.154728 0.232092 0.353664 0.19341 0.116046 0.541548 0.425502 0.397872 0.24867 0.66312 0.381294 0.254196 0.38682 0.342612 0.480762 1.304136 0.198936 0.652068 0.790218 0.392346 0.309456 0.24867 0.431028 0.215514 0.226566 0.46971 0.364716 0.381294 1.143882 0.370242 0.182358 0.35919 0.679698 0.292878 0.243144 0.30393 0.298404 0.491814 0.618912 0.425502 0.46971 0.187884 0.41445 0.475236 0.408924 0.243144 0.171306 0.403398 0.370242 0.226566 0.530496 0.585756 0.873108 0.491814 0.486288 0.381294 0.569178 0.226566 0.160254 0.24867 0.243144 0.320508 0.209988 0.259722 0.215514 0.215514 0.198936 0.143676 0.287352 0.154728 0.740484 0.22104 0.259722 0.375768 0.403398 0.314982 0.320508 0.2763 0.41445 0.209988 0.392346 0.30393 0.49734 0.668646 0.187884 0.342612 0.878634 0.795744 0.475236 0.326034 0.536022 0.530496 0.298404 0.265248 0.226566 0.784692 0.132624 0.127098 0.24867 0.16578 0.226566 0.226566 0.547074 0.46971 0.11052 0.243144 0.259722 0.160254 0.475236 0.149202 0.209988 0.900738 0.116046 0.182358 0.563652 0.314982 0.314982 0.143676 0.143676 0.265248 0.392346 0.353664 0.204462 0.265248 0.613386 0.453132 0.508392 0.591282 0.182358 0.154728 0.762588 0.215514 0.46971 0.585756 0.270774 0.182358 0.30393 0.226566 0.757062 0.292878 0.099468 0.259722 0.149202 0.24867 0.436554 0.475236 0.281826 0.226566 0.198936 0.381294 0.22104 0.204462 0.480762 0.33156 0.292878 0.370242 0.292878 0.563652 0.790218 0.375768 0.160254 0.2763 0.436554 0.298404 0.292878 0.618912 0.889686 0.116046 0.71838 0.232092 0.309456 0.397872 0.209988 0.641016 0.281826 0.226566 0.779166 0.480762 0.270774 0.740484 0.254196 0.187884 0.176832 0.35919 0.88416 0.254196 0.591282 0.254196 0.41445 0.403398 0.198936 0.370242 0.209988 0.127098 0.143676 0.154728 0.779166 0.237618 0.143676 0.22104 0.392346 0.298404 0.392346 0.160254 0.11052 0.408924 0.35919 0.187884 0.342612 1.392552 0.270774 0.35919 1.597014 0.375768 0.215514 0.425502 0.309456 0.574704 0.33156 0.127098 0.215514 0.895212 0.486288 0.127098 0.154728 0.370242 1.066518 0.16578 0.58023 0.204462 0.143676 0.209988 0.298404 0.314982 0.198936 0.381294 0.431028 0.19341 0.265248 0.63549 0.96705 0.309456 1.127304 0.204462 0.508392 0.314982 0.480762 0.265248 0.370242 0.24867 0.370242 0.265248 0.309456 0.320508 0.464184 0.397872 0.292878 0.375768 0.436554 0.19341 0.895212 0.944946 0.392346 0.381294 0.447606 0.132624 0.182358 0.187884 0.35919 0.541548 0.46971 0.453132 0.768114 0.237618 0.298404 0.265248 0.652068 0.558126 0.270774 0.13815 0.370242 0.287352 0.978102 0.149202 0.232092 0.143676 0.491814 0.22104 0.381294 0.425502 0.431028 0.696276 0.464184 0.646542 0.237618 0.298404 0.342612 0.712854 0.596808 0.320508 0.370242 0.309456 0.480762 0.425502 1.088622 0.508392 0.381294 0.342612 0.154728 0.176832 0.171306 0.171306 0.652068 0.254196 0.33156 0.298404 0.337086 0.364716 0.187884 0.298404 0.862056 0.2763 0.873108 0.536022 0.132624 1.265454 0.314982 0.536022 0.60786 0.254196 0.320508 0.116046 0.375768 0.613386 0.46971 0.641016 0.143676 0.19341 0.33156 0.475236 0.176832 0.381294 0.624438 0.176832 0.63549 0.198936 0.381294 0.408924 0.419976 0.381294 0.480762 0.403398 0.143676 0.44208 0.19341 0.370242 0.16578 0.2763 0.337086 0.342612 0.237618 0.536022 0.226566 0.209988 0.254196 0.320508 0.259722 0.464184 0.243144 0.198936 0.558126 0.370242 0.281826 0.480762 0.353664 0.198936 0.464184 0.425502 0.35919 0.187884 0.66312 0.370242 0.342612 0.143676 0.287352 0.154728 0.182358 0.646542 0.41445 0.2763 0.381294 0.16578 0.569178 0.49734 0.209988 0.204462 0.370242 0.519444 0.265248 0.121572 0.226566 0.121572 0.254196 0.16578 0.254196 0.198936 0.370242 0.408924 0.198936 0.541548 0.52497 0.408924 0.11052 0.226566 0.458658 0.370242 0.265248 0.8289 0.11052 1.116252 0.198936 0.187884 0.408924 0.707328 0.734958 1.072044 0.326034 0.641016 0.364716 0.52497 0.270774 0.143676 0.370242 0.757062 0.209988 0.154728 0.519444 0.287352 0.364716 0.19341 0.292878 0.646542 0.22104 0.270774 0.375768 0.154728 0.13815 0.541548 0.209988 1.027836 0.287352 0.132624 0.19341 0.613386 0.259722 0.298404 0.243144 1.04994 0.16578 0.237618 0.287352 0.519444 0.326034 0.447606 0.486288 0.259722 0.425502 0.348138 0.38682 0.298404 0.209988 0.22104 0.74601 0.209988 0.342612 0.281826 0.491814 0.541548 0.403398 0.149202 0.116046 0.099468 1.060992 0.49734 0.259722 0.237618 0.629964 0.292878 0.353664 0.13815 0.171306 0.254196 0.320508 0.237618 0.425502 0.22104 0.132624 0.160254 0.232092 0.187884 0.149202 0.292878 0.298404 0.226566 0.530496 0.099468 0.281826 0.232092 0.30393 0.22104 0.508392 0.243144 0.298404 0.464184 0.641016 0.326034 0.436554 0.198936 0.314982 0.353664 0.337086 0.408924 2.343024 0.281826 0.176832 0.35919 0.922842 0.187884 0.41445 0.270774 0.375768 0.209988 0.768114 0.624438 0.397872 0.226566 0.13815 0.723906 0.408924 0.160254 0.641016 0.436554 1.370448 0.287352 0.44208 0.215514 0.381294 0.547074 0.491814 0.58023 0.11052 0.44208 0.2763 0.950472 0.447606 0.265248 0.464184 0.265248 0.353664 0.475236 0.624438 0.121572 0.5526 0.475236 0.5526 0.397872 0.281826 0.204462 0.381294 0.226566 0.2763 0.508392 0.187884 0.121572 0.127098 0.944946 0.547074 0.5526 0.652068 0.160254 0.381294 0.149202 0.265248 0.900738 0.337086 0.696276 0.314982 0.337086 1.315188 0.215514 0.44208 0.226566 0.707328 0.254196 0.60786 0.232092 0.204462 0.408924 0.447606 0.314982 0.16578 0.182358 0.436554 0.58023 0.298404 0.370242 0.254196 0.364716 0.806796 0.298404 0.259722 0.314982 0.204462 0.392346 0.723906 0.116046 0.320508 0.309456 0.342612 0.375768 0.491814 0.337086 0.536022 0.381294 0.712854 0.226566 0.447606 0.41445 0.182358 0.314982 0.298404 0.154728 0.176832 0.2763 0.176832 0.30393 0.596808 0.685224 0.176832 0.536022 0.215514 0.547074 0.254196 0.403398 0.845478 0.121572 0.403398 0.226566 0.541548 0.24867 0.143676 1.49202 0.281826 0.215514 0.563652 0.298404 0.353664 0.281826 0.2763 0.375768 0.348138 0.204462 0.757062 0.270774 0.44208 0.160254 0.314982 0.160254 0.22104 0.281826 0.24867 0.629964 0.337086 0.436554 0.259722 0.922842 0.259722 0.182358 0.265248 0.226566 0.13815 0.944946 0.342612 0.176832 0.447606 0.381294 0.182358 0.287352 0.121572 0.292878 0.52497 0.342612 0.292878 0.149202 0.397872 0.198936 0.215514 0.480762 0.33156 0.348138 0.243144 0.425502 0.436554 0.491814 0.198936 0.530496 0.419976 0.370242 0.270774 0.375768 0.353664 0.243144 0.187884 1.000206 0.182358 0.397872 0.508392 0.19341 0.458658 0.19341 0.320508 0.22104 0.955998 0.558126 0.353664 0.348138 0.486288 0.320508 0.602334 0.519444 0.176832 0.22104 0.353664 0.127098 0.370242 0.928368 0.226566 0.403398 0.392346 0.16578 0.536022 0.375768 0.292878 0.375768 0.116046 0.19341 0.38682 0.392346 0.348138 0.121572 0.254196 0.712854 0.46971 0.326034 0.49734 0.24867 0.613386 0.519444 0.215514 0.2763 0.287352 0.392346 0.425502 0.685224 0.381294 0.944946 0.475236 0.381294 0.71838 0.480762 0.425502 0.292878 0.298404 0.11052 0.41445 0.160254 0.49734 0.215514 0.337086 0.585756 0.491814 0.171306 0.873108 0.751536 0.24867 0.287352 0.41445 0.259722 0.19341 0.121572 0.707328 0.254196 0.602334 0.44208 0.127098 0.508392 0.176832 0.13815 0.342612 0.513918 0.298404 0.143676 0.209988 0.375768 1.13283 0.652068 0.254196 0.143676 0.143676 0.569178 0.24867 0.696276 0.298404 0.425502 0.116046 0.22104 0.817848 0.38682 0.149202 0.127098 0.33156 0.287352 0.508392 0.24867 0.287352 0.364716 0.602334 0.508392 0.563652 0.397872 0.16578 0.74601 0.121572 0.392346 0.696276 0.204462 0.320508 0.49734 0.475236 0.298404 0.209988 0.182358 0.38682 0.292878 0.375768 0.143676 0.431028 0.143676 0.397872 0.187884 0.187884 0.71838 0.337086 0.646542 0.35919 0.320508 0.337086 0.176832 0.397872 0.326034 0.11052 0.69075 0.121572 0.176832 0.187884 0.408924 0.397872 0.458658 0.259722 0.922842 0.204462 0.149202 0.287352 0.624438 0.160254 0.232092 0.237618 0.198936 0.226566 0.182358 0.292878 0.226566 0.436554 0.458658 0.353664 0.309456 0.353664 0.259722 0.419976 0.397872 0.232092 0.22104 0.63549 0.265248 0.127098 0.314982 0.22104 0.408924 0.392346 0.447606 0.13815 0.259722 0.425502 0.259722 0.132624 0.176832 0.35919 0.154728 0.403398 0.624438 0.569178 0.204462 0.486288 0.348138 0.198936 0.265248 0.176832 0.121572 0.701802 0.215514 0.11052 0.569178 0.895212 0.353664 0.143676 0.436554 0.889686 0.2763 0.508392 0.154728 0.5526 0.24867 0.513918 0.270774 0.751536 0.254196 0.38682 0.44208 0.370242 0.502866 0.24867 0.38682 0.281826 0.375768 0.215514 0.154728 0.530496 0.226566 0.397872 0.436554 0.35919 0.408924 0.24867 0.116046 0.508392 0.298404 0.370242 0.33156 0.486288 0.49734 0.182358 0.381294 0.513918 0.403398 0.657594 0.154728 0.530496 0.30393 0.425502 0.171306 0.22104 0.403398 0.204462 0.204462 0.13815 0.60786 0.447606 0.353664 0.198936 0.204462 0.519444 0.270774 0.24867 0.198936 0.171306 0.337086 0.149202 0.480762 0.44208 0.132624 0.60786 0.149202 0.237618 0.24867 0.392346 0.353664 0.596808 0.24867 0.298404 0.187884 0.198936 0.668646 0.149202 0.30393 1.110726 0.353664 0.171306 0.16578 0.24867 0.24867 0.480762 0.160254 0.425502 0.121572 0.176832 0.326034 0.24867 0.270774 0.419976 0.314982 0.24867 0.11052 0.143676 0.2763 0.24867 0.392346 0.209988 0.337086 0.121572 0.149202 0.19341 0.348138 0.154728 0.464184 0.226566 0.24867 0.270774 0.182358 0.536022 0.569178 0.292878 0.281826 0.270774 0.209988 0.348138 0.458658 0.370242 0.2763 0.348138 0.845478 0.646542 0.160254 0.425502 0.13815 0.132624 0.209988 0.8289 0.19341 0.099468 0.41445 0.154728 0.530496 0.93942 0.453132 0.486288 0.348138 0.116046 0.326034 0.22104 0.259722 0.2763 0.171306 0.226566 0.563652 0.265248 0.812322 0.22104 0.149202 0.530496 0.298404 0.52497 0.22104 0.237618 0.187884 0.679698 0.204462 0.326034 0.547074 0.392346 0.613386 0.491814 0.265248 0.364716 0.259722 0.24867 0.292878 0.209988 0.408924 0.91179 0.182358 0.204462 0.226566 0.657594 0.187884 0.314982 0.182358 0.24867 0.154728 0.143676 0.41445 0.265248 0.254196 0.154728 0.585756 0.353664 0.215514 0.132624 0.326034 0.215514 0.24867 0.541548 0.187884 0.265248 0.259722 0.425502 0.436554 0.370242 0.348138 0.265248 0.226566 0.392346 0.475236 0.292878 0.35919 0.298404 0.13815 0.215514 0.24867 0.52497 0.712854 0.265248 0.381294 0.370242 1.04994 0.381294 0.685224 0.209988 0.38682 0.127098 0.243144 0.232092 0.508392 0.46971 0.314982 0.348138 0.254196 0.287352 0.353664 0.480762 0.24867 0.237618 0.508392 0.198936 0.198936 0.447606 0.182358 0.265248 0.22104 0.66312 0.121572 0.342612 0.243144 0.348138 0.176832 0.19341 0.41445 0.176832 0.187884 0.287352 0.198936 0.431028 0.171306 0.314982 0.198936 0.232092 0.314982 0.502866 0.265248 0.187884 0.232092 0.281826 0.104994 0.171306 0.397872 0.270774 0.513918 0.116046 0.232092 0.320508 0.5526 0.176832 0.24867 0.320508 1.364922 0.342612 0.326034 0.209988 0.292878 0.701802 0.19341 0.149202 0.215514 0.132624 0.226566 0.149202 0.209988 0.13815 0.370242 0.795744 0.790218 0.58023 0.364716 0.154728 0.232092 0.154728 0.563652 0.209988 0.320508 0.254196 0.35919 0.342612 0.187884 0.806796 0.182358 0.513918 0.558126 0.502866 0.30393 0.232092 0.569178 0.298404 0.381294 0.326034 0.889686 0.536022 0.287352 0.364716 0.591282 0.370242 0.453132 0.154728 0.232092 0.624438 0.176832 0.751536 0.486288 0.209988 0.342612 1.414656 0.22104 0.149202 0.24867 0.823374 0.574704 0.154728 0.547074 0.364716 0.182358 1.232298 0.204462 0.591282 0.530496 0.143676 0.480762 0.337086 0.558126 0.104994 0.436554 0.160254 0.215514 0.154728 0.149202 0.381294 0.784692 0.574704 0.116046 0.342612 0.784692 1.033362 0.558126 0.149202 0.287352 0.696276
