# Supplementary material for: The divergence history of European blue mussel species reconstructed from Approximate Bayesian Computation: the effects of sequencing techniques and sampling strategies
Source: PeerJ. 2018 Jul 30;6:e5198. doi: 10.7717/peerj.5198 (PMC6071616; doi:10.7717/peerj.5198)
Supplement: Supplemental Information 4 — The “input_data1” folder should be placed in the “Supplementary_Methods” directory and pooled with the “input_data2” folder. They have been separated because of a maximal size issue when uploading to the PeerJ website. [file peerj-06-5198-s004.zip › Supplementary_Methods.input_data1/input_data/rna-seq_n2/locus.ms]

./msnsam tbs 20 -t tbs -r tbs tbs -I 2 tbs tbs 0 -m 1 2 tbs -m 2 1 tbs -n 1 tbs -n 2 tbs -ej tbs 1 2 -eN tbs tbs
3579 27011 59243

//    78    1.58854    1.58854    111    56    22    0.795745    1.02097    0.574558    1.49299    4.90703    4.90703    6.22109
segsites: 2
positions:	0	1
00
00
00
01
00
00
10
00

//    78    1.58854    1.58854    111    56    22    0.795745    1.02097    0.574558    1.49299    4.90703    4.90703    6.22109
segsites: 13
positions:	0	0.0833333333333333	0.166666666666667	0.25	0.333333333333333	0.416666666666667	0.5	0.583333333333333	0.666666666666667	0.75	0.833333333333333	0.916666666666667	1
0000000000000
0000000000000
0000000001000
0100000000000
1011111010111
1011111010000
1011111011010
1011111110010

//    78    1.58854    1.58854    111    56    22    0.795745    1.02097    0.574558    1.49299    4.90703    4.90703    6.22109
segsites: 8
positions:	0	0.142857142857143	0.285714285714286	0.428571428571429	0.571428571428571	0.714285714285714	0.857142857142857	1
00000000
00100100
00000000
00101010
10000011
11010010
10000011
10001010

//    78    1.58854    1.58854    111    56    22    0.795745    1.02097    0.574558    1.49299    4.90703    4.90703    6.22109
segsites: 3
positions:	0	0.5	1
000
100
110
101
110
110
111
111

//    78    1.58854    1.58854    111    56    22    0.795745    1.02097    0.574558    1.49299    4.90703    4.90703    6.22109
segsites: 5
positions:	0	0.25	0.5	0.75	1
00000
00000
00000
10000
01111
01111
01111
01111

//    78    1.58854    1.58854    111    56    22    0.795745    1.02097    0.574558    1.49299    4.90703    4.90703    6.22109
segsites: 5
positions:	0	0.25	0.5	0.75	1
00000
01000
10011
10011
10001
10101
10001
10001

//    78    1.58854    1.58854    111    56    22    0.795745    1.02097    0.574558    1.49299    4.90703    4.90703    6.22109
segsites: 7
positions:	0	0.166666666666667	0.333333333333333	0.5	0.666666666666667	0.833333333333333	1
0000000
1000010
0000000
1000100
1110100
1001101
1000000
1000101

//    78    1.58854    1.58854    111    56    22    0.795745    1.02097    0.574558    1.49299    4.90703    4.90703    6.22109
segsites: 5
positions:	0	0.25	0.5	0.75	1
00000
00000
00000
00000
01111
01101
11101
01101

//    78    1.58854    1.58854    111    56    22    0.795745    1.02097    0.574558    1.49299    4.90703    4.90703    6.22109
segsites: 9
positions:	0	0.125	0.25	0.375	0.5	0.625	0.75	0.875	1
000000000
000100111
000100011
000100011
001110011
110100011
000111011
110100011

//    78    1.58854    1.58854    111    56    22    0.795745    1.02097    0.574558    1.49299    4.90703    4.90703    6.22109
segsites: 17
positions:	0	0.0625	0.125	0.1875	0.25	0.3125	0.375	0.4375	0.5	0.5625	0.625	0.6875	0.75	0.8125	0.875	0.9375	1
00000000000000000
01010000010000010
10010000010000010
00111110010000010
10010000000101010
00111110010011110
00010001000001010
00010000111001111

//    78    1.58854    1.58854    111    56    22    0.795745    1.02097    0.574558    1.49299    4.90703    4.90703    6.22109
segsites: 6
positions:	0	0.2	0.4	0.6	0.8	1
000000
100000
101100
100000
110001
100001
100010
100000

//    78    1.58854    1.58854    111    56    22    0.795745    1.02097    0.574558    1.49299    4.90703    4.90703    6.22109
segsites: 5
positions:	0	0.25	0.5	0.75	1
00000
11110
00000
11110
00011
00011
00010
00010

//    78    1.58854    1.58854    111    56    22    0.795745    1.02097    0.574558    1.49299    4.90703    4.90703    6.22109
segsites: 6
positions:	0	0.2	0.4	0.6	0.8	1
000000
001000
110101
110101
110101
110111
010101
110101

//    78    1.58854    1.58854    111    56    22    0.795745    1.02097    0.574558    1.49299    4.90703    4.90703    6.22109
segsites: 7
positions:	0	0.166666666666667	0.333333333333333	0.5	0.666666666666667	0.833333333333333	1
0000000
0111100
0000000
1011101
1010110
1010110
1010110
1010110

//    78    1.58854    1.58854    111    56    22    0.795745    1.02097    0.574558    1.49299    4.90703    4.90703    6.22109
segsites: 5
positions:	0	0.25	0.5	0.75	1
00000
01111
01001
01001
01001
01001
01001
11001

//    78    1.58854    1.58854    111    56    22    0.795745    1.02097    0.574558    1.49299    4.90703    4.90703    6.22109
segsites: 10
positions:	0	0.111111111111111	0.222222222222222	0.333333333333333	0.444444444444444	0.555555555555556	0.666666666666667	0.777777777777778	0.888888888888889	1
0000000000
1000000000
0000000000
0000000100
1111111001
1111100010
1110101001
1111000000

//    78    1.58854    1.58854    111    56    22    0.795745    1.02097    0.574558    1.49299    4.90703    4.90703    6.22109
segsites: 50
positions:	0	0.0204081632653061	0.0408163265306122	0.0612244897959184	0.0816326530612245	0.102040816326531	0.122448979591837	0.142857142857143	0.163265306122449	0.183673469387755	0.204081632653061	0.224489795918367	0.244897959183673	0.26530612244898	0.285714285714286	0.306122448979592	0.326530612244898	0.346938775510204	0.36734693877551	0.387755102040816	0.408163265306122	0.428571428571429	0.448979591836735	0.469387755102041	0.489795918367347	0.510204081632653	0.530612244897959	0.551020408163265	0.571428571428571	0.591836734693878	0.612244897959184	0.63265306122449	0.653061224489796	0.673469387755102	0.693877551020408	0.714285714285714	0.73469387755102	0.755102040816326	0.775510204081633	0.795918367346939	0.816326530612245	0.836734693877551	0.857142857142857	0.877551020408163	0.897959183673469	0.918367346938775	0.938775510204082	0.959183673469388	0.979591836734694	1
00000000000000000000000000000000000000000000000000
00000000000000100100000000000000000000000000000000
00000000000000000000000000000000000000000000000000
00000000000000100100000000000000000000000000000000
11111111101111111011111111111111111111111111111111
11111111111111111011111111111111111111111111111111
11111111101111111011111111111111111111111111111111
11111111101111111011111111111111111111111111111111

//    78    1.58854    1.58854    111    56    22    0.795745    1.02097    0.574558    1.49299    4.90703    4.90703    6.22109
segsites: 4
positions:	0	0.333333333333333	0.666666666666667	1
0000
0011
0100
1110
0100
0100
0100
0100

//    78    1.58854    1.58854    111    56    22    0.795745    1.02097    0.574558    1.49299    4.90703    4.90703    6.22109
segsites: 2
positions:	0	1
00
00
11
00
00
00
00
00

//    78    1.58854    1.58854    111    56    22    0.795745    1.02097    0.574558    1.49299    4.90703    4.90703    6.22109
segsites: 3
positions:	0	0.5	1
000
010
101
101
101
101
100
101

//    78    1.58854    1.58854    111    56    22    0.795745    1.02097    0.574558    1.49299    4.90703    4.90703    6.22109
segsites: 2
positions:	0	1
00
00
00
00
00
11
00
01

//    78    1.58854    1.58854    111    56    22    0.795745    1.02097    0.574558    1.49299    4.90703    4.90703    6.22109
segsites: 7
positions:	0	0.166666666666667	0.333333333333333	0.5	0.666666666666667	0.833333333333333	1
0000000
1100000
0000000
0000000
0010010
1000100
0001000
1000001

//    78    1.58854    1.58854    111    56    22    0.795745    1.02097    0.574558    1.49299    4.90703    4.90703    6.22109
segsites: 3
positions:	0	0.5	1
000
000
000
000
000
010
001
100

//    78    1.58854    1.58854    111    56    22    0.795745    1.02097    0.574558    1.49299    4.90703    4.90703    6.22109
segsites: 5
positions:	0	0.25	0.5	0.75	1
00000
11100
10000
10000
10011
10000
10000
10000

//    78    1.58854    1.58854    111    56    22    0.795745    1.02097    0.574558    1.49299    4.90703    4.90703    6.22109
segsites: 4
positions:	0	0.333333333333333	0.666666666666667	1
0000
0000
0000
1000
0011
1000
0001
1101

//    78    1.58854    1.58854    111    56    22    0.795745    1.02097    0.574558    1.49299    4.90703    4.90703    6.22109
segsites: 9
positions:	0	0.125	0.25	0.375	0.5	0.625	0.75	0.875	1
000000000
000000001
000001000
100001000
011000010
001000001
010000101
000110001

//    78    1.58854    1.58854    111    56    22    0.795745    1.02097    0.574558    1.49299    4.90703    4.90703    6.22109
segsites: 5
positions:	0	0.25	0.5	0.75	1
00000
01010
00101
00100
00100
00100
10100
00100

//    78    1.58854    1.58854    111    56    22    0.795745    1.02097    0.574558    1.49299    4.90703    4.90703    6.22109
segsites: 3
positions:	0	0.5	1
000
010
010
011
110
011
010
011

//    78    1.58854    1.58854    111    56    22    0.795745    1.02097    0.574558    1.49299    4.90703    4.90703    6.22109
segsites: 3
positions:	0	0.5	1
000
010
000
000
001
000
100
000

//    78    1.58854    1.58854    111    56    22    0.795745    1.02097    0.574558    1.49299    4.90703    4.90703    6.22109
segsites: 13
positions:	0	0.0833333333333333	0.166666666666667	0.25	0.333333333333333	0.416666666666667	0.5	0.583333333333333	0.666666666666667	0.75	0.833333333333333	0.916666666666667	1
0000000000000
1001010101101
1000000001000
1000000001000
1000000000000
1010110010000
1100001000010
1100000001000

//    78    1.58854    1.58854    111    56    22    0.795745    1.02097    0.574558    1.49299    4.90703    4.90703    6.22109
segsites: 10
positions:	0	0.111111111111111	0.222222222222222	0.333333333333333	0.444444444444444	0.555555555555556	0.666666666666667	0.777777777777778	0.888888888888889	1
0000000000
0100000000
1100100000
1110110010
1101101000
1100110100
1100110001
1100110000

//    78    1.58854    1.58854    111    56    22    0.795745    1.02097    0.574558    1.49299    4.90703    4.90703    6.22109
segsites: 3
positions:	0	0.5	1
000
101
110
101
101
101
101
101

//    78    1.58854    1.58854    111    56    22    0.795745    1.02097    0.574558    1.49299    4.90703    4.90703    6.22109
segsites: 6
positions:	0	0.2	0.4	0.6	0.8	1
000000
000000
000100
000011
110100
101100
100100
100100

//    78    1.58854    1.58854    111    56    22    0.795745    1.02097    0.574558    1.49299    4.90703    4.90703    6.22109
segsites: 9
positions:	0	0.125	0.25	0.375	0.5	0.625	0.75	0.875	1
000000000
111111011
001000000
001111011
101110101
111110101
100100001
100101011

//    78    1.58854    1.58854    111    56    22    0.795745    1.02097    0.574558    1.49299    4.90703    4.90703    6.22109
segsites: 2
positions:	0	1
00
00
00
00
10
00
11
00

//    78    1.58854    1.58854    111    56    22    0.795745    1.02097    0.574558    1.49299    4.90703    4.90703    6.22109
segsites: 11
positions:	0	0.1	0.2	0.3	0.4	0.5	0.6	0.7	0.8	0.9	1
00000000000
10000000001
00000000000
00000000000
00111110100
00111110100
00110101110
01101110110

//    78    1.58854    1.58854    111    56    22    0.795745    1.02097    0.574558    1.49299    4.90703    4.90703    6.22109
segsites: 11
positions:	0	0.1	0.2	0.3	0.4	0.5	0.6	0.7	0.8	0.9	1
00000000000
00000010000
00000010000
00000011000
11111100110
01111100001
11111100000
01111100000

//    78    1.58854    1.58854    111    56    22    0.795745    1.02097    0.574558    1.49299    4.90703    4.90703    6.22109
segsites: 6
positions:	0	0.2	0.4	0.6	0.8	1
000000
110011
000011
100011
001011
100111
100011
100011

//    78    1.58854    1.58854    111    56    22    0.795745    1.02097    0.574558    1.49299    4.90703    4.90703    6.22109
segsites: 5
positions:	0	0.25	0.5	0.75	1
00000
01110
10010
11010
10010
11010
10001
10110

//    78    1.58854    1.58854    111    56    22    0.795745    1.02097    0.574558    1.49299    4.90703    4.90703    6.22109
segsites: 27
positions:	0	0.0384615384615385	0.0769230769230769	0.115384615384615	0.153846153846154	0.192307692307692	0.230769230769231	0.269230769230769	0.307692307692308	0.346153846153846	0.384615384615385	0.423076923076923	0.461538461538462	0.5	0.538461538461539	0.576923076923077	0.615384615384615	0.653846153846154	0.692307692307692	0.730769230769231	0.769230769230769	0.807692307692308	0.846153846153846	0.884615384615385	0.923076923076923	0.961538461538462	1
000000000000000000000000000
000000000000101000100000000
101011100101100000000000000
001101111000101000100000000
111011111101100101111111111
111011111101100100111111111
111011111111100110111111011
101111111101110100111111111

//    78    1.58854    1.58854    111    56    22    0.795745    1.02097    0.574558    1.49299    4.90703    4.90703    6.22109
segsites: 2
positions:	0	1
00
00
00
00
01
01
11
01

//    78    1.58854    1.58854    111    56    22    0.795745    1.02097    0.574558    1.49299    4.90703    4.90703    6.22109
segsites: 11
positions:	0	0.1	0.2	0.3	0.4	0.5	0.6	0.7	0.8	0.9	1
00000000000
00000011000
00000010000
00000010000
11110100111
11110100011
11110100011
11111100011

//    78    1.58854    1.58854    111    56    22    0.795745    1.02097    0.574558    1.49299    4.90703    4.90703    6.22109
segsites: 6
positions:	0	0.2	0.4	0.6	0.8	1
000000
000000
000111
100000
001100
110000
100000
100000

//    78    1.58854    1.58854    111    56    22    0.795745    1.02097    0.574558    1.49299    4.90703    4.90703    6.22109
segsites: 2
positions:	0	1
00
00
00
01
11
11
10
01

//    78    1.58854    1.58854    111    56    22    0.795745    1.02097    0.574558    1.49299    4.90703    4.90703    6.22109
segsites: 6
positions:	0	0.2	0.4	0.6	0.8	1
000000
000000
010000
100000
110101
111000
110110
110000

//    78    1.58854    1.58854    111    56    22    0.795745    1.02097    0.574558    1.49299    4.90703    4.90703    6.22109
segsites: 9
positions:	0	0.125	0.25	0.375	0.5	0.625	0.75	0.875	1
000000000
110111111
000000000
110100111
011000100
010000100
011001100
010001110

//    78    1.58854    1.58854    111    56    22    0.795745    1.02097    0.574558    1.49299    4.90703    4.90703    6.22109
segsites: 10
positions:	0	0.111111111111111	0.222222222222222	0.333333333333333	0.444444444444444	0.555555555555556	0.666666666666667	0.777777777777778	0.888888888888889	1
0000000000
0101100000
0010100110
1000100000
0000101110
1000110100
0000100111
0001100100

//    78    1.58854    1.58854    111    56    22    0.795745    1.02097    0.574558    1.49299    4.90703    4.90703    6.22109
segsites: 10
positions:	0	0.111111111111111	0.222222222222222	0.333333333333333	0.444444444444444	0.555555555555556	0.666666666666667	0.777777777777778	0.888888888888889	1
0000000000
0000000001
0000001000
0000010011
1100100001
0011000001
1110000101
1110000001

//    78    1.58854    1.58854    111    56    22    0.795745    1.02097    0.574558    1.49299    4.90703    4.90703    6.22109
segsites: 6
positions:	0	0.2	0.4	0.6	0.8	1
000000
011000
000010
100010
011110
111000
011010
011001

//    78    1.58854    1.58854    111    56    22    0.795745    1.02097    0.574558    1.49299    4.90703    4.90703    6.22109
segsites: 5
positions:	0	0.25	0.5	0.75	1
00000
10000
01100
00011
00010
00010
01110
00010

//    78    1.58854    1.58854    111    56    22    0.795745    1.02097    0.574558    1.49299    4.90703    4.90703    6.22109
segsites: 10
positions:	0	0.111111111111111	0.222222222222222	0.333333333333333	0.444444444444444	0.555555555555556	0.666666666666667	0.777777777777778	0.888888888888889	1
0000000000
0010000000
0000001000
0000000000
0000101000
1001011110
0100001000
1000001101

//    78    1.58854    1.58854    111    56    22    0.795745    1.02097    0.574558    1.49299    4.90703    4.90703    6.22109
segsites: 2
positions:	0	1
00
00
00
00
11
11
11
11

//    78    1.58854    1.58854    111    56    22    0.795745    1.02097    0.574558    1.49299    4.90703    4.90703    6.22109
segsites: 2
positions:	0	1
00
11
00
01
01
01
01
01

//    78    1.58854    1.58854    111    56    22    0.795745    1.02097    0.574558    1.49299    4.90703    4.90703    6.22109
segsites: 3
positions:	0	0.5	1
000
110
000
001
100
100
000
000

//    78    1.58854    1.58854    111    56    22    0.795745    1.02097    0.574558    1.49299    4.90703    4.90703    6.22109
segsites: 6
positions:	0	0.2	0.4	0.6	0.8	1
000000
000000
001010
001010
000010
101010
111101
111101

//    78    1.58854    1.58854    111    56    22    0.795745    1.02097    0.574558    1.49299    4.90703    4.90703    6.22109
segsites: 18
positions:	0	0.0588235294117647	0.117647058823529	0.176470588235294	0.235294117647059	0.294117647058824	0.352941176470588	0.411764705882353	0.470588235294118	0.529411764705882	0.588235294117647	0.647058823529412	0.705882352941176	0.764705882352941	0.823529411764706	0.882352941176471	0.941176470588235	1
000000000000000000
001111000000110011
011011000100110011
001011000101110011
001001000010110001
001111000000110001
101011110010110001
001011001000111101

//    78    1.58854    1.58854    111    56    22    0.795745    1.02097    0.574558    1.49299    4.90703    4.90703    6.22109
segsites: 2
positions:	0	1
00
00
10
01
10
11
11
11

//    78    1.58854    1.58854    111    56    22    0.795745    1.02097    0.574558    1.49299    4.90703    4.90703    6.22109
segsites: 6
positions:	0	0.2	0.4	0.6	0.8	1
000000
101000
000010
100000
100101
100000
000001
110000

//    78    1.58854    1.58854    111    56    22    0.795745    1.02097    0.574558    1.49299    4.90703    4.90703    6.22109
segsites: 3
positions:	0	0.5	1
000
000
000
000
000
000
110
001

//    78    1.58854    1.58854    111    56    22    0.795745    1.02097    0.574558    1.49299    4.90703    4.90703    6.22109
segsites: 18
positions:	0	0.0588235294117647	0.117647058823529	0.176470588235294	0.235294117647059	0.294117647058824	0.352941176470588	0.411764705882353	0.470588235294118	0.529411764705882	0.588235294117647	0.647058823529412	0.705882352941176	0.764705882352941	0.823529411764706	0.882352941176471	0.941176470588235	1
000000000000000000
000000000000000000
000000000000000000
000000000001000100
111011011001001011
111011011001001011
011100110111110011
011101010111110011

//    78    1.58854    1.58854    111    56    22    0.795745    1.02097    0.574558    1.49299    4.90703    4.90703    6.22109
segsites: 17
positions:	0	0.0625	0.125	0.1875	0.25	0.3125	0.375	0.4375	0.5	0.5625	0.625	0.6875	0.75	0.8125	0.875	0.9375	1
00000000000000000
00000110000110111
00100101001100001
00101101010110001
00100101000001011
00010101100110011
01100101001100001
10101101010110001

//    78    1.58854    1.58854    111    56    22    0.795745    1.02097    0.574558    1.49299    4.90703    4.90703    6.22109
segsites: 4
positions:	0	0.333333333333333	0.666666666666667	1
0000
1000
1010
1101
1000
1000
1000
1000

//    78    1.58854    1.58854    111    56    22    0.795745    1.02097    0.574558    1.49299    4.90703    4.90703    6.22109
segsites: 7
positions:	0	0.166666666666667	0.333333333333333	0.5	0.666666666666667	0.833333333333333	1
0000000
0000110
0000010
0000110
0100011
0101010
0010111
1100110

//    78    1.58854    1.58854    111    56    22    0.795745    1.02097    0.574558    1.49299    4.90703    4.90703    6.22109
segsites: 38
positions:	0	0.027027027027027	0.0540540540540541	0.0810810810810811	0.108108108108108	0.135135135135135	0.162162162162162	0.189189189189189	0.216216216216216	0.243243243243243	0.27027027027027	0.297297297297297	0.324324324324324	0.351351351351351	0.378378378378378	0.405405405405405	0.432432432432432	0.459459459459459	0.486486486486487	0.513513513513514	0.540540540540541	0.567567567567568	0.594594594594595	0.621621621621622	0.648648648648649	0.675675675675676	0.702702702702703	0.72972972972973	0.756756756756757	0.783783783783784	0.810810810810811	0.837837837837838	0.864864864864865	0.891891891891892	0.918918918918919	0.945945945945946	0.972972972972973	1
00000000000000000000000000000000000000
00000000000001000010100001001000010000
00000000000000000000000101011111100010
00000000000000000000000101011111100010
11111111111111111000000111011111100001
11111111111111111100000101011101100001
11111111111111111000011101111111100101
11111111111111111001001101111101101001

//    78    1.58854    1.58854    111    56    22    0.795745    1.02097    0.574558    1.49299    4.90703    4.90703    6.22109
segsites: 9
positions:	0	0.125	0.25	0.375	0.5	0.625	0.75	0.875	1
000000000
100010100
000100100
001000100
000100000
010001100
000000001
010001110

//    78    1.58854    1.58854    111    56    22    0.795745    1.02097    0.574558    1.49299    4.90703    4.90703    6.22109
segsites: 5
positions:	0	0.25	0.5	0.75	1
00000
00100
00101
10100
10110
10110
01110
10100

//    78    1.58854    1.58854    111    56    22    0.795745    1.02097    0.574558    1.49299    4.90703    4.90703    6.22109
segsites: 7
positions:	0	0.166666666666667	0.333333333333333	0.5	0.666666666666667	0.833333333333333	1
0000000
1000111
1100110
1000110
1011100
1000110
1000110
1000110

//    78    1.58854    1.58854    111    56    22    0.795745    1.02097    0.574558    1.49299    4.90703    4.90703    6.22109
segsites: 25
positions:	0	0.0416666666666667	0.0833333333333333	0.125	0.166666666666667	0.208333333333333	0.25	0.291666666666667	0.333333333333333	0.375	0.416666666666667	0.458333333333333	0.5	0.541666666666667	0.583333333333333	0.625	0.666666666666667	0.708333333333333	0.75	0.791666666666667	0.833333333333333	0.875	0.916666666666667	0.958333333333333	1
0000000000000000000000000
1010001100110110111000010
0000000011000000001001001
0110000110111110011110100
0010100111010100001001101
0010000110111110011011100
0000000111010000011011101
0111010110110111111011100

//    78    1.58854    1.58854    111    56    22    0.795745    1.02097    0.574558    1.49299    4.90703    4.90703    6.22109
segsites: 3
positions:	0	0.5	1
000
010
000
010
000
000
100
011

//    78    1.58854    1.58854    111    56    22    0.795745    1.02097    0.574558    1.49299    4.90703    4.90703    6.22109
segsites: 4
positions:	0	0.333333333333333	0.666666666666667	1
0000
1111
0111
0111
0111
0111
0111
0111

//    78    1.58854    1.58854    111    56    22    0.795745    1.02097    0.574558    1.49299    4.90703    4.90703    6.22109
segsites: 6
positions:	0	0.2	0.4	0.6	0.8	1
000000
100111
100100
100100
100111
110111
101101
100111

//    78    1.58854    1.58854    111    56    22    0.795745    1.02097    0.574558    1.49299    4.90703    4.90703    6.22109
segsites: 11
positions:	0	0.1	0.2	0.3	0.4	0.5	0.6	0.7	0.8	0.9	1
00000000000
00000000000
01110011001
10000000100
00001100001
00000100001
00000100010
00000100010

//    78    1.58854    1.58854    111    56    22    0.795745    1.02097    0.574558    1.49299    4.90703    4.90703    6.22109
segsites: 4
positions:	0	0.333333333333333	0.666666666666667	1
0000
0000
1101
0000
0100
0000
0100
0110

//    78    1.58854    1.58854    111    56    22    0.795745    1.02097    0.574558    1.49299    4.90703    4.90703    6.22109
segsites: 2
positions:	0	1
00
00
00
00
01
10
01
01

//    78    1.58854    1.58854    111    56    22    0.795745    1.02097    0.574558    1.49299    4.90703    4.90703    6.22109
segsites: 12
positions:	0	0.0909090909090909	0.181818181818182	0.272727272727273	0.363636363636364	0.454545454545455	0.545454545454545	0.636363636363636	0.727272727272727	0.818181818181818	0.909090909090909	1
000000000000
000000000000
000000000000
000000000000
010101100000
100010000000
001100010000
000000001111

//    78    1.58854    1.58854    111    56    22    0.795745    1.02097    0.574558    1.49299    4.90703    4.90703    6.22109
segsites: 11
positions:	0	0.1	0.2	0.3	0.4	0.5	0.6	0.7	0.8	0.9	1
00000000000
00000000000
00000000000
00000000000
10000011010
01101111101
11101111111
11111111111

//    78    1.58854    1.58854    111    56    22    0.795745    1.02097    0.574558    1.49299    4.90703    4.90703    6.22109
segsites: 7
positions:	0	0.166666666666667	0.333333333333333	0.5	0.666666666666667	0.833333333333333	1
0000000
0000000
0010010
0100010
1001010
0000100
0000011
0000000

//    78    1.58854    1.58854    111    56    22    0.795745    1.02097    0.574558    1.49299    4.90703    4.90703    6.22109
segsites: 25
positions:	0	0.0416666666666667	0.0833333333333333	0.125	0.166666666666667	0.208333333333333	0.25	0.291666666666667	0.333333333333333	0.375	0.416666666666667	0.458333333333333	0.5	0.541666666666667	0.583333333333333	0.625	0.666666666666667	0.708333333333333	0.75	0.791666666666667	0.833333333333333	0.875	0.916666666666667	0.958333333333333	1
0000000000000000000000000
0000001000001000001000100
0000001000000000000000010
0000001000100000000000100
0111111101111110000001111
1001101001101111100010111
1110111101111100100100111
1001001111101110110100111

//    78    1.58854    1.58854    111    56    22    0.795745    1.02097    0.574558    1.49299    4.90703    4.90703    6.22109
segsites: 7
positions:	0	0.166666666666667	0.333333333333333	0.5	0.666666666666667	0.833333333333333	1
0000000
1100000
1100000
1100000
1100000
1111000
1101101
1101111

//    78    1.58854    1.58854    111    56    22    0.795745    1.02097    0.574558    1.49299    4.90703    4.90703    6.22109
segsites: 3
positions:	0	0.5	1
000
000
000
000
101
010
000
000

//    78    1.58854    1.58854    111    56    22    0.795745    1.02097    0.574558    1.49299    4.90703    4.90703    6.22109
segsites: 9
positions:	0	0.125	0.25	0.375	0.5	0.625	0.75	0.875	1
000000000
001010011
010000011
100001111
000010001
000010001
000110000
000010001

//    78    1.58854    1.58854    111    56    22    0.795745    1.02097    0.574558    1.49299    4.90703    4.90703    6.22109
segsites: 3
positions:	0	0.5	1
000
001
100
110
100
100
100
000

//    78    1.58854    1.58854    111    56    22    0.795745    1.02097    0.574558    1.49299    4.90703    4.90703    6.22109
segsites: 7
positions:	0	0.166666666666667	0.333333333333333	0.5	0.666666666666667	0.833333333333333	1
0000000
0000110
0100101
0000110
0010110
0001110
0000110
1000110

//    78    1.58854    1.58854    111    56    22    0.795745    1.02097    0.574558    1.49299    4.90703    4.90703    6.22109
segsites: 3
positions:	0	0.5	1
000
000
101
000
000
000
000
010

//    78    1.58854    1.58854    111    56    22    0.795745    1.02097    0.574558    1.49299    4.90703    4.90703    6.22109
segsites: 30
positions:	0	0.0344827586206897	0.0689655172413793	0.103448275862069	0.137931034482759	0.172413793103448	0.206896551724138	0.241379310344828	0.275862068965517	0.310344827586207	0.344827586206897	0.379310344827586	0.413793103448276	0.448275862068966	0.482758620689655	0.517241379310345	0.551724137931034	0.586206896551724	0.620689655172414	0.655172413793103	0.689655172413793	0.724137931034483	0.758620689655172	0.793103448275862	0.827586206896552	0.862068965517241	0.896551724137931	0.931034482758621	0.96551724137931	1
000000000000000000000000000000
000000000000000000000000000000
001111100000101010001010010010
001111000000101010001000011000
001010001000111100110000100000
101010010000100001000000000100
011010000111101000110100000001
011010000111000001000001000001

//    78    1.58854    1.58854    111    56    22    0.795745    1.02097    0.574558    1.49299    4.90703    4.90703    6.22109
segsites: 8
positions:	0	0.142857142857143	0.285714285714286	0.428571428571429	0.571428571428571	0.714285714285714	0.857142857142857	1
00000000
00001010
10001011
01111110
10001010
10001010
00001010
00001010

//    78    1.58854    1.58854    111    56    22    0.795745    1.02097    0.574558    1.49299    4.90703    4.90703    6.22109
segsites: 13
positions:	0	0.0833333333333333	0.166666666666667	0.25	0.333333333333333	0.416666666666667	0.5	0.583333333333333	0.666666666666667	0.75	0.833333333333333	0.916666666666667	1
0000000000000
1100001000000
0100010000010
0100000100000
0100001000011
0100001000010
0101100000010
0110000011100

//    78    1.58854    1.58854    111    56    22    0.795745    1.02097    0.574558    1.49299    4.90703    4.90703    6.22109
segsites: 16
positions:	0	0.0666666666666667	0.133333333333333	0.2	0.266666666666667	0.333333333333333	0.4	0.466666666666667	0.533333333333333	0.6	0.666666666666667	0.733333333333333	0.8	0.866666666666667	0.933333333333333	1
0000000000000000
0111010000100010
0110010001000010
0110010001000010
0000000110110010
0001010000101010
0000010100111110
1001111000111111

//    78    1.58854    1.58854    111    56    22    0.795745    1.02097    0.574558    1.49299    4.90703    4.90703    6.22109
segsites: 6
positions:	0	0.2	0.4	0.6	0.8	1
000000
110110
010000
110110
011111
010110
010110
010110

//    78    1.58854    1.58854    111    56    22    0.795745    1.02097    0.574558    1.49299    4.90703    4.90703    6.22109
segsites: 13
positions:	0	0.0833333333333333	0.166666666666667	0.25	0.333333333333333	0.416666666666667	0.5	0.583333333333333	0.666666666666667	0.75	0.833333333333333	0.916666666666667	1
0000000000000
0000000000000
1010100100100
1111010011010
0000000000000
0011001000000
1110000000101
1110001001010

//    78    1.58854    1.58854    111    56    22    0.795745    1.02097    0.574558    1.49299    4.90703    4.90703    6.22109
segsites: 2
positions:	0	1
00
01
00
00
00
00
10
01

//    78    1.58854    1.58854    111    56    22    0.795745    1.02097    0.574558    1.49299    4.90703    4.90703    6.22109
segsites: 9
positions:	0	0.125	0.25	0.375	0.5	0.625	0.75	0.875	1
000000000
100000000
001110001
001110001
011111010
001111010
001111010
001111110

//    78    1.58854    1.58854    111    56    22    0.795745    1.02097    0.574558    1.49299    4.90703    4.90703    6.22109
segsites: 11
positions:	0	0.1	0.2	0.3	0.4	0.5	0.6	0.7	0.8	0.9	1
00000000000
00011000000
10010110110
01011110111
00011000000
00011001000
00111000000
00011001000

//    78    1.58854    1.58854    111    56    22    0.795745    1.02097    0.574558    1.49299    4.90703    4.90703    6.22109
segsites: 4
positions:	0	0.333333333333333	0.666666666666667	1
0000
0001
0000
0000
0000
1100
0010
0000

//    78    1.58854    1.58854    111    56    22    0.795745    1.02097    0.574558    1.49299    4.90703    4.90703    6.22109
segsites: 12
positions:	0	0.0909090909090909	0.181818181818182	0.272727272727273	0.363636363636364	0.454545454545455	0.545454545454545	0.636363636363636	0.727272727272727	0.818181818181818	0.909090909090909	1
000000000000
000000001001
101010011011
000001101101
010000001001
000000001001
100000001000
000100101001

//    78    1.58854    1.58854    111    56    22    0.795745    1.02097    0.574558    1.49299    4.90703    4.90703    6.22109
segsites: 3
positions:	0	0.5	1
000
000
100
000
101
100
100
110

//    78    1.58854    1.58854    111    56    22    0.795745    1.02097    0.574558    1.49299    4.90703    4.90703    6.22109
segsites: 3
positions:	0	0.5	1
000
000
101
100
100
110
100
100

//    78    1.58854    1.58854    111    56    22    0.795745    1.02097    0.574558    1.49299    4.90703    4.90703    6.22109
segsites: 6
positions:	0	0.2	0.4	0.6	0.8	1
000000
100100
001001
110001
100010
100100
100000
100000

//    78    1.58854    1.58854    111    56    22    0.795745    1.02097    0.574558    1.49299    4.90703    4.90703    6.22109
segsites: 9
positions:	0	0.125	0.25	0.375	0.5	0.625	0.75	0.875	1
000000000
001111000
000101000
100111000
010011010
000111000
000011110
000011001

//    78    1.58854    1.58854    111    56    22    0.795745    1.02097    0.574558    1.49299    4.90703    4.90703    6.22109
segsites: 5
positions:	0	0.25	0.5	0.75	1
00000
01011
00011
00111
10011
00011
00011
00011

//    78    1.58854    1.58854    111    56    22    0.795745    1.02097    0.574558    1.49299    4.90703    4.90703    6.22109
segsites: 2
positions:	0	1
00
10
10
10
10
11
10
10

//    78    1.58854    1.58854    111    56    22    0.795745    1.02097    0.574558    1.49299    4.90703    4.90703    6.22109
segsites: 17
positions:	0	0.0625	0.125	0.1875	0.25	0.3125	0.375	0.4375	0.5	0.5625	0.625	0.6875	0.75	0.8125	0.875	0.9375	1
00000000000000000
10010000000000001
00000100011010110
11110001100100000
10000000000001010
10000010000000010
10001000000000010
10000010000000010

//    78    1.58854    1.58854    111    56    22    0.795745    1.02097    0.574558    1.49299    4.90703    4.90703    6.22109
segsites: 6
positions:	0	0.2	0.4	0.6	0.8	1
000000
000001
000001
100001
000000
010101
000001
001011

//    78    1.58854    1.58854    111    56    22    0.795745    1.02097    0.574558    1.49299    4.90703    4.90703    6.22109
segsites: 25
positions:	0	0.0416666666666667	0.0833333333333333	0.125	0.166666666666667	0.208333333333333	0.25	0.291666666666667	0.333333333333333	0.375	0.416666666666667	0.458333333333333	0.5	0.541666666666667	0.583333333333333	0.625	0.666666666666667	0.708333333333333	0.75	0.791666666666667	0.833333333333333	0.875	0.916666666666667	0.958333333333333	1
0000000000000000000000000
0110100000000011011101111
0110100010100000000010010
0110101001000010001001011
1000001100100010001000010
0110111000000110001100010
0110100000010010001000010
0111101001001010101000010

//    78    1.58854    1.58854    111    56    22    0.795745    1.02097    0.574558    1.49299    4.90703    4.90703    6.22109
segsites: 6
positions:	0	0.2	0.4	0.6	0.8	1
000000
010001
010000
011110
010000
110010
010000
010100

//    78    1.58854    1.58854    111    56    22    0.795745    1.02097    0.574558    1.49299    4.90703    4.90703    6.22109
segsites: 13
positions:	0	0.0833333333333333	0.166666666666667	0.25	0.333333333333333	0.416666666666667	0.5	0.583333333333333	0.666666666666667	0.75	0.833333333333333	0.916666666666667	1
0000000000000
1100001000010
0100000100000
1100000000000
0111010001100
0100001010000
0100100000000
1100001000001

//    78    1.58854    1.58854    111    56    22    0.795745    1.02097    0.574558    1.49299    4.90703    4.90703    6.22109
segsites: 3
positions:	0	0.5	1
000
000
000
010
000
100
000
001

//    78    1.58854    1.58854    111    56    22    0.795745    1.02097    0.574558    1.49299    4.90703    4.90703    6.22109
segsites: 8
positions:	0	0.142857142857143	0.285714285714286	0.428571428571429	0.571428571428571	0.714285714285714	0.857142857142857	1
00000000
00000000
01111000
10111101
01111000
00111010
00111010
00111010

//    78    1.58854    1.58854    111    56    22    0.795745    1.02097    0.574558    1.49299    4.90703    4.90703    6.22109
segsites: 3
positions:	0	0.5	1
000
000
111
111
100
100
100
100

//    78    1.58854    1.58854    111    56    22    0.795745    1.02097    0.574558    1.49299    4.90703    4.90703    6.22109
segsites: 3
positions:	0	0.5	1
000
100
100
100
101
100
111
100

//    78    1.58854    1.58854    111    56    22    0.795745    1.02097    0.574558    1.49299    4.90703    4.90703    6.22109
segsites: 7
positions:	0	0.166666666666667	0.333333333333333	0.5	0.666666666666667	0.833333333333333	1
0000000
0001000
1011010
0001101
1011101
1011101
1111111
1011101

//    78    1.58854    1.58854    111    56    22    0.795745    1.02097    0.574558    1.49299    4.90703    4.90703    6.22109
segsites: 18
positions:	0	0.0588235294117647	0.117647058823529	0.176470588235294	0.235294117647059	0.294117647058824	0.352941176470588	0.411764705882353	0.470588235294118	0.529411764705882	0.588235294117647	0.647058823529412	0.705882352941176	0.764705882352941	0.823529411764706	0.882352941176471	0.941176470588235	1
000000000000000000
000101000000000001
100010011111110111
111110001111110111
000000001011010110
101110101110100001
000000001000000000
000100001010101001

//    78    1.58854    1.58854    111    56    22    0.795745    1.02097    0.574558    1.49299    4.90703    4.90703    6.22109
segsites: 6
positions:	0	0.2	0.4	0.6	0.8	1
000000
000000
010000
010000
010000
001011
100100
001010

//    78    1.58854    1.58854    111    56    22    0.795745    1.02097    0.574558    1.49299    4.90703    4.90703    6.22109
segsites: 33
positions:	0	0.03125	0.0625	0.09375	0.125	0.15625	0.1875	0.21875	0.25	0.28125	0.3125	0.34375	0.375	0.40625	0.4375	0.46875	0.5	0.53125	0.5625	0.59375	0.625	0.65625	0.6875	0.71875	0.75	0.78125	0.8125	0.84375	0.875	0.90625	0.9375	0.96875	1
000000000000000000000000000000000
000000000000100001100000101100000
001011010110000001100000000000100
010100100000101001100110001000001
001110001101100111101101011010100
001110001101100111100100101001001
000010010110010001110000000011001
100110001101100111100110001101011

//    78    1.58854    1.58854    111    56    22    0.795745    1.02097    0.574558    1.49299    4.90703    4.90703    6.22109
segsites: 16
positions:	0	0.0666666666666667	0.133333333333333	0.2	0.266666666666667	0.333333333333333	0.4	0.466666666666667	0.533333333333333	0.6	0.666666666666667	0.733333333333333	0.8	0.866666666666667	0.933333333333333	1
0000000000000000
0000000001010000
0000000000000000
0000000001000000
1111111110001111
1111111110001111
1111111110001111
1111111110101111

//    78    1.58854    1.58854    111    56    22    0.795745    1.02097    0.574558    1.49299    4.90703    4.90703    6.22109
segsites: 3
positions:	0	0.5	1
000
000
110
101
100
100
100
100

//    78    1.58854    1.58854    111    56    22    0.795745    1.02097    0.574558    1.49299    4.90703    4.90703    6.22109
segsites: 7
positions:	0	0.166666666666667	0.333333333333333	0.5	0.666666666666667	0.833333333333333	1
0000000
0000110
0111100
0111100
1011000
0100001
0000100
0000100

//    78    1.58854    1.58854    111    56    22    0.795745    1.02097    0.574558    1.49299    4.90703    4.90703    6.22109
segsites: 5
positions:	0	0.25	0.5	0.75	1
00000
01100
00010
01101
01000
11000
00000
01000

//    78    1.58854    1.58854    111    56    22    0.795745    1.02097    0.574558    1.49299    4.90703    4.90703    6.22109
segsites: 12
positions:	0	0.0909090909090909	0.181818181818182	0.272727272727273	0.363636363636364	0.454545454545455	0.545454545454545	0.636363636363636	0.727272727272727	0.818181818181818	0.909090909090909	1
000000000000
000000001101
000000000100
000000000100
010100010000
000101000010
110011010000
111001110000

//    78    1.58854    1.58854    111    56    22    0.795745    1.02097    0.574558    1.49299    4.90703    4.90703    6.22109
segsites: 17
positions:	0	0.0625	0.125	0.1875	0.25	0.3125	0.375	0.4375	0.5	0.5625	0.625	0.6875	0.75	0.8125	0.875	0.9375	1
00000000000000000
00000000100010000
00001101001010110
01010001100010011
00001000000011010
10100010110110011
00001000001010010
01010001000010010

//    78    1.58854    1.58854    111    56    22    0.795745    1.02097    0.574558    1.49299    4.90703    4.90703    6.22109
segsites: 5
positions:	0	0.25	0.5	0.75	1
00000
00000
10000
10000
00010
00000
00100
01101

//    78    1.58854    1.58854    111    56    22    0.795745    1.02097    0.574558    1.49299    4.90703    4.90703    6.22109
segsites: 11
positions:	0	0.1	0.2	0.3	0.4	0.5	0.6	0.7	0.8	0.9	1
00000000000
00000000000
00001000000
00000010001
11101001001
01010111111
01001010001
01001010001

//    78    1.58854    1.58854    111    56    22    0.795745    1.02097    0.574558    1.49299    4.90703    4.90703    6.22109
segsites: 11
positions:	0	0.1	0.2	0.3	0.4	0.5	0.6	0.7	0.8	0.9	1
00000000000
00001001000
01010000100
10100011011
11110011111
11110011111
11110011111
11110111111

//    78    1.58854    1.58854    111    56    22    0.795745    1.02097    0.574558    1.49299    4.90703    4.90703    6.22109
segsites: 13
positions:	0	0.0833333333333333	0.166666666666667	0.25	0.333333333333333	0.416666666666667	0.5	0.583333333333333	0.666666666666667	0.75	0.833333333333333	0.916666666666667	1
0000000000000
0001110110100
0000101111010
1001100111010
0010100110010
1101100110100
0000100110101
0001100110101

//    78    1.58854    1.58854    111    56    22    0.795745    1.02097    0.574558    1.49299    4.90703    4.90703    6.22109
segsites: 4
positions:	0	0.333333333333333	0.666666666666667	1
0000
0110
0100
0110
0111
1110
0110
0110

//    78    1.58854    1.58854    111    56    22    0.795745    1.02097    0.574558    1.49299    4.90703    4.90703    6.22109
segsites: 6
positions:	0	0.2	0.4	0.6	0.8	1
000000
111001
010001
010001
001111
001111
001111
001111

//    78    1.58854    1.58854    111    56    22    0.795745    1.02097    0.574558    1.49299    4.90703    4.90703    6.22109
segsites: 2
positions:	0	1
00
10
10
10
10
10
11
10

//    78    1.58854    1.58854    111    56    22    0.795745    1.02097    0.574558    1.49299    4.90703    4.90703    6.22109
segsites: 11
positions:	0	0.1	0.2	0.3	0.4	0.5	0.6	0.7	0.8	0.9	1
00000000000
11111010011
10001101001
10001101001
00011001101
00011000001
00011001101
10011001001

//    78    1.58854    1.58854    111    56    22    0.795745    1.02097    0.574558    1.49299    4.90703    4.90703    6.22109
segsites: 14
positions:	0	0.0769230769230769	0.153846153846154	0.230769230769231	0.307692307692308	0.384615384615385	0.461538461538462	0.538461538461539	0.615384615384615	0.692307692307692	0.769230769230769	0.846153846153846	0.923076923076923	1
00000000000000
10110000000101
01000110100000
00001111000001
00000110011000
00000110000100
00000110000000
00000110000010

//    78    1.58854    1.58854    111    56    22    0.795745    1.02097    0.574558    1.49299    4.90703    4.90703    6.22109
segsites: 21
positions:	0	0.05	0.1	0.15	0.2	0.25	0.3	0.35	0.4	0.45	0.5	0.55	0.6	0.65	0.7	0.75	0.8	0.85	0.9	0.95	1
000000000000000000000
010110000000000010000
000100000000000000000
000100001100000000000
111000010000000000110
110101110000010000100
111000010000011101001
110100110011110000000

//    78    1.58854    1.58854    111    56    22    0.795745    1.02097    0.574558    1.49299    4.90703    4.90703    6.22109
segsites: 8
positions:	0	0.142857142857143	0.285714285714286	0.428571428571429	0.571428571428571	0.714285714285714	0.857142857142857	1
00000000
00011111
00000010
00000011
00100000
00010100
00000000
11001000

//    78    1.58854    1.58854    111    56    22    0.795745    1.02097    0.574558    1.49299    4.90703    4.90703    6.22109
segsites: 12
positions:	0	0.0909090909090909	0.181818181818182	0.272727272727273	0.363636363636364	0.454545454545455	0.545454545454545	0.636363636363636	0.727272727272727	0.818181818181818	0.909090909090909	1
000000000000
000000000000
000000000000
000000000000
011111111111
011111111101
011111111111
111111111111

//    78    1.58854    1.58854    111    56    22    0.795745    1.02097    0.574558    1.49299    4.90703    4.90703    6.22109
segsites: 28
positions:	0	0.037037037037037	0.0740740740740741	0.111111111111111	0.148148148148148	0.185185185185185	0.222222222222222	0.259259259259259	0.296296296296296	0.333333333333333	0.37037037037037	0.407407407407407	0.444444444444444	0.481481481481481	0.518518518518518	0.555555555555556	0.592592592592593	0.62962962962963	0.666666666666667	0.703703703703704	0.740740740740741	0.777777777777778	0.814814814814815	0.851851851851852	0.888888888888889	0.925925925925926	0.962962962962963	1
0000000000000000000000000000
1011000000000101000001011111
0001100001101000000100010001
1011010000000101100000010011
0001100001101011001001000010
0011110100100001100011010011
0101001010100000000100100000
1001000000010101010000010011

//    78    1.58854    1.58854    111    56    22    0.795745    1.02097    0.574558    1.49299    4.90703    4.90703    6.22109
segsites: 8
positions:	0	0.142857142857143	0.285714285714286	0.428571428571429	0.571428571428571	0.714285714285714	0.857142857142857	1
00000000
01000001
11001100
11110010
11001000
11110000
11001000
11110001

//    78    1.58854    1.58854    111    56    22    0.795745    1.02097    0.574558    1.49299    4.90703    4.90703    6.22109
segsites: 3
positions:	0	0.5	1
000
010
000
010
110
011
010
010

//    78    1.58854    1.58854    111    56    22    0.795745    1.02097    0.574558    1.49299    4.90703    4.90703    6.22109
segsites: 8
positions:	0	0.142857142857143	0.285714285714286	0.428571428571429	0.571428571428571	0.714285714285714	0.857142857142857	1
00000000
00100000
00100010
00101000
01100000
01101000
11110001
00101100

//    78    1.58854    1.58854    111    56    22    0.795745    1.02097    0.574558    1.49299    4.90703    4.90703    6.22109
segsites: 5
positions:	0	0.25	0.5	0.75	1
00000
01100
11000
11000
11001
11001
01011
01001

//    78    1.58854    1.58854    111    56    22    0.795745    1.02097    0.574558    1.49299    4.90703    4.90703    6.22109
segsites: 15
positions:	0	0.0714285714285714	0.142857142857143	0.214285714285714	0.285714285714286	0.357142857142857	0.428571428571429	0.5	0.571428571428571	0.642857142857143	0.714285714285714	0.785714285714286	0.857142857142857	0.928571428571428	1
000000000000000
000000000000000
000000000000000
000000000000000
111111111111111
111111111111111
111111111111111
111111111111111

//    78    1.58854    1.58854    111    56    22    0.795745    1.02097    0.574558    1.49299    4.90703    4.90703    6.22109
segsites: 5
positions:	0	0.25	0.5	0.75	1
00000
00000
00000
00000
01011
01000
11100
01000

//    78    1.58854    1.58854    111    56    22    0.795745    1.02097    0.574558    1.49299    4.90703    4.90703    6.22109
segsites: 33
positions:	0	0.03125	0.0625	0.09375	0.125	0.15625	0.1875	0.21875	0.25	0.28125	0.3125	0.34375	0.375	0.40625	0.4375	0.46875	0.5	0.53125	0.5625	0.59375	0.625	0.65625	0.6875	0.71875	0.75	0.78125	0.8125	0.84375	0.875	0.90625	0.9375	0.96875	1
000000000000000000000000000000000
000100000000000000000000000000000
010000111001101001011010101010100
100100000110010100100001010001001
110000111111101111111111111111101
110000101111101101111111111011101
110000111111101101111011111011111
111011101111111101111011111011101

//    78    1.58854    1.58854    111    56    22    0.795745    1.02097    0.574558    1.49299    4.90703    4.90703    6.22109
segsites: 3
positions:	0	0.5	1
000
011
000
000
000
111
000
011

//    78    1.58854    1.58854    111    56    22    0.795745    1.02097    0.574558    1.49299    4.90703    4.90703    6.22109
segsites: 3
positions:	0	0.5	1
000
011
100
000
000
001
000
001

//    78    1.58854    1.58854    111    56    22    0.795745    1.02097    0.574558    1.49299    4.90703    4.90703    6.22109
segsites: 7
positions:	0	0.166666666666667	0.333333333333333	0.5	0.666666666666667	0.833333333333333	1
0000000
0000100
0000000
0000000
1111101
1011111
1111101
1111101

//    78    1.58854    1.58854    111    56    22    0.795745    1.02097    0.574558    1.49299    4.90703    4.90703    6.22109
segsites: 3
positions:	0	0.5	1
000
000
000
000
000
000
100
011

//    78    1.58854    1.58854    111    56    22    0.795745    1.02097    0.574558    1.49299    4.90703    4.90703    6.22109
segsites: 9
positions:	0	0.125	0.25	0.375	0.5	0.625	0.75	0.875	1
000000000
000001011
000100000
000000011
111010010
000000010
000000110
000000010

//    78    1.58854    1.58854    111    56    22    0.795745    1.02097    0.574558    1.49299    4.90703    4.90703    6.22109
segsites: 7
positions:	0	0.166666666666667	0.333333333333333	0.5	0.666666666666667	0.833333333333333	1
0000000
0000000
1011111
1011111
1000000
1000000
1100100
1000000

//    78    1.58854    1.58854    111    56    22    0.795745    1.02097    0.574558    1.49299    4.90703    4.90703    6.22109
segsites: 4
positions:	0	0.333333333333333	0.666666666666667	1
0000
1101
1000
1010
1000
1000
1000
1000

//    78    1.58854    1.58854    111    56    22    0.795745    1.02097    0.574558    1.49299    4.90703    4.90703    6.22109
segsites: 17
positions:	0	0.0625	0.125	0.1875	0.25	0.3125	0.375	0.4375	0.5	0.5625	0.625	0.6875	0.75	0.8125	0.875	0.9375	1
00000000000000000
00000000000000000
00000000010000000
00010000000000000
11111001101101010
11111100100011010
11111000100001000
11011110100000111

//    78    1.58854    1.58854    111    56    22    0.795745    1.02097    0.574558    1.49299    4.90703    4.90703    6.22109
segsites: 7
positions:	0	0.166666666666667	0.333333333333333	0.5	0.666666666666667	0.833333333333333	1
0000000
1100010
1100010
1111110
1100011
1100011
1100010
1100011

//    78    1.58854    1.58854    111    56    22    0.795745    1.02097    0.574558    1.49299    4.90703    4.90703    6.22109
segsites: 10
positions:	0	0.111111111111111	0.222222222222222	0.333333333333333	0.444444444444444	0.555555555555556	0.666666666666667	0.777777777777778	0.888888888888889	1
0000000000
0000010100
0010010000
0000010010
0111010000
0010010000
0110110000
1110011001

//    78    1.58854    1.58854    111    56    22    0.795745    1.02097    0.574558    1.49299    4.90703    4.90703    6.22109
segsites: 4
positions:	0	0.333333333333333	0.666666666666667	1
0000
1001
0000
0001
0000
0000
1110
1000

//    78    1.58854    1.58854    111    56    22    0.795745    1.02097    0.574558    1.49299    4.90703    4.90703    6.22109
segsites: 5
positions:	0	0.25	0.5	0.75	1
00000
00000
00000
00000
10100
01011
11111
11111

//    78    1.58854    1.58854    111    56    22    0.795745    1.02097    0.574558    1.49299    4.90703    4.90703    6.22109
segsites: 19
positions:	0	0.0555555555555556	0.111111111111111	0.166666666666667	0.222222222222222	0.277777777777778	0.333333333333333	0.388888888888889	0.444444444444444	0.5	0.555555555555556	0.611111111111111	0.666666666666667	0.722222222222222	0.777777777777778	0.833333333333333	0.888888888888889	0.944444444444444	1
0000000000000000000
0000000000000000000
1101001001011000001
0010010000000100010
0000000100110001000
0000110000010000010
0000000010010010101
0000110000010000010

//    78    1.58854    1.58854    111    56    22    0.795745    1.02097    0.574558    1.49299    4.90703    4.90703    6.22109
segsites: 4
positions:	0	0.333333333333333	0.666666666666667	1
0000
1000
0000
0000
0111
0000
0011
0000

//    78    1.58854    1.58854    111    56    22    0.795745    1.02097    0.574558    1.49299    4.90703    4.90703    6.22109
segsites: 25
positions:	0	0.0416666666666667	0.0833333333333333	0.125	0.166666666666667	0.208333333333333	0.25	0.291666666666667	0.333333333333333	0.375	0.416666666666667	0.458333333333333	0.5	0.541666666666667	0.583333333333333	0.625	0.666666666666667	0.708333333333333	0.75	0.791666666666667	0.833333333333333	0.875	0.916666666666667	0.958333333333333	1
0000000000000000000000000
0000010001100100000111010
0000010000011010000000101
1000010001100011001011000
0010011101001000110000000
1101111101000011001011000
0010000110001001000010000
0000011000000001001010000

//    78    1.58854    1.58854    111    56    22    0.795745    1.02097    0.574558    1.49299    4.90703    4.90703    6.22109
segsites: 2
positions:	0	1
00
01
01
01
10
10
10
10

//    78    1.58854    1.58854    111    56    22    0.795745    1.02097    0.574558    1.49299    4.90703    4.90703    6.22109
segsites: 12
positions:	0	0.0909090909090909	0.181818181818182	0.272727272727273	0.363636363636364	0.454545454545455	0.545454545454545	0.636363636363636	0.727272727272727	0.818181818181818	0.909090909090909	1
000000000000
100111110110
000001110100
110101110110
101101110111
100101110110
100101111110
100101110110

//    78    1.58854    1.58854    111    56    22    0.795745    1.02097    0.574558    1.49299    4.90703    4.90703    6.22109
segsites: 5
positions:	0	0.25	0.5	0.75	1
00000
00001
00000
00000
11011
01111
11011
01111

//    78    1.58854    1.58854    111    56    22    0.795745    1.02097    0.574558    1.49299    4.90703    4.90703    6.22109
segsites: 4
positions:	0	0.333333333333333	0.666666666666667	1
0000
0000
0011
0000
0100
0100
1100
0100

//    78    1.58854    1.58854    111    56    22    0.795745    1.02097    0.574558    1.49299    4.90703    4.90703    6.22109
segsites: 2
positions:	0	1
00
10
10
10
10
11
10
11

//    78    1.58854    1.58854    111    56    22    0.795745    1.02097    0.574558    1.49299    4.90703    4.90703    6.22109
segsites: 12
positions:	0	0.0909090909090909	0.181818181818182	0.272727272727273	0.363636363636364	0.454545454545455	0.545454545454545	0.636363636363636	0.727272727272727	0.818181818181818	0.909090909090909	1
000000000000
111111110111
100011010100
100011010100
100011011100
100011011100
100011010100
100011010100

//    78    1.58854    1.58854    111    56    22    0.795745    1.02097    0.574558    1.49299    4.90703    4.90703    6.22109
segsites: 11
positions:	0	0.1	0.2	0.3	0.4	0.5	0.6	0.7	0.8	0.9	1
00000000000
00010000000
00000100000
00000000000
00000111000
00001000111
11100110111
00000000111

//    78    1.58854    1.58854    111    56    22    0.795745    1.02097    0.574558    1.49299    4.90703    4.90703    6.22109
segsites: 4
positions:	0	0.333333333333333	0.666666666666667	1
0000
0000
0111
1000
1111
1111
1111
1111

//    78    1.58854    1.58854    111    56    22    0.795745    1.02097    0.574558    1.49299    4.90703    4.90703    6.22109
segsites: 7
positions:	0	0.166666666666667	0.333333333333333	0.5	0.666666666666667	0.833333333333333	1
0000000
0111110
0100010
1101011
0100000
0100000
0100000
0100010

//    78    1.58854    1.58854    111    56    22    0.795745    1.02097    0.574558    1.49299    4.90703    4.90703    6.22109
segsites: 3
positions:	0	0.5	1
000
011
001
111
001
001
001
001

//    78    1.58854    1.58854    111    56    22    0.795745    1.02097    0.574558    1.49299    4.90703    4.90703    6.22109
segsites: 3
positions:	0	0.5	1
000
100
000
100
100
100
100
111

//    78    1.58854    1.58854    111    56    22    0.795745    1.02097    0.574558    1.49299    4.90703    4.90703    6.22109
segsites: 14
positions:	0	0.0769230769230769	0.153846153846154	0.230769230769231	0.307692307692308	0.384615384615385	0.461538461538462	0.538461538461539	0.615384615384615	0.692307692307692	0.769230769230769	0.846153846153846	0.923076923076923	1
00000000000000
00001000000000
00001000000000
00001000100000
11110111001101
11100111011111
11110111001101
11100011001111

//    78    1.58854    1.58854    111    56    22    0.795745    1.02097    0.574558    1.49299    4.90703    4.90703    6.22109
segsites: 8
positions:	0	0.142857142857143	0.285714285714286	0.428571428571429	0.571428571428571	0.714285714285714	0.857142857142857	1
00000000
00101011
11110100
01100001
11110100
01100101
01100101
01100101

//    78    1.58854    1.58854    111    56    22    0.795745    1.02097    0.574558    1.49299    4.90703    4.90703    6.22109
segsites: 7
positions:	0	0.166666666666667	0.333333333333333	0.5	0.666666666666667	0.833333333333333	1
0000000
0000100
0000000
0000000
1100010
0011001
0111010
0011010

//    78    1.58854    1.58854    111    56    22    0.795745    1.02097    0.574558    1.49299    4.90703    4.90703    6.22109
segsites: 3
positions:	0	0.5	1
000
000
011
101
001
001
001
001

//    78    1.58854    1.58854    111    56    22    0.795745    1.02097    0.574558    1.49299    4.90703    4.90703    6.22109
segsites: 13
positions:	0	0.0833333333333333	0.166666666666667	0.25	0.333333333333333	0.416666666666667	0.5	0.583333333333333	0.666666666666667	0.75	0.833333333333333	0.916666666666667	1
0000000000000
0000000000011
0000000000001
0100000000011
1011101110111
1011101101111
1011101110111
1011111110111

//    78    1.58854    1.58854    111    56    22    0.795745    1.02097    0.574558    1.49299    4.90703    4.90703    6.22109
segsites: 8
positions:	0	0.142857142857143	0.285714285714286	0.428571428571429	0.571428571428571	0.714285714285714	0.857142857142857	1
00000000
00011000
00011000
00011001
00011000
00011000
01011100
10111010

//    78    1.58854    1.58854    111    56    22    0.795745    1.02097    0.574558    1.49299    4.90703    4.90703    6.22109
segsites: 2
positions:	0	1
00
00
11
00
01
00
01
00

//    78    1.58854    1.58854    111    56    22    0.795745    1.02097    0.574558    1.49299    4.90703    4.90703    6.22109
segsites: 6
positions:	0	0.2	0.4	0.6	0.8	1
000000
000000
000000
000000
111111
111111
111111
111111

//    78    1.58854    1.58854    111    56    22    0.795745    1.02097    0.574558    1.49299    4.90703    4.90703    6.22109
segsites: 9
positions:	0	0.125	0.25	0.375	0.5	0.625	0.75	0.875	1
000000000
000000000
000000000
000000000
110110110
000001000
110110110
001001001

//    78    1.58854    1.58854    111    56    22    0.795745    1.02097    0.574558    1.49299    4.90703    4.90703    6.22109
segsites: 6
positions:	0	0.2	0.4	0.6	0.8	1
000000
001000
001000
001000
000011
010101
000001
100001

//    78    1.58854    1.58854    111    56    22    0.795745    1.02097    0.574558    1.49299    4.90703    4.90703    6.22109
segsites: 19
positions:	0	0.0555555555555556	0.111111111111111	0.166666666666667	0.222222222222222	0.277777777777778	0.333333333333333	0.388888888888889	0.444444444444444	0.5	0.555555555555556	0.611111111111111	0.666666666666667	0.722222222222222	0.777777777777778	0.833333333333333	0.888888888888889	0.944444444444444	1
0000000000000000000
1010110010010100000
1011111110000010100
1111111010000101000
1010010001101000101
1010010001000000000
1010010001000000010
1010010001000000000

//    78    1.58854    1.58854    111    56    22    0.795745    1.02097    0.574558    1.49299    4.90703    4.90703    6.22109
segsites: 4
positions:	0	0.333333333333333	0.666666666666667	1
0000
0100
0101
0110
0000
0100
1000
0100

//    78    1.58854    1.58854    111    56    22    0.795745    1.02097    0.574558    1.49299    4.90703    4.90703    6.22109
segsites: 5
positions:	0	0.25	0.5	0.75	1
00000
00000
00101
01100
00101
10110
00101
01101

//    78    1.58854    1.58854    111    56    22    0.795745    1.02097    0.574558    1.49299    4.90703    4.90703    6.22109
segsites: 7
positions:	0	0.166666666666667	0.333333333333333	0.5	0.666666666666667	0.833333333333333	1
0000000
0010010
0010000
0011100
1010001
1010001
0000001
0100001

//    78    1.58854    1.58854    111    56    22    0.795745    1.02097    0.574558    1.49299    4.90703    4.90703    6.22109
segsites: 4
positions:	0	0.333333333333333	0.666666666666667	1
0000
0001
1010
0000
1000
0000
0100
0000

//    78    1.58854    1.58854    111    56    22    0.795745    1.02097    0.574558    1.49299    4.90703    4.90703    6.22109
segsites: 8
positions:	0	0.142857142857143	0.285714285714286	0.428571428571429	0.571428571428571	0.714285714285714	0.857142857142857	1
00000000
00100100
00000100
00100111
00101100
01111101
00001101
10101101

//    78    1.58854    1.58854    111    56    22    0.795745    1.02097    0.574558    1.49299    4.90703    4.90703    6.22109
segsites: 4
positions:	0	0.333333333333333	0.666666666666667	1
0000
1001
1000
1010
1001
1101
1001
1001

//    78    1.58854    1.58854    111    56    22    0.795745    1.02097    0.574558    1.49299    4.90703    4.90703    6.22109
segsites: 8
positions:	0	0.142857142857143	0.285714285714286	0.428571428571429	0.571428571428571	0.714285714285714	0.857142857142857	1
00000000
00010010
00010010
00011111
00010010
00010011
01000010
11100010

//    78    1.58854    1.58854    111    56    22    0.795745    1.02097    0.574558    1.49299    4.90703    4.90703    6.22109
segsites: 17
positions:	0	0.0625	0.125	0.1875	0.25	0.3125	0.375	0.4375	0.5	0.5625	0.625	0.6875	0.75	0.8125	0.875	0.9375	1
00000000000000000
00000000000000000
00001011001100111
00001100111100001
00111000000001001
00001000101100001
01001001101110000
10001100101100000

//    78    1.58854    1.58854    111    56    22    0.795745    1.02097    0.574558    1.49299    4.90703    4.90703    6.22109
segsites: 10
positions:	0	0.111111111111111	0.222222222222222	0.333333333333333	0.444444444444444	0.555555555555556	0.666666666666667	0.777777777777778	0.888888888888889	1
0000000000
0000010000
0000000100
0000000100
0111100000
0000011100
0001000011
1000010100

//    78    1.58854    1.58854    111    56    22    0.795745    1.02097    0.574558    1.49299    4.90703    4.90703    6.22109
segsites: 34
positions:	0	0.0303030303030303	0.0606060606060606	0.0909090909090909	0.121212121212121	0.151515151515152	0.181818181818182	0.212121212121212	0.242424242424242	0.272727272727273	0.303030303030303	0.333333333333333	0.363636363636364	0.393939393939394	0.424242424242424	0.454545454545455	0.484848484848485	0.515151515151515	0.545454545454545	0.575757575757576	0.606060606060606	0.636363636363636	0.666666666666667	0.696969696969697	0.727272727272727	0.757575757575758	0.787878787878788	0.818181818181818	0.848484848484849	0.878787878787879	0.909090909090909	0.939393939393939	0.96969696969697	1
0000000000000000000000000000000000
0001101010100001001110011000010000
0011000000000000000110010000011100
0001110000010011000110010000011100
1001100011000000000110000000110100
0101110011011010001110000101011101
0011100001001000111011000010011100
0101110111011101101110110000011110

//    78    1.58854    1.58854    111    56    22    0.795745    1.02097    0.574558    1.49299    4.90703    4.90703    6.22109
segsites: 11
positions:	0	0.1	0.2	0.3	0.4	0.5	0.6	0.7	0.8	0.9	1
00000000000
10000000100
00001100010
01001001000
00001000000
10001000000
00000010001
10111000000

//    78    1.58854    1.58854    111    56    22    0.795745    1.02097    0.574558    1.49299    4.90703    4.90703    6.22109
segsites: 3
positions:	0	0.5	1
000
010
000
101
101
101
101
101

//    78    1.58854    1.58854    111    56    22    0.795745    1.02097    0.574558    1.49299    4.90703    4.90703    6.22109
segsites: 3
positions:	0	0.5	1
000
000
011
111
011
011
011
011

//    78    1.58854    1.58854    111    56    22    0.795745    1.02097    0.574558    1.49299    4.90703    4.90703    6.22109
segsites: 5
positions:	0	0.25	0.5	0.75	1
00000
10000
10001
10001
00100
11000
00000
00010

//    78    1.58854    1.58854    111    56    22    0.795745    1.02097    0.574558    1.49299    4.90703    4.90703    6.22109
segsites: 20
positions:	0	0.0526315789473684	0.105263157894737	0.157894736842105	0.210526315789474	0.263157894736842	0.315789473684211	0.368421052631579	0.421052631578947	0.473684210526316	0.526315789473684	0.578947368421053	0.631578947368421	0.684210526315789	0.736842105263158	0.789473684210526	0.842105263157895	0.894736842105263	0.947368421052632	1
00000000000000000000
00001101010011010110
00001000000011000000
00001000100011000010
00111011010110100000
11011001011110001001
00011001011110100000
10011001011110000001

//    78    1.58854    1.58854    111    56    22    0.795745    1.02097    0.574558    1.49299    4.90703    4.90703    6.22109
segsites: 19
positions:	0	0.0555555555555556	0.111111111111111	0.166666666666667	0.222222222222222	0.277777777777778	0.333333333333333	0.388888888888889	0.444444444444444	0.5	0.555555555555556	0.611111111111111	0.666666666666667	0.722222222222222	0.777777777777778	0.833333333333333	0.888888888888889	0.944444444444444	1
0000000000000000000
0000000000000010001
0100000011100000001
0010101000010001001
1000001011100110011
0000101011100010101
0000111011101000001
0001101110100010001

//    78    1.58854    1.58854    111    56    22    0.795745    1.02097    0.574558    1.49299    4.90703    4.90703    6.22109
segsites: 2
positions:	0	1
00
00
00
11
00
00
00
00

//    78    1.58854    1.58854    111    56    22    0.795745    1.02097    0.574558    1.49299    4.90703    4.90703    6.22109
segsites: 2
positions:	0	1
00
11
01
01
01
01
01
11

//    78    1.58854    1.58854    111    56    22    0.795745    1.02097    0.574558    1.49299    4.90703    4.90703    6.22109
segsites: 6
positions:	0	0.2	0.4	0.6	0.8	1
000000
111101
000000
111111
000000
011101
000000
011101

//    78    1.58854    1.58854    111    56    22    0.795745    1.02097    0.574558    1.49299    4.90703    4.90703    6.22109
segsites: 17
positions:	0	0.0625	0.125	0.1875	0.25	0.3125	0.375	0.4375	0.5	0.5625	0.625	0.6875	0.75	0.8125	0.875	0.9375	1
00000000000000000
00000000000000000
01100000000100001
10010100011001110
11100111010100001
11101101111101100
11000101011101100
11000101011111100

//    78    1.58854    1.58854    111    56    22    0.795745    1.02097    0.574558    1.49299    4.90703    4.90703    6.22109
segsites: 2
positions:	0	1
00
01
00
01
10
01
00
01

//    78    1.58854    1.58854    111    56    22    0.795745    1.02097    0.574558    1.49299    4.90703    4.90703    6.22109
segsites: 9
positions:	0	0.125	0.25	0.375	0.5	0.625	0.75	0.875	1
000000000
001010111
010110011
000010011
000111011
100010011
000110011
000110011

//    78    1.58854    1.58854    111    56    22    0.795745    1.02097    0.574558    1.49299    4.90703    4.90703    6.22109
segsites: 7
positions:	0	0.166666666666667	0.333333333333333	0.5	0.666666666666667	0.833333333333333	1
0000000
0100010
1000000
1101000
0000100
0100000
0010000
0101001

//    78    1.58854    1.58854    111    56    22    0.795745    1.02097    0.574558    1.49299    4.90703    4.90703    6.22109
segsites: 3
positions:	0	0.5	1
000
100
010
100
011
000
000
000

//    78    1.58854    1.58854    111    56    22    0.795745    1.02097    0.574558    1.49299    4.90703    4.90703    6.22109
segsites: 8
positions:	0	0.142857142857143	0.285714285714286	0.428571428571429	0.571428571428571	0.714285714285714	0.857142857142857	1
00000000
01011000
01010000
01010000
10010010
10010000
10010010
01110101

//    78    1.58854    1.58854    111    56    22    0.795745    1.02097    0.574558    1.49299    4.90703    4.90703    6.22109
segsites: 5
positions:	0	0.25	0.5	0.75	1
00000
11110
10111
11111
11110
11110
11111
11111

//    78    1.58854    1.58854    111    56    22    0.795745    1.02097    0.574558    1.49299    4.90703    4.90703    6.22109
segsites: 5
positions:	0	0.25	0.5	0.75	1
00000
00110
00000
10110
00000
00000
00000
01111

//    78    1.58854    1.58854    111    56    22    0.795745    1.02097    0.574558    1.49299    4.90703    4.90703    6.22109
segsites: 8
positions:	0	0.142857142857143	0.285714285714286	0.428571428571429	0.571428571428571	0.714285714285714	0.857142857142857	1
00000000
00010000
01001100
01001100
11001100
01001100
01001101
01101010

//    78    1.58854    1.58854    111    56    22    0.795745    1.02097    0.574558    1.49299    4.90703    4.90703    6.22109
segsites: 7
positions:	0	0.166666666666667	0.333333333333333	0.5	0.666666666666667	0.833333333333333	1
0000000
0000001
0000011
0010011
1111001
1111001
1111101
1111001

//    78    1.58854    1.58854    111    56    22    0.795745    1.02097    0.574558    1.49299    4.90703    4.90703    6.22109
segsites: 8
positions:	0	0.142857142857143	0.285714285714286	0.428571428571429	0.571428571428571	0.714285714285714	0.857142857142857	1
00000000
00100100
00101100
01110100
00110001
00110110
00001100
10110100

//    78    1.58854    1.58854    111    56    22    0.795745    1.02097    0.574558    1.49299    4.90703    4.90703    6.22109
segsites: 4
positions:	0	0.333333333333333	0.666666666666667	1
0000
0000
1000
0100
0000
0110
0001
0100

//    78    1.58854    1.58854    111    56    22    0.795745    1.02097    0.574558    1.49299    4.90703    4.90703    6.22109
segsites: 18
positions:	0	0.0588235294117647	0.117647058823529	0.176470588235294	0.235294117647059	0.294117647058824	0.352941176470588	0.411764705882353	0.470588235294118	0.529411764705882	0.588235294117647	0.647058823529412	0.705882352941176	0.764705882352941	0.823529411764706	0.882352941176471	0.941176470588235	1
000000000000000000
000000001001010111
000000101000111000
101001011000010110
000000101010010100
101110001000010100
000000100000000000
010000001100010110

//    78    1.58854    1.58854    111    56    22    0.795745    1.02097    0.574558    1.49299    4.90703    4.90703    6.22109
segsites: 3
positions:	0	0.5	1
000
000
000
100
000
000
010
001

//    78    1.58854    1.58854    111    56    22    0.795745    1.02097    0.574558    1.49299    4.90703    4.90703    6.22109
segsites: 12
positions:	0	0.0909090909090909	0.181818181818182	0.272727272727273	0.363636363636364	0.454545454545455	0.545454545454545	0.636363636363636	0.727272727272727	0.818181818181818	0.909090909090909	1
000000000000
100010010010
010010001010
010010010110
010000000000
011000010111
000011000010
000110110010

//    78    1.58854    1.58854    111    56    22    0.795745    1.02097    0.574558    1.49299    4.90703    4.90703    6.22109
segsites: 8
positions:	0	0.142857142857143	0.285714285714286	0.428571428571429	0.571428571428571	0.714285714285714	0.857142857142857	1
00000000
00011111
00011001
00011011
01000110
01100110
01000110
11000110

//    78    1.58854    1.58854    111    56    22    0.795745    1.02097    0.574558    1.49299    4.90703    4.90703    6.22109
segsites: 12
positions:	0	0.0909090909090909	0.181818181818182	0.272727272727273	0.363636363636364	0.454545454545455	0.545454545454545	0.636363636363636	0.727272727272727	0.818181818181818	0.909090909090909	1
000000000000
011011111111
010000011100
010000011100
101011100011
001011100011
001111100011
001011100011

//    78    1.58854    1.58854    111    56    22    0.795745    1.02097    0.574558    1.49299    4.90703    4.90703    6.22109
segsites: 5
positions:	0	0.25	0.5	0.75	1
00000
00000
10010
10000
00101
00000
00000
01000

//    78    1.58854    1.58854    111    56    22    0.795745    1.02097    0.574558    1.49299    4.90703    4.90703    6.22109
segsites: 5
positions:	0	0.25	0.5	0.75	1
00000
10001
00010
00010
00000
01001
00100
00000

//    78    1.58854    1.58854    111    56    22    0.795745    1.02097    0.574558    1.49299    4.90703    4.90703    6.22109
segsites: 5
positions:	0	0.25	0.5	0.75	1
00000
10111
00000
10111
00001
11101
00001
00001

//    78    1.58854    1.58854    111    56    22    0.795745    1.02097    0.574558    1.49299    4.90703    4.90703    6.22109
segsites: 3
positions:	0	0.5	1
000
100
110
101
100
100
100
100

//    78    1.58854    1.58854    111    56    22    0.795745    1.02097    0.574558    1.49299    4.90703    4.90703    6.22109
segsites: 3
positions:	0	0.5	1
000
000
100
000
011
011
011
011

//    78    1.58854    1.58854    111    56    22    0.795745    1.02097    0.574558    1.49299    4.90703    4.90703    6.22109
segsites: 5
positions:	0	0.25	0.5	0.75	1
00000
00000
00000
00000
00000
00100
01001
10010

//    78    1.58854    1.58854    111    56    22    0.795745    1.02097    0.574558    1.49299    4.90703    4.90703    6.22109
segsites: 20
positions:	0	0.0526315789473684	0.105263157894737	0.157894736842105	0.210526315789474	0.263157894736842	0.315789473684211	0.368421052631579	0.421052631578947	0.473684210526316	0.526315789473684	0.578947368421053	0.631578947368421	0.684210526315789	0.736842105263158	0.789473684210526	0.842105263157895	0.894736842105263	0.947368421052632	1
00000000000000000000
10010100000010001000
00110000000000001000
10010000000100001001
11111001111001101110
10010010000000011000
10110000001100001000
10010000001100001000

//    78    1.58854    1.58854    111    56    22    0.795745    1.02097    0.574558    1.49299    4.90703    4.90703    6.22109
segsites: 7
positions:	0	0.166666666666667	0.333333333333333	0.5	0.666666666666667	0.833333333333333	1
0000000
0000000
0000101
0100010
1010000
0001000
0000000
0000000

//    78    1.58854    1.58854    111    56    22    0.795745    1.02097    0.574558    1.49299    4.90703    4.90703    6.22109
segsites: 10
positions:	0	0.111111111111111	0.222222222222222	0.333333333333333	0.444444444444444	0.555555555555556	0.666666666666667	0.777777777777778	0.888888888888889	1
0000000000
0000000000
0000010100
0100000100
1010100111
1011100111
1011101101
1011100111

//    78    1.58854    1.58854    111    56    22    0.795745    1.02097    0.574558    1.49299    4.90703    4.90703    6.22109
segsites: 31
positions:	0	0.0333333333333333	0.0666666666666667	0.1	0.133333333333333	0.166666666666667	0.2	0.233333333333333	0.266666666666667	0.3	0.333333333333333	0.366666666666667	0.4	0.433333333333333	0.466666666666667	0.5	0.533333333333333	0.566666666666667	0.6	0.633333333333333	0.666666666666667	0.7	0.733333333333333	0.766666666666667	0.8	0.833333333333333	0.866666666666667	0.9	0.933333333333333	0.966666666666667	1
0000000000000000000000000000000
0000000000000000000010000100010
0101001011101001011110001110101
1110111100010110000010100101010
1101111111111111111010101111101
1101111111111111111011101111000
1101111111111111111010101111101
1101111111111111111010111111000

//    78    1.58854    1.58854    111    56    22    0.795745    1.02097    0.574558    1.49299    4.90703    4.90703    6.22109
segsites: 18
positions:	0	0.0588235294117647	0.117647058823529	0.176470588235294	0.235294117647059	0.294117647058824	0.352941176470588	0.411764705882353	0.470588235294118	0.529411764705882	0.588235294117647	0.647058823529412	0.705882352941176	0.764705882352941	0.823529411764706	0.882352941176471	0.941176470588235	1
000000000000000000
000000110011001101
011001001110001100
100010101111001100
111011000111001100
100010001111001110
111011001110100100
111111001110011100

//    78    1.58854    1.58854    111    56    22    0.795745    1.02097    0.574558    1.49299    4.90703    4.90703    6.22109
segsites: 14
positions:	0	0.0769230769230769	0.153846153846154	0.230769230769231	0.307692307692308	0.384615384615385	0.461538461538462	0.538461538461539	0.615384615384615	0.692307692307692	0.769230769230769	0.846153846153846	0.923076923076923	1
00000000000000
00000000001000
00000000001010
00000100001000
01000101101100
01010110011100
10100111111101
00001111111101

//    78    1.58854    1.58854    111    56    22    0.795745    1.02097    0.574558    1.49299    4.90703    4.90703    6.22109
segsites: 3
positions:	0	0.5	1
000
010
000
000
010
111
010
011

//    78    1.58854    1.58854    111    56    22    0.795745    1.02097    0.574558    1.49299    4.90703    4.90703    6.22109
segsites: 12
positions:	0	0.0909090909090909	0.181818181818182	0.272727272727273	0.363636363636364	0.454545454545455	0.545454545454545	0.636363636363636	0.727272727272727	0.818181818181818	0.909090909090909	1
000000000000
100011010100
000001000000
000001110110
000000010000
100101111010
010001010000
101101010001

//    78    1.58854    1.58854    111    56    22    0.795745    1.02097    0.574558    1.49299    4.90703    4.90703    6.22109
segsites: 3
positions:	0	0.5	1
000
000
101
000
110
010
100
110

//    78    1.58854    1.58854    111    56    22    0.795745    1.02097    0.574558    1.49299    4.90703    4.90703    6.22109
segsites: 18
positions:	0	0.0588235294117647	0.117647058823529	0.176470588235294	0.235294117647059	0.294117647058824	0.352941176470588	0.411764705882353	0.470588235294118	0.529411764705882	0.588235294117647	0.647058823529412	0.705882352941176	0.764705882352941	0.823529411764706	0.882352941176471	0.941176470588235	1
000000000000000000
001001000000000000
000000000000110001
100001000010001000
100000000000100100
100101000111101010
110011110110100000
110101001110000000

//    78    1.58854    1.58854    111    56    22    0.795745    1.02097    0.574558    1.49299    4.90703    4.90703    6.22109
segsites: 3
positions:	0	0.5	1
000
000
001
001
100
101
010
100

//    78    1.58854    1.58854    111    56    22    0.795745    1.02097    0.574558    1.49299    4.90703    4.90703    6.22109
segsites: 7
positions:	0	0.166666666666667	0.333333333333333	0.5	0.666666666666667	0.833333333333333	1
0000000
0000010
1100010
0001010
0010010
0010110
0000011
0000110

//    78    1.58854    1.58854    111    56    22    0.795745    1.02097    0.574558    1.49299    4.90703    4.90703    6.22109
segsites: 5
positions:	0	0.25	0.5	0.75	1
00000
01110
01001
01000
10110
10110
10110
10110

//    78    1.58854    1.58854    111    56    22    0.795745    1.02097    0.574558    1.49299    4.90703    4.90703    6.22109
segsites: 11
positions:	0	0.1	0.2	0.3	0.4	0.5	0.6	0.7	0.8	0.9	1
00000000000
01000000000
00000000100
01000000000
11111111111
11111111111
00111001111
11000111001

//    78    1.58854    1.58854    111    56    22    0.795745    1.02097    0.574558    1.49299    4.90703    4.90703    6.22109
segsites: 15
positions:	0	0.0714285714285714	0.142857142857143	0.214285714285714	0.285714285714286	0.357142857142857	0.428571428571429	0.5	0.571428571428571	0.642857142857143	0.714285714285714	0.785714285714286	0.857142857142857	0.928571428571428	1
000000000000000
000000000000000
010101101001100
010111000001110
110101000101100
011101010010100
010001000101000
010101010001101

//    78    1.58854    1.58854    111    56    22    0.795745    1.02097    0.574558    1.49299    4.90703    4.90703    6.22109
segsites: 4
positions:	0	0.333333333333333	0.666666666666667	1
0000
0000
0100
0000
0100
0000
0100
1011

//    78    1.58854    1.58854    111    56    22    0.795745    1.02097    0.574558    1.49299    4.90703    4.90703    6.22109
segsites: 10
positions:	0	0.111111111111111	0.222222222222222	0.333333333333333	0.444444444444444	0.555555555555556	0.666666666666667	0.777777777777778	0.888888888888889	1
0000000000
0000000000
1111001000
1101101110
1111001000
1101001000
0110011000
1001000001

//    78    1.58854    1.58854    111    56    22    0.795745    1.02097    0.574558    1.49299    4.90703    4.90703    6.22109
segsites: 3
positions:	0	0.5	1
000
010
010
010
111
111
110
110

//    78    1.58854    1.58854    111    56    22    0.795745    1.02097    0.574558    1.49299    4.90703    4.90703    6.22109
segsites: 5
positions:	0	0.25	0.5	0.75	1
00000
00000
11111
11111
11111
11111
11111
11111

//    78    1.58854    1.58854    111    56    22    0.795745    1.02097    0.574558    1.49299    4.90703    4.90703    6.22109
segsites: 8
positions:	0	0.142857142857143	0.285714285714286	0.428571428571429	0.571428571428571	0.714285714285714	0.857142857142857	1
00000000
00000111
10000001
00000001
01110000
00001101
00010100
00010100

//    78    1.58854    1.58854    111    56    22    0.795745    1.02097    0.574558    1.49299    4.90703    4.90703    6.22109
segsites: 2
positions:	0	1
00
10
10
10
10
10
10
11

//    78    1.58854    1.58854    111    56    22    0.795745    1.02097    0.574558    1.49299    4.90703    4.90703    6.22109
segsites: 6
positions:	0	0.2	0.4	0.6	0.8	1
000000
101011
000000
101011
000011
000111
010001
101011

//    78    1.58854    1.58854    111    56    22    0.795745    1.02097    0.574558    1.49299    4.90703    4.90703    6.22109
segsites: 9
positions:	0	0.125	0.25	0.375	0.5	0.625	0.75	0.875	1
000000000
001010000
100110000
001010101
101001000
001010000
101010000
111010010

//    78    1.58854    1.58854    111    56    22    0.795745    1.02097    0.574558    1.49299    4.90703    4.90703    6.22109
segsites: 5
positions:	0	0.25	0.5	0.75	1
00000
00000
01000
00111
01000
00000
00000
10000

//    78    1.58854    1.58854    111    56    22    0.795745    1.02097    0.574558    1.49299    4.90703    4.90703    6.22109
segsites: 11
positions:	0	0.1	0.2	0.3	0.4	0.5	0.6	0.7	0.8	0.9	1
00000000000
00001101100
00000000000
00001101100
00100001000
11000001010
00010000101
00011110100

//    78    1.58854    1.58854    111    56    22    0.795745    1.02097    0.574558    1.49299    4.90703    4.90703    6.22109
segsites: 13
positions:	0	0.0833333333333333	0.166666666666667	0.25	0.333333333333333	0.416666666666667	0.5	0.583333333333333	0.666666666666667	0.75	0.833333333333333	0.916666666666667	1
0000000000000
0000000000000
0110000000010
0010001001110
0010100000001
0011001100101
0100010010000
1010001001111

//    78    1.58854    1.58854    111    56    22    0.795745    1.02097    0.574558    1.49299    4.90703    4.90703    6.22109
segsites: 6
positions:	0	0.2	0.4	0.6	0.8	1
000000
100000
000011
110000
001101
101000
000001
000000

//    78    1.58854    1.58854    111    56    22    0.795745    1.02097    0.574558    1.49299    4.90703    4.90703    6.22109
segsites: 5
positions:	0	0.25	0.5	0.75	1
00000
00001
00001
00001
11111
01111
01111
01111

//    78    1.58854    1.58854    111    56    22    0.795745    1.02097    0.574558    1.49299    4.90703    4.90703    6.22109
segsites: 5
positions:	0	0.25	0.5	0.75	1
00000
00000
01000
00000
10101
10101
10111
10101

//    78    1.58854    1.58854    111    56    22    0.795745    1.02097    0.574558    1.49299    4.90703    4.90703    6.22109
segsites: 2
positions:	0	1
00
00
00
00
11
11
11
11

//    78    1.58854    1.58854    111    56    22    0.795745    1.02097    0.574558    1.49299    4.90703    4.90703    6.22109
segsites: 41
positions:	0	0.025	0.05	0.075	0.1	0.125	0.15	0.175	0.2	0.225	0.25	0.275	0.3	0.325	0.35	0.375	0.4	0.425	0.45	0.475	0.5	0.525	0.55	0.575	0.6	0.625	0.65	0.675	0.7	0.725	0.75	0.775	0.8	0.825	0.85	0.875	0.9	0.925	0.95	0.975	1
00000000000000000000000000000000000000000
00000000100010000000000000010000000000000
00001011110110011001111110101000011110001
00001001100110011001111110101000100001100
00000000100010000000000000010001000010000
00000000100010000010000000010001000010000
00101000110110011001011011001000000110000
11011101101111111101111100101110000111110

//    78    1.58854    1.58854    111    56    22    0.795745    1.02097    0.574558    1.49299    4.90703    4.90703    6.22109
segsites: 4
positions:	0	0.333333333333333	0.666666666666667	1
0000
1001
0000
0111
0000
0000
0000
0001

//    78    1.58854    1.58854    111    56    22    0.795745    1.02097    0.574558    1.49299    4.90703    4.90703    6.22109
segsites: 5
positions:	0	0.25	0.5	0.75	1
00000
00000
00000
10000
00100
01101
01101
01111

//    78    1.58854    1.58854    111    56    22    0.795745    1.02097    0.574558    1.49299    4.90703    4.90703    6.22109
segsites: 6
positions:	0	0.2	0.4	0.6	0.8	1
000000
011100
101111
101111
001100
001100
001100
001100

//    78    1.58854    1.58854    111    56    22    0.795745    1.02097    0.574558    1.49299    4.90703    4.90703    6.22109
segsites: 2
positions:	0	1
00
11
00
00
11
11
11
11

//    78    1.58854    1.58854    111    56    22    0.795745    1.02097    0.574558    1.49299    4.90703    4.90703    6.22109
segsites: 5
positions:	0	0.25	0.5	0.75	1
00000
00010
00000
00100
00001
00000
11000
00000

//    78    1.58854    1.58854    111    56    22    0.795745    1.02097    0.574558    1.49299    4.90703    4.90703    6.22109
segsites: 3
positions:	0	0.5	1
000
000
101
000
000
000
010
000

//    78    1.58854    1.58854    111    56    22    0.795745    1.02097    0.574558    1.49299    4.90703    4.90703    6.22109
segsites: 17
positions:	0	0.0625	0.125	0.1875	0.25	0.3125	0.375	0.4375	0.5	0.5625	0.625	0.6875	0.75	0.8125	0.875	0.9375	1
00000000000000000
10001010001010010
00101010011001000
01011010101010010
00000110011101010
01000010001000010
01001011001000010
01001010001010111

//    78    1.58854    1.58854    111    56    22    0.795745    1.02097    0.574558    1.49299    4.90703    4.90703    6.22109
segsites: 17
positions:	0	0.0625	0.125	0.1875	0.25	0.3125	0.375	0.4375	0.5	0.5625	0.625	0.6875	0.75	0.8125	0.875	0.9375	1
00000000000000000
11111001111111111
00000000001000000
11111011101111111
11001111001011011
11001111001011011
11001011001011011
11001111001011011

//    78    1.58854    1.58854    111    56    22    0.795745    1.02097    0.574558    1.49299    4.90703    4.90703    6.22109
segsites: 4
positions:	0	0.333333333333333	0.666666666666667	1
0000
0000
1001
0010
0000
0110
0000
0000

//    78    1.58854    1.58854    111    56    22    0.795745    1.02097    0.574558    1.49299    4.90703    4.90703    6.22109
segsites: 5
positions:	0	0.25	0.5	0.75	1
00000
10110
00111
00110
01110
00110
00110
10110

//    78    1.58854    1.58854    111    56    22    0.795745    1.02097    0.574558    1.49299    4.90703    4.90703    6.22109
segsites: 7
positions:	0	0.166666666666667	0.333333333333333	0.5	0.666666666666667	0.833333333333333	1
0000000
1000010
0001101
0000010
0000010
1010010
0100010
1000010

//    78    1.58854    1.58854    111    56    22    0.795745    1.02097    0.574558    1.49299    4.90703    4.90703    6.22109
segsites: 2
positions:	0	1
00
00
00
10
00
00
00
01

//    78    1.58854    1.58854    111    56    22    0.795745    1.02097    0.574558    1.49299    4.90703    4.90703    6.22109
segsites: 11
positions:	0	0.1	0.2	0.3	0.4	0.5	0.6	0.7	0.8	0.9	1
00000000000
00000000001
00110111000
00110111011
00000111001
01111111011
10000111001
01000101101

//    78    1.58854    1.58854    111    56    22    0.795745    1.02097    0.574558    1.49299    4.90703    4.90703    6.22109
segsites: 5
positions:	0	0.25	0.5	0.75	1
00000
00000
00100
00100
00000
00001
00010
11000

//    78    1.58854    1.58854    111    56    22    0.795745    1.02097    0.574558    1.49299    4.90703    4.90703    6.22109
segsites: 15
positions:	0	0.0714285714285714	0.142857142857143	0.214285714285714	0.285714285714286	0.357142857142857	0.428571428571429	0.5	0.571428571428571	0.642857142857143	0.714285714285714	0.785714285714286	0.857142857142857	0.928571428571428	1
000000000000000
111110001111101
001100001110101
001100101110101
111001001001000
111001011001111
001001001001000
111100001001101

//    78    1.58854    1.58854    111    56    22    0.795745    1.02097    0.574558    1.49299    4.90703    4.90703    6.22109
segsites: 12
positions:	0	0.0909090909090909	0.181818181818182	0.272727272727273	0.363636363636364	0.454545454545455	0.545454545454545	0.636363636363636	0.727272727272727	0.818181818181818	0.909090909090909	1
000000000000
111111110111
010000110010
010001110010
010000101010
010000110010
010000010010
010001110010

//    78    1.58854    1.58854    111    56    22    0.795745    1.02097    0.574558    1.49299    4.90703    4.90703    6.22109
segsites: 3
positions:	0	0.5	1
000
000
111
110
110
110
110
110

//    78    1.58854    1.58854    111    56    22    0.795745    1.02097    0.574558    1.49299    4.90703    4.90703    6.22109
segsites: 6
positions:	0	0.2	0.4	0.6	0.8	1
000000
000000
010000
100100
000011
001011
000011
000011

//    78    1.58854    1.58854    111    56    22    0.795745    1.02097    0.574558    1.49299    4.90703    4.90703    6.22109
segsites: 14
positions:	0	0.0769230769230769	0.153846153846154	0.230769230769231	0.307692307692308	0.384615384615385	0.461538461538462	0.538461538461539	0.615384615384615	0.692307692307692	0.769230769230769	0.846153846153846	0.923076923076923	1
00000000000000
00000000001001
01000110100010
00110000010010
11000000000110
00010000000010
01000111100010
00111000000010

//    78    1.58854    1.58854    111    56    22    0.795745    1.02097    0.574558    1.49299    4.90703    4.90703    6.22109
segsites: 2
positions:	0	1
00
00
00
01
00
10
00
00

//    78    1.58854    1.58854    111    56    22    0.795745    1.02097    0.574558    1.49299    4.90703    4.90703    6.22109
segsites: 2
positions:	0	1
00
00
11
11
11
11
10
10

//    78    1.58854    1.58854    111    56    22    0.795745    1.02097    0.574558    1.49299    4.90703    4.90703    6.22109
segsites: 6
positions:	0	0.2	0.4	0.6	0.8	1
000000
100000
010010
000001
010010
011100
010010
000000

//    78    1.58854    1.58854    111    56    22    0.795745    1.02097    0.574558    1.49299    4.90703    4.90703    6.22109
segsites: 3
positions:	0	0.5	1
000
000
010
001
100
000
100
000

//    78    1.58854    1.58854    111    56    22    0.795745    1.02097    0.574558    1.49299    4.90703    4.90703    6.22109
segsites: 5
positions:	0	0.25	0.5	0.75	1
00000
00010
00000
00011
10110
10110
11110
10010

//    78    1.58854    1.58854    111    56    22    0.795745    1.02097    0.574558    1.49299    4.90703    4.90703    6.22109
segsites: 3
positions:	0	0.5	1
000
111
000
100
101
101
101
101

//    78    1.58854    1.58854    111    56    22    0.795745    1.02097    0.574558    1.49299    4.90703    4.90703    6.22109
segsites: 21
positions:	0	0.05	0.1	0.15	0.2	0.25	0.3	0.35	0.4	0.45	0.5	0.55	0.6	0.65	0.7	0.75	0.8	0.85	0.9	0.95	1
000000000000000000000
001001011011101111110
000001000010101011100
000101001010111011100
110011000010101011101
000001100110101011100
000001000010101011101
000001000111101011100

//    78    1.58854    1.58854    111    56    22    0.795745    1.02097    0.574558    1.49299    4.90703    4.90703    6.22109
segsites: 7
positions:	0	0.166666666666667	0.333333333333333	0.5	0.666666666666667	0.833333333333333	1
0000000
0100000
1111001
1111001
0111011
1101100
1111001
1111001

//    78    1.58854    1.58854    111    56    22    0.795745    1.02097    0.574558    1.49299    4.90703    4.90703    6.22109
segsites: 3
positions:	0	0.5	1
000
111
000
010
000
110
100
100

//    78    1.58854    1.58854    111    56    22    0.795745    1.02097    0.574558    1.49299    4.90703    4.90703    6.22109
segsites: 4
positions:	0	0.333333333333333	0.666666666666667	1
0000
0101
0000
0101
0110
1100
0110
1100

//    78    1.58854    1.58854    111    56    22    0.795745    1.02097    0.574558    1.49299    4.90703    4.90703    6.22109
segsites: 8
positions:	0	0.142857142857143	0.285714285714286	0.428571428571429	0.571428571428571	0.714285714285714	0.857142857142857	1
00000000
00101111
00000001
00001101
00001001
00111001
11000001
00001001

//    78    1.58854    1.58854    111    56    22    0.795745    1.02097    0.574558    1.49299    4.90703    4.90703    6.22109
segsites: 3
positions:	0	0.5	1
000
000
000
000
000
100
001
010

//    78    1.58854    1.58854    111    56    22    0.795745    1.02097    0.574558    1.49299    4.90703    4.90703    6.22109
segsites: 7
positions:	0	0.166666666666667	0.333333333333333	0.5	0.666666666666667	0.833333333333333	1
0000000
1011100
0011011
0011101
0001001
1111101
1101001
1101001

//    78    1.58854    1.58854    111    56    22    0.795745    1.02097    0.574558    1.49299    4.90703    4.90703    6.22109
segsites: 8
positions:	0	0.142857142857143	0.285714285714286	0.428571428571429	0.571428571428571	0.714285714285714	0.857142857142857	1
00000000
00001001
00010000
00001001
11000001
10000001
10000111
10100001

//    78    1.58854    1.58854    111    56    22    0.795745    1.02097    0.574558    1.49299    4.90703    4.90703    6.22109
segsites: 8
positions:	0	0.142857142857143	0.285714285714286	0.428571428571429	0.571428571428571	0.714285714285714	0.857142857142857	1
00000000
01000001
01000001
01000001
10011111
10011111
10011111
10111111

//    78    1.58854    1.58854    111    56    22    0.795745    1.02097    0.574558    1.49299    4.90703    4.90703    6.22109
segsites: 9
positions:	0	0.125	0.25	0.375	0.5	0.625	0.75	0.875	1
000000000
000000000
000000000
110000000
110101001
110111001
111101111
110110001

//    78    1.58854    1.58854    111    56    22    0.795745    1.02097    0.574558    1.49299    4.90703    4.90703    6.22109
segsites: 5
positions:	0	0.25	0.5	0.75	1
00000
11010
01000
11000
01110
01110
01001
01000

//    78    1.58854    1.58854    111    56    22    0.795745    1.02097    0.574558    1.49299    4.90703    4.90703    6.22109
segsites: 5
positions:	0	0.25	0.5	0.75	1
00000
00000
00000
00000
01111
01111
11110
01111

//    78    1.58854    1.58854    111    56    22    0.795745    1.02097    0.574558    1.49299    4.90703    4.90703    6.22109
segsites: 13
positions:	0	0.0833333333333333	0.166666666666667	0.25	0.333333333333333	0.416666666666667	0.5	0.583333333333333	0.666666666666667	0.75	0.833333333333333	0.916666666666667	1
0000000000000
0000011000001
0000100000000
0001011010011
1000000111000
0000000111100
0110000010000
0000000011000

//    78    1.58854    1.58854    111    56    22    0.795745    1.02097    0.574558    1.49299    4.90703    4.90703    6.22109
segsites: 7
positions:	0	0.166666666666667	0.333333333333333	0.5	0.666666666666667	0.833333333333333	1
0000000
0100000
0000000
0100000
0101100
0110011
1000100
0100000

//    78    1.58854    1.58854    111    56    22    0.795745    1.02097    0.574558    1.49299    4.90703    4.90703    6.22109
segsites: 3
positions:	0	0.5	1
000
001
000
010
000
100
000
000

//    78    1.58854    1.58854    111    56    22    0.795745    1.02097    0.574558    1.49299    4.90703    4.90703    6.22109
segsites: 11
positions:	0	0.1	0.2	0.3	0.4	0.5	0.6	0.7	0.8	0.9	1
00000000000
00000100000
00100100010
00000100000
11011111111
11011101111
11011111111
11011101111

//    78    1.58854    1.58854    111    56    22    0.795745    1.02097    0.574558    1.49299    4.90703    4.90703    6.22109
segsites: 4
positions:	0	0.333333333333333	0.666666666666667	1
0000
0011
0010
1011
0000
0010
0110
0010

//    78    1.58854    1.58854    111    56    22    0.795745    1.02097    0.574558    1.49299    4.90703    4.90703    6.22109
segsites: 5
positions:	0	0.25	0.5	0.75	1
00000
00000
00111
11000
11110
11100
11101
11101

//    78    1.58854    1.58854    111    56    22    0.795745    1.02097    0.574558    1.49299    4.90703    4.90703    6.22109
segsites: 3
positions:	0	0.5	1
000
001
011
011
101
101
011
011

//    78    1.58854    1.58854    111    56    22    0.795745    1.02097    0.574558    1.49299    4.90703    4.90703    6.22109
segsites: 9
positions:	0	0.125	0.25	0.375	0.5	0.625	0.75	0.875	1
000000000
000100010
100001111
100011111
001000110
000000010
001000110
010000010

//    78    1.58854    1.58854    111    56    22    0.795745    1.02097    0.574558    1.49299    4.90703    4.90703    6.22109
segsites: 2
positions:	0	1
00
00
00
00
10
10
01
00

//    78    1.58854    1.58854    111    56    22    0.795745    1.02097    0.574558    1.49299    4.90703    4.90703    6.22109
segsites: 5
positions:	0	0.25	0.5	0.75	1
00000
00000
00000
01000
00000
10101
00010
00000

//    78    1.58854    1.58854    111    56    22    0.795745    1.02097    0.574558    1.49299    4.90703    4.90703    6.22109
segsites: 5
positions:	0	0.25	0.5	0.75	1
00000
01001
00001
00011
10000
01011
00101
00011

//    78    1.58854    1.58854    111    56    22    0.795745    1.02097    0.574558    1.49299    4.90703    4.90703    6.22109
segsites: 4
positions:	0	0.333333333333333	0.666666666666667	1
0000
0000
0000
0000
0001
0000
0001
1110

//    78    1.58854    1.58854    111    56    22    0.795745    1.02097    0.574558    1.49299    4.90703    4.90703    6.22109
segsites: 17
positions:	0	0.0625	0.125	0.1875	0.25	0.3125	0.375	0.4375	0.5	0.5625	0.625	0.6875	0.75	0.8125	0.875	0.9375	1
00000000000000000
01000000000000000
00000000000000001
01000000000000001
10101101111101111
00001101111110111
00011101111111111
00001111111111111

//    78    1.58854    1.58854    111    56    22    0.795745    1.02097    0.574558    1.49299    4.90703    4.90703    6.22109
segsites: 2
positions:	0	1
00
00
00
00
00
11
00
00

//    78    1.58854    1.58854    111    56    22    0.795745    1.02097    0.574558    1.49299    4.90703    4.90703    6.22109
segsites: 3
positions:	0	0.5	1
000
000
000
000
000
110
000
101

//    78    1.58854    1.58854    111    56    22    0.795745    1.02097    0.574558    1.49299    4.90703    4.90703    6.22109
segsites: 6
positions:	0	0.2	0.4	0.6	0.8	1
000000
000000
100000
011010
100110
011010
101011
001010

//    78    1.58854    1.58854    111    56    22    0.795745    1.02097    0.574558    1.49299    4.90703    4.90703    6.22109
segsites: 6
positions:	0	0.2	0.4	0.6	0.8	1
000000
000000
000000
000000
000000
000010
000111
111111

//    78    1.58854    1.58854    111    56    22    0.795745    1.02097    0.574558    1.49299    4.90703    4.90703    6.22109
segsites: 7
positions:	0	0.166666666666667	0.333333333333333	0.5	0.666666666666667	0.833333333333333	1
0000000
1000010
1000000
1000000
1000001
1011100
1011101
1111101

//    78    1.58854    1.58854    111    56    22    0.795745    1.02097    0.574558    1.49299    4.90703    4.90703    6.22109
segsites: 15
positions:	0	0.0714285714285714	0.142857142857143	0.214285714285714	0.285714285714286	0.357142857142857	0.428571428571429	0.5	0.571428571428571	0.642857142857143	0.714285714285714	0.785714285714286	0.857142857142857	0.928571428571428	1
000000000000000
000000000001000
111000011111000
011000011111000
001101000011110
010000000011111
000010100011110
010000000011110

//    78    1.58854    1.58854    111    56    22    0.795745    1.02097    0.574558    1.49299    4.90703    4.90703    6.22109
segsites: 3
positions:	0	0.5	1
000
100
111
111
111
111
111
111

//    78    1.58854    1.58854    111    56    22    0.795745    1.02097    0.574558    1.49299    4.90703    4.90703    6.22109
segsites: 8
positions:	0	0.142857142857143	0.285714285714286	0.428571428571429	0.571428571428571	0.714285714285714	0.857142857142857	1
00000000
00000000
10000000
00000000
01111101
00111111
00111111
00111111

//    78    1.58854    1.58854    111    56    22    0.795745    1.02097    0.574558    1.49299    4.90703    4.90703    6.22109
segsites: 3
positions:	0	0.5	1
000
000
000
001
110
110
000
100

//    78    1.58854    1.58854    111    56    22    0.795745    1.02097    0.574558    1.49299    4.90703    4.90703    6.22109
segsites: 4
positions:	0	0.333333333333333	0.666666666666667	1
0000
0110
0000
0110
1101
0100
0100
0100

//    78    1.58854    1.58854    111    56    22    0.795745    1.02097    0.574558    1.49299    4.90703    4.90703    6.22109
segsites: 6
positions:	0	0.2	0.4	0.6	0.8	1
000000
000110
000000
001001
000000
000011
000000
111011

//    78    1.58854    1.58854    111    56    22    0.795745    1.02097    0.574558    1.49299    4.90703    4.90703    6.22109
segsites: 19
positions:	0	0.0555555555555556	0.111111111111111	0.166666666666667	0.222222222222222	0.277777777777778	0.333333333333333	0.388888888888889	0.444444444444444	0.5	0.555555555555556	0.611111111111111	0.666666666666667	0.722222222222222	0.777777777777778	0.833333333333333	0.888888888888889	0.944444444444444	1
0000000000000000000
0000000000000000000
1110100000110110111
1110101000100110110
0001110000011001010
0000100111100100000
1110101000111110110
1110101000100110110

//    78    1.58854    1.58854    111    56    22    0.795745    1.02097    0.574558    1.49299    4.90703    4.90703    6.22109
segsites: 8
positions:	0	0.142857142857143	0.285714285714286	0.428571428571429	0.571428571428571	0.714285714285714	0.857142857142857	1
00000000
00000000
00011101
11110111
00010000
00010000
00011000
00010000

//    78    1.58854    1.58854    111    56    22    0.795745    1.02097    0.574558    1.49299    4.90703    4.90703    6.22109
segsites: 6
positions:	0	0.2	0.4	0.6	0.8	1
000000
000111
000111
001111
010000
000111
100000
000011

//    78    1.58854    1.58854    111    56    22    0.795745    1.02097    0.574558    1.49299    4.90703    4.90703    6.22109
segsites: 46
positions:	0	0.0222222222222222	0.0444444444444444	0.0666666666666667	0.0888888888888889	0.111111111111111	0.133333333333333	0.155555555555556	0.177777777777778	0.2	0.222222222222222	0.244444444444444	0.266666666666667	0.288888888888889	0.311111111111111	0.333333333333333	0.355555555555556	0.377777777777778	0.4	0.422222222222222	0.444444444444444	0.466666666666667	0.488888888888889	0.511111111111111	0.533333333333333	0.555555555555556	0.577777777777778	0.6	0.622222222222222	0.644444444444444	0.666666666666667	0.688888888888889	0.711111111111111	0.733333333333333	0.755555555555556	0.777777777777778	0.8	0.822222222222222	0.844444444444444	0.866666666666667	0.888888888888889	0.911111111111111	0.933333333333333	0.955555555555556	0.977777777777778	1
0000000000000000000000000000000000000000000000
0000100110000000000000100000000000000000000000
0010000000000001000001010010101100010000000000
0010010110000000100001000011110100001011101110
1010011100001001101011000110101110010000000000
0001011100000110110111000011100101001011001110
0110000101011000000001001010001100100100010000
0110000100100000000101001010001100001010001111

//    78    1.58854    1.58854    111    56    22    0.795745    1.02097    0.574558    1.49299    4.90703    4.90703    6.22109
segsites: 3
positions:	0	0.5	1
000
000
111
110
010
010
010
010

//    78    1.58854    1.58854    111    56    22    0.795745    1.02097    0.574558    1.49299    4.90703    4.90703    6.22109
segsites: 16
positions:	0	0.0666666666666667	0.133333333333333	0.2	0.266666666666667	0.333333333333333	0.4	0.466666666666667	0.533333333333333	0.6	0.666666666666667	0.733333333333333	0.8	0.866666666666667	0.933333333333333	1
0000000000000000
0000000100000000
0000000100000000
0000000100010010
0011110001001101
0100001100100101
0111111110001100
1111111110001100

//    78    1.58854    1.58854    111    56    22    0.795745    1.02097    0.574558    1.49299    4.90703    4.90703    6.22109
segsites: 4
positions:	0	0.333333333333333	0.666666666666667	1
0000
0100
0000
1100
0101
0101
0101
0111

//    78    1.58854    1.58854    111    56    22    0.795745    1.02097    0.574558    1.49299    4.90703    4.90703    6.22109
segsites: 13
positions:	0	0.0833333333333333	0.166666666666667	0.25	0.333333333333333	0.416666666666667	0.5	0.583333333333333	0.666666666666667	0.75	0.833333333333333	0.916666666666667	1
0000000000000
1011101000000
0100000001100
1010011010000
1100000001100
1010011000000
0010000111101
0011111111010

//    78    1.58854    1.58854    111    56    22    0.795745    1.02097    0.574558    1.49299    4.90703    4.90703    6.22109
segsites: 11
positions:	0	0.1	0.2	0.3	0.4	0.5	0.6	0.7	0.8	0.9	1
00000000000
10000000010
10000000000
10001000110
10110001000
10000110010
10000001000
11000000011

//    78    1.58854    1.58854    111    56    22    0.795745    1.02097    0.574558    1.49299    4.90703    4.90703    6.22109
segsites: 18
positions:	0	0.0588235294117647	0.117647058823529	0.176470588235294	0.235294117647059	0.294117647058824	0.352941176470588	0.411764705882353	0.470588235294118	0.529411764705882	0.588235294117647	0.647058823529412	0.705882352941176	0.764705882352941	0.823529411764706	0.882352941176471	0.941176470588235	1
000000000000000000
000000000100000100
000000001010111011
000100110000000011
000001000010010000
000000000000000000
001000000010010011
110110110101000001

//    78    1.58854    1.58854    111    56    22    0.795745    1.02097    0.574558    1.49299    4.90703    4.90703    6.22109
segsites: 2
positions:	0	1
00
00
10
01
11
11
11
11

//    78    1.58854    1.58854    111    56    22    0.795745    1.02097    0.574558    1.49299    4.90703    4.90703    6.22109
segsites: 17
positions:	0	0.0625	0.125	0.1875	0.25	0.3125	0.375	0.4375	0.5	0.5625	0.625	0.6875	0.75	0.8125	0.875	0.9375	1
00000000000000000
00000000010000001
01000110100111100
10111001001000010
11111111101111110
11111101101111110
11111111101111110
11111101101111110

//    78    1.58854    1.58854    111    56    22    0.795745    1.02097    0.574558    1.49299    4.90703    4.90703    6.22109
segsites: 2
positions:	0	1
00
00
01
10
01
00
01
00

//    78    1.58854    1.58854    111    56    22    0.795745    1.02097    0.574558    1.49299    4.90703    4.90703    6.22109
segsites: 5
positions:	0	0.25	0.5	0.75	1
00000
00100
11001
10010
11000
10000
11000
11000

//    78    1.58854    1.58854    111    56    22    0.795745    1.02097    0.574558    1.49299    4.90703    4.90703    6.22109
segsites: 9
positions:	0	0.125	0.25	0.375	0.5	0.625	0.75	0.875	1
000000000
100000100
100100000
100100000
100111000
100111000
001111010
011010101

//    78    1.58854    1.58854    111    56    22    0.795745    1.02097    0.574558    1.49299    4.90703    4.90703    6.22109
segsites: 3
positions:	0	0.5	1
000
000
000
000
000
100
001
010

//    78    1.58854    1.58854    111    56    22    0.795745    1.02097    0.574558    1.49299    4.90703    4.90703    6.22109
segsites: 5
positions:	0	0.25	0.5	0.75	1
00000
00101
00111
00101
11001
00101
00001
00101

//    78    1.58854    1.58854    111    56    22    0.795745    1.02097    0.574558    1.49299    4.90703    4.90703    6.22109
segsites: 2
positions:	0	1
00
11
11
11
00
11
11
11

//    78    1.58854    1.58854    111    56    22    0.795745    1.02097    0.574558    1.49299    4.90703    4.90703    6.22109
segsites: 9
positions:	0	0.125	0.25	0.375	0.5	0.625	0.75	0.875	1
000000000
000001100
000110000
010100101
001100101
100100101
000100101
010100111

//    78    1.58854    1.58854    111    56    22    0.795745    1.02097    0.574558    1.49299    4.90703    4.90703    6.22109
segsites: 3
positions:	0	0.5	1
000
000
000
100
011
001
000
001

//    78    1.58854    1.58854    111    56    22    0.795745    1.02097    0.574558    1.49299    4.90703    4.90703    6.22109
segsites: 22
positions:	0	0.0476190476190476	0.0952380952380952	0.142857142857143	0.19047619047619	0.238095238095238	0.285714285714286	0.333333333333333	0.380952380952381	0.428571428571429	0.476190476190476	0.523809523809524	0.571428571428571	0.619047619047619	0.666666666666667	0.714285714285714	0.761904761904762	0.80952380952381	0.857142857142857	0.904761904761905	0.952380952380952	1
0000000000000000000000
0111100101111100000000
0000100001001101000000
1001100011011100000001
0000101001001101010000
1000110001001100000011
0000100001001110000100
1000100011001100101000

//    78    1.58854    1.58854    111    56    22    0.795745    1.02097    0.574558    1.49299    4.90703    4.90703    6.22109
segsites: 5
positions:	0	0.25	0.5	0.75	1
00000
00000
00000
00000
11010
11101
11000
11100

//    78    1.58854    1.58854    111    56    22    0.795745    1.02097    0.574558    1.49299    4.90703    4.90703    6.22109
segsites: 7
positions:	0	0.166666666666667	0.333333333333333	0.5	0.666666666666667	0.833333333333333	1
0000000
0100100
0000000
0000010
1011001
1011001
1011001
1011001

//    78    1.58854    1.58854    111    56    22    0.795745    1.02097    0.574558    1.49299    4.90703    4.90703    6.22109
segsites: 2
positions:	0	1
00
00
10
00
00
01
00
00

//    78    1.58854    1.58854    111    56    22    0.795745    1.02097    0.574558    1.49299    4.90703    4.90703    6.22109
segsites: 14
positions:	0	0.0769230769230769	0.153846153846154	0.230769230769231	0.307692307692308	0.384615384615385	0.461538461538462	0.538461538461539	0.615384615384615	0.692307692307692	0.769230769230769	0.846153846153846	0.923076923076923	1
00000000000000
00001011000100
10101110000000
10001110010110
11101110000000
10001010110000
10001110001000
10011110010101

//    78    1.58854    1.58854    111    56    22    0.795745    1.02097    0.574558    1.49299    4.90703    4.90703    6.22109
segsites: 17
positions:	0	0.0625	0.125	0.1875	0.25	0.3125	0.375	0.4375	0.5	0.5625	0.625	0.6875	0.75	0.8125	0.875	0.9375	1
00000000000000000
11000001000000011
01001000111001100
01001011000001100
00011000110011100
01001011000100010
01001100111011100
01100011000100000

//    78    1.58854    1.58854    111    56    22    0.795745    1.02097    0.574558    1.49299    4.90703    4.90703    6.22109
segsites: 9
positions:	0	0.125	0.25	0.375	0.5	0.625	0.75	0.875	1
000000000
101000100
101111101
101111101
001110100
101000101
111110000
101000111

//    78    1.58854    1.58854    111    56    22    0.795745    1.02097    0.574558    1.49299    4.90703    4.90703    6.22109
segsites: 4
positions:	0	0.333333333333333	0.666666666666667	1
0000
0010
0010
0110
0010
1110
0011
0010

//    78    1.58854    1.58854    111    56    22    0.795745    1.02097    0.574558    1.49299    4.90703    4.90703    6.22109
segsites: 4
positions:	0	0.333333333333333	0.666666666666667	1
0000
0000
0000
0000
1001
0100
0010
0000

//    78    1.58854    1.58854    111    56    22    0.795745    1.02097    0.574558    1.49299    4.90703    4.90703    6.22109
segsites: 3
positions:	0	0.5	1
000
010
110
110
010
111
010
010

//    78    1.58854    1.58854    111    56    22    0.795745    1.02097    0.574558    1.49299    4.90703    4.90703    6.22109
segsites: 2
positions:	0	1
00
10
00
00
00
00
00
01

//    78    1.58854    1.58854    111    56    22    0.795745    1.02097    0.574558    1.49299    4.90703    4.90703    6.22109
segsites: 3
positions:	0	0.5	1
000
100
000
000
001
100
000
110

//    78    1.58854    1.58854    111    56    22    0.795745    1.02097    0.574558    1.49299    4.90703    4.90703    6.22109
segsites: 4
positions:	0	0.333333333333333	0.666666666666667	1
0000
0000
0010
0010
0110
1110
1111
1110

//    78    1.58854    1.58854    111    56    22    0.795745    1.02097    0.574558    1.49299    4.90703    4.90703    6.22109
segsites: 7
positions:	0	0.166666666666667	0.333333333333333	0.5	0.666666666666667	0.833333333333333	1
0000000
0000000
0000000
1000000
0000001
0000001
0010001
1101110

//    78    1.58854    1.58854    111    56    22    0.795745    1.02097    0.574558    1.49299    4.90703    4.90703    6.22109
segsites: 11
positions:	0	0.1	0.2	0.3	0.4	0.5	0.6	0.7	0.8	0.9	1
00000000000
11111000010
11111100000
11111000010
11101100010
11111000010
11101001111
11101010110

//    78    1.58854    1.58854    111    56    22    0.795745    1.02097    0.574558    1.49299    4.90703    4.90703    6.22109
segsites: 5
positions:	0	0.25	0.5	0.75	1
00000
00000
01001
00000
10110
10110
00100
00010

//    78    1.58854    1.58854    111    56    22    0.795745    1.02097    0.574558    1.49299    4.90703    4.90703    6.22109
segsites: 11
positions:	0	0.1	0.2	0.3	0.4	0.5	0.6	0.7	0.8	0.9	1
00000000000
00100000000
01000000000
00000000000
10111110111
00111010100
10111010100
10111011000

//    78    1.58854    1.58854    111    56    22    0.795745    1.02097    0.574558    1.49299    4.90703    4.90703    6.22109
segsites: 7
positions:	0	0.166666666666667	0.333333333333333	0.5	0.666666666666667	0.833333333333333	1
0000000
0000000
0000000
0000000
1000100
1000100
1010000
0101011

//    78    1.58854    1.58854    111    56    22    0.795745    1.02097    0.574558    1.49299    4.90703    4.90703    6.22109
segsites: 2
positions:	0	1
00
00
10
01
11
11
11
11

//    78    1.58854    1.58854    111    56    22    0.795745    1.02097    0.574558    1.49299    4.90703    4.90703    6.22109
segsites: 16
positions:	0	0.0666666666666667	0.133333333333333	0.2	0.266666666666667	0.333333333333333	0.4	0.466666666666667	0.533333333333333	0.6	0.666666666666667	0.733333333333333	0.8	0.866666666666667	0.933333333333333	1
0000000000000000
0001000000010000
0001000000010000
0001000000010000
1010111111111111
1010111000111111
1110111101111111
1110111101111111

//    78    1.58854    1.58854    111    56    22    0.795745    1.02097    0.574558    1.49299    4.90703    4.90703    6.22109
segsites: 13
positions:	0	0.0833333333333333	0.166666666666667	0.25	0.333333333333333	0.416666666666667	0.5	0.583333333333333	0.666666666666667	0.75	0.833333333333333	0.916666666666667	1
0000000000000
0000110000000
0000000010000
0000110000010
1011010101000
1010010100000
1110011101001
1110010100100

//    78    1.58854    1.58854    111    56    22    0.795745    1.02097    0.574558    1.49299    4.90703    4.90703    6.22109
segsites: 28
positions:	0	0.037037037037037	0.0740740740740741	0.111111111111111	0.148148148148148	0.185185185185185	0.222222222222222	0.259259259259259	0.296296296296296	0.333333333333333	0.37037037037037	0.407407407407407	0.444444444444444	0.481481481481481	0.518518518518518	0.555555555555556	0.592592592592593	0.62962962962963	0.666666666666667	0.703703703703704	0.740740740740741	0.777777777777778	0.814814814814815	0.851851851851852	0.888888888888889	0.925925925925926	0.962962962962963	1
0000000000000000000000000000
0001100000000000001001100111
0001010001001000000000110000
0001000001000000000000100001
1111000111110111111011100001
0001000111110011111111101011
0001001111110011111011101000
0001000011110011111111101011

//    78    1.58854    1.58854    111    56    22    0.795745    1.02097    0.574558    1.49299    4.90703    4.90703    6.22109
segsites: 3
positions:	0	0.5	1
000
000
000
000
010
110
011
011

//    78    1.58854    1.58854    111    56    22    0.795745    1.02097    0.574558    1.49299    4.90703    4.90703    6.22109
segsites: 14
positions:	0	0.0769230769230769	0.153846153846154	0.230769230769231	0.307692307692308	0.384615384615385	0.461538461538462	0.538461538461539	0.615384615384615	0.692307692307692	0.769230769230769	0.846153846153846	0.923076923076923	1
00000000000000
00000000000000
00000100000000
00000100000000
11010101011111
00101111010111
01101111110111
01101111010111

//    78    1.58854    1.58854    111    56    22    0.795745    1.02097    0.574558    1.49299    4.90703    4.90703    6.22109
segsites: 3
positions:	0	0.5	1
000
000
000
000
000
001
100
011

//    78    1.58854    1.58854    111    56    22    0.795745    1.02097    0.574558    1.49299    4.90703    4.90703    6.22109
segsites: 6
positions:	0	0.2	0.4	0.6	0.8	1
000000
000011
011000
000000
000000
100010
001000
000100

//    78    1.58854    1.58854    111    56    22    0.795745    1.02097    0.574558    1.49299    4.90703    4.90703    6.22109
segsites: 2
positions:	0	1
00
00
00
00
10
00
00
01

//    78    1.58854    1.58854    111    56    22    0.795745    1.02097    0.574558    1.49299    4.90703    4.90703    6.22109
segsites: 3
positions:	0	0.5	1
000
010
101
000
000
000
000
010

//    78    1.58854    1.58854    111    56    22    0.795745    1.02097    0.574558    1.49299    4.90703    4.90703    6.22109
segsites: 5
positions:	0	0.25	0.5	0.75	1
00000
00000
00001
00100
11110
11100
11110
11100

//    78    1.58854    1.58854    111    56    22    0.795745    1.02097    0.574558    1.49299    4.90703    4.90703    6.22109
segsites: 2
positions:	0	1
00
00
10
11
00
11
00
10

//    78    1.58854    1.58854    111    56    22    0.795745    1.02097    0.574558    1.49299    4.90703    4.90703    6.22109
segsites: 4
positions:	0	0.333333333333333	0.666666666666667	1
0000
0111
1101
0101
0010
0010
0010
0010

//    78    1.58854    1.58854    111    56    22    0.795745    1.02097    0.574558    1.49299    4.90703    4.90703    6.22109
segsites: 5
positions:	0	0.25	0.5	0.75	1
00000
01000
00001
00001
00010
01000
00001
10100

//    78    1.58854    1.58854    111    56    22    0.795745    1.02097    0.574558    1.49299    4.90703    4.90703    6.22109
segsites: 20
positions:	0	0.0526315789473684	0.105263157894737	0.157894736842105	0.210526315789474	0.263157894736842	0.315789473684211	0.368421052631579	0.421052631578947	0.473684210526316	0.526315789473684	0.578947368421053	0.631578947368421	0.684210526315789	0.736842105263158	0.789473684210526	0.842105263157895	0.894736842105263	0.947368421052632	1
00000000000000000000
00000000001000000100
00001111110110111011
10111010110010000001
10010000000000000000
10010000000000000000
11010000100100000100
11010000110011000100

//    78    1.58854    1.58854    111    56    22    0.795745    1.02097    0.574558    1.49299    4.90703    4.90703    6.22109
segsites: 4
positions:	0	0.333333333333333	0.666666666666667	1
0000
0100
1000
1000
0000
0111
0000
0000

//    78    1.58854    1.58854    111    56    22    0.795745    1.02097    0.574558    1.49299    4.90703    4.90703    6.22109
segsites: 13
positions:	0	0.0833333333333333	0.166666666666667	0.25	0.333333333333333	0.416666666666667	0.5	0.583333333333333	0.666666666666667	0.75	0.833333333333333	0.916666666666667	1
0000000000000
0000010000100
0000000001000
1000000000000
0010101000010
0100101000000
0000100110010
0001001000011

//    78    1.58854    1.58854    111    56    22    0.795745    1.02097    0.574558    1.49299    4.90703    4.90703    6.22109
segsites: 16
positions:	0	0.0666666666666667	0.133333333333333	0.2	0.266666666666667	0.333333333333333	0.4	0.466666666666667	0.533333333333333	0.6	0.666666666666667	0.733333333333333	0.8	0.866666666666667	0.933333333333333	1
0000000000000000
1100000100000000
0000000101011100
0100100110111000
0110010100011100
0110001100010011
0010010100011100
0111001100010011

//    78    1.58854    1.58854    111    56    22    0.795745    1.02097    0.574558    1.49299    4.90703    4.90703    6.22109
segsites: 12
positions:	0	0.0909090909090909	0.181818181818182	0.272727272727273	0.363636363636364	0.454545454545455	0.545454545454545	0.636363636363636	0.727272727272727	0.818181818181818	0.909090909090909	1
000000000000
100000111111
010000111010
100100111011
000000000010
100010111111
001000010011
100101111011

//    78    1.58854    1.58854    111    56    22    0.795745    1.02097    0.574558    1.49299    4.90703    4.90703    6.22109
segsites: 7
positions:	0	0.166666666666667	0.333333333333333	0.5	0.666666666666667	0.833333333333333	1
0000000
0000010
1100000
0001101
0100000
0010000
0000000
0000000

//    78    1.58854    1.58854    111    56    22    0.795745    1.02097    0.574558    1.49299    4.90703    4.90703    6.22109
segsites: 14
positions:	0	0.0769230769230769	0.153846153846154	0.230769230769231	0.307692307692308	0.384615384615385	0.461538461538462	0.538461538461539	0.615384615384615	0.692307692307692	0.769230769230769	0.846153846153846	0.923076923076923	1
00000000000000
11101011000001
00100101000010
11111001100101
11001100001011
11111011010101
11001100000011
11111011100101

//    78    1.58854    1.58854    111    56    22    0.795745    1.02097    0.574558    1.49299    4.90703    4.90703    6.22109
segsites: 3
positions:	0	0.5	1
000
000
010
001
100
000
000
000

//    78    1.58854    1.58854    111    56    22    0.795745    1.02097    0.574558    1.49299    4.90703    4.90703    6.22109
segsites: 11
positions:	0	0.1	0.2	0.3	0.4	0.5	0.6	0.7	0.8	0.9	1
00000000000
10111000000
10010100000
10010100000
11010101010
10010100001
11010111100
10011000000

//    78    1.58854    1.58854    111    56    22    0.795745    1.02097    0.574558    1.49299    4.90703    4.90703    6.22109
segsites: 7
positions:	0	0.166666666666667	0.333333333333333	0.5	0.666666666666667	0.833333333333333	1
0000000
0000000
1001000
0000000
0101000
0000000
0101000
0111111

//    78    1.58854    1.58854    111    56    22    0.795745    1.02097    0.574558    1.49299    4.90703    4.90703    6.22109
segsites: 4
positions:	0	0.333333333333333	0.666666666666667	1
0000
1000
1010
1000
1010
1010
1111
1010

//    78    1.58854    1.58854    111    56    22    0.795745    1.02097    0.574558    1.49299    4.90703    4.90703    6.22109
segsites: 16
positions:	0	0.0666666666666667	0.133333333333333	0.2	0.266666666666667	0.333333333333333	0.4	0.466666666666667	0.533333333333333	0.6	0.666666666666667	0.733333333333333	0.8	0.866666666666667	0.933333333333333	1
0000000000000000
1000000000001100
0000100001000000
0000000000001100
0101010010011010
0010001100011000
0000100010111010
0000101100011001

//    78    1.58854    1.58854    111    56    22    0.795745    1.02097    0.574558    1.49299    4.90703    4.90703    6.22109
segsites: 6
positions:	0	0.2	0.4	0.6	0.8	1
000000
000000
001000
001111
000000
110000
001000
111100

//    78    1.58854    1.58854    111    56    22    0.795745    1.02097    0.574558    1.49299    4.90703    4.90703    6.22109
segsites: 2
positions:	0	1
00
10
00
00
00
00
01
00

//    78    1.58854    1.58854    111    56    22    0.795745    1.02097    0.574558    1.49299    4.90703    4.90703    6.22109
segsites: 10
positions:	0	0.111111111111111	0.222222222222222	0.333333333333333	0.444444444444444	0.555555555555556	0.666666666666667	0.777777777777778	0.888888888888889	1
0000000000
1100010101
0001100100
0000010110
1000000100
1000010100
1000000100
1110011100

//    78    1.58854    1.58854    111    56    22    0.795745    1.02097    0.574558    1.49299    4.90703    4.90703    6.22109
segsites: 7
positions:	0	0.166666666666667	0.333333333333333	0.5	0.666666666666667	0.833333333333333	1
0000000
0000001
0000000
0000100
1010010
1010010
1011010
1110010

//    78    1.58854    1.58854    111    56    22    0.795745    1.02097    0.574558    1.49299    4.90703    4.90703    6.22109
segsites: 11
positions:	0	0.1	0.2	0.3	0.4	0.5	0.6	0.7	0.8	0.9	1
00000000000
00000001000
11101000000
00000110010
11101110010
11101110010
11001000011
10011010110

//    78    1.58854    1.58854    111    56    22    0.795745    1.02097    0.574558    1.49299    4.90703    4.90703    6.22109
segsites: 9
positions:	0	0.125	0.25	0.375	0.5	0.625	0.75	0.875	1
000000000
000110001
110000000
001010000
110000000
001010000
111001010
111000100

//    78    1.58854    1.58854    111    56    22    0.795745    1.02097    0.574558    1.49299    4.90703    4.90703    6.22109
segsites: 2
positions:	0	1
00
10
00
10
11
10
11
10

//    78    1.58854    1.58854    111    56    22    0.795745    1.02097    0.574558    1.49299    4.90703    4.90703    6.22109
segsites: 7
positions:	0	0.166666666666667	0.333333333333333	0.5	0.666666666666667	0.833333333333333	1
0000000
0000010
0000001
0000100
1111100
1111100
1111100
1111100

//    78    1.58854    1.58854    111    56    22    0.795745    1.02097    0.574558    1.49299    4.90703    4.90703    6.22109
segsites: 8
positions:	0	0.142857142857143	0.285714285714286	0.428571428571429	0.571428571428571	0.714285714285714	0.857142857142857	1
00000000
10000000
00000000
00000000
00001110
00001110
01100010
10010101

//    78    1.58854    1.58854    111    56    22    0.795745    1.02097    0.574558    1.49299    4.90703    4.90703    6.22109
segsites: 3
positions:	0	0.5	1
000
001
100
100
110
110
110
110

//    78    1.58854    1.58854    111    56    22    0.795745    1.02097    0.574558    1.49299    4.90703    4.90703    6.22109
segsites: 8
positions:	0	0.142857142857143	0.285714285714286	0.428571428571429	0.571428571428571	0.714285714285714	0.857142857142857	1
00000000
01100010
10100010
00100110
00100010
00100011
00110010
01111010

//    78    1.58854    1.58854    111    56    22    0.795745    1.02097    0.574558    1.49299    4.90703    4.90703    6.22109
segsites: 12
positions:	0	0.0909090909090909	0.181818181818182	0.272727272727273	0.363636363636364	0.454545454545455	0.545454545454545	0.636363636363636	0.727272727272727	0.818181818181818	0.909090909090909	1
000000000000
000011000001
000000000011
000000111001
010010000001
010010000001
101000000111
000100000001

//    78    1.58854    1.58854    111    56    22    0.795745    1.02097    0.574558    1.49299    4.90703    4.90703    6.22109
segsites: 4
positions:	0	0.333333333333333	0.666666666666667	1
0000
0010
0000
0000
0000
0001
0000
1100

//    78    1.58854    1.58854    111    56    22    0.795745    1.02097    0.574558    1.49299    4.90703    4.90703    6.22109
segsites: 13
positions:	0	0.0833333333333333	0.166666666666667	0.25	0.333333333333333	0.416666666666667	0.5	0.583333333333333	0.666666666666667	0.75	0.833333333333333	0.916666666666667	1
0000000000000
0100000001110
0000000000100
0000000000110
1011000000111
0100000100111
0110111010110
0110110000111

//    78    1.58854    1.58854    111    56    22    0.795745    1.02097    0.574558    1.49299    4.90703    4.90703    6.22109
segsites: 2
positions:	0	1
00
01
00
11
00
00
00
01

//    78    1.58854    1.58854    111    56    22    0.795745    1.02097    0.574558    1.49299    4.90703    4.90703    6.22109
segsites: 7
positions:	0	0.166666666666667	0.333333333333333	0.5	0.666666666666667	0.833333333333333	1
0000000
0000000
0010100
0000000
1101110
0000101
0000100
0000000

//    78    1.58854    1.58854    111    56    22    0.795745    1.02097    0.574558    1.49299    4.90703    4.90703    6.22109
segsites: 6
positions:	0	0.2	0.4	0.6	0.8	1
000000
000000
000000
000000
111110
111001
111100
110000

//    78    1.58854    1.58854    111    56    22    0.795745    1.02097    0.574558    1.49299    4.90703    4.90703    6.22109
segsites: 4
positions:	0	0.333333333333333	0.666666666666667	1
0000
0100
0010
1101
0010
1101
1111
1111

//    78    1.58854    1.58854    111    56    22    0.795745    1.02097    0.574558    1.49299    4.90703    4.90703    6.22109
segsites: 2
positions:	0	1
00
00
00
00
00
00
00
11

//    78    1.58854    1.58854    111    56    22    0.795745    1.02097    0.574558    1.49299    4.90703    4.90703    6.22109
segsites: 9
positions:	0	0.125	0.25	0.375	0.5	0.625	0.75	0.875	1
000000000
010000101
000001100
000000100
010110100
110000100
011000110
010000101

//    78    1.58854    1.58854    111    56    22    0.795745    1.02097    0.574558    1.49299    4.90703    4.90703    6.22109
segsites: 7
positions:	0	0.166666666666667	0.333333333333333	0.5	0.666666666666667	0.833333333333333	1
0000000
0110001
0001000
0110110
0000000
1110100
0000000
1110000

//    78    1.58854    1.58854    111    56    22    0.795745    1.02097    0.574558    1.49299    4.90703    4.90703    6.22109
segsites: 3
positions:	0	0.5	1
000
000
000
100
100
110
100
101

//    78    1.58854    1.58854    111    56    22    0.795745    1.02097    0.574558    1.49299    4.90703    4.90703    6.22109
segsites: 10
positions:	0	0.111111111111111	0.222222222222222	0.333333333333333	0.444444444444444	0.555555555555556	0.666666666666667	0.777777777777778	0.888888888888889	1
0000000000
0010010000
0000000010
0010001000
0000000110
0000010101
0101000100
1100100100

//    78    1.58854    1.58854    111    56    22    0.795745    1.02097    0.574558    1.49299    4.90703    4.90703    6.22109
segsites: 5
positions:	0	0.25	0.5	0.75	1
00000
00000
00010
00010
10110
00110
01000
01001

//    78    1.58854    1.58854    111    56    22    0.795745    1.02097    0.574558    1.49299    4.90703    4.90703    6.22109
segsites: 8
positions:	0	0.142857142857143	0.285714285714286	0.428571428571429	0.571428571428571	0.714285714285714	0.857142857142857	1
00000000
11100100
00100001
00101011
00000000
00101001
00010000
00000000

//    78    1.58854    1.58854    111    56    22    0.795745    1.02097    0.574558    1.49299    4.90703    4.90703    6.22109
segsites: 6
positions:	0	0.2	0.4	0.6	0.8	1
000000
000011
000000
001011
000000
000011
010101
100001

//    78    1.58854    1.58854    111    56    22    0.795745    1.02097    0.574558    1.49299    4.90703    4.90703    6.22109
segsites: 5
positions:	0	0.25	0.5	0.75	1
00000
11000
01010
01101
01000
01100
01000
01000

//    78    1.58854    1.58854    111    56    22    0.795745    1.02097    0.574558    1.49299    4.90703    4.90703    6.22109
segsites: 25
positions:	0	0.0416666666666667	0.0833333333333333	0.125	0.166666666666667	0.208333333333333	0.25	0.291666666666667	0.333333333333333	0.375	0.416666666666667	0.458333333333333	0.5	0.541666666666667	0.583333333333333	0.625	0.666666666666667	0.708333333333333	0.75	0.791666666666667	0.833333333333333	0.875	0.916666666666667	0.958333333333333	1
0000000000000000000000000
0100100000010111100010000
0010101101000100010000110
0010101111101100001011001
0111000001000000000010000
0111010010011010000110000
1111000001000000000000100
0111100011001100001011000

//    78    1.58854    1.58854    111    56    22    0.795745    1.02097    0.574558    1.49299    4.90703    4.90703    6.22109
segsites: 5
positions:	0	0.25	0.5	0.75	1
00000
00000
01000
00110
11000
00111
00000
00000

//    78    1.58854    1.58854    111    56    22    0.795745    1.02097    0.574558    1.49299    4.90703    4.90703    6.22109
segsites: 12
positions:	0	0.0909090909090909	0.181818181818182	0.272727272727273	0.363636363636364	0.454545454545455	0.545454545454545	0.636363636363636	0.727272727272727	0.818181818181818	0.909090909090909	1
000000000000
000010000011
010000001001
100010100011
000011000101
101110000001
100010110001
100010100001

//    78    1.58854    1.58854    111    56    22    0.795745    1.02097    0.574558    1.49299    4.90703    4.90703    6.22109
segsites: 4
positions:	0	0.333333333333333	0.666666666666667	1
0000
0000
0100
0101
0101
0111
0101
1101

//    78    1.58854    1.58854    111    56    22    0.795745    1.02097    0.574558    1.49299    4.90703    4.90703    6.22109
segsites: 8
positions:	0	0.142857142857143	0.285714285714286	0.428571428571429	0.571428571428571	0.714285714285714	0.857142857142857	1
00000000
11111101
01011110
01011100
00000000
11111101
01011100
01011100

//    78    1.58854    1.58854    111    56    22    0.795745    1.02097    0.574558    1.49299    4.90703    4.90703    6.22109
segsites: 4
positions:	0	0.333333333333333	0.666666666666667	1
0000
0011
0000
0000
0100
0011
0000
1011

//    78    1.58854    1.58854    111    56    22    0.795745    1.02097    0.574558    1.49299    4.90703    4.90703    6.22109
segsites: 42
positions:	0	0.024390243902439	0.0487804878048781	0.0731707317073171	0.0975609756097561	0.121951219512195	0.146341463414634	0.170731707317073	0.195121951219512	0.219512195121951	0.24390243902439	0.268292682926829	0.292682926829268	0.317073170731707	0.341463414634146	0.365853658536585	0.390243902439024	0.414634146341463	0.439024390243902	0.463414634146341	0.48780487804878	0.51219512195122	0.536585365853659	0.560975609756098	0.585365853658537	0.609756097560976	0.634146341463415	0.658536585365854	0.682926829268293	0.707317073170732	0.731707317073171	0.75609756097561	0.780487804878049	0.804878048780488	0.829268292682927	0.853658536585366	0.878048780487805	0.902439024390244	0.926829268292683	0.951219512195122	0.975609756097561	1
000000000000000000000000000000000000000000
101001000000000000000000000000010000000000
100100000000000000000000000000001000000000
101001000000000000000000000000000000000000
100100000111111111010111101111010101011111
100001110111110111111101111111010101011111
110000001111111111010111101111110101111101
101011010111111111010111101111110111111101

//    78    1.58854    1.58854    111    56    22    0.795745    1.02097    0.574558    1.49299    4.90703    4.90703    6.22109
segsites: 2
positions:	0	1
00
11
01
01
00
11
01
11

//    78    1.58854    1.58854    111    56    22    0.795745    1.02097    0.574558    1.49299    4.90703    4.90703    6.22109
segsites: 2
positions:	0	1
00
11
01
11
00
00
00
00

//    78    1.58854    1.58854    111    56    22    0.795745    1.02097    0.574558    1.49299    4.90703    4.90703    6.22109
segsites: 12
positions:	0	0.0909090909090909	0.181818181818182	0.272727272727273	0.363636363636364	0.454545454545455	0.545454545454545	0.636363636363636	0.727272727272727	0.818181818181818	0.909090909090909	1
000000000000
011000001010
010010011010
010100001110
010001001011
110000001010
010001101010
110000001010

//    78    1.58854    1.58854    111    56    22    0.795745    1.02097    0.574558    1.49299    4.90703    4.90703    6.22109
segsites: 15
positions:	0	0.0714285714285714	0.142857142857143	0.214285714285714	0.285714285714286	0.357142857142857	0.428571428571429	0.5	0.571428571428571	0.642857142857143	0.714285714285714	0.785714285714286	0.857142857142857	0.928571428571428	1
000000000000000
110011101111111
111010000000000
110010100000101
000010110000001
000010101111101
100010010001001
110110110111111

//    78    1.58854    1.58854    111    56    22    0.795745    1.02097    0.574558    1.49299    4.90703    4.90703    6.22109
segsites: 14
positions:	0	0.0769230769230769	0.153846153846154	0.230769230769231	0.307692307692308	0.384615384615385	0.461538461538462	0.538461538461539	0.615384615384615	0.692307692307692	0.769230769230769	0.846153846153846	0.923076923076923	1
00000000000000
00010000110100
11001000000111
00000000101100
00001010000100
00100000001100
10000100000101
00000001000100

//    78    1.58854    1.58854    111    56    22    0.795745    1.02097    0.574558    1.49299    4.90703    4.90703    6.22109
segsites: 4
positions:	0	0.333333333333333	0.666666666666667	1
0000
0000
0000
0000
0000
1001
0000
0110

//    78    1.58854    1.58854    111    56    22    0.795745    1.02097    0.574558    1.49299    4.90703    4.90703    6.22109
segsites: 3
positions:	0	0.5	1
000
000
010
010
100
011
010
010

//    78    1.58854    1.58854    111    56    22    0.795745    1.02097    0.574558    1.49299    4.90703    4.90703    6.22109
segsites: 6
positions:	0	0.2	0.4	0.6	0.8	1
000000
000100
000001
111000
000001
111011
111001
111000

//    78    1.58854    1.58854    111    56    22    0.795745    1.02097    0.574558    1.49299    4.90703    4.90703    6.22109
segsites: 10
positions:	0	0.111111111111111	0.222222222222222	0.333333333333333	0.444444444444444	0.555555555555556	0.666666666666667	0.777777777777778	0.888888888888889	1
0000000000
0000000000
1000001001
1101000000
1000001011
1110100000
1000010110
1111100000

//    78    1.58854    1.58854    111    56    22    0.795745    1.02097    0.574558    1.49299    4.90703    4.90703    6.22109
segsites: 19
positions:	0	0.0555555555555556	0.111111111111111	0.166666666666667	0.222222222222222	0.277777777777778	0.333333333333333	0.388888888888889	0.444444444444444	0.5	0.555555555555556	0.611111111111111	0.666666666666667	0.722222222222222	0.777777777777778	0.833333333333333	0.888888888888889	0.944444444444444	1
0000000000000000000
0000111000010001110
1111010000000110101
0000010001011001110
1111010000000000110
0000010010000000110
0000010000000000100
0000010100110001110

//    78    1.58854    1.58854    111    56    22    0.795745    1.02097    0.574558    1.49299    4.90703    4.90703    6.22109
segsites: 13
positions:	0	0.0833333333333333	0.166666666666667	0.25	0.333333333333333	0.416666666666667	0.5	0.583333333333333	0.666666666666667	0.75	0.833333333333333	0.916666666666667	1
0000000000000
0000011000000
1111000110000
1111100010001
1111000110110
1111010111000
1111000010010
1111000011011

//    78    1.58854    1.58854    111    56    22    0.795745    1.02097    0.574558    1.49299    4.90703    4.90703    6.22109
segsites: 4
positions:	0	0.333333333333333	0.666666666666667	1
0000
0110
1100
1101
1000
0110
1011
1011

//    78    1.58854    1.58854    111    56    22    0.795745    1.02097    0.574558    1.49299    4.90703    4.90703    6.22109
segsites: 5
positions:	0	0.25	0.5	0.75	1
00000
10010
00011
00010
00000
10010
01010
00110

//    78    1.58854    1.58854    111    56    22    0.795745    1.02097    0.574558    1.49299    4.90703    4.90703    6.22109
segsites: 8
positions:	0	0.142857142857143	0.285714285714286	0.428571428571429	0.571428571428571	0.714285714285714	0.857142857142857	1
00000000
00000000
10000110
00111000
10000001
01000001
00001110
00001100

//    78    1.58854    1.58854    111    56    22    0.795745    1.02097    0.574558    1.49299    4.90703    4.90703    6.22109
segsites: 20
positions:	0	0.0526315789473684	0.105263157894737	0.157894736842105	0.210526315789474	0.263157894736842	0.315789473684211	0.368421052631579	0.421052631578947	0.473684210526316	0.526315789473684	0.578947368421053	0.631578947368421	0.684210526315789	0.736842105263158	0.789473684210526	0.842105263157895	0.894736842105263	0.947368421052632	1
00000000000000000000
00000000000000010010
00000000000000010010
00000000000000010010
01111111101111111011
11111111111111111010
01111111101111111000
01111111111111111100

//    78    1.58854    1.58854    111    56    22    0.795745    1.02097    0.574558    1.49299    4.90703    4.90703    6.22109
segsites: 15
positions:	0	0.0714285714285714	0.142857142857143	0.214285714285714	0.285714285714286	0.357142857142857	0.428571428571429	0.5	0.571428571428571	0.642857142857143	0.714285714285714	0.785714285714286	0.857142857142857	0.928571428571428	1
000000000000000
000000000000000
000000000000000
000000010000000
111111111011110
111111111011110
111111111011111
111011111111100

//    78    1.58854    1.58854    111    56    22    0.795745    1.02097    0.574558    1.49299    4.90703    4.90703    6.22109
segsites: 11
positions:	0	0.1	0.2	0.3	0.4	0.5	0.6	0.7	0.8	0.9	1
00000000000
11111010001
01001000011
01001010011
01001000011
01001110101
01001010010
01001011001

//    78    1.58854    1.58854    111    56    22    0.795745    1.02097    0.574558    1.49299    4.90703    4.90703    6.22109
segsites: 13
positions:	0	0.0833333333333333	0.166666666666667	0.25	0.333333333333333	0.416666666666667	0.5	0.583333333333333	0.666666666666667	0.75	0.833333333333333	0.916666666666667	1
0000000000000
0000010001000
0000000000001
0000000000000
0001100110110
1100001000110
0000000100110
0010000100110

//    78    1.58854    1.58854    111    56    22    0.795745    1.02097    0.574558    1.49299    4.90703    4.90703    6.22109
segsites: 5
positions:	0	0.25	0.5	0.75	1
00000
11010
00010
00010
01110
01010
01000
11011

//    78    1.58854    1.58854    111    56    22    0.795745    1.02097    0.574558    1.49299    4.90703    4.90703    6.22109
segsites: 9
positions:	0	0.125	0.25	0.375	0.5	0.625	0.75	0.875	1
000000000
111011100
010100111
010100100
010100101
010100100
010100101
010100101

//    78    1.58854    1.58854    111    56    22    0.795745    1.02097    0.574558    1.49299    4.90703    4.90703    6.22109
segsites: 12
positions:	0	0.0909090909090909	0.181818181818182	0.272727272727273	0.363636363636364	0.454545454545455	0.545454545454545	0.636363636363636	0.727272727272727	0.818181818181818	0.909090909090909	1
000000000000
011000010000
000101101000
000001010000
000000000000
010000010000
100000110001
010010010110

//    78    1.58854    1.58854    111    56    22    0.795745    1.02097    0.574558    1.49299    4.90703    4.90703    6.22109
segsites: 14
positions:	0	0.0769230769230769	0.153846153846154	0.230769230769231	0.307692307692308	0.384615384615385	0.461538461538462	0.538461538461539	0.615384615384615	0.692307692307692	0.769230769230769	0.846153846153846	0.923076923076923	1
00000000000000
00100001101010
00110000000010
00100000000010
00100000010010
01101111100110
10100000000011
00100000000010

//    78    1.58854    1.58854    111    56    22    0.795745    1.02097    0.574558    1.49299    4.90703    4.90703    6.22109
segsites: 6
positions:	0	0.2	0.4	0.6	0.8	1
000000
001111
000000
001111
000010
011010
000010
101010

//    78    1.58854    1.58854    111    56    22    0.795745    1.02097    0.574558    1.49299    4.90703    4.90703    6.22109
segsites: 3
positions:	0	0.5	1
000
000
000
000
010
100
111
110

//    78    1.58854    1.58854    111    56    22    0.795745    1.02097    0.574558    1.49299    4.90703    4.90703    6.22109
segsites: 3
positions:	0	0.5	1
000
001
000
010
000
100
000
000

//    78    1.58854    1.58854    111    56    22    0.795745    1.02097    0.574558    1.49299    4.90703    4.90703    6.22109
segsites: 9
positions:	0	0.125	0.25	0.375	0.5	0.625	0.75	0.875	1
000000000
100011111
110000000
101011111
000010110
001010110
000010110
001110110

//    78    1.58854    1.58854    111    56    22    0.795745    1.02097    0.574558    1.49299    4.90703    4.90703    6.22109
segsites: 3
positions:	0	0.5	1
000
000
011
011
100
000
011
000

//    78    1.58854    1.58854    111    56    22    0.795745    1.02097    0.574558    1.49299    4.90703    4.90703    6.22109
segsites: 8
positions:	0	0.142857142857143	0.285714285714286	0.428571428571429	0.571428571428571	0.714285714285714	0.857142857142857	1
00000000
00000001
00001001
00100011
00000001
00010001
10000001
01000101

//    78    1.58854    1.58854    111    56    22    0.795745    1.02097    0.574558    1.49299    4.90703    4.90703    6.22109
segsites: 4
positions:	0	0.333333333333333	0.666666666666667	1
0000
0000
0000
0000
1111
1111
1111
1101

//    78    1.58854    1.58854    111    56    22    0.795745    1.02097    0.574558    1.49299    4.90703    4.90703    6.22109
segsites: 6
positions:	0	0.2	0.4	0.6	0.8	1
000000
000011
000000
000011
011010
001110
001010
101010

//    78    1.58854    1.58854    111    56    22    0.795745    1.02097    0.574558    1.49299    4.90703    4.90703    6.22109
segsites: 6
positions:	0	0.2	0.4	0.6	0.8	1
000000
001010
000000
001110
011010
101011
000010
000010

//    78    1.58854    1.58854    111    56    22    0.795745    1.02097    0.574558    1.49299    4.90703    4.90703    6.22109
segsites: 4
positions:	0	0.333333333333333	0.666666666666667	1
0000
0110
0100
0100
0100
0101
0100
1100

//    78    1.58854    1.58854    111    56    22    0.795745    1.02097    0.574558    1.49299    4.90703    4.90703    6.22109
segsites: 23
positions:	0	0.0454545454545455	0.0909090909090909	0.136363636363636	0.181818181818182	0.227272727272727	0.272727272727273	0.318181818181818	0.363636363636364	0.409090909090909	0.454545454545455	0.5	0.545454545454545	0.590909090909091	0.636363636363636	0.681818181818182	0.727272727272727	0.772727272727273	0.818181818181818	0.863636363636364	0.909090909090909	0.954545454545455	1
00000000000000000000000
00001100101000110010001
11101111101000000001000
00001101101000100001000
00011101111000100001000
00001101111000101001000
01111101101010100001000
00001101101101110100110

//    78    1.58854    1.58854    111    56    22    0.795745    1.02097    0.574558    1.49299    4.90703    4.90703    6.22109
segsites: 5
positions:	0	0.25	0.5	0.75	1
00000
11100
00000
01010
00010
00010
00001
01010

//    78    1.58854    1.58854    111    56    22    0.795745    1.02097    0.574558    1.49299    4.90703    4.90703    6.22109
segsites: 13
positions:	0	0.0833333333333333	0.166666666666667	0.25	0.333333333333333	0.416666666666667	0.5	0.583333333333333	0.666666666666667	0.75	0.833333333333333	0.916666666666667	1
0000000000000
0000000000000
0000001000000
0000010001100
1101000000010
1110100100011
1011100000010
0110100010010

//    78    1.58854    1.58854    111    56    22    0.795745    1.02097    0.574558    1.49299    4.90703    4.90703    6.22109
segsites: 28
positions:	0	0.037037037037037	0.0740740740740741	0.111111111111111	0.148148148148148	0.185185185185185	0.222222222222222	0.259259259259259	0.296296296296296	0.333333333333333	0.37037037037037	0.407407407407407	0.444444444444444	0.481481481481481	0.518518518518518	0.555555555555556	0.592592592592593	0.62962962962963	0.666666666666667	0.703703703703704	0.740740740740741	0.777777777777778	0.814814814814815	0.851851851851852	0.888888888888889	0.925925925925926	0.962962962962963	1
0000000000000000000000000000
0000000000000000000000000000
1011011101111111111011111000
1011011101111111111011111000
1001111101111000000101110100
0111011111111000000000101011
1001111101111000000101110100
0011011111111000000000101011

//    78    1.58854    1.58854    111    56    22    0.795745    1.02097    0.574558    1.49299    4.90703    4.90703    6.22109
segsites: 13
positions:	0	0.0833333333333333	0.166666666666667	0.25	0.333333333333333	0.416666666666667	0.5	0.583333333333333	0.666666666666667	0.75	0.833333333333333	0.916666666666667	1
0000000000000
0000000000000
0011001000000
1000110111101
1011111111001
1011111111101
1011111110001
1111111111111

//    78    1.58854    1.58854    111    56    22    0.795745    1.02097    0.574558    1.49299    4.90703    4.90703    6.22109
segsites: 8
positions:	0	0.142857142857143	0.285714285714286	0.428571428571429	0.571428571428571	0.714285714285714	0.857142857142857	1
00000000
00000000
10101010
01010000
00000101
00000000
00000000
00000000

//    78    1.58854    1.58854    111    56    22    0.795745    1.02097    0.574558    1.49299    4.90703    4.90703    6.22109
segsites: 12
positions:	0	0.0909090909090909	0.181818181818182	0.272727272727273	0.363636363636364	0.454545454545455	0.545454545454545	0.636363636363636	0.727272727272727	0.818181818181818	0.909090909090909	1
000000000000
010000100000
100000000010
010000000000
000101001000
000110010100
001100001000
000110010001

//    78    1.58854    1.58854    111    56    22    0.795745    1.02097    0.574558    1.49299    4.90703    4.90703    6.22109
segsites: 11
positions:	0	0.1	0.2	0.3	0.4	0.5	0.6	0.7	0.8	0.9	1
00000000000
11111111010
11110111000
11110111010
00000000100
01111110000
00001000001
00001000000

//    78    1.58854    1.58854    111    56    22    0.795745    1.02097    0.574558    1.49299    4.90703    4.90703    6.22109
segsites: 2
positions:	0	1
00
00
00
00
00
00
10
01

//    78    1.58854    1.58854    111    56    22    0.795745    1.02097    0.574558    1.49299    4.90703    4.90703    6.22109
segsites: 7
positions:	0	0.166666666666667	0.333333333333333	0.5	0.666666666666667	0.833333333333333	1
0000000
0000000
0000000
0000000
0100011
0111110
1100011
0101010

//    78    1.58854    1.58854    111    56    22    0.795745    1.02097    0.574558    1.49299    4.90703    4.90703    6.22109
segsites: 6
positions:	0	0.2	0.4	0.6	0.8	1
000000
000101
000000
000000
111010
111010
111010
111010

//    78    1.58854    1.58854    111    56    22    0.795745    1.02097    0.574558    1.49299    4.90703    4.90703    6.22109
segsites: 5
positions:	0	0.25	0.5	0.75	1
00000
11110
00000
11110
11101
11100
11000
11110

//    78    1.58854    1.58854    111    56    22    0.795745    1.02097    0.574558    1.49299    4.90703    4.90703    6.22109
segsites: 5
positions:	0	0.25	0.5	0.75	1
00000
00001
01010
01000
00100
00001
10001
00001

//    78    1.58854    1.58854    111    56    22    0.795745    1.02097    0.574558    1.49299    4.90703    4.90703    6.22109
segsites: 5
positions:	0	0.25	0.5	0.75	1
00000
01000
00000
01000
10000
00110
10110
10111

//    78    1.58854    1.58854    111    56    22    0.795745    1.02097    0.574558    1.49299    4.90703    4.90703    6.22109
segsites: 4
positions:	0	0.333333333333333	0.666666666666667	1
0000
0011
0000
0010
1100
1100
1100
1100

//    78    1.58854    1.58854    111    56    22    0.795745    1.02097    0.574558    1.49299    4.90703    4.90703    6.22109
segsites: 41
positions:	0	0.025	0.05	0.075	0.1	0.125	0.15	0.175	0.2	0.225	0.25	0.275	0.3	0.325	0.35	0.375	0.4	0.425	0.45	0.475	0.5	0.525	0.55	0.575	0.6	0.625	0.65	0.675	0.7	0.725	0.75	0.775	0.8	0.825	0.85	0.875	0.9	0.925	0.95	0.975	1
00000000000000000000000000000000000000000
00000000100000000000000000010000000000000
00000000000000000000000000000000000000000
00000000000000000000000000010000000000100
11111111001111111111110111101010111000001
01111111110111111111111111111110100000011
11111111001111111111110111101010100000001
11111111110111111111111111111111100111011

//    78    1.58854    1.58854    111    56    22    0.795745    1.02097    0.574558    1.49299    4.90703    4.90703    6.22109
segsites: 3
positions:	0	0.5	1
000
100
111
111
111
111
110
100

//    78    1.58854    1.58854    111    56    22    0.795745    1.02097    0.574558    1.49299    4.90703    4.90703    6.22109
segsites: 11
positions:	0	0.1	0.2	0.3	0.4	0.5	0.6	0.7	0.8	0.9	1
00000000000
00101000000
00010001101
00001000111
00010000101
00101000101
00010001101
11000110101

//    78    1.58854    1.58854    111    56    22    0.795745    1.02097    0.574558    1.49299    4.90703    4.90703    6.22109
segsites: 7
positions:	0	0.166666666666667	0.333333333333333	0.5	0.666666666666667	0.833333333333333	1
0000000
0000001
0100000
0010100
1000100
0000110
0001100
0000100

//    78    1.58854    1.58854    111    56    22    0.795745    1.02097    0.574558    1.49299    4.90703    4.90703    6.22109
segsites: 4
positions:	0	0.333333333333333	0.666666666666667	1
0000
0000
0010
1100
0010
0101
0000
0001

//    78    1.58854    1.58854    111    56    22    0.795745    1.02097    0.574558    1.49299    4.90703    4.90703    6.22109
segsites: 14
positions:	0	0.0769230769230769	0.153846153846154	0.230769230769231	0.307692307692308	0.384615384615385	0.461538461538462	0.538461538461539	0.615384615384615	0.692307692307692	0.769230769230769	0.846153846153846	0.923076923076923	1
00000000000000
00011000110010
11000100010011
00010001010011
00000000000000
00011000110001
00100110011000
00011000010110

//    78    1.58854    1.58854    111    56    22    0.795745    1.02097    0.574558    1.49299    4.90703    4.90703    6.22109
segsites: 13
positions:	0	0.0833333333333333	0.166666666666667	0.25	0.333333333333333	0.416666666666667	0.5	0.583333333333333	0.666666666666667	0.75	0.833333333333333	0.916666666666667	1
0000000000000
0101000000000
0000000000000
0000000000000
1000111111111
0010011111111
1000011111111
0000011111111

//    78    1.58854    1.58854    111    56    22    0.795745    1.02097    0.574558    1.49299    4.90703    4.90703    6.22109
segsites: 4
positions:	0	0.333333333333333	0.666666666666667	1
0000
0000
0000
0000
1010
1011
0100
0100

//    78    1.58854    1.58854    111    56    22    0.795745    1.02097    0.574558    1.49299    4.90703    4.90703    6.22109
segsites: 3
positions:	0	0.5	1
000
000
000
000
101
101
101
111

//    78    1.58854    1.58854    111    56    22    0.795745    1.02097    0.574558    1.49299    4.90703    4.90703    6.22109
segsites: 4
positions:	0	0.333333333333333	0.666666666666667	1
0000
0111
0000
0111
1000
0000
1000
1000

//    78    1.58854    1.58854    111    56    22    0.795745    1.02097    0.574558    1.49299    4.90703    4.90703    6.22109
segsites: 8
positions:	0	0.142857142857143	0.285714285714286	0.428571428571429	0.571428571428571	0.714285714285714	0.857142857142857	1
00000000
00010110
10110000
00010011
11011011
10010011
10011011
00010111

//    78    1.58854    1.58854    111    56    22    0.795745    1.02097    0.574558    1.49299    4.90703    4.90703    6.22109
segsites: 9
positions:	0	0.125	0.25	0.375	0.5	0.625	0.75	0.875	1
000000000
000000100
010110100
100000100
011110110
010010111
010111110
010010101

//    78    1.58854    1.58854    111    56    22    0.795745    1.02097    0.574558    1.49299    4.90703    4.90703    6.22109
segsites: 2
positions:	0	1
00
01
00
00
01
11
01
11

//    78    1.58854    1.58854    111    56    22    0.795745    1.02097    0.574558    1.49299    4.90703    4.90703    6.22109
segsites: 7
positions:	0	0.166666666666667	0.333333333333333	0.5	0.666666666666667	0.833333333333333	1
0000000
0101000
0000010
0000000
0111001
0101001
1011001
0101100

//    78    1.58854    1.58854    111    56    22    0.795745    1.02097    0.574558    1.49299    4.90703    4.90703    6.22109
segsites: 4
positions:	0	0.333333333333333	0.666666666666667	1
0000
0000
0000
0100
0000
1001
0000
0010

//    78    1.58854    1.58854    111    56    22    0.795745    1.02097    0.574558    1.49299    4.90703    4.90703    6.22109
segsites: 8
positions:	0	0.142857142857143	0.285714285714286	0.428571428571429	0.571428571428571	0.714285714285714	0.857142857142857	1
00000000
01011011
10100010
01010010
01010100
01010010
01010010
01010010

//    78    1.58854    1.58854    111    56    22    0.795745    1.02097    0.574558    1.49299    4.90703    4.90703    6.22109
segsites: 15
positions:	0	0.0714285714285714	0.142857142857143	0.214285714285714	0.285714285714286	0.357142857142857	0.428571428571429	0.5	0.571428571428571	0.642857142857143	0.714285714285714	0.785714285714286	0.857142857142857	0.928571428571428	1
000000000000000
110100010011100
011000100011000
010000100011000
010000000011000
010110110011111
011010000000000
110011101111100

//    78    1.58854    1.58854    111    56    22    0.795745    1.02097    0.574558    1.49299    4.90703    4.90703    6.22109
segsites: 7
positions:	0	0.166666666666667	0.333333333333333	0.5	0.666666666666667	0.833333333333333	1
0000000
0010001
0000000
0000000
0101010
1101100
1101100
1101100

//    78    1.58854    1.58854    111    56    22    0.795745    1.02097    0.574558    1.49299    4.90703    4.90703    6.22109
segsites: 7
positions:	0	0.166666666666667	0.333333333333333	0.5	0.666666666666667	0.833333333333333	1
0000000
0000010
1000010
0001010
0000010
0000111
0000010
0110011

//    78    1.58854    1.58854    111    56    22    0.795745    1.02097    0.574558    1.49299    4.90703    4.90703    6.22109
segsites: 6
positions:	0	0.2	0.4	0.6	0.8	1
000000
110010
000010
110010
000111
110011
000111
101011

//    78    1.58854    1.58854    111    56    22    0.795745    1.02097    0.574558    1.49299    4.90703    4.90703    6.22109
segsites: 15
positions:	0	0.0714285714285714	0.142857142857143	0.214285714285714	0.285714285714286	0.357142857142857	0.428571428571429	0.5	0.571428571428571	0.642857142857143	0.714285714285714	0.785714285714286	0.857142857142857	0.928571428571428	1
000000000000000
001011111011001
010000000000000
001111111011011
110010100001001
010010100101101
110010100101001
110010100101001

//    78    1.58854    1.58854    111    56    22    0.795745    1.02097    0.574558    1.49299    4.90703    4.90703    6.22109
segsites: 4
positions:	0	0.333333333333333	0.666666666666667	1
0000
0001
0000
0011
1100
1110
1110
1110

//    78    1.58854    1.58854    111    56    22    0.795745    1.02097    0.574558    1.49299    4.90703    4.90703    6.22109
segsites: 5
positions:	0	0.25	0.5	0.75	1
00000
01010
00000
01000
00010
10110
00010
00011

//    78    1.58854    1.58854    111    56    22    0.795745    1.02097    0.574558    1.49299    4.90703    4.90703    6.22109
segsites: 3
positions:	0	0.5	1
000
000
000
000
000
010
000
111

//    78    1.58854    1.58854    111    56    22    0.795745    1.02097    0.574558    1.49299    4.90703    4.90703    6.22109
segsites: 2
positions:	0	1
00
00
00
10
00
10
01
00

//    78    1.58854    1.58854    111    56    22    0.795745    1.02097    0.574558    1.49299    4.90703    4.90703    6.22109
segsites: 15
positions:	0	0.0714285714285714	0.142857142857143	0.214285714285714	0.285714285714286	0.357142857142857	0.428571428571429	0.5	0.571428571428571	0.642857142857143	0.714285714285714	0.785714285714286	0.857142857142857	0.928571428571428	1
000000000000000
000000000110100
100001000100000
000101010110000
011000000001101
000110101100110
011000000000100
000010000100110

//    78    1.58854    1.58854    111    56    22    0.795745    1.02097    0.574558    1.49299    4.90703    4.90703    6.22109
segsites: 7
positions:	0	0.166666666666667	0.333333333333333	0.5	0.666666666666667	0.833333333333333	1
0000000
1011110
1000010
1000111
1101110
1101110
1000100
1011111

//    78    1.58854    1.58854    111    56    22    0.795745    1.02097    0.574558    1.49299    4.90703    4.90703    6.22109
segsites: 14
positions:	0	0.0769230769230769	0.153846153846154	0.230769230769231	0.307692307692308	0.384615384615385	0.461538461538462	0.538461538461539	0.615384615384615	0.692307692307692	0.769230769230769	0.846153846153846	0.923076923076923	1
00000000000000
01011010000010
10110010001010
10110110010010
00010000100010
00011010000011
00000001100100
10110100100010

//    78    1.58854    1.58854    111    56    22    0.795745    1.02097    0.574558    1.49299    4.90703    4.90703    6.22109
segsites: 8
positions:	0	0.142857142857143	0.285714285714286	0.428571428571429	0.571428571428571	0.714285714285714	0.857142857142857	1
00000000
00000000
00000000
00001001
01010011
01000001
11000001
01100101

//    78    1.58854    1.58854    111    56    22    0.795745    1.02097    0.574558    1.49299    4.90703    4.90703    6.22109
segsites: 2
positions:	0	1
00
10
00
00
00
00
00
01

//    78    1.58854    1.58854    111    56    22    0.795745    1.02097    0.574558    1.49299    4.90703    4.90703    6.22109
segsites: 5
positions:	0	0.25	0.5	0.75	1
00000
10010
00100
00000
00101
01100
00100
00100

//    78    1.58854    1.58854    111    56    22    0.795745    1.02097    0.574558    1.49299    4.90703    4.90703    6.22109
segsites: 4
positions:	0	0.333333333333333	0.666666666666667	1
0000
0000
1010
0100
0001
0100
1100
0100

//    78    1.58854    1.58854    111    56    22    0.795745    1.02097    0.574558    1.49299    4.90703    4.90703    6.22109
segsites: 11
positions:	0	0.1	0.2	0.3	0.4	0.5	0.6	0.7	0.8	0.9	1
00000000000
01110000000
11100100111
01111011000
00100000000
01110000000
10100000000
01110000000

//    78    1.58854    1.58854    111    56    22    0.795745    1.02097    0.574558    1.49299    4.90703    4.90703    6.22109
segsites: 4
positions:	0	0.333333333333333	0.666666666666667	1
0000
1001
0001
0111
0001
0001
0001
0001

//    78    1.58854    1.58854    111    56    22    0.795745    1.02097    0.574558    1.49299    4.90703    4.90703    6.22109
segsites: 5
positions:	0	0.25	0.5	0.75	1
00000
00000
00000
00000
11001
00110
00000
00000

//    78    1.58854    1.58854    111    56    22    0.795745    1.02097    0.574558    1.49299    4.90703    4.90703    6.22109
segsites: 14
positions:	0	0.0769230769230769	0.153846153846154	0.230769230769231	0.307692307692308	0.384615384615385	0.461538461538462	0.538461538461539	0.615384615384615	0.692307692307692	0.769230769230769	0.846153846153846	0.923076923076923	1
00000000000000
00010111111101
10010010001000
00110011111100
11000010010101
00010010010111
00001010101101
00010011101101

//    78    1.58854    1.58854    111    56    22    0.795745    1.02097    0.574558    1.49299    4.90703    4.90703    6.22109
segsites: 2
positions:	0	1
00
00
11
00
01
01
01
01

//    78    1.58854    1.58854    111    56    22    0.795745    1.02097    0.574558    1.49299    4.90703    4.90703    6.22109
segsites: 2
positions:	0	1
00
10
00
10
10
10
10
11

//    78    1.58854    1.58854    111    56    22    0.795745    1.02097    0.574558    1.49299    4.90703    4.90703    6.22109
segsites: 2
positions:	0	1
00
11
11
11
11
11
11
11

//    78    1.58854    1.58854    111    56    22    0.795745    1.02097    0.574558    1.49299    4.90703    4.90703    6.22109
segsites: 2
positions:	0	1
00
10
00
01
00
00
00
00

//    78    1.58854    1.58854    111    56    22    0.795745    1.02097    0.574558    1.49299    4.90703    4.90703    6.22109
segsites: 2
positions:	0	1
00
00
00
00
01
10
01
10

//    78    1.58854    1.58854    111    56    22    0.795745    1.02097    0.574558    1.49299    4.90703    4.90703    6.22109
segsites: 11
positions:	0	0.1	0.2	0.3	0.4	0.5	0.6	0.7	0.8	0.9	1
00000000000
00000000100
00000001110
00000000101
11101000111
10011010111
00001011110
00000110101

//    78    1.58854    1.58854    111    56    22    0.795745    1.02097    0.574558    1.49299    4.90703    4.90703    6.22109
segsites: 7
positions:	0	0.166666666666667	0.333333333333333	0.5	0.666666666666667	0.833333333333333	1
0000000
1001000
0011001
0011001
0001100
0001000
0101010
0001000

//    78    1.58854    1.58854    111    56    22    0.795745    1.02097    0.574558    1.49299    4.90703    4.90703    6.22109
segsites: 15
positions:	0	0.0714285714285714	0.142857142857143	0.214285714285714	0.285714285714286	0.357142857142857	0.428571428571429	0.5	0.571428571428571	0.642857142857143	0.714285714285714	0.785714285714286	0.857142857142857	0.928571428571428	1
000000000000000
001011111010010
000001010010000
000001010010000
010001010010000
000001010011000
000000000010100
101111111110011

//    78    1.58854    1.58854    111    56    22    0.795745    1.02097    0.574558    1.49299    4.90703    4.90703    6.22109
segsites: 8
positions:	0	0.142857142857143	0.285714285714286	0.428571428571429	0.571428571428571	0.714285714285714	0.857142857142857	1
00000000
00010011
10001111
10000111
00100100
00000011
01000000
00010011

//    78    1.58854    1.58854    111    56    22    0.795745    1.02097    0.574558    1.49299    4.90703    4.90703    6.22109
segsites: 12
positions:	0	0.0909090909090909	0.181818181818182	0.272727272727273	0.363636363636364	0.454545454545455	0.545454545454545	0.636363636363636	0.727272727272727	0.818181818181818	0.909090909090909	1
000000000000
011100011101
011001010101
011000010111
110000000000
011100011101
010010010100
011100110100

//    78    1.58854    1.58854    111    56    22    0.795745    1.02097    0.574558    1.49299    4.90703    4.90703    6.22109
segsites: 3
positions:	0	0.5	1
000
110
010
010
010
011
010
011

//    78    1.58854    1.58854    111    56    22    0.795745    1.02097    0.574558    1.49299    4.90703    4.90703    6.22109
segsites: 4
positions:	0	0.333333333333333	0.666666666666667	1
0000
1101
1001
1001
0100
1111
1111
1111

//    78    1.58854    1.58854    111    56    22    0.795745    1.02097    0.574558    1.49299    4.90703    4.90703    6.22109
segsites: 16
positions:	0	0.0666666666666667	0.133333333333333	0.2	0.266666666666667	0.333333333333333	0.4	0.466666666666667	0.533333333333333	0.6	0.666666666666667	0.733333333333333	0.8	0.866666666666667	0.933333333333333	1
0000000000000000
0000000100000000
0000000000000000
0000000100000000
1110111111101001
1110111111101011
0111111111101101
1110111111111001

//    78    1.58854    1.58854    111    56    22    0.795745    1.02097    0.574558    1.49299    4.90703    4.90703    6.22109
segsites: 5
positions:	0	0.25	0.5	0.75	1
00000
00001
01000
00000
01000
01010
10000
10110

//    78    1.58854    1.58854    111    56    22    0.795745    1.02097    0.574558    1.49299    4.90703    4.90703    6.22109
segsites: 3
positions:	0	0.5	1
000
100
000
010
000
000
001
100

//    78    1.58854    1.58854    111    56    22    0.795745    1.02097    0.574558    1.49299    4.90703    4.90703    6.22109
segsites: 13
positions:	0	0.0833333333333333	0.166666666666667	0.25	0.333333333333333	0.416666666666667	0.5	0.583333333333333	0.666666666666667	0.75	0.833333333333333	0.916666666666667	1
0000000000000
0000000000000
1000010011101
0110011101010
1000010011101
0111111101010
0000010011101
0000111101010

//    78    1.58854    1.58854    111    56    22    0.795745    1.02097    0.574558    1.49299    4.90703    4.90703    6.22109
segsites: 12
positions:	0	0.0909090909090909	0.181818181818182	0.272727272727273	0.363636363636364	0.454545454545455	0.545454545454545	0.636363636363636	0.727272727272727	0.818181818181818	0.909090909090909	1
000000000000
001111111111
000000110010
000001110010
000000110010
000101110010
110100110010
000101110010

//    78    1.58854    1.58854    111    56    22    0.795745    1.02097    0.574558    1.49299    4.90703    4.90703    6.22109
segsites: 2
positions:	0	1
00
01
00
10
00
00
00
00

//    78    1.58854    1.58854    111    56    22    0.795745    1.02097    0.574558    1.49299    4.90703    4.90703    6.22109
segsites: 5
positions:	0	0.25	0.5	0.75	1
00000
00000
00010
00000
00110
01001
10000
01000

//    78    1.58854    1.58854    111    56    22    0.795745    1.02097    0.574558    1.49299    4.90703    4.90703    6.22109
segsites: 7
positions:	0	0.166666666666667	0.333333333333333	0.5	0.666666666666667	0.833333333333333	1
0000000
0000000
1010010
1101101
1111111
1111111
1111111
1111111

//    78    1.58854    1.58854    111    56    22    0.795745    1.02097    0.574558    1.49299    4.90703    4.90703    6.22109
segsites: 23
positions:	0	0.0454545454545455	0.0909090909090909	0.136363636363636	0.181818181818182	0.227272727272727	0.272727272727273	0.318181818181818	0.363636363636364	0.409090909090909	0.454545454545455	0.5	0.545454545454545	0.590909090909091	0.636363636363636	0.681818181818182	0.727272727272727	0.772727272727273	0.818181818181818	0.863636363636364	0.909090909090909	0.954545454545455	1
00000000000000000000000
00000000010100001001100
00000110101011100100010
00011001010000011010011
00000000001010001000000
00100000000000001000010
00000000001010001000000
11000000000000001000010

//    78    1.58854    1.58854    111    56    22    0.795745    1.02097    0.574558    1.49299    4.90703    4.90703    6.22109
segsites: 10
positions:	0	0.111111111111111	0.222222222222222	0.333333333333333	0.444444444444444	0.555555555555556	0.666666666666667	0.777777777777778	0.888888888888889	1
0000000000
0000000000
0010000100
0000011001
1010000000
1000011001
0011000010
0111100010

//    78    1.58854    1.58854    111    56    22    0.795745    1.02097    0.574558    1.49299    4.90703    4.90703    6.22109
segsites: 8
positions:	0	0.142857142857143	0.285714285714286	0.428571428571429	0.571428571428571	0.714285714285714	0.857142857142857	1
00000000
11111101
00101011
00111011
01010100
01010100
01010100
01010100

//    78    1.58854    1.58854    111    56    22    0.795745    1.02097    0.574558    1.49299    4.90703    4.90703    6.22109
segsites: 5
positions:	0	0.25	0.5	0.75	1
00000
00000
00000
00000
00100
11010
00000
00001

//    78    1.58854    1.58854    111    56    22    0.795745    1.02097    0.574558    1.49299    4.90703    4.90703    6.22109
segsites: 14
positions:	0	0.0769230769230769	0.153846153846154	0.230769230769231	0.307692307692308	0.384615384615385	0.461538461538462	0.538461538461539	0.615384615384615	0.692307692307692	0.769230769230769	0.846153846153846	0.923076923076923	1
00000000000000
00001000000001
01000010001000
00110001010110
01100010011010
01100110011010
11100010011010
01100010111010

//    78    1.58854    1.58854    111    56    22    0.795745    1.02097    0.574558    1.49299    4.90703    4.90703    6.22109
segsites: 5
positions:	0	0.25	0.5	0.75	1
00000
00000
00000
00000
11100
11101
11110
11100

//    78    1.58854    1.58854    111    56    22    0.795745    1.02097    0.574558    1.49299    4.90703    4.90703    6.22109
segsites: 13
positions:	0	0.0833333333333333	0.166666666666667	0.25	0.333333333333333	0.416666666666667	0.5	0.583333333333333	0.666666666666667	0.75	0.833333333333333	0.916666666666667	1
0000000000000
0000000000000
0101001010000
0000100100010
1010010101000
1010010101100
1010010101001
1010010101000

//    78    1.58854    1.58854    111    56    22    0.795745    1.02097    0.574558    1.49299    4.90703    4.90703    6.22109
segsites: 10
positions:	0	0.111111111111111	0.222222222222222	0.333333333333333	0.444444444444444	0.555555555555556	0.666666666666667	0.777777777777778	0.888888888888889	1
0000000000
0000001011
0000000000
0000001001
1111000000
0100101001
0001110001
0001110101

//    78    1.58854    1.58854    111    56    22    0.795745    1.02097    0.574558    1.49299    4.90703    4.90703    6.22109
segsites: 5
positions:	0	0.25	0.5	0.75	1
00000
00000
01100
00000
01101
00000
10010
00000

//    78    1.58854    1.58854    111    56    22    0.795745    1.02097    0.574558    1.49299    4.90703    4.90703    6.22109
segsites: 8
positions:	0	0.142857142857143	0.285714285714286	0.428571428571429	0.571428571428571	0.714285714285714	0.857142857142857	1
00000000
10101110
01100000
10111100
00100101
00100110
00100101
00101110

//    78    1.58854    1.58854    111    56    22    0.795745    1.02097    0.574558    1.49299    4.90703    4.90703    6.22109
segsites: 3
positions:	0	0.5	1
000
011
010
010
110
010
000
010

//    78    1.58854    1.58854    111    56    22    0.795745    1.02097    0.574558    1.49299    4.90703    4.90703    6.22109
segsites: 24
positions:	0	0.0434782608695652	0.0869565217391304	0.130434782608696	0.173913043478261	0.217391304347826	0.260869565217391	0.304347826086957	0.347826086956522	0.391304347826087	0.434782608695652	0.478260869565217	0.521739130434783	0.565217391304348	0.608695652173913	0.652173913043478	0.695652173913043	0.739130434782609	0.782608695652174	0.826086956521739	0.869565217391304	0.91304347826087	0.956521739130435	1
000000000000000000000000
100100110100000000000000
000011010011000010010011
000100010011010010010000
000111001000100001110001
010101011001011010011100
000101011000000000010001
001101010101011110000001

//    78    1.58854    1.58854    111    56    22    0.795745    1.02097    0.574558    1.49299    4.90703    4.90703    6.22109
segsites: 2
positions:	0	1
00
00
00
01
00
10
00
00

//    78    1.58854    1.58854    111    56    22    0.795745    1.02097    0.574558    1.49299    4.90703    4.90703    6.22109
segsites: 4
positions:	0	0.333333333333333	0.666666666666667	1
0000
0001
1000
0100
0010
0100
0000
0000

//    78    1.58854    1.58854    111    56    22    0.795745    1.02097    0.574558    1.49299    4.90703    4.90703    6.22109
segsites: 10
positions:	0	0.111111111111111	0.222222222222222	0.333333333333333	0.444444444444444	0.555555555555556	0.666666666666667	0.777777777777778	0.888888888888889	1
0000000000
0001010000
0000011010
0111010111
1000010010
0000010110
0000110010
0000010110

//    78    1.58854    1.58854    111    56    22    0.795745    1.02097    0.574558    1.49299    4.90703    4.90703    6.22109
segsites: 20
positions:	0	0.0526315789473684	0.105263157894737	0.157894736842105	0.210526315789474	0.263157894736842	0.315789473684211	0.368421052631579	0.421052631578947	0.473684210526316	0.526315789473684	0.578947368421053	0.631578947368421	0.684210526315789	0.736842105263158	0.789473684210526	0.842105263157895	0.894736842105263	0.947368421052632	1
00000000000000000000
00000000000001000000
00010000000000100101
10010000000000000000
01101011111110100010
01101011111110110000
01101111111110110010
01101011111110111000

//    78    1.58854    1.58854    111    56    22    0.795745    1.02097    0.574558    1.49299    4.90703    4.90703    6.22109
segsites: 9
positions:	0	0.125	0.25	0.375	0.5	0.625	0.75	0.875	1
000000000
000000010
000000000
000000000
000100101
001000000
110111101
110111101

//    78    1.58854    1.58854    111    56    22    0.795745    1.02097    0.574558    1.49299    4.90703    4.90703    6.22109
segsites: 12
positions:	0	0.0909090909090909	0.181818181818182	0.272727272727273	0.363636363636364	0.454545454545455	0.545454545454545	0.636363636363636	0.727272727272727	0.818181818181818	0.909090909090909	1
000000000000
000001111011
000001100010
000001101010
000011100000
101101110010
001101100110
011101110010

//    78    1.58854    1.58854    111    56    22    0.795745    1.02097    0.574558    1.49299    4.90703    4.90703    6.22109
segsites: 7
positions:	0	0.166666666666667	0.333333333333333	0.5	0.666666666666667	0.833333333333333	1
0000000
0000000
0000001
0100101
1100001
1111011
1100001
1110001

//    78    1.58854    1.58854    111    56    22    0.795745    1.02097    0.574558    1.49299    4.90703    4.90703    6.22109
segsites: 4
positions:	0	0.333333333333333	0.666666666666667	1
0000
0111
1100
1100
1100
1100
1100
1100

//    78    1.58854    1.58854    111    56    22    0.795745    1.02097    0.574558    1.49299    4.90703    4.90703    6.22109
segsites: 7
positions:	0	0.166666666666667	0.333333333333333	0.5	0.666666666666667	0.833333333333333	1
0000000
0001000
1100000
0001000
0011000
0001100
0001011
0001011

//    78    1.58854    1.58854    111    56    22    0.795745    1.02097    0.574558    1.49299    4.90703    4.90703    6.22109
segsites: 9
positions:	0	0.125	0.25	0.375	0.5	0.625	0.75	0.875	1
000000000
101000010
001000010
101100011
001001010
001110010
110000110
111100010

//    78    1.58854    1.58854    111    56    22    0.795745    1.02097    0.574558    1.49299    4.90703    4.90703    6.22109
segsites: 4
positions:	0	0.333333333333333	0.666666666666667	1
0000
0000
0111
0111
0110
0111
1110
0110

//    78    1.58854    1.58854    111    56    22    0.795745    1.02097    0.574558    1.49299    4.90703    4.90703    6.22109
segsites: 15
positions:	0	0.0714285714285714	0.142857142857143	0.214285714285714	0.285714285714286	0.357142857142857	0.428571428571429	0.5	0.571428571428571	0.642857142857143	0.714285714285714	0.785714285714286	0.857142857142857	0.928571428571428	1
000000000000000
111001001000001
001000000000000
001000001100001
001000000000001
001000010000001
001000100001000
011110001010111

//    78    1.58854    1.58854    111    56    22    0.795745    1.02097    0.574558    1.49299    4.90703    4.90703    6.22109
segsites: 6
positions:	0	0.2	0.4	0.6	0.8	1
000000
000000
000000
000010
000000
000010
000100
111011

//    78    1.58854    1.58854    111    56    22    0.795745    1.02097    0.574558    1.49299    4.90703    4.90703    6.22109
segsites: 8
positions:	0	0.142857142857143	0.285714285714286	0.428571428571429	0.571428571428571	0.714285714285714	0.857142857142857	1
00000000
00010101
00000000
00000001
10001010
00010101
00100000
01010000

//    78    1.58854    1.58854    111    56    22    0.795745    1.02097    0.574558    1.49299    4.90703    4.90703    6.22109
segsites: 9
positions:	0	0.125	0.25	0.375	0.5	0.625	0.75	0.875	1
000000000
000000000
000000000
010000000
100101111
111110111
100101111
100101111

//    78    1.58854    1.58854    111    56    22    0.795745    1.02097    0.574558    1.49299    4.90703    4.90703    6.22109
segsites: 16
positions:	0	0.0666666666666667	0.133333333333333	0.2	0.266666666666667	0.333333333333333	0.4	0.466666666666667	0.533333333333333	0.6	0.666666666666667	0.733333333333333	0.8	0.866666666666667	0.933333333333333	1
0000000000000000
1000000010000001
1100110101011111
1000101100100001
1000100101000101
1000000110000101
1000100101000101
1011100110000101

//    78    1.58854    1.58854    111    56    22    0.795745    1.02097    0.574558    1.49299    4.90703    4.90703    6.22109
segsites: 3
positions:	0	0.5	1
000
000
000
000
000
011
101
001

//    78    1.58854    1.58854    111    56    22    0.795745    1.02097    0.574558    1.49299    4.90703    4.90703    6.22109
segsites: 18
positions:	0	0.0588235294117647	0.117647058823529	0.176470588235294	0.235294117647059	0.294117647058824	0.352941176470588	0.411764705882353	0.470588235294118	0.529411764705882	0.588235294117647	0.647058823529412	0.705882352941176	0.764705882352941	0.823529411764706	0.882352941176471	0.941176470588235	1
000000000000000000
101100000000000110
101000110000001010
101000010000110010
001000010011111010
101100001100111011
010001000000000010
101110000000000010

//    78    1.58854    1.58854    111    56    22    0.795745    1.02097    0.574558    1.49299    4.90703    4.90703    6.22109
segsites: 6
positions:	0	0.2	0.4	0.6	0.8	1
000000
000000
000110
111001
000110
111000
111110
111110

//    78    1.58854    1.58854    111    56    22    0.795745    1.02097    0.574558    1.49299    4.90703    4.90703    6.22109
segsites: 6
positions:	0	0.2	0.4	0.6	0.8	1
000000
000000
110001
110001
001010
001010
000110
000010

//    78    1.58854    1.58854    111    56    22    0.795745    1.02097    0.574558    1.49299    4.90703    4.90703    6.22109
segsites: 2
positions:	0	1
00
00
00
00
11
11
11
11

//    78    1.58854    1.58854    111    56    22    0.795745    1.02097    0.574558    1.49299    4.90703    4.90703    6.22109
segsites: 7
positions:	0	0.166666666666667	0.333333333333333	0.5	0.666666666666667	0.833333333333333	1
0000000
1100111
0110010
0100010
0111010
0100010
0100010
0100010

//    78    1.58854    1.58854    111    56    22    0.795745    1.02097    0.574558    1.49299    4.90703    4.90703    6.22109
segsites: 5
positions:	0	0.25	0.5	0.75	1
00000
10110
00000
10100
00000
10001
10000
11000

//    78    1.58854    1.58854    111    56    22    0.795745    1.02097    0.574558    1.49299    4.90703    4.90703    6.22109
segsites: 5
positions:	0	0.25	0.5	0.75	1
00000
00000
00000
00001
11110
11110
11110
11110

//    78    1.58854    1.58854    111    56    22    0.795745    1.02097    0.574558    1.49299    4.90703    4.90703    6.22109
segsites: 7
positions:	0	0.166666666666667	0.333333333333333	0.5	0.666666666666667	0.833333333333333	1
0000000
0000100
1101010
0000100
1010100
0000100
1100100
1000101

//    78    1.58854    1.58854    111    56    22    0.795745    1.02097    0.574558    1.49299    4.90703    4.90703    6.22109
segsites: 3
positions:	0	0.5	1
000
001
000
011
101
001
101
001

//    78    1.58854    1.58854    111    56    22    0.795745    1.02097    0.574558    1.49299    4.90703    4.90703    6.22109
segsites: 3
positions:	0	0.5	1
000
110
000
010
001
000
000
000

//    78    1.58854    1.58854    111    56    22    0.795745    1.02097    0.574558    1.49299    4.90703    4.90703    6.22109
segsites: 9
positions:	0	0.125	0.25	0.375	0.5	0.625	0.75	0.875	1
000000000
100010000
010000100
000100010
011101010
011101010
011100111
010100010

//    78    1.58854    1.58854    111    56    22    0.795745    1.02097    0.574558    1.49299    4.90703    4.90703    6.22109
segsites: 2
positions:	0	1
00
00
00
00
01
11
01
10

//    78    1.58854    1.58854    111    56    22    0.795745    1.02097    0.574558    1.49299    4.90703    4.90703    6.22109
segsites: 2
positions:	0	1
00
10
00
10
01
01
01
01

//    78    1.58854    1.58854    111    56    22    0.795745    1.02097    0.574558    1.49299    4.90703    4.90703    6.22109
segsites: 21
positions:	0	0.05	0.1	0.15	0.2	0.25	0.3	0.35	0.4	0.45	0.5	0.55	0.6	0.65	0.7	0.75	0.8	0.85	0.9	0.95	1
000000000000000000000
000000000000000000000
000000000000100000000
000000000001000000010
100111111011111110010
010001100101100000110
010001100011101001011
011001100011100000110

//    78    1.58854    1.58854    111    56    22    0.795745    1.02097    0.574558    1.49299    4.90703    4.90703    6.22109
segsites: 3
positions:	0	0.5	1
000
100
000
100
100
100
000
111

//    78    1.58854    1.58854    111    56    22    0.795745    1.02097    0.574558    1.49299    4.90703    4.90703    6.22109
segsites: 5
positions:	0	0.25	0.5	0.75	1
00000
00010
00001
10000
10000
11100
10000
11100

//    78    1.58854    1.58854    111    56    22    0.795745    1.02097    0.574558    1.49299    4.90703    4.90703    6.22109
segsites: 11
positions:	0	0.1	0.2	0.3	0.4	0.5	0.6	0.7	0.8	0.9	1
00000000000
01110111011
01000100101
11000101001
01000101101
01001101001
01000101101
01000101001

//    78    1.58854    1.58854    111    56    22    0.795745    1.02097    0.574558    1.49299    4.90703    4.90703    6.22109
segsites: 6
positions:	0	0.2	0.4	0.6	0.8	1
000000
011000
001100
111000
000000
001010
000000
001001

//    78    1.58854    1.58854    111    56    22    0.795745    1.02097    0.574558    1.49299    4.90703    4.90703    6.22109
segsites: 22
positions:	0	0.0476190476190476	0.0952380952380952	0.142857142857143	0.19047619047619	0.238095238095238	0.285714285714286	0.333333333333333	0.380952380952381	0.428571428571429	0.476190476190476	0.523809523809524	0.571428571428571	0.619047619047619	0.666666666666667	0.714285714285714	0.761904761904762	0.80952380952381	0.857142857142857	0.904761904761905	0.952380952380952	1
0000000000000000000000
0000000000000000000000
0000000000000000000000
0000000000000000000000
1001110101110111110001
0010111101110011111001
1100110100001011110111
0000110110001011110111

//    78    1.58854    1.58854    111    56    22    0.795745    1.02097    0.574558    1.49299    4.90703    4.90703    6.22109
segsites: 7
positions:	0	0.166666666666667	0.333333333333333	0.5	0.666666666666667	0.833333333333333	1
0000000
0001100
1100000
1100000
0000011
1000000
1010000
1100000

//    78    1.58854    1.58854    111    56    22    0.795745    1.02097    0.574558    1.49299    4.90703    4.90703    6.22109
segsites: 9
positions:	0	0.125	0.25	0.375	0.5	0.625	0.75	0.875	1
000000000
000110111
000110010
000110011
010110010
100110010
011000010
000001110

//    78    1.58854    1.58854    111    56    22    0.795745    1.02097    0.574558    1.49299    4.90703    4.90703    6.22109
segsites: 5
positions:	0	0.25	0.5	0.75	1
00000
00011
11100
10000
00100
10000
01100
10011

//    78    1.58854    1.58854    111    56    22    0.795745    1.02097    0.574558    1.49299    4.90703    4.90703    6.22109
segsites: 6
positions:	0	0.2	0.4	0.6	0.8	1
000000
000111
100000
000000
000000
000000
001000
010000

//    78    1.58854    1.58854    111    56    22    0.795745    1.02097    0.574558    1.49299    4.90703    4.90703    6.22109
segsites: 12
positions:	0	0.0909090909090909	0.181818181818182	0.272727272727273	0.363636363636364	0.454545454545455	0.545454545454545	0.636363636363636	0.727272727272727	0.818181818181818	0.909090909090909	1
000000000000
010000001000
000110111100
000110111100
001111111110
100110111100
000010101000
000100011101

//    78    1.58854    1.58854    111    56    22    0.795745    1.02097    0.574558    1.49299    4.90703    4.90703    6.22109
segsites: 18
positions:	0	0.0588235294117647	0.117647058823529	0.176470588235294	0.235294117647059	0.294117647058824	0.352941176470588	0.411764705882353	0.470588235294118	0.529411764705882	0.588235294117647	0.647058823529412	0.705882352941176	0.764705882352941	0.823529411764706	0.882352941176471	0.941176470588235	1
000000000000000000
000000000000000000
000100000000000000
000100000000000000
101011111011011111
100011111111011001
100011111011011001
110011111011111001

//    78    1.58854    1.58854    111    56    22    0.795745    1.02097    0.574558    1.49299    4.90703    4.90703    6.22109
segsites: 5
positions:	0	0.25	0.5	0.75	1
00000
00110
00100
00110
11110
00110
00110
00111

//    78    1.58854    1.58854    111    56    22    0.795745    1.02097    0.574558    1.49299    4.90703    4.90703    6.22109
segsites: 10
positions:	0	0.111111111111111	0.222222222222222	0.333333333333333	0.444444444444444	0.555555555555556	0.666666666666667	0.777777777777778	0.888888888888889	1
0000000000
0000011100
0110100010
0001011100
0000010100
1000010101
0000010100
0000010100

//    78    1.58854    1.58854    111    56    22    0.795745    1.02097    0.574558    1.49299    4.90703    4.90703    6.22109
segsites: 14
positions:	0	0.0769230769230769	0.153846153846154	0.230769230769231	0.307692307692308	0.384615384615385	0.461538461538462	0.538461538461539	0.615384615384615	0.692307692307692	0.769230769230769	0.846153846153846	0.923076923076923	1
00000000000000
00010000010111
10100100000110
01011001011111
00010000110000
00010000110111
00010000010110
00010011010110

//    78    1.58854    1.58854    111    56    22    0.795745    1.02097    0.574558    1.49299    4.90703    4.90703    6.22109
segsites: 6
positions:	0	0.2	0.4	0.6	0.8	1
000000
010111
100010
011111
000000
000101
000000
000000

//    78    1.58854    1.58854    111    56    22    0.795745    1.02097    0.574558    1.49299    4.90703    4.90703    6.22109
segsites: 3
positions:	0	0.5	1
000
010
101
000
000
000
000
000

//    78    1.58854    1.58854    111    56    22    0.795745    1.02097    0.574558    1.49299    4.90703    4.90703    6.22109
segsites: 13
positions:	0	0.0833333333333333	0.166666666666667	0.25	0.333333333333333	0.416666666666667	0.5	0.583333333333333	0.666666666666667	0.75	0.833333333333333	0.916666666666667	1
0000000000000
1111100001000
0110100101111
0110100101110
0101100001000
0101100101110
0101100101110
0101111111110

//    78    1.58854    1.58854    111    56    22    0.795745    1.02097    0.574558    1.49299    4.90703    4.90703    6.22109
segsites: 14
positions:	0	0.0769230769230769	0.153846153846154	0.230769230769231	0.307692307692308	0.384615384615385	0.461538461538462	0.538461538461539	0.615384615384615	0.692307692307692	0.769230769230769	0.846153846153846	0.923076923076923	1
00000000000000
10100000111100
00000000110011
00000000110011
01111111110000
00111111110010
00010000000000
00101000111000

//    78    1.58854    1.58854    111    56    22    0.795745    1.02097    0.574558    1.49299    4.90703    4.90703    6.22109
segsites: 11
positions:	0	0.1	0.2	0.3	0.4	0.5	0.6	0.7	0.8	0.9	1
00000000000
00111111001
00000101011
10110101001
01001001001
11001001001
01001001001
01001011101

//    78    1.58854    1.58854    111    56    22    0.795745    1.02097    0.574558    1.49299    4.90703    4.90703    6.22109
segsites: 5
positions:	0	0.25	0.5	0.75	1
00000
00000
00100
01100
00111
01100
10101
00100

//    78    1.58854    1.58854    111    56    22    0.795745    1.02097    0.574558    1.49299    4.90703    4.90703    6.22109
segsites: 7
positions:	0	0.166666666666667	0.333333333333333	0.5	0.666666666666667	0.833333333333333	1
0000000
0111000
0011000
0111000
0101010
0111000
1111000
0111101

//    78    1.58854    1.58854    111    56    22    0.795745    1.02097    0.574558    1.49299    4.90703    4.90703    6.22109
segsites: 6
positions:	0	0.2	0.4	0.6	0.8	1
000000
001000
000000
001010
110110
100010
100100
100111

//    78    1.58854    1.58854    111    56    22    0.795745    1.02097    0.574558    1.49299    4.90703    4.90703    6.22109
segsites: 2
positions:	0	1
00
00
00
11
00
10
10
10

//    78    1.58854    1.58854    111    56    22    0.795745    1.02097    0.574558    1.49299    4.90703    4.90703    6.22109
segsites: 24
positions:	0	0.0434782608695652	0.0869565217391304	0.130434782608696	0.173913043478261	0.217391304347826	0.260869565217391	0.304347826086957	0.347826086956522	0.391304347826087	0.434782608695652	0.478260869565217	0.521739130434783	0.565217391304348	0.608695652173913	0.652173913043478	0.695652173913043	0.739130434782609	0.782608695652174	0.826086956521739	0.869565217391304	0.91304347826087	0.956521739130435	1
000000000000000000000000
101001010010000010110000
100010000010010000110010
101000000010111100111000
001010000111000000110000
101100000011000000110100
100010101010010000100000
111000000010101101110001

//    78    1.58854    1.58854    111    56    22    0.795745    1.02097    0.574558    1.49299    4.90703    4.90703    6.22109
segsites: 8
positions:	0	0.142857142857143	0.285714285714286	0.428571428571429	0.571428571428571	0.714285714285714	0.857142857142857	1
00000000
11000000
00100110
11000000
10100110
10100010
00111101
11101000

//    78    1.58854    1.58854    111    56    22    0.795745    1.02097    0.574558    1.49299    4.90703    4.90703    6.22109
segsites: 8
positions:	0	0.142857142857143	0.285714285714286	0.428571428571429	0.571428571428571	0.714285714285714	0.857142857142857	1
00000000
01000000
01000000
01000010
11000001
11010001
11001001
11100101

//    78    1.58854    1.58854    111    56    22    0.795745    1.02097    0.574558    1.49299    4.90703    4.90703    6.22109
segsites: 10
positions:	0	0.111111111111111	0.222222222222222	0.333333333333333	0.444444444444444	0.555555555555556	0.666666666666667	0.777777777777778	0.888888888888889	1
0000000000
1100100001
0000101100
1000100010
1010100000
1100100000
0000100100
0101110001

//    78    1.58854    1.58854    111    56    22    0.795745    1.02097    0.574558    1.49299    4.90703    4.90703    6.22109
segsites: 3
positions:	0	0.5	1
000
000
001
000
001
100
001
011

//    78    1.58854    1.58854    111    56    22    0.795745    1.02097    0.574558    1.49299    4.90703    4.90703    6.22109
segsites: 5
positions:	0	0.25	0.5	0.75	1
00000
00000
01110
00000
00001
00000
11000
01000

//    78    1.58854    1.58854    111    56    22    0.795745    1.02097    0.574558    1.49299    4.90703    4.90703    6.22109
segsites: 4
positions:	0	0.333333333333333	0.666666666666667	1
0000
0000
0000
1000
0011
0010
0110
0010

//    78    1.58854    1.58854    111    56    22    0.795745    1.02097    0.574558    1.49299    4.90703    4.90703    6.22109
segsites: 6
positions:	0	0.2	0.4	0.6	0.8	1
000000
001110
101000
001010
111000
101000
101001
101000

//    78    1.58854    1.58854    111    56    22    0.795745    1.02097    0.574558    1.49299    4.90703    4.90703    6.22109
segsites: 4
positions:	0	0.333333333333333	0.666666666666667	1
0000
0000
0010
1001
1111
1011
1011
1011

//    78    1.58854    1.58854    111    56    22    0.795745    1.02097    0.574558    1.49299    4.90703    4.90703    6.22109
segsites: 12
positions:	0	0.0909090909090909	0.181818181818182	0.272727272727273	0.363636363636364	0.454545454545455	0.545454545454545	0.636363636363636	0.727272727272727	0.818181818181818	0.909090909090909	1
000000000000
000000000000
010010000111
010000000110
010000000110
111001010110
010100100110
011000001110

//    78    1.58854    1.58854    111    56    22    0.795745    1.02097    0.574558    1.49299    4.90703    4.90703    6.22109
segsites: 6
positions:	0	0.2	0.4	0.6	0.8	1
000000
101100
100000
100000
100011
111011
100011
101011

//    78    1.58854    1.58854    111    56    22    0.795745    1.02097    0.574558    1.49299    4.90703    4.90703    6.22109
segsites: 8
positions:	0	0.142857142857143	0.285714285714286	0.428571428571429	0.571428571428571	0.714285714285714	0.857142857142857	1
00000000
10000001
11000100
10110010
11000100
10100010
11101110
11100110

//    78    1.58854    1.58854    111    56    22    0.795745    1.02097    0.574558    1.49299    4.90703    4.90703    6.22109
segsites: 2
positions:	0	1
00
00
10
10
01
00
00
00

//    78    1.58854    1.58854    111    56    22    0.795745    1.02097    0.574558    1.49299    4.90703    4.90703    6.22109
segsites: 4
positions:	0	0.333333333333333	0.666666666666667	1
0000
0000
0000
0000
0000
0000
1111
0101

//    78    1.58854    1.58854    111    56    22    0.795745    1.02097    0.574558    1.49299    4.90703    4.90703    6.22109
segsites: 3
positions:	0	0.5	1
000
000
000
000
110
101
100
101

//    78    1.58854    1.58854    111    56    22    0.795745    1.02097    0.574558    1.49299    4.90703    4.90703    6.22109
segsites: 4
positions:	0	0.333333333333333	0.666666666666667	1
0000
0110
0001
0000
0001
1001
0001
1001

//    78    1.58854    1.58854    111    56    22    0.795745    1.02097    0.574558    1.49299    4.90703    4.90703    6.22109
segsites: 15
positions:	0	0.0714285714285714	0.142857142857143	0.214285714285714	0.285714285714286	0.357142857142857	0.428571428571429	0.5	0.571428571428571	0.642857142857143	0.714285714285714	0.785714285714286	0.857142857142857	0.928571428571428	1
000000000000000
000000000001010
001011111010010
001011111010111
001011111010110
011011111010110
100100100000000
001011111110111

//    78    1.58854    1.58854    111    56    22    0.795745    1.02097    0.574558    1.49299    4.90703    4.90703    6.22109
segsites: 6
positions:	0	0.2	0.4	0.6	0.8	1
000000
000000
101000
010101
111111
111111
111111
111101

//    78    1.58854    1.58854    111    56    22    0.795745    1.02097    0.574558    1.49299    4.90703    4.90703    6.22109
segsites: 36
positions:	0	0.0285714285714286	0.0571428571428571	0.0857142857142857	0.114285714285714	0.142857142857143	0.171428571428571	0.2	0.228571428571429	0.257142857142857	0.285714285714286	0.314285714285714	0.342857142857143	0.371428571428571	0.4	0.428571428571429	0.457142857142857	0.485714285714286	0.514285714285714	0.542857142857143	0.571428571428571	0.6	0.628571428571429	0.657142857142857	0.685714285714286	0.714285714285714	0.742857142857143	0.771428571428571	0.8	0.828571428571429	0.857142857142857	0.885714285714286	0.914285714285714	0.942857142857143	0.971428571428571	1
000000000000000000000000000000000000
100000000001111010000000001011100000
000100000001011010000111000101111011
000000010011011010110000000101111011
111000000100101000000000010100100000
100010100001111110000000000011100000
100001101101011010101001000100100100
100011100101111011110000100101100000

//    78    1.58854    1.58854    111    56    22    0.795745    1.02097    0.574558    1.49299    4.90703    4.90703    6.22109
segsites: 3
positions:	0	0.5	1
000
001
010
010
100
010
000
000

//    78    1.58854    1.58854    111    56    22    0.795745    1.02097    0.574558    1.49299    4.90703    4.90703    6.22109
segsites: 13
positions:	0	0.0833333333333333	0.166666666666667	0.25	0.333333333333333	0.416666666666667	0.5	0.583333333333333	0.666666666666667	0.75	0.833333333333333	0.916666666666667	1
0000000000000
0000000000110
0000110000110
1000000000110
0010001001010
1101000010111
0010000000110
1001000100110

//    78    1.58854    1.58854    111    56    22    0.795745    1.02097    0.574558    1.49299    4.90703    4.90703    6.22109
segsites: 4
positions:	0	0.333333333333333	0.666666666666667	1
0000
1111
0101
0101
0101
0101
0101
0101

//    78    1.58854    1.58854    111    56    22    0.795745    1.02097    0.574558    1.49299    4.90703    4.90703    6.22109
segsites: 15
positions:	0	0.0714285714285714	0.142857142857143	0.214285714285714	0.285714285714286	0.357142857142857	0.428571428571429	0.5	0.571428571428571	0.642857142857143	0.714285714285714	0.785714285714286	0.857142857142857	0.928571428571428	1
000000000000000
001100101010001
000000011010110
010000001010010
000001011111000
001010001010010
001000011000100
101000001010010

//    78    1.58854    1.58854    111    56    22    0.795745    1.02097    0.574558    1.49299    4.90703    4.90703    6.22109
segsites: 14
positions:	0	0.0769230769230769	0.153846153846154	0.230769230769231	0.307692307692308	0.384615384615385	0.461538461538462	0.538461538461539	0.615384615384615	0.692307692307692	0.769230769230769	0.846153846153846	0.923076923076923	1
00000000000000
10000000000000
10000010000010
11001010100000
10000100100110
10100001111000
10000100100011
10010001110000

//    78    1.58854    1.58854    111    56    22    0.795745    1.02097    0.574558    1.49299    4.90703    4.90703    6.22109
segsites: 5
positions:	0	0.25	0.5	0.75	1
00000
01110
00011
00010
00010
00010
00010
10010

//    78    1.58854    1.58854    111    56    22    0.795745    1.02097    0.574558    1.49299    4.90703    4.90703    6.22109
segsites: 6
positions:	0	0.2	0.4	0.6	0.8	1
000000
101110
010100
100110
000000
100100
000001
100110

//    78    1.58854    1.58854    111    56    22    0.795745    1.02097    0.574558    1.49299    4.90703    4.90703    6.22109
segsites: 9
positions:	0	0.125	0.25	0.375	0.5	0.625	0.75	0.875	1
000000000
010010000
001001100
000010000
100000000
000010000
101100101
100000010

//    78    1.58854    1.58854    111    56    22    0.795745    1.02097    0.574558    1.49299    4.90703    4.90703    6.22109
segsites: 11
positions:	0	0.1	0.2	0.3	0.4	0.5	0.6	0.7	0.8	0.9	1
00000000000
00001000000
00001000111
00001111000
10001111111
10001111111
01001011111
00111011111

//    78    1.58854    1.58854    111    56    22    0.795745    1.02097    0.574558    1.49299    4.90703    4.90703    6.22109
segsites: 2
positions:	0	1
00
00
00
00
00
01
00
10

//    78    1.58854    1.58854    111    56    22    0.795745    1.02097    0.574558    1.49299    4.90703    4.90703    6.22109
segsites: 3
positions:	0	0.5	1
000
000
110
001
111
111
111
111

//    78    1.58854    1.58854    111    56    22    0.795745    1.02097    0.574558    1.49299    4.90703    4.90703    6.22109
segsites: 18
positions:	0	0.0588235294117647	0.117647058823529	0.176470588235294	0.235294117647059	0.294117647058824	0.352941176470588	0.411764705882353	0.470588235294118	0.529411764705882	0.588235294117647	0.647058823529412	0.705882352941176	0.764705882352941	0.823529411764706	0.882352941176471	0.941176470588235	1
000000000000000000
101111111100000000
000010101011111011
010010101011111111
000000000010000011
101011111101101011
000010101011111011
100010101011111111

//    78    1.58854    1.58854    111    56    22    0.795745    1.02097    0.574558    1.49299    4.90703    4.90703    6.22109
segsites: 11
positions:	0	0.1	0.2	0.3	0.4	0.5	0.6	0.7	0.8	0.9	1
00000000000
00010000001
00001111100
00011111101
11101000110
11101000110
11101000110
11101000110

//    78    1.58854    1.58854    111    56    22    0.795745    1.02097    0.574558    1.49299    4.90703    4.90703    6.22109
segsites: 4
positions:	0	0.333333333333333	0.666666666666667	1
0000
0011
0001
0001
0001
1101
0101
0101

//    78    1.58854    1.58854    111    56    22    0.795745    1.02097    0.574558    1.49299    4.90703    4.90703    6.22109
segsites: 7
positions:	0	0.166666666666667	0.333333333333333	0.5	0.666666666666667	0.833333333333333	1
0000000
1100010
1010000
1101010
0000000
0000110
0000100
1101101

//    78    1.58854    1.58854    111    56    22    0.795745    1.02097    0.574558    1.49299    4.90703    4.90703    6.22109
segsites: 3
positions:	0	0.5	1
000
110
010
010
010
010
010
011

//    78    1.58854    1.58854    111    56    22    0.795745    1.02097    0.574558    1.49299    4.90703    4.90703    6.22109
segsites: 23
positions:	0	0.0454545454545455	0.0909090909090909	0.136363636363636	0.181818181818182	0.227272727272727	0.272727272727273	0.318181818181818	0.363636363636364	0.409090909090909	0.454545454545455	0.5	0.545454545454545	0.590909090909091	0.636363636363636	0.681818181818182	0.727272727272727	0.772727272727273	0.818181818181818	0.863636363636364	0.909090909090909	0.954545454545455	1
00000000000000000000000
11010111001000101100110
11000010000100010111101
11011010100010101100100
11100010000000001100100
11000010000010001100100
11000000010111001100100
11010111000110001100100

//    78    1.58854    1.58854    111    56    22    0.795745    1.02097    0.574558    1.49299    4.90703    4.90703    6.22109
segsites: 5
positions:	0	0.25	0.5	0.75	1
00000
00000
01110
00000
11110
01100
11110
01101

//    78    1.58854    1.58854    111    56    22    0.795745    1.02097    0.574558    1.49299    4.90703    4.90703    6.22109
segsites: 4
positions:	0	0.333333333333333	0.666666666666667	1
0000
0000
0001
0001
0100
1010
0000
0000

//    78    1.58854    1.58854    111    56    22    0.795745    1.02097    0.574558    1.49299    4.90703    4.90703    6.22109
segsites: 3
positions:	0	0.5	1
000
000
011
011
010
010
010
110

//    78    1.58854    1.58854    111    56    22    0.795745    1.02097    0.574558    1.49299    4.90703    4.90703    6.22109
segsites: 5
positions:	0	0.25	0.5	0.75	1
00000
01111
01100
01100
01100
11100
01100
01100

//    78    1.58854    1.58854    111    56    22    0.795745    1.02097    0.574558    1.49299    4.90703    4.90703    6.22109
segsites: 7
positions:	0	0.166666666666667	0.333333333333333	0.5	0.666666666666667	0.833333333333333	1
0000000
0000000
0010000
0001110
0011110
0011110
0010011
1111110

//    78    1.58854    1.58854    111    56    22    0.795745    1.02097    0.574558    1.49299    4.90703    4.90703    6.22109
segsites: 19
positions:	0	0.0555555555555556	0.111111111111111	0.166666666666667	0.222222222222222	0.277777777777778	0.333333333333333	0.388888888888889	0.444444444444444	0.5	0.555555555555556	0.611111111111111	0.666666666666667	0.722222222222222	0.777777777777778	0.833333333333333	0.888888888888889	0.944444444444444	1
0000000000000000000
0000000000000000000
1111101101101000111
1111101101101000111
1000000111110011011
1000000111100111011
1000010111100001011
1000000111100001011

//    78    1.58854    1.58854    111    56    22    0.795745    1.02097    0.574558    1.49299    4.90703    4.90703    6.22109
segsites: 6
positions:	0	0.2	0.4	0.6	0.8	1
000000
000110
000110
000110
111001
111001
111001
111001

//    78    1.58854    1.58854    111    56    22    0.795745    1.02097    0.574558    1.49299    4.90703    4.90703    6.22109
segsites: 16
positions:	0	0.0666666666666667	0.133333333333333	0.2	0.266666666666667	0.333333333333333	0.4	0.466666666666667	0.533333333333333	0.6	0.666666666666667	0.733333333333333	0.8	0.866666666666667	0.933333333333333	1
0000000000000000
0000000000000000
1111101011111110
1111101001111110
1100111100101111
1100111100101111
1100111100101111
1100111100101111

//    78    1.58854    1.58854    111    56    22    0.795745    1.02097    0.574558    1.49299    4.90703    4.90703    6.22109
segsites: 4
positions:	0	0.333333333333333	0.666666666666667	1
0000
1000
1111
1111
1101
1010
1000
1000

//    78    1.58854    1.58854    111    56    22    0.795745    1.02097    0.574558    1.49299    4.90703    4.90703    6.22109
segsites: 5
positions:	0	0.25	0.5	0.75	1
00000
01110
00101
01100
10100
00100
10100
10100

//    78    1.58854    1.58854    111    56    22    0.795745    1.02097    0.574558    1.49299    4.90703    4.90703    6.22109
segsites: 3
positions:	0	0.5	1
000
000
010
011
100
100
100
010

//    78    1.58854    1.58854    111    56    22    0.795745    1.02097    0.574558    1.49299    4.90703    4.90703    6.22109
segsites: 2
positions:	0	1
00
00
00
10
00
01
00
11

//    78    1.58854    1.58854    111    56    22    0.795745    1.02097    0.574558    1.49299    4.90703    4.90703    6.22109
segsites: 5
positions:	0	0.25	0.5	0.75	1
00000
01100
00111
00101
00111
01111
00001
10101

//    78    1.58854    1.58854    111    56    22    0.795745    1.02097    0.574558    1.49299    4.90703    4.90703    6.22109
segsites: 22
positions:	0	0.0476190476190476	0.0952380952380952	0.142857142857143	0.19047619047619	0.238095238095238	0.285714285714286	0.333333333333333	0.380952380952381	0.428571428571429	0.476190476190476	0.523809523809524	0.571428571428571	0.619047619047619	0.666666666666667	0.714285714285714	0.761904761904762	0.80952380952381	0.857142857142857	0.904761904761905	0.952380952380952	1
0000000000000000000000
1000110000000000000000
1100110000000000000000
1000110000000000000000
1010100001100000011001
1001101110010111000110
1110101111011100011111
1011101111010111111111

//    78    1.58854    1.58854    111    56    22    0.795745    1.02097    0.574558    1.49299    4.90703    4.90703    6.22109
segsites: 16
positions:	0	0.0666666666666667	0.133333333333333	0.2	0.266666666666667	0.333333333333333	0.4	0.466666666666667	0.533333333333333	0.6	0.666666666666667	0.733333333333333	0.8	0.866666666666667	0.933333333333333	1
0000000000000000
0001010000000000
0000111010000100
0000010000000000
0000000101010010
1000010000101000
0110010000000001
0000010000000001

//    78    1.58854    1.58854    111    56    22    0.795745    1.02097    0.574558    1.49299    4.90703    4.90703    6.22109
segsites: 10
positions:	0	0.111111111111111	0.222222222222222	0.333333333333333	0.444444444444444	0.555555555555556	0.666666666666667	0.777777777777778	0.888888888888889	1
0000000000
0001000001
1000001000
0000010000
1000010100
1010110000
1000110000
1100110010

//    78    1.58854    1.58854    111    56    22    0.795745    1.02097    0.574558    1.49299    4.90703    4.90703    6.22109
segsites: 6
positions:	0	0.2	0.4	0.6	0.8	1
000000
010100
100100
000100
000110
001110
001101
001100

//    78    1.58854    1.58854    111    56    22    0.795745    1.02097    0.574558    1.49299    4.90703    4.90703    6.22109
segsites: 5
positions:	0	0.25	0.5	0.75	1
00000
00000
00000
00000
10100
00010
01000
00001

//    78    1.58854    1.58854    111    56    22    0.795745    1.02097    0.574558    1.49299    4.90703    4.90703    6.22109
segsites: 21
positions:	0	0.05	0.1	0.15	0.2	0.25	0.3	0.35	0.4	0.45	0.5	0.55	0.6	0.65	0.7	0.75	0.8	0.85	0.9	0.95	1
000000000000000000000
000000010000100000000
100001100000000000111
000101100000001010001
101001100101000000011
110101101011010100011
100001100000000001011
100011011000000000000

//    78    1.58854    1.58854    111    56    22    0.795745    1.02097    0.574558    1.49299    4.90703    4.90703    6.22109
segsites: 6
positions:	0	0.2	0.4	0.6	0.8	1
000000
000000
101110
110000
100011
100011
100000
100000

//    78    1.58854    1.58854    111    56    22    0.795745    1.02097    0.574558    1.49299    4.90703    4.90703    6.22109
segsites: 7
positions:	0	0.166666666666667	0.333333333333333	0.5	0.666666666666667	0.833333333333333	1
0000000
1000000
0000000
1000100
0111000
0011011
0111000
0011011

//    78    1.58854    1.58854    111    56    22    0.795745    1.02097    0.574558    1.49299    4.90703    4.90703    6.22109
segsites: 3
positions:	0	0.5	1
000
000
000
000
000
000
011
110

//    78    1.58854    1.58854    111    56    22    0.795745    1.02097    0.574558    1.49299    4.90703    4.90703    6.22109
segsites: 2
positions:	0	1
00
01
00
10
00
01
00
01

//    78    1.58854    1.58854    111    56    22    0.795745    1.02097    0.574558    1.49299    4.90703    4.90703    6.22109
segsites: 3
positions:	0	0.5	1
000
001
001
111
000
111
000
101

//    78    1.58854    1.58854    111    56    22    0.795745    1.02097    0.574558    1.49299    4.90703    4.90703    6.22109
segsites: 5
positions:	0	0.25	0.5	0.75	1
00000
00000
00100
01001
00000
10000
00011
00011

//    78    1.58854    1.58854    111    56    22    0.795745    1.02097    0.574558    1.49299    4.90703    4.90703    6.22109
segsites: 3
positions:	0	0.5	1
000
111
000
101
000
100
000
100

//    78    1.58854    1.58854    111    56    22    0.795745    1.02097    0.574558    1.49299    4.90703    4.90703    6.22109
segsites: 2
positions:	0	1
00
00
01
00
10
10
01
00

//    78    1.58854    1.58854    111    56    22    0.795745    1.02097    0.574558    1.49299    4.90703    4.90703    6.22109
segsites: 6
positions:	0	0.2	0.4	0.6	0.8	1
000000
001011
010000
001011
110011
010011
010111
010011

//    78    1.58854    1.58854    111    56    22    0.795745    1.02097    0.574558    1.49299    4.90703    4.90703    6.22109
segsites: 2
positions:	0	1
00
00
01
10
00
10
00
10

//    78    1.58854    1.58854    111    56    22    0.795745    1.02097    0.574558    1.49299    4.90703    4.90703    6.22109
segsites: 6
positions:	0	0.2	0.4	0.6	0.8	1
000000
011010
000000
001010
000111
000011
100010
100010

//    78    1.58854    1.58854    111    56    22    0.795745    1.02097    0.574558    1.49299    4.90703    4.90703    6.22109
segsites: 11
positions:	0	0.1	0.2	0.3	0.4	0.5	0.6	0.7	0.8	0.9	1
00000000000
00000010000
00011100000
00100010000
11000011001
10100010011
00000010101
00000010001

//    78    1.58854    1.58854    111    56    22    0.795745    1.02097    0.574558    1.49299    4.90703    4.90703    6.22109
segsites: 5
positions:	0	0.25	0.5	0.75	1
00000
11001
00100
11001
10101
11011
00001
10001

//    78    1.58854    1.58854    111    56    22    0.795745    1.02097    0.574558    1.49299    4.90703    4.90703    6.22109
segsites: 6
positions:	0	0.2	0.4	0.6	0.8	1
000000
010110
000000
000000
110001
010101
011001
010001

//    78    1.58854    1.58854    111    56    22    0.795745    1.02097    0.574558    1.49299    4.90703    4.90703    6.22109
segsites: 2
positions:	0	1
00
00
00
01
00
00
10
00

//    78    1.58854    1.58854    111    56    22    0.795745    1.02097    0.574558    1.49299    4.90703    4.90703    6.22109
segsites: 9
positions:	0	0.125	0.25	0.375	0.5	0.625	0.75	0.875	1
000000000
000000010
010101000
000001000
100101000
000001101
000011000
001011000

//    78    1.58854    1.58854    111    56    22    0.795745    1.02097    0.574558    1.49299    4.90703    4.90703    6.22109
segsites: 11
positions:	0	0.1	0.2	0.3	0.4	0.5	0.6	0.7	0.8	0.9	1
00000000000
01111101111
11101010101
01101000101
00000000000
01111101111
10000000000
01111101111

//    78    1.58854    1.58854    111    56    22    0.795745    1.02097    0.574558    1.49299    4.90703    4.90703    6.22109
segsites: 6
positions:	0	0.2	0.4	0.6	0.8	1
000000
101100
110101
110101
010001
111100
110010
111100

//    78    1.58854    1.58854    111    56    22    0.795745    1.02097    0.574558    1.49299    4.90703    4.90703    6.22109
segsites: 13
positions:	0	0.0833333333333333	0.166666666666667	0.25	0.333333333333333	0.416666666666667	0.5	0.583333333333333	0.666666666666667	0.75	0.833333333333333	0.916666666666667	1
0000000000000
0110011110000
0000100000100
0110011100100
1000100000101
1110011101110
1100011101111
1101011101111

//    78    1.58854    1.58854    111    56    22    0.795745    1.02097    0.574558    1.49299    4.90703    4.90703    6.22109
segsites: 9
positions:	0	0.125	0.25	0.375	0.5	0.625	0.75	0.875	1
000000000
000110000
000000010
100110010
010001010
100000111
011000010
010000110

//    78    1.58854    1.58854    111    56    22    0.795745    1.02097    0.574558    1.49299    4.90703    4.90703    6.22109
segsites: 8
positions:	0	0.142857142857143	0.285714285714286	0.428571428571429	0.571428571428571	0.714285714285714	0.857142857142857	1
00000000
11000101
10000011
10000001
00000000
10001001
00110001
00000001

//    78    1.58854    1.58854    111    56    22    0.795745    1.02097    0.574558    1.49299    4.90703    4.90703    6.22109
segsites: 8
positions:	0	0.142857142857143	0.285714285714286	0.428571428571429	0.571428571428571	0.714285714285714	0.857142857142857	1
00000000
00001000
01101000
00101001
00101000
00101000
00111110
10101000

//    78    1.58854    1.58854    111    56    22    0.795745    1.02097    0.574558    1.49299    4.90703    4.90703    6.22109
segsites: 6
positions:	0	0.2	0.4	0.6	0.8	1
000000
000000
100000
000000
000000
000001
011000
000110

//    78    1.58854    1.58854    111    56    22    0.795745    1.02097    0.574558    1.49299    4.90703    4.90703    6.22109
segsites: 10
positions:	0	0.111111111111111	0.222222222222222	0.333333333333333	0.444444444444444	0.555555555555556	0.666666666666667	0.777777777777778	0.888888888888889	1
0000000000
0000000000
0000000000
0000000000
0010101010
1111110010
1001100110
1001110011

//    78    1.58854    1.58854    111    56    22    0.795745    1.02097    0.574558    1.49299    4.90703    4.90703    6.22109
segsites: 8
positions:	0	0.142857142857143	0.285714285714286	0.428571428571429	0.571428571428571	0.714285714285714	0.857142857142857	1
00000000
10010100
10000100
10001101
10000100
10000100
11100100
10000110

//    78    1.58854    1.58854    111    56    22    0.795745    1.02097    0.574558    1.49299    4.90703    4.90703    6.22109
segsites: 2
positions:	0	1
00
11
01
01
10
10
10
10

//    78    1.58854    1.58854    111    56    22    0.795745    1.02097    0.574558    1.49299    4.90703    4.90703    6.22109
segsites: 28
positions:	0	0.037037037037037	0.0740740740740741	0.111111111111111	0.148148148148148	0.185185185185185	0.222222222222222	0.259259259259259	0.296296296296296	0.333333333333333	0.37037037037037	0.407407407407407	0.444444444444444	0.481481481481481	0.518518518518518	0.555555555555556	0.592592592592593	0.62962962962963	0.666666666666667	0.703703703703704	0.740740740740741	0.777777777777778	0.814814814814815	0.851851851851852	0.888888888888889	0.925925925925926	0.962962962962963	1
0000000000000000000000000000
1111110100001100000000101110
1010010000000001100110101110
1010011000000110011000101110
1010010000110100100001101110
1010010000000100001000111110
1010010010010100000001101110
1010010001000100000000101111

//    78    1.58854    1.58854    111    56    22    0.795745    1.02097    0.574558    1.49299    4.90703    4.90703    6.22109
segsites: 3
positions:	0	0.5	1
000
010
010
011
110
110
110
110

//    78    1.58854    1.58854    111    56    22    0.795745    1.02097    0.574558    1.49299    4.90703    4.90703    6.22109
segsites: 3
positions:	0	0.5	1
000
000
010
000
100
100
100
101

//    78    1.58854    1.58854    111    56    22    0.795745    1.02097    0.574558    1.49299    4.90703    4.90703    6.22109
segsites: 3
positions:	0	0.5	1
000
001
000
001
000
000
111
001

//    78    1.58854    1.58854    111    56    22    0.795745    1.02097    0.574558    1.49299    4.90703    4.90703    6.22109
segsites: 5
positions:	0	0.25	0.5	0.75	1
00000
00000
00000
00000
10110
11110
10000
00111

//    78    1.58854    1.58854    111    56    22    0.795745    1.02097    0.574558    1.49299    4.90703    4.90703    6.22109
segsites: 6
positions:	0	0.2	0.4	0.6	0.8	1
000000
000000
000000
000000
111111
111100
111100
111100

//    78    1.58854    1.58854    111    56    22    0.795745    1.02097    0.574558    1.49299    4.90703    4.90703    6.22109
segsites: 4
positions:	0	0.333333333333333	0.666666666666667	1
0000
0011
0011
0011
0011
0011
1111
0011

//    78    1.58854    1.58854    111    56    22    0.795745    1.02097    0.574558    1.49299    4.90703    4.90703    6.22109
segsites: 3
positions:	0	0.5	1
000
000
100
000
100
000
010
001

//    78    1.58854    1.58854    111    56    22    0.795745    1.02097    0.574558    1.49299    4.90703    4.90703    6.22109
segsites: 24
positions:	0	0.0434782608695652	0.0869565217391304	0.130434782608696	0.173913043478261	0.217391304347826	0.260869565217391	0.304347826086957	0.347826086956522	0.391304347826087	0.434782608695652	0.478260869565217	0.521739130434783	0.565217391304348	0.608695652173913	0.652173913043478	0.695652173913043	0.739130434782609	0.782608695652174	0.826086956521739	0.869565217391304	0.91304347826087	0.956521739130435	1
000000000000000000000000
111010100101010001101110
101000110111010000001000
101000100111010100001100
101100100101100010001001
101000100111010000111110
101101101111011000001000
101000100111010000111000

//    78    1.58854    1.58854    111    56    22    0.795745    1.02097    0.574558    1.49299    4.90703    4.90703    6.22109
segsites: 4
positions:	0	0.333333333333333	0.666666666666667	1
0000
0100
1001
0100
0010
0100
1100
0100

//    78    1.58854    1.58854    111    56    22    0.795745    1.02097    0.574558    1.49299    4.90703    4.90703    6.22109
segsites: 12
positions:	0	0.0909090909090909	0.181818181818182	0.272727272727273	0.363636363636364	0.454545454545455	0.545454545454545	0.636363636363636	0.727272727272727	0.818181818181818	0.909090909090909	1
000000000000
000000000000
100000000000
100000000010
000110111100
000110111100
001010001100
010111110001

//    78    1.58854    1.58854    111    56    22    0.795745    1.02097    0.574558    1.49299    4.90703    4.90703    6.22109
segsites: 2
positions:	0	1
00
00
00
00
00
10
00
01

//    78    1.58854    1.58854    111    56    22    0.795745    1.02097    0.574558    1.49299    4.90703    4.90703    6.22109
segsites: 17
positions:	0	0.0625	0.125	0.1875	0.25	0.3125	0.375	0.4375	0.5	0.5625	0.625	0.6875	0.75	0.8125	0.875	0.9375	1
00000000000000000
01011000000000010
01000000100000010
01001000000000110
01001101111010011
11001010111010011
01001101110011011
01101010110100011

//    78    1.58854    1.58854    111    56    22    0.795745    1.02097    0.574558    1.49299    4.90703    4.90703    6.22109
segsites: 3
positions:	0	0.5	1
000
000
001
010
000
100
000
000

//    78    1.58854    1.58854    111    56    22    0.795745    1.02097    0.574558    1.49299    4.90703    4.90703    6.22109
segsites: 8
positions:	0	0.142857142857143	0.285714285714286	0.428571428571429	0.571428571428571	0.714285714285714	0.857142857142857	1
00000000
00000100
11001001
00100010
11101001
11101011
11101011
01111011

//    78    1.58854    1.58854    111    56    22    0.795745    1.02097    0.574558    1.49299    4.90703    4.90703    6.22109
segsites: 9
positions:	0	0.125	0.25	0.375	0.5	0.625	0.75	0.875	1
000000000
101100001
111000000
101110000
100000000
100010000
100000010
100001100

//    78    1.58854    1.58854    111    56    22    0.795745    1.02097    0.574558    1.49299    4.90703    4.90703    6.22109
segsites: 6
positions:	0	0.2	0.4	0.6	0.8	1
000000
001010
001010
001010
101110
111011
001010
001010

//    78    1.58854    1.58854    111    56    22    0.795745    1.02097    0.574558    1.49299    4.90703    4.90703    6.22109
segsites: 2
positions:	0	1
00
11
11
11
00
01
11
11

//    78    1.58854    1.58854    111    56    22    0.795745    1.02097    0.574558    1.49299    4.90703    4.90703    6.22109
segsites: 5
positions:	0	0.25	0.5	0.75	1
00000
00000
00000
00000
10011
11110
10011
11110

//    78    1.58854    1.58854    111    56    22    0.795745    1.02097    0.574558    1.49299    4.90703    4.90703    6.22109
segsites: 11
positions:	0	0.1	0.2	0.3	0.4	0.5	0.6	0.7	0.8	0.9	1
00000000000
10111110000
10001000000
10101000000
11001001111
10001001111
10001001111
10001001111

//    78    1.58854    1.58854    111    56    22    0.795745    1.02097    0.574558    1.49299    4.90703    4.90703    6.22109
segsites: 2
positions:	0	1
00
00
11
10
00
00
00
00

//    78    1.58854    1.58854    111    56    22    0.795745    1.02097    0.574558    1.49299    4.90703    4.90703    6.22109
segsites: 2
positions:	0	1
00
00
00
00
11
00
00
00

//    78    1.58854    1.58854    111    56    22    0.795745    1.02097    0.574558    1.49299    4.90703    4.90703    6.22109
segsites: 21
positions:	0	0.05	0.1	0.15	0.2	0.25	0.3	0.35	0.4	0.45	0.5	0.55	0.6	0.65	0.7	0.75	0.8	0.85	0.9	0.95	1
000000000000000000000
000100010110000000110
010001101000100001000
010001101000100001000
001100000010011111111
000100010110011111110
010011000000001011000
100000100011010101110

//    78    1.58854    1.58854    111    56    22    0.795745    1.02097    0.574558    1.49299    4.90703    4.90703    6.22109
segsites: 34
positions:	0	0.0303030303030303	0.0606060606060606	0.0909090909090909	0.121212121212121	0.151515151515152	0.181818181818182	0.212121212121212	0.242424242424242	0.272727272727273	0.303030303030303	0.333333333333333	0.363636363636364	0.393939393939394	0.424242424242424	0.454545454545455	0.484848484848485	0.515151515151515	0.545454545454545	0.575757575757576	0.606060606060606	0.636363636363636	0.666666666666667	0.696969696969697	0.727272727272727	0.757575757575758	0.787878787878788	0.818181818181818	0.848484848484849	0.878787878787879	0.909090909090909	0.939393939393939	0.96969696969697	1
0000000000000000000000000000000000
0100010000000010110000000011000100
0100000000000011000000010010000000
0100000000000010000000000010000000
1100100000001100000000110000110011
0111000001100010000101000010001100
0100001110010000000000001000000010
0110010000000010001010000110001100

//    78    1.58854    1.58854    111    56    22    0.795745    1.02097    0.574558    1.49299    4.90703    4.90703    6.22109
segsites: 18
positions:	0	0.0588235294117647	0.117647058823529	0.176470588235294	0.235294117647059	0.294117647058824	0.352941176470588	0.411764705882353	0.470588235294118	0.529411764705882	0.588235294117647	0.647058823529412	0.705882352941176	0.764705882352941	0.823529411764706	0.882352941176471	0.941176470588235	1
000000000000000000
000010011100010000
111000101110010000
101110001100010010
000001001001010000
000010001000110011
101000001100000100
101000001100001000

//    78    1.58854    1.58854    111    56    22    0.795745    1.02097    0.574558    1.49299    4.90703    4.90703    6.22109
segsites: 5
positions:	0	0.25	0.5	0.75	1
00000
00000
00000
01000
00000
10010
00000
00101

//    78    1.58854    1.58854    111    56    22    0.795745    1.02097    0.574558    1.49299    4.90703    4.90703    6.22109
segsites: 10
positions:	0	0.111111111111111	0.222222222222222	0.333333333333333	0.444444444444444	0.555555555555556	0.666666666666667	0.777777777777778	0.888888888888889	1
0000000000
0000000000
1101001111
1101001111
1111001110
1101101110
0001011010
1101000000

//    78    1.58854    1.58854    111    56    22    0.795745    1.02097    0.574558    1.49299    4.90703    4.90703    6.22109
segsites: 12
positions:	0	0.0909090909090909	0.181818181818182	0.272727272727273	0.363636363636364	0.454545454545455	0.545454545454545	0.636363636363636	0.727272727272727	0.818181818181818	0.909090909090909	1
000000000000
010100110101
110101110100
110101110100
010101111000
010111110110
111100110100
010100110110

//    78    1.58854    1.58854    111    56    22    0.795745    1.02097    0.574558    1.49299    4.90703    4.90703    6.22109
segsites: 23
positions:	0	0.0454545454545455	0.0909090909090909	0.136363636363636	0.181818181818182	0.227272727272727	0.272727272727273	0.318181818181818	0.363636363636364	0.409090909090909	0.454545454545455	0.5	0.545454545454545	0.590909090909091	0.636363636363636	0.681818181818182	0.727272727272727	0.772727272727273	0.818181818181818	0.863636363636364	0.909090909090909	0.954545454545455	1
00000000000000000000000
01000000000000010011100
00000000000000111011100
00000000000000010011100
11111011111111100000000
11111111111111000111101
11111011111111100000000
11111111111111110011111

//    78    1.58854    1.58854    111    56    22    0.795745    1.02097    0.574558    1.49299    4.90703    4.90703    6.22109
segsites: 3
positions:	0	0.5	1
000
111
000
111
100
111
100
100

//    78    1.58854    1.58854    111    56    22    0.795745    1.02097    0.574558    1.49299    4.90703    4.90703    6.22109
segsites: 4
positions:	0	0.333333333333333	0.666666666666667	1
0000
0000
0000
0000
0011
0000
1111
0110

//    78    1.58854    1.58854    111    56    22    0.795745    1.02097    0.574558    1.49299    4.90703    4.90703    6.22109
segsites: 10
positions:	0	0.111111111111111	0.222222222222222	0.333333333333333	0.444444444444444	0.555555555555556	0.666666666666667	0.777777777777778	0.888888888888889	1
0000000000
0000000000
1011000000
0011000000
0000001000
0110010100
1011100000
1011100011

//    78    1.58854    1.58854    111    56    22    0.795745    1.02097    0.574558    1.49299    4.90703    4.90703    6.22109
segsites: 8
positions:	0	0.142857142857143	0.285714285714286	0.428571428571429	0.571428571428571	0.714285714285714	0.857142857142857	1
00000000
10001000
11101000
11101001
11101101
11111001
10100010
11001001

//    78    1.58854    1.58854    111    56    22    0.795745    1.02097    0.574558    1.49299    4.90703    4.90703    6.22109
segsites: 6
positions:	0	0.2	0.4	0.6	0.8	1
000000
010010
000011
010010
001001
010110
001011
110010

//    78    1.58854    1.58854    111    56    22    0.795745    1.02097    0.574558    1.49299    4.90703    4.90703    6.22109
segsites: 7
positions:	0	0.166666666666667	0.333333333333333	0.5	0.666666666666667	0.833333333333333	1
0000000
1000110
1011011
1100010
0000110
1000110
0000010
0000110

//    78    1.58854    1.58854    111    56    22    0.795745    1.02097    0.574558    1.49299    4.90703    4.90703    6.22109
segsites: 11
positions:	0	0.1	0.2	0.3	0.4	0.5	0.6	0.7	0.8	0.9	1
00000000000
00000000000
01100100000
01000000011
11011100010
01000001110
00010110000
01000000001

//    78    1.58854    1.58854    111    56    22    0.795745    1.02097    0.574558    1.49299    4.90703    4.90703    6.22109
segsites: 5
positions:	0	0.25	0.5	0.75	1
00000
00000
00111
00010
01111
10111
01111
00111

//    78    1.58854    1.58854    111    56    22    0.795745    1.02097    0.574558    1.49299    4.90703    4.90703    6.22109
segsites: 3
positions:	0	0.5	1
000
000
011
100
000
100
000
000

//    78    1.58854    1.58854    111    56    22    0.795745    1.02097    0.574558    1.49299    4.90703    4.90703    6.22109
segsites: 9
positions:	0	0.125	0.25	0.375	0.5	0.625	0.75	0.875	1
000000000
011001010
000001111
001001010
001101010
101001010
001101010
001011010

//    78    1.58854    1.58854    111    56    22    0.795745    1.02097    0.574558    1.49299    4.90703    4.90703    6.22109
segsites: 11
positions:	0	0.1	0.2	0.3	0.4	0.5	0.6	0.7	0.8	0.9	1
00000000000
00001000000
11010010010
01010011001
01010011010
01110011001
01010011111
01010111011

//    78    1.58854    1.58854    111    56    22    0.795745    1.02097    0.574558    1.49299    4.90703    4.90703    6.22109
segsites: 8
positions:	0	0.142857142857143	0.285714285714286	0.428571428571429	0.571428571428571	0.714285714285714	0.857142857142857	1
00000000
00000000
10011100
10010000
00010000
00010001
11110010
00010001

//    78    1.58854    1.58854    111    56    22    0.795745    1.02097    0.574558    1.49299    4.90703    4.90703    6.22109
segsites: 11
positions:	0	0.1	0.2	0.3	0.4	0.5	0.6	0.7	0.8	0.9	1
00000000000
00000000011
10110000000
10110010000
00000100100
00001001000
10010000100
01100000000

//    78    1.58854    1.58854    111    56    22    0.795745    1.02097    0.574558    1.49299    4.90703    4.90703    6.22109
segsites: 2
positions:	0	1
00
10
00
01
01
01
01
01

//    78    1.58854    1.58854    111    56    22    0.795745    1.02097    0.574558    1.49299    4.90703    4.90703    6.22109
segsites: 2
positions:	0	1
00
11
00
11
00
00
00
00

//    78    1.58854    1.58854    111    56    22    0.795745    1.02097    0.574558    1.49299    4.90703    4.90703    6.22109
segsites: 3
positions:	0	0.5	1
000
000
000
000
100
101
111
101

//    78    1.58854    1.58854    111    56    22    0.795745    1.02097    0.574558    1.49299    4.90703    4.90703    6.22109
segsites: 2
positions:	0	1
00
00
00
00
10
00
10
01

//    78    1.58854    1.58854    111    56    22    0.795745    1.02097    0.574558    1.49299    4.90703    4.90703    6.22109
segsites: 11
positions:	0	0.1	0.2	0.3	0.4	0.5	0.6	0.7	0.8	0.9	1
00000000000
11011101100
10000010000
11011100101
10001100010
10101100000
10001100000
10001100001

//    78    1.58854    1.58854    111    56    22    0.795745    1.02097    0.574558    1.49299    4.90703    4.90703    6.22109
segsites: 11
positions:	0	0.1	0.2	0.3	0.4	0.5	0.6	0.7	0.8	0.9	1
00000000000
11110101101
11000001001
11010101001
11111010000
11111100101
11111000001
11111000111

//    78    1.58854    1.58854    111    56    22    0.795745    1.02097    0.574558    1.49299    4.90703    4.90703    6.22109
segsites: 4
positions:	0	0.333333333333333	0.666666666666667	1
0000
0110
0000
0111
0110
0110
0110
1110

//    78    1.58854    1.58854    111    56    22    0.795745    1.02097    0.574558    1.49299    4.90703    4.90703    6.22109
segsites: 8
positions:	0	0.142857142857143	0.285714285714286	0.428571428571429	0.571428571428571	0.714285714285714	0.857142857142857	1
00000000
11011000
10000100
10111100
10010100
10111000
10000110
10011001

//    78    1.58854    1.58854    111    56    22    0.795745    1.02097    0.574558    1.49299    4.90703    4.90703    6.22109
segsites: 2
positions:	0	1
00
00
01
00
00
00
00
10

//    78    1.58854    1.58854    111    56    22    0.795745    1.02097    0.574558    1.49299    4.90703    4.90703    6.22109
segsites: 16
positions:	0	0.0666666666666667	0.133333333333333	0.2	0.266666666666667	0.333333333333333	0.4	0.466666666666667	0.533333333333333	0.6	0.666666666666667	0.733333333333333	0.8	0.866666666666667	0.933333333333333	1
0000000000000000
0000010111000110
0001001011011010
0001010011111010
0010110011000001
1101010011001110
0000010011000000
0000010011001110

//    78    1.58854    1.58854    111    56    22    0.795745    1.02097    0.574558    1.49299    4.90703    4.90703    6.22109
segsites: 3
positions:	0	0.5	1
000
000
100
000
001
010
000
000

//    78    1.58854    1.58854    111    56    22    0.795745    1.02097    0.574558    1.49299    4.90703    4.90703    6.22109
segsites: 12
positions:	0	0.0909090909090909	0.181818181818182	0.272727272727273	0.363636363636364	0.454545454545455	0.545454545454545	0.636363636363636	0.727272727272727	0.818181818181818	0.909090909090909	1
000000000000
000011100001
001011100000
010011100000
001011010000
001011101000
101111000010
000011100100

//    78    1.58854    1.58854    111    56    22    0.795745    1.02097    0.574558    1.49299    4.90703    4.90703    6.22109
segsites: 21
positions:	0	0.05	0.1	0.15	0.2	0.25	0.3	0.35	0.4	0.45	0.5	0.55	0.6	0.65	0.7	0.75	0.8	0.85	0.9	0.95	1
000000000000000000000
010001111100110000000
000001010100000000010
000001010110000000000
011100100000100111100
110000101000111111100
110100100000100111100
110110100001101111101

//    78    1.58854    1.58854    111    56    22    0.795745    1.02097    0.574558    1.49299    4.90703    4.90703    6.22109
segsites: 18
positions:	0	0.0588235294117647	0.117647058823529	0.176470588235294	0.235294117647059	0.294117647058824	0.352941176470588	0.411764705882353	0.470588235294118	0.529411764705882	0.588235294117647	0.647058823529412	0.705882352941176	0.764705882352941	0.823529411764706	0.882352941176471	0.941176470588235	1
000000000000000000
000010000000000000
000000000000000000
000000000000000000
010001011100101001
000000100001010110
110001111001111011
101101111011111011

//    78    1.58854    1.58854    111    56    22    0.795745    1.02097    0.574558    1.49299    4.90703    4.90703    6.22109
segsites: 4
positions:	0	0.333333333333333	0.666666666666667	1
0000
0000
1111
1111
1111
1111
1111
1111

//    78    1.58854    1.58854    111    56    22    0.795745    1.02097    0.574558    1.49299    4.90703    4.90703    6.22109
segsites: 9
positions:	0	0.125	0.25	0.375	0.5	0.625	0.75	0.875	1
000000000
010000001
111000000
111000000
101000100
011111011
010000001
010000011

//    78    1.58854    1.58854    111    56    22    0.795745    1.02097    0.574558    1.49299    4.90703    4.90703    6.22109
segsites: 13
positions:	0	0.0833333333333333	0.166666666666667	0.25	0.333333333333333	0.416666666666667	0.5	0.583333333333333	0.666666666666667	0.75	0.833333333333333	0.916666666666667	1
0000000000000
1110110101010
1000010111111
1000010111111
1001010001000
1001011001000
1001010001000
1001011001000

//    78    1.58854    1.58854    111    56    22    0.795745    1.02097    0.574558    1.49299    4.90703    4.90703    6.22109
segsites: 4
positions:	0	0.333333333333333	0.666666666666667	1
0000
0000
1101
1101
0111
0111
0111
0111

//    78    1.58854    1.58854    111    56    22    0.795745    1.02097    0.574558    1.49299    4.90703    4.90703    6.22109
segsites: 7
positions:	0	0.166666666666667	0.333333333333333	0.5	0.666666666666667	0.833333333333333	1
0000000
0100101
1100010
1100101
1110000
1100000
1101000
1100000

//    78    1.58854    1.58854    111    56    22    0.795745    1.02097    0.574558    1.49299    4.90703    4.90703    6.22109
segsites: 5
positions:	0	0.25	0.5	0.75	1
00000
00000
00110
11001
00000
00001
00001
00001

//    78    1.58854    1.58854    111    56    22    0.795745    1.02097    0.574558    1.49299    4.90703    4.90703    6.22109
segsites: 6
positions:	0	0.2	0.4	0.6	0.8	1
000000
010110
010000
010110
010001
010001
010000
111000

//    78    1.58854    1.58854    111    56    22    0.795745    1.02097    0.574558    1.49299    4.90703    4.90703    6.22109
segsites: 2
positions:	0	1
00
10
00
10
00
00
00
01

//    78    1.58854    1.58854    111    56    22    0.795745    1.02097    0.574558    1.49299    4.90703    4.90703    6.22109
segsites: 12
positions:	0	0.0909090909090909	0.181818181818182	0.272727272727273	0.363636363636364	0.454545454545455	0.545454545454545	0.636363636363636	0.727272727272727	0.818181818181818	0.909090909090909	1
000000000000
000000000100
100000010011
000000011000
000000011000
010101011000
000010100000
001000011000

//    78    1.58854    1.58854    111    56    22    0.795745    1.02097    0.574558    1.49299    4.90703    4.90703    6.22109
segsites: 8
positions:	0	0.142857142857143	0.285714285714286	0.428571428571429	0.571428571428571	0.714285714285714	0.857142857142857	1
00000000
01100100
00000010
00000100
01000000
11000100
00000110
11011101

//    78    1.58854    1.58854    111    56    22    0.795745    1.02097    0.574558    1.49299    4.90703    4.90703    6.22109
segsites: 7
positions:	0	0.166666666666667	0.333333333333333	0.5	0.666666666666667	0.833333333333333	1
0000000
1011010
0000011
1011011
0001100
0001100
0001100
0101100

//    78    1.58854    1.58854    111    56    22    0.795745    1.02097    0.574558    1.49299    4.90703    4.90703    6.22109
segsites: 9
positions:	0	0.125	0.25	0.375	0.5	0.625	0.75	0.875	1
000000000
000000000
000000100
000000000
111001011
111111011
110001011
111111011

//    78    1.58854    1.58854    111    56    22    0.795745    1.02097    0.574558    1.49299    4.90703    4.90703    6.22109
segsites: 11
positions:	0	0.1	0.2	0.3	0.4	0.5	0.6	0.7	0.8	0.9	1
00000000000
00000000000
11000110001
00110011011
11000110001
00111011101
11000110001
00111011001

//    78    1.58854    1.58854    111    56    22    0.795745    1.02097    0.574558    1.49299    4.90703    4.90703    6.22109
segsites: 9
positions:	0	0.125	0.25	0.375	0.5	0.625	0.75	0.875	1
000000000
110010010
001000100
110000110
100100000
110100000
101100000
110001011

//    78    1.58854    1.58854    111    56    22    0.795745    1.02097    0.574558    1.49299    4.90703    4.90703    6.22109
segsites: 3
positions:	0	0.5	1
000
000
000
000
000
101
010
001

//    78    1.58854    1.58854    111    56    22    0.795745    1.02097    0.574558    1.49299    4.90703    4.90703    6.22109
segsites: 6
positions:	0	0.2	0.4	0.6	0.8	1
000000
111111
110000
110000
011011
011111
011011
011011

//    78    1.58854    1.58854    111    56    22    0.795745    1.02097    0.574558    1.49299    4.90703    4.90703    6.22109
segsites: 2
positions:	0	1
00
00
00
00
00
11
00
00

//    78    1.58854    1.58854    111    56    22    0.795745    1.02097    0.574558    1.49299    4.90703    4.90703    6.22109
segsites: 7
positions:	0	0.166666666666667	0.333333333333333	0.5	0.666666666666667	0.833333333333333	1
0000000
0000000
0010000
0010000
0000010
0000010
1101000
0000101

//    78    1.58854    1.58854    111    56    22    0.795745    1.02097    0.574558    1.49299    4.90703    4.90703    6.22109
segsites: 15
positions:	0	0.0714285714285714	0.142857142857143	0.214285714285714	0.285714285714286	0.357142857142857	0.428571428571429	0.5	0.571428571428571	0.642857142857143	0.714285714285714	0.785714285714286	0.857142857142857	0.928571428571428	1
000000000000000
000010000000000
000010111011110
101011000100001
101011111111111
101011111111111
101111111111111
111011100111111

//    78    1.58854    1.58854    111    56    22    0.795745    1.02097    0.574558    1.49299    4.90703    4.90703    6.22109
segsites: 12
positions:	0	0.0909090909090909	0.181818181818182	0.272727272727273	0.363636363636364	0.454545454545455	0.545454545454545	0.636363636363636	0.727272727272727	0.818181818181818	0.909090909090909	1
000000000000
000000000001
000000000001
000000000001
011111111101
011111111101
011110111101
111111110111

//    78    1.58854    1.58854    111    56    22    0.795745    1.02097    0.574558    1.49299    4.90703    4.90703    6.22109
segsites: 6
positions:	0	0.2	0.4	0.6	0.8	1
000000
101111
010001
001111
000000
001111
000010
000010

//    78    1.58854    1.58854    111    56    22    0.795745    1.02097    0.574558    1.49299    4.90703    4.90703    6.22109
segsites: 13
positions:	0	0.0833333333333333	0.166666666666667	0.25	0.333333333333333	0.416666666666667	0.5	0.583333333333333	0.666666666666667	0.75	0.833333333333333	0.916666666666667	1
0000000000000
0011100000010
0100000000010
1011100000110
0110010000010
0011100000011
0101000111000
0001001000010

//    78    1.58854    1.58854    111    56    22    0.795745    1.02097    0.574558    1.49299    4.90703    4.90703    6.22109
segsites: 18
positions:	0	0.0588235294117647	0.117647058823529	0.176470588235294	0.235294117647059	0.294117647058824	0.352941176470588	0.411764705882353	0.470588235294118	0.529411764705882	0.588235294117647	0.647058823529412	0.705882352941176	0.764705882352941	0.823529411764706	0.882352941176471	0.941176470588235	1
000000000000000000
100000011000000000
100000001010010000
100000001000000000
101010101010100100
101101011000000100
111101011111101101
111101011010000110

//    78    1.58854    1.58854    111    56    22    0.795745    1.02097    0.574558    1.49299    4.90703    4.90703    6.22109
segsites: 6
positions:	0	0.2	0.4	0.6	0.8	1
000000
000010
000000
001000
100000
001001
001100
011000

//    78    1.58854    1.58854    111    56    22    0.795745    1.02097    0.574558    1.49299    4.90703    4.90703    6.22109
segsites: 23
positions:	0	0.0454545454545455	0.0909090909090909	0.136363636363636	0.181818181818182	0.227272727272727	0.272727272727273	0.318181818181818	0.363636363636364	0.409090909090909	0.454545454545455	0.5	0.545454545454545	0.590909090909091	0.636363636363636	0.681818181818182	0.727272727272727	0.772727272727273	0.818181818181818	0.863636363636364	0.909090909090909	0.954545454545455	1
00000000000000000000000
00000000000001000111111
00000000000100000110100
00010000000000000110100
00000000100000110000001
00000000001000000001001
11000011010000001000000
00101100000010000111101

//    78    1.58854    1.58854    111    56    22    0.795745    1.02097    0.574558    1.49299    4.90703    4.90703    6.22109
segsites: 6
positions:	0	0.2	0.4	0.6	0.8	1
000000
001000
010000
010000
010110
010000
110100
010001

//    78    1.58854    1.58854    111    56    22    0.795745    1.02097    0.574558    1.49299    4.90703    4.90703    6.22109
segsites: 7
positions:	0	0.166666666666667	0.333333333333333	0.5	0.666666666666667	0.833333333333333	1
0000000
1000000
1000000
1000001
1110100
1001010
1000000
1000000

//    78    1.58854    1.58854    111    56    22    0.795745    1.02097    0.574558    1.49299    4.90703    4.90703    6.22109
segsites: 3
positions:	0	0.5	1
000
000
000
000
010
001
100
000

//    78    1.58854    1.58854    111    56    22    0.795745    1.02097    0.574558    1.49299    4.90703    4.90703    6.22109
segsites: 2
positions:	0	1
00
00
10
01
10
11
11
11

//    78    1.58854    1.58854    111    56    22    0.795745    1.02097    0.574558    1.49299    4.90703    4.90703    6.22109
segsites: 3
positions:	0	0.5	1
000
000
000
000
001
110
111
111

//    78    1.58854    1.58854    111    56    22    0.795745    1.02097    0.574558    1.49299    4.90703    4.90703    6.22109
segsites: 5
positions:	0	0.25	0.5	0.75	1
00000
00000
00010
00000
11111
11111
01011
01111

//    78    1.58854    1.58854    111    56    22    0.795745    1.02097    0.574558    1.49299    4.90703    4.90703    6.22109
segsites: 6
positions:	0	0.2	0.4	0.6	0.8	1
000000
000000
000000
001011
000110
110010
110110
110111

//    78    1.58854    1.58854    111    56    22    0.795745    1.02097    0.574558    1.49299    4.90703    4.90703    6.22109
segsites: 3
positions:	0	0.5	1
000
110
001
000
000
000
000
000

//    78    1.58854    1.58854    111    56    22    0.795745    1.02097    0.574558    1.49299    4.90703    4.90703    6.22109
segsites: 8
positions:	0	0.142857142857143	0.285714285714286	0.428571428571429	0.571428571428571	0.714285714285714	0.857142857142857	1
00000000
00000000
10001000
00100000
11001111
00111011
10001111
10101011

//    78    1.58854    1.58854    111    56    22    0.795745    1.02097    0.574558    1.49299    4.90703    4.90703    6.22109
segsites: 23
positions:	0	0.0454545454545455	0.0909090909090909	0.136363636363636	0.181818181818182	0.227272727272727	0.272727272727273	0.318181818181818	0.363636363636364	0.409090909090909	0.454545454545455	0.5	0.545454545454545	0.590909090909091	0.636363636363636	0.681818181818182	0.727272727272727	0.772727272727273	0.818181818181818	0.863636363636364	0.909090909090909	0.954545454545455	1
00000000000000000000000
01110110101011011000111
00000000100000001000000
01110110101011011000111
10101101110011111111101
01100100110011111101111
00100100110011111001100
00100100110111111101111

//    78    1.58854    1.58854    111    56    22    0.795745    1.02097    0.574558    1.49299    4.90703    4.90703    6.22109
segsites: 13
positions:	0	0.0833333333333333	0.166666666666667	0.25	0.333333333333333	0.416666666666667	0.5	0.583333333333333	0.666666666666667	0.75	0.833333333333333	0.916666666666667	1
0000000000000
0000001000000
0000000000000
0000001000000
1001110111110
1001110111110
1001110111110
1111110111111

//    78    1.58854    1.58854    111    56    22    0.795745    1.02097    0.574558    1.49299    4.90703    4.90703    6.22109
segsites: 10
positions:	0	0.111111111111111	0.222222222222222	0.333333333333333	0.444444444444444	0.555555555555556	0.666666666666667	0.777777777777778	0.888888888888889	1
0000000000
0000000000
0000000000
0000000000
0000001101
0000001010
0100011101
1011101010

//    78    1.58854    1.58854    111    56    22    0.795745    1.02097    0.574558    1.49299    4.90703    4.90703    6.22109
segsites: 13
positions:	0	0.0833333333333333	0.166666666666667	0.25	0.333333333333333	0.416666666666667	0.5	0.583333333333333	0.666666666666667	0.75	0.833333333333333	0.916666666666667	1
0000000000000
0000100000010
0000100000000
0000100001000
0111011100111
0111011100111
1110010110111
0110010110111

//    78    1.58854    1.58854    111    56    22    0.795745    1.02097    0.574558    1.49299    4.90703    4.90703    6.22109
segsites: 11
positions:	0	0.1	0.2	0.3	0.4	0.5	0.6	0.7	0.8	0.9	1
00000000000
01000000001
00000000000
00000000001
01010111110
11111111110
01010111110
11110111110

//    78    1.58854    1.58854    111    56    22    0.795745    1.02097    0.574558    1.49299    4.90703    4.90703    6.22109
segsites: 4
positions:	0	0.333333333333333	0.666666666666667	1
0000
0000
1100
1100
0100
1101
0111
0101

//    78    1.58854    1.58854    111    56    22    0.795745    1.02097    0.574558    1.49299    4.90703    4.90703    6.22109
segsites: 13
positions:	0	0.0833333333333333	0.166666666666667	0.25	0.333333333333333	0.416666666666667	0.5	0.583333333333333	0.666666666666667	0.75	0.833333333333333	0.916666666666667	1
0000000000000
0000000000001
0000000010000
0000000000000
1011000000011
1110110000001
1010011000111
1010110101001

//    78    1.58854    1.58854    111    56    22    0.795745    1.02097    0.574558    1.49299    4.90703    4.90703    6.22109
segsites: 7
positions:	0	0.166666666666667	0.333333333333333	0.5	0.666666666666667	0.833333333333333	1
0000000
1000101
0100011
1100001
0100000
1001001
1000000
1010001

//    78    1.58854    1.58854    111    56    22    0.795745    1.02097    0.574558    1.49299    4.90703    4.90703    6.22109
segsites: 13
positions:	0	0.0833333333333333	0.166666666666667	0.25	0.333333333333333	0.416666666666667	0.5	0.583333333333333	0.666666666666667	0.75	0.833333333333333	0.916666666666667	1
0000000000000
0010000010111
0010100000001
0110000000001
0010100000001
1011000010101
0000000111101
0010011110101

//    78    1.58854    1.58854    111    56    22    0.795745    1.02097    0.574558    1.49299    4.90703    4.90703    6.22109
segsites: 10
positions:	0	0.111111111111111	0.222222222222222	0.333333333333333	0.444444444444444	0.555555555555556	0.666666666666667	0.777777777777778	0.888888888888889	1
0000000000
1110100100
0000000000
1000000000
1000001001
1000000000
1000000000
1101110010

//    78    1.58854    1.58854    111    56    22    0.795745    1.02097    0.574558    1.49299    4.90703    4.90703    6.22109
segsites: 2
positions:	0	1
00
01
10
00
00
00
00
00

//    78    1.58854    1.58854    111    56    22    0.795745    1.02097    0.574558    1.49299    4.90703    4.90703    6.22109
segsites: 13
positions:	0	0.0833333333333333	0.166666666666667	0.25	0.333333333333333	0.416666666666667	0.5	0.583333333333333	0.666666666666667	0.75	0.833333333333333	0.916666666666667	1
0000000000000
0000000000110
0000000000000
0100000000110
0000000000100
0000000000100
0010111111000
1001000000101

//    78    1.58854    1.58854    111    56    22    0.795745    1.02097    0.574558    1.49299    4.90703    4.90703    6.22109
segsites: 5
positions:	0	0.25	0.5	0.75	1
00000
00101
01010
10000
00100
00100
00000
00100

//    78    1.58854    1.58854    111    56    22    0.795745    1.02097    0.574558    1.49299    4.90703    4.90703    6.22109
segsites: 3
positions:	0	0.5	1
000
001
001
001
111
111
001
111

//    78    1.58854    1.58854    111    56    22    0.795745    1.02097    0.574558    1.49299    4.90703    4.90703    6.22109
segsites: 3
positions:	0	0.5	1
000
000
110
010
000
011
000
010

//    78    1.58854    1.58854    111    56    22    0.795745    1.02097    0.574558    1.49299    4.90703    4.90703    6.22109
segsites: 9
positions:	0	0.125	0.25	0.375	0.5	0.625	0.75	0.875	1
000000000
000000000
000100000
010000000
101001000
000001011
000001000
000011100

//    78    1.58854    1.58854    111    56    22    0.795745    1.02097    0.574558    1.49299    4.90703    4.90703    6.22109
segsites: 3
positions:	0	0.5	1
000
000
010
000
001
001
001
101

//    78    1.58854    1.58854    111    56    22    0.795745    1.02097    0.574558    1.49299    4.90703    4.90703    6.22109
segsites: 24
positions:	0	0.0434782608695652	0.0869565217391304	0.130434782608696	0.173913043478261	0.217391304347826	0.260869565217391	0.304347826086957	0.347826086956522	0.391304347826087	0.434782608695652	0.478260869565217	0.521739130434783	0.565217391304348	0.608695652173913	0.652173913043478	0.695652173913043	0.739130434782609	0.782608695652174	0.826086956521739	0.869565217391304	0.91304347826087	0.956521739130435	1
000000000000000000000000
010001000111010010000100
001000001101000000000100
011000000101000000000101
011000000001000000000000
010000100101100001000111
111110010100001100111100
010110010100001100111100

//    78    1.58854    1.58854    111    56    22    0.795745    1.02097    0.574558    1.49299    4.90703    4.90703    6.22109
segsites: 2
positions:	0	1
00
00
00
10
00
00
00
01

//    78    1.58854    1.58854    111    56    22    0.795745    1.02097    0.574558    1.49299    4.90703    4.90703    6.22109
segsites: 9
positions:	0	0.125	0.25	0.375	0.5	0.625	0.75	0.875	1
000000000
000000000
000100000
000000100
001100001
000000110
110110100
000001100

//    78    1.58854    1.58854    111    56    22    0.795745    1.02097    0.574558    1.49299    4.90703    4.90703    6.22109
segsites: 11
positions:	0	0.1	0.2	0.3	0.4	0.5	0.6	0.7	0.8	0.9	1
00000000000
10111111001
01000000000
10111111000
00000000100
00111111010
00000000100
00111111010

//    78    1.58854    1.58854    111    56    22    0.795745    1.02097    0.574558    1.49299    4.90703    4.90703    6.22109
segsites: 27
positions:	0	0.0384615384615385	0.0769230769230769	0.115384615384615	0.153846153846154	0.192307692307692	0.230769230769231	0.269230769230769	0.307692307692308	0.346153846153846	0.384615384615385	0.423076923076923	0.461538461538462	0.5	0.538461538461539	0.576923076923077	0.615384615384615	0.653846153846154	0.692307692307692	0.730769230769231	0.769230769230769	0.807692307692308	0.846153846153846	0.884615384615385	0.923076923076923	0.961538461538462	1
000000000000000000000000000
010000000000100100001000000
110011100111010010110101000
110000101110011011100101000
110101100110010010100101011
010000110110011011100101111
111011100111010010100011011
110000100111011011100001011

//    78    1.58854    1.58854    111    56    22    0.795745    1.02097    0.574558    1.49299    4.90703    4.90703    6.22109
segsites: 6
positions:	0	0.2	0.4	0.6	0.8	1
000000
011001
000000
001111
100000
001000
000000
000101

//    78    1.58854    1.58854    111    56    22    0.795745    1.02097    0.574558    1.49299    4.90703    4.90703    6.22109
segsites: 2
positions:	0	1
00
00
00
00
11
11
11
11

//    78    1.58854    1.58854    111    56    22    0.795745    1.02097    0.574558    1.49299    4.90703    4.90703    6.22109
segsites: 6
positions:	0	0.2	0.4	0.6	0.8	1
000000
000000
100000
000000
111010
111110
111010
111111

//    78    1.58854    1.58854    111    56    22    0.795745    1.02097    0.574558    1.49299    4.90703    4.90703    6.22109
segsites: 9
positions:	0	0.125	0.25	0.375	0.5	0.625	0.75	0.875	1
000000000
001110111
000100110
000100111
100101110
000100110
010100110
000100110

//    78    1.58854    1.58854    111    56    22    0.795745    1.02097    0.574558    1.49299    4.90703    4.90703    6.22109
segsites: 9
positions:	0	0.125	0.25	0.375	0.5	0.625	0.75	0.875	1
000000000
000111000
000001000
100001001
000001000
000101000
000001010
011111101

//    78    1.58854    1.58854    111    56    22    0.795745    1.02097    0.574558    1.49299    4.90703    4.90703    6.22109
segsites: 9
positions:	0	0.125	0.25	0.375	0.5	0.625	0.75	0.875	1
000000000
000001100
100001000
011101110
010001000
010001001
110001000
011111010

//    78    1.58854    1.58854    111    56    22    0.795745    1.02097    0.574558    1.49299    4.90703    4.90703    6.22109
segsites: 4
positions:	0	0.333333333333333	0.666666666666667	1
0000
0000
0000
0000
0001
0110
1000
0000

//    78    1.58854    1.58854    111    56    22    0.795745    1.02097    0.574558    1.49299    4.90703    4.90703    6.22109
segsites: 6
positions:	0	0.2	0.4	0.6	0.8	1
000000
000000
001000
110010
001000
110110
001001
011000

//    78    1.58854    1.58854    111    56    22    0.795745    1.02097    0.574558    1.49299    4.90703    4.90703    6.22109
segsites: 9
positions:	0	0.125	0.25	0.375	0.5	0.625	0.75	0.875	1
000000000
000000000
100101111
100101111
011000000
101010000
100101001
100000010

//    78    1.58854    1.58854    111    56    22    0.795745    1.02097    0.574558    1.49299    4.90703    4.90703    6.22109
segsites: 6
positions:	0	0.2	0.4	0.6	0.8	1
000000
011100
110010
110100
110100
110100
100101
110100

//    78    1.58854    1.58854    111    56    22    0.795745    1.02097    0.574558    1.49299    4.90703    4.90703    6.22109
segsites: 14
positions:	0	0.0769230769230769	0.153846153846154	0.230769230769231	0.307692307692308	0.384615384615385	0.461538461538462	0.538461538461539	0.615384615384615	0.692307692307692	0.769230769230769	0.846153846153846	0.923076923076923	1
00000000000000
00000100110000
00000000000000
00000001000000
10101010010010
01100000011000
01011000010111
01100000011000

//    78    1.58854    1.58854    111    56    22    0.795745    1.02097    0.574558    1.49299    4.90703    4.90703    6.22109
segsites: 9
positions:	0	0.125	0.25	0.375	0.5	0.625	0.75	0.875	1
000000000
000010010
111000000
000000101
000000000
000000011
101010000
100111000

//    78    1.58854    1.58854    111    56    22    0.795745    1.02097    0.574558    1.49299    4.90703    4.90703    6.22109
segsites: 4
positions:	0	0.333333333333333	0.666666666666667	1
0000
1111
0001
0001
0001
0001
0001
0001

//    78    1.58854    1.58854    111    56    22    0.795745    1.02097    0.574558    1.49299    4.90703    4.90703    6.22109
segsites: 3
positions:	0	0.5	1
000
000
001
010
011
111
001
001

//    78    1.58854    1.58854    111    56    22    0.795745    1.02097    0.574558    1.49299    4.90703    4.90703    6.22109
segsites: 5
positions:	0	0.25	0.5	0.75	1
00000
00001
10100
10010
11000
11000
01000
10000

//    78    1.58854    1.58854    111    56    22    0.795745    1.02097    0.574558    1.49299    4.90703    4.90703    6.22109
segsites: 16
positions:	0	0.0666666666666667	0.133333333333333	0.2	0.266666666666667	0.333333333333333	0.4	0.466666666666667	0.533333333333333	0.6	0.666666666666667	0.733333333333333	0.8	0.866666666666667	0.933333333333333	1
0000000000000000
0000000000000000
0000000000000000
0000000000000000
1111111111111111
1111111111111111
1111111111111111
1111111111111111

//    78    1.58854    1.58854    111    56    22    0.795745    1.02097    0.574558    1.49299    4.90703    4.90703    6.22109
segsites: 6
positions:	0	0.2	0.4	0.6	0.8	1
000000
000000
100010
001010
000010
001111
010110
001110

//    78    1.58854    1.58854    111    56    22    0.795745    1.02097    0.574558    1.49299    4.90703    4.90703    6.22109
segsites: 3
positions:	0	0.5	1
000
110
011
010
100
100
100
100

//    78    1.58854    1.58854    111    56    22    0.795745    1.02097    0.574558    1.49299    4.90703    4.90703    6.22109
segsites: 14
positions:	0	0.0769230769230769	0.153846153846154	0.230769230769231	0.307692307692308	0.384615384615385	0.461538461538462	0.538461538461539	0.615384615384615	0.692307692307692	0.769230769230769	0.846153846153846	0.923076923076923	1
00000000000000
10111011011001
00000111110111
00000111110101
11101001011001
11101001011001
11101001011001
11101001011001

//    78    1.58854    1.58854    111    56    22    0.795745    1.02097    0.574558    1.49299    4.90703    4.90703    6.22109
segsites: 10
positions:	0	0.111111111111111	0.222222222222222	0.333333333333333	0.444444444444444	0.555555555555556	0.666666666666667	0.777777777777778	0.888888888888889	1
0000000000
0000000000
0100000010
0000000001
0001100010
0010010101
0001101010
1010010101

//    78    1.58854    1.58854    111    56    22    0.795745    1.02097    0.574558    1.49299    4.90703    4.90703    6.22109
segsites: 9
positions:	0	0.125	0.25	0.375	0.5	0.625	0.75	0.875	1
000000000
001001010
000001001
000001000
001110100
101000000
010000000
001001010

//    78    1.58854    1.58854    111    56    22    0.795745    1.02097    0.574558    1.49299    4.90703    4.90703    6.22109
segsites: 5
positions:	0	0.25	0.5	0.75	1
00000
00000
00000
00001
00010
11100
00000
00000

//    78    1.58854    1.58854    111    56    22    0.795745    1.02097    0.574558    1.49299    4.90703    4.90703    6.22109
segsites: 4
positions:	0	0.333333333333333	0.666666666666667	1
0000
1100
0000
0100
1100
1111
1000
1000

//    78    1.58854    1.58854    111    56    22    0.795745    1.02097    0.574558    1.49299    4.90703    4.90703    6.22109
segsites: 18
positions:	0	0.0588235294117647	0.117647058823529	0.176470588235294	0.235294117647059	0.294117647058824	0.352941176470588	0.411764705882353	0.470588235294118	0.529411764705882	0.588235294117647	0.647058823529412	0.705882352941176	0.764705882352941	0.823529411764706	0.882352941176471	0.941176470588235	1
000000000000000000
000000000000000000
000000000000000010
000000000001001000
100100001000110010
101100110010011010
111111000010111111
101100100110111111

//    78    1.58854    1.58854    111    56    22    0.795745    1.02097    0.574558    1.49299    4.90703    4.90703    6.22109
segsites: 9
positions:	0	0.125	0.25	0.375	0.5	0.625	0.75	0.875	1
000000000
101000000
100000000
101000000
111110111
111101011
111111111
111111111

//    78    1.58854    1.58854    111    56    22    0.795745    1.02097    0.574558    1.49299    4.90703    4.90703    6.22109
segsites: 5
positions:	0	0.25	0.5	0.75	1
00000
00000
01101
01100
00100
10110
00100
10110

//    78    1.58854    1.58854    111    56    22    0.795745    1.02097    0.574558    1.49299    4.90703    4.90703    6.22109
segsites: 23
positions:	0	0.0454545454545455	0.0909090909090909	0.136363636363636	0.181818181818182	0.227272727272727	0.272727272727273	0.318181818181818	0.363636363636364	0.409090909090909	0.454545454545455	0.5	0.545454545454545	0.590909090909091	0.636363636363636	0.681818181818182	0.727272727272727	0.772727272727273	0.818181818181818	0.863636363636364	0.909090909090909	0.954545454545455	1
00000000000000000000000
00000000000001100000001
11111111111110010011111
11111111111110010011111
10000000000000000100001
10000000001001000000001
10000000000001100100001
10000000001101101001011

//    78    1.58854    1.58854    111    56    22    0.795745    1.02097    0.574558    1.49299    4.90703    4.90703    6.22109
segsites: 8
positions:	0	0.142857142857143	0.285714285714286	0.428571428571429	0.571428571428571	0.714285714285714	0.857142857142857	1
00000000
00001011
00000010
00000010
00000000
00011010
01001000
10111111

//    78    1.58854    1.58854    111    56    22    0.795745    1.02097    0.574558    1.49299    4.90703    4.90703    6.22109
segsites: 5
positions:	0	0.25	0.5	0.75	1
00000
10011
10001
10011
11001
10011
00001
10111

//    78    1.58854    1.58854    111    56    22    0.795745    1.02097    0.574558    1.49299    4.90703    4.90703    6.22109
segsites: 2
positions:	0	1
00
10
00
10
01
01
01
00

//    78    1.58854    1.58854    111    56    22    0.795745    1.02097    0.574558    1.49299    4.90703    4.90703    6.22109
segsites: 12
positions:	0	0.0909090909090909	0.181818181818182	0.272727272727273	0.363636363636364	0.454545454545455	0.545454545454545	0.636363636363636	0.727272727272727	0.818181818181818	0.909090909090909	1
000000000000
000001010001
000001001000
100001000001
000001000001
000001000001
010001101110
001111000001

//    78    1.58854    1.58854    111    56    22    0.795745    1.02097    0.574558    1.49299    4.90703    4.90703    6.22109
segsites: 4
positions:	0	0.333333333333333	0.666666666666667	1
0000
1110
1000
1010
1000
1010
1011
1010

//    78    1.58854    1.58854    111    56    22    0.795745    1.02097    0.574558    1.49299    4.90703    4.90703    6.22109
segsites: 2
positions:	0	1
00
01
00
00
00
00
10
00

//    78    1.58854    1.58854    111    56    22    0.795745    1.02097    0.574558    1.49299    4.90703    4.90703    6.22109
segsites: 6
positions:	0	0.2	0.4	0.6	0.8	1
000000
101111
101100
111100
101100
101100
101100
101100

//    78    1.58854    1.58854    111    56    22    0.795745    1.02097    0.574558    1.49299    4.90703    4.90703    6.22109
segsites: 7
positions:	0	0.166666666666667	0.333333333333333	0.5	0.666666666666667	0.833333333333333	1
0000000
0000000
0010110
0101000
0010000
0000000
1110110
0111001

//    78    1.58854    1.58854    111    56    22    0.795745    1.02097    0.574558    1.49299    4.90703    4.90703    6.22109
segsites: 23
positions:	0	0.0454545454545455	0.0909090909090909	0.136363636363636	0.181818181818182	0.227272727272727	0.272727272727273	0.318181818181818	0.363636363636364	0.409090909090909	0.454545454545455	0.5	0.545454545454545	0.590909090909091	0.636363636363636	0.681818181818182	0.727272727272727	0.772727272727273	0.818181818181818	0.863636363636364	0.909090909090909	0.954545454545455	1
00000000000000000000000
00010000000000000000000
10011100011110001010000
00110001000001110101110
00000000100111100000000
00000000100111100001000
10011110100110000010000
01010001000001100101111

//    78    1.58854    1.58854    111    56    22    0.795745    1.02097    0.574558    1.49299    4.90703    4.90703    6.22109
segsites: 26
positions:	0	0.04	0.08	0.12	0.16	0.2	0.24	0.28	0.32	0.36	0.4	0.44	0.48	0.52	0.56	0.6	0.64	0.68	0.72	0.76	0.8	0.84	0.88	0.92	0.96	1
00000000000000000000000000
00000000100100100001110001
01000000111000001000101000
00000000100100010101110100
11111101101001101110100000
11111010100000100100110010
11111111001010001100110000
11111111100000001101110000

//    78    1.58854    1.58854    111    56    22    0.795745    1.02097    0.574558    1.49299    4.90703    4.90703    6.22109
segsites: 15
positions:	0	0.0714285714285714	0.142857142857143	0.214285714285714	0.285714285714286	0.357142857142857	0.428571428571429	0.5	0.571428571428571	0.642857142857143	0.714285714285714	0.785714285714286	0.857142857142857	0.928571428571428	1
000000000000000
110001101111111
100000000110110
100000010111110
101100000000110
110110011111110
100100001001110
100000001001110

//    78    1.58854    1.58854    111    56    22    0.795745    1.02097    0.574558    1.49299    4.90703    4.90703    6.22109
segsites: 4
positions:	0	0.333333333333333	0.666666666666667	1
0000
1000
0010
0000
0010
0010
0110
0011

//    78    1.58854    1.58854    111    56    22    0.795745    1.02097    0.574558    1.49299    4.90703    4.90703    6.22109
segsites: 28
positions:	0	0.037037037037037	0.0740740740740741	0.111111111111111	0.148148148148148	0.185185185185185	0.222222222222222	0.259259259259259	0.296296296296296	0.333333333333333	0.37037037037037	0.407407407407407	0.444444444444444	0.481481481481481	0.518518518518518	0.555555555555556	0.592592592592593	0.62962962962963	0.666666666666667	0.703703703703704	0.740740740740741	0.777777777777778	0.814814814814815	0.851851851851852	0.888888888888889	0.925925925925926	0.962962962962963	1
0000000000000000000000000000
0100001101101001001000011100
1010101101000100001010111010
0001101101110001011001011010
1000101101000010001110011011
0000101101110001101000011010
0000100001000101000000011100
0100011111110001001000011100

//    78    1.58854    1.58854    111    56    22    0.795745    1.02097    0.574558    1.49299    4.90703    4.90703    6.22109
segsites: 10
positions:	0	0.111111111111111	0.222222222222222	0.333333333333333	0.444444444444444	0.555555555555556	0.666666666666667	0.777777777777778	0.888888888888889	1
0000000000
1010100000
0000000000
0000000000
0101000000
0000001001
0000010110
1010000000

//    78    1.58854    1.58854    111    56    22    0.795745    1.02097    0.574558    1.49299    4.90703    4.90703    6.22109
segsites: 9
positions:	0	0.125	0.25	0.375	0.5	0.625	0.75	0.875	1
000000000
000000000
001000000
010100000
100000000
000010100
100001011
010000000

//    78    1.58854    1.58854    111    56    22    0.795745    1.02097    0.574558    1.49299    4.90703    4.90703    6.22109
segsites: 8
positions:	0	0.142857142857143	0.285714285714286	0.428571428571429	0.571428571428571	0.714285714285714	0.857142857142857	1
00000000
00000000
11110000
11110000
11111101
11110010
11111001
11110000

//    78    1.58854    1.58854    111    56    22    0.795745    1.02097    0.574558    1.49299    4.90703    4.90703    6.22109
segsites: 17
positions:	0	0.0625	0.125	0.1875	0.25	0.3125	0.375	0.4375	0.5	0.5625	0.625	0.6875	0.75	0.8125	0.875	0.9375	1
00000000000000000
00000000000000000
10000000000000000
10000000000000000
01111111101001101
01111111101101101
01111111111011111
01011111100001101

//    78    1.58854    1.58854    111    56    22    0.795745    1.02097    0.574558    1.49299    4.90703    4.90703    6.22109
segsites: 4
positions:	0	0.333333333333333	0.666666666666667	1
0000
0000
0000
0000
0111
0111
0001
1110

//    78    1.58854    1.58854    111    56    22    0.795745    1.02097    0.574558    1.49299    4.90703    4.90703    6.22109
segsites: 6
positions:	0	0.2	0.4	0.6	0.8	1
000000
111010
110111
110110
100101
110011
110110
110010

//    78    1.58854    1.58854    111    56    22    0.795745    1.02097    0.574558    1.49299    4.90703    4.90703    6.22109
segsites: 3
positions:	0	0.5	1
000
010
010
110
000
000
000
011

//    78    1.58854    1.58854    111    56    22    0.795745    1.02097    0.574558    1.49299    4.90703    4.90703    6.22109
segsites: 9
positions:	0	0.125	0.25	0.375	0.5	0.625	0.75	0.875	1
000000000
000000000
011110101
111110101
000000010
000001000
000000010
000000000

//    78    1.58854    1.58854    111    56    22    0.795745    1.02097    0.574558    1.49299    4.90703    4.90703    6.22109
segsites: 6
positions:	0	0.2	0.4	0.6	0.8	1
000000
000000
000000
000000
101111
101111
101111
111111

//    78    1.58854    1.58854    111    56    22    0.795745    1.02097    0.574558    1.49299    4.90703    4.90703    6.22109
segsites: 3
positions:	0	0.5	1
000
010
111
011
111
111
111
111

//    78    1.58854    1.58854    111    56    22    0.795745    1.02097    0.574558    1.49299    4.90703    4.90703    6.22109
segsites: 6
positions:	0	0.2	0.4	0.6	0.8	1
000000
000000
001110
100101
000100
010100
000000
010100

//    78    1.58854    1.58854    111    56    22    0.795745    1.02097    0.574558    1.49299    4.90703    4.90703    6.22109
segsites: 8
positions:	0	0.142857142857143	0.285714285714286	0.428571428571429	0.571428571428571	0.714285714285714	0.857142857142857	1
00000000
01110000
00000000
00110000
10001110
10001110
00000011
10001100

//    78    1.58854    1.58854    111    56    22    0.795745    1.02097    0.574558    1.49299    4.90703    4.90703    6.22109
segsites: 6
positions:	0	0.2	0.4	0.6	0.8	1
000000
000010
111111
111111
000010
000010
000010
000010

//    78    1.58854    1.58854    111    56    22    0.795745    1.02097    0.574558    1.49299    4.90703    4.90703    6.22109
segsites: 6
positions:	0	0.2	0.4	0.6	0.8	1
000000
101011
001100
001100
011000
001000
001000
001000

//    78    1.58854    1.58854    111    56    22    0.795745    1.02097    0.574558    1.49299    4.90703    4.90703    6.22109
segsites: 7
positions:	0	0.166666666666667	0.333333333333333	0.5	0.666666666666667	0.833333333333333	1
0000000
0001000
1001100
1111001
0001000
0001000
0001110
1111001

//    78    1.58854    1.58854    111    56    22    0.795745    1.02097    0.574558    1.49299    4.90703    4.90703    6.22109
segsites: 2
positions:	0	1
00
01
01
01
11
11
11
01

//    78    1.58854    1.58854    111    56    22    0.795745    1.02097    0.574558    1.49299    4.90703    4.90703    6.22109
segsites: 4
positions:	0	0.333333333333333	0.666666666666667	1
0000
0000
1110
0001
0101
0101
1111
0101

//    78    1.58854    1.58854    111    56    22    0.795745    1.02097    0.574558    1.49299    4.90703    4.90703    6.22109
segsites: 10
positions:	0	0.111111111111111	0.222222222222222	0.333333333333333	0.444444444444444	0.555555555555556	0.666666666666667	0.777777777777778	0.888888888888889	1
0000000000
0000001000
1001011001
0000111110
1011111111
1101111111
1001111111
1101111111

//    78    1.58854    1.58854    111    56    22    0.795745    1.02097    0.574558    1.49299    4.90703    4.90703    6.22109
segsites: 6
positions:	0	0.2	0.4	0.6	0.8	1
000000
000000
011100
010100
000110
100101
011100
011100

//    78    1.58854    1.58854    111    56    22    0.795745    1.02097    0.574558    1.49299    4.90703    4.90703    6.22109
segsites: 2
positions:	0	1
00
01
00
00
00
00
10
11

//    78    1.58854    1.58854    111    56    22    0.795745    1.02097    0.574558    1.49299    4.90703    4.90703    6.22109
segsites: 4
positions:	0	0.333333333333333	0.666666666666667	1
0000
0000
0111
0111
0111
1111
0111
0111

//    78    1.58854    1.58854    111    56    22    0.795745    1.02097    0.574558    1.49299    4.90703    4.90703    6.22109
segsites: 3
positions:	0	0.5	1
000
000
000
000
110
110
110
111

//    78    1.58854    1.58854    111    56    22    0.795745    1.02097    0.574558    1.49299    4.90703    4.90703    6.22109
segsites: 6
positions:	0	0.2	0.4	0.6	0.8	1
000000
000000
010000
001111
011011
001111
101011
001011

//    78    1.58854    1.58854    111    56    22    0.795745    1.02097    0.574558    1.49299    4.90703    4.90703    6.22109
segsites: 8
positions:	0	0.142857142857143	0.285714285714286	0.428571428571429	0.571428571428571	0.714285714285714	0.857142857142857	1
00000000
00010000
00010000
00010000
01011111
01111111
01010110
11011111

//    78    1.58854    1.58854    111    56    22    0.795745    1.02097    0.574558    1.49299    4.90703    4.90703    6.22109
segsites: 4
positions:	0	0.333333333333333	0.666666666666667	1
0000
1000
0001
1000
1010
1000
0010
0100

//    78    1.58854    1.58854    111    56    22    0.795745    1.02097    0.574558    1.49299    4.90703    4.90703    6.22109
segsites: 6
positions:	0	0.2	0.4	0.6	0.8	1
000000
000000
111000
100000
111000
111010
111101
111011

//    78    1.58854    1.58854    111    56    22    0.795745    1.02097    0.574558    1.49299    4.90703    4.90703    6.22109
segsites: 16
positions:	0	0.0666666666666667	0.133333333333333	0.2	0.266666666666667	0.333333333333333	0.4	0.466666666666667	0.533333333333333	0.6	0.666666666666667	0.733333333333333	0.8	0.866666666666667	0.933333333333333	1
0000000000000000
0010001001100100
0010000001000100
0010100001010100
0111000100001101
0010111111000100
1011000100000110
1010111001000100

//    78    1.58854    1.58854    111    56    22    0.795745    1.02097    0.574558    1.49299    4.90703    4.90703    6.22109
segsites: 13
positions:	0	0.0833333333333333	0.166666666666667	0.25	0.333333333333333	0.416666666666667	0.5	0.583333333333333	0.666666666666667	0.75	0.833333333333333	0.916666666666667	1
0000000000000
0100100000000
0011010100000
0011011100100
0011010100000
1011010101111
0011010110111
0011010110111

//    78    1.58854    1.58854    111    56    22    0.795745    1.02097    0.574558    1.49299    4.90703    4.90703    6.22109
segsites: 5
positions:	0	0.25	0.5	0.75	1
00000
11111
01110
01111
01111
01111
00011
01111

//    78    1.58854    1.58854    111    56    22    0.795745    1.02097    0.574558    1.49299    4.90703    4.90703    6.22109
segsites: 13
positions:	0	0.0833333333333333	0.166666666666667	0.25	0.333333333333333	0.416666666666667	0.5	0.583333333333333	0.666666666666667	0.75	0.833333333333333	0.916666666666667	1
0000000000000
1111000101101
0010000001011
1110000011001
0010001001011
1110101001001
0010010001001
1110111001001

//    78    1.58854    1.58854    111    56    22    0.795745    1.02097    0.574558    1.49299    4.90703    4.90703    6.22109
segsites: 4
positions:	0	0.333333333333333	0.666666666666667	1
0000
1101
0111
0101
0101
0101
0101
0101

//    78    1.58854    1.58854    111    56    22    0.795745    1.02097    0.574558    1.49299    4.90703    4.90703    6.22109
segsites: 4
positions:	0	0.333333333333333	0.666666666666667	1
0000
0011
0110
0010
1000
0000
0000
0010

//    78    1.58854    1.58854    111    56    22    0.795745    1.02097    0.574558    1.49299    4.90703    4.90703    6.22109
segsites: 5
positions:	0	0.25	0.5	0.75	1
00000
10000
00111
01000
00000
00000
00100
01000

//    78    1.58854    1.58854    111    56    22    0.795745    1.02097    0.574558    1.49299    4.90703    4.90703    6.22109
segsites: 6
positions:	0	0.2	0.4	0.6	0.8	1
000000
111011
010001
010001
000000
111111
111010
111010

//    78    1.58854    1.58854    111    56    22    0.795745    1.02097    0.574558    1.49299    4.90703    4.90703    6.22109
segsites: 5
positions:	0	0.25	0.5	0.75	1
00000
10000
10010
11010
10101
10000
10000
10000

//    78    1.58854    1.58854    111    56    22    0.795745    1.02097    0.574558    1.49299    4.90703    4.90703    6.22109
segsites: 4
positions:	0	0.333333333333333	0.666666666666667	1
0000
1000
1011
1100
0000
1000
0000
0000

//    78    1.58854    1.58854    111    56    22    0.795745    1.02097    0.574558    1.49299    4.90703    4.90703    6.22109
segsites: 7
positions:	0	0.166666666666667	0.333333333333333	0.5	0.666666666666667	0.833333333333333	1
0000000
0001100
0000010
1000010
0100011
0110011
0100011
0100011

//    78    1.58854    1.58854    111    56    22    0.795745    1.02097    0.574558    1.49299    4.90703    4.90703    6.22109
segsites: 4
positions:	0	0.333333333333333	0.666666666666667	1
0000
0000
0000
0001
0010
0101
0011
1111

//    78    1.58854    1.58854    111    56    22    0.795745    1.02097    0.574558    1.49299    4.90703    4.90703    6.22109
segsites: 3
positions:	0	0.5	1
000
000
011
011
000
100
000
100

//    78    1.58854    1.58854    111    56    22    0.795745    1.02097    0.574558    1.49299    4.90703    4.90703    6.22109
segsites: 6
positions:	0	0.2	0.4	0.6	0.8	1
000000
000011
001100
001011
001000
101000
001100
011000

//    78    1.58854    1.58854    111    56    22    0.795745    1.02097    0.574558    1.49299    4.90703    4.90703    6.22109
segsites: 6
positions:	0	0.2	0.4	0.6	0.8	1
000000
000001
000000
000001
110111
111111
110111
110111

//    78    1.58854    1.58854    111    56    22    0.795745    1.02097    0.574558    1.49299    4.90703    4.90703    6.22109
segsites: 4
positions:	0	0.333333333333333	0.666666666666667	1
0000
0000
0111
0001
0001
0001
1001
1000

//    78    1.58854    1.58854    111    56    22    0.795745    1.02097    0.574558    1.49299    4.90703    4.90703    6.22109
segsites: 2
positions:	0	1
00
01
10
00
00
00
10
01

//    78    1.58854    1.58854    111    56    22    0.795745    1.02097    0.574558    1.49299    4.90703    4.90703    6.22109
segsites: 3
positions:	0	0.5	1
000
000
000
000
111
111
000
100

//    78    1.58854    1.58854    111    56    22    0.795745    1.02097    0.574558    1.49299    4.90703    4.90703    6.22109
segsites: 4
positions:	0	0.333333333333333	0.666666666666667	1
0000
1100
0000
1000
0000
1000
0011
0011

//    78    1.58854    1.58854    111    56    22    0.795745    1.02097    0.574558    1.49299    4.90703    4.90703    6.22109
segsites: 2
positions:	0	1
00
00
00
00
00
11
00
00

//    78    1.58854    1.58854    111    56    22    0.795745    1.02097    0.574558    1.49299    4.90703    4.90703    6.22109
segsites: 6
positions:	0	0.2	0.4	0.6	0.8	1
000000
000000
100100
000100
111111
111111
111111
111111

//    78    1.58854    1.58854    111    56    22    0.795745    1.02097    0.574558    1.49299    4.90703    4.90703    6.22109
segsites: 2
positions:	0	1
00
11
00
10
10
10
10
10

//    78    1.58854    1.58854    111    56    22    0.795745    1.02097    0.574558    1.49299    4.90703    4.90703    6.22109
segsites: 6
positions:	0	0.2	0.4	0.6	0.8	1
000000
000001
000000
000000
110110
000000
101000
000000

//    78    1.58854    1.58854    111    56    22    0.795745    1.02097    0.574558    1.49299    4.90703    4.90703    6.22109
segsites: 10
positions:	0	0.111111111111111	0.222222222222222	0.333333333333333	0.444444444444444	0.555555555555556	0.666666666666667	0.777777777777778	0.888888888888889	1
0000000000
0000000000
1001010101
0010000011
0000000001
0100100001
0000011101
0010000001

//    78    1.58854    1.58854    111    56    22    0.795745    1.02097    0.574558    1.49299    4.90703    4.90703    6.22109
segsites: 3
positions:	0	0.5	1
000
010
000
000
001
100
000
100

//    78    1.58854    1.58854    111    56    22    0.795745    1.02097    0.574558    1.49299    4.90703    4.90703    6.22109
segsites: 9
positions:	0	0.125	0.25	0.375	0.5	0.625	0.75	0.875	1
000000000
101111101
000000000
101111100
001010100
001010100
011010100
001011110

//    78    1.58854    1.58854    111    56    22    0.795745    1.02097    0.574558    1.49299    4.90703    4.90703    6.22109
segsites: 3
positions:	0	0.5	1
000
000
000
000
100
000
001
010

//    78    1.58854    1.58854    111    56    22    0.795745    1.02097    0.574558    1.49299    4.90703    4.90703    6.22109
segsites: 2
positions:	0	1
00
00
00
00
10
01
00
00

//    78    1.58854    1.58854    111    56    22    0.795745    1.02097    0.574558    1.49299    4.90703    4.90703    6.22109
segsites: 2
positions:	0	1
00
00
10
00
00
00
00
01

//    78    1.58854    1.58854    111    56    22    0.795745    1.02097    0.574558    1.49299    4.90703    4.90703    6.22109
segsites: 5
positions:	0	0.25	0.5	0.75	1
00000
01110
00100
00100
10100
00100
00101
00100

//    78    1.58854    1.58854    111    56    22    0.795745    1.02097    0.574558    1.49299    4.90703    4.90703    6.22109
segsites: 15
positions:	0	0.0714285714285714	0.142857142857143	0.214285714285714	0.285714285714286	0.357142857142857	0.428571428571429	0.5	0.571428571428571	0.642857142857143	0.714285714285714	0.785714285714286	0.857142857142857	0.928571428571428	1
000000000000000
011100000000000
010100110000011
011100110100110
011101000000001
111110110000100
011100000011100
111100111001110

//    78    1.58854    1.58854    111    56    22    0.795745    1.02097    0.574558    1.49299    4.90703    4.90703    6.22109
segsites: 4
positions:	0	0.333333333333333	0.666666666666667	1
0000
0000
0000
0000
1111
0111
0011
0111

//    78    1.58854    1.58854    111    56    22    0.795745    1.02097    0.574558    1.49299    4.90703    4.90703    6.22109
segsites: 17
positions:	0	0.0625	0.125	0.1875	0.25	0.3125	0.375	0.4375	0.5	0.5625	0.625	0.6875	0.75	0.8125	0.875	0.9375	1
00000000000000000
10000000000000110
10111000100000111
11000111000000110
10111101101000111
10110101111011111
10110101101100111
10110101101000111

//    78    1.58854    1.58854    111    56    22    0.795745    1.02097    0.574558    1.49299    4.90703    4.90703    6.22109
segsites: 8
positions:	0	0.142857142857143	0.285714285714286	0.428571428571429	0.571428571428571	0.714285714285714	0.857142857142857	1
00000000
00000000
00000101
11001010
10111111
10111111
10111111
10111111

//    78    1.58854    1.58854    111    56    22    0.795745    1.02097    0.574558    1.49299    4.90703    4.90703    6.22109
segsites: 5
positions:	0	0.25	0.5	0.75	1
00000
01010
01000
01000
01101
01000
11000
01000

//    78    1.58854    1.58854    111    56    22    0.795745    1.02097    0.574558    1.49299    4.90703    4.90703    6.22109
segsites: 16
positions:	0	0.0666666666666667	0.133333333333333	0.2	0.266666666666667	0.333333333333333	0.4	0.466666666666667	0.533333333333333	0.6	0.666666666666667	0.733333333333333	0.8	0.866666666666667	0.933333333333333	1
0000000000000000
0000000000000000
0000110000000000
0000100000000000
0001001101000000
0110001011101101
1111101000000000
1111101001010011

//    78    1.58854    1.58854    111    56    22    0.795745    1.02097    0.574558    1.49299    4.90703    4.90703    6.22109
segsites: 5
positions:	0	0.25	0.5	0.75	1
00000
10100
10111
11101
11101
11101
11101
11101

//    78    1.58854    1.58854    111    56    22    0.795745    1.02097    0.574558    1.49299    4.90703    4.90703    6.22109
segsites: 9
positions:	0	0.125	0.25	0.375	0.5	0.625	0.75	0.875	1
000000000
010000000
011000110
010000010
110101111
110010110
100100110
100000010

//    78    1.58854    1.58854    111    56    22    0.795745    1.02097    0.574558    1.49299    4.90703    4.90703    6.22109
segsites: 9
positions:	0	0.125	0.25	0.375	0.5	0.625	0.75	0.875	1
000000000
011111111
010000000
010000000
010000000
111000000
010000000
010001110

//    78    1.58854    1.58854    111    56    22    0.795745    1.02097    0.574558    1.49299    4.90703    4.90703    6.22109
segsites: 7
positions:	0	0.166666666666667	0.333333333333333	0.5	0.666666666666667	0.833333333333333	1
0000000
0000000
0001000
0001000
0010111
0010111
0110111
1010111

//    78    1.58854    1.58854    111    56    22    0.795745    1.02097    0.574558    1.49299    4.90703    4.90703    6.22109
segsites: 3
positions:	0	0.5	1
000
100
101
101
101
101
111
101

//    78    1.58854    1.58854    111    56    22    0.795745    1.02097    0.574558    1.49299    4.90703    4.90703    6.22109
segsites: 2
positions:	0	1
00
11
00
11
00
00
00
00

//    78    1.58854    1.58854    111    56    22    0.795745    1.02097    0.574558    1.49299    4.90703    4.90703    6.22109
segsites: 10
positions:	0	0.111111111111111	0.222222222222222	0.333333333333333	0.444444444444444	0.555555555555556	0.666666666666667	0.777777777777778	0.888888888888889	1
0000000000
0000010000
0000000001
0000010000
0000100011
1000000111
0010001011
0101000111

//    78    1.58854    1.58854    111    56    22    0.795745    1.02097    0.574558    1.49299    4.90703    4.90703    6.22109
segsites: 6
positions:	0	0.2	0.4	0.6	0.8	1
000000
010000
110000
010100
000000
010000
011011
010000

//    78    1.58854    1.58854    111    56    22    0.795745    1.02097    0.574558    1.49299    4.90703    4.90703    6.22109
segsites: 4
positions:	0	0.333333333333333	0.666666666666667	1
0000
1111
0011
0011
0111
0111
0111
0111

//    78    1.58854    1.58854    111    56    22    0.795745    1.02097    0.574558    1.49299    4.90703    4.90703    6.22109
segsites: 15
positions:	0	0.0714285714285714	0.142857142857143	0.214285714285714	0.285714285714286	0.357142857142857	0.428571428571429	0.5	0.571428571428571	0.642857142857143	0.714285714285714	0.785714285714286	0.857142857142857	0.928571428571428	1
000000000000000
000110000000110
000011000010000
100010010000010
010010110000010
000010010001011
011010000000010
000010001100010

//    78    1.58854    1.58854    111    56    22    0.795745    1.02097    0.574558    1.49299    4.90703    4.90703    6.22109
segsites: 10
positions:	0	0.111111111111111	0.222222222222222	0.333333333333333	0.444444444444444	0.555555555555556	0.666666666666667	0.777777777777778	0.888888888888889	1
0000000000
0000000000
0100001001
1011100100
1101100110
1101110110
0100000000
1001100110

//    78    1.58854    1.58854    111    56    22    0.795745    1.02097    0.574558    1.49299    4.90703    4.90703    6.22109
segsites: 5
positions:	0	0.25	0.5	0.75	1
00000
11110
00000
01110
00000
01101
00000
01101

//    78    1.58854    1.58854    111    56    22    0.795745    1.02097    0.574558    1.49299    4.90703    4.90703    6.22109
segsites: 4
positions:	0	0.333333333333333	0.666666666666667	1
0000
0010
0000
0000
0010
1110
0101
0111

//    78    1.58854    1.58854    111    56    22    0.795745    1.02097    0.574558    1.49299    4.90703    4.90703    6.22109
segsites: 5
positions:	0	0.25	0.5	0.75	1
00000
00000
01101
01101
01110
10000
01100
00001

//    78    1.58854    1.58854    111    56    22    0.795745    1.02097    0.574558    1.49299    4.90703    4.90703    6.22109
segsites: 4
positions:	0	0.333333333333333	0.666666666666667	1
0000
1001
0000
0001
0001
0111
0001
1101

//    78    1.58854    1.58854    111    56    22    0.795745    1.02097    0.574558    1.49299    4.90703    4.90703    6.22109
segsites: 5
positions:	0	0.25	0.5	0.75	1
00000
00000
00000
00000
01010
01010
01111
11010

//    78    1.58854    1.58854    111    56    22    0.795745    1.02097    0.574558    1.49299    4.90703    4.90703    6.22109
segsites: 11
positions:	0	0.1	0.2	0.3	0.4	0.5	0.6	0.7	0.8	0.9	1
00000000000
11111011000
00000001010
11111011011
10000111000
10000011111
10000011000
10001011011

//    78    1.58854    1.58854    111    56    22    0.795745    1.02097    0.574558    1.49299    4.90703    4.90703    6.22109
segsites: 10
positions:	0	0.111111111111111	0.222222222222222	0.333333333333333	0.444444444444444	0.555555555555556	0.666666666666667	0.777777777777778	0.888888888888889	1
0000000000
0000000000
0000000000
0000000000
1111101111
1111101111
1111101111
0111111111

//    78    1.58854    1.58854    111    56    22    0.795745    1.02097    0.574558    1.49299    4.90703    4.90703    6.22109
segsites: 16
positions:	0	0.0666666666666667	0.133333333333333	0.2	0.266666666666667	0.333333333333333	0.4	0.466666666666667	0.533333333333333	0.6	0.666666666666667	0.733333333333333	0.8	0.866666666666667	0.933333333333333	1
0000000000000000
0100000000000000
0000000000000000
0100000000000000
1111111101111111
1111111101011111
1111111111011111
1111111101011111

//    78    1.58854    1.58854    111    56    22    0.795745    1.02097    0.574558    1.49299    4.90703    4.90703    6.22109
segsites: 9
positions:	0	0.125	0.25	0.375	0.5	0.625	0.75	0.875	1
000000000
101001101
000001000
100001001
000001000
000001000
000101010
010011000

//    78    1.58854    1.58854    111    56    22    0.795745    1.02097    0.574558    1.49299    4.90703    4.90703    6.22109
segsites: 6
positions:	0	0.2	0.4	0.6	0.8	1
000000
000000
000000
000100
101011
110000
100011
100011

//    78    1.58854    1.58854    111    56    22    0.795745    1.02097    0.574558    1.49299    4.90703    4.90703    6.22109
segsites: 17
positions:	0	0.0625	0.125	0.1875	0.25	0.3125	0.375	0.4375	0.5	0.5625	0.625	0.6875	0.75	0.8125	0.875	0.9375	1
00000000000000000
11100001000111111
00001000100000000
11110110001011111
00101110000000000
00100110000100000
00100000010000000
00100110000000000

//    78    1.58854    1.58854    111    56    22    0.795745    1.02097    0.574558    1.49299    4.90703    4.90703    6.22109
segsites: 6
positions:	0	0.2	0.4	0.6	0.8	1
000000
001111
101110
101110
110000
001111
111110
101110

//    78    1.58854    1.58854    111    56    22    0.795745    1.02097    0.574558    1.49299    4.90703    4.90703    6.22109
segsites: 6
positions:	0	0.2	0.4	0.6	0.8	1
000000
000001
110010
100100
110110
100110
101110
100110

//    78    1.58854    1.58854    111    56    22    0.795745    1.02097    0.574558    1.49299    4.90703    4.90703    6.22109
segsites: 7
positions:	0	0.166666666666667	0.333333333333333	0.5	0.666666666666667	0.833333333333333	1
0000000
0000000
1010110
1010111
1110110
1010110
1110110
1111110

//    78    1.58854    1.58854    111    56    22    0.795745    1.02097    0.574558    1.49299    4.90703    4.90703    6.22109
segsites: 15
positions:	0	0.0714285714285714	0.142857142857143	0.214285714285714	0.285714285714286	0.357142857142857	0.428571428571429	0.5	0.571428571428571	0.642857142857143	0.714285714285714	0.785714285714286	0.857142857142857	0.928571428571428	1
000000000000000
000000000000000
000111110100000
011000000010001
100111010100011
011001000110011
000101001101101
001001000100001

//    78    1.58854    1.58854    111    56    22    0.795745    1.02097    0.574558    1.49299    4.90703    4.90703    6.22109
segsites: 5
positions:	0	0.25	0.5	0.75	1
00000
00101
00100
10111
10101
11101
10101
10101

//    78    1.58854    1.58854    111    56    22    0.795745    1.02097    0.574558    1.49299    4.90703    4.90703    6.22109
segsites: 2
positions:	0	1
00
00
10
10
01
01
01
01

//    78    1.58854    1.58854    111    56    22    0.795745    1.02097    0.574558    1.49299    4.90703    4.90703    6.22109
segsites: 6
positions:	0	0.2	0.4	0.6	0.8	1
000000
000000
111101
000000
001010
000000
011000
000000

//    78    1.58854    1.58854    111    56    22    0.795745    1.02097    0.574558    1.49299    4.90703    4.90703    6.22109
segsites: 9
positions:	0	0.125	0.25	0.375	0.5	0.625	0.75	0.875	1
000000000
011110011
000000110
011011010
100010010
000010010
000010000
000010010

//    78    1.58854    1.58854    111    56    22    0.795745    1.02097    0.574558    1.49299    4.90703    4.90703    6.22109
segsites: 4
positions:	0	0.333333333333333	0.666666666666667	1
0000
0000
0100
0001
1000
1000
1000
0010

//    78    1.58854    1.58854    111    56    22    0.795745    1.02097    0.574558    1.49299    4.90703    4.90703    6.22109
segsites: 3
positions:	0	0.5	1
000
000
000
110
000
000
001
110

//    78    1.58854    1.58854    111    56    22    0.795745    1.02097    0.574558    1.49299    4.90703    4.90703    6.22109
segsites: 7
positions:	0	0.166666666666667	0.333333333333333	0.5	0.666666666666667	0.833333333333333	1
0000000
0011110
0110000
0011001
0010000
1011000
0010000
0011100

//    78    1.58854    1.58854    111    56    22    0.795745    1.02097    0.574558    1.49299    4.90703    4.90703    6.22109
segsites: 26
positions:	0	0.04	0.08	0.12	0.16	0.2	0.24	0.28	0.32	0.36	0.4	0.44	0.48	0.52	0.56	0.6	0.64	0.68	0.72	0.76	0.8	0.84	0.88	0.92	0.96	1
00000000000000000000000000
00010010011110000010001111
01000110100010000000000010
00010011100011000011001110
00001110000010101000000110
00001010101010010011110110
10001110100010000100000110
00100110100010000010110111

//    78    1.58854    1.58854    111    56    22    0.795745    1.02097    0.574558    1.49299    4.90703    4.90703    6.22109
segsites: 9
positions:	0	0.125	0.25	0.375	0.5	0.625	0.75	0.875	1
000000000
110011111
110000100
110011100
010000100
110100100
000011000
011011100

//    78    1.58854    1.58854    111    56    22    0.795745    1.02097    0.574558    1.49299    4.90703    4.90703    6.22109
segsites: 9
positions:	0	0.125	0.25	0.375	0.5	0.625	0.75	0.875	1
000000000
011000000
001010000
001001001
101010000
001000000
001100111
011000001

//    78    1.58854    1.58854    111    56    22    0.795745    1.02097    0.574558    1.49299    4.90703    4.90703    6.22109
segsites: 13
positions:	0	0.0833333333333333	0.166666666666667	0.25	0.333333333333333	0.416666666666667	0.5	0.583333333333333	0.666666666666667	0.75	0.833333333333333	0.916666666666667	1
0000000000000
0000000001010
0000000001010
0000000001010
1111111101111
1111111101111
1110101101111
1111111111111

//    78    1.58854    1.58854    111    56    22    0.795745    1.02097    0.574558    1.49299    4.90703    4.90703    6.22109
segsites: 12
positions:	0	0.0909090909090909	0.181818181818182	0.272727272727273	0.363636363636364	0.454545454545455	0.545454545454545	0.636363636363636	0.727272727272727	0.818181818181818	0.909090909090909	1
000000000000
000100000000
000000000001
000000001000
100000110111
011011000011
100000110001
011011000001

//    78    1.58854    1.58854    111    56    22    0.795745    1.02097    0.574558    1.49299    4.90703    4.90703    6.22109
segsites: 3
positions:	0	0.5	1
000
101
000
110
000
010
000
000

//    78    1.58854    1.58854    111    56    22    0.795745    1.02097    0.574558    1.49299    4.90703    4.90703    6.22109
segsites: 2
positions:	0	1
00
01
11
11
01
01
01
01

//    78    1.58854    1.58854    111    56    22    0.795745    1.02097    0.574558    1.49299    4.90703    4.90703    6.22109
segsites: 2
positions:	0	1
00
11
00
00
00
00
00
10

//    78    1.58854    1.58854    111    56    22    0.795745    1.02097    0.574558    1.49299    4.90703    4.90703    6.22109
segsites: 4
positions:	0	0.333333333333333	0.666666666666667	1
0000
0000
0000
0000
1011
0101
0001
0001

//    78    1.58854    1.58854    111    56    22    0.795745    1.02097    0.574558    1.49299    4.90703    4.90703    6.22109
segsites: 9
positions:	0	0.125	0.25	0.375	0.5	0.625	0.75	0.875	1
000000000
000000000
000001000
000000000
000010011
000010111
010010011
101110010

//    78    1.58854    1.58854    111    56    22    0.795745    1.02097    0.574558    1.49299    4.90703    4.90703    6.22109
segsites: 11
positions:	0	0.1	0.2	0.3	0.4	0.5	0.6	0.7	0.8	0.9	1
00000000000
00000000000
00000000000
01001000000
10110111101
10110111111
10010110101
00100001001

//    78    1.58854    1.58854    111    56    22    0.795745    1.02097    0.574558    1.49299    4.90703    4.90703    6.22109
segsites: 3
positions:	0	0.5	1
000
010
100
010
010
011
010
010

//    78    1.58854    1.58854    111    56    22    0.795745    1.02097    0.574558    1.49299    4.90703    4.90703    6.22109
segsites: 4
positions:	0	0.333333333333333	0.666666666666667	1
0000
0111
1001
0001
0001
0011
0001
0001

//    78    1.58854    1.58854    111    56    22    0.795745    1.02097    0.574558    1.49299    4.90703    4.90703    6.22109
segsites: 8
positions:	0	0.142857142857143	0.285714285714286	0.428571428571429	0.571428571428571	0.714285714285714	0.857142857142857	1
00000000
10111000
00001001
10011101
00001011
00001001
00000001
01000001

//    78    1.58854    1.58854    111    56    22    0.795745    1.02097    0.574558    1.49299    4.90703    4.90703    6.22109
segsites: 6
positions:	0	0.2	0.4	0.6	0.8	1
000000
000000
000000
111011
111110
111011
111111
111011

//    78    1.58854    1.58854    111    56    22    0.795745    1.02097    0.574558    1.49299    4.90703    4.90703    6.22109
segsites: 3
positions:	0	0.5	1
000
000
000
000
000
010
101
000

//    78    1.58854    1.58854    111    56    22    0.795745    1.02097    0.574558    1.49299    4.90703    4.90703    6.22109
segsites: 3
positions:	0	0.5	1
000
001
100
100
000
010
000
000

//    78    1.58854    1.58854    111    56    22    0.795745    1.02097    0.574558    1.49299    4.90703    4.90703    6.22109
segsites: 6
positions:	0	0.2	0.4	0.6	0.8	1
000000
010101
000000
011100
010101
110101
000000
010111

//    78    1.58854    1.58854    111    56    22    0.795745    1.02097    0.574558    1.49299    4.90703    4.90703    6.22109
segsites: 14
positions:	0	0.0769230769230769	0.153846153846154	0.230769230769231	0.307692307692308	0.384615384615385	0.461538461538462	0.538461538461539	0.615384615384615	0.692307692307692	0.769230769230769	0.846153846153846	0.923076923076923	1
00000000000000
00000000110010
01111110110000
00100101110100
01101100000010
00101100001010
00110000000011
10110100111010

//    78    1.58854    1.58854    111    56    22    0.795745    1.02097    0.574558    1.49299    4.90703    4.90703    6.22109
segsites: 7
positions:	0	0.166666666666667	0.333333333333333	0.5	0.666666666666667	0.833333333333333	1
0000000
0000000
0000000
0000000
1111100
0011100
0011101
0011110

//    78    1.58854    1.58854    111    56    22    0.795745    1.02097    0.574558    1.49299    4.90703    4.90703    6.22109
segsites: 9
positions:	0	0.125	0.25	0.375	0.5	0.625	0.75	0.875	1
000000000
101010010
000010000
000011110
000110000
010010000
100010000
100010011

//    78    1.58854    1.58854    111    56    22    0.795745    1.02097    0.574558    1.49299    4.90703    4.90703    6.22109
segsites: 4
positions:	0	0.333333333333333	0.666666666666667	1
0000
0000
1110
0000
0111
0111
0111
0001

//    78    1.58854    1.58854    111    56    22    0.795745    1.02097    0.574558    1.49299    4.90703    4.90703    6.22109
segsites: 3
positions:	0	0.5	1
000
100
001
000
000
000
010
000

//    78    1.58854    1.58854    111    56    22    0.795745    1.02097    0.574558    1.49299    4.90703    4.90703    6.22109
segsites: 4
positions:	0	0.333333333333333	0.666666666666667	1
0000
0000
0000
0000
0101
0101
0101
1111

//    78    1.58854    1.58854    111    56    22    0.795745    1.02097    0.574558    1.49299    4.90703    4.90703    6.22109
segsites: 21
positions:	0	0.05	0.1	0.15	0.2	0.25	0.3	0.35	0.4	0.45	0.5	0.55	0.6	0.65	0.7	0.75	0.8	0.85	0.9	0.95	1
000000000000000000000
000000000000000000000
111000000010000000000
000000000000000000000
111111111111111111111
111111111111111111111
000111111111111111111
000111111111111111111

//    78    1.58854    1.58854    111    56    22    0.795745    1.02097    0.574558    1.49299    4.90703    4.90703    6.22109
segsites: 9
positions:	0	0.125	0.25	0.375	0.5	0.625	0.75	0.875	1
000000000
000011111
100001101
001101101
010001101
001101111
010001101
001101101

//    78    1.58854    1.58854    111    56    22    0.795745    1.02097    0.574558    1.49299    4.90703    4.90703    6.22109
segsites: 5
positions:	0	0.25	0.5	0.75	1
00000
01110
11000
11000
11000
11000
11001
11000

//    78    1.58854    1.58854    111    56    22    0.795745    1.02097    0.574558    1.49299    4.90703    4.90703    6.22109
segsites: 9
positions:	0	0.125	0.25	0.375	0.5	0.625	0.75	0.875	1
000000000
001110000
110000000
100100000
110101111
100101110
110101111
100101110

//    78    1.58854    1.58854    111    56    22    0.795745    1.02097    0.574558    1.49299    4.90703    4.90703    6.22109
segsites: 12
positions:	0	0.0909090909090909	0.181818181818182	0.272727272727273	0.363636363636364	0.454545454545455	0.545454545454545	0.636363636363636	0.727272727272727	0.818181818181818	0.909090909090909	1
000000000000
000000001010
001000100010
100000000010
001100110011
011100110011
001101100111
000010110011

//    78    1.58854    1.58854    111    56    22    0.795745    1.02097    0.574558    1.49299    4.90703    4.90703    6.22109
segsites: 5
positions:	0	0.25	0.5	0.75	1
00000
00000
00000
10001
00000
00010
01000
00100

//    78    1.58854    1.58854    111    56    22    0.795745    1.02097    0.574558    1.49299    4.90703    4.90703    6.22109
segsites: 5
positions:	0	0.25	0.5	0.75	1
00000
01000
11001
01100
11101
11111
11101
11101

//    78    1.58854    1.58854    111    56    22    0.795745    1.02097    0.574558    1.49299    4.90703    4.90703    6.22109
segsites: 27
positions:	0	0.0384615384615385	0.0769230769230769	0.115384615384615	0.153846153846154	0.192307692307692	0.230769230769231	0.269230769230769	0.307692307692308	0.346153846153846	0.384615384615385	0.423076923076923	0.461538461538462	0.5	0.538461538461539	0.576923076923077	0.615384615384615	0.653846153846154	0.692307692307692	0.730769230769231	0.769230769230769	0.807692307692308	0.846153846153846	0.884615384615385	0.923076923076923	0.961538461538462	1
000000000000000000000000000
000000000000000000000000010
110110110011001011001010100
110110010100011111010111011
010111111000001011011010000
111110010100111011110111011
010111011000001011111010100
110110010100101011111110011

//    78    1.58854    1.58854    111    56    22    0.795745    1.02097    0.574558    1.49299    4.90703    4.90703    6.22109
segsites: 6
positions:	0	0.2	0.4	0.6	0.8	1
000000
111011
000000
111011
000000
111011
110100
111111

//    78    1.58854    1.58854    111    56    22    0.795745    1.02097    0.574558    1.49299    4.90703    4.90703    6.22109
segsites: 7
positions:	0	0.166666666666667	0.333333333333333	0.5	0.666666666666667	0.833333333333333	1
0000000
1000010
1010010
1010010
1010010
1011111
1000010
1100010

//    78    1.58854    1.58854    111    56    22    0.795745    1.02097    0.574558    1.49299    4.90703    4.90703    6.22109
segsites: 3
positions:	0	0.5	1
000
110
010
011
000
100
101
101

//    78    1.58854    1.58854    111    56    22    0.795745    1.02097    0.574558    1.49299    4.90703    4.90703    6.22109
segsites: 10
positions:	0	0.111111111111111	0.222222222222222	0.333333333333333	0.444444444444444	0.555555555555556	0.666666666666667	0.777777777777778	0.888888888888889	1
0000000000
0101110011
1000110011
0000111011
0100000000
0101100000
0101000100
0111000000

//    78    1.58854    1.58854    111    56    22    0.795745    1.02097    0.574558    1.49299    4.90703    4.90703    6.22109
segsites: 11
positions:	0	0.1	0.2	0.3	0.4	0.5	0.6	0.7	0.8	0.9	1
00000000000
01001010000
01001110001
01001010010
01101110001
11011010010
00001110001
01001011110

//    78    1.58854    1.58854    111    56    22    0.795745    1.02097    0.574558    1.49299    4.90703    4.90703    6.22109
segsites: 6
positions:	0	0.2	0.4	0.6	0.8	1
000000
010100
000010
000000
000010
101011
000010
000010

//    78    1.58854    1.58854    111    56    22    0.795745    1.02097    0.574558    1.49299    4.90703    4.90703    6.22109
segsites: 7
positions:	0	0.166666666666667	0.333333333333333	0.5	0.666666666666667	0.833333333333333	1
0000000
0000011
1000000
0011101
0000001
0110001
0100001
0110001

//    78    1.58854    1.58854    111    56    22    0.795745    1.02097    0.574558    1.49299    4.90703    4.90703    6.22109
segsites: 7
positions:	0	0.166666666666667	0.333333333333333	0.5	0.666666666666667	0.833333333333333	1
0000000
0100000
1001001
0000000
1000011
1000101
1000001
1010000

//    78    1.58854    1.58854    111    56    22    0.795745    1.02097    0.574558    1.49299    4.90703    4.90703    6.22109
segsites: 4
positions:	0	0.333333333333333	0.666666666666667	1
0000
0000
0001
0000
1100
0000
0010
0000

//    78    1.58854    1.58854    111    56    22    0.795745    1.02097    0.574558    1.49299    4.90703    4.90703    6.22109
segsites: 3
positions:	0	0.5	1
000
010
000
100
001
000
001
000

//    78    1.58854    1.58854    111    56    22    0.795745    1.02097    0.574558    1.49299    4.90703    4.90703    6.22109
segsites: 7
positions:	0	0.166666666666667	0.333333333333333	0.5	0.666666666666667	0.833333333333333	1
0000000
1010001
0110000
0010000
0000001
0010001
0001001
0010111

//    78    1.58854    1.58854    111    56    22    0.795745    1.02097    0.574558    1.49299    4.90703    4.90703    6.22109
segsites: 4
positions:	0	0.333333333333333	0.666666666666667	1
0000
0000
0000
0110
1000
1010
0000
1011

//    78    1.58854    1.58854    111    56    22    0.795745    1.02097    0.574558    1.49299    4.90703    4.90703    6.22109
segsites: 2
positions:	0	1
00
00
11
00
00
00
10
00

//    78    1.58854    1.58854    111    56    22    0.795745    1.02097    0.574558    1.49299    4.90703    4.90703    6.22109
segsites: 5
positions:	0	0.25	0.5	0.75	1
00000
00000
01000
01000
11111
11110
01110
11110

//    78    1.58854    1.58854    111    56    22    0.795745    1.02097    0.574558    1.49299    4.90703    4.90703    6.22109
segsites: 6
positions:	0	0.2	0.4	0.6	0.8	1
000000
010111
110100
011100
000100
010100
000100
000100

//    78    1.58854    1.58854    111    56    22    0.795745    1.02097    0.574558    1.49299    4.90703    4.90703    6.22109
segsites: 4
positions:	0	0.333333333333333	0.666666666666667	1
0000
0010
0110
0110
0010
1011
0001
0011

//    78    1.58854    1.58854    111    56    22    0.795745    1.02097    0.574558    1.49299    4.90703    4.90703    6.22109
segsites: 2
positions:	0	1
00
00
00
01
00
00
10
00

//    78    1.58854    1.58854    111    56    22    0.795745    1.02097    0.574558    1.49299    4.90703    4.90703    6.22109
segsites: 6
positions:	0	0.2	0.4	0.6	0.8	1
000000
101110
110010
101011
010000
010000
010000
010000

//    78    1.58854    1.58854    111    56    22    0.795745    1.02097    0.574558    1.49299    4.90703    4.90703    6.22109
segsites: 13
positions:	0	0.0833333333333333	0.166666666666667	0.25	0.333333333333333	0.416666666666667	0.5	0.583333333333333	0.666666666666667	0.75	0.833333333333333	0.916666666666667	1
0000000000000
0001000000000
0111101100011
1001010001101
0001000000000
0001000001100
0000000000000
0001000011101

//    78    1.58854    1.58854    111    56    22    0.795745    1.02097    0.574558    1.49299    4.90703    4.90703    6.22109
segsites: 13
positions:	0	0.0833333333333333	0.166666666666667	0.25	0.333333333333333	0.416666666666667	0.5	0.583333333333333	0.666666666666667	0.75	0.833333333333333	0.916666666666667	1
0000000000000
0001100000000
0011100000001
1001111100010
0000100000000
0101100010000
0011100001100
0011100001100

//    78    1.58854    1.58854    111    56    22    0.795745    1.02097    0.574558    1.49299    4.90703    4.90703    6.22109
segsites: 2
positions:	0	1
00
00
00
01
10
10
00
00

//    78    1.58854    1.58854    111    56    22    0.795745    1.02097    0.574558    1.49299    4.90703    4.90703    6.22109
segsites: 5
positions:	0	0.25	0.5	0.75	1
00000
00100
00000
00000
01010
11011
11010
11010

//    78    1.58854    1.58854    111    56    22    0.795745    1.02097    0.574558    1.49299    4.90703    4.90703    6.22109
segsites: 10
positions:	0	0.111111111111111	0.222222222222222	0.333333333333333	0.444444444444444	0.555555555555556	0.666666666666667	0.777777777777778	0.888888888888889	1
0000000000
0000000000
0000000000
1100100000
0001011111
0110011111
0000011111
0000011111

//    78    1.58854    1.58854    111    56    22    0.795745    1.02097    0.574558    1.49299    4.90703    4.90703    6.22109
segsites: 2
positions:	0	1
00
00
00
00
00
10
11
10

//    78    1.58854    1.58854    111    56    22    0.795745    1.02097    0.574558    1.49299    4.90703    4.90703    6.22109
segsites: 17
positions:	0	0.0625	0.125	0.1875	0.25	0.3125	0.375	0.4375	0.5	0.5625	0.625	0.6875	0.75	0.8125	0.875	0.9375	1
00000000000000000
11001101011110010
11001101000000000
11001111101110110
01111101001101001
01001101001110000
01101000001100000
01001101001100100

//    78    1.58854    1.58854    111    56    22    0.795745    1.02097    0.574558    1.49299    4.90703    4.90703    6.22109
segsites: 5
positions:	0	0.25	0.5	0.75	1
00000
01011
00010
00010
00010
00110
10010
01010

//    78    1.58854    1.58854    111    56    22    0.795745    1.02097    0.574558    1.49299    4.90703    4.90703    6.22109
segsites: 2
positions:	0	1
00
00
01
00
10
10
10
10

//    78    1.58854    1.58854    111    56    22    0.795745    1.02097    0.574558    1.49299    4.90703    4.90703    6.22109
segsites: 17
positions:	0	0.0625	0.125	0.1875	0.25	0.3125	0.375	0.4375	0.5	0.5625	0.625	0.6875	0.75	0.8125	0.875	0.9375	1
00000000000000000
11011000010110001
01010000000010001
01010000000010001
01010100000110000
01110000000110000
01010011000101010
01010000111110100

//    78    1.58854    1.58854    111    56    22    0.795745    1.02097    0.574558    1.49299    4.90703    4.90703    6.22109
segsites: 2
positions:	0	1
00
00
01
10
11
11
11
11

//    78    1.58854    1.58854    111    56    22    0.795745    1.02097    0.574558    1.49299    4.90703    4.90703    6.22109
segsites: 2
positions:	0	1
00
00
00
10
00
11
10
11

//    78    1.58854    1.58854    111    56    22    0.795745    1.02097    0.574558    1.49299    4.90703    4.90703    6.22109
segsites: 21
positions:	0	0.05	0.1	0.15	0.2	0.25	0.3	0.35	0.4	0.45	0.5	0.55	0.6	0.65	0.7	0.75	0.8	0.85	0.9	0.95	1
000000000000000000000
011000000111011011110
000000101101101010000
010100000101001110000
010010010101001010000
110001000101001010000
000000000100101101011
010000000111001101010

//    78    1.58854    1.58854    111    56    22    0.795745    1.02097    0.574558    1.49299    4.90703    4.90703    6.22109
segsites: 6
positions:	0	0.2	0.4	0.6	0.8	1
000000
010010
010000
010000
110001
010000
110101
011000

//    78    1.58854    1.58854    111    56    22    0.795745    1.02097    0.574558    1.49299    4.90703    4.90703    6.22109
segsites: 3
positions:	0	0.5	1
000
001
010
101
000
000
000
000

//    78    1.58854    1.58854    111    56    22    0.795745    1.02097    0.574558    1.49299    4.90703    4.90703    6.22109
segsites: 2
positions:	0	1
00
00
00
00
11
11
11
11

//    78    1.58854    1.58854    111    56    22    0.795745    1.02097    0.574558    1.49299    4.90703    4.90703    6.22109
segsites: 2
positions:	0	1
00
00
00
10
00
01
10
10

//    78    1.58854    1.58854    111    56    22    0.795745    1.02097    0.574558    1.49299    4.90703    4.90703    6.22109
segsites: 4
positions:	0	0.333333333333333	0.666666666666667	1
0000
1100
1001
1110
1001
1001
1001
1011

//    78    1.58854    1.58854    111    56    22    0.795745    1.02097    0.574558    1.49299    4.90703    4.90703    6.22109
segsites: 21
positions:	0	0.05	0.1	0.15	0.2	0.25	0.3	0.35	0.4	0.45	0.5	0.55	0.6	0.65	0.7	0.75	0.8	0.85	0.9	0.95	1
000000000000000000000
100110001110100000000
001000010100011000010
100100001101100100011
011000001001010010100
000011001101000001110
001000100000000000000
001100001000000000000

//    78    1.58854    1.58854    111    56    22    0.795745    1.02097    0.574558    1.49299    4.90703    4.90703    6.22109
segsites: 11
positions:	0	0.1	0.2	0.3	0.4	0.5	0.6	0.7	0.8	0.9	1
00000000000
11111111101
00100000001
11101111101
01100100011
01101100011
01100100011
01100100011

//    78    1.58854    1.58854    111    56    22    0.795745    1.02097    0.574558    1.49299    4.90703    4.90703    6.22109
segsites: 6
positions:	0	0.2	0.4	0.6	0.8	1
000000
000000
000000
000000
111111
111111
111111
111111

//    78    1.58854    1.58854    111    56    22    0.795745    1.02097    0.574558    1.49299    4.90703    4.90703    6.22109
segsites: 3
positions:	0	0.5	1
000
000
010
000
000
000
001
100

//    78    1.58854    1.58854    111    56    22    0.795745    1.02097    0.574558    1.49299    4.90703    4.90703    6.22109
segsites: 27
positions:	0	0.0384615384615385	0.0769230769230769	0.115384615384615	0.153846153846154	0.192307692307692	0.230769230769231	0.269230769230769	0.307692307692308	0.346153846153846	0.384615384615385	0.423076923076923	0.461538461538462	0.5	0.538461538461539	0.576923076923077	0.615384615384615	0.653846153846154	0.692307692307692	0.730769230769231	0.769230769230769	0.807692307692308	0.846153846153846	0.884615384615385	0.923076923076923	0.961538461538462	1
000000000000000000000000000
001000000000000000100000100
000000000000000000100000000
000000000100000000100000000
010010100011100010111111011
010001001001111011111111011
010110100010100011111111011
110001011001100111111111011

//    78    1.58854    1.58854    111    56    22    0.795745    1.02097    0.574558    1.49299    4.90703    4.90703    6.22109
segsites: 6
positions:	0	0.2	0.4	0.6	0.8	1
000000
000000
000001
000001
010111
010001
010001
111001

//    78    1.58854    1.58854    111    56    22    0.795745    1.02097    0.574558    1.49299    4.90703    4.90703    6.22109
segsites: 22
positions:	0	0.0476190476190476	0.0952380952380952	0.142857142857143	0.19047619047619	0.238095238095238	0.285714285714286	0.333333333333333	0.380952380952381	0.428571428571429	0.476190476190476	0.523809523809524	0.571428571428571	0.619047619047619	0.666666666666667	0.714285714285714	0.761904761904762	0.80952380952381	0.857142857142857	0.904761904761905	0.952380952380952	1
0000000000000000000000
0110100010010100100000
0001100111100000101101
0110100111100000101101
0100001000000010000000
0100110010000010000000
1001000010001010000100
0110100010000011110010

//    78    1.58854    1.58854    111    56    22    0.795745    1.02097    0.574558    1.49299    4.90703    4.90703    6.22109
segsites: 8
positions:	0	0.142857142857143	0.285714285714286	0.428571428571429	0.571428571428571	0.714285714285714	0.857142857142857	1
00000000
01010010
00000000
00001001
10000000
00001011
10000101
10100001

//    78    1.58854    1.58854    111    56    22    0.795745    1.02097    0.574558    1.49299    4.90703    4.90703    6.22109
segsites: 3
positions:	0	0.5	1
000
100
000
000
000
010
000
001

//    78    1.58854    1.58854    111    56    22    0.795745    1.02097    0.574558    1.49299    4.90703    4.90703    6.22109
segsites: 2
positions:	0	1
00
00
00
00
00
01
00
10

//    78    1.58854    1.58854    111    56    22    0.795745    1.02097    0.574558    1.49299    4.90703    4.90703    6.22109
segsites: 23
positions:	0	0.0454545454545455	0.0909090909090909	0.136363636363636	0.181818181818182	0.227272727272727	0.272727272727273	0.318181818181818	0.363636363636364	0.409090909090909	0.454545454545455	0.5	0.545454545454545	0.590909090909091	0.636363636363636	0.681818181818182	0.727272727272727	0.772727272727273	0.818181818181818	0.863636363636364	0.909090909090909	0.954545454545455	1
00000000000000000000000
00001000000000000000010
00000000000000000001000
00001000000010000000000
11111111111101111110000
11111111111101111100111
11111111111101111100110
11111111111101111100110

//    78    1.58854    1.58854    111    56    22    0.795745    1.02097    0.574558    1.49299    4.90703    4.90703    6.22109
segsites: 3
positions:	0	0.5	1
000
100
011
011
000
000
000
000

//    78    1.58854    1.58854    111    56    22    0.795745    1.02097    0.574558    1.49299    4.90703    4.90703    6.22109
segsites: 5
positions:	0	0.25	0.5	0.75	1
00000
00000
00011
00011
01101
11001
01101
01001

//    78    1.58854    1.58854    111    56    22    0.795745    1.02097    0.574558    1.49299    4.90703    4.90703    6.22109
segsites: 11
positions:	0	0.1	0.2	0.3	0.4	0.5	0.6	0.7	0.8	0.9	1
00000000000
10010000000
00000001000
00000010000
00100100101
01000100011
00000100101
00001100101

//    78    1.58854    1.58854    111    56    22    0.795745    1.02097    0.574558    1.49299    4.90703    4.90703    6.22109
segsites: 5
positions:	0	0.25	0.5	0.75	1
00000
00000
00000
00000
00011
00100
01000
10100

//    78    1.58854    1.58854    111    56    22    0.795745    1.02097    0.574558    1.49299    4.90703    4.90703    6.22109
segsites: 4
positions:	0	0.333333333333333	0.666666666666667	1
0000
0011
0010
0110
0001
1011
0001
0111

//    78    1.58854    1.58854    111    56    22    0.795745    1.02097    0.574558    1.49299    4.90703    4.90703    6.22109
segsites: 13
positions:	0	0.0833333333333333	0.166666666666667	0.25	0.333333333333333	0.416666666666667	0.5	0.583333333333333	0.666666666666667	0.75	0.833333333333333	0.916666666666667	1
0000000000000
0000000000000
0110110010010
0000101001001
0110010010100
0000100001000
0110110011000
1111110111000

//    78    1.58854    1.58854    111    56    22    0.795745    1.02097    0.574558    1.49299    4.90703    4.90703    6.22109
segsites: 9
positions:	0	0.125	0.25	0.375	0.5	0.625	0.75	0.875	1
000000000
000000001
000000010
000000100
001100010
000010010
010111010
100110000

//    78    1.58854    1.58854    111    56    22    0.795745    1.02097    0.574558    1.49299    4.90703    4.90703    6.22109
segsites: 14
positions:	0	0.0769230769230769	0.153846153846154	0.230769230769231	0.307692307692308	0.384615384615385	0.461538461538462	0.538461538461539	0.615384615384615	0.692307692307692	0.769230769230769	0.846153846153846	0.923076923076923	1
00000000000000
00001010111110
00000001000000
00010000001111
00000100001010
01101010101010
10000000000000
00100010010110

//    78    1.58854    1.58854    111    56    22    0.795745    1.02097    0.574558    1.49299    4.90703    4.90703    6.22109
segsites: 8
positions:	0	0.142857142857143	0.285714285714286	0.428571428571429	0.571428571428571	0.714285714285714	0.857142857142857	1
00000000
10000001
10100010
10100010
11000000
10000000
10000000
10011101

//    78    1.58854    1.58854    111    56    22    0.795745    1.02097    0.574558    1.49299    4.90703    4.90703    6.22109
segsites: 8
positions:	0	0.142857142857143	0.285714285714286	0.428571428571429	0.571428571428571	0.714285714285714	0.857142857142857	1
00000000
01011111
00111000
10111111
00011111
01011111
00011000
00111111

//    78    1.58854    1.58854    111    56    22    0.795745    1.02097    0.574558    1.49299    4.90703    4.90703    6.22109
segsites: 3
positions:	0	0.5	1
000
000
001
100
111
101
101
101

//    78    1.58854    1.58854    111    56    22    0.795745    1.02097    0.574558    1.49299    4.90703    4.90703    6.22109
segsites: 7
positions:	0	0.166666666666667	0.333333333333333	0.5	0.666666666666667	0.833333333333333	1
0000000
1100110
1100000
1100000
0000011
1000011
1011110
1001110

//    78    1.58854    1.58854    111    56    22    0.795745    1.02097    0.574558    1.49299    4.90703    4.90703    6.22109
segsites: 2
positions:	0	1
00
01
00
00
10
10
10
10

//    78    1.58854    1.58854    111    56    22    0.795745    1.02097    0.574558    1.49299    4.90703    4.90703    6.22109
segsites: 11
positions:	0	0.1	0.2	0.3	0.4	0.5	0.6	0.7	0.8	0.9	1
00000000000
00000000000
00000000000
00000000000
10010001101
01001110010
11011111111
11111111111

//    78    1.58854    1.58854    111    56    22    0.795745    1.02097    0.574558    1.49299    4.90703    4.90703    6.22109
segsites: 10
positions:	0	0.111111111111111	0.222222222222222	0.333333333333333	0.444444444444444	0.555555555555556	0.666666666666667	0.777777777777778	0.888888888888889	1
0000000000
0000010000
0011101100
1111100100
0011100110
0001100100
0000100100
0001000101

//    78    1.58854    1.58854    111    56    22    0.795745    1.02097    0.574558    1.49299    4.90703    4.90703    6.22109
segsites: 4
positions:	0	0.333333333333333	0.666666666666667	1
0000
0001
0011
0011
0111
0011
1011
0011

//    78    1.58854    1.58854    111    56    22    0.795745    1.02097    0.574558    1.49299    4.90703    4.90703    6.22109
segsites: 2
positions:	0	1
00
00
00
00
11
11
10
10

//    78    1.58854    1.58854    111    56    22    0.795745    1.02097    0.574558    1.49299    4.90703    4.90703    6.22109
segsites: 3
positions:	0	0.5	1
000
100
000
010
000
011
000
000

//    78    1.58854    1.58854    111    56    22    0.795745    1.02097    0.574558    1.49299    4.90703    4.90703    6.22109
segsites: 11
positions:	0	0.1	0.2	0.3	0.4	0.5	0.6	0.7	0.8	0.9	1
00000000000
11111001000
00000100000
00000110100
00000100010
00001001000
00000100001
00000100000

//    78    1.58854    1.58854    111    56    22    0.795745    1.02097    0.574558    1.49299    4.90703    4.90703    6.22109
segsites: 5
positions:	0	0.25	0.5	0.75	1
00000
10000
10000
11000
00000
10100
10000
10011

//    78    1.58854    1.58854    111    56    22    0.795745    1.02097    0.574558    1.49299    4.90703    4.90703    6.22109
segsites: 4
positions:	0	0.333333333333333	0.666666666666667	1
0000
1111
0100
0100
0100
0100
0100
0100

//    78    1.58854    1.58854    111    56    22    0.795745    1.02097    0.574558    1.49299    4.90703    4.90703    6.22109
segsites: 9
positions:	0	0.125	0.25	0.375	0.5	0.625	0.75	0.875	1
000000000
001100010
000000111
001000010
101001010
001011010
011001010
011001010

//    78    1.58854    1.58854    111    56    22    0.795745    1.02097    0.574558    1.49299    4.90703    4.90703    6.22109
segsites: 6
positions:	0	0.2	0.4	0.6	0.8	1
000000
000000
000000
000000
111111
110101
110111
110111

//    78    1.58854    1.58854    111    56    22    0.795745    1.02097    0.574558    1.49299    4.90703    4.90703    6.22109
segsites: 8
positions:	0	0.142857142857143	0.285714285714286	0.428571428571429	0.571428571428571	0.714285714285714	0.857142857142857	1
00000000
10000011
10010001
11000101
00000000
10000001
10110101
10001101

//    78    1.58854    1.58854    111    56    22    0.795745    1.02097    0.574558    1.49299    4.90703    4.90703    6.22109
segsites: 4
positions:	0	0.333333333333333	0.666666666666667	1
0000
1001
0100
0001
1010
1000
1000
1000

//    78    1.58854    1.58854    111    56    22    0.795745    1.02097    0.574558    1.49299    4.90703    4.90703    6.22109
segsites: 8
positions:	0	0.142857142857143	0.285714285714286	0.428571428571429	0.571428571428571	0.714285714285714	0.857142857142857	1
00000000
10000000
10111001
10110000
10110101
10110000
10110110
11110100

//    78    1.58854    1.58854    111    56    22    0.795745    1.02097    0.574558    1.49299    4.90703    4.90703    6.22109
segsites: 7
positions:	0	0.166666666666667	0.333333333333333	0.5	0.666666666666667	0.833333333333333	1
0000000
0010000
1111110
1011110
1011111
1011110
1011010
1010110

//    78    1.58854    1.58854    111    56    22    0.795745    1.02097    0.574558    1.49299    4.90703    4.90703    6.22109
segsites: 18
positions:	0	0.0588235294117647	0.117647058823529	0.176470588235294	0.235294117647059	0.294117647058824	0.352941176470588	0.411764705882353	0.470588235294118	0.529411764705882	0.588235294117647	0.647058823529412	0.705882352941176	0.764705882352941	0.823529411764706	0.882352941176471	0.941176470588235	1
000000000000000000
110001110001011001
011100110100000010
010100110010000000
011110110010100100
010100111010010000
001100100000000000
110000110011011000

//    78    1.58854    1.58854    111    56    22    0.795745    1.02097    0.574558    1.49299    4.90703    4.90703    6.22109
segsites: 4
positions:	0	0.333333333333333	0.666666666666667	1
0000
1000
0000
1110
0011
1011
0001
0011

//    78    1.58854    1.58854    111    56    22    0.795745    1.02097    0.574558    1.49299    4.90703    4.90703    6.22109
segsites: 6
positions:	0	0.2	0.4	0.6	0.8	1
000000
111011
110010
110010
110010
111010
101000
111111

//    78    1.58854    1.58854    111    56    22    0.795745    1.02097    0.574558    1.49299    4.90703    4.90703    6.22109
segsites: 2
positions:	0	1
00
01
00
01
00
11
00
01

//    78    1.58854    1.58854    111    56    22    0.795745    1.02097    0.574558    1.49299    4.90703    4.90703    6.22109
segsites: 8
positions:	0	0.142857142857143	0.285714285714286	0.428571428571429	0.571428571428571	0.714285714285714	0.857142857142857	1
00000000
00000001
00001011
11100011
11101011
11101011
11101011
11110111

//    78    1.58854    1.58854    111    56    22    0.795745    1.02097    0.574558    1.49299    4.90703    4.90703    6.22109
segsites: 14
positions:	0	0.0769230769230769	0.153846153846154	0.230769230769231	0.307692307692308	0.384615384615385	0.461538461538462	0.538461538461539	0.615384615384615	0.692307692307692	0.769230769230769	0.846153846153846	0.923076923076923	1
00000000000000
00011100011111
10101100010000
01011110010000
00101101000001
00011100011001
00111000101001
00111000101001

//    78    1.58854    1.58854    111    56    22    0.795745    1.02097    0.574558    1.49299    4.90703    4.90703    6.22109
segsites: 10
positions:	0	0.111111111111111	0.222222222222222	0.333333333333333	0.444444444444444	0.555555555555556	0.666666666666667	0.777777777777778	0.888888888888889	1
0000000000
0010110000
1111111111
1111111111
1110110110
1111111101
1110111110
1111111101

//    78    1.58854    1.58854    111    56    22    0.795745    1.02097    0.574558    1.49299    4.90703    4.90703    6.22109
segsites: 7
positions:	0	0.166666666666667	0.333333333333333	0.5	0.666666666666667	0.833333333333333	1
0000000
0100000
1111101
1111111
0100000
0100000
0100000
0100000

//    78    1.58854    1.58854    111    56    22    0.795745    1.02097    0.574558    1.49299    4.90703    4.90703    6.22109
segsites: 32
positions:	0	0.032258064516129	0.0645161290322581	0.0967741935483871	0.129032258064516	0.161290322580645	0.193548387096774	0.225806451612903	0.258064516129032	0.290322580645161	0.32258064516129	0.354838709677419	0.387096774193548	0.419354838709677	0.451612903225806	0.483870967741935	0.516129032258065	0.548387096774194	0.580645161290323	0.612903225806452	0.645161290322581	0.67741935483871	0.709677419354839	0.741935483870968	0.774193548387097	0.806451612903226	0.838709677419355	0.870967741935484	0.903225806451613	0.935483870967742	0.967741935483871	1
00000000000000000000000000000000
00110001100101000111011110111000
10011000000111101110001000010001
11010101110101110110001000010000
10011000000110100110001001001010
00010101110101010110001100111000
10010000000010000110001001010000
00010011101101000110101100011100

//    78    1.58854    1.58854    111    56    22    0.795745    1.02097    0.574558    1.49299    4.90703    4.90703    6.22109
segsites: 5
positions:	0	0.25	0.5	0.75	1
00000
01010
11010
01011
00011
01111
00000
01011

//    78    1.58854    1.58854    111    56    22    0.795745    1.02097    0.574558    1.49299    4.90703    4.90703    6.22109
segsites: 19
positions:	0	0.0555555555555556	0.111111111111111	0.166666666666667	0.222222222222222	0.277777777777778	0.333333333333333	0.388888888888889	0.444444444444444	0.5	0.555555555555556	0.611111111111111	0.666666666666667	0.722222222222222	0.777777777777778	0.833333333333333	0.888888888888889	0.944444444444444	1
0000000000000000000
0000000000000000000
0000000000000000000
0010000000000000000
1101100001111111111
1101011111111111111
1101010111111111111
1101010111111111111

//    78    1.58854    1.58854    111    56    22    0.795745    1.02097    0.574558    1.49299    4.90703    4.90703    6.22109
segsites: 4
positions:	0	0.333333333333333	0.666666666666667	1
0000
0000
0001
0001
1101
1001
1011
1001

//    78    1.58854    1.58854    111    56    22    0.795745    1.02097    0.574558    1.49299    4.90703    4.90703    6.22109
segsites: 7
positions:	0	0.166666666666667	0.333333333333333	0.5	0.666666666666667	0.833333333333333	1
0000000
0111111
1110011
0110011
1000000
0111111
1110011
0110011

//    78    1.58854    1.58854    111    56    22    0.795745    1.02097    0.574558    1.49299    4.90703    4.90703    6.22109
segsites: 2
positions:	0	1
00
01
01
01
01
01
11
01

//    78    1.58854    1.58854    111    56    22    0.795745    1.02097    0.574558    1.49299    4.90703    4.90703    6.22109
segsites: 2
positions:	0	1
00
00
00
01
00
10
00
00

//    78    1.58854    1.58854    111    56    22    0.795745    1.02097    0.574558    1.49299    4.90703    4.90703    6.22109
segsites: 7
positions:	0	0.166666666666667	0.333333333333333	0.5	0.666666666666667	0.833333333333333	1
0000000
0000010
0100010
0000010
0011000
0000111
0010000
1000111

//    78    1.58854    1.58854    111    56    22    0.795745    1.02097    0.574558    1.49299    4.90703    4.90703    6.22109
segsites: 4
positions:	0	0.333333333333333	0.666666666666667	1
0000
0010
1000
1000
0010
0110
0011
0010

//    78    1.58854    1.58854    111    56    22    0.795745    1.02097    0.574558    1.49299    4.90703    4.90703    6.22109
segsites: 3
positions:	0	0.5	1
000
001
010
010
100
000
000
000

//    78    1.58854    1.58854    111    56    22    0.795745    1.02097    0.574558    1.49299    4.90703    4.90703    6.22109
segsites: 27
positions:	0	0.0384615384615385	0.0769230769230769	0.115384615384615	0.153846153846154	0.192307692307692	0.230769230769231	0.269230769230769	0.307692307692308	0.346153846153846	0.384615384615385	0.423076923076923	0.461538461538462	0.5	0.538461538461539	0.576923076923077	0.615384615384615	0.653846153846154	0.692307692307692	0.730769230769231	0.769230769230769	0.807692307692308	0.846153846153846	0.884615384615385	0.923076923076923	0.961538461538462	1
000000000000000000000000000
100110000010000010000000000
000110100000000001000000000
100110010100000010010100000
100010000100100100000000111
100110000100110000000001111
101011000101001100101000111
110110001100101100000011111

//    78    1.58854    1.58854    111    56    22    0.795745    1.02097    0.574558    1.49299    4.90703    4.90703    6.22109
segsites: 15
positions:	0	0.0714285714285714	0.142857142857143	0.214285714285714	0.285714285714286	0.357142857142857	0.428571428571429	0.5	0.571428571428571	0.642857142857143	0.714285714285714	0.785714285714286	0.857142857142857	0.928571428571428	1
000000000000000
000101111101100
000100001000100
100100001000100
001000010100000
000000110101100
010010100100110
000000110110101

//    78    1.58854    1.58854    111    56    22    0.795745    1.02097    0.574558    1.49299    4.90703    4.90703    6.22109
segsites: 9
positions:	0	0.125	0.25	0.375	0.5	0.625	0.75	0.875	1
000000000
100001000
111011010
101101111
000000010
100000011
100000010
100000000

//    78    1.58854    1.58854    111    56    22    0.795745    1.02097    0.574558    1.49299    4.90703    4.90703    6.22109
segsites: 16
positions:	0	0.0666666666666667	0.133333333333333	0.2	0.266666666666667	0.333333333333333	0.4	0.466666666666667	0.533333333333333	0.6	0.666666666666667	0.733333333333333	0.8	0.866666666666667	0.933333333333333	1
0000000000000000
1000001111111100
0111110010110000
0111110010110000
0000000000000000
1000001111111000
0000000010001011
0000000010001000

//    78    1.58854    1.58854    111    56    22    0.795745    1.02097    0.574558    1.49299    4.90703    4.90703    6.22109
segsites: 3
positions:	0	0.5	1
000
011
100
010
000
000
000
000

//    78    1.58854    1.58854    111    56    22    0.795745    1.02097    0.574558    1.49299    4.90703    4.90703    6.22109
segsites: 4
positions:	0	0.333333333333333	0.666666666666667	1
0000
0100
0111
0100
0111
0100
0110
1100

//    78    1.58854    1.58854    111    56    22    0.795745    1.02097    0.574558    1.49299    4.90703    4.90703    6.22109
segsites: 8
positions:	0	0.142857142857143	0.285714285714286	0.428571428571429	0.571428571428571	0.714285714285714	0.857142857142857	1
00000000
01000001
01000001
01100001
01010101
11001011
01000001
11001001

//    78    1.58854    1.58854    111    56    22    0.795745    1.02097    0.574558    1.49299    4.90703    4.90703    6.22109
segsites: 4
positions:	0	0.333333333333333	0.666666666666667	1
0000
0010
0000
1000
1101
1100
0100
1100

//    78    1.58854    1.58854    111    56    22    0.795745    1.02097    0.574558    1.49299    4.90703    4.90703    6.22109
segsites: 18
positions:	0	0.0588235294117647	0.117647058823529	0.176470588235294	0.235294117647059	0.294117647058824	0.352941176470588	0.411764705882353	0.470588235294118	0.529411764705882	0.588235294117647	0.647058823529412	0.705882352941176	0.764705882352941	0.823529411764706	0.882352941176471	0.941176470588235	1
000000000000000000
000110000010001100
100110000001101000
001111000000001011
000100000000111000
010111100000001101
000100011110000100
000110000010001100

//    78    1.58854    1.58854    111    56    22    0.795745    1.02097    0.574558    1.49299    4.90703    4.90703    6.22109
segsites: 9
positions:	0	0.125	0.25	0.375	0.5	0.625	0.75	0.875	1
000000000
010100010
111000000
110000001
110011100
110001100
110000000
110001100

//    78    1.58854    1.58854    111    56    22    0.795745    1.02097    0.574558    1.49299    4.90703    4.90703    6.22109
segsites: 17
positions:	0	0.0625	0.125	0.1875	0.25	0.3125	0.375	0.4375	0.5	0.5625	0.625	0.6875	0.75	0.8125	0.875	0.9375	1
00000000000000000
11001111111001111
00011011001001000
00101011001001000
00000011001010001
00001011001101011
00001011001010011
00001011001010011

//    78    1.58854    1.58854    111    56    22    0.795745    1.02097    0.574558    1.49299    4.90703    4.90703    6.22109
segsites: 2
positions:	0	1
00
01
00
10
00
00
00
10

//    78    1.58854    1.58854    111    56    22    0.795745    1.02097    0.574558    1.49299    4.90703    4.90703    6.22109
segsites: 9
positions:	0	0.125	0.25	0.375	0.5	0.625	0.75	0.875	1
000000000
010000110
100110100
001011110
001010110
001000110
001010110
001000111

//    78    1.58854    1.58854    111    56    22    0.795745    1.02097    0.574558    1.49299    4.90703    4.90703    6.22109
segsites: 12
positions:	0	0.0909090909090909	0.181818181818182	0.272727272727273	0.363636363636364	0.454545454545455	0.545454545454545	0.636363636363636	0.727272727272727	0.818181818181818	0.909090909090909	1
000000000000
000000000000
100110100000
100110100000
001110000111
000110001000
010011010111
000110110000

//    78    1.58854    1.58854    111    56    22    0.795745    1.02097    0.574558    1.49299    4.90703    4.90703    6.22109
segsites: 3
positions:	0	0.5	1
000
000
000
010
011
010
100
000

//    78    1.58854    1.58854    111    56    22    0.795745    1.02097    0.574558    1.49299    4.90703    4.90703    6.22109
segsites: 12
positions:	0	0.0909090909090909	0.181818181818182	0.272727272727273	0.363636363636364	0.454545454545455	0.545454545454545	0.636363636363636	0.727272727272727	0.818181818181818	0.909090909090909	1
000000000000
110001101001
011000000011
010011101001
011100001101
010001111001
011000001000
010000101001

//    78    1.58854    1.58854    111    56    22    0.795745    1.02097    0.574558    1.49299    4.90703    4.90703    6.22109
segsites: 9
positions:	0	0.125	0.25	0.375	0.5	0.625	0.75	0.875	1
000000000
110110100
000000000
110110101
010100111
010100111
010101101
011100111

//    78    1.58854    1.58854    111    56    22    0.795745    1.02097    0.574558    1.49299    4.90703    4.90703    6.22109
segsites: 4
positions:	0	0.333333333333333	0.666666666666667	1
0000
0000
1000
0001
0000
0111
0001
0101

//    78    1.58854    1.58854    111    56    22    0.795745    1.02097    0.574558    1.49299    4.90703    4.90703    6.22109
segsites: 13
positions:	0	0.0833333333333333	0.166666666666667	0.25	0.333333333333333	0.416666666666667	0.5	0.583333333333333	0.666666666666667	0.75	0.833333333333333	0.916666666666667	1
0000000000000
0010000110000
0100000001010
0100000100001
0101000101110
0100010101010
0101100101110
1100001100010

//    78    1.58854    1.58854    111    56    22    0.795745    1.02097    0.574558    1.49299    4.90703    4.90703    6.22109
segsites: 7
positions:	0	0.166666666666667	0.333333333333333	0.5	0.666666666666667	0.833333333333333	1
0000000
0000000
0000000
0000000
1110111
1110111
1111111
0100101

//    78    1.58854    1.58854    111    56    22    0.795745    1.02097    0.574558    1.49299    4.90703    4.90703    6.22109
segsites: 7
positions:	0	0.166666666666667	0.333333333333333	0.5	0.666666666666667	0.833333333333333	1
0000000
0011000
0011000
1011011
0011000
0011001
0011100
0111000

//    78    1.58854    1.58854    111    56    22    0.795745    1.02097    0.574558    1.49299    4.90703    4.90703    6.22109
segsites: 2
positions:	0	1
00
00
00
11
00
00
00
00

//    78    1.58854    1.58854    111    56    22    0.795745    1.02097    0.574558    1.49299    4.90703    4.90703    6.22109
segsites: 2
positions:	0	1
00
10
10
10
11
10
11
10

//    78    1.58854    1.58854    111    56    22    0.795745    1.02097    0.574558    1.49299    4.90703    4.90703    6.22109
segsites: 5
positions:	0	0.25	0.5	0.75	1
00000
10100
10110
10111
11110
11110
10110
11111

//    78    1.58854    1.58854    111    56    22    0.795745    1.02097    0.574558    1.49299    4.90703    4.90703    6.22109
segsites: 8
positions:	0	0.142857142857143	0.285714285714286	0.428571428571429	0.571428571428571	0.714285714285714	0.857142857142857	1
00000000
00000011
01000000
00010000
10110000
10110100
10100000
10111000

//    78    1.58854    1.58854    111    56    22    0.795745    1.02097    0.574558    1.49299    4.90703    4.90703    6.22109
segsites: 18
positions:	0	0.0588235294117647	0.117647058823529	0.176470588235294	0.235294117647059	0.294117647058824	0.352941176470588	0.411764705882353	0.470588235294118	0.529411764705882	0.588235294117647	0.647058823529412	0.705882352941176	0.764705882352941	0.823529411764706	0.882352941176471	0.941176470588235	1
000000000000000000
101010000000110110
110010100000010000
100110000010111111
010010100100000000
100010000000110110
010011110100010000
110110001001111111

//    78    1.58854    1.58854    111    56    22    0.795745    1.02097    0.574558    1.49299    4.90703    4.90703    6.22109
segsites: 11
positions:	0	0.1	0.2	0.3	0.4	0.5	0.6	0.7	0.8	0.9	1
00000000000
11010011111
00000000001
00000100001
00101000001
00100010111
00100000001
00000000001

//    78    1.58854    1.58854    111    56    22    0.795745    1.02097    0.574558    1.49299    4.90703    4.90703    6.22109
segsites: 5
positions:	0	0.25	0.5	0.75	1
00000
00000
10000
00010
10010
10010
10010
11111

//    78    1.58854    1.58854    111    56    22    0.795745    1.02097    0.574558    1.49299    4.90703    4.90703    6.22109
segsites: 2
positions:	0	1
00
00
00
10
00
11
00
10

//    78    1.58854    1.58854    111    56    22    0.795745    1.02097    0.574558    1.49299    4.90703    4.90703    6.22109
segsites: 2
positions:	0	1
00
01
00
11
01
01
01
01

//    78    1.58854    1.58854    111    56    22    0.795745    1.02097    0.574558    1.49299    4.90703    4.90703    6.22109
segsites: 17
positions:	0	0.0625	0.125	0.1875	0.25	0.3125	0.375	0.4375	0.5	0.5625	0.625	0.6875	0.75	0.8125	0.875	0.9375	1
00000000000000000
10100001100101000
10001101000000000
10000001101010000
11001110000000101
10001100100000010
11011100000000100
10001100010001010

//    78    1.58854    1.58854    111    56    22    0.795745    1.02097    0.574558    1.49299    4.90703    4.90703    6.22109
segsites: 3
positions:	0	0.5	1
000
001
100
000
000
000
100
010

//    78    1.58854    1.58854    111    56    22    0.795745    1.02097    0.574558    1.49299    4.90703    4.90703    6.22109
segsites: 10
positions:	0	0.111111111111111	0.222222222222222	0.333333333333333	0.444444444444444	0.555555555555556	0.666666666666667	0.777777777777778	0.888888888888889	1
0000000000
0101101111
0100010100
0100100100
0100110100
0100110100
1100100000
1111100100

//    78    1.58854    1.58854    111    56    22    0.795745    1.02097    0.574558    1.49299    4.90703    4.90703    6.22109
segsites: 7
positions:	0	0.166666666666667	0.333333333333333	0.5	0.666666666666667	0.833333333333333	1
0000000
0000000
0000000
0000000
1000010
0010001
0111000
0010101

//    78    1.58854    1.58854    111    56    22    0.795745    1.02097    0.574558    1.49299    4.90703    4.90703    6.22109
segsites: 6
positions:	0	0.2	0.4	0.6	0.8	1
000000
100000
110101
101000
100010
100000
100000
100000

//    78    1.58854    1.58854    111    56    22    0.795745    1.02097    0.574558    1.49299    4.90703    4.90703    6.22109
segsites: 8
positions:	0	0.142857142857143	0.285714285714286	0.428571428571429	0.571428571428571	0.714285714285714	0.857142857142857	1
00000000
00000000
11111101
11101111
11101111
11101111
11111101
11111111

//    78    1.58854    1.58854    111    56    22    0.795745    1.02097    0.574558    1.49299    4.90703    4.90703    6.22109
segsites: 29
positions:	0	0.0357142857142857	0.0714285714285714	0.107142857142857	0.142857142857143	0.178571428571429	0.214285714285714	0.25	0.285714285714286	0.321428571428571	0.357142857142857	0.392857142857143	0.428571428571429	0.464285714285714	0.5	0.535714285714286	0.571428571428571	0.607142857142857	0.642857142857143	0.678571428571428	0.714285714285714	0.75	0.785714285714286	0.821428571428571	0.857142857142857	0.892857142857143	0.928571428571428	0.964285714285714	1
00000000000000000000000000000
00111100100101001110010100000
00000100110000001010010000000
00000100110000001010010000000
10000101101110011100101111111
10000100100110101101100101111
00000100100100001100101110011
01000110100100001101100101111

//    78    1.58854    1.58854    111    56    22    0.795745    1.02097    0.574558    1.49299    4.90703    4.90703    6.22109
segsites: 26
positions:	0	0.04	0.08	0.12	0.16	0.2	0.24	0.28	0.32	0.36	0.4	0.44	0.48	0.52	0.56	0.6	0.64	0.68	0.72	0.76	0.8	0.84	0.88	0.92	0.96	1
00000000000000000000000000
00000000000000000000000000
00000000000000000000000000
00000000000000000000000000
01111111111111111111111111
11111111111111111111111111
01111111111111111111111111
01111111111111111111111111

//    78    1.58854    1.58854    111    56    22    0.795745    1.02097    0.574558    1.49299    4.90703    4.90703    6.22109
segsites: 5
positions:	0	0.25	0.5	0.75	1
00000
11010
11011
11010
11010
11110
11010
11010

//    78    1.58854    1.58854    111    56    22    0.795745    1.02097    0.574558    1.49299    4.90703    4.90703    6.22109
segsites: 3
positions:	0	0.5	1
000
000
000
000
100
011
101
101

//    78    1.58854    1.58854    111    56    22    0.795745    1.02097    0.574558    1.49299    4.90703    4.90703    6.22109
segsites: 14
positions:	0	0.0769230769230769	0.153846153846154	0.230769230769231	0.307692307692308	0.384615384615385	0.461538461538462	0.538461538461539	0.615384615384615	0.692307692307692	0.769230769230769	0.846153846153846	0.923076923076923	1
00000000000000
00000000010000
01000000000000
11000000010001
00010011101100
00101100010000
00111110010010
00111100010000

//    78    1.58854    1.58854    111    56    22    0.795745    1.02097    0.574558    1.49299    4.90703    4.90703    6.22109
segsites: 17
positions:	0	0.0625	0.125	0.1875	0.25	0.3125	0.375	0.4375	0.5	0.5625	0.625	0.6875	0.75	0.8125	0.875	0.9375	1
00000000000000000
10000001011010110
10001110101000000
11110001011011110
00000000001000110
10000000001010111
00000000010100000
00000000010000110

//    78    1.58854    1.58854    111    56    22    0.795745    1.02097    0.574558    1.49299    4.90703    4.90703    6.22109
segsites: 8
positions:	0	0.142857142857143	0.285714285714286	0.428571428571429	0.571428571428571	0.714285714285714	0.857142857142857	1
00000000
01000011
01000011
01100011
01011101
11011101
11011101
11011101

//    78    1.58854    1.58854    111    56    22    0.795745    1.02097    0.574558    1.49299    4.90703    4.90703    6.22109
segsites: 6
positions:	0	0.2	0.4	0.6	0.8	1
000000
001000
000000
001100
000010
111000
000000
000001

//    78    1.58854    1.58854    111    56    22    0.795745    1.02097    0.574558    1.49299    4.90703    4.90703    6.22109
segsites: 3
positions:	0	0.5	1
000
000
000
000
010
011
010
110

//    78    1.58854    1.58854    111    56    22    0.795745    1.02097    0.574558    1.49299    4.90703    4.90703    6.22109
segsites: 21
positions:	0	0.05	0.1	0.15	0.2	0.25	0.3	0.35	0.4	0.45	0.5	0.55	0.6	0.65	0.7	0.75	0.8	0.85	0.9	0.95	1
000000000000000000000
100100111111111010000
000001000000000100000
100100111011111010000
000100111001101011111
010100111001101011111
000110111001101011111
011100111001101011111

//    78    1.58854    1.58854    111    56    22    0.795745    1.02097    0.574558    1.49299    4.90703    4.90703    6.22109
segsites: 8
positions:	0	0.142857142857143	0.285714285714286	0.428571428571429	0.571428571428571	0.714285714285714	0.857142857142857	1
00000000
00000000
10000000
10000000
10000000
11100011
10011000
10000100

//    78    1.58854    1.58854    111    56    22    0.795745    1.02097    0.574558    1.49299    4.90703    4.90703    6.22109
segsites: 3
positions:	0	0.5	1
000
000
110
110
111
110
110
110

//    78    1.58854    1.58854    111    56    22    0.795745    1.02097    0.574558    1.49299    4.90703    4.90703    6.22109
segsites: 4
positions:	0	0.333333333333333	0.666666666666667	1
0000
1111
1100
1100
0100
0100
0100
0100

//    78    1.58854    1.58854    111    56    22    0.795745    1.02097    0.574558    1.49299    4.90703    4.90703    6.22109
segsites: 9
positions:	0	0.125	0.25	0.375	0.5	0.625	0.75	0.875	1
000000000
100100000
100001000
100100000
010100000
010110010
010000101
011100000

//    78    1.58854    1.58854    111    56    22    0.795745    1.02097    0.574558    1.49299    4.90703    4.90703    6.22109
segsites: 15
positions:	0	0.0714285714285714	0.142857142857143	0.214285714285714	0.285714285714286	0.357142857142857	0.428571428571429	0.5	0.571428571428571	0.642857142857143	0.714285714285714	0.785714285714286	0.857142857142857	0.928571428571428	1
000000000000000
000001000100000
010000000000001
001001010100000
011011000000011
111101110000000
010011000011001
001001011000100

//    78    1.58854    1.58854    111    56    22    0.795745    1.02097    0.574558    1.49299    4.90703    4.90703    6.22109
segsites: 2
positions:	0	1
00
00
00
00
10
11
10
11

//    78    1.58854    1.58854    111    56    22    0.795745    1.02097    0.574558    1.49299    4.90703    4.90703    6.22109
segsites: 25
positions:	0	0.0416666666666667	0.0833333333333333	0.125	0.166666666666667	0.208333333333333	0.25	0.291666666666667	0.333333333333333	0.375	0.416666666666667	0.458333333333333	0.5	0.541666666666667	0.583333333333333	0.625	0.666666666666667	0.708333333333333	0.75	0.791666666666667	0.833333333333333	0.875	0.916666666666667	0.958333333333333	1
0000000000000000000000000
0000100110010100000001111
0000000000100001010100110
0000001110000101110110110
0101100000100001001100110
0100100110100111010100110
1111110110100101000100110
1101100111101101010100110

//    78    1.58854    1.58854    111    56    22    0.795745    1.02097    0.574558    1.49299    4.90703    4.90703    6.22109
segsites: 4
positions:	0	0.333333333333333	0.666666666666667	1
0000
0111
0000
0101
1001
1001
1001
1001

//    78    1.58854    1.58854    111    56    22    0.795745    1.02097    0.574558    1.49299    4.90703    4.90703    6.22109
segsites: 6
positions:	0	0.2	0.4	0.6	0.8	1
000000
000001
000100
010000
000100
101100
000100
000110

//    78    1.58854    1.58854    111    56    22    0.795745    1.02097    0.574558    1.49299    4.90703    4.90703    6.22109
segsites: 3
positions:	0	0.5	1
000
110
000
110
011
010
011
011

//    78    1.58854    1.58854    111    56    22    0.795745    1.02097    0.574558    1.49299    4.90703    4.90703    6.22109
segsites: 3
positions:	0	0.5	1
000
100
100
110
100
100
000
101

//    78    1.58854    1.58854    111    56    22    0.795745    1.02097    0.574558    1.49299    4.90703    4.90703    6.22109
segsites: 5
positions:	0	0.25	0.5	0.75	1
00000
00000
01001
01001
10010
10100
00000
10000

//    78    1.58854    1.58854    111    56    22    0.795745    1.02097    0.574558    1.49299    4.90703    4.90703    6.22109
segsites: 4
positions:	0	0.333333333333333	0.666666666666667	1
0000
1011
1100
1111
1101
1111
1101
1101

//    78    1.58854    1.58854    111    56    22    0.795745    1.02097    0.574558    1.49299    4.90703    4.90703    6.22109
segsites: 10
positions:	0	0.111111111111111	0.222222222222222	0.333333333333333	0.444444444444444	0.555555555555556	0.666666666666667	0.777777777777778	0.888888888888889	1
0000000000
0110110111
1101101000
1100110001
1100101000
1100101000
1100101000
1100101010

//    78    1.58854    1.58854    111    56    22    0.795745    1.02097    0.574558    1.49299    4.90703    4.90703    6.22109
segsites: 8
positions:	0	0.142857142857143	0.285714285714286	0.428571428571429	0.571428571428571	0.714285714285714	0.857142857142857	1
00000000
11111010
00101011
00101110
00000001
11111110
01010000
01010000

//    78    1.58854    1.58854    111    56    22    0.795745    1.02097    0.574558    1.49299    4.90703    4.90703    6.22109
segsites: 2
positions:	0	1
00
00
10
01
00
00
00
00

//    78    1.58854    1.58854    111    56    22    0.795745    1.02097    0.574558    1.49299    4.90703    4.90703    6.22109
segsites: 2
positions:	0	1
00
10
10
11
00
10
00
10

//    78    1.58854    1.58854    111    56    22    0.795745    1.02097    0.574558    1.49299    4.90703    4.90703    6.22109
segsites: 18
positions:	0	0.0588235294117647	0.117647058823529	0.176470588235294	0.235294117647059	0.294117647058824	0.352941176470588	0.411764705882353	0.470588235294118	0.529411764705882	0.588235294117647	0.647058823529412	0.705882352941176	0.764705882352941	0.823529411764706	0.882352941176471	0.941176470588235	1
000000000000000000
111111100101000001
101111010111111110
101111000101000100
101111000101000111
101111000101000111
101111010111101110
101111001101000101

//    78    1.58854    1.58854    111    56    22    0.795745    1.02097    0.574558    1.49299    4.90703    4.90703    6.22109
segsites: 10
positions:	0	0.111111111111111	0.222222222222222	0.333333333333333	0.444444444444444	0.555555555555556	0.666666666666667	0.777777777777778	0.888888888888889	1
0000000000
0000000111
0010000000
0000000000
1101111000
1101111000
1101111000
1101110000

//    78    1.58854    1.58854    111    56    22    0.795745    1.02097    0.574558    1.49299    4.90703    4.90703    6.22109
segsites: 17
positions:	0	0.0625	0.125	0.1875	0.25	0.3125	0.375	0.4375	0.5	0.5625	0.625	0.6875	0.75	0.8125	0.875	0.9375	1
00000000000000000
00000111110110000
00011000000000000
10100110110110000
00000000001010111
10000110110010111
01101000000011011
01101000010010111

//    78    1.58854    1.58854    111    56    22    0.795745    1.02097    0.574558    1.49299    4.90703    4.90703    6.22109
segsites: 24
positions:	0	0.0434782608695652	0.0869565217391304	0.130434782608696	0.173913043478261	0.217391304347826	0.260869565217391	0.304347826086957	0.347826086956522	0.391304347826087	0.434782608695652	0.478260869565217	0.521739130434783	0.565217391304348	0.608695652173913	0.652173913043478	0.695652173913043	0.739130434782609	0.782608695652174	0.826086956521739	0.869565217391304	0.91304347826087	0.956521739130435	1
000000000000000000000000
111111001111100111011010
001111000101100110000010
001111000101100110000010
001111000101100110000010
001111000101100110000111
100001110000101101100011
100001110001110101000011

//    78    1.58854    1.58854    111    56    22    0.795745    1.02097    0.574558    1.49299    4.90703    4.90703    6.22109
segsites: 3
positions:	0	0.5	1
000
000
000
111
011
111
010
010

//    78    1.58854    1.58854    111    56    22    0.795745    1.02097    0.574558    1.49299    4.90703    4.90703    6.22109
segsites: 12
positions:	0	0.0909090909090909	0.181818181818182	0.272727272727273	0.363636363636364	0.454545454545455	0.545454545454545	0.636363636363636	0.727272727272727	0.818181818181818	0.909090909090909	1
000000000000
000000000000
110011110011
011000000110
000011110110
010000000110
011011110000
011100001110

//    78    1.58854    1.58854    111    56    22    0.795745    1.02097    0.574558    1.49299    4.90703    4.90703    6.22109
segsites: 5
positions:	0	0.25	0.5	0.75	1
00000
11111
00000
01111
00000
11111
00000
01111

//    78    1.58854    1.58854    111    56    22    0.795745    1.02097    0.574558    1.49299    4.90703    4.90703    6.22109
segsites: 5
positions:	0	0.25	0.5	0.75	1
00000
00100
00100
00110
11000
11000
11000
11001

//    78    1.58854    1.58854    111    56    22    0.795745    1.02097    0.574558    1.49299    4.90703    4.90703    6.22109
segsites: 5
positions:	0	0.25	0.5	0.75	1
00000
00000
10000
10000
11111
11111
11111
11111

//    78    1.58854    1.58854    111    56    22    0.795745    1.02097    0.574558    1.49299    4.90703    4.90703    6.22109
segsites: 10
positions:	0	0.111111111111111	0.222222222222222	0.333333333333333	0.444444444444444	0.555555555555556	0.666666666666667	0.777777777777778	0.888888888888889	1
0000000000
0000000000
0000100100
0000000000
1111100011
1000101000
1001111011
1000101011

//    78    1.58854    1.58854    111    56    22    0.795745    1.02097    0.574558    1.49299    4.90703    4.90703    6.22109
segsites: 5
positions:	0	0.25	0.5	0.75	1
00000
01111
01101
01101
11000
01111
01101
01101

//    78    1.58854    1.58854    111    56    22    0.795745    1.02097    0.574558    1.49299    4.90703    4.90703    6.22109
segsites: 7
positions:	0	0.166666666666667	0.333333333333333	0.5	0.666666666666667	0.833333333333333	1
0000000
0010000
1010001
0110110
1110111
1110111
1111111
1110111

//    78    1.58854    1.58854    111    56    22    0.795745    1.02097    0.574558    1.49299    4.90703    4.90703    6.22109
segsites: 3
positions:	0	0.5	1
000
000
000
100
010
010
010
011

//    78    1.58854    1.58854    111    56    22    0.795745    1.02097    0.574558    1.49299    4.90703    4.90703    6.22109
segsites: 6
positions:	0	0.2	0.4	0.6	0.8	1
000000
000100
000100
000100
111110
111101
111100
111101

//    78    1.58854    1.58854    111    56    22    0.795745    1.02097    0.574558    1.49299    4.90703    4.90703    6.22109
segsites: 2
positions:	0	1
00
01
00
00
00
10
00
10

//    78    1.58854    1.58854    111    56    22    0.795745    1.02097    0.574558    1.49299    4.90703    4.90703    6.22109
segsites: 6
positions:	0	0.2	0.4	0.6	0.8	1
000000
000000
100001
000110
110101
101100
110101
101100

//    78    1.58854    1.58854    111    56    22    0.795745    1.02097    0.574558    1.49299    4.90703    4.90703    6.22109
segsites: 5
positions:	0	0.25	0.5	0.75	1
00000
00000
00000
00000
01000
00010
11010
01111

//    78    1.58854    1.58854    111    56    22    0.795745    1.02097    0.574558    1.49299    4.90703    4.90703    6.22109
segsites: 6
positions:	0	0.2	0.4	0.6	0.8	1
000000
100001
000001
110001
001001
001111
001001
001001

//    78    1.58854    1.58854    111    56    22    0.795745    1.02097    0.574558    1.49299    4.90703    4.90703    6.22109
segsites: 15
positions:	0	0.0714285714285714	0.142857142857143	0.214285714285714	0.285714285714286	0.357142857142857	0.428571428571429	0.5	0.571428571428571	0.642857142857143	0.714285714285714	0.785714285714286	0.857142857142857	0.928571428571428	1
000000000000000
010000111000001
000100011000100
000000011010001
111000100110001
111000111011011
001000001010000
010011011010011

//    78    1.58854    1.58854    111    56    22    0.795745    1.02097    0.574558    1.49299    4.90703    4.90703    6.22109
segsites: 6
positions:	0	0.2	0.4	0.6	0.8	1
000000
000100
010000
100110
111111
110110
111110
110110

//    78    1.58854    1.58854    111    56    22    0.795745    1.02097    0.574558    1.49299    4.90703    4.90703    6.22109
segsites: 5
positions:	0	0.25	0.5	0.75	1
00000
11100
00000
10101
10000
10001
10000
10011

//    78    1.58854    1.58854    111    56    22    0.795745    1.02097    0.574558    1.49299    4.90703    4.90703    6.22109
segsites: 18
positions:	0	0.0588235294117647	0.117647058823529	0.176470588235294	0.235294117647059	0.294117647058824	0.352941176470588	0.411764705882353	0.470588235294118	0.529411764705882	0.588235294117647	0.647058823529412	0.705882352941176	0.764705882352941	0.823529411764706	0.882352941176471	0.941176470588235	1
000000000000000000
000101100100100000
000100001000110000
111110100010100000
000110100000100111
011110100001101000
000110110000100111
011110100000101001

//    78    1.58854    1.58854    111    56    22    0.795745    1.02097    0.574558    1.49299    4.90703    4.90703    6.22109
segsites: 4
positions:	0	0.333333333333333	0.666666666666667	1
0000
0001
0001
0001
0010
1111
0010
0110

//    78    1.58854    1.58854    111    56    22    0.795745    1.02097    0.574558    1.49299    4.90703    4.90703    6.22109
segsites: 2
positions:	0	1
00
01
00
01
01
01
11
01

//    78    1.58854    1.58854    111    56    22    0.795745    1.02097    0.574558    1.49299    4.90703    4.90703    6.22109
segsites: 10
positions:	0	0.111111111111111	0.222222222222222	0.333333333333333	0.444444444444444	0.555555555555556	0.666666666666667	0.777777777777778	0.888888888888889	1
0000000000
0000000000
0000000000
0000000000
1111111111
1111111111
1111111111
1111111111

//    78    1.58854    1.58854    111    56    22    0.795745    1.02097    0.574558    1.49299    4.90703    4.90703    6.22109
segsites: 9
positions:	0	0.125	0.25	0.375	0.5	0.625	0.75	0.875	1
000000000
000000000
101100111
101101011
101111111
101101011
111111011
101101011

//    78    1.58854    1.58854    111    56    22    0.795745    1.02097    0.574558    1.49299    4.90703    4.90703    6.22109
segsites: 2
positions:	0	1
00
10
10
10
10
11
10
10

//    78    1.58854    1.58854    111    56    22    0.795745    1.02097    0.574558    1.49299    4.90703    4.90703    6.22109
segsites: 5
positions:	0	0.25	0.5	0.75	1
00000
11101
11011
11001
10011
11001
10001
11101

//    78    1.58854    1.58854    111    56    22    0.795745    1.02097    0.574558    1.49299    4.90703    4.90703    6.22109
segsites: 4
positions:	0	0.333333333333333	0.666666666666667	1
0000
0000
0000
0000
1011
1100
0010
1010

//    78    1.58854    1.58854    111    56    22    0.795745    1.02097    0.574558    1.49299    4.90703    4.90703    6.22109
segsites: 4
positions:	0	0.333333333333333	0.666666666666667	1
0000
0000
0000
1000
0000
0000
0000
0111

//    78    1.58854    1.58854    111    56    22    0.795745    1.02097    0.574558    1.49299    4.90703    4.90703    6.22109
segsites: 8
positions:	0	0.142857142857143	0.285714285714286	0.428571428571429	0.571428571428571	0.714285714285714	0.857142857142857	1
00000000
10011111
00100001
11010011
00110011
00110011
00000011
00000011

//    78    1.58854    1.58854    111    56    22    0.795745    1.02097    0.574558    1.49299    4.90703    4.90703    6.22109
segsites: 23
positions:	0	0.0454545454545455	0.0909090909090909	0.136363636363636	0.181818181818182	0.227272727272727	0.272727272727273	0.318181818181818	0.363636363636364	0.409090909090909	0.454545454545455	0.5	0.545454545454545	0.590909090909091	0.636363636363636	0.681818181818182	0.727272727272727	0.772727272727273	0.818181818181818	0.863636363636364	0.909090909090909	0.954545454545455	1
00000000000000000000000
10000000000110100101000
00000000001000000000101
11001000000110100101000
00000111111110000110000
01110110110111100101000
00000111110110000101110
01110110110111111101000

//    78    1.58854    1.58854    111    56    22    0.795745    1.02097    0.574558    1.49299    4.90703    4.90703    6.22109
segsites: 5
positions:	0	0.25	0.5	0.75	1
00000
00000
00100
00011
00100
11001
00000
10000

//    78    1.58854    1.58854    111    56    22    0.795745    1.02097    0.574558    1.49299    4.90703    4.90703    6.22109
segsites: 24
positions:	0	0.0434782608695652	0.0869565217391304	0.130434782608696	0.173913043478261	0.217391304347826	0.260869565217391	0.304347826086957	0.347826086956522	0.391304347826087	0.434782608695652	0.478260869565217	0.521739130434783	0.565217391304348	0.608695652173913	0.652173913043478	0.695652173913043	0.739130434782609	0.782608695652174	0.826086956521739	0.869565217391304	0.91304347826087	0.956521739130435	1
000000000000000000000000
111000110010110100011110
010010101010110100001010
111100100010110111001010
000000001010110100101000
111000110011111100001001
100011100010010100001000
110000100110110100011110

//    78    1.58854    1.58854    111    56    22    0.795745    1.02097    0.574558    1.49299    4.90703    4.90703    6.22109
segsites: 5
positions:	0	0.25	0.5	0.75	1
00000
00000
00000
00000
11011
10111
11011
10011

//    78    1.58854    1.58854    111    56    22    0.795745    1.02097    0.574558    1.49299    4.90703    4.90703    6.22109
segsites: 12
positions:	0	0.0909090909090909	0.181818181818182	0.272727272727273	0.363636363636364	0.454545454545455	0.545454545454545	0.636363636363636	0.727272727272727	0.818181818181818	0.909090909090909	1
000000000000
011010111011
000000011010
000000011010
000000011010
100000011010
000000011010
001101011110

//    78    1.58854    1.58854    111    56    22    0.795745    1.02097    0.574558    1.49299    4.90703    4.90703    6.22109
segsites: 5
positions:	0	0.25	0.5	0.75	1
00000
01100
00000
01000
00000
00000
00001
10010

//    78    1.58854    1.58854    111    56    22    0.795745    1.02097    0.574558    1.49299    4.90703    4.90703    6.22109
segsites: 19
positions:	0	0.0555555555555556	0.111111111111111	0.166666666666667	0.222222222222222	0.277777777777778	0.333333333333333	0.388888888888889	0.444444444444444	0.5	0.555555555555556	0.611111111111111	0.666666666666667	0.722222222222222	0.777777777777778	0.833333333333333	0.888888888888889	0.944444444444444	1
0000000000000000000
0100000000000000000
1010100000010010100
1101001011111100001
1011100111110111010
1011110011111110001
1011100111110110110
1011100011110110010

//    78    1.58854    1.58854    111    56    22    0.795745    1.02097    0.574558    1.49299    4.90703    4.90703    6.22109
segsites: 14
positions:	0	0.0769230769230769	0.153846153846154	0.230769230769231	0.307692307692308	0.384615384615385	0.461538461538462	0.538461538461539	0.615384615384615	0.692307692307692	0.769230769230769	0.846153846153846	0.923076923076923	1
00000000000000
00100000000100
00111111101110
00111011100111
10100000000000
01100000010000
00100000000000
01100000000000

//    78    1.58854    1.58854    111    56    22    0.795745    1.02097    0.574558    1.49299    4.90703    4.90703    6.22109
segsites: 11
positions:	0	0.1	0.2	0.3	0.4	0.5	0.6	0.7	0.8	0.9	1
00000000000
10000010100
01100110100
10000010111
01011111000
00000010110
00001010000
00000010100

//    78    1.58854    1.58854    111    56    22    0.795745    1.02097    0.574558    1.49299    4.90703    4.90703    6.22109
segsites: 3
positions:	0	0.5	1
000
000
000
000
010
100
001
000

//    78    1.58854    1.58854    111    56    22    0.795745    1.02097    0.574558    1.49299    4.90703    4.90703    6.22109
segsites: 5
positions:	0	0.25	0.5	0.75	1
00000
00000
00011
00011
10111
01011
00111
00011

//    78    1.58854    1.58854    111    56    22    0.795745    1.02097    0.574558    1.49299    4.90703    4.90703    6.22109
segsites: 13
positions:	0	0.0833333333333333	0.166666666666667	0.25	0.333333333333333	0.416666666666667	0.5	0.583333333333333	0.666666666666667	0.75	0.833333333333333	0.916666666666667	1
0000000000000
0000000001000
1111110111011
1111110111011
1111110111011
1111111111011
0001110111101
1111000101011

//    78    1.58854    1.58854    111    56    22    0.795745    1.02097    0.574558    1.49299    4.90703    4.90703    6.22109
segsites: 6
positions:	0	0.2	0.4	0.6	0.8	1
000000
000000
000000
000000
000100
001001
010010
101001

//    78    1.58854    1.58854    111    56    22    0.795745    1.02097    0.574558    1.49299    4.90703    4.90703    6.22109
segsites: 3
positions:	0	0.5	1
000
100
000
000
010
001
000
000

//    78    1.58854    1.58854    111    56    22    0.795745    1.02097    0.574558    1.49299    4.90703    4.90703    6.22109
segsites: 3
positions:	0	0.5	1
000
111
000
110
000
000
000
000

//    78    1.58854    1.58854    111    56    22    0.795745    1.02097    0.574558    1.49299    4.90703    4.90703    6.22109
segsites: 7
positions:	0	0.166666666666667	0.333333333333333	0.5	0.666666666666667	0.833333333333333	1
0000000
1011000
1010000
1010000
0100011
1011100
0100010
1011010

//    78    1.58854    1.58854    111    56    22    0.795745    1.02097    0.574558    1.49299    4.90703    4.90703    6.22109
segsites: 17
positions:	0	0.0625	0.125	0.1875	0.25	0.3125	0.375	0.4375	0.5	0.5625	0.625	0.6875	0.75	0.8125	0.875	0.9375	1
00000000000000000
00010000000000000
01111000000000000
01011000000000000
10011111001111111
00011111001111111
10011111001111111
00011111111111111

//    78    1.58854    1.58854    111    56    22    0.795745    1.02097    0.574558    1.49299    4.90703    4.90703    6.22109
segsites: 6
positions:	0	0.2	0.4	0.6	0.8	1
000000
000101
011001
010001
010011
100001
000011
000011

//    78    1.58854    1.58854    111    56    22    0.795745    1.02097    0.574558    1.49299    4.90703    4.90703    6.22109
segsites: 5
positions:	0	0.25	0.5	0.75	1
00000
00010
00000
00001
00000
01000
00100
10100

//    78    1.58854    1.58854    111    56    22    0.795745    1.02097    0.574558    1.49299    4.90703    4.90703    6.22109
segsites: 17
positions:	0	0.0625	0.125	0.1875	0.25	0.3125	0.375	0.4375	0.5	0.5625	0.625	0.6875	0.75	0.8125	0.875	0.9375	1
00000000000000000
11000010000111111
00000000100000000
11000011010111111
00000100000001111
00000100001001111
00010100000001111
01101000000101111

//    78    1.58854    1.58854    111    56    22    0.795745    1.02097    0.574558    1.49299    4.90703    4.90703    6.22109
segsites: 5
positions:	0	0.25	0.5	0.75	1
00000
01000
00000
00000
10001
00010
10100
01000

//    78    1.58854    1.58854    111    56    22    0.795745    1.02097    0.574558    1.49299    4.90703    4.90703    6.22109
segsites: 14
positions:	0	0.0769230769230769	0.153846153846154	0.230769230769231	0.307692307692308	0.384615384615385	0.461538461538462	0.538461538461539	0.615384615384615	0.692307692307692	0.769230769230769	0.846153846153846	0.923076923076923	1
00000000000000
01110000100001
01010100100010
11011001101101
01010011100000
01010001100001
01010000110000
01110001100000

//    78    1.58854    1.58854    111    56    22    0.795745    1.02097    0.574558    1.49299    4.90703    4.90703    6.22109
segsites: 2
positions:	0	1
00
00
10
01
11
11
11
11

//    78    1.58854    1.58854    111    56    22    0.795745    1.02097    0.574558    1.49299    4.90703    4.90703    6.22109
segsites: 23
positions:	0	0.0454545454545455	0.0909090909090909	0.136363636363636	0.181818181818182	0.227272727272727	0.272727272727273	0.318181818181818	0.363636363636364	0.409090909090909	0.454545454545455	0.5	0.545454545454545	0.590909090909091	0.636363636363636	0.681818181818182	0.727272727272727	0.772727272727273	0.818181818181818	0.863636363636364	0.909090909090909	0.954545454545455	1
00000000000000000000000
11111101110101010111110
10011110000010010100111
10011100000010010100111
10011100111010010100110
10011100111111110101110
10011100011000000100110
10011100111001011100110

//    78    1.58854    1.58854    111    56    22    0.795745    1.02097    0.574558    1.49299    4.90703    4.90703    6.22109
segsites: 3
positions:	0	0.5	1
000
110
101
110
111
111
111
111

//    78    1.58854    1.58854    111    56    22    0.795745    1.02097    0.574558    1.49299    4.90703    4.90703    6.22109
segsites: 4
positions:	0	0.333333333333333	0.666666666666667	1
0000
1000
0000
1000
0100
0001
0000
0011

//    78    1.58854    1.58854    111    56    22    0.795745    1.02097    0.574558    1.49299    4.90703    4.90703    6.22109
segsites: 3
positions:	0	0.5	1
000
000
001
011
001
001
101
001

//    78    1.58854    1.58854    111    56    22    0.795745    1.02097    0.574558    1.49299    4.90703    4.90703    6.22109
segsites: 11
positions:	0	0.1	0.2	0.3	0.4	0.5	0.6	0.7	0.8	0.9	1
00000000000
01101100011
00010010100
11000100001
00000000000
01000101001
00000000000
01000100001

//    78    1.58854    1.58854    111    56    22    0.795745    1.02097    0.574558    1.49299    4.90703    4.90703    6.22109
segsites: 14
positions:	0	0.0769230769230769	0.153846153846154	0.230769230769231	0.307692307692308	0.384615384615385	0.461538461538462	0.538461538461539	0.615384615384615	0.692307692307692	0.769230769230769	0.846153846153846	0.923076923076923	1
00000000000000
11101100111111
01000100101010
01000100101010
01010100101010
01000100101010
01000101101010
01000110101010

//    78    1.58854    1.58854    111    56    22    0.795745    1.02097    0.574558    1.49299    4.90703    4.90703    6.22109
segsites: 7
positions:	0	0.166666666666667	0.333333333333333	0.5	0.666666666666667	0.833333333333333	1
0000000
0010110
0010010
0010010
0110011
0011011
0010011
1010011

//    78    1.58854    1.58854    111    56    22    0.795745    1.02097    0.574558    1.49299    4.90703    4.90703    6.22109
segsites: 3
positions:	0	0.5	1
000
010
000
100
101
101
000
010

//    78    1.58854    1.58854    111    56    22    0.795745    1.02097    0.574558    1.49299    4.90703    4.90703    6.22109
segsites: 8
positions:	0	0.142857142857143	0.285714285714286	0.428571428571429	0.571428571428571	0.714285714285714	0.857142857142857	1
00000000
00000000
00001101
00000000
10010101
01010001
00111101
00000011

//    78    1.58854    1.58854    111    56    22    0.795745    1.02097    0.574558    1.49299    4.90703    4.90703    6.22109
segsites: 10
positions:	0	0.111111111111111	0.222222222222222	0.333333333333333	0.444444444444444	0.555555555555556	0.666666666666667	0.777777777777778	0.888888888888889	1
0000000000
0000010000
1001000011
0100100100
1101101111
1101100111
1111100111
0101100111

//    78    1.58854    1.58854    111    56    22    0.795745    1.02097    0.574558    1.49299    4.90703    4.90703    6.22109
segsites: 7
positions:	0	0.166666666666667	0.333333333333333	0.5	0.666666666666667	0.833333333333333	1
0000000
0000000
1000010
0000101
1011111
1100111
1000111
1000111

//    78    1.58854    1.58854    111    56    22    0.795745    1.02097    0.574558    1.49299    4.90703    4.90703    6.22109
segsites: 29
positions:	0	0.0357142857142857	0.0714285714285714	0.107142857142857	0.142857142857143	0.178571428571429	0.214285714285714	0.25	0.285714285714286	0.321428571428571	0.357142857142857	0.392857142857143	0.428571428571429	0.464285714285714	0.5	0.535714285714286	0.571428571428571	0.607142857142857	0.642857142857143	0.678571428571428	0.714285714285714	0.75	0.785714285714286	0.821428571428571	0.857142857142857	0.892857142857143	0.928571428571428	0.964285714285714	1
00000000000000000000000000000
01000101001110100000010111111
01001010100000000011001101011
11110100011111001000010101011
11111100001000010000101001001
11111100001011101100001101111
11111100001011001011001101011
11111100001011001101010101011

//    78    1.58854    1.58854    111    56    22    0.795745    1.02097    0.574558    1.49299    4.90703    4.90703    6.22109
segsites: 6
positions:	0	0.2	0.4	0.6	0.8	1
000000
000000
010011
101000
101010
101010
101110
101010

//    78    1.58854    1.58854    111    56    22    0.795745    1.02097    0.574558    1.49299    4.90703    4.90703    6.22109
segsites: 5
positions:	0	0.25	0.5	0.75	1
00000
11010
01101
11000
10010
10010
10010
10010

//    78    1.58854    1.58854    111    56    22    0.795745    1.02097    0.574558    1.49299    4.90703    4.90703    6.22109
segsites: 4
positions:	0	0.333333333333333	0.666666666666667	1
0000
0010
0010
0010
1001
1001
1000
1101

//    78    1.58854    1.58854    111    56    22    0.795745    1.02097    0.574558    1.49299    4.90703    4.90703    6.22109
segsites: 2
positions:	0	1
00
00
00
00
11
11
11
11

//    78    1.58854    1.58854    111    56    22    0.795745    1.02097    0.574558    1.49299    4.90703    4.90703    6.22109
segsites: 4
positions:	0	0.333333333333333	0.666666666666667	1
0000
1000
1100
1010
1100
1011
1100
1010

//    78    1.58854    1.58854    111    56    22    0.795745    1.02097    0.574558    1.49299    4.90703    4.90703    6.22109
segsites: 2
positions:	0	1
00
00
10
10
10
10
10
11

//    78    1.58854    1.58854    111    56    22    0.795745    1.02097    0.574558    1.49299    4.90703    4.90703    6.22109
segsites: 7
positions:	0	0.166666666666667	0.333333333333333	0.5	0.666666666666667	0.833333333333333	1
0000000
0010000
0001100
0000000
1101001
0010010
1101001
0101010

//    78    1.58854    1.58854    111    56    22    0.795745    1.02097    0.574558    1.49299    4.90703    4.90703    6.22109
segsites: 8
positions:	0	0.142857142857143	0.285714285714286	0.428571428571429	0.571428571428571	0.714285714285714	0.857142857142857	1
00000000
00000010
10110000
00001000
00100100
00000000
10100001
01101000

//    78    1.58854    1.58854    111    56    22    0.795745    1.02097    0.574558    1.49299    4.90703    4.90703    6.22109
segsites: 3
positions:	0	0.5	1
000
000
000
101
010
000
100
100

//    78    1.58854    1.58854    111    56    22    0.795745    1.02097    0.574558    1.49299    4.90703    4.90703    6.22109
segsites: 12
positions:	0	0.0909090909090909	0.181818181818182	0.272727272727273	0.363636363636364	0.454545454545455	0.545454545454545	0.636363636363636	0.727272727272727	0.818181818181818	0.909090909090909	1
000000000000
100100001100
110110101000
101100001000
100101000010
100100001001
100110100000
100100011000

//    78    1.58854    1.58854    111    56    22    0.795745    1.02097    0.574558    1.49299    4.90703    4.90703    6.22109
segsites: 4
positions:	0	0.333333333333333	0.666666666666667	1
0000
1001
0010
1000
0010
0000
0110
0010

//    78    1.58854    1.58854    111    56    22    0.795745    1.02097    0.574558    1.49299    4.90703    4.90703    6.22109
segsites: 2
positions:	0	1
00
00
11
11
00
00
00
00

//    78    1.58854    1.58854    111    56    22    0.795745    1.02097    0.574558    1.49299    4.90703    4.90703    6.22109
segsites: 5
positions:	0	0.25	0.5	0.75	1
00000
00000
10000
01010
11000
01100
01000
01001

//    78    1.58854    1.58854    111    56    22    0.795745    1.02097    0.574558    1.49299    4.90703    4.90703    6.22109
segsites: 2
positions:	0	1
00
10
00
00
00
00
00
11

//    78    1.58854    1.58854    111    56    22    0.795745    1.02097    0.574558    1.49299    4.90703    4.90703    6.22109
segsites: 7
positions:	0	0.166666666666667	0.333333333333333	0.5	0.666666666666667	0.833333333333333	1
0000000
0110011
0000000
0011011
0010100
1010011
0000000
0010010

//    78    1.58854    1.58854    111    56    22    0.795745    1.02097    0.574558    1.49299    4.90703    4.90703    6.22109
segsites: 16
positions:	0	0.0666666666666667	0.133333333333333	0.2	0.266666666666667	0.333333333333333	0.4	0.466666666666667	0.533333333333333	0.6	0.666666666666667	0.733333333333333	0.8	0.866666666666667	0.933333333333333	1
0000000000000000
0101111100011000
0000000000000000
0101111100011100
0000011010001100
0110011001111100
0110011010001101
1110011011101110

//    78    1.58854    1.58854    111    56    22    0.795745    1.02097    0.574558    1.49299    4.90703    4.90703    6.22109
segsites: 8
positions:	0	0.142857142857143	0.285714285714286	0.428571428571429	0.571428571428571	0.714285714285714	0.857142857142857	1
00000000
00000000
00010000
00001110
10000001
00000000
01000000
00100000

//    78    1.58854    1.58854    111    56    22    0.795745    1.02097    0.574558    1.49299    4.90703    4.90703    6.22109
segsites: 10
positions:	0	0.111111111111111	0.222222222222222	0.333333333333333	0.444444444444444	0.555555555555556	0.666666666666667	0.777777777777778	0.888888888888889	1
0000000000
0000001000
0000000000
0000010000
0000000011
1101000011
1100100100
1110000000

//    78    1.58854    1.58854    111    56    22    0.795745    1.02097    0.574558    1.49299    4.90703    4.90703    6.22109
segsites: 11
positions:	0	0.1	0.2	0.3	0.4	0.5	0.6	0.7	0.8	0.9	1
00000000000
00000000100
00000000101
01111111110
00000000101
10000000100
00000000101
00000000100

//    78    1.58854    1.58854    111    56    22    0.795745    1.02097    0.574558    1.49299    4.90703    4.90703    6.22109
segsites: 4
positions:	0	0.333333333333333	0.666666666666667	1
0000
0000
1110
1011
1010
1011
1010
1010

//    78    1.58854    1.58854    111    56    22    0.795745    1.02097    0.574558    1.49299    4.90703    4.90703    6.22109
segsites: 12
positions:	0	0.0909090909090909	0.181818181818182	0.272727272727273	0.363636363636364	0.454545454545455	0.545454545454545	0.636363636363636	0.727272727272727	0.818181818181818	0.909090909090909	1
000000000000
000000000101
000000000010
000000000001
110011000000
111011100100
110011111000
110111100100

//    78    1.58854    1.58854    111    56    22    0.795745    1.02097    0.574558    1.49299    4.90703    4.90703    6.22109
segsites: 3
positions:	0	0.5	1
000
000
000
000
100
101
010
000

//    78    1.58854    1.58854    111    56    22    0.795745    1.02097    0.574558    1.49299    4.90703    4.90703    6.22109
segsites: 16
positions:	0	0.0666666666666667	0.133333333333333	0.2	0.266666666666667	0.333333333333333	0.4	0.466666666666667	0.533333333333333	0.6	0.666666666666667	0.733333333333333	0.8	0.866666666666667	0.933333333333333	1
0000000000000000
0000111000111000
0010000010001010
0000011001001000
1000000000000111
1100000100111000
1001000001100000
0000001001100000

//    78    1.58854    1.58854    111    56    22    0.795745    1.02097    0.574558    1.49299    4.90703    4.90703    6.22109
segsites: 4
positions:	0	0.333333333333333	0.666666666666667	1
0000
0000
0000
0000
1000
0010
1001
0100

//    78    1.58854    1.58854    111    56    22    0.795745    1.02097    0.574558    1.49299    4.90703    4.90703    6.22109
segsites: 7
positions:	0	0.166666666666667	0.333333333333333	0.5	0.666666666666667	0.833333333333333	1
0000000
0000010
1111110
1111110
0000010
0000011
0000010
0000010

//    78    1.58854    1.58854    111    56    22    0.795745    1.02097    0.574558    1.49299    4.90703    4.90703    6.22109
segsites: 4
positions:	0	0.333333333333333	0.666666666666667	1
0000
1000
0000
0010
0100
0100
0101
0100

//    78    1.58854    1.58854    111    56    22    0.795745    1.02097    0.574558    1.49299    4.90703    4.90703    6.22109
segsites: 2
positions:	0	1
00
00
00
00
00
00
01
10

//    78    1.58854    1.58854    111    56    22    0.795745    1.02097    0.574558    1.49299    4.90703    4.90703    6.22109
segsites: 13
positions:	0	0.0833333333333333	0.166666666666667	0.25	0.333333333333333	0.416666666666667	0.5	0.583333333333333	0.666666666666667	0.75	0.833333333333333	0.916666666666667	1
0000000000000
0000000000000
0100000111011
1011111000100
1011111111111
1011111111111
1011111111111
1011111111111

//    78    1.58854    1.58854    111    56    22    0.795745    1.02097    0.574558    1.49299    4.90703    4.90703    6.22109
segsites: 7
positions:	0	0.166666666666667	0.333333333333333	0.5	0.666666666666667	0.833333333333333	1
0000000
0000000
0000000
0000000
1110111
1111111
1111111
1111111

//    78    1.58854    1.58854    111    56    22    0.795745    1.02097    0.574558    1.49299    4.90703    4.90703    6.22109
segsites: 12
positions:	0	0.0909090909090909	0.181818181818182	0.272727272727273	0.363636363636364	0.454545454545455	0.545454545454545	0.636363636363636	0.727272727272727	0.818181818181818	0.909090909090909	1
000000000000
111011111101
000000000000
111011111101
110011111111
110111111101
110011111101
110011111101

//    78    1.58854    1.58854    111    56    22    0.795745    1.02097    0.574558    1.49299    4.90703    4.90703    6.22109
segsites: 15
positions:	0	0.0714285714285714	0.142857142857143	0.214285714285714	0.285714285714286	0.357142857142857	0.428571428571429	0.5	0.571428571428571	0.642857142857143	0.714285714285714	0.785714285714286	0.857142857142857	0.928571428571428	1
000000000000000
010000000000100
000000000000000
010000100000100
001111010110101
110111011101111
000111010100101
000111010100101

//    78    1.58854    1.58854    111    56    22    0.795745    1.02097    0.574558    1.49299    4.90703    4.90703    6.22109
segsites: 5
positions:	0	0.25	0.5	0.75	1
00000
01000
00100
00000
00000
00000
10000
00011

//    78    1.58854    1.58854    111    56    22    0.795745    1.02097    0.574558    1.49299    4.90703    4.90703    6.22109
segsites: 3
positions:	0	0.5	1
000
111
011
011
000
011
000
011

//    78    1.58854    1.58854    111    56    22    0.795745    1.02097    0.574558    1.49299    4.90703    4.90703    6.22109
segsites: 13
positions:	0	0.0833333333333333	0.166666666666667	0.25	0.333333333333333	0.416666666666667	0.5	0.583333333333333	0.666666666666667	0.75	0.833333333333333	0.916666666666667	1
0000000000000
1000000110000
0000110011101
1101001110010
0000100110000
0010000110000
0000000110000
0000000110000

//    78    1.58854    1.58854    111    56    22    0.795745    1.02097    0.574558    1.49299    4.90703    4.90703    6.22109
segsites: 3
positions:	0	0.5	1
000
000
010
010
010
110
011
010

//    78    1.58854    1.58854    111    56    22    0.795745    1.02097    0.574558    1.49299    4.90703    4.90703    6.22109
segsites: 2
positions:	0	1
00
00
00
01
01
01
01
11

//    78    1.58854    1.58854    111    56    22    0.795745    1.02097    0.574558    1.49299    4.90703    4.90703    6.22109
segsites: 5
positions:	0	0.25	0.5	0.75	1
00000
00100
00100
00100
00110
11111
01110
11100

//    78    1.58854    1.58854    111    56    22    0.795745    1.02097    0.574558    1.49299    4.90703    4.90703    6.22109
segsites: 20
positions:	0	0.0526315789473684	0.105263157894737	0.157894736842105	0.210526315789474	0.263157894736842	0.315789473684211	0.368421052631579	0.421052631578947	0.473684210526316	0.526315789473684	0.578947368421053	0.631578947368421	0.684210526315789	0.736842105263158	0.789473684210526	0.842105263157895	0.894736842105263	0.947368421052632	1
00000000000000000000
00010001010101011110
00010010001000000000
00010110001000000000
10111100000010100000
11111100000000100000
00011100101000100001
10111100000000000110

//    78    1.58854    1.58854    111    56    22    0.795745    1.02097    0.574558    1.49299    4.90703    4.90703    6.22109
segsites: 6
positions:	0	0.2	0.4	0.6	0.8	1
000000
001000
000000
110110
000000
110110
000001
100000

//    78    1.58854    1.58854    111    56    22    0.795745    1.02097    0.574558    1.49299    4.90703    4.90703    6.22109
segsites: 21
positions:	0	0.05	0.1	0.15	0.2	0.25	0.3	0.35	0.4	0.45	0.5	0.55	0.6	0.65	0.7	0.75	0.8	0.85	0.9	0.95	1
000000000000000000000
000000000000000000000
011011011111101110011
011011011111101110011
000100001010011101100
011100011101100110011
000100001000010100100
100100101000010100100

//    78    1.58854    1.58854    111    56    22    0.795745    1.02097    0.574558    1.49299    4.90703    4.90703    6.22109
segsites: 7
positions:	0	0.166666666666667	0.333333333333333	0.5	0.666666666666667	0.833333333333333	1
0000000
1101110
1100100
1100100
0110100
1110100
0110101
1100100

//    78    1.58854    1.58854    111    56    22    0.795745    1.02097    0.574558    1.49299    4.90703    4.90703    6.22109
segsites: 5
positions:	0	0.25	0.5	0.75	1
00000
00000
10110
00111
00100
01000
00110
00000

//    78    1.58854    1.58854    111    56    22    0.795745    1.02097    0.574558    1.49299    4.90703    4.90703    6.22109
segsites: 7
positions:	0	0.166666666666667	0.333333333333333	0.5	0.666666666666667	0.833333333333333	1
0000000
1010000
0010000
0010000
0010111
1111110
0010111
1010010

//    78    1.58854    1.58854    111    56    22    0.795745    1.02097    0.574558    1.49299    4.90703    4.90703    6.22109
segsites: 7
positions:	0	0.166666666666667	0.333333333333333	0.5	0.666666666666667	0.833333333333333	1
0000000
1010010
1000011
1000010
1001010
1011110
1000010
1110010

//    78    1.58854    1.58854    111    56    22    0.795745    1.02097    0.574558    1.49299    4.90703    4.90703    6.22109
segsites: 2
positions:	0	1
00
00
00
10
00
01
00
01

//    78    1.58854    1.58854    111    56    22    0.795745    1.02097    0.574558    1.49299    4.90703    4.90703    6.22109
segsites: 17
positions:	0	0.0625	0.125	0.1875	0.25	0.3125	0.375	0.4375	0.5	0.5625	0.625	0.6875	0.75	0.8125	0.875	0.9375	1
00000000000000000
00000000000000000
10001100000000001
00010010010010111
11000100000100001
00100010110010001
10011111011110001
10011110010011001

//    78    1.58854    1.58854    111    56    22    0.795745    1.02097    0.574558    1.49299    4.90703    4.90703    6.22109
segsites: 3
positions:	0	0.5	1
000
100
010
000
011
000
010
010

//    78    1.58854    1.58854    111    56    22    0.795745    1.02097    0.574558    1.49299    4.90703    4.90703    6.22109
segsites: 5
positions:	0	0.25	0.5	0.75	1
00000
00000
00000
10111
00000
01100
00000
00000

//    78    1.58854    1.58854    111    56    22    0.795745    1.02097    0.574558    1.49299    4.90703    4.90703    6.22109
segsites: 11
positions:	0	0.1	0.2	0.3	0.4	0.5	0.6	0.7	0.8	0.9	1
00000000000
00001001100
00001000010
00011001100
01101000000
10111001100
00001010100
00011101101

//    78    1.58854    1.58854    111    56    22    0.795745    1.02097    0.574558    1.49299    4.90703    4.90703    6.22109
segsites: 3
positions:	0	0.5	1
000
000
010
000
110
000
101
000

//    78    1.58854    1.58854    111    56    22    0.795745    1.02097    0.574558    1.49299    4.90703    4.90703    6.22109
segsites: 6
positions:	0	0.2	0.4	0.6	0.8	1
000000
000000
000000
001000
010110
101001
000000
101000

//    78    1.58854    1.58854    111    56    22    0.795745    1.02097    0.574558    1.49299    4.90703    4.90703    6.22109
segsites: 3
positions:	0	0.5	1
000
100
000
100
010
100
111
110

//    78    1.58854    1.58854    111    56    22    0.795745    1.02097    0.574558    1.49299    4.90703    4.90703    6.22109
segsites: 2
positions:	0	1
00
01
01
01
01
11
01
01

//    78    1.58854    1.58854    111    56    22    0.795745    1.02097    0.574558    1.49299    4.90703    4.90703    6.22109
segsites: 2
positions:	0	1
00
11
10
10
00
10
00
10

//    78    1.58854    1.58854    111    56    22    0.795745    1.02097    0.574558    1.49299    4.90703    4.90703    6.22109
segsites: 10
positions:	0	0.111111111111111	0.222222222222222	0.333333333333333	0.444444444444444	0.555555555555556	0.666666666666667	0.777777777777778	0.888888888888889	1
0000000000
0000000000
0110000000
0001000100
1111110001
0111110010
0111111000
0111110000

//    78    1.58854    1.58854    111    56    22    0.795745    1.02097    0.574558    1.49299    4.90703    4.90703    6.22109
segsites: 3
positions:	0	0.5	1
000
110
010
010
011
010
011
010

//    78    1.58854    1.58854    111    56    22    0.795745    1.02097    0.574558    1.49299    4.90703    4.90703    6.22109
segsites: 2
positions:	0	1
00
00
10
11
10
00
10
00

//    78    1.58854    1.58854    111    56    22    0.795745    1.02097    0.574558    1.49299    4.90703    4.90703    6.22109
segsites: 2
positions:	0	1
00
11
10
10
10
10
00
10

//    78    1.58854    1.58854    111    56    22    0.795745    1.02097    0.574558    1.49299    4.90703    4.90703    6.22109
segsites: 3
positions:	0	0.5	1
000
000
001
001
001
111
001
111

//    78    1.58854    1.58854    111    56    22    0.795745    1.02097    0.574558    1.49299    4.90703    4.90703    6.22109
segsites: 14
positions:	0	0.0769230769230769	0.153846153846154	0.230769230769231	0.307692307692308	0.384615384615385	0.461538461538462	0.538461538461539	0.615384615384615	0.692307692307692	0.769230769230769	0.846153846153846	0.923076923076923	1
00000000000000
10010000000010
00000111000000
10100000100000
10001111100100
10100001110100
10000111000000
11010000111001

//    78    1.58854    1.58854    111    56    22    0.795745    1.02097    0.574558    1.49299    4.90703    4.90703    6.22109
segsites: 5
positions:	0	0.25	0.5	0.75	1
00000
00100
11000
00100
00101
00101
11010
00101

//    78    1.58854    1.58854    111    56    22    0.795745    1.02097    0.574558    1.49299    4.90703    4.90703    6.22109
segsites: 3
positions:	0	0.5	1
000
000
111
111
111
111
111
111

//    78    1.58854    1.58854    111    56    22    0.795745    1.02097    0.574558    1.49299    4.90703    4.90703    6.22109
segsites: 7
positions:	0	0.166666666666667	0.333333333333333	0.5	0.666666666666667	0.833333333333333	1
0000000
0000101
0000100
1100101
1001100
1110100
1100110
1100100

//    78    1.58854    1.58854    111    56    22    0.795745    1.02097    0.574558    1.49299    4.90703    4.90703    6.22109
segsites: 4
positions:	0	0.333333333333333	0.666666666666667	1
0000
0000
0000
0000
0011
1011
0101
0101

//    78    1.58854    1.58854    111    56    22    0.795745    1.02097    0.574558    1.49299    4.90703    4.90703    6.22109
segsites: 7
positions:	0	0.166666666666667	0.333333333333333	0.5	0.666666666666667	0.833333333333333	1
0000000
1100111
0000000
1101110
0110100
1110100
0100000
0110100

//    78    1.58854    1.58854    111    56    22    0.795745    1.02097    0.574558    1.49299    4.90703    4.90703    6.22109
segsites: 17
positions:	0	0.0625	0.125	0.1875	0.25	0.3125	0.375	0.4375	0.5	0.5625	0.625	0.6875	0.75	0.8125	0.875	0.9375	1
00000000000000000
00000000000010000
10000000010111001
10000000010111001
01111011000111111
01111110100111000
01111011100111111
01111101101111001

//    78    1.58854    1.58854    111    56    22    0.795745    1.02097    0.574558    1.49299    4.90703    4.90703    6.22109
segsites: 8
positions:	0	0.142857142857143	0.285714285714286	0.428571428571429	0.571428571428571	0.714285714285714	0.857142857142857	1
00000000
00000010
00110001
10000000
10111100
10111000
11110000
10111000

//    78    1.58854    1.58854    111    56    22    0.795745    1.02097    0.574558    1.49299    4.90703    4.90703    6.22109
segsites: 3
positions:	0	0.5	1
000
100
000
100
011
011
011
011

//    78    1.58854    1.58854    111    56    22    0.795745    1.02097    0.574558    1.49299    4.90703    4.90703    6.22109
segsites: 3
positions:	0	0.5	1
000
000
000
000
010
010
111
000

//    78    1.58854    1.58854    111    56    22    0.795745    1.02097    0.574558    1.49299    4.90703    4.90703    6.22109
segsites: 2
positions:	0	1
00
00
01
00
00
00
00
10

//    78    1.58854    1.58854    111    56    22    0.795745    1.02097    0.574558    1.49299    4.90703    4.90703    6.22109
segsites: 5
positions:	0	0.25	0.5	0.75	1
00000
00000
11000
01001
01110
01000
00010
01010

//    78    1.58854    1.58854    111    56    22    0.795745    1.02097    0.574558    1.49299    4.90703    4.90703    6.22109
segsites: 8
positions:	0	0.142857142857143	0.285714285714286	0.428571428571429	0.571428571428571	0.714285714285714	0.857142857142857	1
00000000
00001000
01000100
10111011
10111100
10111101
10111100
10111001

//    78    1.58854    1.58854    111    56    22    0.795745    1.02097    0.574558    1.49299    4.90703    4.90703    6.22109
segsites: 2
positions:	0	1
00
01
10
00
10
00
10
00

//    78    1.58854    1.58854    111    56    22    0.795745    1.02097    0.574558    1.49299    4.90703    4.90703    6.22109
segsites: 10
positions:	0	0.111111111111111	0.222222222222222	0.333333333333333	0.444444444444444	0.555555555555556	0.666666666666667	0.777777777777778	0.888888888888889	1
0000000000
0000001000
1001111011
0110001100
0000001000
0000001000
0000001000
0000001000

//    78    1.58854    1.58854    111    56    22    0.795745    1.02097    0.574558    1.49299    4.90703    4.90703    6.22109
segsites: 4
positions:	0	0.333333333333333	0.666666666666667	1
0000
1001
0000
1011
0000
0010
0010
0110

//    78    1.58854    1.58854    111    56    22    0.795745    1.02097    0.574558    1.49299    4.90703    4.90703    6.22109
segsites: 14
positions:	0	0.0769230769230769	0.153846153846154	0.230769230769231	0.307692307692308	0.384615384615385	0.461538461538462	0.538461538461539	0.615384615384615	0.692307692307692	0.769230769230769	0.846153846153846	0.923076923076923	1
00000000000000
00000001100001
10000001100000
00100011100011
00000001100000
01010001111101
00001101100001
01000011101001

//    78    1.58854    1.58854    111    56    22    0.795745    1.02097    0.574558    1.49299    4.90703    4.90703    6.22109
segsites: 7
positions:	0	0.166666666666667	0.333333333333333	0.5	0.666666666666667	0.833333333333333	1
0000000
1100000
0100010
0110000
0100010
0101101
0000000
0100001

//    78    1.58854    1.58854    111    56    22    0.795745    1.02097    0.574558    1.49299    4.90703    4.90703    6.22109
segsites: 7
positions:	0	0.166666666666667	0.333333333333333	0.5	0.666666666666667	0.833333333333333	1
0000000
0110001
0001100
0100101
0000110
0100101
1000100
0100100

//    78    1.58854    1.58854    111    56    22    0.795745    1.02097    0.574558    1.49299    4.90703    4.90703    6.22109
segsites: 6
positions:	0	0.2	0.4	0.6	0.8	1
000000
000000
001000
000011
000000
110100
000000
110000

//    78    1.58854    1.58854    111    56    22    0.795745    1.02097    0.574558    1.49299    4.90703    4.90703    6.22109
segsites: 5
positions:	0	0.25	0.5	0.75	1
00000
00111
00100
00101
10101
10101
01101
00101

//    78    1.58854    1.58854    111    56    22    0.795745    1.02097    0.574558    1.49299    4.90703    4.90703    6.22109
segsites: 3
positions:	0	0.5	1
000
110
100
101
101
101
101
101

//    78    1.58854    1.58854    111    56    22    0.795745    1.02097    0.574558    1.49299    4.90703    4.90703    6.22109
segsites: 4
positions:	0	0.333333333333333	0.666666666666667	1
0000
1000
0000
1000
0000
0000
0010
0101

//    78    1.58854    1.58854    111    56    22    0.795745    1.02097    0.574558    1.49299    4.90703    4.90703    6.22109
segsites: 4
positions:	0	0.333333333333333	0.666666666666667	1
0000
0000
1000
0000
1101
1010
1101
1000

//    78    1.58854    1.58854    111    56    22    0.795745    1.02097    0.574558    1.49299    4.90703    4.90703    6.22109
segsites: 5
positions:	0	0.25	0.5	0.75	1
00000
10101
00001
01101
00011
00001
00001
00001

//    78    1.58854    1.58854    111    56    22    0.795745    1.02097    0.574558    1.49299    4.90703    4.90703    6.22109
segsites: 4
positions:	0	0.333333333333333	0.666666666666667	1
0000
0010
1111
0111
0011
0110
0000
0000

//    78    1.58854    1.58854    111    56    22    0.795745    1.02097    0.574558    1.49299    4.90703    4.90703    6.22109
segsites: 7
positions:	0	0.166666666666667	0.333333333333333	0.5	0.666666666666667	0.833333333333333	1
0000000
1001110
1000000
1000010
0010010
1000011
0000010
1100010

//    78    1.58854    1.58854    111    56    22    0.795745    1.02097    0.574558    1.49299    4.90703    4.90703    6.22109
segsites: 6
positions:	0	0.2	0.4	0.6	0.8	1
000000
010000
110100
011100
010100
011100
010100
010111

//    78    1.58854    1.58854    111    56    22    0.795745    1.02097    0.574558    1.49299    4.90703    4.90703    6.22109
segsites: 2
positions:	0	1
00
10
00
00
10
10
11
10

//    78    1.58854    1.58854    111    56    22    0.795745    1.02097    0.574558    1.49299    4.90703    4.90703    6.22109
segsites: 9
positions:	0	0.125	0.25	0.375	0.5	0.625	0.75	0.875	1
000000000
000000110
000000100
000000100
001100111
001101110
001100110
111110110

//    78    1.58854    1.58854    111    56    22    0.795745    1.02097    0.574558    1.49299    4.90703    4.90703    6.22109
segsites: 6
positions:	0	0.2	0.4	0.6	0.8	1
000000
000000
100000
000000
111010
111010
111011
111100

//    78    1.58854    1.58854    111    56    22    0.795745    1.02097    0.574558    1.49299    4.90703    4.90703    6.22109
segsites: 5
positions:	0	0.25	0.5	0.75	1
00000
00000
00110
10111
00100
01100
00100
00110

//    78    1.58854    1.58854    111    56    22    0.795745    1.02097    0.574558    1.49299    4.90703    4.90703    6.22109
segsites: 5
positions:	0	0.25	0.5	0.75	1
00000
10001
01001
00001
00001
10001
00111
10011

//    78    1.58854    1.58854    111    56    22    0.795745    1.02097    0.574558    1.49299    4.90703    4.90703    6.22109
segsites: 12
positions:	0	0.0909090909090909	0.181818181818182	0.272727272727273	0.363636363636364	0.454545454545455	0.545454545454545	0.636363636363636	0.727272727272727	0.818181818181818	0.909090909090909	1
000000000000
000111101101
100010111100
000010111100
000010111110
011010101100
000010111110
000010111100

//    78    1.58854    1.58854    111    56    22    0.795745    1.02097    0.574558    1.49299    4.90703    4.90703    6.22109
segsites: 13
positions:	0	0.0833333333333333	0.166666666666667	0.25	0.333333333333333	0.416666666666667	0.5	0.583333333333333	0.666666666666667	0.75	0.833333333333333	0.916666666666667	1
0000000000000
0011110001111
0000000000100
0000001000100
1100000000100
0000000100101
0000000000000
0000000010100

//    78    1.58854    1.58854    111    56    22    0.795745    1.02097    0.574558    1.49299    4.90703    4.90703    6.22109
segsites: 5
positions:	0	0.25	0.5	0.75	1
00000
11100
00000
11100
10010
10000
10001
10100

//    78    1.58854    1.58854    111    56    22    0.795745    1.02097    0.574558    1.49299    4.90703    4.90703    6.22109
segsites: 4
positions:	0	0.333333333333333	0.666666666666667	1
0000
1101
1000
1000
1100
1100
1010
1100

//    78    1.58854    1.58854    111    56    22    0.795745    1.02097    0.574558    1.49299    4.90703    4.90703    6.22109
segsites: 4
positions:	0	0.333333333333333	0.666666666666667	1
0000
0000
0111
0101
0101
0101
0101
1101

//    78    1.58854    1.58854    111    56    22    0.795745    1.02097    0.574558    1.49299    4.90703    4.90703    6.22109
segsites: 4
positions:	0	0.333333333333333	0.666666666666667	1
0000
0000
0000
0000
0100
1000
0101
0010

//    78    1.58854    1.58854    111    56    22    0.795745    1.02097    0.574558    1.49299    4.90703    4.90703    6.22109
segsites: 2
positions:	0	1
00
00
10
00
11
10
10
10

//    78    1.58854    1.58854    111    56    22    0.795745    1.02097    0.574558    1.49299    4.90703    4.90703    6.22109
segsites: 11
positions:	0	0.1	0.2	0.3	0.4	0.5	0.6	0.7	0.8	0.9	1
00000000000
00000000000
10000100000
10011001101
01000000010
00101001101
10011011101
10011001101

//    78    1.58854    1.58854    111    56    22    0.795745    1.02097    0.574558    1.49299    4.90703    4.90703    6.22109
segsites: 2
positions:	0	1
00
00
00
00
10
01
11
11

//    78    1.58854    1.58854    111    56    22    0.795745    1.02097    0.574558    1.49299    4.90703    4.90703    6.22109
segsites: 12
positions:	0	0.0909090909090909	0.181818181818182	0.272727272727273	0.363636363636364	0.454545454545455	0.545454545454545	0.636363636363636	0.727272727272727	0.818181818181818	0.909090909090909	1
000000000000
000000000000
100111001000
001000010110
010010000000
000000100101
000010100100
000010100100

//    78    1.58854    1.58854    111    56    22    0.795745    1.02097    0.574558    1.49299    4.90703    4.90703    6.22109
segsites: 4
positions:	0	0.333333333333333	0.666666666666667	1
0000
0000
1110
1110
0001
0000
0000
0000

//    78    1.58854    1.58854    111    56    22    0.795745    1.02097    0.574558    1.49299    4.90703    4.90703    6.22109
segsites: 3
positions:	0	0.5	1
000
000
000
000
000
111
000
000

//    78    1.58854    1.58854    111    56    22    0.795745    1.02097    0.574558    1.49299    4.90703    4.90703    6.22109
segsites: 16
positions:	0	0.0666666666666667	0.133333333333333	0.2	0.266666666666667	0.333333333333333	0.4	0.466666666666667	0.533333333333333	0.6	0.666666666666667	0.733333333333333	0.8	0.866666666666667	0.933333333333333	1
0000000000000000
0000010001011110
0100001101000000
0000001101011101
0101000011000000
0000100001111101
0010000001000100
1000000001011100

//    78    1.58854    1.58854    111    56    22    0.795745    1.02097    0.574558    1.49299    4.90703    4.90703    6.22109
segsites: 13
positions:	0	0.0833333333333333	0.166666666666667	0.25	0.333333333333333	0.416666666666667	0.5	0.583333333333333	0.666666666666667	0.75	0.833333333333333	0.916666666666667	1
0000000000000
1000000000010
1000100010010
1101011001010
0011010000010
1011010000011
0000010000110
0001010100010

//    78    1.58854    1.58854    111    56    22    0.795745    1.02097    0.574558    1.49299    4.90703    4.90703    6.22109
segsites: 4
positions:	0	0.333333333333333	0.666666666666667	1
0000
0100
0011
1001
0001
0001
0001
0001

//    78    1.58854    1.58854    111    56    22    0.795745    1.02097    0.574558    1.49299    4.90703    4.90703    6.22109
segsites: 7
positions:	0	0.166666666666667	0.333333333333333	0.5	0.666666666666667	0.833333333333333	1
0000000
0100000
0100010
0100000
0011001
1001001
0001100
1001000

//    78    1.58854    1.58854    111    56    22    0.795745    1.02097    0.574558    1.49299    4.90703    4.90703    6.22109
segsites: 11
positions:	0	0.1	0.2	0.3	0.4	0.5	0.6	0.7	0.8	0.9	1
00000000000
10111101000
10001010111
11101000000
10000010110
10011100000
10000110110
10000111000

//    78    1.58854    1.58854    111    56    22    0.795745    1.02097    0.574558    1.49299    4.90703    4.90703    6.22109
segsites: 6
positions:	0	0.2	0.4	0.6	0.8	1
000000
001001
001110
011001
001000
001000
101000
001000

//    78    1.58854    1.58854    111    56    22    0.795745    1.02097    0.574558    1.49299    4.90703    4.90703    6.22109
segsites: 6
positions:	0	0.2	0.4	0.6	0.8	1
000000
000110
000010
000010
001011
001011
111011
011010

//    78    1.58854    1.58854    111    56    22    0.795745    1.02097    0.574558    1.49299    4.90703    4.90703    6.22109
segsites: 5
positions:	0	0.25	0.5	0.75	1
00000
00000
00010
00010
01010
00011
10110
00001

//    78    1.58854    1.58854    111    56    22    0.795745    1.02097    0.574558    1.49299    4.90703    4.90703    6.22109
segsites: 23
positions:	0	0.0454545454545455	0.0909090909090909	0.136363636363636	0.181818181818182	0.227272727272727	0.272727272727273	0.318181818181818	0.363636363636364	0.409090909090909	0.454545454545455	0.5	0.545454545454545	0.590909090909091	0.636363636363636	0.681818181818182	0.727272727272727	0.772727272727273	0.818181818181818	0.863636363636364	0.909090909090909	0.954545454545455	1
00000000000000000000000
01010001100000001001100
01010011000000000001100
01010101100000000001100
10110000000001100001101
00110000000000001101111
00011001010001110011101
01110001001110100101101

//    78    1.58854    1.58854    111    56    22    0.795745    1.02097    0.574558    1.49299    4.90703    4.90703    6.22109
segsites: 4
positions:	0	0.333333333333333	0.666666666666667	1
0000
0000
0100
1110
0101
0100
0100
1110

//    78    1.58854    1.58854    111    56    22    0.795745    1.02097    0.574558    1.49299    4.90703    4.90703    6.22109
segsites: 16
positions:	0	0.0666666666666667	0.133333333333333	0.2	0.266666666666667	0.333333333333333	0.4	0.466666666666667	0.533333333333333	0.6	0.666666666666667	0.733333333333333	0.8	0.866666666666667	0.933333333333333	1
0000000000000000
0000000000000000
0001100010110110
1110010001001001
1111111011111110
1110110011111010
1111110011111110
1111110111111110

//    78    1.58854    1.58854    111    56    22    0.795745    1.02097    0.574558    1.49299    4.90703    4.90703    6.22109
segsites: 6
positions:	0	0.2	0.4	0.6	0.8	1
000000
001000
111010
111000
111101
111100
111101
111100

//    78    1.58854    1.58854    111    56    22    0.795745    1.02097    0.574558    1.49299    4.90703    4.90703    6.22109
segsites: 5
positions:	0	0.25	0.5	0.75	1
00000
01010
11100
01000
01100
01100
11100
11001

//    78    1.58854    1.58854    111    56    22    0.795745    1.02097    0.574558    1.49299    4.90703    4.90703    6.22109
segsites: 12
positions:	0	0.0909090909090909	0.181818181818182	0.272727272727273	0.363636363636364	0.454545454545455	0.545454545454545	0.636363636363636	0.727272727272727	0.818181818181818	0.909090909090909	1
000000000000
000000100110
010010001011
000000100010
010100010011
101100000010
000000000000
000001100110

//    78    1.58854    1.58854    111    56    22    0.795745    1.02097    0.574558    1.49299    4.90703    4.90703    6.22109
segsites: 17
positions:	0	0.0625	0.125	0.1875	0.25	0.3125	0.375	0.4375	0.5	0.5625	0.625	0.6875	0.75	0.8125	0.875	0.9375	1
00000000000000000
00100000001001000
00100001101000000
00100000001000000
01111100101101101
10111100001011011
11111110111001101
10111100001001111

//    78    1.58854    1.58854    111    56    22    0.795745    1.02097    0.574558    1.49299    4.90703    4.90703    6.22109
segsites: 20
positions:	0	0.0526315789473684	0.105263157894737	0.157894736842105	0.210526315789474	0.263157894736842	0.315789473684211	0.368421052631579	0.421052631578947	0.473684210526316	0.526315789473684	0.578947368421053	0.631578947368421	0.684210526315789	0.736842105263158	0.789473684210526	0.842105263157895	0.894736842105263	0.947368421052632	1
00000000000000000000
00000000000000000000
01110011100111111000
01110111100111111100
11010001010101001000
00001001100000000001
01000011001000000010
00001001000000000000

//    78    1.58854    1.58854    111    56    22    0.795745    1.02097    0.574558    1.49299    4.90703    4.90703    6.22109
segsites: 25
positions:	0	0.0416666666666667	0.0833333333333333	0.125	0.166666666666667	0.208333333333333	0.25	0.291666666666667	0.333333333333333	0.375	0.416666666666667	0.458333333333333	0.5	0.541666666666667	0.583333333333333	0.625	0.666666666666667	0.708333333333333	0.75	0.791666666666667	0.833333333333333	0.875	0.916666666666667	0.958333333333333	1
0000000000000000000000000
0001000010010000001000101
1000010000000000000100000
1000010001010000001001010
1000010100000100010100101
1000111100101110000000101
0010010100000001000100000
0100110000101100100011101

//    78    1.58854    1.58854    111    56    22    0.795745    1.02097    0.574558    1.49299    4.90703    4.90703    6.22109
segsites: 4
positions:	0	0.333333333333333	0.666666666666667	1
0000
0000
0000
0000
1011
1011
1111
1011

//    78    1.58854    1.58854    111    56    22    0.795745    1.02097    0.574558    1.49299    4.90703    4.90703    6.22109
segsites: 27
positions:	0	0.0384615384615385	0.0769230769230769	0.115384615384615	0.153846153846154	0.192307692307692	0.230769230769231	0.269230769230769	0.307692307692308	0.346153846153846	0.384615384615385	0.423076923076923	0.461538461538462	0.5	0.538461538461539	0.576923076923077	0.615384615384615	0.653846153846154	0.692307692307692	0.730769230769231	0.769230769230769	0.807692307692308	0.846153846153846	0.884615384615385	0.923076923076923	0.961538461538462	1
000000000000000000000000000
001000011010000010000000001
000111011000010000111000110
111000011110100001000101000
000001011010000100000000000
000000011010001010000000000
100001001010010000000010100
110000111011000000000001001

//    78    1.58854    1.58854    111    56    22    0.795745    1.02097    0.574558    1.49299    4.90703    4.90703    6.22109
segsites: 9
positions:	0	0.125	0.25	0.375	0.5	0.625	0.75	0.875	1
000000000
010000011
010010000
010000010
010101110
010100110
010100110
111100110

//    78    1.58854    1.58854    111    56    22    0.795745    1.02097    0.574558    1.49299    4.90703    4.90703    6.22109
segsites: 22
positions:	0	0.0476190476190476	0.0952380952380952	0.142857142857143	0.19047619047619	0.238095238095238	0.285714285714286	0.333333333333333	0.380952380952381	0.428571428571429	0.476190476190476	0.523809523809524	0.571428571428571	0.619047619047619	0.666666666666667	0.714285714285714	0.761904761904762	0.80952380952381	0.857142857142857	0.904761904761905	0.952380952380952	1
0000000000000000000000
0000100000000000000000
1001010110001010000001
0000001001110001111000
1001011110111011111011
1001011110111011111111
1111011110111111011101
1001001110111011111101

//    78    1.58854    1.58854    111    56    22    0.795745    1.02097    0.574558    1.49299    4.90703    4.90703    6.22109
segsites: 9
positions:	0	0.125	0.25	0.375	0.5	0.625	0.75	0.875	1
000000000
000000010
000000011
011100010
000000010
101001110
000000010
101011110

//    78    1.58854    1.58854    111    56    22    0.795745    1.02097    0.574558    1.49299    4.90703    4.90703    6.22109
segsites: 5
positions:	0	0.25	0.5	0.75	1
00000
00000
00010
00010
00010
01010
00110
10001

//    78    1.58854    1.58854    111    56    22    0.795745    1.02097    0.574558    1.49299    4.90703    4.90703    6.22109
segsites: 12
positions:	0	0.0909090909090909	0.181818181818182	0.272727272727273	0.363636363636364	0.454545454545455	0.545454545454545	0.636363636363636	0.727272727272727	0.818181818181818	0.909090909090909	1
000000000000
000000000001
010000000000
000000000000
001111111111
001100000111
000100100100
101000000111

//    78    1.58854    1.58854    111    56    22    0.795745    1.02097    0.574558    1.49299    4.90703    4.90703    6.22109
segsites: 2
positions:	0	1
00
00
00
00
01
11
01
01

//    78    1.58854    1.58854    111    56    22    0.795745    1.02097    0.574558    1.49299    4.90703    4.90703    6.22109
segsites: 2
positions:	0	1
00
00
01
00
00
10
00
00

//    78    1.58854    1.58854    111    56    22    0.795745    1.02097    0.574558    1.49299    4.90703    4.90703    6.22109
segsites: 6
positions:	0	0.2	0.4	0.6	0.8	1
000000
000001
000000
010110
010000
110110
010110
111110

//    78    1.58854    1.58854    111    56    22    0.795745    1.02097    0.574558    1.49299    4.90703    4.90703    6.22109
segsites: 22
positions:	0	0.0476190476190476	0.0952380952380952	0.142857142857143	0.19047619047619	0.238095238095238	0.285714285714286	0.333333333333333	0.380952380952381	0.428571428571429	0.476190476190476	0.523809523809524	0.571428571428571	0.619047619047619	0.666666666666667	0.714285714285714	0.761904761904762	0.80952380952381	0.857142857142857	0.904761904761905	0.952380952380952	1
0000000000000000000000
0000110010000010010001
0100010001100010010000
1010010110011010010000
0100000100000011010000
0001011100000111111011
0000100000000010000101
0000100000000010000001

//    78    1.58854    1.58854    111    56    22    0.795745    1.02097    0.574558    1.49299    4.90703    4.90703    6.22109
segsites: 16
positions:	0	0.0666666666666667	0.133333333333333	0.2	0.266666666666667	0.333333333333333	0.4	0.466666666666667	0.533333333333333	0.6	0.666666666666667	0.733333333333333	0.8	0.866666666666667	0.933333333333333	1
0000000000000000
0011110110011110
0000010100011100
0001110100011100
0101100001101101
1011101110101101
0100000101101100
0001111100011101

//    78    1.58854    1.58854    111    56    22    0.795745    1.02097    0.574558    1.49299    4.90703    4.90703    6.22109
segsites: 8
[truncated: 257,583 more chars]
