# Supplementary material for: The divergence history of European blue mussel species reconstructed from Approximate Bayesian Computation: the effects of sequencing techniques and sampling strategies
Source: PeerJ. 2018 Jul 30;6:e5198. doi: 10.7717/peerj.5198 (PMC6071616; doi:10.7717/peerj.5198)
Supplement: Supplemental Information 4 — The “input_data1” folder should be placed in the “Supplementary_Methods” directory and pooled with the “input_data2” folder. They have been separated because of a maximal size issue when uploading to the PeerJ website. [file peerj-06-5198-s004.zip › Supplementary_Methods.input_data1/input_data/rna-seq_n2/input.fasta]

>Contig3|Mytilus_trossulus|GA36K|Allele_1
ATGAGAAGTCTGTTTGTCTGTATTTTGGTATTTGTTGGTACCCACCAGCTGGTATGTTTA
GATGAGATTGGCCAGTGTGTGTCGTTAATTGAACAAGTGGCAGAAGGTTACCTTGGATGT
TTCAAGGATATAGAAAATACTATGCTACCATCAAAAACTGTCAAAAGTATTCCAGATTTA
ACTCTGAAGAAGTGCCAACAACAATGCCAGGGTTACACATTCTTAGGACTGCAATATTCT
AACGAGTGTTTCTGTGGTAACAATCTAAACACTGATCGGTACAAATCCGTCCCCGAAAGC
GACTGTAACATGCAATGTAGTGGAGAAAACAGGATGTGTGGAGCAGGACATAGGAACTCT
GTTTACAGAGTACCATTT
>Contig3|Mytilus_trossulus|GA36K|Allele_2
ATGAGAAGTCTGTTTGTCTGTATTTTGGTATTTGTTGGTACCCACCAGCTGGTATGTTTA
GATGAGATTGGCCAGTGTGTGTCGTTAATTGAACAAGTGGCAGAAGGTTACCTTGGATGT
TTCAAGGATATAGAAAATACTATGCTACCATCAAAAACTGTCAAAAGTATTCCAGATTTA
ACTCTGAAGAAGTGCCAACAACAATGCCAGGGTTACACATTCTTAGGACTGCAATATTCT
AACGAGTGTTTCTGTGGTAACAATCTAAACACTGATCGGTACAAATCCGTCCCCGAAAGC
GACTGTAACATGCAATGTAGTGGAGAAAACAGGATGTGTGGAGCAGGACATAGGAACTCT
GTTTACAGAGTACCATTT
>Contig4|Mytilus_trossulus|GA36K|Allele_1
ATGGCGAAAGTCACGTCCCTTGTTCTACTGTTCCTATATATTGGGTCGTGTCAGTGTGAC
TGGTGGACAGACTATCTCAGAAACCTTGTCAACAAAGGTAGAGAACCAACGTGGGCCCCA
GACTATCTTGATAAACAGCTAAAGAAAGATACACAGAACACCGCGCTTATCAAAACAATC
CAAGATGCATTGAATGANGTTTATGAGNNGATAGAAAACAATANACCAACAGGGGGTACC
AGTTCAGGGGAAGATATAAAGGACCAGATTAATAACATCAAATATCAACTCGGAGTCTTA
GACGAATTCAAGAAACAACAAGAGAGACAAAAAAATAACATTGACCACAGATTTACACAG
ATTCAAACTGCTCTCGATGAATTATATGAAAAAGTTGANGGCGGACAAGGTAAAGCTGGA
TCCGGAAATACATACACCAGATGGGGTAAAACATCATGNCCATCAACTGCCGGTCTTGTG
TATGAAGGATATGCAGCAGGTAATTCTAAATACGAAAAAGGAGGTGGAGCTAATTTCTTG
TGCCTTCCGAAAGACCCAGAATGNNNNNNN
>Contig4|Mytilus_trossulus|GA36K|Allele_2
ATGGCGAAAGTCACGTCCCTTGTTCTACTGTTCCTATTTATTGGGTCGTGTCAGTGTGAC
TGGTGGACAGACTATCTTAGAAACCTTGTCAACAAAGGTAGAGAACCCACGTGGGCGCCA
GATTATCTTGATAAACAGCTACAGAAAGATACACAGAACGCCGCGCTTATCAAAGCAATC
CAAGATGCATTGAATGANGTTTATGAGNNGATAGAAAACAATANACCAACAGGGGGTACC
AGTTCAGGGGGCGATATAAAGGACCAGATTAATAACATTAAATATCGACTCGGAGTCTTA
GACGAATTCAAGAAAGAACAAGAGAGACAAAATAATAACATTGATCACAGATTTACACAG
ATTCAAACTGCTCTCGATGAATTATATGAGAGAGTTGANGGCGGACAAGGTAAATCTGGA
TCGGGAAATACATACACCAGATGGGGTAAAACATCATGNCCATCAACTGCCGGTCTTGTG
TATGAAGGATATGCAGCAGGTAATTCTAAATACGAAAAAGGAGGTGGAGCTAATTTCTTG
TGCCTTCCGAAAGACCCAGAATGNNNNNNN
>Contig6|Mytilus_trossulus|GA36K|Allele_1
NNNNNNNNNNNNNNNNNNNNNNNNNNNNNNNNNNNNNCACCTAGAATGAAAGCTACACAT
GTTCAATATGCTCCCGAGGGCAGACGAGGCAATGTTTATATCGACGAAGAAGGTAGGCGG
ATTTATAGAACATCTGGGAAAAGTGGAAATTCAAAACNNNNNNNNNNNNNNNNNNNNNNN
NNNNNNNNNNNNNNNNNNNNNNNNNAAAAAATTGTATACCAACAGGAAGAAACAGAATAT
GAAACAATGAGTGAAGCTGATTCAGAATATATGGTCCCGGTACGACCTAAAGGGCCAAAT
ACTTCAGCTAGAAGAGTAGTCGAAGAACGACCACGTGTTCTAACGAGGAGAGCCATTGCA
GAAGATGAACGACCCGTACTCAGGAACAGGGATGGAGATACAATTAGAAGTACACGCATT
TCACGTTCAAGACCCGCGAGTGATTATGTGGTACGGCGCAACGATACTTTGAATAATCGC
GAGGAATTGTTTGTACGATCAGGACGACCAGCTAGTGAAGTTCTTGTTCGGCCTTCACGT
GAGCGTGTGGTAACAAGAAGAGTTGTAGATGATTCAAATTTACGTGAACGTTATGTTGTA
AGGAGTCGACCTTCTAGTGAAAAACGAATCATTGATAACNNNNNNNNNNNNNNNNNNNNN
NNNNNNNNNNNNNNNNNNNNNNNNNNNNNNNNNNNNNNNNNNNNNNNNNNNNNNNNNNNN
NNNNNNTACGTTACTAGGAATAGCTATCGAGACCGACAACCTGTTGGCTATGTTACGAAA
GAACAAGCAGCTAACGAAAGGGCTTTGCATAGACAAGAATATATAGAATACCCACAGGAA
TATATAATGCAAAGTCCGCCAACACGCGNCGTCGGTNNNNNNNNNNNNNNNNNNNNNNNN
NNNCNACCACAGCCAAAACAGAAAAAACTGTTACGTAATGTACAAACACAGACTTTTAAG
AAGCAAAAGCAACGAAAAATCAAAACTGCAACACATTATTATCAAAGGGAAACAGTGGAA
GTCGTACAGGAACCGGACCTACCAACACCAAGGGAGCCTACTCCTAGAACACCGTCTCCA
CCACCACCGCCACCACCTCGAATTCTAACCCCTGAACCACCAAGACAACCGAAACCACCC
AAAAAGAAGAAACAAAAAAAGGAAAAAGAAAACTTAGAAATGCAGTTGGTTGTTAAGCAA
CCAAATCTTCCCGAACCAGTATACGACAGAGTGNAGCTT---------------------
------------------------AAAGGAAAAGCACATATGGTACGT------------
------------------------------------------------------------
------------------------------------------------------------
------------------------------------------------------------
------------------------------------------------------------
------------------------------------------------------------
------------------------------------------------------------
------------------------------------------------------------
------------------------------------------------------------
------------------------------------------------------------
------------------------------------------------------------
------------------------------------------------------------
------------------------------------------------------------
------------------------------------------------------------
------------------------------------------------------------
------------------------------------------------------------
------------------------------------------------------------
---GTTGGAGGGGGTTGGATGAAAGTTGAACACCACAGGCATCATCATACACCATTGAAG
ATTTACGAAATACCCCGTGACGCAAATGATGACAAGTTTCTCTATATAAAGTCGAGATTC
AATACCAACAAAAAAGAAGTTCCAATAGCATACAAAAAATATAGAGAAGAAATAGTGCGT
GGA
>Contig6|Mytilus_trossulus|GA36K|Allele_2
NNNNNNNNNNNNNNNNNNNNNNNNNNNNNNNNNNNNNCACCTAGAATGAAAGCTTCACAT
GTTCAATATGCTCCCGAGGGCAGACGAGGCAATGTTTATATCGACGAAGAAGGTAGGCGG
ATTTATAGAACATCTGGGAAAAGTGGAAATTCAAAACNNNNNNNNNNNNNNNNNNNNNNN
NNNNNNNNNNNNNNNNNNNNNNNNNAAAAAATTGTATACCAACAGGAAGAAACAGAATAT
GAAACAATGAGTGAAGCTGATTCAGAATATATGGTCCCGGTACGACCTAAAGGGCCAAAT
ACTTCAGCTAGAAGAGTAGTCGAAGAGCGACCACGTGTTCTAACGAGGAGAGCCATTGCA
GAAGATGAACGACCCGTACTCAGGAACAGGGATGGAGATACAATTAGAAGTACACGCATT
TCACGTTCAAGAGCCGCGAGTGATTATGTGGTACGGCGCAACGATACTTTGAATAATCGC
GAGGAATTGTTTGTACGGTCAGGACGACCAGCTAGTGAAGTTCTTGTTCGGCCTTCACGT
GAGCGTGTGGTAACAAGAAGAGTTGTAGATGATTCAAATTTACGTGAACGTTATGTTGTA
AGGAGTCGACCTTCTAGTGAAAAACGAATCATTGATAACNNNNNNNNNNNNNNNNNNNNN
NNNNNNNNNNNNNNNNNNNNNNNNNNNNNNNNNNNNNNNNNNNNNNNNNNNNNNNNNNNN
NNNNNNTACGTTACTAGGAATAGCTATCGAGACCGACAACCTGTTGGCTATGTTACGAAA
GAACAAGCAGCTAACGAAAGGGCTTTGCATAGACAAGAATATATAGAATACCCACAGGAA
TATATAATGCAACGTCCGCCAACACGCGNCGTCGGTNNNNNNNNNNNNNNNNNNNNNNNN
NNNCNACCACAGCCAAAACAGAAAAAACTGTTACGTAATGTACAAACACAGACTTTTAAG
AAGCCAAAGCAACGAAAAATCAAAACTGCAACACATTATTATCAAAGGGAAACAGTGGAA
GTCGTACAGGAACCGGATCTACCAACACCAAGGGAGCCTACTCCTAGAACACCGTCTCCA
CCACCACCGCCACCACCTCGAATTCTAACGCCTGAACCACCAAGACAACCGAAACCACCT
AAAAAGAAGAAACAAAAGAAGGAGAAAGAAAACTTAGAAATGCAGTTGGTTGTTAAGCAA
CCAAATCTTCCCGAACCAGTTTACGACAGAGTGNAGCTT---------------------
------------------------AAAGGAAAAGCACATATGGTACGT------------
------------------------------------------------------------
------------------------------------------------------------
------------------------------------------------------------
------------------------------------------------------------
------------------------------------------------------------
------------------------------------------------------------
------------------------------------------------------------
------------------------------------------------------------
------------------------------------------------------------
------------------------------------------------------------
------------------------------------------------------------
------------------------------------------------------------
------------------------------------------------------------
------------------------------------------------------------
------------------------------------------------------------
------------------------------------------------------------
---GTTGGAGGGGGTTGGATGAAAGTTGAACACCACAGGCATCATCATACACCATTGAAG
ATTTACGAAATACCCCGTGACGCAAATGATGACAAGTTTCTCTATATAAAGTCGAGATTC
AATACCAACAAAAAAGAAGTTCCAATAGCATACAAAAAATATAGAGAAGAAATAGTGCGT
GGA
>Contig7|Mytilus_trossulus|GA36K|Allele_1
NNNNNNNNNNNNNNNNNNNNNNNNNNNNNNNNNNNNNNNNNNNNNNNNNNNNNNNNNNNN
NNNNNNNNNNNNNNNNNNNNNNNNNNNNNNNNNNNNNNNNNNNNNNNNNNNNNNNNNNNN
NNNNNNNNNNNNNNNNNNNNNNNNNNNNNNNNNNNNNNNNNNNNNNNNNNNNNNNNNNNN
NNNNNNNNNNNNNNNNNNNNNNNNNNNNNNNNNNNNNNNNNNNNNNNNNNNNNNNNNNNN
NNNNNNNNNNNNNNNNNNNNNNNNNNNNNNNNNNNNNNNNNNNNNNNNNNNNNNNNNNNN
NNNNNNNNNNNNNNNNNNNNNNNNNNNNNNNNNNNNNNNNNNNNNNNNNNNNNNNNNNNN
NNNNNNNNNNNNNNNNNNNNNNNNNNNNNNNNNNNNNNNNNNNNNNNNNNNNNNNNNNNN
NNNNNNNNNNNNNNNNNNNNNNNNNNNNNNNNNNNNNNNNNNNNNNNNNNNNNNNNNNNN
NNNNNNNNNNNNNNNNNNNNNNNNNNNNNNNNNNNNNNNNNNNNNNNNNNNNNNNNNNNN
NNNNNNNNNNNNNNNNNNNNNNNNNNNNNNNNNNNNNNNNNNNNNNNNNNNNNNNNNNNN
NNNNNNNNNNNNNNNNNNNNNNNNNNNNNNNNNNNNNNNNNNNNNNNNNNNNNNNNNNNN
NNNNNNNNNNNNNNNNNNNNNNNNNNNNNNNNNNNNNNNNNNNNNNNNNNNNNNNNNNNN
NNNNNNNNNNNNNNNNNNNNNNNNNNNNNNNNNNNNNNNNNNNNNNNNNNNNNNNNNNNN
NNNNNNNNNNNNNNNNNNNNNNNNNNNNNNNNNNNNNNNNNNNNNNNNNNNNNNNNNNNN
NNNNNNNNNNNNNNNNNNNNNNNNNNNNNNNNNNNNNNNNNNNNNNNNNNNNNNNNNNNN
NNNNNNNNNNNNNNNNNNNNNNNNNNNNNNNNNNNNNNNNNNNNNNNNNNNNNNNNNNNN
NNNNNNNNNNNNNNNNNNNNNNNNNNNNNNNNNNNNNNNNNNNNNNNNNNNNNNNNNNNN
NNNNNNNNNNNNNNNNNNNNNNNNNNNNNNNNNNNNNNNNNNNNNNNNNNNNNNNNNNNN
NNNNNNNNNNNNNNNNNNNNNNNNNNNNNNNNNNNNNNNNNNNNNNNNNNNNNNNNNNNN
NNNNNNNNNNNNNNNNNNNNNNNNNNNNNNNNNNNNNNNNNNNNNNNNNNNNNNNNNNNN
NNNNNNNNNNNNNNNNNNNNNNNNNNNNNNNNNNNNNNNNNNNNNNNNNNNNNNNNNNNN
NNNNNNNNNNNNNNNNNNNNNNNNNNNNNNNNNNNNNNNNNNNNNNNNNNNNNNNNNNNN
NNNNNNNNNNNNNNNNNNNNNNNNNNNNNNNNNNNNNNNNNNNNNNNNNNNNNNNNNNNN
NNNNNN
>Contig7|Mytilus_trossulus|GA36K|Allele_2
NNNNNNNNNNNNNNNNNNNNNNNNNNNNNNNNNNNNNNNNNNNNNNNNNNNNNNNNNNNN
NNNNNNNNNNNNNNNNNNNNNNNNNNNNNNNNNNNNNNNNNNNNNNNNNNNNNNNNNNNN
NNNNNNNNNNNNNNNNNNNNNNNNNNNNNNNNNNNNNNNNNNNNNNNNNNNNNNNNNNNN
NNNNNNNNNNNNNNNNNNNNNNNNNNNNNNNNNNNNNNNNNNNNNNNNNNNNNNNNNNNN
NNNNNNNNNNNNNNNNNNNNNNNNNNNNNNNNNNNNNNNNNNNNNNNNNNNNNNNNNNNN
NNNNNNNNNNNNNNNNNNNNNNNNNNNNNNNNNNNNNNNNNNNNNNNNNNNNNNNNNNNN
NNNNNNNNNNNNNNNNNNNNNNNNNNNNNNNNNNNNNNNNNNNNNNNNNNNNNNNNNNNN
NNNNNNNNNNNNNNNNNNNNNNNNNNNNNNNNNNNNNNNNNNNNNNNNNNNNNNNNNNNN
NNNNNNNNNNNNNNNNNNNNNNNNNNNNNNNNNNNNNNNNNNNNNNNNNNNNNNNNNNNN
NNNNNNNNNNNNNNNNNNNNNNNNNNNNNNNNNNNNNNNNNNNNNNNNNNNNNNNNNNNN
NNNNNNNNNNNNNNNNNNNNNNNNNNNNNNNNNNNNNNNNNNNNNNNNNNNNNNNNNNNN
NNNNNNNNNNNNNNNNNNNNNNNNNNNNNNNNNNNNNNNNNNNNNNNNNNNNNNNNNNNN
NNNNNNNNNNNNNNNNNNNNNNNNNNNNNNNNNNNNNNNNNNNNNNNNNNNNNNNNNNNN
NNNNNNNNNNNNNNNNNNNNNNNNNNNNNNNNNNNNNNNNNNNNNNNNNNNNNNNNNNNN
NNNNNNNNNNNNNNNNNNNNNNNNNNNNNNNNNNNNNNNNNNNNNNNNNNNNNNNNNNNN
NNNNNNNNNNNNNNNNNNNNNNNNNNNNNNNNNNNNNNNNNNNNNNNNNNNNNNNNNNNN
NNNNNNNNNNNNNNNNNNNNNNNNNNNNNNNNNNNNNNNNNNNNNNNNNNNNNNNNNNNN
NNNNNNNNNNNNNNNNNNNNNNNNNNNNNNNNNNNNNNNNNNNNNNNNNNNNNNNNNNNN
NNNNNNNNNNNNNNNNNNNNNNNNNNNNNNNNNNNNNNNNNNNNNNNNNNNNNNNNNNNN
NNNNNNNNNNNNNNNNNNNNNNNNNNNNNNNNNNNNNNNNNNNNNNNNNNNNNNNNNNNN
NNNNNNNNNNNNNNNNNNNNNNNNNNNNNNNNNNNNNNNNNNNNNNNNNNNNNNNNNNNN
NNNNNNNNNNNNNNNNNNNNNNNNNNNNNNNNNNNNNNNNNNNNNNNNNNNNNNNNNNNN
NNNNNNNNNNNNNNNNNNNNNNNNNNNNNNNNNNNNNNNNNNNNNNNNNNNNNNNNNNNN
NNNNNN
>Contig9|Mytilus_trossulus|GA36K|Allele_1
NNNNNNNNNNNNNNNNNNNNNGGNNNNNNNNNNNNNNNNNNAGGNNNNNNNNNNNNNNNN
NNNNNNNNNNNNNNNNNNNNNNNNNNNNNNNNNNNNNNNNNNNNNNNNNNNNNNNNNCCA
NNNNNNNNNNNNCCCAGCGGTGGTGGATGGCATATGAGTCCTGGTCAGGTTGTTAATATA
CCTGTTCCGAATGATCTTATTGCTGGACGTTGGTGGGGNCGAACTGGCTGCAGAACAACT
AATGGGCATTTTCACTGTGATACAGNGGACTGTGGGCCNNNGNTAGATTGTGGNAATNAT
CANNNNNNNNNNNNNNNNCCAGCATCCCTTGCAGAGATAACCTTAAACTCCCCACAGGAT
TTCTACGATCTAAGTTTGGTGGATGGATTCAACATTCCATTGACCCTTAAACCCACGAGT
CGATATGGTGGAGGTAATGCTTACTGGTGCAAGGAAGCCTACTGTAGAACAGACATGAAT
GCCATATGTCCTTCAGAATTACAAAAAGTAGTTAACGGCCGTGTAGTGGGTTGTAAATCT
GCTTGTGTTGCCTTCCATAGGGATGAATACTGTTGTGCCNGAGCACATAACCGACCGCAA
ACGTGCAACCCTGCCANNNNNNCGAAGGATNNNNNNNNNNNNNNNNNNNNNNNNNNNNNN
NNNNNNNNNNNNNNNNNNNNNNNNNNNNNNNNNNNNNNNNNNNNNNNNNNNNNNNNNNNN
NNN---------------
>Contig9|Mytilus_trossulus|GA36K|Allele_2
NNNNNNNNNNNNNNNNNNNNNGGNNNNNNNNNNNNNNNNNNAGGNNNNNNNNNNNNNNNN
NNNNNNNNNNNNNNNNNNNNNNNNNNNNNNNNNNNNNNNNNNNNNNNNNNNNNNNNNCCA
NNNNNNNNNNNNCCCAGCGGTGGTGGATGGCATATGAGTCCTGGTCAGGTTGTTAATATA
CCTGTTCCGAATGATCTTATTGCTGGACGTTGGTGGGGNCGAACTGGCTGCAGAACAACT
AATGGGCATTTTCACTGTGATACAGNGGACTGTGGGCCNNNGNTAGATTGTGGNAATNAT
CANNNNNNNNNNNNNNNNCCAGCATCCCTTGCAGAGATAACCTTAAACTCCCCACAGGAT
TTCTACGATCTAAGTTTGGTGGATGGATTCAACATTCCATTGACCCTTAAACCCACGAGT
CGATATGGTGGAGGTAATGCTTACTGGTGCAAGGAAGCCTACTGTAGAACAGACATGAAT
GCCATATGTCCTTCAGAATTACAAAAAGTAGTTAACGGCCGTGTAGTGGGTTGTAAATCT
GCTTGTGTTGCCTTCCATAGGGATGAATACTGTTGTGCCNGAGCACATAACCGACCGCAA
ACGTGCAACCCTGCCANNNNNNCGAAGGATNNNNNNNNNNNNNNNNNNNNNNNNNNNNNN
NNNNNNNNNNNNNNNNNNNNNNNNNNNNNNNNNNNNNNNNNNNNNNNNNNNNNNNNNNNN
NNN---------------
>Contig11|Mytilus_trossulus|GA36K|Allele_1
------------------------------------------------------------
------------------------------------------------------------
------------------------------------------------------------
------------------------------------------------------------
------------------------------------------------------------
------------------------------------------------------------
------------------------------------------------------------
------------------------------------------------------------
------------NNNNNNNNNNNNNNNNNNNNNNNNNNNNNNNNNNNNNNNNNNNNNNNN
NNNNNNNNNNNNNNNNNNNNNNNNNNNNNNNNNNNNNNNNNNNNNNNNNNNNNNNNNNNN
NNNNNNNNNNNNNNNNNNNNNNNNNNNNNNNNNNNNNNNNNNNNNNNNNNNNNNNNNNNN
NNNNNNNNNNNNNNNNNNNNNNNNNNNNNNNNNNNNNNNAANTATTTNGGCNTGGTAACA
GCATTAGATGATGCCATAGGCAATCTTACTNNNNNNCTCAAGCAAGCCGGTCTTTTTGAC
ANNNNNNNNNNNNNNNNNNNNNNNNNNNNNNNNNNNNNNNNNNNNNNNNNNNNNNNNNNN
NNNNNNNNNNNNNNNNNNNNNNNNNNNNNNNNTGAANNNNNNNNNNNNNNNNNNNNNNNN
NTGTCTGGTAAAGGANTAAAAAATCATGGTACAACATANNNNNNNNNNNTGCATGCAGTT
GNNNNNNNNNNNNNNNNNNNNNNNNNNNNNNNNNNNNNNNNNNNNNNNNNNNNNNNNNNN
NNNNNNNNNNNNNNNNNNCTTCAAAATNACAACCCCTCGAAACGAACAGAATTTATATAC
AATCTAGACGACAAAACGCCCGAATTAACAGGACACGCAGCCATAAGAATGGGTGACTAT
AAACTGATTGAGGGTAACCCCGGACTTTATCATGGATGGTATCCTCCACCGGAAGATGAA
TCAATTCTAGATACAGATCAATTTAACGAAATTCCCTTAGTTCCACNNNNNNNNNNTCTT
AAAGATGATNNNNNNNNNNNNNNNAATTTNNNNNNNNNNNNNNNNNNNNNNNNNNNNNNN
NNNNNNNNNNNNNNNNNNNNNNNNNNNNNNNNNNNNNNNNNNNNNNNNNNNNNNNNNNNN
NNNNNNNNNNNNNNNNNNNNNNNNNNNNNNNNNNNNNNNNNNNNNNNNNNNNNN
>Contig11|Mytilus_trossulus|GA36K|Allele_2
------------------------------------------------------------
------------------------------------------------------------
------------------------------------------------------------
------------------------------------------------------------
------------------------------------------------------------
------------------------------------------------------------
------------------------------------------------------------
------------------------------------------------------------
------------NNNNNNNNNNNNNNNNNNNNNNNNNNNNNNNNNNNNNNNNNNNNNNNN
NNNNNNNNNNNNNNNNNNNNNNNNNNNNNNNNNNNNNNNNNNNNNNNNNNNNNNNNNNNN
NNNNNNNNNNNNNNNNNNNNNNNNNNNNNNNNNNNNNNNNNNNNNNNNNNNNNNNNNNNN
NNNNNNNNNNNNNNNNNNNNNNNNNNNNNNNNNNNNNNNAANTATTTNGGCNTGGTAACA
GCATTAGATGATGCCATAGGCAATCTTACTNNNNNNCTCAAGCAAGCCGGTCTTTTTGAC
ANNNNNNNNNNNNNNNNNNNNNNNNNNNNNNNNNNNNNNNNNNNNNNNNNNNNNNNNNNN
NNNNNNNNNNNNNNNNNNNNNNNNNNNNNNNNTGAANNNNNNNNNNNNNNNNNNNNNNNN
NTGTCTGGTAAAGGANTAAAAAATCATGGTACAACATANNNNNNNNNNNTGCATGCAGTT
GNNNNNNNNNNNNNNNNNNNNNNNNNNNNNNNNNNNNNNNNNNNNNNNNNNNNNNNNNNN
NNNNNNNNNNNNNNNNNNCTTCAAAATNACAACCCCTCGAAACGAACAGAATTTATATAC
AATCTAGACGACAAAACGCCCGAATTAACAGGACACGCAGCCATAAGAATGGGTGACTAT
AAACTGATTGAGGGTAACCCCGGACTTTATCATGGATGGTATCCTCCACCGGAAGATGAA
TCAATTCTAGATACAGCTCAATTTAACGAAATTCCCTTAGTTCCACNNNNNNNNNNTCTT
AAAGATGATNNNNNNNNNNNNNNNAATTTNNNNNNNNNNNNNNNNNNNNNNNNNNNNNNN
NNNNNNNNNNNNNNNNNNNNNNNNNNNNNNNNNNNNNNNNNNNNNNNNNNNNNNNNNNNN
NNNNNNNNNNNNNNNNNNNNNNNNNNNNNNNNNNNNNNNNNNNNNNNNNNNNNN
>Contig18|Mytilus_trossulus|GA36K|Allele_1
ATGTACTGTACAAAGTTGATGACACCGGCCAGTAGATGCATGGTTGCAGGTCGCGTTCTA
GCTAGACCTTTAAGCAGCGCAGCCGTTTCACAAAACCAGGAGGTAGCACCAAGGAGTAGT
CTATCTGCTTATAGTGGTTTGTCTGGTCAAAGTATTGTTCCAGTAAACTCAAATTTTTCA
CCAATCATTAATCAGATTAGAAATTTCCAAACTAGTGCATCAAGAAAAGATATTGATCAG
GCTGCCAAATATATTGGTGCTGGAGCTGCCACAGTAGGAGCAGCAGGCTCAGGGGCAGGA
ATTGGAAATGTATTTGGAGCATTGGTAGTAGGATATGCAAGAAACCCATCACTCAAACAA
GCATTGTTTTCCTATGCTATTTTAGGATTTGCTTTGTCTGAAGCTATGGGACTTTTCTGT
ATTATGGTAGCCTTCATGATCTTGTTTGCTCTT
>Contig18|Mytilus_trossulus|GA36K|Allele_2
ATGTACTGTACAAAGTTGATGACACCGGCCAGTAGATGCATGGTTGCAGGTCGCGTTCTA
GCTAGACCTTTAAGCAGCGCAGCCGTTTCACAAAACCAGGAGGTAGCACCAAGGAGTAGT
CTATCTGCTTATAGTGGTTTGTCTGGTCAAAGTATTGTTCCAGTAAACTCAAATTTTTCA
CCAATCATTAATCAGATTAGAAATTTCCAAACTAGTGCATCAAGAAAAGATATTGATCAG
GCTGCCAAATATATTGGTGCTGGAGCTGCCACAGTAGGAGCAGCAGGCTCAGGGGCAGGA
ATTGGAAATGTATTTGGAGCATTGGTAGTAGGATATGCAAGAAACCCATCACTCAAACAA
GCATTGTTTTCCTATGCTATTTTAGGATTTGCTTTGTCTGAAGCTATGGGACTTTTCTGT
ATTATGGTAGCCTTCATGATCTTGTTTGCTCTT
>Contig21|Mytilus_trossulus|GA36K|Allele_1
NNNNNNNNNNNNNNNNNNNNNNCCCATGTACAGAAACCAGNNNNNNNNNNNNNNNNNNAT
ACAAAATGGATTCCGTGTAGCGCAAAATTTATTGTACTCGGTAACCATGCACGCGGAACT
GGAGCATTTCAGGTTTATGAAGTACAACATGGTGATATCAAACTAGTTCATGATATCGAG
AAATCAAAAGCTTTGAAATGTGGAACATTTGGAGCATCAAGTTTACAGCAAAGNNATTTT
GCAACAGGAGACTTCGATGGAAAAATGCAGATATGGAACCTAGAGTCAATGGAATTACCT
GTATATTCTGTGAAAGCCCACAAAGAAATTATAAATGCTATTGATGGAGTTGGTGGTTAC
ATTGGAGAGGGAGCTCCAGAAATAGTCACAGCAAGTAGAGATGGTGCTGTAAAAGTATGG
GATCCCCGACAGAAAAATGACCCAGTGGCTACAATGGAAGCTGGTGAAGGAGAAGATAAA
CGAGACTGTTGGACAGTGGCATTTGGTCACGCCTATAACCAGAGTGATAGATGTGTTTGT
GCAGGGTATGACAATGGTGATATTAAATTATTTGACCTCAGAAACATGGCCTTAAAATGG
GAGACTAATATAAAAAATGGAGTATGTGGATTAGAATTTGACAGGAAAGACATCAGTATG
AATAAACTGGTAGCCACTACATTAGAATCAAAGTTCCATGTATATGATATGAGAACACAA
CATCCAACAAAAGGATTTGCTTGTGTTACAGAAAAAGCACATAAATCTACAGTATGGGGC
TGCAAACACTTACCACAGAACAGAGATGTATTCATGACACTTGGAGGAAATGGTACACTC
AATTTATGGAAATACACATATCCAGCAAAGAGGGTGAAGGAAGATGAGAACGGAGCAGAA
ATGGGCGTGGCCGGTACTGTCAATCTATTACAGAACGTAATGATGTCAACACAACCAATC
AGCTCCTTTGATTGGAGTCCTGACAAGGAAGGATTATGTGTCTGCACTGCATTTGATCAA
ACATTACGTGTTCTTATTACTACAAAACTCAACAGAGTC
>Contig21|Mytilus_trossulus|GA36K|Allele_2
NNNNNNNNNNNNNNNNNNNNNNCCCATGTACAGAAACCAGNNNNNNNNNNNNNNNNNNAT
ACAAAGTGGATTCCTTGTAGCGCAAAATTTATTGTACTCGGTAACCATGCACGCGGAACT
GGAGCATTTCAGGTTTATGAAGTACAACATGGTGATGTCAAACTAGTTCATGATATTGAG
AAGTCAAAAGCTTTGAAATGTGGAACATTTGGAGCATCAAGTTTACAGCAAAGNNATTTT
GCAACAGGAGACTTCGATGGAAAAATGCAGATATGGAACTTAGAGTCAATGGAATTACCT
GTGTATTCTGTGAAAGCCCACAAAGAAATTATAAATGCTATTGATGGAGTTGGTGGTTAC
ATTGGAGAGGGAGCTCCAGAAATAGTCACAGCAAGTAGAGATGGTGCTGTTAAAGTATGG
GATCCCCGACAGAAAAATGATCCAGTGGCTACAATGGAGGCTGGTGAAGGAGAAGATAAA
CGAGACTGTTGGACAGTTGCTTTTGGTCATGCCTATAACCAGAGTGATAGATGTGTTTGT
GCAGGGTATGACAATGGTGATATTAAATTATTTGACCTCAGAAACATGGCCTTAAAATGG
GAGACTAATATTAAAAATGGAGTATGTGGTTTAGAATTTGACAGGAAAGACATCAGTATG
AATAAACTGGTAGCTACTACATTAGAATCAAAGTTCCATGTATATGATATGAGAACACAA
CATCCAACTAAAGGTTTTGCTTGTGTTACAGAAAAAGCACATAAATCTACAGTATGGGGC
TGCAGACACTTACCACAGAACAGAGATGTATTCATGACACTTGGAGGAAATGGTACACTC
AATTTATGGAAATACACATATCCAGCCAAGAGGGTGAAGGAAGATGAGAATGGAGCAGAA
ATGGGTGTGGCTGGTACTGTCAATCTATTGCAGAACGTAATGATGTCAACCCAGCCAATC
AGCTCCTTTGATTGGAGTCCTGACAAGGAAGGATTGTGTGTCTGCACTGCGTTTGATCAA
ACATTGCGTGTTCTTATTACTACAAAACTTAACAGAGTC
>Contig31|Mytilus_trossulus|GA36K|Allele_1
------------------------------------NNNNNNNNNNNNNGNTNCACGAAA
TCTAATATTGGAGCTTCTATCACTGGTTACACTGGGATAAGAAATGGAGATGAAAACCAG
TTGAAGCAAGCTGTTGCAGCAGTAGGACCTGTATCTGCATGCATTTACGTGGATCAAAAC
TTTATGTTGTATAAACGAGGTGTATTCAATAATCCGACCTGCAAGTCTTACACCGTAAAT
CACGGTATCCTGGTTATTGGATATGGCACGGAAAGCAGCGATGATTATTGGCTTGTTAAA
AACAGNTGGGGAACAACATGGGGAATGGATGGATACATATTGATGTCAAGAAACAAGAAC
GACCAGTGTGCCATAGCANNAAATGCCATGTACCCANTACTG
>Contig31|Mytilus_trossulus|GA36K|Allele_2
------------------------------------NNNNNNNNNNNNNGNTNCACGAAA
TCTAATATTGGAGCTTCTATCACTGGTTACACTGTGATCCGTAATGGAGATGAAAGTCAG
TTGAAGCAAGCTGTTGCAGCAGTAGGACCTGTTTCTGCATGCATTTACGTGGATCAAAAC
TTTATGTTGTATAAACGAGGTGTATTCAATAATCCGACCTGCAAGTCTTACACCGTAAAT
CACGGTATCCTGGTTGTTGGATATGGCACGGAAAGCAGCGATGATTATTGGCTTGTTAAA
AACAGNTGGGGGACAACATGGGGAATGGATGGATACATATTGATGTCAAGGAACAAGAAC
GACCAGTGTGCCATAGCANNAAATGCCATGTACCCANTACTG
>Contig38|Mytilus_trossulus|GA36K|Allele_1
NNNNNNNNNNNNNNNNAACGCTCTAACGTCCGCTATGAAGTATTGGTTGGTGAAGATGAA
AGGGTTCCAGCTGAACCAGTGACTTTGACAATGGTGGAACCCCCTCCAGCTTATCCTGGA
ACCAATCAACACCAAGCTTCATCAGACCATGCTGAATCNGCACAGAATATGAAACTGCCA
ACATATGTAGAAGCTACTTCATTACCCAGTTATGAAGAGGCAGAGAGAACTAAAGGACAC
CCAGATCCAGAGATTGGTGGGGAATCTCGGCCAGTTCTCAGTGATAGGGAGGTTTCCAGA
GATATTATTGGAACAGATAGCATGTTCCTTTGTGCATTTGTCTTGGCCTTCTTCTTTAAC
TGGATTGGACTATTATTTGCTATATGTTTCTTCAACACCATAGCAGGACGATGTGGAGCA
TTGTCTGGACTAGGACTTTCCATTGTAAAATGGGTGGCAATTTTCAAGCACAACAAATGG
GCCGAGGGGTACGCACAGGAAGACTCATTTATCTGGTGGCTTTTAATGTTATGTGGTCTG
TTTGTATTCTTGAGAGGAGCTATCCATTATGCTAAAGTAAAGTATGACTGGCATAGATCC
AGGCAACAGAGAGGATATATGTTCACTTTA
>Contig38|Mytilus_trossulus|GA36K|Allele_2
NNNNNNNNNNNNNNNNAACGTTCTAACGTCCGCTATGAAGTATTGGTTGGTGAAGATGAA
AGGGTTCCAGCTGAACCAGTGACTTTGACAATGGTGGAACCCCCTCCAGCTTATCCTGGA
ACCAATCAACATCAAGCTTCTTCAGACCATGCTGAATCNGCACAGAATATGAAATTGCCC
ACATATGTAGAAGCTACTTCATTACCCAGTTATGAAGAGGCAGAGAGAACTAAAGGACAC
CCAGATCCAGAGATTGGTGGTGAATCTCGGCCAGTTCTCAGTGATCGGGAGGTTTCCAGA
GATATTATTGGCACAGATAGCATGTTTCTTTGTGCATTTGTCTTGGCCTTCTTCTTTAAC
TGGATTGGACTATTATTTGCTATATGTTTCTTCAACACCATAGCAGGACGATGTGGAGCA
TTGTCTGGACTAGGACTTTCCATTGTAAAATGGGTGGCAATTTTCAAGCACAACAAATGG
GCCGAGGGGTATGCACAGGAAGACTCATTTATCTGGTGGCTTTTAATGTTATGTGGTCTG
TTTGTATTCTTGAGAGGAGCTATCCATTATGCTAAAGTAAAGTATGACTGGCATAGATCC
AGGCAGCAGAGAGGATATATGTTCACTTTA
>Contig43|Mytilus_trossulus|GA36K|Allele_1
NNNNNNNNNNNNNNNNNNNNNNNNNNNNNNNNNNNNNNNNNNNNNNNNNNNNNNNNNNNN
TCTCTACACAGCTGCTGTGATTTATCTCAGTTATGGTACAGAGAATTCTTCTTAGAGATG
ACAATGGGCAGGAGGATTCAGTTTCCAATAGAAATGTCAATGCCATGGATACTAACAGAC
CACATACTGGAGACCAAGGAACCCTCTATGATGGAATATATCCTGTACCCTCTAGATCTA
TACAATGACAGTGCTAACTATGCCTTGACTATGTTTAGACAACAGTTCCTGTATGATGAA
GTAGAGGCAGAGGTTAATTTATGCTTTGACCAGTTTGTGTACAAACTGAGTGACCAGATA
TTTGCCTACTACAAACATCTAGCTGGCAGCATCATGTTGGACAAAAGATTTAGAGCCGAG
TGTGTCAGTCAGAATGTGAAGATCAATTACCCAGTAGCTAACAGATACGAGACATTACTC
AAACAGAGACATGTCCAGATTTTAGGACGATCCATTGATCTAAACAAGTTGGTTGGACAG
AGGGTGAATGCCTCACTTCAGAAAGCTTTGGATGTGGCAATATCTAGGTTTGAAGCAGGG
GACATTACTGGCATTGCTGAGCTTGAGGGATTGGTTGATTGCAATAGACTGACACATAAG
TTGATGAGGAGATATTTGACCTTGAATGACTTTGATGCCATGATGAGAGAAGCTAACCAT
AATGTATCAGCACCATATGGGAGAATAACTTTACACGTGTTCTGGGAACTGAATTATGAT
TTCTTACCAAACTACTGTTATAATGCTGCTACTTCTAGGTTTGTGAAAACCAAGTTACCA
TTTGCTCCAGCAAGTCAGAGAGAAAAACCACCAAATCCATCTCCATTTTATATATGGGGT
ACAAAGGCCTTAACCAGTTCTTACAGTGCAATATACAGCTTGTACAATGGTTTTGTTGGA
CCACAACATTTCAGGGCCATGTGCAGACTTCTAGGCTATCAAGGAATAGCCGTGGTCATA
GAAGAACTACTCAAAATTGTCAAAGCATTGTTAAAAGGAACATTGAGAGACTATACAGAG
ACGTTANNNNNNNNNNNNNNNNNNNNNNNNNNNNNNNNN---------------------
------------------------------------------------------------
------------------------------------------------------------
------------------------------------------------------------
------------------------------------------------------------
------------------------------------------------------------
------------------------------------------------------------
------
>Contig43|Mytilus_trossulus|GA36K|Allele_2
NNNNNNNNNNNNNNNNNNNNNNNNNNNNNNNNNNNNNNNNNNNNNNNNNNNNNNNNNNNN
TCTCTACACAGCTGCTGTGATTTATCTCAGTTATGGTACAGAGAATTCTTCTTGGAGATG
ACAATGGGCAGGAGGATTCAGTTTCCAATAGAAATGTCAATGCCATGGATACTAACAGAC
CACATACTGGAGACCAAGGAACCCTCTATGATGGAATATATCCTGTACCCTCTAGATCTA
TACAATGACAGTGCTAACTATGCCTTGACTATGTTTAGACAACAGTTCCTGTATGATGAA
GTAGAGGCAGAGGTTAATTTATGCTTTGACCAGTTTGTGTACAAACTGAGTGACCAGATA
TTTGCTTACTACAAACATCTTGCTGGCAGCATCATGTTGGACAAAAGATTTAGAGCCGAG
TGTGTCAGTCAGAATGTGAAGATCAATTATCCAGTAGCTAACAGATACGAGACATTACTC
AAACAGAGACATGTCCAGATTTTAGGACGATCTATTGATCTAAACAAGTTGGTTGGACAG
AGGGTGAATGCCTCACTTCAGAAAGCTTTGGATGTGGCCATATCTAGGTTTGAAGCAGGG
GACATTACTGGCATTGCTGAGCTTGAGGGATTGGTTGATTGCAATAGACTGACACATAAG
TTGATGAGGAGATATTTGACCTTGAATGACTTTGATGCCATGATGAGAGAAGCTAACCAT
AATGTATCAGCACCGTATGGGAGAATAACTTTACACGTGTTCTGGGAACTGAATTATGAT
TTCTTACCAAACTACTGTTATAATGCTGCTACTTCTAGGTTTGTGAAAACTAAGTTACCA
TTTGCTCCAGCAAGTCAGAGAGAAAAACCACCAAATCCATCTCCATTTTATATATGGGGT
ACAAAGGCCTTAACCAGTTCTTACAGTGCAATATACAGCTTGTACAATGGTTTTGTTGGA
CCACAACATTTCAGGGCCATGTGCAGACTTCTAGGCTATCAAGGAATAGCTGTGGTCATA
GAGGAACTACTCAAAATTGTCAAAGCATTGTTAAAAGGAACATTGAGAGACTATACAGAG
ACGTTANNNNNNNNNNNNNNNNNNNNNNNNNNNNNNNNN---------------------
------------------------------------------------------------
------------------------------------------------------------
------------------------------------------------------------
------------------------------------------------------------
------------------------------------------------------------
------------------------------------------------------------
------
>Contig44|Mytilus_trossulus|GA36K|Allele_1
NNNNNNNNNNNNNNNNNNNNNNNNNNNNNNNNNNNNNNNNNNNNNNCAGCCAGAGATCTG
GAGAACTCACATCATGAAAAACTCAGTGAA---ATAGCATTACCTATTGTAGACAAACTG
GCTAAGAATGAAATGGATGATGAAATCTCAGAGGATGTCCGAATGTTGTTTGTTGATAAA
GACACAATCATCAATGCCATTTCTACGTCACATGACTATCATTTA------CTAAAAATA
GACAATAAAGAGGAAGATATGATGACCAGACTGAATAATTGGATGAAAGGACTC---TTA
GAAAAAATACATGATGAAGAAGAAATTCAGAGAAACAGATTACGTGTGGTGGAAATTAAT
CATCTGATTGACCACTTAAGGGATGAAATAGACAATCTGGNNNNNNNNNNNNNNNNNNNN
NNN---------------------------------------------------------
------------------------------------------------------------
------------------------------------------------------------
------------------------------------------------------------
------------------------------------------------------------
------------------------------------------------------------
------------------------------------------------------------
------------------------------------------------------------
------------------------------------------------------------
------------------------------------------------------------
------------------------------------------------------------
------------------------------------------------------------
------------------------------------------------------------
------------------------------------------------------------
------------------------------------------------------------
------------------------------------------------------------
------------------------------------------------------------
------
>Contig44|Mytilus_trossulus|GA36K|Allele_2
NNNNNNNNNNNNNNNNNNNNNNNNNNNNNNNNNNNNNNNNNNNNNNCAGCCAGAGATCTG
GAGAACTCACATCATGAAAAACTCAGTGAA---ATAGCCTTACCTATTGTAGACAAACTG
GCTAAGAATGAAATGGATGATGAAATCTCAGAGGATGTCCGAATGTTGTTTGTTGATAAA
GACACAATCATCAATGCCATTTCTACGTCACATGACTATCATTTA------CTAAAAATA
GACAATAAAGAGGAAGATATGATGACCAGACTGAATAATTGGATGAAAGGACTC---TTA
GAAAAAATACATGATGAAGAAGAAATTCAGAGAAACAGATTACGTGTGGTGGAAATTAAT
CATCTGATTGACCACTTAAGGGATGAAATAGACAATCTGGNNNNNNNNNNNNNNNNNNNN
NNN---------------------------------------------------------
------------------------------------------------------------
------------------------------------------------------------
------------------------------------------------------------
------------------------------------------------------------
------------------------------------------------------------
------------------------------------------------------------
------------------------------------------------------------
------------------------------------------------------------
------------------------------------------------------------
------------------------------------------------------------
------------------------------------------------------------
------------------------------------------------------------
------------------------------------------------------------
------------------------------------------------------------
------------------------------------------------------------
------------------------------------------------------------
------
>Contig45|Mytilus_trossulus|GA36K|Allele_1
ATGGCTTCCTTTCGAGGACTTCGAAGGGCAAGCAGCTGTATTTTAAGCCCAGTTATAAGG
AGTCGCCCATTAACCACATCACCATGTCTAAATGGAGGAAATTGGAATAAAGACTGGGCT
CCTGCAGCACTGCCTAAGAATGAAGAAGAAAGGACTGCAAAAGCTAAAAATTATGGGATG
ATCCCAGAGGACTACAAACCAATGGCAAATGATGGGACAGGATTTGGAGACTATCCTGAT
TTACCAGCTATTGGTGCACACTCTAGGAATCCATGGGAACATTATGATATGCCACATTTA
AAGAGAAATTATGGAGAGCCTATGCATCCTGAATTTGATGCCCTGACAGAAGATAGATTA
GATCCTGCATTTGCTAAACAACCCGGATATCCACCTATATGGAAGCAGTTCCTTATTCTT
GCTACTGTTTTGGGTGTTTTTACAAGTATTTGTACATTTCCAATTTATCGCTTCAAACCT
TTGATGCCTAAACAGTATCGCCATGGTTATAACACAGATGCTAATGTACAGATGGTACAT
TACACCTTTGAACCTGCCAATTCTACAGAATCTTCAGAA
>Contig45|Mytilus_trossulus|GA36K|Allele_2
ATGGCTTCCTTTCGAGGACTTCGAAGGGCAAGCAGCTGTATTTTAAGCCCAGTTATAAGG
AGTCGCCCATTAACCACATCACCATGTCTAAATGGAGGAAATTGGAATAAAGACTGGGCT
CCTGCAGCACTGCCTAAGAATGAAGAAGAAAGGACTGCAAAAGCTAAAAATTATGGGATG
ATCCCAGAGGACTACAAACCAATGGCAAATGATGGGACAGGATTTGGAGACTATCCTGAT
TTACCAGCTATTGGTGCACACTCTAGGAATCCATGGGAACATTATGATATGCCACATTTA
AAGAGAAATTATGGAGAGCCTATGCATCCTGAATTTGATGCCCTGACAGAAGATAGATTA
GATCCTGCATTTGCTAAACAACCCGGATATCCACCTATATGGAAGCAGTTCCTTATTCTT
GCTACTGTTTTGGGTGTTTTTACATTTATTTGTACATTTCCAATTTATCGCTTCAAACCT
TTGATGCCTAAACAGTATCGCCATGGTTATAACACAGATGCTAATGTACAGATGGTCCAT
TACACTTTTGAACCTGCCAATTCTACAGAATCTTCAGAA
>Contig53|Mytilus_trossulus|GA36K|Allele_1
------------------------------------------------------------
------------------------------------------------------------
------------------------------------------------------------
------------------------------------------------------------
------------------------------------------------------------
------------------------------------------------------------
---------------NNNNNNNNNNNNNNNNNNNNNNNNNNNNNNNNNNNNNNNNNNNNN
NNNNNNNNNNNNNNNNNNNNNNNNNNNNNNNNNNNNNNNNNNNNNNNNNNNNNNNNNNNN
NNNNNNNNNNNNNNNNNNNNNNNNNNNNNNNNNNNNNNNNNNNNNNNNNNNNNNNNNNNN
NNNNNNNNNNNNNNNNNNNNNNNNNNNNNNNNNNNNNNNNNNNNNNNNNNNNNNNNNNNN
NNNNNNNNTATCTGTGATCTAGTAGAAAAAGATGTATTTACTGTTAACAATGATGAAATG
ATAAAAGGGATGAAGTTTGCATTTCAACATATGAAGTTGGTTATAGAAGCCGCTTCTGGA
GCGACAGTAGCTGCTGCCATGTCAGAAAAGTTAATGCAAATGGATCCTAGTATAAAGAAA
ATTGGCATTATTATNNNNNNNNNNNNNGTNNNNNNNNNNNNNNNNNNNNNNNNNNNNNNN
NNNNNNNNNNNGGGA
>Contig53|Mytilus_trossulus|GA36K|Allele_2
------------------------------------------------------------
------------------------------------------------------------
------------------------------------------------------------
------------------------------------------------------------
------------------------------------------------------------
------------------------------------------------------------
---------------NNNNNNNNNNNNNNNNNNNNNNNNNNNNNNNNNNNNNNNNNNNNN
NNNNNNNNNNNNNNNNNNNNNNNNNNNNNNNNNNNNNNNNNNNNNNNNNNNNNNNNNNNN
NNNNNNNNNNNNNNNNNNNNNNNNNNNNNNNNNNNNNNNNNNNNNNNNNNNNNNNNNNNN
NNNNNNNNNNNNNNNNNNNNNNNNNNNNNNNNNNNNNNNNNNNNNNNNNNNNNNNNNNNN
NNNNNNNNTATCTGTGATCTAGTAGAAAAAGATGTATTTACTGTTAACAATGATGAAATG
ATAAAAGGGATGAAGTTTGCATTTCAACATATGAAGTTGGTTATAGAAGCCGCTTCTGGA
GCGACAGTAGCTGCTGCCATGTCAGAAAAGTTAATGCAAATGGATCCTAGTATAAAGAAA
ATTGGCATTATTATNNNNNNNNNNNNNGTNNNNNNNNNNNNNNNNNNNNNNNNNNNNNNN
NNNNNNNNNNNGGGA
>Contig66|Mytilus_trossulus|GA36K|Allele_1
---------------------------------------NNNNNNNNNNNNNNNNNNNNN
NNNNNNNNNNNNNNNNNNNNNNNNNNNNNNNNNNNNNNNNNNNNNNNNNNNNNNNNNNNN
NNNNNNNNNNNNNNNNNNNNNNNNNNNNNNNNNNNCANNNNNNATTTAGAGACCAGACCA
GATGACATCATATTAACAGCGTTCCCAAGATCAGGAACACATTGGNTATGGGAAGTAATA
CATATGTTACTGCAAGGAAANGCTGAATATACAANNNNNNNNNNNNNNNNNNNNNNNNNN
NNNNNNNNNNNNNNNNNNNNNNNNNNNNNNNNNNNNNNNNNNNCGAGNCTGCTGAACACT
CATGTTCCGTTTCNGTGGTTGCCAAAGAAACACCTTTGCGATGGTGGCAAAATTGTTCAT
GTCATACGAAACCCAAAAGATCANNNNGTNNNNNNNNNNNNNNNNNNNNNNNNCTTTAGT
CCAANNNNNNNNNNNNNNNNNNNNNNNNNNNNNNNNNNNNNNNNNNNNNNNNNNNNNNNN
NNNNNNNNNNNNNNNNNNNNNNNNNNNNNNNNNNNNNNNNNNNNNNNNNNNNNNNNNNNN
NNNNNNNNNNNNNNNNNNNNNNNNNNNNNNNNNNNNNNNNNNNNNNNNNNNNNNNNNNNN
NNN---------------------------------------------------------
------------------------------------------------------------
------------------------------------------------------------
------------------------------------------------------------
---------------------------------
>Contig66|Mytilus_trossulus|GA36K|Allele_2
---------------------------------------NNNNNNNNNNNNNNNNNNNNN
NNNNNNNNNNNNNNNNNNNNNNNNNNNNNNNNNNNNNNNNNNNNNNNNNNNNNNNNNNNN
NNNNNNNNNNNNNNNNNNNNNNNNNNNNNNNNNNNCANNNNNNATTTAGAGACCAGACCA
GATGACATCATATTAACAGCGTTCCCAAGATCAGGAACACATTGGNTGTGGGAAGTAATA
CATATGTTACTGCAAGGAAANGCTGAATATACAANNNNNNNNNNNNNNNNNNNNNNNNNN
NNNNNNNNNNNNNNNNNNNNNNNNNNNNNNNNNNNNNNNNNNNCGAGNCTGCTGAACACT
CATGTTCCGTTTCNGTGGTTGCCAAAGAAACACCTTTGCGATGGTGGCAAAATTGTTCAT
GTCATACGAAACCCAAAAGATCANNNNGTNNNNNNNNNNNNNNNNNNNNNNNNCTTTGGT
CCAGNNNNNNNNNNNNNNNNNNNNNNNNNNNNNNNNNNNNNNNNNNNNNNNNNNNNNNNN
NNNNNNNNNNNNNNNNNNNNNNNNNNNNNNNNNNNNNNNNNNNNNNNNNNNNNNNNNNNN
NNNNNNNNNNNNNNNNNNNNNNNNNNNNNNNNNNNNNNNNNNNNNNNNNNNNNNNNNNNN
NNN---------------------------------------------------------
------------------------------------------------------------
------------------------------------------------------------
------------------------------------------------------------
---------------------------------
>Contig83|Mytilus_trossulus|GA36K|Allele_1
ATGGCGACTACATTTTCAAATCCATTTAACCTGACAGCAGCTGGTGAACTCGGCAACCAT
AGAGAATCAATGCTGTATAATGAATTGTTATTGAGGAATGAACTTGGAAGACCAAAGAAC
AGGGCATATACTCAGGTCCCAAAAGATGGAAGTTTTGTGTATGGTAGACCAAATGAAGAG
AGATTTGGTGGGGCTGATGACGCTTTACATGGATGGCCAAGAAATCTTTCAACAACAACA
CTACCATTTAAAAGTAAAGTTAAAAACTCAGAGAGAGATTTCATGGCTCTGAACAGAGCT
GCTGTTCAAACTGGTTTGGTTACAGCCAACGAAAACTATGAATTCAGAGCTACTCATGAT
GTCAGACGGAAAACAGCTGGTGATGAGAAAACAAGAACGAGAACAAGACGGATACCTCCT
TCTATGGTGTTTGGTATTTCAACAAGACCTTCAACACCAATTTTTGATTTATTAGAACAC
AAATACCAGGATAAATGGTTACAAGACAGGCGTAAACTAGAAGTCTCAAAAAGACAAGAA
GAATCAAAGAAAAGAAAANNNNNNNNNNNNNNNNNNNNNNNNNNNNNNNNNNNNNNNNNN
NNNNNNNNNNNNNNNNNNNNNNNNNNNNNNNNNNNNNNNNNNNNNNNN------------
------------------------------------------------------------
------------------------------------------------------------
---------------------------
>Contig83|Mytilus_trossulus|GA36K|Allele_2
ATGGCGACTTCATTTTCAAATCCGTTTAACCTTACAGCAGCTGGTGAACTCGGCAATCAT
AGAGAATCAATGCTGTATAATGAATTGTTATTGAGGAATGAACTTGGAAGACCAAAGAAC
AGGGCATATACTCAGGTCCCAAAAGATGGAAGTTTTGTGTATGGTAGACCAAATGAAGAG
AGATTTGGTGGGGCTGATGATGCTTTACATGGATGGCCAAGAAATCTTTCAACAACAACA
CTACCATTTAAAAGTAAAGTTAAAAACTCAGAGAGAGATTTCATGGCTCTGAACAGAGCT
GCTGTTCAAACTGGTTTGGTTACAGCCAACGAAAACTATGAATTCAGAGCTACTCATGAT
GTCAGACGGAAAACAGCTGGTGATGAGAAAACAAGAACGAGAACAAGACGGATACCTCCT
TCTATGGTGTTTGGTATTTCAACAAGACCTTCAACACCAATTTTTGATTTATTAGAACAC
AAATACCAGGATAAATGGTTACAAGACAGGCGTAAACTAGAAGTCTCAAAAAGACAAGAA
GAATCAAAGCTCAGACGANNNNNNNNNNNNNNNNNNNNNNNNNNNNNNNNNNNNNNNNNN
NNNNNNNNNNNNNNNNNNNNNNNNNNNNNNNNNNNNNNNNNNNNNNNN------------
------------------------------------------------------------
------------------------------------------------------------
---------------------------
>Contig86|Mytilus_trossulus|GA36K|Allele_1
ATGGCCTTCCCACCTAGACCGCCAATGGGGATGCCAGGAATGGGCTATGCATATGCACCA
ATAGGTATGNNNNNNNNNNNNNNNNNNNNNNNNNNNNNNNNNNNNNNNNNNNNNNNNNNN
NNNNNNNNNNNAGCNNNNNNNNNNNNNNNNNNNNNNNNNNNNNNNNNNNNNNNNNNNNNN
NAAATCACAAAGGATGATAAAGAAGAAAAGCCTCCAGTNNNNNNNGTATTTGTAGGNNNN
NTAAGTGACAGAGCACCAGATGCTATGGTTAGACAAATGTTACAGAGATGTGGAAATGTA
CTGAGNNNNNANNNNNNNNNNNNNNNNNNNNNNNNNNNNNNNNNNNNNNNNNNNNNNNNN
NNNNNNNNNNNNNNNNNNNNNNNNNNNNNNNNNNNNNNNNNNNNNNNNNNNNNNNNNNNN
NNNAAGNNNCTTGTGNNNAAAGTTGATGCCAAGACCAAAACATTATTAGATGAATTCAGA
GCTAAGAAAAAGGAAGCAATGAAAAAAGNNNNNNNNNNNNNNNNNNNNNNNNNNNNNNNN
NNNNNNNNNNNNNNNNNNNNNNNNNNNNNNNNNNNNNNNNNNNNNNNNNNNNNNNNNNNN
NNNNNNNNNNNNNNNNNNNNNAAAAACAGTGATTTNNNNNNNNNNNNAAAGCGAGAAGAT
CGAGTTGCTAAAGCTGGNNNNGATGCCATCATGAGAGAATATTCTTCAGATTTATCTAAA
TCTAATACACCAGAAAAAGAAGTGAAAGAAGAACCTAAACCTTTACCTAAGCCAAAAGAC
ATGCCTATAAGAGACACTGGTTTGGATGACATGGATTTAGAAGGAGACAAGAAAGACATA
ATTAATCGTGANNNNNNNNNNNNNNNNNNNNNNNNNNNNNNNNNNNNNNNNNNNNNNNNN
NAATTGGAAAAAGAAAGGNNNNGGGANNNNNNANNNNNNNNNNNNNGAAGAATCCAAGAA
GAAAAAAGAATCCGTGATAGAGAAAGGGCTAAGGAAAGAGAACGTGAAAGAGAAGTGGAA
AGGGAAAGAGAAAGGGAACGAGAAAGATATGAAAAAGAAAGATACACCAGGAATGACAGA
CGAACCAGAAGTCGTTCAAGGTCCAGGTCACAGAAAAGATTGACAAGACGGGTTAGATCT
AGGTCAAGATCATGGGACAGAGAACGAAGGAAGGAGAGAGATCGTGATATGGAGGAAGAA
GAAGAGGCTCATGAGAGAAGGAAGTTAGAAAAGAAATTAAGAGAGAAAGAAGCTGCTTAC
CAAGAGAGATTAAAGAACTGGGAAGCCAGAGAAAGGAAGAAAGCTAGAGAGTATGAGAAG
GAAAGAGAAAGAGAAGAAGACAGAAAACAGGAAGAGGTAAGAGAGGCCAGACGATTGAAG
GAATTCTTAGAAGATTACGATGATGAAAGAGATGATCCAAAATACTACAAGGGTAGTGCA
CTAATGAGGAGAATGAAAGAAAGAGAAAAGGAGAGAGAAGCTGATGCCAGAGATAGACAG
AGAGAAAAAGAAGAATTGGAAGAAATAAAAAGAAGACTGATGGAAGAAGGACATCCAGAT
CCTGATGCAGAGTTAGCCAAGATTGAAAAAGAACGAGAGGAACACTTGAAGCCTCGATTA
CAGTTTACTGAGCCAGAATCACGATCTCCAACACCTCCTCCCAAGAAGGAGGAAGTTAAG
GAAGAATCAGCAGAAGAGGAGGAGGAGGTTAAACCATTACCAAACATGAAACCCACATTA
CGTCCTATTTCAAGTAATATTAATGTTAGTCCTTTGACAGATGATGATAGTAATCTACCT
CCTGATGAAACCTCACAAGATACCAAGCTAAGCTTTAGTGCTCTCAAACTAGGAGCTACA
AGTCCAACAGAAGGATCTACAAATAAACGTAAAAAATTAACAGTTGGTGATGTGTTTAAT
CAGGACGATGAGGACTCAGCCGATGGTGCTAAAAAACGTAAACTTGTTCCATTAGATTAT
GACGATGATAAAAATGATAAAAAGGCAGCAGCATCTGCAGAAGAAAAACGTGCTAAAATA
AAACATTTAATTGAAAATATTCCAACAGCAAAAGAGGAACTGTTTTCTTATCCTCTGGAC
TGGACCATTGTTGATCAGAGCTTAATGGATAAAAGAATAAAACCGTGGGTAAATAAAAAG
ATTATAGAATATATTGGTGAAGAAGAACCTACACTAACAGACTTTATATGTCAAAAAGTA
ATGGCTAGAAGTACTCCACAAAGTATACTCAATGANNNNNNNNNNNNNNNNNNNNNN---
------------------------------------------------------------
---------------
>Contig86|Mytilus_trossulus|GA36K|Allele_2
ATGGCCTTCCCGCCTAGACCGCCACTTGGGATGCCAGGAATGGGCTATGCATATGCACCA
ATAGGTATGNNNNNNNNNNNNNNNNNNNNNNNNNNNNNNNNNNNNNNNNNNNNNNNNNNN
NNNNNNNNNNNAGCNNNNNNNNNNNNNNNNNNNNNNNNNNNNNNNNNNNNNNNNNNNNNN
NAAATCACAAAGGATGATAAAGAAGAAAAGCCTCCAGTNNNNNNNGTATTTGTAGGNNNN
NTAAGTGACAGAGCACCAGATGCTATGGTTAGACAAATGTTACAGAGATGTGGTAATGTA
TTTAGNNNNNANNNNNNNNNNNNNNNNNNNNNNNNNNNNNNNNNNNNNNNNNNNNNNNNN
NNNNNNNNNNNNNNNNNNNNNNNNNNNNNNNNNNNNNNNNNNNNNNNNNNNNNNNNNNNN
NNNAAGNNNCTTGTGNNNAAAGTTGATGCCAAGACCAAAACATTATTAGATGAATTTAGA
GCTAAGAAAAAGGAAGCAATGAAAAAAGNNNNNNNNNNNNNNNNNNNNNNNNNNNNNNNN
NNNNNNNNNNNNNNNNNNNNNNNNNNNNNNNNNNNNNNNNNNNNNNNNNNNNNNNNNNNN
NNNNNNNNNNNNNNNNNNNNNAAAAACAGTGATTTNNNNNNNNNNNNAAAGCGAGAAGAT
CGAGTTGCTAAAGCTGGNNNNGATGCCATTATGAGAGAATATTCTTCAGATTTATCTAAA
TCTAATACACCAGAAAAAGAAGTGAAAGAAGAACCTAAACCTTTACCTAAGCCAAAAGAC
ATGCCTATAAGAGACACTGGTTTGGATGATATGGATTTAGAAGGAGACAAGAAAGATATA
ATTAATCGTGANNNNNNNNNNNNNNNNNNNNNNNNNNNNNNNNNNNNNNNNNNNNNNNNN
NAATTGGAAAAAGAAAGGNNNNGGGANNNNNNANNNNNNNNNNNNNGAAGAATCCAAGAG
GAAAAGAGAATCCGTGATAGGGAAAGGGCTAAGGAAAGGGAACGTGAAAGAGAAGTTGAA
AGGGAAAGAGAAAGGGAACGTGAACGATATGAAAAAGAAAGATACACCAGGAATGATCGA
CGAACCAGAAGTCGTTCAAGGTCTAGGTCACAGACTAGATTGACAAGACGGGTTAGATCT
AGGTCAAGATCTTGGGACAGAGAACGAAGGAAGGAGAGAGATCGTGATATGGAGGAAGAA
GAAGAGGCTCATGAGAGAAGGAAGTTAGAAAAGAAATTGAGAGAGAAAGAAGCTGCTTAC
CAAGAGAGATTAAAGAACTGGGAAGCCAGAGAAAGGAAGAAAGCTAGAGAGTATGAGAAG
GAAAGGGAAAGAGAGGAAGACCGAAAACAGGAAGAGGTTAGAGAGGCTAGACGATTGAAG
GAATTCTTGGAAGATTATGATGATGAAAGAGATGATCCAAAATACTACAAGGGTAGTGCA
TTAATGAGGAGAATGAAAGAAAGAGAAAAGGAGAGAGAAGCTGATGCCAGAGATAGACAG
AGAGAAAAAGAAGAATTGGAAGAAATTAAAAGAAGACTGATGGAAGAAGGTCATCCTGAT
CCTGATGCAGAGTTAGCTAAGATTGAAAAAGAACGAGAGGAACACTTGAAGCCTCGATTA
CAGTTTACTGAGCCAGAATCACGATCTCCAACACCTCCTCCCAAGAAGGAGGAAGTTAAG
GAAGAATCAGCGGAAGAGGAGGAGGAGGTTAAACCATTACCAAACATGAAACCCACATTA
CGTCCTATTTCAAGTAATATTAATGTTAGTCCTTTGACAGATGATGATAGTAATCTACCT
CCTGATGAGACCTCACAAGATACCAAGCTAAGCTTTAGTGCTCTCAAACTAGGAGCTACA
AGTCCAACCGAAGGATCTTCAAATAAACGTAAAAAATTAACAGTTGGTGATGTGTTTAAT
CAGGACGATGAGGACTCGGCCGATGGTGCTAAAAAACGTAAACTTGTTCCATTAGATTAT
GACGATGATAAAAATGATAAAAAGGCAGCAGCATCTGCAGAAGAAAAACGTGCTAAAATA
AAACATTTAATTGAAAATATTCCTACAGCAAAAGAGGAACTGTTTTCTTATCCTCTGGAC
TGGACCATTGTTGATCAGAGTTTAATGGATAAAAGAATTAAACCGTGGGTAAATAAAAAG
ATTATTGAATATATTGGTGAAGAAGAACCTACACTAACAGACTTTATTTGTCAAAAAGTT
ATGGCTCGAAGTACTCCACAAAGTATACTCAATGANNNNNNNNNNNNNNNNNNNNNN---
------------------------------------------------------------
---------------
>Contig90|Mytilus_trossulus|GA36K|Allele_1
NNNNNNNNNNNNNNNNNNNNNNNNNNNNNNNNNNNNNNNNNNNNNNNNNNNNNNNNNNNN
NNNNNNNNNNNNCTGGCATTTTGTGCCTTGATTCATAGACATCGTCCAGATTTAATAGAT
TACCACAAATTATCAAAGGAAAATCCTTTAGAGAACTTAAACACAGCATTCAATGTAGCA
GAACAGCACTTAGATATTCCAAGAATGTTGGATCCAGAAGATATGGTAAATTCAGTGAAA
CCAGATGAAAGATCAGTCATGACCTATGTATCAGCATATTATCATGCATTCTCTGGTGCA
CAACAGGCAGAAACAGCCGCTAATAGAATCTGTAAGGTTCTTAAAGTCAATCAAGAAAAT
GAAAGATTGATGGAAGAATATGAAAGACTAGCCAGTGATCTTCTTGAATGGATCAAGAAA
ACCACACCATGGTTAGAAAACAGAACAACAGATAACACCTTACCTGGTACTCAACGCAAA
TTAGAAGAATTCCGTGATTACAGACGGAAACATAAACCTCCCAAACTAGAAGATAAAGCT
AGACTAGAAAACAGTTTTAACACATTACAAACTCGGTTAAGGCTGAGCAACAGACCAGCT
TATCTACCAACAGAAGGAAAAATGGTCTCAGATATTGCAAATGCTTGGAAAGGCTTAGAA
CTAGCAGAAAAAGGCTTTGAAGAATGGCTCCTCTCTGAATTACAAAGGTTAGAACGTTTA
GATCACCTTGCCCAGAAGTTTCGACACAGATGTGAAATTCATGAAGAATGGGCTGAAGGA
AAAGAAGATATGTTGCAAAGTCAAGATTATCTTAAATGTAGACTAAATGAATTGAAGGCA
ATGAAAAAGAAACACGAAGCTTTTGAAAGTGACCTGGCAGCACATCAAGATAGAGTAGAA
CAAATTGCAGCTATTGCTCAAGAATTAAATGTTCTACATTATCATGATGTTCAAACAGTC
AATACAAGGTGTCAACTCATCTGCGATCAGTGGGACAGACTAGGAACATTGACAGCACAA
AGACGTCAAGGCTTAGAGGAAGCTGAAAAAATATTAGAAAAAATAGATCAACTTTATTTA
GATTTTGCAAAACGAGCTGCACCATTCAACAATTGGTTAGATGGAGCTAAAGAAGATTTA
CTAGATATGTTTATAGTTCACAGTATTGAAGAAATTCAAGATTTAGTAGAAGCACATGAA
CAATTCAAAGGAACTTTAGGAGAAGCTGACAAAGAATTTAATTCTATAATGAACTTGGCT
AATGAAGTACAGAGATTATGTCAACAGTATGGGTTAACGTTGAGAGAGAATCCATACACC
ACAGTCAGTCCATCAGACGACATCTCTAATAAATGGGGAGAAGTCAAACAATTAGTTCCC
AAGAGAGATAGAACATTACATGATGAAAGAATTAAACAAGAAAATAATGAGAGACTTAGA
AGACAGTTCGCACAAAAAGCAAACATTGTTGGACCTTGGATAGAGAATCAGCTAGATGGT
GTTGCATCAATAGGTGTTGCAGCTAGAACCTCTCTGGAAGAGCAACTGAACAAACTTCGT
CAATTTGAGAAAGCAACAGATTCATACAGAGGTCATATGGATNNNNNNNNNNNNNNN
>Contig90|Mytilus_trossulus|GA36K|Allele_2
NNNNNNNNNNNNNNNNNNNNNNNNNNNNNNNNNNNNNNNNNNNNNNNNNNNNNNNNNNNN
NNNNNNNNNNNNCTGGCATTTTGTGCCTTGATTCATAGACATCGTCCAGATTTAATAGAT
TACCACAAATTATCAAAGGAAAATCCTTTAGAGAACTTAAATACAGCATTCAATGTAGCA
GAACAGCACTTAGATATTCCAAGAATGTTGGATCCAGAAGATATGGTAAATTCAGTGAAA
CCAGATGAAAGATCAGTGATGGCCTATGTATCATCATATTATCATGCATTCTCTGGTGCA
CAACAGGCAGAAACAGCCGCTAATAGAATCTGTAAGGTTCTTAAAGTCAATCAAGAAAAT
GAAAGATTGATGGAAGAATATGAAAGACTAGCCAGTGATCTTCTTGAATGGATCAAGAAA
ACCACACCATGGTTAGAAAACAGAACAACAGATAACACCTTACCTGGTACTCAACGCAAA
TTAGAAGAATTCCGTGATTACAGACGGAAACATAAACCTCCCAAACTAGAAGATAAAGCT
AGACTAGAAAACAGTTTTAACACATTACAAACTCGGTTAAGGCTGAGCAACAGACCAGCT
TATCTACCAACAGAAGGAAAAATGGTCTCAGATATTGCAAATGCTTGGAAAGGCTTAGAA
CTAGCAGAAAAAGGCTTTGAAGAATGGCTCCTCTCTGAATTACAAAGGTTAGAACGTTTA
GATCACCTTGCCCAGAAGTTTCGACACAGATGTGAAATTCATGAAGAATGGGCTGAAGGA
AAAGAAGATATGTTGCAAAGTCAAGATTATCTTAAATGTAGACTAAATGAATTGAAGGCA
ATGAAAAAGAAACATGAAGCTTTTGAAAGTGACCTGGCAGCACATCAAGATAGAGTAGAA
CAAATTGCAGCTATTGCTCAAGAATTAAATGTTTTACATTATCATGATGTTCAAACAGTC
AATACAAGGTGTCAACTGATCTGTGATCAGTGGGACAGACTAGGAACATTGACAGCACAA
AGACGTCAAGGCTTAGAGGAAGCTGAAAAAATATTAGAAAAAATAGATCAACTTTATTTA
GATTTTGCCAAACGAGCTGCACCATTCAACAATTGGTTAGATGGTGCTAAAGAAGATTTA
CTTGATATGTTTATAGTTCACAGTATTGAAGAAATTCAAGATTTAGTAGAAGCACATGAA
CAATTCAAAGGAACTTTAGGTGAAGCTGACAAAGAATTTAATTCTATAATGAACTTGGCT
AATGAAGTACAGAGATTATGTCAACAGTATGGGTTAACTTTGAGAGAGAATCCATACACC
ACAGTCAGTCCATCCGAGGACATCTCTAATAAATGGGGAGAAGTCAAACAGTTAGTTCCC
AAGAGAGATAGAACATTACATGATGAAAGAATTAAACAAGAAAATAATGAGAGACTTAGA
CGACAGTTTGCACAGAAAGCAAACATTGTTGGACCTTGGATAGAGAATCAGCTAGATGGT
GTTGCATCAATTGGTGTTGCAGCTAGAACCTCTCTGGAAGAGCAACTGAACAAACTTCGT
CAATTTGAGAAAGCAACAGATTCATACAGAGTTCATATGGATNNNNNNNNNNNNNNN
>Contig104|Mytilus_trossulus|GA36K|Allele_1
NNNNNNNNNNNNNNNNNNNNNNGAGAATCGTTGTTCACTGCTTTTCTTCTCGTTTTTGGA
CAAATCAATTGCCATAGAATAAACAAAGAAAAATGTGTCAGGGACGTAGCAGACAAAGTT
GCTAATCTGATCACCGAAACAAGGAGTGAATGCACTTTGACCCCTACAGATGATTTAGGC
TTCCGACCTTCTGATTGTGGAGATTTGAAAAAGGGAGAACACGAAAGTGGAGTCTATAAA
ATTTACCCTGCTGCAACTTCCGGTTTTCATGTTTTTTGTGATATGAAGAGCTACGAAGGT
GGTTGGACAGTGATTCAGAAAAGGACAAATGGTTATGTTGGTTTCTACAGAGACTGGAAG
GCTTATAAGGATGGATTTGGAGATCTTCAAAAAGATTTTTGGTTAGGGAATGAATACCTG
AACAAACTGACCGAACAAGGATATTACATACTTCGGATAGACATGTGGGACTTTGAACGT
AACCACAAATATGCCATCTACGACACATTTGTCGTTAATAACGAGGAGTCAGGATACAAA
CTGGAGGTAGCTGGTTATGGTGGAAATGCAGGAGATGCTTTTTCTTATAATAATGGACAT
AGATTTTCTACGAGGGACAAAGAATCATCTTCTAGTAAATGTGCTTCGAAGTATAAAGGA
GGGTGGTGGTATTATAACTGTCATTACGCAAATCTAAATGGAAGATACCTGAAGGGAACA
CATAAAACTCATGCTGACGGTATAAATTGGTATCATTGGAAGGGATACTACTATTCACTG
AAAGCAACCCGCATGATGATACGGAGAGTC
>Contig104|Mytilus_trossulus|GA36K|Allele_2
NNNNNNNNNNNNNNNNNNNNNNGAGAATCGTTGTTCACTGCTTTTCTTCTCGTTTTTGGA
CAAATCAATTGCCATAGAATAAACAAAGAAAAATGTGTCAGGGACGTAGCAGACAAAGTT
GCTAATCTGATCACCGAAACAAGGAGTGAATGCACTTTGACCCCTACAGATGATTTAGGC
TTCCGACCTTCTGATTGTGGAGATTTGAAAAAGGGAGAACACGAAAGTGGAGTCTATAAA
ATTTACCCTGCTGCAACTTCCGGTTTTCATGTTTTTTGTGATATGAAGAGCTACGAAGGT
GGTTGGACAGTGATTCAGAAAAGGACAAATGGTTATGTTGGTTTCTACAGAGACTGGAAG
GCTTATAAGGATGGATTTGGAGATCTTCAAAAAGATTTTTGGTTAGGGAATGAATACCTG
AACAAACTGACCGAACAAGGATATTACATACTTCGGATAGACATGTGGGACTTTGAACGT
AACCACAAATATGCCATCTACGACACATTTGTCGTTAATAACGAGGAGTCAGGATACAAA
CTGGAGGTAGCTGGTTATGGTGGAAATGCAGGAGATGCTTTTTCTTATAATAATGGACAT
AGATTTTCTACGAGGGACAAAGAATCATCTTCTAGTAAATGTGCTTCGAAGTATAAAGGA
GGGTGGTGGTATTATAACTGTCATTACGCAAATCTAAATGGAAGATACCTGAAGGGAACA
CATAAAACTCATGCTGACGGTATAAATTGGTATCATTGGAAGGGATACTACTATTCACTG
AAAGCAACCCGCATGATGATACGGAGAGTC
>Contig107|Mytilus_trossulus|GA36K|Allele_1
NNNNNNNNNNNNNNNNNNNNNNNNNNNNNTGTAGTGGATGAACCAGTGGATAGAAGTATG
GCAGTGGATGCCAGCAGGCTTGTACAGTACTTGGGTAACAACGTCAAGTTTGACGGATGT
AAGGATTATGTAGGGAACTCTATTGAACAAAGATGTCCCAAGAGAACGATGACAACAAGA
ATGTACAACGCCGTCAAATACTTACAAAAAATGGTTAAAGATAATATGTCAGNCAAGTTG
GNNNNNNNNNNNNNNNNNNNNNNNNNNNNNNNNNNNNNN---------------------
------------------------------
>Contig107|Mytilus_trossulus|GA36K|Allele_2
NNNNNNNNNNNNNNNNNNNNNNNNNNNNNTGTAGTGGATGAACCAGTGGATAGAAGTATG
GCAGTGGATGCCAGCAGGCTTGTACAGTACTTGGGTAACAACGTCAAGTTTGATGGATGT
GCGGATTATGTAGGGAACTCTATTGAACAAAGGTGTGTCAAGAGAACGATGACAACAAGA
ATGTACAACGCCGTCAAATACTTACAAAAAATGGTTATAGATAATATGTCAGNCAAGTTG
GNNNNNNNNNNNNNNNNNNNNNNNNNNNNNNNNNNNNNN---------------------
------------------------------
>Contig113|Mytilus_trossulus|GA36K|Allele_1
---------------NNNNNNNNNNNNNNNNNNNNNNNNNNNNNNNNNNNNNNNNNNNNN
NNNNTTGAAATGCCTGAGAAACTGACGTCCGTATTGTCGAAATTCTATGACGAATACGTC
AACAACACACCAAAGCGTTTGAAACTTGTAGATGCATACTTATTATACATAGTATTGACA
GGTGTTTTCCAGTTTATTTACTGTGCACTTGTTGGAACATTCCCTTTCAACTCCTTTTTG
TCAGGATTCATCTCCAGTGTAGGATCATTTGTTCTTGCAGTATGTTTGAGACTGCAAGTA
AATGCACAGAATAAAAATGAATTCACAGGAATAAGTCCAGAAAGAGCCTTTGCAGATTTT
ATATTTGCCAGTGTCATACTGCATTTAGTGGTAATGAATTTNATCGGA
>Contig113|Mytilus_trossulus|GA36K|Allele_2
---------------NNNNNNNNNNNNNNNNNNNNNNNNNNNNNNNNNNNNNNNNNNNNN
NNNNTTGAAATGCCTGAGAAACTGACGTCTGTTTTGTCGAAATTCTATGATGAATACGTT
AACAATACACCCAAGCGTTTGAAACTTGTAGATGCATATTTATTATACATAGTATTGACA
GGTGTTTTCCAGTTTATTTACTGTGCACTTGTTGGAACTTTCCCTTTCAACTCCTTTTTG
TCAGGATTCATCTCCAGTGTAGGATCATTTGTTCTTGCAGTATGTTTGAGACTGCAAGTG
AATGCACAGAATAAAAATGAATTCACAGGAATAAGTCCAGAAAGAGCCTTTGCAGATTTT
ATATTTGCCAGTGTCATACTGCATTTAGTGGTGATGAATTTNATCGGA
>Contig124|Mytilus_trossulus|GA36K|Allele_1
ATGGAACCAAAGAGTACAGAAAACACACAACAGAATTGTTCCTCAGGGAAAGATCACATG
AAACAGAAGGTGAAATCAGAATCTACAGTTAGTAAACAAGACAGTGATATACAAGGAGGA
ACAACAGAGCTTCTCAATCCCAGTGTGTTAGATGAAGTACTAGCAGAAAAGAAACTGGCT
TTAATGAGGTCACCAGAAGTGATGAAGTTTTTACAGTCACAACAATCAGAACTGGCAAAA
CAAAGCAAAGATACAAACAAAGACGATGATGAT
>Contig124|Mytilus_trossulus|GA36K|Allele_2
ATGGAACCAAAGAGTACAGAAAACATACAACAGAATTGTTCCTCAGGGAAAGATCATATG
AAACAGAAGGTGAAATCAGAATCTACAGTTAGTAAACAAGACAGTGATATACAAGGAGGA
ACAACAGAGCTTCTCAATCCCAGTGTGTTAGATGAAGTACTAGCAGAAAAGAAACTGGCT
TTAATGAGGTCACCAGAAGTGATGAAGTTTTTACAGTCACAACAATCAGAACTGGCAAAA
CAAAGCAAAGATACAAACAAAGACGATGATGAT
>Contig142|Mytilus_trossulus|GA36K|Allele_1
ATGGGAGAGTGGCAACATGGTTTGTTTGGGTGCTTCGATGATTTGAAAACATGCATTATC
GCATATTTTGTGCCCTGTTATGTTTTCGGTAAAAATGCCGAGAGAGTTGGGGAGAGCTGC
CTTATGTGTGGCTTGGCTCTGTTCGTACCTATCCTGAATTTCTACGCTGTCACGAAAATC
AGAGGAATTATAAGAGAAAAGAAGGGAATAGAGGGAAGCTGCTTCAATGATCTTATAATG
TGGTGGTGTTGTGGAATTTGTGCATTGGTACAAGAGGCACAAGAAGTTGGATGGGATCAA
GAGGGACAATTAATGGCCAGGGAA
>Contig142|Mytilus_trossulus|GA36K|Allele_2
ATGGGAGAGTGGCAACATGGTTTGTTTGGGTGCTTCGATGATTTGAAAACATGCATTATC
GCATATTTTGTGCCCTGTTATGTTTTTGGTAAAAATGCCGAGAGAGTTGGGGAGAGCTGC
CTTATGTGTGGTTTGGCTCTGTTTGTACCTATCCTTAATTTCTACGCTGTCACGAAAATC
AGAGGAATTATTAGAGAAAAGAAGGGGATAGAGGGAAGCTGCTTCAATGATCTTATAATG
TGGTGGTGTTGTGGAATTTGTGCATTGGTACAAGAGGCACAAGAAGTTGGATGGGATCAA
GAGGGACAGTTAATGGCCAGGGAA
>Contig144|Mytilus_trossulus|GA36K|Allele_1
NNNNNNNNNNNNNNNNNNNNNNNNNNNNNNNNNNNNNNNNNNNNNNNNNNNNNNNNNNNN
NNNNNNNNNNNNNNNNNNNNNNNNNNNNNNNNNNNNNNNNNNNNNNNNNNNNNNNNNNNN
NNNNNNNNNNNNNNNNNNNNNNNNNNNNNNNNNNNNNNNNNNNNNNNNNNNNNNNNNNNN
NNNNNNNNNNNNNNNNNNNNNNNNNNNNNNNNNNNNNNNNNNNNNNNNNNNNNNNNNNNN
NNNNNNNNNNNNNNNNNNNNNNNNNNNNNNNNNNNNNNNNNNNNNNNNNNNNNNNNNNNN
NNNNNNNNNNNNNNNNNNNNNNNNNNNNNNNNNNNNNNNNNNNNNNNNNNNNNNNNNNNN
NNNNNNNNNNNNNNNNNNNNNNNNNNNNNNNNNNNNNNNNNNNNNNNNNNNNNNNNNNNN
NNNNNNNNNNNNNNNNNNNNNNNNNNNNNNNNNNNNNNNNNNNNNNNNNNNNNNNNNNNN
NNNNNNNNNNNNNNNNNNNNNNNNNNNNNNNNNNNNNNNNNNNNNNNNNNNNNNNNNNNN
NNNNNNNNNNNNNNNNNNNNNNNNNNNNNNNNNNNNNNNNNNNNNNNNNNNNNNNNNNNN
NNNNNNNNNNNNNNNNNNNNNNNNNNNNNNNNNNNNNNNNNNNNNNNNNNNNNNNNNNNN
NNNNNNNNNNNNNNNNNNNNNNNNNNNNNNNNNNNNNNNNNNNNNNNNNNNNNNNNNNNN
NNNNNNNNNNNNNNNNNNNNNNNNNNNNNNNNNNNNNNNNNNNNNNNNNNNNNNNNNNNN
NNNNNNNNNNNNNNNNNNNNNNNNNNNNNNNNNNNNNNNNNNNNNNNNNNNNNNNNNNNN
NNNNNNNNNNNNNNNNNNNNNNNNNNNNNNNNNNNNNNNNNNNNNNNNNNNNNNNNNNNN
NNNNNNNNNNNNNNNNNNNNNNNNNNNNNNNNNNNNNNNNNNNNNNNNNNNNNNNNNNNN
NNNNNNNNNNNNNNNNNNNNNNNNNNNNNNNNNNNNNNNNNNNNNNNNNNNNNNNNNNNN
NNNNNNNNNNNNNNNNNNNNNNNNNNNNNNNNNNNNNNNNNNNNNNNNNNNNNNNNNNNN
NNNNNNNNNNNNNNNNNNNNNNNNNNNNNNNNNNNNNNNNNNNNNNNNNNNNNNNNNNNN
NNNNNNNNNNNNNNNNNNNNNNNNNNNNNNNNNNNNNNNNNNNNNNNNNNNNNNNNNNNN
NNNNNNNNNNNNNNNNNNNNNNNNNNNNNNNNNNNNNNNNNNNNNNNNNNNNNNNNNNNN
NNNNNNNNNNNNNNNNNNNNNNNNNNNNNNNNNNNNNNNNNNNNNNNNNNNNNNNNNNNN
NNNNNNNNNNNNNNNNNNNNNNNNNNNNNNNNNNNNNNNNNNNNNNNNNNNNNNNNNNNN
NNNNNNNNNNNNNNNNNNNNNNNNNNNNNNNNNNNNNNNNNNNNNNNNNNNNNNNNNNNN
NNNNNNNNNNNNNNNNNNNNNNNNNNNNNNNNNNNNNNNNNNNNNNNNNNNNNNNNNNNN
NNNNNNNNNNNNNNNNNNNNNNNNNNNNNNNNNNNNNNNNNNNNNNNNNNNNNNNNNNNN
NNNNNNNNNNNNNNNNNNNNNNNNNNNNNNNNNNNNNNNNNNNNNNNNNNNNNNNNNNNN
NNNNNNNNNNNNNNNNNNNNNNNNNNNNNNNNNNNNNNNNNNNNNNNNNNNNNNNNNNNN
NNNNNNNNNNNNNNNNNNNNNNNNNNNNNNNNNNNNNNNNNNNNNNNNNNNNNNNNNNNN
NNNNNNNNNNNNNNNNNNNNNNNNNNNNNNNNNNNNNNNNNNNNNNNNNNNNNNNNNNNN
NNNNNNNNNNNNNNNNNNNNNNNNNNNNNNNNNNNNNNNNNNNNNNNNNNNNNNNNNNNN
NNNNNNNNNNNNNNNNNNNNNNNNNNNNNNNNNNNNNNNNNNNNNNNNNNNNNNNNNNNN
NNNNNNNNNNNNNNNNNNNNNNNNNNNNNNNNNNNNNNNNNNNNNNNNNNNNNNNNNNNN
NNNNTTCCANNNNNNNNNNNNCAAGAATGCGTCCGGTCTATAAATGGTTACGATTANNNN
NNNNNNNNNNNNNNNNNNNNNNNNNNNNNNNNNNNNNNNNNNNNNNNNNNNNNNNNNNNN
NNNNNNNNNNNNNNNNNNNNNNNNNNNNNNNNNNNNNNNNNNNNNNNNNNNNNNNNNNNN
NNNNNNNNNNNNNNNNNNNNNNNNNNNNNNNNNNNNNNNNNNNNNNNNNNNNNNNNNNNN
NNNNNNNNNNNNNNNNNNNNNNNNNNNNNNNNNNNNNNNNNNNNNNNNNNNNNNNNNNNN
NNNNNNNNNNNNNNNNNNNNNNNNNNNNNNNNNNNNNNNNNNNNNNNNNNNNNNNNNNNN
NNNNNNNNNNNNNNNNNNNNNNNNNNNNNNNNNNNNNNNNNNNNNNNNNNNNNNNNNNNN
NNNNNNNNNNNNNNNNNNNNNNNNNNNNNNNNNNNNNNNNNNNNNNNNNNNNNNGGGGGA
ACCTGTCAGAATACATTAAACGGTGAATATACATGCCAGTGTCCAAATGAATATGAAGGT
GATCGGTGTGAAGTGAAAGTTCCATCAGTGGACGAATGCAAGAGGTCAATAGCTGGATAT
GAATACCAAGGACAACTAAACACAACNNNNNNNNNNNNNNNNNNNNNNNNNNNNNNNNNN
NNNNNNNNNNNNNNNNNNNNNNNNNNNNNN
>Contig144|Mytilus_trossulus|GA36K|Allele_2
NNNNNNNNNNNNNNNNNNNNNNNNNNNNNNNNNNNNNNNNNNNNNNNNNNNNNNNNNNNN
NNNNNNNNNNNNNNNNNNNNNNNNNNNNNNNNNNNNNNNNNNNNNNNNNNNNNNNNNNNN
NNNNNNNNNNNNNNNNNNNNNNNNNNNNNNNNNNNNNNNNNNNNNNNNNNNNNNNNNNNN
NNNNNNNNNNNNNNNNNNNNNNNNNNNNNNNNNNNNNNNNNNNNNNNNNNNNNNNNNNNN
NNNNNNNNNNNNNNNNNNNNNNNNNNNNNNNNNNNNNNNNNNNNNNNNNNNNNNNNNNNN
NNNNNNNNNNNNNNNNNNNNNNNNNNNNNNNNNNNNNNNNNNNNNNNNNNNNNNNNNNNN
NNNNNNNNNNNNNNNNNNNNNNNNNNNNNNNNNNNNNNNNNNNNNNNNNNNNNNNNNNNN
NNNNNNNNNNNNNNNNNNNNNNNNNNNNNNNNNNNNNNNNNNNNNNNNNNNNNNNNNNNN
NNNNNNNNNNNNNNNNNNNNNNNNNNNNNNNNNNNNNNNNNNNNNNNNNNNNNNNNNNNN
NNNNNNNNNNNNNNNNNNNNNNNNNNNNNNNNNNNNNNNNNNNNNNNNNNNNNNNNNNNN
NNNNNNNNNNNNNNNNNNNNNNNNNNNNNNNNNNNNNNNNNNNNNNNNNNNNNNNNNNNN
NNNNNNNNNNNNNNNNNNNNNNNNNNNNNNNNNNNNNNNNNNNNNNNNNNNNNNNNNNNN
NNNNNNNNNNNNNNNNNNNNNNNNNNNNNNNNNNNNNNNNNNNNNNNNNNNNNNNNNNNN
NNNNNNNNNNNNNNNNNNNNNNNNNNNNNNNNNNNNNNNNNNNNNNNNNNNNNNNNNNNN
NNNNNNNNNNNNNNNNNNNNNNNNNNNNNNNNNNNNNNNNNNNNNNNNNNNNNNNNNNNN
NNNNNNNNNNNNNNNNNNNNNNNNNNNNNNNNNNNNNNNNNNNNNNNNNNNNNNNNNNNN
NNNNNNNNNNNNNNNNNNNNNNNNNNNNNNNNNNNNNNNNNNNNNNNNNNNNNNNNNNNN
NNNNNNNNNNNNNNNNNNNNNNNNNNNNNNNNNNNNNNNNNNNNNNNNNNNNNNNNNNNN
NNNNNNNNNNNNNNNNNNNNNNNNNNNNNNNNNNNNNNNNNNNNNNNNNNNNNNNNNNNN
NNNNNNNNNNNNNNNNNNNNNNNNNNNNNNNNNNNNNNNNNNNNNNNNNNNNNNNNNNNN
NNNNNNNNNNNNNNNNNNNNNNNNNNNNNNNNNNNNNNNNNNNNNNNNNNNNNNNNNNNN
NNNNNNNNNNNNNNNNNNNNNNNNNNNNNNNNNNNNNNNNNNNNNNNNNNNNNNNNNNNN
NNNNNNNNNNNNNNNNNNNNNNNNNNNNNNNNNNNNNNNNNNNNNNNNNNNNNNNNNNNN
NNNNNNNNNNNNNNNNNNNNNNNNNNNNNNNNNNNNNNNNNNNNNNNNNNNNNNNNNNNN
NNNNNNNNNNNNNNNNNNNNNNNNNNNNNNNNNNNNNNNNNNNNNNNNNNNNNNNNNNNN
NNNNNNNNNNNNNNNNNNNNNNNNNNNNNNNNNNNNNNNNNNNNNNNNNNNNNNNNNNNN
NNNNNNNNNNNNNNNNNNNNNNNNNNNNNNNNNNNNNNNNNNNNNNNNNNNNNNNNNNNN
NNNNNNNNNNNNNNNNNNNNNNNNNNNNNNNNNNNNNNNNNNNNNNNNNNNNNNNNNNNN
NNNNNNNNNNNNNNNNNNNNNNNNNNNNNNNNNNNNNNNNNNNNNNNNNNNNNNNNNNNN
NNNNNNNNNNNNNNNNNNNNNNNNNNNNNNNNNNNNNNNNNNNNNNNNNNNNNNNNNNNN
NNNNNNNNNNNNNNNNNNNNNNNNNNNNNNNNNNNNNNNNNNNNNNNNNNNNNNNNNNNN
NNNNNNNNNNNNNNNNNNNNNNNNNNNNNNNNNNNNNNNNNNNNNNNNNNNNNNNNNNNN
NNNNNNNNNNNNNNNNNNNNNNNNNNNNNNNNNNNNNNNNNNNNNNNNNNNNNNNNNNNN
NNNNTTCCTNNNNNNNNNNNNCAAGAATGCGTCCGGTCTATAAATGGTTACGATTANNNN
NNNNNNNNNNNNNNNNNNNNNNNNNNNNNNNNNNNNNNNNNNNNNNNNNNNNNNNNNNNN
NNNNNNNNNNNNNNNNNNNNNNNNNNNNNNNNNNNNNNNNNNNNNNNNNNNNNNNNNNNN
NNNNNNNNNNNNNNNNNNNNNNNNNNNNNNNNNNNNNNNNNNNNNNNNNNNNNNNNNNNN
NNNNNNNNNNNNNNNNNNNNNNNNNNNNNNNNNNNNNNNNNNNNNNNNNNNNNNNNNNNN
NNNNNNNNNNNNNNNNNNNNNNNNNNNNNNNNNNNNNNNNNNNNNNNNNNNNNNNNNNNN
NNNNNNNNNNNNNNNNNNNNNNNNNNNNNNNNNNNNNNNNNNNNNNNNNNNNNNNNNNNN
NNNNNNNNNNNNNNNNNNNNNNNNNNNNNNNNNNNNNNNNNNNNNNNNNNNNNNGGGGGA
ACCTGTCAGAATACATTAAACGGTGATTATACATGTCAGTGTCCAACTGAATATGAAGGT
GATCGGTGTGAAGTGAAAGTTCCATCAGTGGACGATTGCAAGAGGTCAATAGCTGGATAT
GAATACCAAGGACAACTAAACACCACNNNNNNNNNNNNNNNNNNNNNNNNNNNNNNNNNN
NNNNNNNNNNNNNNNNNNNNNNNNNNNNNN
>Contig153|Mytilus_trossulus|GA36K|Allele_1
------------------------------------------------------------
------------------------------------------------------------
------------------------------------------------------------
------NNNNNNNNNNNNNNNNNNNNNNNNNNNNNNNNNNNNNNNNNNNNNNNNNNNNNN
NNNNNNNNNNNNNNNNNNNNNNNNNNNNNNNNNNNNNNNNNNNNNNNNNNNNNNNNNNNN
NNNNNNNNNNNNNNNNNNNNNNNNNNNNNNNNNNNNNNNNNNNNNNNNNNNNNNNNNNNN
NNNNNNNNNNNNNNNNNNNNNNNNNNNNNNNNNNNNNNNNNNNNNNNNNNNNNNNNNNNN
NNNNNNNNNNNNNNNNNNNNNNNNNNNNNNNNNNNNNNNNNNNNNNNNNNNNNNNNNNNN
NNNNNNNNNNNNNNNNNNNNNNNNNNNNNNNNNNNNNNNNNNNNNNNNNNNNNNNNNNNN
NNNNNNNNNNNNNNNNNNNNNNNNNNNNNNNNNNNNNNNNNNNNNNNNNNNNNNNNNNNN
NNNNNNNNNNNNNNNNNNNNNNNNNNNNNNNNNNNNNNNACAAGCTCAAGTACCTACAGA
CCATATTCTAGTTATACAAACTCTGCTTGNNNNNCATTGAACACTACTAATTNNNNNNNN
NNNNNTNNNNNTTATGATGAACGATCAAATATAACAATGTCAAGGTCGTCCTCGTGTAGA
TCACTTGACTCTGATTCCGTCCATAGTAACTATTTGTCTCCACGATATGAACAAGAAGTT
ATGCATACGCGTCCTATTAGTTCATCAGACATTAAAACACGAATTCTCAGACACAGGAGA
TTGCCACGAACA------------------------------------------------
------------------------------------------------------------
------------------------------------------------------------
------------------------------------------------------------
------------------------------------------------------------
------------------------------------------------------------
------------------------------------------------------------
------------------------------------------------------------
------------------------------------------------------------
------------------------------------------------------------
------------------------------------------------------------
------------------------------------------------------------
------------------------------------------------------------
------------------------------------------------------------
------------------------------------------------------------
------------------------------------------------------------
------------------------------------------------------------
------------------------------------------------------------
------------------------------------------------------------
------------------------------------------------------------
------------------------------------------------------------
------------------------------------------------------------
------------------------------------------------------------
------------------------------------------------------------
------------------------------------------------------------
------------------------------------------------------------
------------------------------------------------------------
------------------------------------------------------------
------------------------------------------------------------
------------------------------------------------------------
------------------------------------------------------------
------------------------------------------------------------
------------------------------------------------------------
------------------------------------------------------------
------------------------------------------------------------
------------------------------------------------------------
------------------------------------------------------------
------------------------------------------------------------
------------------------------------------------------------
------------------------------------------------------------
------------------------------------------------------------
------------------------------------------------------------
------
>Contig153|Mytilus_trossulus|GA36K|Allele_2
------------------------------------------------------------
------------------------------------------------------------
------------------------------------------------------------
------NNNNNNNNNNNNNNNNNNNNNNNNNNNNNNNNNNNNNNNNNNNNNNNNNNNNNN
NNNNNNNNNNNNNNNNNNNNNNNNNNNNNNNNNNNNNNNNNNNNNNNNNNNNNNNNNNNN
NNNNNNNNNNNNNNNNNNNNNNNNNNNNNNNNNNNNNNNNNNNNNNNNNNNNNNNNNNNN
NNNNNNNNNNNNNNNNNNNNNNNNNNNNNNNNNNNNNNNNNNNNNNNNNNNNNNNNNNNN
NNNNNNNNNNNNNNNNNNNNNNNNNNNNNNNNNNNNNNNNNNNNNNNNNNNNNNNNNNNN
NNNNNNNNNNNNNNNNNNNNNNNNNNNNNNNNNNNNNNNNNNNNNNNNNNNNNNNNNNNN
NNNNNNNNNNNNNNNNNNNNNNNNNNNNNNNNNNNNNNNNNNNNNNNNNNNNNNNNNNNN
NNNNNNNNNNNNNNNNNNNNNNNNNNNNNNNNNNNNNNNACAAGCTCAAGTACCTACAGA
CCATATTCTAGTTATACAAACTCTGCTTGNNNNNCATTGAACACTACTAATTNNNNNNNN
NNNNNTNNNNNTTATGATGAACGATCGAATATTACAATGTCAAGGTCGTCCTCGTGTAGA
TCACTTGATTCTGATTCCGTCCTTGGTAACTATTTGTCTCCGCGATATGAACAAGAAGTT
TTGCATACTCGTCCTATTAGTTCATCAGACATTAAAACACGAATTCTCAGACATAGGAGA
TTGCCACGAACA------------------------------------------------
------------------------------------------------------------
------------------------------------------------------------
------------------------------------------------------------
------------------------------------------------------------
------------------------------------------------------------
------------------------------------------------------------
------------------------------------------------------------
------------------------------------------------------------
------------------------------------------------------------
------------------------------------------------------------
------------------------------------------------------------
------------------------------------------------------------
------------------------------------------------------------
------------------------------------------------------------
------------------------------------------------------------
------------------------------------------------------------
------------------------------------------------------------
------------------------------------------------------------
------------------------------------------------------------
------------------------------------------------------------
------------------------------------------------------------
------------------------------------------------------------
------------------------------------------------------------
------------------------------------------------------------
------------------------------------------------------------
------------------------------------------------------------
------------------------------------------------------------
------------------------------------------------------------
------------------------------------------------------------
------------------------------------------------------------
------------------------------------------------------------
------------------------------------------------------------
------------------------------------------------------------
------------------------------------------------------------
------------------------------------------------------------
------------------------------------------------------------
------------------------------------------------------------
------------------------------------------------------------
------------------------------------------------------------
------------------------------------------------------------
------------------------------------------------------------
------
>Contig159|Mytilus_trossulus|GA36K|Allele_1
NNNNNNNNNNNNNNNNNNNNNNNNNNNNNNNNNNNNNNNNNNNNNNNNNNNNNNNNNNNN
NNNNNNNNNNNNNNNNNNNNNNNNNNNNNNNNNNNNNNNNNNNNNNNNNNNNNNNNNNNN
NNNNNNNNNNNNNNNNNNNNNNNNNNNNNNNNNNNNNNNNNNNNNNNNNNNNNNNNNNNN
NNNNNNNNNNNNNNNNNNNNNNNNNNNNNNNNNNNNNNNNNNNNNNNNNNNNNNNNNNNN
NNNNNNNNNNNNNNNNNNNNNNNNNNNNNNNNNNNNNNNNNNNNNNNNNNNNNNNNNNNN
NNNNNNNNNNNNNNNNNNNNNNNNNNNNNNNNNNNNNNNNNNNNNNNNNNNNNNNNNNNN
NNNNNNNNNNNNNNNNNNNNNNNNNNNNNNNNNNNNNNNNNNNNNNNNNNNNNNNNNNNN
NNNNNNNNNNNNNNNNNNNNNNNNNNNNNNNNNNNNNNNNNNNNNNNNNNNNNNNNNNNN
NNNNNNNNNNNNNNNNNNNNNNNNNNNNNNNNNNNNNNNNNNNNNNNNNNNNNNNNNNNN
NNNNNNNNNNNNNNNNNNNNNNNNNNNNNNNNNNNNNNNNNNNNNNNNNNNNNNNNNNNN
NNNNNNNNNNNNNNNNNNNNNNNNNNNNNNNNNNNNNNNNNNNNNNNNNNNNNNNNNNNN
NNNNNNNNNNNNNNNNNNNNNNNNNNNNNNNNNNNNNNNNNNNNNNNNNNNNNNNNN---
------------------------------------------------------------
------------------------------------------------------------
------------------------------------------------------------
------------------------------------------------------------
------------------------------------------------------------
------------------
>Contig159|Mytilus_trossulus|GA36K|Allele_2
NNNNNNNNNNNNNNNNNNNNNNNNNNNNNNNNNNNNNNNNNNNNNNNNNNNNNNNNNNNN
NNNNNNNNNNNNNNNNNNNNNNNNNNNNNNNNNNNNNNNNNNNNNNNNNNNNNNNNNNNN
NNNNNNNNNNNNNNNNNNNNNNNNNNNNNNNNNNNNNNNNNNNNNNNNNNNNNNNNNNNN
NNNNNNNNNNNNNNNNNNNNNNNNNNNNNNNNNNNNNNNNNNNNNNNNNNNNNNNNNNNN
NNNNNNNNNNNNNNNNNNNNNNNNNNNNNNNNNNNNNNNNNNNNNNNNNNNNNNNNNNNN
NNNNNNNNNNNNNNNNNNNNNNNNNNNNNNNNNNNNNNNNNNNNNNNNNNNNNNNNNNNN
NNNNNNNNNNNNNNNNNNNNNNNNNNNNNNNNNNNNNNNNNNNNNNNNNNNNNNNNNNNN
NNNNNNNNNNNNNNNNNNNNNNNNNNNNNNNNNNNNNNNNNNNNNNNNNNNNNNNNNNNN
NNNNNNNNNNNNNNNNNNNNNNNNNNNNNNNNNNNNNNNNNNNNNNNNNNNNNNNNNNNN
NNNNNNNNNNNNNNNNNNNNNNNNNNNNNNNNNNNNNNNNNNNNNNNNNNNNNNNNNNNN
NNNNNNNNNNNNNNNNNNNNNNNNNNNNNNNNNNNNNNNNNNNNNNNNNNNNNNNNNNNN
NNNNNNNNNNNNNNNNNNNNNNNNNNNNNNNNNNNNNNNNNNNNNNNNNNNNNNNNN---
------------------------------------------------------------
------------------------------------------------------------
------------------------------------------------------------
------------------------------------------------------------
------------------------------------------------------------
------------------
>Contig165|Mytilus_trossulus|GA36K|Allele_1
NNNNNNNNNNNNNNNNNNNNNNNNNNNNNNNNNNNNNNNNNNNNNNNNNNNNNNNNNNNN
NNNNTGGTGTCTTATAAAATATCCGTAAAAACTGGAGATAAAAAAGGAGCAGGGACCGAT
GCCAATGTTTATGTAATACTGCATGGAAAAGGTACTAAAACAAGCGAGCAGAACCTTGAT
ACTTTCTTTAAAAATGATTTTGAAAGAGGCAGCATTGATACGTATTCAGTTGATTCTGAT
ATCAACATACCCGAAGTTCAAAGAATCGAGCTATGGCGAGACAATAATGGTTTACTCAGC
AACTGGTATTTAGATTGGATTGAGGTTACCAATGTGGAAACTGGTATCACGTCTATATTC
CCTGCGATGAAGTGGATCAAAGAAGACAATCATTACTTTTTCAAACACATCGACACATGN
CTACCACAAGATGATCCTTTTAAAGATATGAGAATGCTTGAATTACAGACTATACAGAAA
GACTATCAGTTACAAGTGAAAGTGCCAGGACTACCTGCCCAGGTTAAAGAGTTACCAGAT
GATGAACGTTTTTCGTTCGATTATAAATTCAACATTGGAATGAAGACACAAAAATATACA
GAAGAAAGTAAGAAATTAGTTATGGCCAGTGGCTACGATTGGAAGGATGTAGATGACGTC
AAGACTGTGTATACGCCAGTCTTTGGAGTTCCACAGGGTTCAGAATATTTTAATGACGAT
GCAGATTTTGGGAGGCAGAGACTTGCTAGTTTGAATTCTTCTCTCATCACCCTATGTACA
GCAATCCCAGAAAAGTTTGGAGTTACTGAAGAAATGGTTAAACCATTTTTGGAAGGCAAG
ACTATAGCTCAAGCCATGGCTGATAAAAGACTGTTCATTATTGACTTGGCAATTTTAGAA
GGATGCCCTGCAAAGTCAGAGGACATTGTTATAACTTGCCCTTTTGCCTTGTTTTATTTC
AACAATGCCGACAATCTTATGCCGATAGCTATACAGTTATTTCAGGAAAAAGGAACGAAT
AATCCAGTCTTTCTACCATCCGATCCCGTGTACACATGGATGTTGGCAAAGATGTGGTAC
AGTATGGCTGATGCGACATATCATCAAGGTCTTACTCATTTGAATTTTACCCATTTCATG
ATGGAAGGAATATGTGTTGCAACAAAGAGAAACCTTTCACCGTCACATCCTATTCTGAGA
TTACTTAATCCTCATTTTATCTACCTAATGGCTATCGATTTCCTTGGTCTTGGTACTTTG
GTTAACCCAGGAGGTTTCTTCGATCAAACTTCAAATGGTGGAATTAATGCTGCCTTCCAC
TTAATGCGAAAAAGCATGGAATTCTGGAGATTGGATTTGAACGGAACTTTACCAGAAAAT
TTAAAGAGCAGAGGGGTTTATGAAGAATCTGTTTTAAAAGGCGCCTATCACATGAGGGAT
GATGGCCTTCTCCTTTATGATGCAATCAAAACTTACGTTCAAAAATATGTGGCTCACTAT
TACTCCGTAGAAGGTTCAATGAAAGCCGACTATGAAATACAGAACTGGGGCGCAGAAATT
GTGAAATCAAGGGATGATGGTGGTGTAGGAATTTTGGGTGTTCCAAATAATGGCAAATTT
GAAACAACTGACCAACTAGTGGTAACATTGACAGCCATTATCTATACATGNAGTGTAGCC
CATGCTGCAGCCAACTTCCAACAGTATGACGAATATAGAGCTCCATTTAGATTCCCATTN
ACCATGCATGGAGTTCCTCCTAAGGAAAAGAGTCCAGCAGTGATTGAAACAATCTTGAAG
TCTATTGCTAATCGAGCGGAGCTTCTCGGAGTAATGTCAATAACAAAAGTACTTAGTGAG
AAGGCAACACAAAGTCTTGGTGATTTTGAAAAGCAGTTGATTGTAGATCCACCGGCAAAT
CAAATTGTAGATGAATTTCGACAAAGCTTACGGGATGTAGGGAAAAGGATTGACGAGCGC
AACAAAAGTCGGGAGCATCCATATGAATGGCTTCATCCTTCTGCGATACCAAATGCCATT
AGCATA
>Contig165|Mytilus_trossulus|GA36K|Allele_2
NNNNNNNNNNNNNNNNNNNNNNNNNNNNNNNNNNNNNNNNNNNNNNNNNNNNNNNNNNNN
NNNNTGGTGTCTTATAAAATATCCGTAAAAACTGGAGATAAAAAAGGAGCAGGGACCGAT
GCCAATGTTTATGTAATACTGCATGGAAAAGGTACTAAAACAAGCGAGCAGAACCTTGAT
ACTTTCTTTAAAAATGATTTTGAAAGAGGCAGCATTGATACGTATTCAGTTGATTCTGAT
ATCAACATACCCGAAGTTCAAAGAATCGAGCTATGGCGAGACAATAATGGTTTACTCAGC
AACTGGTATTTAGATTGGATTGAGGTTACCAATGTGGAAACTGGTATCACGTCTATATTT
CCTGCGATGAAGTGGATCAAAGAAGACAATCATTACTTTTTCAAACACATTGACACTTGN
CTACCACAAGATGATCCTTTTAAAGATATGAGAATGCTTGAATTACAGACTATACAGAAA
GACTATCAGTTACAAGTGAAAGTGCCAGGACTACCTGCCCAGGTTAAAGAGTTACCAGAT
GATGAACGTTTTTCGTTCGATTATAAATTCAACATTGGAATGAAGACACAAAAATATACA
GAAGAAAGTAAGAAATTAGTTATGGCCAGTGGCTACGATTGGAAGGATGTAGATGACGTC
AAGACTGTGTATACGCCAGTCTTTGGAGTTCCACAGGGTTCAGAATATTTTAATGATGAT
GCAGATTTTGGGAGGCAGAGACTTGCTAGTTTGAATTCTTCTCTCATCACCCTATGTACA
GCAATCCCAGAAAAGTTTGGAGTTACTGAAGAAATGGTTAAACCATTTTTGGAAGGCAAG
ACTATAGCTCAAGCCATGGCTGATAAAAGACTGTTCATTATTGACTTGGCAATTTTAGAA
GGATGCCCTGCAAAGTCAGAGGACATTGTTATAACTTGCCCTTTTGCCTTGTTTTATTTC
AACAATGCCGACAATCTTATGCCGATAGCTATACAGTTATTTCAGGAAAAAGGAACGAAT
AATCCAGTCTTTCTACCATCCGATCCCGTGTACACATGGATGTTGGCAAAGATGTGGTAC
AGTATGGCTGATGCGACATATCATCAAGGTCTTACTCATTTGAATTTTACCCATTTCATG
ATGGAGGGAATATGTGTTGCGACAAAGAGAAACCTTTCACCGTCACATCCTATTCTGAGA
TTACTTAATCCTCATTTTATCTACCTAATGGCTATCGATTTCCTTGGTCTTGGTACTTTG
GTTAACCCAGGAGGTTTCTTCGATCAAACTTCAAATGGTGGAATTAATGCTGCCTTCCAC
TTAATGCGAAAAAGCATGGAATTCTGGAGATTGGATTTGAATGGAACTTTTCCAGACAGT
TTAAAGAGCAGAGGGGTTTTTGAAGAGTTTGTTTTAAAAGGCGCCTATCATATGAGGGAT
GATGGGCTTCTCCTTTATGATGCAATCAAAACTTACGTTCAAAAATATGTGGCTCACTAT
TACTCCGTGGAAGGTTCAATGAAAGCTGACTATGAAATACAGAACTGGGGCGCAGAAATT
GTGAAGTCAAGGGATGATGGTGGTGTAGGAATTTTGGGTGTTCCAAATAATGGTCGCTTT
GAAACAGTTGACCAGCTAGTGGTGACATTGACAGCCATTATTTATACATGNAGTGTTGCT
CATGCTGCAGCTAACTTCCAGCAGTATGACGAATATGGTGCTCCGTTTAGATTCCCATTN
ACCATGCATGGAGTTCCTCCTAAGGATAAGAGTCCAGTAGTGATTGAAACTATCTTGAAG
TCTATTGCTAATCGAGCTGAGCTTCTTGGAGTAATGTCAATTACAAAAGTACTTAGTGAG
AAGGCAACACAAAGTCTTGGTGATTTTGAAAAGCAGTTGATTGTAGATCCACCGGCAAAT
CAAATTGTAGATGAATTTCGACAAAGCTTACGGGATGTAGGGAAAAGGATTGACGAGCGC
AACAAAAGTCGGGAGCATCCATATGAATGGCTTCATCCTTCTGCGATTCCAAATGCCATT
AGCATA
>Contig168|Mytilus_trossulus|GA36K|Allele_1
------------------------------------------------------------
------------------------------------------------------------
ATCGTCAAAATGGAGTCTTACATATTTCTTGTGTCTATTCTGTGTTTATTGGTAGTAAAA
GTACACTGTAGATGTTACAAACTAGAGGAGTCTCAAAATCAGTATCTGACTTATGAAAGT
TCCGGCATCGATATTACTGAAAGCTCTAACTTTCAGTTATCTTTCAAAACAACTAAAGCA
AATAGCTTGTTGTACTACTCTGAAAGCGAGTATCGAGACGATGATGCACCTTTAGATTAT
GAAGGGTTGTACATATATGAAGGGATCCTACATTACTTTATATTCAACCCAACTATATAT
GGTGGAGGATTTTCTAGAGGCGCTCATGTCAAAACTGACAAAGAAGTTAATAACGGAACA
TGGATCACAGTTGAATTCTTTAGAAACAAAGAAGGACTAGTGCCAGGTGCATTCTCTGAT
AGTAACCCCATAACGATGAACCAAACTGGTATAATTATAAATGGCGATAAGTTTGCATTT
GATGGAACCATTGACAAAATGGATGTAGCTGATCAGAAATTATATGTTGGTGGTCATTCA
GAGTTGGCTGTCCGGATTGATAAACAGGGAAAACTTGGAGGTTTCGATGGCTACATAGAC
ATGTTTAAAGACTTGAAGTCCAACACAGAACTGGATCCTATGGAACCAGGAAAACTGTTC
GAATCGAAAGAATGNNNNNNNNNNNNNNNNNNNNNNNNNNNN
>Contig168|Mytilus_trossulus|GA36K|Allele_2
------------------------------------------------------------
------------------------------------------------------------
ATGGTCAAAATGGAGTCTTACATATTTCTTGTGTCTATTCTGTGTTTATTGGTAGTAAAA
GTACACTGTAGATGTTACAAACTAGAGGAGTCTCAAAATCAGTATCTGACTTATGAAAGT
TCCGGCATCGATTTTACTGAAAGCTCTAACTTTCAGTTATCTTTCAAAACAACTAAAGCA
AATAGCTTGTTGTACTACTCTGAAAGCGAGTATCGAGACGATGATGCACCTTTAGATTAT
GAAGGGTTGTACATATATGAAGGGATCCTACATTACTTTATATTCAACCCAACTATATAT
GGTGGAGGATTTTCTAGAGGTGCTCATGTCAAAACTGACAAAGAAGTTAATAACGGAACA
TGGATCACAGTTGAATTCTTTAGAAACAAGGAAGGACTAGTGCCAGGTGCATTCTCTGAT
AGTAACCCCATAACGATGAACCAAACTGGTATCATTATAAATGGCGATAAGTTTGCATTT
GATGGAACCATTGACAAAATGGATGTAGCTGATCAGAAATTATATGTTGGTGGTCATTCA
GAGTTGGCTGTCCGGATTGATAAACAGGGCAAACTTGGAGGTTTCGATGGCTACATAGAC
ATGTTTAAAGACTTGAAGTCCAACACAGAACTGGATCCTATGGAACCAGGAAAACTGTTC
GAATCGAAAGAATGNNNNNNNNNNNNNNNNNNNNNNNNNNNN
>Contig169|Mytilus_trossulus|GA36K|Allele_1
ATGATGCAGATTATCTTTGCTTCGTTCCTGGTAGTTGCAGGGGTTTTTGCAGAATCGTGG
CCAAAAGGAAAATATACTTTAGTGAAACCAAAATCCGGCTGTCCATCCGGATGGGTCGAA
GGATGGCGATTTCAGGACAATGAAGATTATAGTAACCATAACTCGGTTACCAGAGGTCAC
CATTTTTACGGTTCATTTGATCACGGAAACACTAAAGCTTATTACTGTACAAAGATTCGT
GNNNNGAAAGTTACAGATTGGACAAAATGGAAACTAGTGTTATGGCCCAAGGGAACTTAC
TGTATACTAAGGAAAGGAGGATCATGTCCTTTAGGATTTGCAAACGGATATGTTCATTGG
GATGATGAAGATTCAGGTAATAGGAATGATCTTGGAGGAACTTTGCCAGATGGAAAGTAT
GATGATGGAAACACAGAGATACAGTACTGCTGCAGGTCTGATGAACAGCCCGGAGTTGCA
ATGGAACTTCCCACGTCTAAACCATTCTACCTGGTGGGGAAAATAAATACTTGTCAGCAG
GTAAAAGGGATGACTGTCCGCAAGGAATATATAAAGACAGACGACGAAGATAGGAATGAA
AACAGAAGGGTCGGAAGCTATCCATACGTTGAAGGAACCGGGAATACAAAAATGTTATAT
TGCTATTATGCA
>Contig169|Mytilus_trossulus|GA36K|Allele_2
ATGATGCAGATTATCTTTGCTTCGTTCCTGGTAGTTGCAGGGGTTTTTGCAGAATCGTGG
CCAAAAGGAAAATATACTTTAGTGAAACCAAAATCCGGCTGTCCATCCGGATGGGTCGAA
GGATGGCGATTTCAGGACAATGAAGATTATAGTAACCATAACTCGGTTACCAGAGGTCAC
CATTTTTACGGTTCATTTGATCACGGAAACACTAAAGCTTATTACTGTACAAAGATTCGT
GNNNNGAAAGTTACAGATTGGACAAAATGGAAACTAGTGTTATGGCCCAAGGGAACTTAC
TGTATACTAAGGAAAGGAGGATCATGTCCTTTAGGATTTGCAAACGGATATGTTCATTGG
GATGATGAAGATTCAGGTAATAGGAATGATCTTGGAGGAACTTTGCCAGATGGAAAGTAT
GATGATGGAAACACAGAGATACAGTACTGCTGCAGGTCTGATGAACAGCCCGGAGTTGCA
ATGGAACTTCCCACGTCTAAACCATTCTACCTGGTGGGGAAAATAAATACTTGTCAGCAG
GTAAAAGGGATGACTGTCCGCAAGGAATATATAAAGACAGACGACGAAGATAGGAATGAA
AACAGAAGGGTCGGAAGCTATCCATACGTTGAAGGAACCGGGAATACAAAAATGTTATAT
TGCTATTATGCA
>Contig170|Mytilus_trossulus|GA36K|Allele_1
NNNNNNNNNNNNNNNNNNNNNNNNNNNNNNNNNNNNNNNNNNNNNNNNNNNNNNNNNNNN
NNNNNNNNNNNNNNNNNNNNNNNNNNNNNNNNNNNNNNNNNNNNNNNNNNNNNNNNNNNN
NNNNNNNNNNNNNNNNNNNNNNNNNNNNNNNNNNNNNNNNNNNNNNNNNNNNNNNNNNNN
NNNNNNNNNNNNNNNNNNNNNNNNNNNNNNNNNNNNNNNNNNNNNNNNNNNNNNNNNNNN
NNNNNNNNNNNNNNNNNNNNNNNNNNNNNNNNNNNNNNNNNNNNNNNNNNNNNNNNNNNN
NNNNNNNNNNNNNNNNNNNNNNNNNNNNNNNNNNNNNNNNNNNNNNNNNNNNNNNNNNNN
NNNNNNNNNNNNNNNNNNNNNNNNNNNNNNNNNNNNNNNNNNNNNNNNNNNNNNNNNNNN
NNNNNNNNNNNNNNNNNNNNNNNNNNNNNNNNNNNNNNNNNNNNNNNNNNNNNNNNNNNN
NNNNNNNNNNNNNNNNNNNNNNNNNNNNNNNNNNNNNNNNNNNNNNNNNNNNNNNNNNNN
NNNNNNNNNNNNNNNNNNNNNNNNNNNNNNNNNNNNNNNNNNNNNNNNNNNNNNNNNNNN
NNNNNNNNNNNNNNNNNNNNNNNNNNNNNNNNNNNNNNNNNNNNNNNNNNNNNNNNNNNN
NNNNNNNNNNNNNNN
>Contig170|Mytilus_trossulus|GA36K|Allele_2
NNNNNNNNNNNNNNNNNNNNNNNNNNNNNNNNNNNNNNNNNNNNNNNNNNNNNNNNNNNN
NNNNNNNNNNNNNNNNNNNNNNNNNNNNNNNNNNNNNNNNNNNNNNNNNNNNNNNNNNNN
NNNNNNNNNNNNNNNNNNNNNNNNNNNNNNNNNNNNNNNNNNNNNNNNNNNNNNNNNNNN
NNNNNNNNNNNNNNNNNNNNNNNNNNNNNNNNNNNNNNNNNNNNNNNNNNNNNNNNNNNN
NNNNNNNNNNNNNNNNNNNNNNNNNNNNNNNNNNNNNNNNNNNNNNNNNNNNNNNNNNNN
NNNNNNNNNNNNNNNNNNNNNNNNNNNNNNNNNNNNNNNNNNNNNNNNNNNNNNNNNNNN
NNNNNNNNNNNNNNNNNNNNNNNNNNNNNNNNNNNNNNNNNNNNNNNNNNNNNNNNNNNN
NNNNNNNNNNNNNNNNNNNNNNNNNNNNNNNNNNNNNNNNNNNNNNNNNNNNNNNNNNNN
NNNNNNNNNNNNNNNNNNNNNNNNNNNNNNNNNNNNNNNNNNNNNNNNNNNNNNNNNNNN
NNNNNNNNNNNNNNNNNNNNNNNNNNNNNNNNNNNNNNNNNNNNNNNNNNNNNNNNNNNN
NNNNNNNNNNNNNNNNNNNNNNNNNNNNNNNNNNNNNNNNNNNNNNNNNNNNNNNNNNNN
NNNNNNNNNNNNNNN
>Contig179|Mytilus_trossulus|GA36K|Allele_1
ATGGCTGTTCTAAAGATGATGTTGCTTGTCTCAGCCTTTCTTGTCATACACGCTGAGAAT
GACAGAAAAGTGCATATACACCAGCAAATGGAAACGAATTCTGATCCTAAGTCTGTAGCC
CCAGATAGGCTTCTTCGCCGTAAACGTGACTACTACGGACACTGCATTTCCGTGAGCACA
CTATTTACCGTCGACGGAGGCGGTAATACTGTATATTTGGACCGTCAGAGCCCAAACTGT
GGGCTAACAGCTATGAGATCATTCCATTTGGTACGAAACNGAGCCGGAAACNATGTCAGA
TATGATTTAAGTTGTTGCAGTCTACCTCGTGATTTCAGATGTACAACCGAATCACGACAC
ACCANGTTCAATTTTGATGGGAAAGGCAAAGTGGTATATTTGGATCGTCATCAAGTAACC
TGTCCCTATAACGGATTTTTAAAGCAGTTACACCTNAACCGCAATGGAGGTCACGACATG
TACAGGTATACATATTCGTGCTGTACACCAAATGGATCCGAGCCGGCAAACATGAGATGC
ACGTCCCACAGTACACCAGCTAATTCTGATGGTAGTGGAAAGAATTTCGTATATCTTGAT
AGACACCAAGTGACCTGTCACCTTGGATACTTCCTGAATAGCTTTAAACTTGTCCGTCCA
TCTCGTGGTAAAATACGCTACAATTACNNNNNNNNNNNNNNNNNNNNNNNNNNN---
>Contig179|Mytilus_trossulus|GA36K|Allele_2
ATGGCTGTTCTAAAGATGATTTTGCTTGTCTCAGCTTTTCTTGTCATACACGCTGAGAAT
GACAGAAAAGTGCATATACACCAGCAAATGGAAACGAATTCTGATCCTAAGTCTGTAGCC
CCAGATAGGCTTCTTCGCCGTAAACGTGACTACTACGGACACTGCATTTCCGTGAGCACA
CTATTTACCGTCGACGGAGGCGGTAATACTGTATATTTGGACCGTCAGAGCCCAAACTGT
GGGCTAACAGCTATGAGATCATTCCATTTGGTACGAAACNGAGCCGGAAACNATGTCAGA
TATGATTTAAGTTGTTGCAGTCTACCTCGTGATTTCAGATGTACAACCGAATCACGACAC
ACGANTTTCAATTTTGATGGGAAAGGTAAAGTGGTATATTTGGATCGTCATCACGTAGTT
TGTCCCTATAACGGATTTTTAAAGCAGTTCCACCTNAACCGCAATGGAGGTCACGACATG
TACAGGTATACTTATTCTTGCTGTACACCAAATGGGTCGGAGCGGGCAAACATGAGATGC
ACGTCCCACAGTACACCAGCTAATTCTGATGGTGGTGGAAAGAATTTTGTATTTCTTGAT
AGACACCAAGTGACCTGTCACCTTGGATACTTCCTGAATAGCTTTAGACTTGTCCGTCCA
TCTCGTGGTAACATGCGCTACGATTATNNNNNNNNNNNNNNNNNNNNNNNNNNN---
>Contig190|Mytilus_trossulus|GA36K|Allele_1
ATGACATTGTTAAAATACATTGTACTGTTTATTGTGCACCAGACAGTGGNNNNNNNNNNN
NNNNNNNNNNNNNNNNNNNNNNNNNNNNNNNNNNNNNNNNNNNNNNNNNNNNNNNNNNNN
NNNNNNNNNNNNNNNNNNNNNNNNNNNNNNNNNNNNNNNNNNNNNNNNNNNNNNNNNNNN
NNNNNNNNNNNNNNNNNNNNNNNNGATAAAAGTGACNNNNNNNNNNNNNNNNNNNNNNNN
NNNNNNNNNNNNNNNNNNTTTNNNTACCAAGATTTTGCNGCGNNNNNNNNNNNNNNNNNN
NNNNNNNNNNNNNNNNNNNNNNNNNNNNNNNNCGCTTCTGGNGCAAANTATGCTGTACTT
ACTACAAAACACTGCGATGGCTTTACACTATGGCCTTCAAAAACAAGCTTCAACTGGAAT
TCAAACTCGACCGGGCCTAAGAGAGATATCGTTGGGGAATTTTCCGCAGCATTGCGTAAG
AAATCGTCACTTAAAGTAGGACTATATCATTGCCTACAAGAATGGTTTAATCCACTCTAT
CTGAAGGACAAAGAAAGTAACTATACAGGACAAGAATATGTAAAGTTTAAAGTTCAACCG
GCACTGTATGAANTGATCAACAACTACAAACCGGAAGTNTTATGGTCTGACATGTGTGAA
CTGAAAGGTCCGGCGGAGTATTACAAATCTCAGGAATTCTTAGCCTGGCTTTATAATGAA
AGTCCAGTGAAGGATACGGTTGTGACGAACGACAGATGGTGTGAAACTTGTTTTTGTAAA
CATGGTGGATACTTTACTTGTGCAGATAAATTTAATCCTGGTGTTGTACAAAAACATAAA
TTTGAAGGAGGCTTGACAATAGACAGAGATGCATGGGCCTACCGACGTAATGTACNNNNN
NNNNNNNNNNNNNNNNNNNNNNNNNNNNNNNNNNNNNNNNNNNNNNNNNNNNNNNNN---
---------------------------------------------------------
>Contig190|Mytilus_trossulus|GA36K|Allele_2
ATGACATTGTTAAAATACATTGTACTGTTTATTGTGTACCAGACAGTGGNNNNNNNNNNN
NNNNNNNNNNNNNNNNNNNNNNNNNNNNNNNNNNNNNNNNNNNNNNNNNNNNNNNNNNNN
NNNNNNNNNNNNNNNNNNNNNNNNNNNNNNNNNNNNNNNNNNNNNNNNNNNNNNNNNNNN
NNNNNNNNNNNNNNNNNNNNNNNNGATAAAAGTGACNNNNNNNNNNNNNNNNNNNNNNNN
NNNNNNNNNNNNNNNNNNTTTNNNTACCAAGATTTTGCNGCGNNNNNNNNNNNNNNNNNN
NNNNNNNNNNNNNNNNNNNNNNNNNNNNNNNNCGCTTCTGGNGCAAANTATGCTGTGCTT
ACTACTAAACACTGCGATGGCTTTACACTTTGGCCTTCAAAAACAAGCTTTAACTGGAAT
TCCAACTCGACCGGGCCTAAGAGAGATATCGTTGGTGAGTTTTCCGCAGCATTGCGTAAG
AATTCGTCACTTAAAGTAGGATTATATCATTGCCTACAAGAATGGTTTAATCCACTCTAT
TTGAAGGACAAAGAAAGTAACTATACTGGACAGGAATATGTAAAGTTTAAAGTTCAACCG
GCACTGTATGAANTGATCAATAACTACAAACCTGAAGTNTTATGGTCTGATATGTGTGAA
TTGAAAGGTCCGGCGGAGTATTACAAATCTCAGGAATTCTTAGCGTGGCTTTATAATGAA
AGTCCAGTGAAGGATACGGTTGTTACGAACGACAGATGGTGTGAAACTTGTTTTTGTAAA
CATGGTGGCTACTTTACTTGTGCAGATAAATTTAATCCTGGTGTTGTACAAAAGCATAAG
TTTGAAGGAGGTTTGACAGTAGACAGAGATGCATGGGCTTACCGACGTAATGTGCNNNNN
NNNNNNNNNNNNNNNNNNNNNNNNNNNNNNNNNNNNNNNNNNNNNNNNNNNNNNNNN---
---------------------------------------------------------
>Contig200|Mytilus_trossulus|GA36K|Allele_1
------------------------------------------------------NNNNNN
NNNNNNNNNNNNNNNNNNNNNAAGTATTCATACACCTATTTCAGAGTCTACTCCACCTAC
TGCTTCGGTTATTGCTATGGATATTACGGCAATGAATACTGTGGTAGCTATTACAATGAC
TATGACGTTTCACATATAGGAACACTGTCAATTGGAGCCTTTGTTGGCTTGATAATCGGT
TGCATAATATTCTTCATATTTTTCGTATCCGTCACTGTGGCTATATGTAAATCGTGTACA
AGATCTGCAGGTCAACATGGACGAATTGTCAATCCAACAGGTGGCGTTTCAGTTGTCCAA
ACAGGACAACAACAGGGTGGACCTGGTGGTTACCATTATGGGCATCANCAGATGTATTCG
AATGTTGGATATCATCCTGGCTATCCTCCACCACAACCAATGAATGCTTACGGACCACCA
CATCCTCAGCCAATGACTGGACCACCTCCACCGCCAGCATATACTGAATCCAGACCAGAG
GNNNNNCANNNNNNNNNNNNNNNNNNNNNNNNNNGTGNGGAACCATCAACAAAG
>Contig200|Mytilus_trossulus|GA36K|Allele_2
------------------------------------------------------NNNNNN
NNNNNNNNNNNNNNNNNNNNNAAGTATTCATACACCTATTTCAGAGTCTACTCCACCTAC
TGCTTCGGTTATTGCTATGGATATTACGGCAATGAATACTGTGGTAGCTATTACAATGAC
TATGACGTTTCACATATAGGGTCACTGTCAATTGGAGCGTTTGTTGGCTTGATAATTGGT
TGCATAATTTTCTTCATATTTTTCGTATTCGTGACTGTGGCTATATGTAAATCTTGTACA
AGATCTGCAGGTCAACATGGACGAATTGTCAATCCAGCAGGTGGCGTTTCAGTTGTTCAA
ACAGGACAACAGCAGGGTGGACCTGGTGGTTACCATTATGGGCATCANCAGATGTATTCG
AATGTTGGATATCATCCTGGCTATCCTCCACCACAACCAATGAATGCTTACGGACCACCA
CATCCTCAGCCAATGACTGGACCACTTCCACCGCCAGCATATACTGAATCCAGACCAGAG
GNNNNNCANNNNNNNNNNNNNNNNNNNNNNNNNNGTGNGGAACCATCAACAAAG
>Contig202|Mytilus_trossulus|GA36K|Allele_1
NNNNNNNNNNNNNNNNNNNNNNNNNNNNNNNNNNNNNNNNNNNNNNNNNNNNNNNNNNNN
NNNNNNNNNNNNNTTTTANAGGAACATCCGGTATCTAGAAATAAATTACAATTAGTTGGT
GTAACATCAATGTTAATAGCATCCAAATATGAAGAAATGTATGCACCTGAAGTTGCTGAC
TTTGTATANNNNNNAGACAATGCTTATACTAAGAAAGAGATTCGTGACATGGAAGCAATT
ATATTACGTGCTTTAGACTTTAGTGTGGGAAAACCTCTTTGTTTACATTTCTTGAGGAGG
AATTCTAAAGCTGGACAGGTTGATGCAAACAAACATACCCTTGCCAAATATCTAATGGAG
TTGACCATTATTGAGTATGACATGGTGCAGGTGTATCCGTCCGAAATAGCATCATCAGCC
TTGTGTTTAGCTAACAGATTACTGGATGGAAGTAAATGGAATGACACATTAGCTCATTAT
AGTAGTTATGAAGAAACAGAATTAGTCCACACAATGCAAAAATTAGCCAGTCTAGTCGTA
AAAGCAGAAAACAGTAAACTCACAGCTGTAAAAACAAAATATTCCAGTTCCAAATTCATG
AAAATTAGCACCATTCCAGAATTAAAATCTCAACAGATCAAAGATCTTGCAGCAGCAGCA
GCATTACAGAATGTCTCG
>Contig202|Mytilus_trossulus|GA36K|Allele_2
NNNNNNNNNNNNNNNNNNNNNNNNNNNNNNNNNNNNNNNNNNNNNNNNNNNNNNNNNNNN
NNNNNNNNNNNNNTTTTANAGGAACATCCGGTATCTAGAAATAAATTACAATTAGTTGGT
GTAACATCAATGTTAATAGCATCCAAATATGAAGAAATGTATGCACCTGAAGTTGCTGAC
TTTGTATANNNNNNAGACAATGCTTATACTAAGAAAGAGATTCGTGACATGGAAGCAATT
ATATTACGTGCTTTAGACTTTAGTGTGGGAAAACCTCTTTGTTTACATTTCTTGAGGAGG
AATTCTAAAGCTGGACAGGTTGATGCAAACAAACATACCCTTGCCAAATATCTCATGGAG
TTGACCATTATTGAGTATGACATGGTGCAGGTTTATCCGTCTGAAATAGCATCATCAGCC
TTGTGTTTAGCTAATAGATTACTGGATGGAAGTAAATGGAATGACACATTAGCTCATTAT
AGTAGTTATGAAGAAACAGAATTAGTCCACACAATGCAAAAATTAGCCAGTCTAGTCGTA
AAAGCAGAAAACAGTAAACTCACAGCTGTAAAAACAAAATATTCCAGTTCCAAATTCATG
AAAATTAGCACTATTCCAGAATTAAAATCTCAACAGATCAAAGATCTTGCTGCAGCAGCA
GCATTACAGAATGTCTCG
>Contig209|Mytilus_trossulus|GA36K|Allele_1
NNNNNNNNNNNNNNNNNNNNNNNNNNNNNNTGGGGNGTCNCAGTAGCAGTTGCCTGTAAA
CTGAGAAATGAAAGAATGAATGCCATTGGGGATGAGTTGTCTAAAGGAGAATATGATATC
ATTTTATGTCAGGAGATATGGGANAAAGCAGNNNNNGAATTGTTGAAAACAAAGATATCT
CNNNNNCTCANNNATTCTCATTATTTNNNCAGTGGTGCAATTGGAAGTGGNNNNNNNCTA
TTTTCCAAGCTCCCTATCCTGGAATCATTTTACCATANTTTCACATTNNNNNNNNNNNNT
CATAAGATACATCATGGTGATTNNNNNNNNNNNNNNNNNNNNNNNNNNNNNNNNNNNNNN
NNNNNNNNNNNNNNNNNNNNNNNNNNNNNNNNNNNNNNNNNNNNNNNNNNNNNNNNNNNN
NNNNNN------------------------------------------------------
------------------------------------------------------------
------------------------------------------------------------
------------------------------------------------------------
------------------------------------------------------------
------------------------------------------------------------
------------------------------------------------------------
------------------------------------------------------------
------------------------------------------------------------
------------
>Contig209|Mytilus_trossulus|GA36K|Allele_2
NNNNNNNNNNNNNNNNNNNNNNNNNNNNNNTGGGGNGTCNCAGTAGCAGTTGCCTGTAAA
CTGAGAAATGAAAGAATGAATGCCATTGGGGATGAGTTGTCTAAAGGAGAATATGATATC
ATTTTATGTCAGGAGATATGGGANAAAGCAGNNNNNGAATTGTTGAAAACAAAGATATCT
CNNNNNCTCANNNATTCTCATTATTTNNNCAGTGGTGCAATTGGAAGTGGNNNNNNNCTA
TTTTCCAAGCTCCCTATCCTGGAATCATTTTACCATANTTTCACATTNNNNNNNNNNNNT
CATAAGATACATCATGGTGATTNNNNNNNNNNNNNNNNNNNNNNNNNNNNNNNNNNNNNN
NNNNNNNNNNNNNNNNNNNNNNNNNNNNNNNNNNNNNNNNNNNNNNNNNNNNNNNNNNNN
NNNNNN------------------------------------------------------
------------------------------------------------------------
------------------------------------------------------------
------------------------------------------------------------
------------------------------------------------------------
------------------------------------------------------------
------------------------------------------------------------
------------------------------------------------------------
------------------------------------------------------------
------------
>Contig220|Mytilus_trossulus|GA36K|Allele_1
ATGTTGGCTGCTCGTGTTTTGAGATCGACAGTGTCCTGTGTTGCACCACATGTTAGAAGA
AATATCTCATCATGTTCAGTCTTAGCCCAAAAACAAACATCTAGTGGTGATCCAAATGAC
CTTATACAGCAGTTATTTATCCAGAAAATTAGAGAGTTTGATAAAAAGACCAAGTCAGCA
GGTGGTAAAATGCCAGATGTTGATCCATCAGTACAGGCTAATTTAGATAAAGAAATGAAG
AAAGTTGCTACTCAATTTGGAGTTGCTGAAGGAAAAGAAGCAGAATTTTCCAAATTCCCT
ACATTTAACTTCCAAGCTGAGGAATTACAAGTATTTACTGAAGAACGTGGTGATATAACA
AGAATGTTGGTAGAACAGTGTCTTGCACCAGAGGAATCTGAATTAGAGAAGAATGAAGAA
GACCCAAATATTCCATATTTTGACAGATACGTT
>Contig220|Mytilus_trossulus|GA36K|Allele_2
ATGTTGGCTGCTCGTGTTTTGAGATCTACAGTGTCCTGTGTTGCACCACATGTTAGAAGA
AATATTTCATCATGTTCAGTTTTAGCTCAAAAACAGACATCTAGTGGTGATCCAAATGAC
CTTATACAGCAGTTATTTATCCAGAAAATTAGAGAGTTTGATAAAAAGACCAAGTCAGCC
GGTGGTAAAATGCCAGATGTTGATCCATCAGTACAGGCTAATTTAGATAAAGAAATGAAG
AAAGTTGCTACTCAGTTTGGAGTTGCTGAAGGAAAAGAAGCAGAATTTTCTAAATTTCCT
GCATTTAACTTCCAAGCTGAGGAATTACAAGTGTTTACTGAAGAACGTGGTGATATAACA
AGAATGTTGGTAGAACAGTGTCTTGCACCAGATGAATCTGAATTAGAGAAGAATGAAGAA
GATCCAAATATTCCATATTTTGACAGATATGTT
>Contig226|Mytilus_trossulus|GA36K|Allele_1
ATGTTATTGACTATGACTTCGTCATCAACCGAAGCAGTTTCAAAAGAAGACATTCACGAA
TTATTAGAACATAGTGTCAAAAACACGCACAAAGTGAAAGATGGAGACATCAAGGGAGAT
TTCATCATGGAAAAATGTCTGTTGTTGTTTTCGAAAGATTACAAATATTCTGTGATAACT
AATTTCAACGGAGAACTCTGTGGACATTATCCTTCCAAAATTATATTATTAGAATACCAA
TTAACTGAAGGTGACCAGAAAAAAGATAATTTTCATGGAGTTGAGAGTGTATATGATACC
ACTCAGATGAGAGAATTAATTAAACAAGCAAGATATGCTAGATGTAGATCTAGATTTGCT
GTGCCTGTTATTATGTATGAAGGAAAGCATGTATGTAGATCAGCTACATTGGCCAGTGGT
GCAGAGATGTATGGTAGATCTGGTTTAGATTTCCTCTTCTCAGGTCCTGAAGCAAGCTTA
GGGCCTATGTCTAGTCCAGAGGAAGAAGAACCAGAGCTCCAGATGTTTGACCGATTACGT
GGACAAGATAAAAAATTATTACGAAATCTCTCTGTAAAATACATCTGTGATTTAATGGTC
GAAAAGAAAAAGGTTAAATTTGGAATGAACATAACATCTTCAGAAAAAGTGGACAAAGAA
AACAGATATGCAGATTTCCATATTTTAACTACACCATATCCAGGTTGTGAATTCTTCAAA
GAATGGAAGGATAACAGCTATACAGGGGAGACAATGATGTTTGATTGGAGTCAGGATTTT
GTTGATGCAGTGTTAGATGTGCCAGATGATCCATTGTTTGCACAGTTAGGTTTAGATTGG
ACAAAGTACAGAAAGTGGGATATTATGCAATTAACACAGAATTATTTGTTATTACAATTA
CATATTTTAAAAGAAGGAGACAGTGGTTTATTAGTACATTGCATATCTGGCTGGGACAGA
ACTCCAATGTTCATATCACTACTGCGTCTTTCATTATGGGCTGATGGGATTATTCATGCC
TCCTTAACGCCCACAGAAATATTATACCTCACACTTGCCTATGACTGGTACTTGTTTGGA
CACAATCTTCCAGACAGGGTCCATAAAGGAGAAGAGATTTTATTTTTTTGTTTTAATTTT
CTGACCCACATAGCATCAGATGATTTTTCTGTAATCAAGAAAAGAGAACCAAAACATGTT
TCTAGGAATGTTTCCAGACACAATTCAGAGTGCAATATAGAGGGGGTATTATTAGATAAT
GATCCTCGAAGACTAAGTTATCGAGGTAGTAATACAAGTATAAGTAGTATAGGAAGCAGT
AGTGTAGAGGGCGCTCCTACATTTTTCTCAACTAATGAATCTGATGACGATTCTGTCAAA
ACAAATGGGAATCCTAGCGTGATGATTGGTCAACAATCAAGACATAAAATGCCTGTAGAA
AGTCCCATCCATTTTAACATCAGTCATTACAACAATACACCATCATCATCTAGTCCAATG
GCAGTACCAAATAATCTCAGAAAATACTCAACCATGTCAACAGGCTCTCCTGCATGTGGA
AGTTGGCAAGTAGTATCGAGTACAGGCAGTCTGAGGGGACTTGTATCATCACATGATTCT
CCATTGTCAGACAGTAATAGTAGTGGTGGACATGGGTCAAGTCGGCCGAGCTCGTGTCAA
GAAGCCACAGAGACTGTAATCCCAGAAAGCCAAAGGTGGAACAAACTTGACTCTGTTAGA
AGAATATTTCATAATGCATATACAAACAAAATCATTGCTTCCAACGGCAGAAAAGGAGGC
ATATCAAATTTGTTGGACCAGTTTGCCGAAAAAGTTGGATTTAAGTCTGGGAAAACT
>Contig226|Mytilus_trossulus|GA36K|Allele_2
ATGTTATTGACTATGACTTCGTCATCAACCGAAGCAGTTTCAAAAGAAGACATTCACGAA
TTATTAGAACATAGTGTCAAAAACACGCACAAAGTGAAAGATGGAGACATCAAGGGAGAT
TTCATCATGGAAAAATGTCTGTTGTTGTTTTCGAAAGATTACAAATATTCTGTGATAACT
AATTTCAACGGAGAACTCTGTGGACATTATCCTTCCAAAATTATATTATTAGAATACCAA
TTAACTGAAGGTGACCAGAAAAAAGATAATTTTCATGGAGTTGAGAGTGTATATGATACC
ACTCAGATGAGAGAATTAATTAAACAAGCAAGATATGCTAGATGTAGATCTAGATTTGCT
GTTCCTGTTATTATGTATGAAGGAAAGCATGTATGTAGATCAGCTACATTGGCCAGTGGT
GCAGAGATGTATGGTAGATCTGGTTTAGATTTCCTCTTCTCAGGTCCTGAAGCAAGCTTA
GGGCCTATGTCTAGTCCAGAGGAAGAAGAACCAGAGCTCCAGATGTTTGACCGATTACGT
GGACAAGATAAAAAATTATTACGAAATCTCTCTGTAAAATACATCTGTGATTTAATGGTC
GAAAAGAAAAAGGTTAAATTTGGAATGAACATAACATCTTCAGAAAAAGTGGACAAAGAG
AACAGATATGCAGATTTCCATATTTTAACTACACCATATCCAGGTTGTGAATTCTTCAAA
GAATGGAAGGATAACAGCTATACAGGGGAGACAATGATGTTTGATTGGAGTCAGGATTTT
GTTGATGCAGTGTTAGATGTGCCAGATGATCCATTGTTTGCACAGTTAGGTTTAGATTGG
ACAAAGTACAGAAAGTGGGATATTATGCAATTAACACAGAATTATTTGTTATTACAGTTA
CATATTTTAAAAGAAGGAGACAGTGGTTTATTAGTACATTGCATATCTGGCTGGGACAGA
ACTCCAATGTTCATATCACTACTTCGTCTTTCATTATGGGCTGATGGGATTATTCATGCC
TCCTTAACGCCCACAGAAATATTATACCTCACACTTGCCTATGACTGGTACTTGTTTGGA
CACAATCTTCCAGACAGGGTCCATAAAGGAGAAGAGATTTTATTTTTTTGTTTTAATTTT
CTGACCCACATAGCATCAGATGATTTTTCTGTAATCAAGAAAAGAGAACCAAAACATGTT
TCTAGGAATGTTTCCAGACACAATTCAGAGTGCAATATAGAGGGGGTATTATTAGATAAT
GATCCTCGAAGACTAAGTTATCGAGGTAGTAATACAAGTATAAGTAGTATAGGAAGCAGT
AGTGTAGAGGGCGCTCCTACATTTTTCTCAACTAATGAATCTGATGACGATTCTGTCAAA
ACAAATGGGAATCCTAGCGTGATGATTGGTCAACAATCAAGACATAAAATGCCTGTAGAA
AGTCCCATCCATTTTAACATCAGTCATTACAACAATACACCATCATCATCTAGTCCAATG
GCAGTACCAAATAATCTCAGAAAATACTCAACCATGTCAACAGGCTCTCCTGCATGTGGA
AGTTGGCAAGTAGTATCGAGTACAGGCAGTCTGAGGGGACTTGTATCATCACATGATTCT
CCATTGTCAGACAGTAATAGTAGTGGTGGACATGGGTCAAGTCGGCCGAGCTCGTGTCAA
GAAGCCACAGAGACTGTAATTCCAGAAAGCCAAAGGTGGAACAAACTTGACTCTGTTAGA
AGAATATTTCATAATGCATATACAAACAAAATCATTGCTTCCAACGGCAGAAAAGGAGGC
ATATCAAATTTGTTGGACCAGTTTGCTGAAAAAGTTGGATTTAAGTCTGGGAAAACT
>Contig233|Mytilus_trossulus|GA36K|Allele_1
ATGTTGGGCCATTGTTTTAACCTATTTAACTATTTGAATTTATCTTCATTTTTTATATTA
ACAATAGTTTTATCAACAACTTACATTATGTGGAATACTTACTTAAATGGCAGAGTGAAT
ATTCCTGGACCTATACCATGGCCAATTGTTGGAAACCTTCCGATGTTACTACGAACCAAG
AACCCGAACATACTGTTCTTAGAATTGAAAATGAAGTATGGAAATATTGTATATTTCACA
CTTGGATCACAGCCTTTTGTACTTTGTTTCGGATTTAAATTAATACACAATGTCCTGGTA
AAATATGGCGACAAAACTAAGTTCAGACCGCTATGGCTACGATCATTCGTTAAGCTGTTT
AAAGGACAAACTAGTTTAGTGTTTAGCAATGGACAAGAATGGGTAGCTGGACGAAAATTT
ACTGCTGCAGCATTAAAAGATTTAGGGGTTGGAACAAAATCGATTGAAGAGAGAATTCAC
GAGGAAACACGATACCTGGTTGATTTTTTCTCCAAAAGTCAAAATTCTTCAATCGATGCT
AGCAAACTATTTCCGAAAGTCGCATCGAATGTTGTTTCAAATATCATTTTCGGGGAACGA
TTTGACCACGAAGACCCAGAATTCATGAGACTCTTAGAGAACGTACAGTTTATCATAGAG
CAAAATTCGCCTTTCAGGCCTGATAATTTCTTCCCAATTTTAGAAGTTTTTCGAACAACT
AATCAGCTTCAAGCTGCTGTCGAACGTTTCAATGAGACGAAGGAGTGTATACGGAGACGA
ATAGATAAACAGAGACTAACTTTCGATCCTTGTGTTATCAGAAATTTTCTTGATCTTTAC
CTTGCTCAGGAAGGAAAACAGGATTCGAAAATATCAGAAAGTTATCTTTTTAACACAATT
GTTGACATGTATTTTGCTGGAACCGACACAACATCTGGCGCATTGCAGTGGTGCATGCTA
TATATGTTAAAGTTCCCGGATGTTCAGCTAAAATGTCGAGCAGAGATACTAGAAGCAATT
GGAGACAGTAGGTTACCAAAGCTTAGTGACCGAGAAGACCTATCCTACGTCAATGCTACA
CTTCATGAAATACAACGAATTGCGACAACAGCTCCGATGGCAGTTCCCCATACTACGCTA
GAAGATATTTATATTGAGGGAAAATTAATCCCGAAGAAGAGTATACTTCTCTGCGACTTA
ATGTCCGTACATCTTGATCCTATTGTATGGAACGAACCAGACATATTCCGTCCTGAAAGA
TTTCTTGATGACAAGGGTCATTTCCTTAGAAGTGAAAATTTCTGTCNNNNNNNNNNNNNN
NNNNNNNNNNNNNNN---------------------------------------------
------------------------------------------------------------
------------------------------------------------------------
>Contig233|Mytilus_trossulus|GA36K|Allele_2
ATGTTGGGCCATTGTTTTAACCTATTTAACTATTTGAATTTATCTTCATTTTTTATATTA
ACAATAGTTTTATCAACAACTTACATTATGTGGAATACTTACTTAAATGGCAGAGTGAAT
ATTCCTGGACCTATACCATGGCCAATTGTTGGAAACCTTCCGATGTTACTACGAACCAAG
AACCCGAACATACTGTTCTTAGAATTGAAAATGAAGTATGGAAATATTGTATATTTCACA
CTTGGATCACAGCCTTTTGTACTTTGTTTCGGATTTAAATTAATACACAATGTCCTGGTA
AAATATGGCGACAAAACTAAGTTCAGACCGCTATGGCTACGATCATTCGTTAAGCTGTTT
AAAGGACAAACTAGTTTAGTGTTTAGCAATGGACAAGAATGGGTAGCTGGACGAAAATTT
ACTGCTGCAGCATTAAAAGATTTAGGGGTTGGAACAAAATCGATTGAAGAGAGAATTCAC
GAGGAAACACGATACCTGGTTGATTTTTTCTCCAAAAGTCAAAATTCTTCAATCGATGCT
AGCAAACTATTTCCGAAAGTCGCATCGAATGTTGTTTCAAATATCATTTTCGGGGAACGA
TTTGACCACGAAGACCCAGAATTCATGAGACTCTTAGAGAACGTACAGTTTATCATAGAG
CAAAATTCGCCTTTCAGGCCTGATAATTTCTTCCCAATTTTAGAAGTTTTTCGAACAACT
AATCAGCTTCAAGCTGCTGTCGAACGTTTCAATGAGACGAAGGAGTGTATACGGAGACGA
ATAGATAAACAGAGACTAACTTTCGATCCTTGTGTTATCAGAAATTTTCTTGATCTTTAC
CTTGCTCAGGAAGGAAAACAGGATTCGAAAATATCAGAAAGTTATCTTTTTAACACAATT
GTTGACATGTATTTTGCTGGAACCGACACAACATCTGGCGCATTGCAGTGGTGCATGCTA
TATATGTTAAAGTTCCCGGATGTTCAGCTAAAATGTCGAGCAGAGATACTAGAAGCAATT
GGAGACAGTAGGTTACCAAAGCTTAGTGACCGAGAAGACCTATCCTACGTCAATGCTACA
CTTCATGAAATACAACGAATTGCGACAACAGCTCCGATGGCAGTTCCCCATACTACGCTA
GAAGATATTTATATTGAGGGAAAATTAATCCCGAAGAAGAGTATACTTCTCTGCGACTTA
ATGTCCGTACATCTTGATCCTATTGTATGGAACGAACCAGACATATTCCGTCCTGAAAGA
TTTCTTGATGACAAGGGTCATTTCCTTAGAAGTGAAAATTTCTGTCNNNNNNNNNNNNNN
NNNNNNNNNNNNNNN---------------------------------------------
------------------------------------------------------------
------------------------------------------------------------
>Contig237|Mytilus_trossulus|GA36K|Allele_1
---NNNNNNNNNNNNNNNNNNNNNNNNNNNNNNNNNGACAAACTCGACGTATTAAAATGG
TCTGCTTTTGCAGCCTCCAGTATGTTTGCTGGAGGTGCTATTTATATAAATATTGTTGAT
ATGCCAGCTCTTAAAAAGGTTACTGACAATGATGCAGCAAGGCGATTTTGGAAGGAATCT
TTCCTAAGAGCAGCGAAGTGGCAGGGAGGACTTGGAATGGTAGCAACTTTAACTGGTGGG
GCTGTCTGGTTTTTAGATGAATCCAGTAACAGACATCTTTGGTGCATTGGTAGCAGTGTC
ATGGCAACCATATTTCCGTGGACAATGTTCATTATGAAGCCAGATATCAACAGATTACTC
GACGACAAGGTCCTAACAGAAAGAGGTGGTGATTGGGTACGTACTAAGATAGATGCCTGG
AACAAACAACATATGTACAGGAGTTTGNNNNNNNNNNNNNNNNNNNNNNNNNNNNNNNNN
NNNNNNNNNNNNNNN
>Contig237|Mytilus_trossulus|GA36K|Allele_2
---NNNNNNNNNNNNNNNNNNNNNNNNNNNNNNNNNGACAAACTCGACGTATTAAAATGG
TCTGCTTTTGCAGCCTCCAGTATGTTTGCTGGAGGTGCTATTTATATAAATATTGTTGAT
ATGCCAGCTCTTAAAAAGGTTACTGACAATGATGCAGCAAGGCGATTTTGGAAGGAATCT
TTCCTAAGAGCAGCGAAGTGGCAGGGAGGACTTGGAATGGTAGCAACTTTAACTGGTGGG
GCTGTCTGGTTTTTAGATGAATCCAGTAACAGACATCTTTGGTGCATTGGTAGCAGTGTC
ATGGCAACCATATTTCCGTGGACAATGTTCATTATGAAGCCAGATATCAACAGATTACTC
GACGACAAGGTCCTAACAGAAAGAGGTGGTGATTGGGTACGTACTAAGATAGATGCCTGG
AATAAACAACATATGTACAGGAGTTTGNNNNNNNNNNNNNNNNNNNNNNNNNNNNNNNNN
NNNNNNNNNNNNNNN
>Contig241|Mytilus_trossulus|GA36K|Allele_1
NNNNNNNNNNNNNNNNNNNNNNNNNNNNNNNNNNNNNNNNNNNNNNNNNNNNNNNNNNNN
NNNNNNNNNNNNNNNNNNNNNNNNNNNNNNNNNNNNNNNNNNNNNNNNNNNNNNNNNNNN
NNNNNNNNNNNNNNNNNNNNNNNNNNNNNNNNNNNNNNNNNNNNNNNNNNNNNNNNNNNN
NNNNNNNNNNNNNNNNNNNNNNNNNNNNNNNNNNNNNNNNNNNNNNNNNNNNNNNNNNNN
NNNNNNNNNNNNNNNNNNNNNNNNNNNNNNNNNNNNNNNNNNNNNNNNNNNNNNNNNNNN
NNNNNNNNNNNNNNNNNNNNNNNNNNNNNNNNNNNNNNNNNNNNNNNNNNNNNNNNNNNN
NNNNNNNNNNNNNNNNNNNNNNNNNNNNNNNNNNNNNNNNNNNNNNNNNNNNNNNNNNNN
NNNNNNNNNNNNNNNNNNNNNNNNNNNNNNNNNNNNNNNNNNNNNNNNNNNNNNNNNNNN
NNNNNNNNNNNNNNNNNNNNNNNNNNNNNNNNNNNNNNNNNNNNNNNNNNNNNNNNNNNN
NNNNNNNNNNNNNNNNNNNNNNNNNNNNNNNNNNNNNNNNNNNNNNNNNNNNNNCCCGAG
ATAACACACATGCTGAACAACCCAGAACTGATGAGACAGACCATGGAACTAGCAAGAAAC
CCAGNNNNGATGCAGGAATTGATGAGATCACAAGANNNNNNNNNNNNNNNNNNNNNNNNN
NNNNNNNGTGGATTTAATGCCTTACAAAGAATGTACAGAGATATACAAGAACCAATGTTG
AATNCAGCTCANNNNNNNNNNNNNNNNNNNNNNNNNNNNNNNNNNNNNNNNNNNNNNNCA
GANNNNNNNNNNNNNNNNNGAGAAAATACAGACCCATTACCAAACCCCTGGGCTCCAGGA
TCAACTCAGTCACCTANNACCCCATCCACAACATCAACCCCAGCCACATCTTCTGGGACA
TCATCAACACCTAGACAGCCAACAGGAATGTTTGATAGCCCTGGAATGCAGAGTTTAATG
TCCCAGATTACACAAAACCCACAATTAATGGAAAATATGTTACAAGCTCCATACATGCAG
GCCATGTTGCAAAATTTATCGTCAAATCCAGAAATGNNNNNNNNNNNNNNNNNNNNNNNN
NNNNNGTTTGCTGGTAACCCCCAGTTACAGGNNNNNNNNNNNNCACAGCTACNNNNNNNG
GTACAACAGATGCAAAATCCAAATGTACAAAGTTTTTTGNCCAACCCNNNNNNNNNNNAN
GCCATGATGAGAATTCAGGAAGGCATGCAAGAACTTGAACAAGAAGCTCCAGGATTGTTC
CCAGGGATGAATCCATTGTTAACAAGACCTGGACAAACAACAACAGATACACCTACCACA
GGATCAACATCCACCTCCGTGACGAGTTCGACATCACCGTCAACAGATAGTACCTCAACC
ACCACAACAGCAGATACTACAACATCAACAACTACCACCACATCTACACCAGCACCAGTA
CCAGGACAAGGTCCAGAACAGATGTCAAATTTAATGGCTCATATGATGAGTTTAATGGCC
CAAGGAACTAATAATCAACCACCCGAACAGAGATATGCTACAGAATTAGAACAGATGGCT
GCTATGGGATTTATTGATCGGGAACAGAATCTCAGAGCATTGACAGCTACAATGGGAAAT
GTGAATGATGCTATAGACAGAATTTTATCTTCAAGNNNN
>Contig241|Mytilus_trossulus|GA36K|Allele_2
NNNNNNNNNNNNNNNNNNNNNNNNNNNNNNNNNNNNNNNNNNNNNNNNNNNNNNNNNNNN
NNNNNNNNNNNNNNNNNNNNNNNNNNNNNNNNNNNNNNNNNNNNNNNNNNNNNNNNNNNN
NNNNNNNNNNNNNNNNNNNNNNNNNNNNNNNNNNNNNNNNNNNNNNNNNNNNNNNNNNNN
NNNNNNNNNNNNNNNNNNNNNNNNNNNNNNNNNNNNNNNNNNNNNNNNNNNNNNNNNNNN
NNNNNNNNNNNNNNNNNNNNNNNNNNNNNNNNNNNNNNNNNNNNNNNNNNNNNNNNNNNN
NNNNNNNNNNNNNNNNNNNNNNNNNNNNNNNNNNNNNNNNNNNNNNNNNNNNNNNNNNNN
NNNNNNNNNNNNNNNNNNNNNNNNNNNNNNNNNNNNNNNNNNNNNNNNNNNNNNNNNNNN
NNNNNNNNNNNNNNNNNNNNNNNNNNNNNNNNNNNNNNNNNNNNNNNNNNNNNNNNNNNN
NNNNNNNNNNNNNNNNNNNNNNNNNNNNNNNNNNNNNNNNNNNNNNNNNNNNNNNNNNNN
NNNNNNNNNNNNNNNNNNNNNNNNNNNNNNNNNNNNNNNNNNNNNNNNNNNNNNCCCGAG
ATAACACACATGCTGAACAACCCAGAACTGATGAGACAGATCATGGAACTAGCAAGAAAC
CCAGNNNNGATGCAGGAATTGATGAGATCGCAAGANNNNNNNNNNNNNNNNNNNNNNNNN
NNNNNNNGTGGATTTAATGCCTTACAAAGAATGTACAGAGATATACAAGAACCAATGTTG
AATNCAGCTCANNNNNNNNNNNNNNNNNNNNNNNNNNNNNNNNNNNNNNNNNNNNNNNCA
GANNNNNNNNNNNNNNNNNGAGAAAATACAGACCCATTGCCAAACCCCTGGGCTCCAGGA
TCAACTCAGTCACCTANNACCCCCTCCACAACATCAACCCCAGCCACATCTTCTGGGACA
TCATCAACACCTAGACAGCCAACAGGAATGTTTGATAGCCCTGGAATGCAGAGTTTAATG
TCCCAGATTACACAAAACCCACAATTAATGGAAAATATGTTACAAGCTCCGTACATGCAG
GCCATGTTGCAGAATTTATCGTCAAATCCAGAAATGNNNNNNNNNNNNNNNNNNNNNNNN
NNNNNGTTTGCTGGTAACCCCCAGTTACAGGNNNNNNNNNNNNCACAGCTACNNNNNNNG
GTACAACAGATGCAAAATCCAAATGTACAAAGTTTTTTGNCCAACCCNNNNNNNNNNNAN
GCCATGATGAGAATTCAGGAAGGCATGCAAGAACTTGAACAAGAAGCTCCAGGATTGTTT
CCAGGGATGAATCCATTGTTAACAAGACCTGGACAAACAACAACAGATACACCTACCACA
GGATCAACATCCACCTCCGTGACGAGTTCGACATCACCGTCAACAGATAGTACCTCAACC
ACCACAACAGCAGATACTACAACATCAACAACTACCACCACATCTACACCAGCACCAGTA
CCAGGACAAGGTCCAGAACAGATGTCAAATTTAATGGCTCATATGATGAGTTTAATGGCC
CAAGGAACTAATAATCAACCACCTGAACAGAGATATGCTACAGAATTAGAACAGATGGCT
GCTATGGGATTTATTGATCGGGAACAGAATCTCAGAGCATTGACAGCTACAATGGGAAAT
GTGAATGATGCTATAGACAGAATTTTATCTTCAAGNNNN
>Contig250|Mytilus_trossulus|GA36K|Allele_1
NTGGCATCACCGGCTTTCTTCCATACCTGTGCTGTTTACAATAATATAACAAATCACAAT
CACCATCATGAGGGAAGAGTATTGGTGGAGAGAGTTGTCACAATTGTTGCTATGACATTC
TGTATGATAAGTTTGCTGGTTGTTATCTATCTCTTGTTACCCAGAGATGTGAGAGGATCT
GAATGGTGGAGAAATCCTGGACGTATTCTTGTTGGACCAAATTTAAATGCAATAATAAGA
GCTGTTGTGATTACAAGTTTTCTTGGCACTTTNNGANTTTTAGTAAGATCTGCAGTGCAG
ATGGATGAAAATTTCCCTGGTNNNNGTGAGGTTGAAAATGGNNNNNNNNNNNNNNNNNNN
NNNNNNNNNNNNNNNNNNNNNNNNNNNNNNNNNNNNNNNNNNNNNNNNNNNNNNNNNNNN
------------------------------------------------------------
------------------------------------------------------------
---------------
>Contig250|Mytilus_trossulus|GA36K|Allele_2
NTGGCATCACCGGCTTTCTTCCATACCTGTGCTGTTTACAATAATATAACAAATCACGAT
CACCATCATGAGGGAAGAGTATTGGTGGAGAGAGTTGTCACAATTGTTGCTATGACATTC
TGTATGATAAGTTTGCTGGTTGTTATCTATCTCTTGTTACCCAGAGATGTGAGAGGATCT
GAATGGTGGAGAAATCCTGGACGTATTCTTGTTGGACCAAATTTAAATGCAATAATAAGA
GCTGTTGTGATTACAAGTTTTCTTGGCACTTTNNGANTTTTAGTAAGATCTGCAGTGCAG
ATGGATGAAAATTTCCCTGGTNNNNGTGAGGTTGAAAATGGNNNNNNNNNNNNNNNNNNN
NNNNNNNNNNNNNNNNNNNNNNNNNNNNNNNNNNNNNNNNNNNNNNNNNNNNNNNNNNNN
------------------------------------------------------------
------------------------------------------------------------
---------------
>Contig253|Mytilus_trossulus|GA36K|Allele_1
ATGGAATGTGAAATGAATGATAAATACACAGCTGGAATAGAACTGTCTAACAAATGTAGA
GAATTTTACCACAAAAGAATGGAAACAGCAGAAAATGTGAAACAAAGACTATCTCCAGTG
CCAGGAAAAGAACGGAAAAGATCATCAATAGACACGGCGATGGAAAAACTGGGAAATGAA
ATGGCTTCCCTTATGGACCAAGACCTATCCTTAATGAAACAACTTTTAACTCTCAACGAA
GCCATAGAAGATTTGAAGTGGCGGAGCAGAAATAACAGCAGAACACTCTCTACAAGTTCG
TGCGATCTGAGCGAGTCAGATATATCCTTATCAGACACAGACATGGTATTCCAATCTGAG
AACGAAGAAGTGAATACAAATTCATCCGAAAACCACAAATGTGACTCAGTGGAAACAAAG
TGTGACTCTCAAACATTCCAATTAGACAATTCAAAAGTTTTAAACAATCAAATAAATGAC
GACAAAACGTGGACGACGGGAAATCTATTAGAAGAAGTCAGTCATAAATTATTGGACCTC
GATGGCTCGTGTGATTCTGGTATCAATATTGAA
>Contig253|Mytilus_trossulus|GA36K|Allele_2
ATGGAATGTGAAATGAATGATAAATACACAGCTGGAATAGAACTGTCTAACAAATGTAGA
GAATTTTACCACAAAAGAATGGAAACAGCAGAAAATGTGAAACAAAGACTATCTCCAGTG
CCAGGAAAAGAACGGAAAAGATCATCAATAGACACGGCGATGGAAAAACTGGGAAATGAA
ATGGCTTCCCTTATGGACCAAGACCTATCCTTAATGAAACAACTTTTAACTCTTAACGAA
GCCATAGAAGATTTGAAGTGGCGGAGCAGAAATAACAGCAGAACACTCTCTACAAGTTCG
TGCGATCTGAGCGAGTCAGATATATCCTTATCAGATACAGACATGGTATTCCAATCTGAG
GACGAAGAAGTGAATACAAATTCATTCGAAAACCACAAATGTGACTCATTGGAAACAAAG
TGTGACTCTCAAACATTCCAATTAGACAATTCAAAAGTTTTAAACAATCAAATAAATGAC
GACAAAATGTGGACGACGGGAAATCTATTAGAAGAAGTCAGTCATAAATTATTGGACCTC
GATGGCTCGTGTGATTCTGGTATTAATATTGAA
>Contig271|Mytilus_trossulus|GA36K|Allele_1
---NNNNNNNNNNNNNNNNNNNNNNNNNTNCCGAAAGTCATGGCTTCTTCTGCTTTAACA
AGAAAATTGGCAAGCTATTCCTGTGTTTTACGAGGATATTTACCACGGCTGTACAGTACA
GGTGAAGATAAAGCGCCANCAAANNNAAAAAAACCTGCCAAGAAGGAAACTGTTGCCAAA
GCTGAAGAACCTAAGACTGAGCCATTTGACAACTCCCAGTATAAATCAATAGAGTACTAC
CAGTATAATGATCTGTCTTATTATGATATAGAGAATGATATGTCTGAGTTTAGGCTACCA
CAACAGTCTAAATTTGTTCCAGCT
>Contig271|Mytilus_trossulus|GA36K|Allele_2
---NNNNNNNNNNNNNNNNNNNNNNNNNTNCCGAAAGTCATGGCTTCTTCTGCTTTAACA
AGAAAATTGGCAAGCTATTCCTGTGTTTTACGAGGATATTTACCACGGCTGTACAGTACA
GGTGAAGATAAAGGTCCANCAATNNNAAAAAAACCTGCCAAGAAGGAAACTGTTGCCAAA
GCTGAAGAACCTAAGACTGAGCCATTTGACAACTCCCAGTATAAATCAATAGAGTACTAC
CAGTATAATGATCTGTCTTATTATGATATAGAGAATGATATGTCTGAGTTTAGGCTACCA
CAACAGTCTAAATTTGTTCCAGCT
>Contig275|Mytilus_trossulus|GA36K|Allele_1
ATGATGAAGCTGACTATTGTAGTGGTTCTTTTTCTCGGTACAGCAACAGGATATTCATTG
AATCATGTAAGAAATCAAGAGGAACCCATGGTACACCAAAAGGAAAATGTTGCTAAAAGG
ACTGATTCCTGTACAGGTGATGATAAGATGCAGCAAGTTGCCTGCCATGGTATGGATACA
AGCATGGAAATTTGCACTAGTCCAGACTTTTCACAACTTCACGACATGTGCTGCAATTAT
TGTGCTGGAAAAGAAACAAGGGAGATTGTTTCCTTGTTGAAAAAGATGTTAGCTGAGGAT
GAGACAAAAGAA
>Contig275|Mytilus_trossulus|GA36K|Allele_2
ATGATGAAGCTGGCTATTGTAGTGGTTCTTTTTCTCGGTACAGCAACAGGATATTCATTG
AATCATGTAAGAAATCAAGAGGAACCCATGGTACACCAAAAGGAAAATGTTGCTAAAAGG
ACTGATTCCTGTACGGGTGATGATAAGATGCAGCAAGTTGCCTGCCATGGTATGGATACA
AGCATGGAAATTTGCACTAGTCCAGACTTTTCACAACTTCACGACATGTGCTGCAATTAT
TGTGCTGGAAAAGAAACAAGGGATATTGTTTCCTTGTTGAAAAAGATGTTAGCTGAGGAT
GAGACAAAAGAA
>Contig278|Mytilus_trossulus|GA36K|Allele_1
ATGGCTCTTGGATTAATTTTAATCGGAATTCTTCTGATACTNCCAGGGAATCTGTTTGAA
AGCTTAAATTCGCANNNNNNNNNNNNNNNNNNNNNNNNNNNNNNNNNNNNNNNNNNAAAA
CTTCGTTTCCTGGCCAGACATGAGTCCATTGATAATCAGGACAATATTTTAAAGCAACGA
TTTGAAAAGAAATTTCACGAGCCTCGTAAACATGCATCAGACTGGCAAGAAGTTGTTGGC
GAAGACAAAAGATTACAGTCTATAGAAAAAGATGCCATTGAACCAGACGATACTGAAAAA
ACTTCAAAGTCAACAACAGCCAAAACTACACAACAAAATGAGACACCAGCCCCTCCACTA
CCTCAGGTTCAGAATAAACATACGGACAATAGTTCATTAACTGCTGGCACAGATCTATAT
TTGATATTGATTGTAGCAGTATGCAGTTTGGCTGGTTTTGTNGGCCTTATAATGGCAGGT
GTATGTTGGTATAGATTGAATAAAAATATAAAAGCTGCTAGTGAAGTAGACTATCCAGCC
TATGGGGTTACTGGACCAACAAAAGAAAGATTAGGGTCTGGTCCAGGAGATAGAAAATTA
GCACAGAGTGCTCAGATGTATCATTATCAACATCAAAAACAGCAGATGATAGCCATGGAA
AAAGCCAATGGTGAGATGAAACATGATGCATCTGAAGATGAGTCTGAAGAAGAGAATGAG
GAAGGAGATTATACTGTGTATGAATGTCCTGGTCTGGCACCGACTGGAGAAATGGAGGTC
AGAAATCCTCTCTTTAATGAAGAAACTCCAGTTTCTAAAGGTCCTACAGAANNNNNNNNN
NNNNNNNNN
>Contig278|Mytilus_trossulus|GA36K|Allele_2
ATGGCTCTTGGATTCATTTTAATCGGAATTCTTCTGATACTNCCAGGGAATCTGTTTGAA
AGCTTAAATTCGCANNNNNNNNNNNNNNNNNNNNNNNNNNNNNNNNNNNNNNNNNNAAAA
CTTCGTTTCCTGGCCAGACATGAGTCCATTGATAATCAGGACAATATTTTAAAGCAACGA
TTTGAAAAGAAATTTCACGAGCCTCGTAAACATGCATCGGACTGGCAAGAAGTTGTTGGT
GAAGACAAAAGATTACAGTCTATAGAAAAAGATGCCATTGAACCAGACGATACTGAAAAA
ACTTCAAAGTCGACAACAGCTAAAACTACACAACAAAATGAGACACCAGCCCCTCCACTA
CCTCAGGTTCAGAATAAACATACGGACAATAGTTCATTAACTGCTGGCACAGATCTATAT
TTTATATTGATTGTAGCAGTATGCAGTTTGGCTGGTTTTGTNGGCCTTATAATGGCAGGT
GTATGTTGGTATAGATTGAATAAAAATATAAAAGCTGCTAGTGAAGTAGACTATCCAGCC
TATGGGGTTACTGGACCAACAAAAGAAAGATTAGGGTCTGGTCCAGGAGATAGAAAATTA
GCACAGAGTGCTCAGATGTATCATTATCAACATCAAAAACAGCAGATGATAGCCATGGAA
AAAGCCAATGGTGAGATGAAACATGATGCATCTGAAGATGAGTCTGAAGAAGAGAATGAG
GAAGGAGATTATACTGTGTATGAATGTCCTGGTCTGGCACCGACTGGAGAAATGGAGGTC
AGAAATCCTCTCTTTAATGAAGAAACTCCAGTTTCTAAAGGTCCTACAGAANNNNNNNNN
NNNNNNNNN
>Contig279|Mytilus_trossulus|GA36K|Allele_1
NNNNNNNNNNNNNNNNNNNNNNNNATCGATCTTTATGACAATTTAGAAGAAGGATTTGAA
CAGAATGAGGAATTTACACAAGATGATGATTTGTATAATGACGTTATAACTGCATCCTCA
TCTGCAGAGTCTACTGAGACAATAGAAGAAACAAAAGCTTTGTCAATATCTGTACCAGCA
GGTTNNNNNGGTAGGAGGATAAGNNNNNNNNNNNNNNNNNNNNNNNNNNNNNNNNNNNNN
NANNNNTTAACNNNNNNNNTAGCCTCAGTAGGAGTCACNNNNNNNNNNNNNNNNNNNNNN
NNNNNNNNNNNNNNNNNTGGACAGTCTAAAGGGTTTGCAGTAGTGGTAGTTGGATCAGAC
AACTCTTCTAGGTTGATATTTGACAAACTACCAAAAAAAGAAATCCATGGCCAAGTNCCA
CAGGTAACAAATGCTAACAAACAGGCCCTTAGTCAATTTGAAGCCCAGTCAAAGAAAGAT
GGTGGACCTCCTCAAAATNGTAATTACAGTCCCCCAGGTCCAAGACCTCAACAGCAGAGA
CCACCACCTGGAAAGCCAGGATTTATGCCAAGACAGAACAGACCCCCAGGACCAGGAGAC
GGTCCCCCACCAGGNCCACNNNCACATGGTGNNCCCCCTCCAGGATTCCCAGGAGGACCA
CCACCTAGAGGATTCCCTCCAACATCTGGCCCCCCACCAATGTCTGGACCACCTCCAGGA
CCACACATGAGATTTGGAGGTCCACCACCAGGAGGGCATATGATGAGAGGAGGCCCTCCA
CCTCCATTCAGAGGTCCACCACCACAAGATCCACGTGGACCACCTCCTCGTCCAGAGTGG
GAAAGACCACCAGTAGGGTATCCTCCCAATGGGCCACCACCCCCAGGTCCTCAACCAGTG
CCACCACCTGGAGCAAGAATGCCACATCCAGGTATGCCACCAGCGAATCCTCCAATATCT
TTGCCACCACCTGGCCACCCGACAGCTCCTGCACCACATGTTAATCCAGCTTTCTTTCCT
CCACCCCATGGAGGGCCACCCCCTGCTGTGGCACCTTTACATCCTGGAGGAGACCCATAT
GGAAGGCCACCACCAGTGTCATACCCTACAGACCCTTACAGACCTCCAGATCACTACTCT
AGACCCCCTCCTGAAAGACCAGAATCCCCAGCCCTCAGTGAACAAGAATTTGAAGAGATT
TTCCAGAGAAATAAGACTGTATCGAGTAGTGCTATATCCAGGGCTGTACAAGACGCAAGT
GCAGGAGAATTTGCAAGTGCAATAGAGACATTAGTGACGGCCATCTCTCTGATTAAACAG
TCAAAGATTGCGAGTGACGATCGATGTAAAATTCTAATCAGCTCTCTACAAGACACACTT
CATGGTATAGAAGAGAAGTCATATGGATCAAAGAGCAGTGCAAGAAGATCAAGATCTAGG
GAACGCGAGAGAGAAAAGGAAAGGAGAAGTAGAAGTCACAGATCAAGAAGTCGGGATCGA
GCAGAATACAGGGAGAGGAGTAGAGAAAGGGGGGATCGTCACTATGCAGAGGAATCATCG
TCACGGTCCTCACACAGATCTGACAGAGACCGAGATCGTGACAGGGAAAGGGAAAGAGAA
TACAGCAGCAGACGACAC
>Contig279|Mytilus_trossulus|GA36K|Allele_2
NNNNNNNNNNNNNNNNNNNNNNNNATCGATCTTTATGACAATTTAGAAGAAGGATTTGAA
CAGAATGAGGAATTTACACAAGATGATGATTTGTATAATGACGTTATAACTGCATCCTCA
TCTGCAGAGTCTACTGAGACAATAGAAGAAACAAAAGCTTTGTCAATATCTGTACCAGCA
GGTTNNNNNGGTAGGAGGATAAGNNNNNNNNNNNNNNNNNNNNNNNNNNNNNNNNNNNNN
NANNNNTTAACNNNNNNNNTAGCTTCAGTAGGAGTCACNNNNNNNNNNNNNNNNNNNNNN
NNNNNNNNNNNNNNNNNTGGACAGTCTAAAGGGTTTGCAGTAGTGGTAGTTGGATCAGAC
AACTCTTCTAGGTTGATATTTGACAAACTACCAAAAAAAGAAATCCATGGCCAAGTNCCA
CAGGTAACAAATGCTAACAAACAGGCCCTTAGTCAATTTGAAGCCCAGTCAAAGAAAGAT
GGTGGACCTCCTCAAAATNGTAATTACAGTCCCCCAGGTCCAAGACCTCAACAGCAGAGA
CCACCACCTGGAAAGCCAGGATTTATGCCAAGACAGAACAGACCCCCAGGACCAGGAGAC
GGTCCCCCACCAGGNCCTCNNNCACATGGTGNNCCCCCTCCAGGATTCCCAGGAGGACCA
CCACCTAGAGGATTTCCTCCAACATCTGGCCCCCCTCCAATGTCTGGACCACCTCCAGGA
CCACACATGAGATTTGGAGGTCCACCACCAGGAGGGCATATGATGAGAGGAGGTCCTCCA
CCTCCATTCAGAGGTCCACCACCACAAGATCCACGTGGACCACCTCCTCGTCCAGAGTGG
GAAAGACCACCAGTAGGGTATCCTCCCAATGGGCCACCACCCCCAGGTCCTCAACCAGTG
CCACCACCTGGAGCAAGAATGCCACATCCAGGTATGCCACCAGCGAATCCTCCAATATCT
TTGCCACCACCTGGCCACCCGACAGCTCCTGCACCACATGTTAATCCAGCTTTCTTTCCT
CCACCCCATGGAGGGCCACCCCCTGCTGTGGCACCTTTACATCCTGGAGGAGACCCATAT
GGAAGGCCACCACCAGTGTCATACCCTACAGACCCTTACAGACCTCCAGATCACTACTCT
AGACCCCCTCCTGAAAGACCAGAATCCCCAGCCCTCAGTGAACAAGAATTTGAAGAGATT
TTCCAGAGAAATAAGACTGTATCGAGTAGTGCTATATCCAGGGCTGTACAAGACGCAAGT
GCAGGAGAATTTGCAAGTGCAATAGAGACATTAGTGACGGCCATCTCTCTGATTAAACAG
TCAAAGATTGCGAGTGACGATCGATGTAAAATTCTCATCAGCTCTCTACAAGACACACTT
CATGGTATAGAGGAGAAGTCATATGGATCAAAGAGCAGTGCAAGAAGATCAAGATCTAGG
GAACGCGAGAGAGAAAAGGAAAGGAGAAGTAGAAGTCACAGATCAAGAAGTCGGGATCGA
GCAGAATACAGGGAGAGGAGTAGAGAAAGGGGGGATCGTCACTATGCTGAGGAATCATCG
TCACGGTCCTCACACAGATCTGACAGAGACCGAGATCGTGACAGGGAAAGGGAAAGAGAA
TACAGCAGCAGACGACAC
>Contig282|Mytilus_trossulus|GA36K|Allele_1
NNNNNNNNNNNGAATGCTACTATTGTTAGTAACGACAGCGATCCAGAACCACCCAGAAAT
TCTTCAGATAAAGTATTGTCTCGAATCAATTTAAGTTTTCACGAATCAAAAGCAGATCAG
ATATTCAGACTTGTACAAGACCAAGAGGAATTAAATAAAAAGTTTACCGAACGCGCCCTA
CATCGCCAAGACGATCACTGTGCGGAAGGGGATAATAGCTTAAGTGATAGCTCATTTAAA
GAGACAGAAAAAAGACTATCACAACGTCTCTCTGTGCATAAACAAAAAGGCGGTAGATCT
AAAACTTCTATGGGATTTCATAATGATAAAAATATAATAAATAATTCATCATCAGACGAG
GAAGAAACAAAAATGGCCGACGAAGAACGAATGATAAATACCAGGATTAATCGTCCAAAA
TCAAGCTACGTCCGACGACGCCATCTACCGGCGGACGATGAAGATGAGAGTCCCGTTGAC
TCTACTGCACAAAGACGCTGCCGGTCTACAAGACCAACTTCTAGACTAGGAAAACGAGAT
GTCGAGGNNTCATACCGTGAATGTCCTAGTCGCCATGAAGGCGAAAATAGAAAAATGGTG
CTAACAGAGACATCATTCAACGTCCAGGCTCCGCCAGCCACGCCTACTAATGACATTATT
GACCCTGTAGGGTACGACAGGTATGCTCATATGAAGACACCNGTACCATGTGTTGAACCT
GATATAACACGTGAACGAACGGGTATTACACGTGAACGAACGGGTATAACACGTGAACGA
ACTGGTATAATTCGTGAACGAACTGGTATAAGACGTGAACGGACTGATTTACGAAGCACA
AATAAAAACTCTGAAAATACCAACACAACAAACACAAGCTTCAGTAAAGCACAATATGAA
AAACATGCCAGAAATCGTCAAAGAGAAGACACAATGTCTGAAATTTCGACCAGACAACGA
CACCGCAGGCAGCAATATGGTAATGTTCGAGCTAATCGACCTACTTCGGAAAATGTATAT
CTTGTGCGGCAAAGAACGGAAGCGAGGTTACTAAAAAACGGAAATTCTACTTCAAATATG
AACAATAGACCGAAGTCAGATAGGGTCATCATGACTTCAAATGGACCAAAGCCTATACTG
TCAATTGATTCCAATCCAGTCAATAGTACGACATTAANTTACCAGAAAAATAGTGTTCAG
TCGTCACAAAATACAACATTGGACTATACATCATCCTCACGACCTATGTCTCGACGTGGG
GGACGTTCTTCTCAGGAAGTAGCAAATCGGCCTCCAGGGGTAATTGCAAATAGACCTCCT
TTAAGTCTTATGAAACTACCGCCTCTAGACTCCTCTGTTAGTAAACGTGCTGAGAGAACA
CTAGCTTTAACGAATGCACGTGAAACGTGTGTA
>Contig282|Mytilus_trossulus|GA36K|Allele_2
NNNNNNNNNNNGAATGCTACTATTGTTAGTAACGACAGCGATCCAGAACCACCCAGAAAT
TCTTCAGATAAAGTATTGTCTCGAATCAATTTAAGTTTTCACGAATCAAAAGCAGATCAG
ATATTCAGACTTGTTCAGGACCAAGAGGAATTAAATAAAAAGTTTACCGAACGCGCCTTA
CATCTCCAAGACGATCACTGTGCGGAAGGGGATAATAGCTTAAGTGATAGCTCATTTAAA
GAGACAGAAAAAAGACTATCACAACGTCTCTCTGTGCATAAACAAAAAGGTGGTAGATCT
AAAACTTCTATGGGATTTCATAATGGTAAAAATATAATAAATAATTCATCATCTGACGAG
GAGGAAACAAAAATGGCCGACGAAGAACGAATGATTAATACCAGGATTAATCGTCCAAAA
TCAAGCTATGTCCGACGACGCCATCTACCGGCGGATGATGAAGATGATATTCCTGTTGAT
TCTTCTGCACAAAGACGTTGTCGGTCTACAAGACCAACTTCTAGACTAGGAAAACGAGAT
GTCGAGGNNTCATATCGTGAATGTCCTAGTCGCCATGAGGGCGAAAATAGAAAAATGGTG
CTAACAGAGACATCATTTAATGTCCAGGCTCCGCCAGCCACGCCTACTAATGACATTATT
GACCCTGTAGGGTACGACAGGTATGCTCATATGAAGACACCNGTACCATGTGTTGAACCT
GATATAACACGTGAACGACCGGGTATTACACGTGAGCGAACGGGTATAACACGTGAGCGA
ACTGGTATAATTCGTGAGCGAACTGGTATAAGACGTGAACGGACTGATTTACGAAGCACA
AATAAAAACTCTGAAAATACCAATACAACAAACACAAGCTTCAGTAAAGCACAATATGAA
AAGCATGCTAGAAATCGTCAAAGAGAAGACACCATGTCTGAAATTTCGACCAGACAACGA
CATCGCAGGCAGCAATATGGTAATGTTCGGGCTAGTCGACCTACTTCTGAGAATGTGTAT
CTTGTGCGTCAAAGAACGGAAGCGAGGTTACTAAAAAACGGAAATTCTACTTCAAATATG
AACAATAGACCGAAGTCAGATAGGGTCATCATGACTTCAAATGGACCAAAGCCTATACTG
TCAATTGATTCTAATCCAGTCAATAGTACGACATTAANTTACCAGAAAAATAGTGTTCAG
TCGTCACAAAATACAACATTGGACTATACTTCATCCTCACGACCTATGTCTCGACGTGGG
GGACGTTCTTCTCAGGAAGTAGCAAATCGGCCTCCAGGGGTAATTGCAAATAGACCTCCT
TTAAGTCTTATGAAACTACCGCCTCTAGACTCCTCTGTTAGTAAACGTGCTGAGAGGACA
CTAGCTTTAACGACTGCACGTGAAACGTGTGTA
>Contig287|Mytilus_trossulus|GA36K|Allele_1
------------------------------------------------------------
------------------------------------------------------------
------------------------------------------------------------
------------------------------------------------------------
---------------------------------------NNNNNNNNNNNNNNNNNNNNN
NNNNNNNNNNCAGAACATAAAAGATGGTTTCCTAAATGTGATTTTCTCAACAAGTTTTCG
GATAGGGAACAGACCAAATCTGAAAATAATGTTTCCGCCCAATATGAACGCTCACTTCAG
TTGCCCATATACATCGGTCAAGATATTGGAGAAAGTGGCGAAAATGCGATAACTTTAGAT
CCAGAAAATACAAATCTGGACATCATCATTGCAGCCAAGGCAGTACTTCACTTGGGATAT
AATAGGTCCGATGTTAGAAATGCATTAGATTTATGTAGCAAAGAAACGACA---ACACAT
GTAACAGCACTCCAGTTATTGACGAAAATATTACAATTGAAACATATATTNGNAAACGAC
AGTGAAAATAGTCCGAATGGAAGTCGGACACAAGAAAATGATGACTCCTTTATTGAAATT
GAAAAAGAAAACATTGATTTGAAAGATAAATTTTTCTGCAAAATATGTCAACAAACTTCA
GCGGAAGTGGCTTTCTTACCATGTGGACATTTAGTGACGTGTCAAGACTGTGGACCAGCA
GTGAAATATTGTATAGTTTGTAAAACTCTTGTGAAAGCCACTGTGAAAGTGTTTATGTCC
>Contig287|Mytilus_trossulus|GA36K|Allele_2
------------------------------------------------------------
------------------------------------------------------------
------------------------------------------------------------
------------------------------------------------------------
---------------------------------------NNNNNNNNNNNNNNNNNNNNN
NNNNNNNNNNCAGAACATAAAAGATGGTTTCCTAAATGTGATTTTCTCAACAAGTTTTCG
GATAGGGAACAGACCAAATCTGAAAATAATGTTTCCGCCCAATATGAACGCTCACTTCAG
TTGCCCATATACATCGGTCAAGATATTGGAGAAAGTGGCGAAAATGCGATAACTTTAGAT
CCAGAAAATACAAATCTGGACATCATCATTGCAGCCAAGGCAGTACTTCACTTGGGATAT
AATAGGTCCGATGTTAGAAATGCATTAGATTTATGTAGCAAAGAAACGACA---ACACAT
GTAACAGCACTCCAGTTATTGACGAAAATATTACAATTGAAACATATATTNGNAAGCGAC
AGTGAAGATAGTCTGAATGGAAGTCGGACACAAGAAATTGATGACTCTTTTATTGAAATT
GAAAAAGAAAACATTGATTTGAGAGATAAATTTTTCTGCAAAATTTGTCAACGAACTTCA
GCGGAAGTGGCTTTCTTACCATGTGGACATTTAGTGACGTGTCAAGACTGTGGACCAGCT
GTGAAATATTGTATTGTTTGTAAAACTCTTGTGAAGGCCACTGTGAAAGTGTTTATGTCC
>Contig324|Mytilus_trossulus|GA36K|Allele_1
NNNNNNNNNNNCGCNNTGATGATGTACTTTGTATGGATAGNTTGCTGTATCTTANCAGTN
TNTGGTAGACCAGACATGATCGAAGAAGAAATCTTAGATGAAATTTTATACAACTATAAC
AAGCTAGCCAGACCAGCAACAATTGAACATCCAACAGTGAAGGTAGAACATGGAGTGAAC
CTGATTAAAATAGAGGAATGCGATGGGAAAACATTAAAGGCAATGACATGGCTTCCTATA
GCCTGGACAGATCCTCGTCTGGCTTGGTCTCTAGACTTCTATGACCTTGATGCACTTACT
CTTCCGTCAGACTTATTGTGGACGCCAGATATCGTTCTATACAACAGCCCTTCATCACAT
GCTGGTAATGCTTACAATCCGCGAGTTTACATCTTCAATAGTGGNTCCCTGTCCTGGTAT
CCTCCTACTACCATAACAACTAATTGTGAAGGGAGCGAAATAGATAACACAGTTATATTT
TGCCTGATGCGATTTGGTTCTTGGTCATATCATGGTAGGGCACTAGACATTGTGCTATCC
TCAGACTTTGTTGACACTGAAGATTATATTGAACATCCTGAATGGGAATATGTAAATTCC
ACAGCATATAAAGCCGTACAGATGTATGCATGTTGTCCAGAAGCATATCCATATGTTATG
TATAATATAACATTACGCAGACGTGACAATTCGCAGTCATACAATGTAGAAACCAATCTT
CCCCATTCGATCAATGGCGTCATTGAAAGAAAGGAGTCAAAATACAATGTTAATTCCGAC
ACAGCAGTACTGGATAAAGACAGTAACACATATCAAACAAATAATACCATTAGTGGAAAA
GGAACTGATACAGGCAACACAGACTCGGGAGGAAAG
>Contig324|Mytilus_trossulus|GA36K|Allele_2
NNNNNNNNNNNCGCNNTGATGATGTACTTTGTATGGATAGNTTGCTGTATCTTANCAGTN
TNTGGTAGACCAGACATGATCGAAGAAGAAATCTTAGATGAAATTTTATACAACTATAAC
AAGCTAGCCAGACCAGGAACTATTGAACATCCAACAGTGAAGGTAGAACATGGAGTGAAC
CTGATTAAAATAGAGGAATGCGATGGGAAAACATTAAAGGCAATGACATGGCTTCCTATA
GCCTGGACAGATCCTCGTCTGGCTTGGTCTCTAGACTTCTATGACCTTGATGCACTTACT
CTTCCGTCAGACTTATTGTGGACGCCAGATATCGTTCTATACAACAGCCCTTCATCACAT
GCTGGTAATGCTTACAATCCGCGAGTTTACATCTTCAATAGTGGNTCCCTGTCCTGGTAT
CCTCCTACTACCATAACTACTAATTGTGAAGGGAGCGAAATAGATAACACAGTTATATTT
TGCCTGATGCGATTTGGTTCTTGGTCATATCATGGTAGGGCACTAGACATTGTGCTATCC
TCAGACTTTGTTGACACTGAAGATTATATTGAACATCCTGAATGGGAATATGTAAATTCC
ACAGCATATAAAGCCGTACAGATGTATGCATGTTGTCCAGAAGCATATCCATATGTTATG
TATAATATAACATTACGCAGACGTGACAATTCGCAGTCATACAATGTAGAAACCAATCTT
CCCCATTCGATCAATGGCGTCATTGAAAGAAAGGAGTCAAAATACAATGTTAATTCCGAC
ACAGCAGTACTGGATGAAGACAGTAACACATATCAAACAAATAATACCATTAGTGGAAAA
GGAAGTGATACGGGCAACACAGACTCGGGAGGAAAG
>Contig326|Mytilus_trossulus|GA36K|Allele_1
NNNNNNNNNNNNNNNNNNNNNNNNNNNNNNNNNNNNNNNNNNNNNNNNNNNNNNNNNNNN
NACGATGACGAAGAGGTTGATGAAGAAGCTCTAGCGGATCTCGACACTGAATGTGATNNN
NNNNNNNNNNNNNNNNAAACNGTGTTANCCGAGNNNAAAAAGNNNNNNNNNNNNNNNNNN
NNNNNNNNNNNNCCTTATCAAGNNNNNNNNNNNNNNNNNNGAAGNNNNNNNNNNAAATGT
GAAAAGTGTNNNNNNNNNNNNNNNNNNNNNNNNNNNNNNNNNNNNNNNNNNNNNNNNNNN
NNNNNNNNNNNNNNNNNNNNNNNNNNNNNNNNNNNNNNNNNNNNNNNNNNNNNNNNNNNN
NNNNNNNNNNNNNNNNNNNNNNNNNNNNNNNNNNNNNNNNNNNNNNNNNNNNNNNNNNNN
NNNNNNNNNNNNNNNNNNNNNNNNNNNNNNNNNACNNGCAGTATGAAGCAAACTTTCAGT
GAAATGCATAGAATTACGGATGAACACCGACAGGTTCACAATGCCGGAATGATCCGAATG
TTAACAGAGCAAGGTCGATGCGAAGNNNNNNNNNNNNNNNNNNNNNNNNNNNNNNNNNNN
NNNNNNNNNNNNNNNNNNNNNNNNNNNNNNNNNNNNNNNNNNNNNNNNNNNNNNNNNNNN
NNNNNNNNNNNNNNNNNNNNNNNNNNNNNNNNNNNNNNNNNNNNNNNNNNNNNNNNNNNN
NNNNNAGATACCTTTATNNNNNNNNNNNNNNNNAAAAGAAGTCNNNTTCANNNNNNGNNN
NNGTTTCAAGAACGCTTATTAAAGTACTGTAAATTTTCNNNNNNNNNNNNNNNNNNNNNN
NNNNNNNNNNNNNNNNNNNNNNNNNNNNNNNNNNNNNNNNNNNNNNNNNNNNNNNNNNNN
NNNNNNNNNNNNNNNNNNNNNNNNNNNNNNNNNNNNNNNNNNNNNNNNNNNNNNNNNNNN
NNNNNNNNNNNNNNNNNNNNNNNNNNNNNNNNNNNNNNNNNNNNNNNNNNNNNNNNNNNN
NNNNNNNNNNNNNNNNNNNNNNNNNNNNNNNNNNNNNNNNNNNNNNNNNNNNNNNNNNNN
NNNNNNNNNNNNNNNNNNNNNNNNNNNNNNNNNNNNNNNNNNNNNNNNNNNNNNNNNNNN
NNNNNNNNNNNNNNNNNNNNNNNNNNNNNNNNNNNNNNNNNNNNNNNNNNNNNNNNNNNN
NNNNNNNNNNNNNNNNNNNNNNNNNNNNNNNNNNNNNNNNNNNNNNNNNNNNNNNNNNNN
NNNNNNNNNNNNNNNNNNNNNNNNNNNNNNNNNNNNNNNNNNNNNNNAACAAATGGGTCT
ATTTTACCAGAGCTGCAAGAATTTTCGATCATTTTGAATTCAACGGAGGAGCAGAAAGAA
CTAGCNAANCTTATTCCAACTGATGTTGNNNNNNNNNNNNNNNNNNNNNNNNNNNNNNNN
NNNNNAGCAAANNNNNNNNNNNNNNNNNNNNNNNNNNNNNNNNNNNCGCGAGCGACTCTA
GCCAAAGAACAGCGCATGCGCAATACTATGAGCATGATTAAACGCGCAGCTCGAAGCATG
TCGGAAAAGGTTGATAAAGTTCAAAACGATATGATCAAAGAACTCCAGATTGCATACAAA
TCAAAGAAAATAAAAGCAAATAAACAAAAGGAACATTTAGAAGAGACTCAAAACACACTC
GAACATTACAGAGATATGATAGCTCATTACCAGCAGACTGGAGAGATGGACAAACTCATG
NNNNNNNNNNNNNNNNNNNNNNNNNNNNNNNNNNNNNNN
>Contig326|Mytilus_trossulus|GA36K|Allele_2
NNNNNNNNNNNNNNNNNNNNNNNNNNNNNNNNNNNNNNNNNNNNNNNNNNNNNNNNNNNN
NACGATGACGAAGAGGTTGATGATGAAGCTCTAGCGGATCTCGACACTGAATGTGATNNN
NNNNNNNNNNNNNNNNAAACNGTGTTANCCGAGNNNAAAAAGNNNNNNNNNNNNNNNNNN
NNNNNNNNNNNNCCTTATCAAGNNNNNNNNNNNNNNNNNNGAAGNNNNNNNNNNAAATGT
GAAAAGTGTNNNNNNNNNNNNNNNNNNNNNNNNNNNNNNNNNNNNNNNNNNNNNNNNNNN
NNNNNNNNNNNNNNNNNNNNNNNNNNNNNNNNNNNNNNNNNNNNNNNNNNNNNNNNNNNN
NNNNNNNNNNNNNNNNNNNNNNNNNNNNNNNNNNNNNNNNNNNNNNNNNNNNNNNNNNNN
NNNNNNNNNNNNNNNNNNNNNNNNNNNNNNNNNACNNGCAGTATGAAGCAAACTTTCAGT
GAAATGCATAGAATTACGGATGAACACCGACAGGTTCACAATGCCGGAATGATCCGAATG
TTAACAGAGCAAGGTCGATGCGAAGNNNNNNNNNNNNNNNNNNNNNNNNNNNNNNNNNNN
NNNNNNNNNNNNNNNNNNNNNNNNNNNNNNNNNNNNNNNNNNNNNNNNNNNNNNNNNNNN
NNNNNNNNNNNNNNNNNNNNNNNNNNNNNNNNNNNNNNNNNNNNNNNNNNNNNNNNNNNN
NNNNNCGATACCTTTATNNNNNNNNNNNNNNNNAAAAGAAGTCNNNTTCANNNNNNGNNN
NNGTTTCAAGAACGCTTATTAAAGTACTGTAAATTTTCNNNNNNNNNNNNNNNNNNNNNN
NNNNNNNNNNNNNNNNNNNNNNNNNNNNNNNNNNNNNNNNNNNNNNNNNNNNNNNNNNNN
NNNNNNNNNNNNNNNNNNNNNNNNNNNNNNNNNNNNNNNNNNNNNNNNNNNNNNNNNNNN
NNNNNNNNNNNNNNNNNNNNNNNNNNNNNNNNNNNNNNNNNNNNNNNNNNNNNNNNNNNN
NNNNNNNNNNNNNNNNNNNNNNNNNNNNNNNNNNNNNNNNNNNNNNNNNNNNNNNNNNNN
NNNNNNNNNNNNNNNNNNNNNNNNNNNNNNNNNNNNNNNNNNNNNNNNNNNNNNNNNNNN
NNNNNNNNNNNNNNNNNNNNNNNNNNNNNNNNNNNNNNNNNNNNNNNNNNNNNNNNNNNN
NNNNNNNNNNNNNNNNNNNNNNNNNNNNNNNNNNNNNNNNNNNNNNNNNNNNNNNNNNNN
NNNNNNNNNNNNNNNNNNNNNNNNNNNNNNNNNNNNNNNNNNNNNNNAACAAATGGGTCT
ATTTTACCAGAGCTGCAAGAATTTTCGATCATTTTGAATTCAACGGAGGAGCAGAAAGAA
CTAGCNAANCTTATTCCAACTGATGTTGNNNNNNNNNNNNNNNNNNNNNNNNNNNNNNNN
NNNNNAGCAAANNNNNNNNNNNNNNNNNNNNNNNNNNNNNNNNNNNCGCGAGCGACTCTG
GCTAAAGAACAGCGCATGCGCAATACTATGAGCATGATTAAACGCGCAGCTCGAAGCATG
TCGGAAAAGGTTGATAAAGTTCAAAACGATATGATCAAAGAACTCCAGATTGCATACAAA
TCAAAGAAAATAAAAGCAAATAAACAGAAGGAACATTTAGAAGAGACTCAAAATACGCTC
GAACATTACAGGGATATGATAGCTCATTACCAGCAGACTGGCGAGATGGACAAACTCATG
NNNNNNNNNNNNNNNNNNNNNNNNNNNNNNNNNNNNNNN
>Contig330|Mytilus_trossulus|GA36K|Allele_1
NNNNNNNNNNNNNNNNNNNNNNNNNNNNNNNNNNNNNNNNNNNNNNNNNNNNNNNNNNNN
NNNNNNNNNNNNNNNNNNNNNNNNNNNNNNNNNNNNNNNNNNNNNNNNNNNNNNNNNNNN
NNNNNNNNNNNNNNNNNNNNNNNNNNNNNNNNNNNNNNNNNNNNNNNNNNNNNNNNNNNN
NNNNNNNNNNNNNNNNNNNNNNNNNNNNNNNNNNNNNNNNNNNNNNNNNNNNNNNNNNNN
NNNNNNNNNNNNNNNNNNNNNNNNNNNNNNNNNNNNNNNNNNNNNNNNNNNNNNNNNNNN
NNNNNNNNNNNNNNNNNNNNNNNNNNNNNNNNNNNNNNNNNNNNNNNNNNNNNNNNNCTG
ANNNNNNAATGGTCAGCAAATACAGAAGAATCGGTCAATACAAGTGATATTCCAGAACAA
AGAACAACAAATNNNNNNNNNNNNNNNNNNNNNNNNNNNNNNNNNNNNNNNNNNNNNNNN
NNNNNNNNNNNNNNNNNNNNNNNNNNNNNNNNNNNNNNNNNNNNNNNNNNNNNNNNNNNN
NNNNNNNNNNNNNNNNNNNNNNNNNNNNNNNNNNNNNNNNNNNNNNNNNNNNNNNNNNNN
NNNNNNNNNNNNNNNNNNNNNNNNNNNNNNNNNNNNNNNNNNNNNNNNNNNNNNNNNNNN
NNNNNNNNNNNNNNNNNNNNNNNNNNNNNNNNNNNNNNNNNNNNNNNNNNNNNNNNNNNN
NNNNNNNNNNNNNNNNNNNNNNNNNNNNNNNNNNNNNNNNNNNNNNNNNNNNNNNNNNNN
NNNNNNNNNNNNNNNNNNNNNNNNNNNNNNNNNNNNNNNNNNNNNNNNNNNNNNNNNNNN
NNNNNNNNNNNNNNNNNNNNNNNNNNNNNNNNNGNTCCTTTAAGTCTTGAAGGAAAAGCT
GAAGGTGATTTGGTAAAACTGTGTAAACAATTACATCAACAATTATCTAAACTAGAGGAG
GAAGTGTATGACTGGGAGGTGAAAATCAGAAAACAAGATCAAGAGATTATCACATTAACA
TTAAAAGTAAATGATTCTAAGGGAAAATTCGCCAAACCAGTCTTAAAGAAAGTCAACAAA
ACAGAAAGCAAATTTAAAAAACTAACTAGTAAAACATCAAAAGATAAAGCAGATTTCCGA
GATAACCTGAAATCCACAGGACAAAGTAAATTTGCAATAGATGAAGAAGAGAAGGCTGAA
>Contig330|Mytilus_trossulus|GA36K|Allele_2
NNNNNNNNNNNNNNNNNNNNNNNNNNNNNNNNNNNNNNNNNNNNNNNNNNNNNNNNNNNN
NNNNNNNNNNNNNNNNNNNNNNNNNNNNNNNNNNNNNNNNNNNNNNNNNNNNNNNNNNNN
NNNNNNNNNNNNNNNNNNNNNNNNNNNNNNNNNNNNNNNNNNNNNNNNNNNNNNNNNNNN
NNNNNNNNNNNNNNNNNNNNNNNNNNNNNNNNNNNNNNNNNNNNNNNNNNNNNNNNNNNN
NNNNNNNNNNNNNNNNNNNNNNNNNNNNNNNNNNNNNNNNNNNNNNNNNNNNNNNNNNNN
NNNNNNNNNNNNNNNNNNNNNNNNNNNNNNNNNNNNNNNNNNNNNNNNNNNNNNNNNCTG
ANNNNNNAATGGTCAGCAAATACAGAAGAATCGGTCAATACAAGTGATATTCCAGAACAA
AGAACAACAAATNNNNNNNNNNNNNNNNNNNNNNNNNNNNNNNNNNNNNNNNNNNNNNNN
NNNNNNNNNNNNNNNNNNNNNNNNNNNNNNNNNNNNNNNNNNNNNNNNNNNNNNNNNNNN
NNNNNNNNNNNNNNNNNNNNNNNNNNNNNNNNNNNNNNNNNNNNNNNNNNNNNNNNNNNN
NNNNNNNNNNNNNNNNNNNNNNNNNNNNNNNNNNNNNNNNNNNNNNNNNNNNNNNNNNNN
NNNNNNNNNNNNNNNNNNNNNNNNNNNNNNNNNNNNNNNNNNNNNNNNNNNNNNNNNNNN
NNNNNNNNNNNNNNNNNNNNNNNNNNNNNNNNNNNNNNNNNNNNNNNNNNNNNNNNNNNN
NNNNNNNNNNNNNNNNNNNNNNNNNNNNNNNNNNNNNNNNNNNNNNNNNNNNNNNNNNNN
NNNNNNNNNNNNNNNNNNNNNNNNNNNNNNNNNGNTCCTTTAAGTCTTGAAGGAAAAGCT
GAAGGTGATTTGGTAAAACTGTGTAAACAATTACATCAACAATTATCTAAACTAGAGGAG
GAAGTGTATGACTGGGAGGTGAAAATCAGAAAACAAGATCAAGAGATTATCACATTAACA
TTAAAAGTAAATGATTCTAAGGGAAAATTCGCCAAACCAGTCTTAAAGAAAGTCAACAAA
ACAGAAAGCAAATTTAAAAAACTAACTAGTAAAACATCAAAAGATAAAGCAGATTTCCGA
GATAACCTGAAATCCACAGGACAAAGTAAATTTGCAATAGATGAAGAAGAGAAGGCTGAA
>Contig344|Mytilus_trossulus|GA36K|Allele_1
NNNNNNNNNNNNNNNNNNNNNNNNNNNNNNNNNNNNNNNNNNNNNAGAATGTCTAACAGA
TATGAATGTAACGCGTTTGAATACAATTTTGCCATTTTGGTAAGAATTCCTGACAGTTTT
CAGAATAGTGCAAGAAAATTTGATCCCGAGGCAGAGGTTGACATGGAAAAAGCGCNNNNA
GNNNNCAAAGATCTTGTGGAGACTCTAAAAAAATGTGATGTGAGAACAATTGAGCTTGAT
GGGACAGAAGAATACCCAGAATGTCCGTTTGTTGACGACTGTGTTGTAGCTATTGGTAAT
ACGGCCCTTATAACAAGACCTGGAAGTAAAACTAGACAAGGAGAGGTTAGTGAAATCAGA
CGATATTTACAGAGTCAGATGAAAATGACCATNNNAGAGATTAGAGATCCTGATGCGATN
NNNNNNNNAGGAGATGTATTATTTACAGGAAAAGAGATATTTGTTGNNNNNNNNNNNNNN
NNNNNNNNNNNNNNNNNNNNNNNNNNNNNNNNNNNNNNNNNNNNNNNNNNNNNNNNNNNN
NNNNNNNNNNNN------------------------------------------------
------------------------------------------------------------
------------------------------------------------------------
------------------------------------------------------------
------------------------------------------------------------
------------------------------------------------------------
---------------------------------------------------------
>Contig344|Mytilus_trossulus|GA36K|Allele_2
NNNNNNNNNNNNNNNNNNNNNNNNNNNNNNNNNNNNNNNNNNNNNAGAATGTCTAACAGA
TATGAATGTAACGCGTTTGAATACAATTTTGCCATTTTGGTAAGAATTCCTGACAGTTTT
CAGAATAGTGCAAGAAAATTTGATCCCGAGGCAGAGGTTGACATGGAAAAAGCGCNNNNA
GNNNNCAAAGATCTTGTGGAGACTCTAAAAAAATGTGATGTGAGAACAATTGAGCTTGAT
GGGACAGAAGAATACCCAGAATGTCCGTTTGTTGACGACTGTGTTGTAGCTATTGGTAAT
ACGGCCCTTATAACAAGACCTGGAAGTAAAACTAGACAAGGAGAGGTTAGTGAAATCAGA
CGATATTTACAGAGTCAGATGAAAATGACCATNNNAGAGATTAGAGATCCTGATGCGATN
NNNNNNNNAGGAGATGTATTATTTACAGGAAAAGAGATATTTGTTGNNNNNNNNNNNNNN
NNNNNNNNNNNNNNNNNNNNNNNNNNNNNNNNNNNNNNNNNNNNNNNNNNNNNNNNNNNN
NNNNNNNNNNNN------------------------------------------------
------------------------------------------------------------
------------------------------------------------------------
------------------------------------------------------------
------------------------------------------------------------
------------------------------------------------------------
---------------------------------------------------------
>Contig357|Mytilus_trossulus|GA36K|Allele_1
ATGAACGGATCAAACACAAATAATGATCCAATTATACTGGCAACTGCAGGATACGATCAC
ACGGTCAGATTTTGGCAGGCTTACAGTGGAATTTGTCTGAGAACTGTGCAACATCCAGAC
TCTCAAGTAAATGCATTGGAAATCACTCCAGACAAGCAATTAATTGCTGCAGCTGGTTAC
CAGCACATTCGAATGTATGATTTGAACTCAAATAACCCAAACCCTGTGATTAACTATGAT
GGAATATCAAAGAATGTAACTGGACTAGGTTTCCATGAAGATGGCAAGTGGATGTACACA
GGAGGGGAAGACAATGCTGTAAGAATCTGGGATTTAAGGTCAAGAAATTTACAGTGCCAA
AGAATATTCCAAGTAAATGCTCCAGCTAACTGTGTGTGCTTACATCCTAATCAGGGAGAA
CTATTTATTGGAGATCAGAGTGGATCAATACATGTGTGGGATCTGAAAACAGATAATAAT
GAGCAGTTGATACCAGAACAAGATGCCTCCATACAGTCTATCAGTATAGATCCCATGGGA
ACCATGATGGCTGCTGTAAATAATAAGGGTAACTGTTATATATGGAATTTGACAGGAGGC
AAAGGAACAGAACCCACTAAATTACACCCTAAATCAAAGTTTGAAGCCCACAGTAGATAC
GTTCTAAAGTGTTTATTTAGTCCAGATTCTACGTTATTAGCCACCACATCAGCTGATCAA
ACGGCCAAAATATGGCGAACAGCAGATCTGACATTAATGACAGAATTAAAAGAGACGGCA
CAGAGATGGGTGTGGGACTGTGCATTTAGTGGAGATTCACAGTATATTATCACAGCATCA
TCAGATAACATGGCCAGATTATGGAGTGTAGATACTGGAGAGGTCAAGAAGGAATATAGT
GGACATCAAAAAGCTGTTGTGTGTTTAGCATTTAGAGATGNNNNNNNNNNN
>Contig357|Mytilus_trossulus|GA36K|Allele_2
ATGAACGGATCAAACACAAATAATGATCCAATTATACTGGCAACTGCAGGATATGATCAC
ACGGTCAGATTTTGGCAGGCTTACAGTGGAATTTGTCTGAGGACTGTGCAACATCCAGAC
TCTCAAGTAAATGCATTGGAAATCACTCCAGACAAGCAATTGATTGCTGCAGCTGGTTAC
CAGCACATTCGTATGTATGATTTGAATTCAAATAATCCAAACCCTGTGATTAATTATGAT
GGAATATCAAAGAATGTAACTGGACTAGGTTTCCATGAAGATGGCAAGTGGATGTACACA
GGAGGGGAAGACAATGCTGTAAGAATCTGGGATTTAAGGTCAAGAAATTTACAGTGCCAA
AGAATATTCCAAGTAAATGCTCCAGCTAACTGTGTGTGCTTACATCCTAATCAGGGAGAA
CTATTTATTGGAGATCAGAGTGGATCAATACTTGTGTGGGATCTGAAAACTGATAATAAT
GAGCAGTTGATACCAGAACAAGATGCCTCCATACAGTCTATCAGTATAGATCCCATGGGA
ACCATGATGGCTGCTGTAAATAATAAGGGTAACTGTTATATATGGAATTTGACTGGAGGC
AAAGGAACAGAGCCCACTAAATTACACCCTAAATCAAAGTTTGAAGCCCACAGTAGATAC
GTTCTCAAGTGTTTATTTAGTCCAGATTCTACGTTATTGGCCACCACATCAGCTGATCAA
ACGGCCAAAATATGGCGGACAGCAGATCTGTCATTAATGACAGAATTAAAAGAGACGGCA
CAGAGATGGGTGTGGGACTGTGCATTTAGTGGAGATTCACAGTATATTATCACAGCATCA
TCAGATAACATGGCCAGATTATGGAGTGTAGATACTGGAGAGGTCAAGAAGGAATATAGT
GGACATCAAAAAGCTGTTGTGTGTTTAGCATTTAGAGATGNNNNNNNNNNN
>Contig364|Mytilus_trossulus|GA36K|Allele_1
NNNNNNNNNNNNNNNNNNNNNNNNNNNNNNNNNNNNNNNNNNNNNNNNNNNNNNNNNNNN
NNNNNNNNNNNNNNNNNNNNNNNNNNNNNNNNNNNNNNNNNNNNNNNNNNNNNNNNNNNN
NNNNNNNNNNNNNNNNNNNNNNNNNNNNNNNNNNNNNNNNNNNNNNNNNNNNNNNNNNNN
NNNNNNNNNNAATCAGGCCTTGGAAAATCANNNNNNNNNNNNNNNNNNTTTCTAACAGAT
TTATACCCTGAAAGACAGATACATTCTGCAGCAGAAAAAATCAAGCAGACANNNNNNNNN
NNNNNNNNNNNNNNNNNNNNNNNNNNNNNNNNNNNNNNNNNNNNNNNNNNNNNNNNNNNN
NNNNNNNNNNNNNNNNNNNNNNNNNNNNNNNNNNNNNNNNNNNNNNNNNNNNNNNNNNNN
NNNNNNNNNNNNNNNNNNNNNNNNNNNNNNNNNNNNNNNNNNNNNNNCANNCNNNNNNNN
NNNNNNNNNNNNNNNNNNNNNNNNNNNNNNNNNNNNNNCCCCTCANGTCATGGGTTACGA
CCCCTTGACATCANNNNNNNNNNNNNNNNNNNNNNNNNNNNNNNNNNNNNNNNNNNNNNN
NNNNNNNNNNNNNNNNNNNNNNNNNNNNNNNNNNNNNNNNNNNNNNNNNNNGTTTTGGAC
CAGATAGATGAGTATGGAATCAGTATTTACCCTCTACCTGATTGTGATTCAGACGAAGAT
GAAGACTACAGAGAACAGTGTCGTCAGCTCAAGGAAGCAGTGCCTTTTGNAGTTATTNNN
NNNNNNNNNNNNNNNNNNNNNNNNNNNNNNNNNNNNNNNNNNNNNNNNNNNNNNNNNNNN
NNNNNNNNNNNNGAGANTCCAGAACATTGTGATTTCATCAAACTGAGAACCATGCTCATT
ACACATATGCAGGACTTACAAGAAGTTACACAAGAAGTGCATTATGAGAACTTNNNNNNN
NNNNNNNNNNNNNNNNNNNNNNNNNNNNNNNNNNNNNNNNNNNNNNNNNNNNNNNNNNNN
CCTGAAAGTANNNNNNNTGGNNNNGAGAAGGAAAAACAATTACAAGAAAAAGATGCAGAG
CTGAGGAGGATGCAAGAGATGGTAGCTAGAATGCAGGCTGAGATGGAACAACAAAAACGT
ATGGCTGGAACACCAGGAAAACAAAATGGGGGAATCAAAACAGAAAATGTC
>Contig364|Mytilus_trossulus|GA36K|Allele_2
NNNNNNNNNNNNNNNNNNNNNNNNNNNNNNNNNNNNNNNNNNNNNNNNNNNNNNNNNNNN
NNNNNNNNNNNNNNNNNNNNNNNNNNNNNNNNNNNNNNNNNNNNNNNNNNNNNNNNNNNN
NNNNNNNNNNNNNNNNNNNNNNNNNNNNNNNNNNNNNNNNNNNNNNNNNNNNNNNNNNNN
NNNNNNNNNNAATCAGGCCTTGGAAAATCANNNNNNNNNNNNNNNNNNTTTCTAACAGAT
TTATATCCTGAAAGACAGATACATTCTGCAGCAGAAAAGATCAAGCAGACANNNNNNNNN
NNNNNNNNNNNNNNNNNNNNNNNNNNNNNNNNNNNNNNNNNNNNNNNNNNNNNNNNNNNN
NNNNNNNNNNNNNNNNNNNNNNNNNNNNNNNNNNNNNNNNNNNNNNNNNNNNNNNNNNNN
NNNNNNNNNNNNNNNNNNNNNNNNNNNNNNNNNNNNNNNNNNNNNNNCANNCNNNNNNNN
NNNNNNNNNNNNNNNNNNNNNNNNNNNNNNNNNNNNNNCCCCTCANGTCATGGGTTACGA
CCGCTTGACATCANNNNNNNNNNNNNNNNNNNNNNNNNNNNNNNNNNNNNNNNNNNNNNN
NNNNNNNNNNNNNNNNNNNNNNNNNNNNNNNNNNNNNNNNNNNNNNNNNNNGTTTTGGAC
CAGATAGATGAGTATGGAATCAGTATTTACCCTCTACCTGATTGTGATTCAGATGAAGAT
GAAGACTACAGAGAACAGTGTCGTCAGCTCAAGGAAGCAGTGCCTTTTGNAGTTATTNNN
NNNNNNNNNNNNNNNNNNNNNNNNNNNNNNNNNNNNNNNNNNNNNNNNNNNNNNNNNNNN
NNNNNNNNNNNNGAGANTCCAGAACATTGTGATTTCATCAAACTGAGGACCATGCTCATT
ACACATATGCAGGACTTACAAGAAGTTACACAAGAAGTGCATTATGAGAACTTNNNNNNN
NNNNNNNNNNNNNNNNNNNNNNNNNNNNNNNNNNNNNNNNNNNNNNNNNNNNNNNNNNNN
CCTGAAAGTANNNNNNNTGGNNNNGAGAAGGAAAAACAATTACAAGAAAAAGATGCAGAG
CTGAGGAGGATGCAGGAGATGGTAGCTAGAATGCAGGCTGAGATGGAGCAACAAAAACGT
ATGGCTGGAACACCAGGCAAACAAAATGGGGGAATCAAAACAGAAAATGTC
>Contig377|Mytilus_trossulus|GA36K|Allele_1
NNNNNNNNNNNNNNNNNNNNNNNNNNNNNNNNNNNNNNNNNNNNNNNNNNNNNNNNNNNN
NNNNNNNNNNNNNNNNNNNNNNNNNNNNNNNNNNNNNNNNNNNNNNNNNNNNNNNNNNNN
NNNNNNNNNNNNNNNNNNNNNNNNNNNNNNNNNNNNNNNNNNNNNNNNNNNNNNNNNNNN
NNNNNNNNNNNNNNNNNNNNNNNNNNNNNNNNNNNNNNNNNNNNNNNNNNNNNNNNNNNN
NNNNNNNNNNNNNNNNNNNNNNNNNNNNNNNNNNNNNNNNNNNNNNNNNNNNNNNNNNNN
NNNNNNNNNNNNNNNNNNNNNNNNNNNNNNNNNNNNNNNNNNNNNNNNNNNNNNNNNNNN
NNNNNNNNNNNNNNNNNNNNNNNNNNNNNNNNNNNNNNNNNNNNNNNNNNNNNNNNNNNN
NNNNNNNNNNNNNNNNNNNNNNNNNNNNNNNNNNNNNNNNNNNNNNNNNNNNNNNNNNNN
NNNNNNNNNNNNNNNNNNNNNNNNNNNNNNNNNNNNNNNNNNNNNNNNNNNNNNNNNNNN
NNNNNNNNNNNNNNNNNNNNNNNNNNNNNNNNNNNNNNNNNNNNNNNNNNNNNNNNNNNN
NNNNNNNNNNNNNNNNNNNNNNNNNNNNNNNNNNNNNNNNNNNNNNNNNNN---------
------------------------------------------------------------
------------------------------------------------------------
------------------------------------------------------------
------------------------------------------------------------
------------------------------------------------------------
------------------------------------------------------------
------------------------------------------------
>Contig377|Mytilus_trossulus|GA36K|Allele_2
NNNNNNNNNNNNNNNNNNNNNNNNNNNNNNNNNNNNNNNNNNNNNNNNNNNNNNNNNNNN
NNNNNNNNNNNNNNNNNNNNNNNNNNNNNNNNNNNNNNNNNNNNNNNNNNNNNNNNNNNN
NNNNNNNNNNNNNNNNNNNNNNNNNNNNNNNNNNNNNNNNNNNNNNNNNNNNNNNNNNNN
NNNNNNNNNNNNNNNNNNNNNNNNNNNNNNNNNNNNNNNNNNNNNNNNNNNNNNNNNNNN
NNNNNNNNNNNNNNNNNNNNNNNNNNNNNNNNNNNNNNNNNNNNNNNNNNNNNNNNNNNN
NNNNNNNNNNNNNNNNNNNNNNNNNNNNNNNNNNNNNNNNNNNNNNNNNNNNNNNNNNNN
NNNNNNNNNNNNNNNNNNNNNNNNNNNNNNNNNNNNNNNNNNNNNNNNNNNNNNNNNNNN
NNNNNNNNNNNNNNNNNNNNNNNNNNNNNNNNNNNNNNNNNNNNNNNNNNNNNNNNNNNN
NNNNNNNNNNNNNNNNNNNNNNNNNNNNNNNNNNNNNNNNNNNNNNNNNNNNNNNNNNNN
NNNNNNNNNNNNNNNNNNNNNNNNNNNNNNNNNNNNNNNNNNNNNNNNNNNNNNNNNNNN
NNNNNNNNNNNNNNNNNNNNNNNNNNNNNNNNNNNNNNNNNNNNNNNNNNN---------
------------------------------------------------------------
------------------------------------------------------------
------------------------------------------------------------
------------------------------------------------------------
------------------------------------------------------------
------------------------------------------------------------
------------------------------------------------
>Contig387|Mytilus_trossulus|GA36K|Allele_1
NNNNNNNNNNNNNNNNNNNNNNNNNNNNNNNNNNNNCACACATATTTTTACTTTCCGCAT
TTTAACAGGATGAAGTTCAAGTTTAGGGAAGAGCACACATTCGAACAAAGAAAAGCAGAA
TCAACAAAGATTAAAGATAAATACCCAGAGAGAATACCTGTAATAGTAGAAAAAGATCCA
AAGTCTCACATACAAGATATAGACAAAAGAAAATTCCTTGTACCTAATGACATTTCTGTA
GCTCAGTTCATGTGGATTATACGAAAAAGAATTCAACTACCATCAGAGAAAGCTATCTTC
TTGTTTGTTGGCAAAGTACTGCCACAATCCAGTGCCAGTATGGGACAAGTTTACGAAGAA
CATAAAGATGATGATGGTTTCTTATACATTGCTTATAGTGGAGAAAATACATTTGGATGT
>Contig387|Mytilus_trossulus|GA36K|Allele_2
NNNNNNNNNNNNNNNNNNNNNNNNNNNNNNNNNNNNCACACATATTTTTACTTTCCGCAT
TTTAACAGGATGAAGTTCAAGTTTAGGGAAGAGCACACATTTGAACAAAGAAAAGCAGAA
TCAACAAAGATTAAAGATAAATACCCTGAGAGAATACCTGTGATAGTAGAAAAAGATCCC
AAGTCTCACATACAAGATATAGACAAAAGAAAATTCCTTGTACCTAATGACATTTCTGTA
GCTCAGTTTATGTGGATTATACGAAAAAGAATTCAACTGCCATCAGAGAAAGCTATCTTC
TTGTTTGTTGGCAAAGTACTGCCACAATCCAGTGCCAGTATGGGACAAGTTTACGAAGAA
CATAAAGATGATGATGGTTTCTTATACATTGCTTATAGTGGAGAAAATACATTTGGATGT
>Contig410|Mytilus_trossulus|GA36K|Allele_1
---------------------------------------NNNNNNNNNNNNNNNNNNNNN
NNNNNNNNNNNNCGAAAATCAAAATTCCGGCTTGCCTTTGCCCTGACG------------
------------------------------------------------------------
------------------------------------------------------AAGATG
TTAAACTTTATAAATACA------------------------------------------
GCTGATGTAGATAAAGCAGTTAATGCAGCAAAAGAGGCCTTCCGACTGGGATCACCATGG
AGACGGATGGATGCTGCTCACAGAGGACTTCTATTGAACCGACTAGCAGACTTAATGGAG
AGAGATAGAGGTTACCTAGCTTCTTTGGAAACTCTTGACAATGGAAAGCCTTATCAAGTG
GCCTTTGCTGCTGACCTTGAACTCTCCATCAAATGCTTCAGGTACTATGCAGGATGGGCA
GACAAAAACCATGGAAAGGTTATTCCTATCTGTGGTGATTTCTACAGCTACACAAGACAT
GAACCTGTAGGCATCTGTGGACAAATTATTCCTTGGAATTTTCCTTTGCTGATGCAGGCA
TGGAAATTAGGACCAGCTTTATCAATGGGTAACTGTGTAGTAATGAAGACAGCAGAACAG
ACGCCACTGACAGCTTTGTATGTGGCTCAGTTAGCAGCAGAGGCAGGGTTTCCACCAGGA
GTATTGAACATTGTACCAGGTTATGGTCCAACTGCTGGTGCTGCTATAGCCAATCATCCA
GATGTAGACAAAGTGGCATTTACTGGATCTACAGAGGTTGGAAAAATNNNNNNNNNNNNN
NNNNNNNNNNNNNNN---------------------------------------------
------------------------------------------------------------
------------------------------------------------------------
------------------------------------------------------------
------------------------------------------------------------
------------------------------------------------------------
------------------------------------------------------------
---------------------------
>Contig410|Mytilus_trossulus|GA36K|Allele_2
---------------------------------------NNNNNNNNNNNNNNNNNNNNN
NNNNNNNNNNNNCGAAAATCAAAATTCCGGCTTGCCTTTGCCCTGACG------------
------------------------------------------------------------
------------------------------------------------------AAGATG
TTAAACTTTATAAATACA------------------------------------------
GCTGATGTAGATAAAGCAGTTAATGCAGCAAAAGAGGCCTTCCGACTGGGATCACCATGG
AGACGGATGGATGCTGCTCATAGAGGACTTCTGTTGAACCGACTAGCAGACTTAATGGAG
AGAGATCGAGGTTACCTAGCTTCTTTGGAAACTCTTGACAATGGAAAGCCTTATCAAGTG
GCCTTTGCTGCTGACCTTGAACTCTCCATCAAATGCTTCAGGTACTATGCAGGATGGGCA
GACAAAAACCATGGAAAGGTTATTCCTATCTGTGGTGATTTCTACAGCTACACAAGACAT
GAACCTGTAGGCATCTGTGGACAAATTATTCCTTGGAATTTTCCTTTGCTGATGCAGGCA
TGGAAATTAGGACCTGCTTTATCAATGGGTAACTGTGTTGTAATGAAGACAGCAGAACAG
ACGCCACTGACAGCTTTGTATGTGGCTCAGTTAGCAGCAGAGGCAGGGTTTCCACCAGGA
GTATTGAACATTGTACCAGGTTATGGTCCAACTGCTGGTGCTGCTATAGCCAATCATCCA
GATGTAGACAAAGTGGCATTTACTGGATCTACAGAGGTTGGAAAAATNNNNNNNNNNNNN
NNNNNNNNNNNNNNN---------------------------------------------
------------------------------------------------------------
------------------------------------------------------------
------------------------------------------------------------
------------------------------------------------------------
------------------------------------------------------------
------------------------------------------------------------
---------------------------
>Contig420|Mytilus_trossulus|GA36K|Allele_1
------------------------------------------------------------
------------------------------------------------------------
------------------------------------------------------------
------------------------------------------------NNNNNNNNNNNN
NNNNNNNNNNNNNNNNNNNNNNNNNNNNNNNNNNNNNNNNNNNNNNNNNNNNNNNNNNNN
NNNNNNNNNNNNNNNNNNNNNNNNNNNNNNNNNNNNNNNNNNNNNNNNNNNNNNNNNNNN
NNNNNNNNNNNNNNNNNNNNNNNNNNNNNNNNNNNNNNNNNNNNNNNNNNNNNNNNNNNN
NNNNNNNNNNNNNNNNNNNNNNNNNNNNNNNNNNNNNNNNNNNNNNNNNNNNNNNNNNNN
NNNNNNNNNNNNNNNNNNNNNNNNNNNNNNNNNNNNNNNNNNNNNNNNNNNNNNNNNNNN
NNNNNNNNNNNNNNNNNNNNNNNNNNNNNNNNNNNNNNNNNNNNNNNNNNNNNNNNNNNN
NNNNNNNNNNNNNNNNNNNNNNNNNNNNNNNNNNNNNNNNNNNNNNNNNNNNNNNNNNNN
NNNNNNNNNNNCAGAAAACCACCACCNNCACCAAAACAAGAGGAATTTGAGCAGTTGGAG
TATGAGGTACCAGAGGAAATATTGAAAGGAGAAATGCCACAGGATGACTATANGNNNNNN
NNNNNNNNNNNNNNNNNNNNNNNNNNNNNNNNNNNNNNNNNNNNNNNNNNNNNNNNNNNN
NNNNNNNNNNNNNNNNNNNNNNNNNNNNNNNNNNNNNNNNNNNNNNNNNNNNNNNNNNNN
NNNNNNNNNNNNNNNNNNNNNNNNNNNNNNNNNNNNNNNNNNNNNNNNNNNNNNNNNNNN
NNNNNNNNNNNNNNNNNNNNNNNNNNNNNNNNNNNNNNNNNNNNNNNNNNNNNNNNNNNN
NNNNNNNNNNNNNNNNNNNNNNNNNNNNNNNNNNNNNNNNNNNNNNNNNNNNNNNNNNNN
NNNNNNNNNNNNNNNNNNNNNNNNNNNNNNNNNNNNNNNNNNNNNNNNNNNNNNNNNNNN
NNNNNNNNNNNNNNNNNNNNNNNNNNNNNNNNNNNNNNNNNNNNNNNNNNNNNNNNNNNN
NNNNNNNNNNNNNNNNNNNNNNNNNNNNNNNNNNNNNNNNNNNNNNNNNNNNNNNNNNNN
NNNNNNNNNNNNNNNNNNNNNCACAGATTGATATTAGCTAANNNNNNNNNNNNNNNNNNN
NNNNNNNNNNNNNNN
>Contig420|Mytilus_trossulus|GA36K|Allele_2
------------------------------------------------------------
------------------------------------------------------------
------------------------------------------------------------
------------------------------------------------NNNNNNNNNNNN
NNNNNNNNNNNNNNNNNNNNNNNNNNNNNNNNNNNNNNNNNNNNNNNNNNNNNNNNNNNN
NNNNNNNNNNNNNNNNNNNNNNNNNNNNNNNNNNNNNNNNNNNNNNNNNNNNNNNNNNNN
NNNNNNNNNNNNNNNNNNNNNNNNNNNNNNNNNNNNNNNNNNNNNNNNNNNNNNNNNNNN
NNNNNNNNNNNNNNNNNNNNNNNNNNNNNNNNNNNNNNNNNNNNNNNNNNNNNNNNNNNN
NNNNNNNNNNNNNNNNNNNNNNNNNNNNNNNNNNNNNNNNNNNNNNNNNNNNNNNNNNNN
NNNNNNNNNNNNNNNNNNNNNNNNNNNNNNNNNNNNNNNNNNNNNNNNNNNNNNNNNNNN
NNNNNNNNNNNNNNNNNNNNNNNNNNNNNNNNNNNNNNNNNNNNNNNNNNNNNNNNNNNN
NNNNNNNNNNNCAGAAAACCACCACCNNCACCAAAACAAGAGGAATTTGAGCAGTTGGAG
TATGAGGTACCAGAGGAAATATTGAAAGGAGAAATGCCACAGGATGACTATANGNNNNNN
NNNNNNNNNNNNNNNNNNNNNNNNNNNNNNNNNNNNNNNNNNNNNNNNNNNNNNNNNNNN
NNNNNNNNNNNNNNNNNNNNNNNNNNNNNNNNNNNNNNNNNNNNNNNNNNNNNNNNNNNN
NNNNNNNNNNNNNNNNNNNNNNNNNNNNNNNNNNNNNNNNNNNNNNNNNNNNNNNNNNNN
NNNNNNNNNNNNNNNNNNNNNNNNNNNNNNNNNNNNNNNNNNNNNNNNNNNNNNNNNNNN
NNNNNNNNNNNNNNNNNNNNNNNNNNNNNNNNNNNNNNNNNNNNNNNNNNNNNNNNNNNN
NNNNNNNNNNNNNNNNNNNNNNNNNNNNNNNNNNNNNNNNNNNNNNNNNNNNNNNNNNNN
NNNNNNNNNNNNNNNNNNNNNNNNNNNNNNNNNNNNNNNNNNNNNNNNNNNNNNNNNNNN
NNNNNNNNNNNNNNNNNNNNNNNNNNNNNNNNNNNNNNNNNNNNNNNNNNNNNNNNNNNN
NNNNNNNNNNNNNNNNNNNNNCACCGATTGATATTAGCTAANNNNNNNNNNNNNNNNNNN
NNNNNNNNNNNNNNN
>Contig428|Mytilus_trossulus|GA36K|Allele_1
NNNNNNNNNNNNNNNNNNNNNNNNNNNNNNNNNNNNNNNNNNNNNNNNNNNNNNNNNNNN
NNNNNNNNNNNNNNNNNNNNNNNNNNNNNNNNNNNNNNNNNNNNNNNATTAAAGGAGACA
AATGAGCAGGGTATTGCAGAATTGACACTTCAATTATCTGGCTTGCTGCAGTCAGTTCAG
GGTCTTCCTGAAGATGATATCAAAGATTTTATCAAATCAATCAAAGATGCGTATAAAGCT
AATTCAGGGAAATATGCTTCCTTAATACACAAGAAAATTAGTACGGACGCTCTACATTGC
CCAACAGTCGTAAAGTATGTTCAATGTTGTGAGTCGTATATAGAAAACTGTGCAAAGATC
TGCTACCTAGCGGCTGTACAAGATCCTCCTATGTTGCTTCATTTTGACCCAGANAATGTG
TACGATAAACAAATTTTCAAAGAGTACACAACAATGGGACGCAGAGTAAAGTTTTTGGTG
TGGCCTGCTTTATTTTTACACAAAGGTGGTCCTCTTCTTTCAAAAGGGGTTGTGCAACCT
TTACCAGATGTTGAT
>Contig428|Mytilus_trossulus|GA36K|Allele_2
NNNNNNNNNNNNNNNNNNNNNNNNNNNNNNNNNNNNNNNNNNNNNNNNNNNNNNNNNNNN
NNNNNNNNNNNNNNNNNNNNNNNNNNNNNNNNNNNNNNNNNNNNNNNATTAAAGGAGATA
AATGAGCAGGGTATTGCAGAATTGACACTTCAATTATCTGGCTTGCTGCAGTCAGTTCAG
GGTCTTCCTGAAGATGATATCAAAGATTTTATCAAATCAATCAAAGATGCGTATAAAGCT
AATTCAGGGAAATATGCTTCCTTAATACACAAGAAAATTAGTACGGACGCTCTACATTGC
CCAACAGTCGTAAAGTATTTTCAATGTTGTGAGTCGTATATAGAAAACTGTGCAAAGATC
TGCTACCTAGCGGCTGTACAAGATCCTCCTATGTTGCTTCATTTTGACCCAGANACTGTG
TACGATAAACAAATTTTCAAAGAGTACACAACAATGGGACGCAGAGTAAAGTTTTTGGTG
TGGCCTGCTTTATTTTTGCACAAAGGTGGTCCTCTTCTTTCAAAAGGGGTTGTGCAACCT
TTACCAGATGTTGAT
>Contig429|Mytilus_trossulus|GA36K|Allele_1
NNNNNNNNNNNNNNNNNNNNNNNNNNNNNNNNNNNNNNNNNNNNNNNNNNNNNNNNNNNN
NNNNNNNNNNNNNNNNNNNNNNNNNNNNNNNNNNNNNNNNNNNNNNNNNNNNNNNNNNNN
NNNNNNNNNNNNNNNNNNNNNNNNNNNNNNNNNNNNNNNNNNNNNNNNNNNNNNNNNNNN
NNNNNNNNNNNNNNNNNNNNNNNNNNNNNNNNNNNNNNNNNNNNNNNNNNNNNNNNNNNN
NNNNNNNNNNNNNNNNNNNNNNNNNNNNNNNNNNNNNNNNNNNNNNNNNNNNNNNNNNNN
NNNNNNNNNNNNNNNNNNNNNNNNNNNNNNNNNNNNNNNNNNNNNNNNNNNNNNNNNNNN
NNNNNNNNNNNNNNNNNNNNNNNNNNNNNNNNNNNNNNNNNNNNNNNNNNNNNNNNNNNN
NNNNNNNNNNNNNNNNNNNNNNNNNNNNNNNNNNNNNNNNNNNNNNNNNNNNNNNNNNNN
NNNNNNNNNNNNNNNNNNNNNNNNNNNNNNNNNNNNNNNNNNNNNNNNNNNNNNNNNNNN
NNNNNNNNNNNNNNNNNNNNNNNNNNNNNNNNNNNNNNNNNNNNNNNNNNNNNNNNNNNN
NNNNNNNNNNNNCATTGGTCTAAANAAGGAGAGCCTCTTCCTGATGATAATAGAATCCAT
ATTGAAGATGATGGACCTTATGTGGGTGCCAAACTCCTCATTTACAGCTTGACATTTGAA
GATCAAGGAGACTATGAATGTTATTCCAACTCAACCGGTGCCTTTAATGGTACCTCAGCT
ATTGTTAAATTGAGGGTCAAAGATCGTCTGGCTGCCTTGTGGCCATTCCTTGGAATTGTT
GCTGAAGTAATTATTCTGTGCATCATTATATTTATCTATGAGAAGAAGAAGAGCAAAGAG
ATGGAAGATGAAGTTGACTCCCCAGCCACTGACGATGCTAAAGTTCATATAGACAGAGAT
GATGTCAGACAAAGAAACAACAGAGCC
>Contig429|Mytilus_trossulus|GA36K|Allele_2
NNNNNNNNNNNNNNNNNNNNNNNNNNNNNNNNNNNNNNNNNNNNNNNNNNNNNNNNNNNN
NNNNNNNNNNNNNNNNNNNNNNNNNNNNNNNNNNNNNNNNNNNNNNNNNNNNNNNNNNNN
NNNNNNNNNNNNNNNNNNNNNNNNNNNNNNNNNNNNNNNNNNNNNNNNNNNNNNNNNNNN
NNNNNNNNNNNNNNNNNNNNNNNNNNNNNNNNNNNNNNNNNNNNNNNNNNNNNNNNNNNN
NNNNNNNNNNNNNNNNNNNNNNNNNNNNNNNNNNNNNNNNNNNNNNNNNNNNNNNNNNNN
NNNNNNNNNNNNNNNNNNNNNNNNNNNNNNNNNNNNNNNNNNNNNNNNNNNNNNNNNNNN
NNNNNNNNNNNNNNNNNNNNNNNNNNNNNNNNNNNNNNNNNNNNNNNNNNNNNNNNNNNN
NNNNNNNNNNNNNNNNNNNNNNNNNNNNNNNNNNNNNNNNNNNNNNNNNNNNNNNNNNNN
NNNNNNNNNNNNNNNNNNNNNNNNNNNNNNNNNNNNNNNNNNNNNNNNNNNNNNNNNNNN
NNNNNNNNNNNNNNNNNNNNNNNNNNNNNNNNNNNNNNNNNNNNNNNNNNNNNNNNNNNN
NNNNNNNNNNNNCATTGGTCTAAANAAGGAGAGCCTCTTCCTGATGATAATAGAATCCAT
ATTGAAGATGATGGACCTTATGTGGGTGCCAAACTCCTCATTTACAGCTTGACATTTGAA
GATCAAGGAGACTATGAATGTTATTCCAACTCAACCGGTGCCTTTAATGGTACCTCAGCT
ATTGTTAAATTGAGGGTCAAAGATCGTCTGGCTGCCTTGTGGCCATTCCTTGGAATTGTT
GCTGAAGTCATTATTCTGTGCATCATTATATTTATCTATGAGAAGAAGAAGAGCAAAGAG
ATGGAAGATGAAGTTGACTCCCCAGCCACTGACGATGCTAAAGTTCATATAGACAGAGAT
GATGTCAGACAAAGAAACAACAGAGCC
>Contig430|Mytilus_trossulus|GA36K|Allele_1
------------------------------------------------------------
------------ATGCAGAACGAGCAAGGAGAATTCGTGGACATGTACATCCCAAGAAAA
TGTTCTGCCAGCAACAGAATTATTTCTGCCAAGGATCATGCCTCAATCCAGATCAACTTT
GCTGATGTTGACACNACCACAGGAAGAATGACAGGAAGTTATACAACTTTCGCCATCTGT
GGGGGAATCAGGAGAATGGGAGAATCTGACGATTCATTAAACAGATTGGGCAAACGTGAT
GGCCTTATAGCCAAGAATTTC
>Contig430|Mytilus_trossulus|GA36K|Allele_2
------------------------------------------------------------
------------ATGCAGAACGAGCAAGGAGAATTCGTGGATATGTACATCCCAAGAAAA
TGTTCTGCCAGCAACAGAATTATTTCTGCCAAGGATCATGCCTCAATCCAGATCAACTTT
GCTGATGTTGACACNACCACAGGAAGAATGACAGGAAGTTATACAACTTTTGCCATCTGT
GGGGGAATCAGGAGAATGGGAGAATCTGACGATTCATTGAACAGATTGGGCAAACGTGAT
GGTCTTATAGCCAAGAATTTC
>Contig437|Mytilus_trossulus|GA36K|Allele_1
------------------------------------------------------------
------------------------------------------------------------
------------------------------------------------------------
------------------------------------------------------------
------------------------------------------------------------
------------------------------------------------------------
---------------NNNNNNNNNNNNNNNNNNNNNNNNNNNNNNNNNNNNNNNNNNNNN
NNNNNNNNNNNNNNNNNNNNNNNNNNNNNNNNNNNNNNNNNNNNNNNNNNNNNNNNNNNN
NNNNNNNNNNNNNNNNNNNNNNNNNNNNNNNNNNNNNAAGAGGGAGAAATTGTTGAAATT
GAACGGAATAGCGACAGTCTGTTTACATCCCAACCAACATGCTTTGCCAGGATAACAGAT
GATTTTAAGAAGACTGAAGATAATTATTTTAGAGGGTGTAAATGGTCACCGGATGGGAAG
TGTTTACTAACTAATAGTAACNNCAACAAACTACGTGTATANNNNNNNNNNNNNNNNNNN
NNNNNNNNNNAANNNNNNNCNNNNNNNNNNNNNNNAGAAACTGATACAGTATATGACTTC
TGCTGGTACAGAAAAATGTCCTTAGAAGATCCTGATACATGCTGTTTTCTCACAACTTGC
CGAGATGGTCCAGTACATATGTGGGATATGGCCAATGGTCATTTGAAGTGTACATACAGA
CCTTATAATCATTTGGATGAAATAGCCACAGCTCACAGTTTGGCATTAAGTTTAGATGGT
GGAAAGCTATACACAGGATTTAACAGAATGATTCGTGTATTTGATGTGTCAAGACCTGGA
AGACNNNNNNNNNNNNNNNCAACATTCGTAAAACACCAAGGACAGCCAGGGATCATATCA
TGTATAGCTGCTAGTCCACAAGGAGGAGGTGTATATGCTGCAGGGTCTTATGCCAGGGCT
ATTGCTCTTTACCATGAACCAGAAGGAAATATGGTGTGCATGTTTCAGGGCCAACAAGGG
GGTGTAACTCATATAGCCTTCTCACCTGATGGTACNNNGNNATATAGTGGCGGAAGGAAG
GATCCTGAAATTCTGTGTTGGGATCTGAGAAAACCAGGACAGATTTTATTTGTGGCGTTA
AGATTGTGTGAGACAAATCAGAGACTTTATTTTGACCAAGATGCTGTTGGCAGACATTTG
TTTTCTGGTTGTCATGACGGTACAGTATGTGTGTGGGACACCACCCAATCACCTGTGAAG
GTTTTGGATGAATCAGACCCTTTATTGAAACCAATCATCAAGTATAAAGCACATGGAGAC
TGTGTCAATGGAGNNNNN---------------------------------------NNN
NNNNNNNNNNNNNNNNNNNNNNNNNNNNNNNNNNNNNNNNNNNNNNNNNNNNNNNNNNNN
NNNNNNNNNNNNNNNNNNNNNNNNNNN------------
>Contig437|Mytilus_trossulus|GA36K|Allele_2
------------------------------------------------------------
------------------------------------------------------------
------------------------------------------------------------
------------------------------------------------------------
------------------------------------------------------------
------------------------------------------------------------
---------------NNNNNNNNNNNNNNNNNNNNNNNNNNNNNNNNNNNNNNNNNNNNN
NNNNNNNNNNNNNNNNNNNNNNNNNNNNNNNNNNNNNNNNNNNNNNNNNNNNNNNNNNNN
NNNNNNNNNNNNNNNNNNNNNNNNNNNNNNNNNNNNNAAGAGGGAGAAATTGTTGAAATT
GAACGGAATAGCGATAGTCTGTTTACATCCCAACCAACATGCTTTGCCAGGATAACAGAT
GATTTTAAGAAGACTGAAGATAATTATTTTAGAGGGTGTAAATGGTCACCGGATGGGAAG
TGTTTACTAACTAATAGTAACNNCAACAAACTACGTGTATANNNNNNNNNNNNNNNNNNN
NNNNNNNNNNAANNNNNNNCNNNNNNNNNNNNNNNAGAAACTGATACAGTATATGACTTC
TGCTGGTACAGAAAAATGTCCTTAGAAGATCCTGATACATGCTGTTTTCTCACAACTTGC
CGAGATGGTCCAGTACATATGTGGGATATGGCCAATGGTCATTTGAAGTGTACATACAGA
CCTTATAATCATTTGGATGAAATAGCCACAGCTCACAGTTTGGCATTAAGTTTAGATGGT
GGAAAGCTATACACAGGATTTAACAGAATGATTCGTGTATTTGATGTGTCAAGACCTGGA
AGACNNNNNNNNNNNNNNNCAACATTCGTAAAACACCAAGGACAGCCAGGGATCATATCA
TGTATAGCTGCTAGTCCACAAGGAGGAGGTGTATATGCTGCAGGGTCTTATGCCAGGGCT
ATTGCTCTTTACCATGAACCAGAAGGAAATATGGTGTGCATGTTTCAGGGCCAACAAGGG
GGTGTAACTCATATAGCCTTCTCACCTGATGGTACNNNGNNATATAGTGGCGGAAGGAAG
GATCCTGAAATTCTGTGTTGGGATCTGAGAAAACCAGGACAGATTTTATTTGTGGCGTTA
AGATTGTGTGAGACAAATCAGAGACTTTATTTTGACCAAGATGCTGTTGGCAGACATTTG
TTTTCTGGTTGTCATGACGGTACAGTATGTGTGTGGGACACCACCCAATCACCTGTGAAG
GTTTTGGATGAATCAGACCCTTTATTGAAACCAATCATCAAGTATAAAGCACATGGAGAC
TGTGTCAATGGAGNNNNN---------------------------------------NNN
NNNNNNNNNNNNNNNNNNNNNNNNNNNNNNNNNNNNNNNNNNNNNNNNNNNNNNNNNNNN
NNNNNNNNNNNNNNNNNNNNNNNNNNN------------
>Contig450|Mytilus_trossulus|GA36K|Allele_1
NNNNNNNNNNNNNNNNNNNNNNNNNNNNNNNNNNNNNNNNNNNNNNNNNNNNNNNNNNNN
NNNNNNNNNNNNNNNNNNNNNNNNNNNNNNNNNNNNNNNNNNNNNNNNNNNNNNNNNNNN
NNNNNNNNNNNNNNNNNNNNNNNNNNNNNNNNNNNNNNNNNNNNNNNNNNNNNNNNNNNN
NNNNNNNNNNNNNNNNNNNNNNNNNNNNNNNNNNNNNNNNNNNNNNNNNNNNNNNNNNNN
NNNNNNNNNNNNNNNNNNNNNNNNNNNNNNNNNNNNNNNNNNNNNNNNNNNNTGTACAGT
ACCAATGGTTGGGGCGATCATTACCATGCTTATGGCATCATGCAGTGTGATGTCCGAGTC
GATCCACTTCACCCTTACCACAAAAACTGCACATCTTACCTCTGGTACAGCTGTGATCAT
ATCAACGCCATGACAAAATATGTCTTAGTACCATACATAGAGGCTGTGAAACAAAAACTA
CCATCATGGTCGGATGCTCAAGCACTACAAGGTGGAGTGGCAGCATACAATTTTGGAGTA
CGCAATGTCAGGACCTGGGATAAATTAGATATTGGAACAACGCATAATGATTATAGTAAT
GACGTTATTGCANNNNNNNNNNNNNNNNNNNNNNNNNNNNNNNNNNNNNNNNNNNNNNNN
NNNNNNNNNNNNNNN
>Contig450|Mytilus_trossulus|GA36K|Allele_2
NNNNNNNNNNNNNNNNNNNNNNNNNNNNNNNNNNNNNNNNNNNNNNNNNNNNNNNNNNNN
NNNNNNNNNNNNNNNNNNNNNNNNNNNNNNNNNNNNNNNNNNNNNNNNNNNNNNNNNNNN
NNNNNNNNNNNNNNNNNNNNNNNNNNNNNNNNNNNNNNNNNNNNNNNNNNNNNNNNNNNN
NNNNNNNNNNNNNNNNNNNNNNNNNNNNNNNNNNNNNNNNNNNNNNNNNNNNNNNNNNNN
NNNNNNNNNNNNNNNNNNNNNNNNNNNNNNNNNNNNNNNNNNNNNNNNNNNNTGTACAGT
ACCAATGGTTGGGGCGATCATTACCATGCTTATGGCATCATGCAGTGTGATGTCCGAGTC
GATCCACTTCACTCTTACCACAAAAACTGCACATCTTACCTCTGGTACAGCTGTGATCAT
ATCAACGCCATGACAAAATATGTCTTAGTACCATACATAGAGGCTGTGAAACAAAAACTA
CCATCATGGTCGGATGCTCAAGCACTACAAGGTGGAGTGGCAGCATACAATTTTGGAGTA
CGCAATGTCAGGACCTGGGATAAATTAGATATTGGAACAACGCATAATGATTATAGTAAT
GACGTTATTGCANNNNNNNNNNNNNNNNNNNNNNNNNNNNNNNNNNNNNNNNNNNNNNNN
NNNNNNNNNNNNNNN
>Contig455|Mytilus_trossulus|GA36K|Allele_1
ATGGCGATCANAATGATCCCATTTTCTGTTTGTATCTTGTGCTTATCGTTGAATTTTAGA
CTTGCAGTGGCCGTCTGTAACATACCAAGCATATATCATGGAGATTGGTATTCACAAGAA
GCTGGGGTTGATGTGAAGACAAATGTTGCCTTCGACAAATGGAGACGTGATTCTGTGCCA
CAGGAACAATTAGAATGCATATCAATATATACCCACCCACAACAAAGCTCGATCATTGGC
GGGATGAATAGTTCCATGGTTAACACTACAATGCTCATGGGTATATTTGGGGAAACTGAT
GTAAACAAATGTTATTACTGTATAGATGTACTGTACAGGACCCCAAACATTATACAGTAC
AAAAGACAGGATTGTATTAGATTAAATTCAGGAAAACCTATAACTATTGATAAATCATGC
AGGGGTATAACAGAGGGCTTACCTACTATGGACAATGCTATCACTATGTTTCGGCGATCT
GTAGTCAAATTAAACTGTATTACCACAATAGAAGGTGTATATCAATTTTCCTATGAGGTC
GGAGGACCAACTTCACTGGGTGGTATTTGTAATGAGCCACGAAGTAGGATTGAAGCTTGT
CAAGATCCTGGATCTGCTTATGTTGATAACAGAATGTTTCTGATGAATTATGCTAAATGC
CGTGATGTATCAACTTCTGTAGATCAGCAGATCAGATACCAGTGTATGGGGGCTTGGTAT
GCTGTAAAGAATAAAGTTGGGTATACCTTTGCTGCTGTTGCTGATACTGTAGAGGCAGAT
GAAAGAGAAAGGTTCAAATGTATGATGACATTAAAAGATCAGAAGGATCCTAATAACCAG
GTCCGTTGGGTGATGAGTCGTTTCCCTTCATGTACAAGTCTAAACAGTATTTATGATGGG
GATAGAAAACTTGTGTTAACAAGAGTTATTCCAACTACAAACTACTTACCACCACAATGT
GTACTGCCAAGGAATATGTCTGGCACATGGTTTACACAAGGTCAACAGTTCAAGTCGGAT
GTTTTTATAAATGAAACACATATTGCATATAAGACAAAGATAAACGAGTTTGAGCTGCTG
GAGACATATTATTCTTGTCAACAGACCCAAGGAACGAGATACATGATGACTAGAGTTACA
GCCGGAAGATGTGAAGTGGATTTTGTATGTTTTGATTTAATGCCAAGACATCACAGTGTT
ATCAGATACAGAGTTGGTAAACCNNNNNNNNNNNNNNNNNNNNNN---------------
------------------------------------------------------------
------------
>Contig455|Mytilus_trossulus|GA36K|Allele_2
ATGGCGATCANAATGATCCCATTTTCTGTTTGTATCTTGTGCTTATCGTTGAATTTTAGA
CTTGCAGTGGCCGTCTGTAACATACCAAGCATATATCATGGAGATTGGTATTCACAAGAA
GCTGGGGTTGATGTGAAGACAAATGTTGCCTTCGACAAATGGAGACGTGATTCTGTGCCA
CAGGAACAATTAGAATGCATATCAATATATACCCACCCACAACAAAGCTCGATCATTGGC
GGGATGAATAGTTCCATGGTTAACACTACAATGCTCATGGGTATATTTGGGGAAACTGAT
GTAAACAAATGTTATTACTGTATAGATGTACTGTACAGGACCCCAAACATTATACAGTAC
AAAAGACAGGATTGTATTAGATTAAATTCAGGAAAACCTATAACTATTGATAAATCATGC
AGGGGTATAACAGAGGGCTTACCTACTATGGACAATGCTATCACTATGTTTCGGCGATCT
GTAGTCAAATTAAACTGTATTACCACAATAGAAGGTGTATATCAATTTTCCTATGAGGTC
GGAGGACCAACTTCACTGGGTGGTATTTGTAATGAGCCACGAAGTAGGATTGAAGCTTGT
CAAGATCCTGGATCTGCTTATGTTGATAACAGAATGTTTCTGATGAATTATGCTAAATGC
CGTGATGTATCAACTTCTGTAGATCAGCAGATCAGATACCAGTGTATGGGGGCTTGGTAT
GCTGTAAAGAATAAAGTTGGGTATACCTTTGCTGCTGTTGCTGATACTGTAGAGGCAGAT
GAAAGAGAAAGGTTCAAATGTATGATGACATTAAAAGATCAGAAGGATCCTAATAACCAG
GTCCGTTGGGTGATGAGTCGTTTCCCTTCATGTACAAGTCTAAACAGTATTTATGATGGG
GATAGAAAACTTGTGTTAACAAGAGTTATTCCAACTACAAACTACTTACCACCACAATGT
GTACTGCCAAGGAATATGTCTGGCACATGGTTTACACAAGGTCAACAGTTCAAGTCGGAT
GTTTTTATAAATGAAACACATATTGCATATAAGACAAAGATAAACGAGTTTGAGCTGCTG
GAGACATATTATTCTTGTCAACAGACCCAAGGAACGAGATACATGATGACTAGAGTTACA
GCCGGAAGATGTGAAGTGGATTTTGTATGTTTTGATTTAATGCCAAGACATCACAGTGTT
ATCAGATACAGAGTTGGTAAACCNNNNNNNNNNNNNNNNNNNNNN---------------
------------------------------------------------------------
------------
>Contig460|Mytilus_trossulus|GA36K|Allele_1
NNNNNNNNNNNNNGTTCAATTTTTAAGGCTGTTATGTCCGTGGAAAGGCTAAAACCTATT
ACAAACCACAGATTTTTCAAGTCAAGAACATGGGAAACCGGTGTTCCAATGTTGGTTTTT
ATATTTGGTAGTTATATTTGGTTGTATCAGTTTCATAAACTGAAATATGAAAGAGGCCAG
GTACAAAAACTTTCTGAAAAGGCTGAACTTAATATTGGTAGATCATTAAAGACAGAAGAT
CTTGAAAAAGTATATAATGATGTAATGGAAAAGTATGACATTCACGATTGGCAGAATATC
CGTGGTCCTAGAGAAGGTGAAAATTCAAGAGAAATGCAGGCAGAACAAAGAAGACAATTT
GGAAGTTTACAGAAAAACACACTGAAAGACAGTTCTTTAATGNNNNNNNNNNNNNNNNNN
NNNNNNNNN
>Contig460|Mytilus_trossulus|GA36K|Allele_2
NNNNNNNNNNNNNGTTCAATTTTTAAGGCTGTTATGTCCGTGGAAAGGCTAAAACCTATT
ACAAACCACAGATTTTTCAAGTCAAGAACATGGGAAACCGGTGTTCCAATGTTGGTTTTT
ATATTTGGTAGTTATATTTGGTTGTATCAGTTTCATAAACTGAAATATGAAAGAGGCCAG
GTACAAAAACTTTCTGAGAAGGCTGAACTTAATATTGGTAGATCATTAAAGACAGAAGAT
CTTGAGAAAGTATATAATGATGTAATGGAAAAGTATGACATTCACGATTGGCAGAATATC
CGTGGTCCTAGAGAAGGTGAAAATTCGAGAGAAATGCAGGCAGAACAAAGAAGACAATTT
GGAAGTTTACAGAAAAACACACTGAAAGACAGTTCTTTAATGNNNNNNNNNNNNNNNNNN
NNNNNNNNN
>Contig461|Mytilus_trossulus|GA36K|Allele_1
ATGGATTTCCAAAACAGAGCTGGAGGAAAGACAGGGTCTGGAGGAGTAGCCTCGGCCTCT
GAGTCAAACAGAGATAGAAGAGAAAGGCTACGCCAGTTAGCTTTAGAGACAATTGACTTA
AATAAGGATCCATATTTTATGAAAAATCATTTGGGATCCTATGAATGTAAACTTTGTCTG
ACGCTACATAATAATGAGGGCAGTTACTTAGCTCATACGCAGGGAAAAAAGCATCAGGCT
AATTTAGCTCGCAGAGCAGCAAAAGAAGCTAAAGAAGCACCTCAACAGCCTGCACCAGAA
AAGCCGAGAGTTGACATTAAAAAGTTTGTGAAAATTGGTCGACCCGGTTACAAAGTAACA
AAACAGAGAGATTCAGAAAATCATCAGCAGAGTTTGTTATTTCAGATTGACTACCCAGAA
ATTGTGGATGGAATCATGCCACGTCACAGATTTATGGCAGCTTATGAACAGAAGGTGGAG
CCACCAGACAGGAAGTGGCAATATTTGTTATTTGCAGCAGAACCTTATGAAACAATAGCT
TTCAAGGTACCTAGTAGAGAAGTGGACAAAGATTCTAAGAAACTATGGACCCATTGGAAC
AAGGAAACAAAGCAGTTTTTCCTTCAGTTTGCCTTTAAGGGAGATGGCAAGATTCCAGTT
CCGGCATCACAGCCTGGACAACAACAGCCNNNNNNNNNNNNNNNNNNNNNNNNNNNN---
------------------------------------------------------------
------------------------------------------------------------
------------------------------------------------------------
------------------------------------------------------------
------------------------------------------------
>Contig461|Mytilus_trossulus|GA36K|Allele_2
ATGGATTTCCAAAACAGAGCTGGAGGAAAGACAGGGTCTGGAGGAGTAGCCTCGGCCTCT
GAGTCAAACAGAGATAGAAGAGAAAGGCTACGCCAGTTAGCTTTAGAGACAATTGACTTA
AATAAGGATCCATATTTTATGAAAAATCATTTGGGATCCTATGAATGTAAACTTTGTCTG
ACGCTACATAATAATGAGGGCAGTTACTTAGCTCATACGCAGGGAAAAAAGCATCAGGCT
AATTTAGCTCGCAGAGCAGCAAAAGAAGCTAAAGAAGCACCTCAACAGCCTGCACCAGAA
AAGCCGAGAGTTGACATTAAAAAGTTTGTGAAAATTGGTCGACCCGGTTACAAAGTAACA
AAACAGAGAGATTCAGAAAATCATCAGCAGAGTTTGTTATTTCAGATTGACTACCCAGAA
ATTGTGGATGGAATCATGCCACGTCACAGATTTATGGCAGCTTATGAACAGAAGGTGGAG
CCACCAGACAGGAAGTGGCAATATTTGTTATTTGCAGCAGAACCTTATGAAACAATAGCT
TTCAAGGTACCTAGTAGAGAAGTGGACAAAGATTCTAAGAAACTATGGACCCATTGGAAC
AAGGAAACAAAGCAGTTTTTCCTTCAGTTTGCCTTTAAGGGAGATGGCAAGATTCCAGTT
CCGGCATCACAGCCTGGACAACAACAGCCNNNNNNNNNNNNNNNNNNNNNNNNNNNN---
------------------------------------------------------------
------------------------------------------------------------
------------------------------------------------------------
------------------------------------------------------------
------------------------------------------------
>Contig493|Mytilus_trossulus|GA36K|Allele_1
NNNNNNNNTGTATTATTTTTGCTGGTTGTAAAGGTTGTGTCCATACATGGACATGCTTTT
CTAATGGACCCTCCTTACAGGGCTTATGCAGCTGGATACTCCACACCCCAAGGAATGAAT
TGTGGAGGGATATCGCACCAATGGGATCGCAGTGGAGGTGTATGTGGTGTCTGTGGCGAT
GCTTATGGCGGAGTACAAAATAACATGGCTGGTGGTAAATTTGCTACTGGTGCTGTCACG
GCAACTTACAATCAAGGTCAGACTATAGATGTCACAGTCAAAATCACTGCCAACCACCTT
GGATTCTTTAACTTCAGTCTGTGTGTAAACAACGACTTCACCAAGAAAATAACAGAAGAA
TGTCTGTCAAAACATCCTCTTACCATCACAGACCCAGACAATGGGTTCACTGGATTAGAA
TGGGACCTCCCTGGTCGCGTCACCCTAAAAACTCTCAAACTACATCTNCCAGCCAATGTG
CACTGTACACAATGTGTACTAAGATGGTACTGGAAAGGAGGAAATAATTGGGGTAGAGAT
CCTGTTACTGGTGTAGGCTGTAAGGGATGTGCAGAAAAACAGGAATGTTTCGTCAACTGT
GCTGACATAGAAATTGTAAGTAATGGACAACCTGCACCAACCGCCCAACCAGCTGCCACA
ACCAAAGCCACTAACGCAAATAATGTTAGTGATGGAGCAGGTGGATGTGCAGGCACGGTG
GCACCCCGACCAGTAAACGGCAAACAATGTACAGCAAAAGATCCCAGTCTACAAGATGAG
GCTCGTTGGTGTCAGAAAATGTGCTCCGAAACTCCGTTGTGTCCAACATCCCACTGTGTT
TGCATG
>Contig493|Mytilus_trossulus|GA36K|Allele_2
NNNNNNNNTGTATTTTTTTTGCTGGTTGTAAAGGTTGTGTCCATACATGGACATGCTTTT
CTAATGGATCCTCCTTACAGGGCTTATGCCGCTGGATACTCCACACCCCAGGGAATGAAT
TGTGGAGGGATATCGCACCAATGGGATCGCAGTGGAGGTGTATGTGGTGTCTGTGGCGAT
GCTTATGGTGGAGTTCAAAATAACATGGCTGGTGGTAAATTTGCTACTGGTGCTGTTACG
GCAACTTACAATCAAGGTCAGACTATCGATGTCACAGTCAAAATCACTGCCAACCATCTT
GGATTCTTTAACTTTAGTCTGTGTGTAAACAACGACTTCACCAAGAAAATAACAGAGGAA
TGTCTGTCACAACATCCTCTTACCATCACAGACCCAGACAATGGGTTCACTGGATTAGAA
TGGGACCTCCCTGGTCGCGTTACCCTAAAAACTCTCAAACTACATCTNCCAGCCGGTGTG
CACTGTACACAATGTGTACTAAGATGGTACTGGAAAGGAGGAAATAATTGGGGTAGAGAT
CCTGTTACTGGTGTAGGCTGTAAGGGATGTGCAGAAAAACAGGAATGTTTCGTCAACTGT
GCTGACATAGAAATTGTTAGTAATGGACAACCTGCACCAACCGCCCGGCCAGCTGCCACA
ACCAAAGCCACTAACTCAAATAATGTTGGTGATGGAGCAGGTGGATGTGCAGGCACGGTG
GCACCCCGACCAGTAAACGGCAAACAATGTACAGCAAAAGATCCCAGTCTGCAAGATGAG
GCTCTTTGGTGTCAGAAAATGTGCTCCGAAAGTCCGTTGTGTCCAACATCCCACTGTGTT
TGCATG
>Contig495|Mytilus_trossulus|GA36K|Allele_1
------------------------------------------------------------
------------------NNNNNNNNNNNNNNNNNNNNNNNNNNCTCACCTGCTCCTGCA
GCAACAACCACTGCAGCAACTACAGCGGCAGGTTTAGCTGAAGCTGTATCACTGGCATCG
GCAGAAAGTGCTCTAGTTACAGGACAGCAGTATGAAAATATGGTGACAGAATTAATGAGT
ATGGGCTTCGAAAGAGAACAAGTACTGAGAGCACTGAGAGCTAGTTTCAATAATCCAGAC
AGAGCTGTAGAATATTTGTTAGGGGGCATTCCTGATGTACCAGAACCTGCACAACCAGTA
GCACCTTTATCACAACAACCTACTTCTGCAACAGGAGCTCTGCCTGCAACAACTGGTGCA
CCATCAGCCTCACTAGGAGCACCTCCTCCGGCTGCTGCAGGGGCTCCTCCTACTTTAACA
GGAGGAACACCAAGCACTGGGGAAGATCCTTTAGCATTTTTAAGAACACAGCCACAGTTT
CAAAGAATGAGACAGTTAATACAACAGAATCCCCAGATCTTACCAGCTTTACTTCAACAA
ATTGGTCAGTCAAATCCACCATTATTACAGTTAATTAGTCAAAATCAAGAGCGATTTATT
CAAATGTTAAATGCACCTGTAGATGAAGAAGGTGGTTCAGAAACTACAGCACAGGGAGCA
GGAGGGTTGGGTCCTTCTCCACCTGGTGGTGAATATATACAAGTAACACCCCAAGAAAAA
GAGGCAATTGACAGATTAAAAGCTTTAGGATTTTCAGAAGCCATGTGTATTCAAGCTTAT
TTTGCATGTGAAAAAAATGAAGAAATGGCAGCAAACTTTTTGTTGTCGCAAGGTTTTGAT
GATGACGAAGGACAGAGC
>Contig495|Mytilus_trossulus|GA36K|Allele_2
------------------------------------------------------------
------------------NNNNNNNNNNNNNNNNNNNNNNNNNNCTCACCTGCTCCTGCA
GCAACAACCACTGCAGCAACTACAGCGGCAGGTTTAGCTGAAGCTGTATCACTGGCATCG
GCAGAAAGTGCTCTAGTTACAGGACAGCAGTATGAAAATATGGTGACAGAATTAATGAGT
ATGGGCTTCGAAAGAGAACAAGTACTGAGAGCACTGAGAGCTAGTTTCAATAATCCAGAC
AGAGCTGTAGAATATTTGTTAGGGGGCATTCCTGATGTACCAGAACCTGCACAACCAGTA
GCACCTTTATCACAACAACCTACTTCTGCAACAGGAGCTCTGCCTGCAACAACTGGTGCA
CCATCAGCCTCACTAGGAGCACCTCCTCCGGCTGCTGCAGGGGCTCCTCCTACTTTAACA
GGAGGAACACCAAGCACTGGGGAAGATCCTTTAGCATTTTTAAGAACACAGCCACAGTTT
CAAAGAATGAGACAGTTAATACAACAGAATCCCCAGATCTTACCAGCTTTACTTCAACAA
ATTGGTCAGTCAAATCCACCATTATTACAGTTAATTAGTCAAAATCAAGAGCGATTTATT
CAAATGTTAAATGCACCTGTAGATGAAGAAGGTGGTTCAGAAACTACAGCACAGGGAGCA
GGAGGGTTGGGTCCTTCTCCACCTGGTGGTGAATATATACAAGTAACACCCCAAGAAAAA
GAGGCAATTGACAGATTAAAAGCTTTAGGATTTTCAGAAGCCATGTGTATTCAAGCTTAT
TTTGCATGTGAAAAAAATGAAGAAATGGCAGCAAACTTTTTGTTGTCGCAAGGTTTTGAT
GATGACGAAGGACAGAGC
>Contig498|Mytilus_trossulus|GA36K|Allele_1
NNNNNNNNNNNNNNNNNNNNNNNNNNNNNNNNNNNNNNNNNNNNNNNNNNNNNNNNNNNN
NNNNNNNNNNNNNNNNNNNNNNNNNNNNNNNNNNNNNNNNNNNNNNNNNNNNNNNNNNNN
NNNNNNNNNNNNNNNNNNNNNNNNNNNNNNNNNNNNNNNNNNNNNNNNNNNNNNNNNNNN
NNNNNNNNNNNNNNNNNNNNNNNNNNNNNNNNNNNNNNNNNNNNNNNNNNNNNNNNNNNN
NNNNNNNNNNNNNNNNNNNNNNNNNNNNNNNNNNNNNNNNNNNNNNNNNNNNNNNNNNNN
NNNNNNNNNNNNNNNNNNNNNNNNNNNNNNNNNNNNNNNNNNNNNNNNNNNNNNNNNNNN
NNNNNNNNNNNNNNNNNNNNNNNNNNNNNNNNNNNNNNNNNNNNNNNNNNNNNNNNNNNN
NNNNNNNNNNNNNNNNNNNNNNNNNNNNNNNNNNNNNNNNNNNNNNNNNNNNNNNNNNNN
NNNNNNNNNNNNNNNNNNNNNNNNNNNNNNNNNNNNNNNNNNNNNNNNNNNNNNNNNNNN
NNNNNNNNNNNNNNNNNNNNNNNNNNNNNNNNNNNNNNNNNNNNNNNNNNNNNNNNNNNN
NNNNNNNNNNNNNNNNNNNNNNNNNNNNNNNNNNNNNNNNNNNNNNNNNNNNNNNNNNNN
NNNNNNNNNNNNNNNNNNNNNNNNNNNNNNNNNNNNNNNNNNNNNNNNNNNNNNNNNNNN
NNNNNNNNNNNNNNNNNNNNNNNNNNNNNNNNNNNNNNNNNNNNNNNNNNNNNNNNNNNN
NNNNNNNNNNNNNNNNNNNNNNNNNNNNNNNNNNNNNNNNNNNNNNNNNNNNNNNNNNNN
NNNNNNNNNNNNNNNNNNNNNNNNNNNNNNNNNNNNNNNNNNNNNNNNNNNNNNNNNNNN
NNNNNNNNNNNNNNNNNNNNNNNNNNNNNNNNNNNNNNNNNNNNNNNNNNNNNNNNNNNN
NNNNNNNNNNNNNNNNNNNNNNNNNNNNNNNNNNNNNNNNNNNNNNNNNNNNNNNNNNNN
NNNNNNNNNNNNNNNNNNNNNNNNNNNNNNNNNNNNNNNNNNNNNNNNNNNNNNNNNNNN
NNNNNNNNNNNNNNNNNNNNNNNNNNNNNNNNNNNNNNNNNNNNNNNNNNNNNNNNNNNN
NNNNNNNNNNNNNNNNNNNNNNNNNNNNNNNNNNNNNNNNNNNNNNNNNNNNNNNNNNNN
NNNNNNNNNNNN
>Contig498|Mytilus_trossulus|GA36K|Allele_2
NNNNNNNNNNNNNNNNNNNNNNNNNNNNNNNNNNNNNNNNNNNNNNNNNNNNNNNNNNNN
NNNNNNNNNNNNNNNNNNNNNNNNNNNNNNNNNNNNNNNNNNNNNNNNNNNNNNNNNNNN
NNNNNNNNNNNNNNNNNNNNNNNNNNNNNNNNNNNNNNNNNNNNNNNNNNNNNNNNNNNN
NNNNNNNNNNNNNNNNNNNNNNNNNNNNNNNNNNNNNNNNNNNNNNNNNNNNNNNNNNNN
NNNNNNNNNNNNNNNNNNNNNNNNNNNNNNNNNNNNNNNNNNNNNNNNNNNNNNNNNNNN
NNNNNNNNNNNNNNNNNNNNNNNNNNNNNNNNNNNNNNNNNNNNNNNNNNNNNNNNNNNN
NNNNNNNNNNNNNNNNNNNNNNNNNNNNNNNNNNNNNNNNNNNNNNNNNNNNNNNNNNNN
NNNNNNNNNNNNNNNNNNNNNNNNNNNNNNNNNNNNNNNNNNNNNNNNNNNNNNNNNNNN
NNNNNNNNNNNNNNNNNNNNNNNNNNNNNNNNNNNNNNNNNNNNNNNNNNNNNNNNNNNN
NNNNNNNNNNNNNNNNNNNNNNNNNNNNNNNNNNNNNNNNNNNNNNNNNNNNNNNNNNNN
NNNNNNNNNNNNNNNNNNNNNNNNNNNNNNNNNNNNNNNNNNNNNNNNNNNNNNNNNNNN
NNNNNNNNNNNNNNNNNNNNNNNNNNNNNNNNNNNNNNNNNNNNNNNNNNNNNNNNNNNN
NNNNNNNNNNNNNNNNNNNNNNNNNNNNNNNNNNNNNNNNNNNNNNNNNNNNNNNNNNNN
NNNNNNNNNNNNNNNNNNNNNNNNNNNNNNNNNNNNNNNNNNNNNNNNNNNNNNNNNNNN
NNNNNNNNNNNNNNNNNNNNNNNNNNNNNNNNNNNNNNNNNNNNNNNNNNNNNNNNNNNN
NNNNNNNNNNNNNNNNNNNNNNNNNNNNNNNNNNNNNNNNNNNNNNNNNNNNNNNNNNNN
NNNNNNNNNNNNNNNNNNNNNNNNNNNNNNNNNNNNNNNNNNNNNNNNNNNNNNNNNNNN
NNNNNNNNNNNNNNNNNNNNNNNNNNNNNNNNNNNNNNNNNNNNNNNNNNNNNNNNNNNN
NNNNNNNNNNNNNNNNNNNNNNNNNNNNNNNNNNNNNNNNNNNNNNNNNNNNNNNNNNNN
NNNNNNNNNNNNNNNNNNNNNNNNNNNNNNNNNNNNNNNNNNNNNNNNNNNNNNNNNNNN
NNNNNNNNNNNN
>Contig504|Mytilus_trossulus|GA36K|Allele_1
------------------------------------------------------------
------------------------------------------------------------
------------------------------------------------------------
------------------------------------------------------------
---------------------------------------------------------ATG
GGAACACTATTGATTAGCAAAATCCGTGAGGAATACCCAGACAGAATAATGAACACTTTC
TCCGTTGTACCATCACCCAAAGTATCAGACACTGTCGTAGAACCTTACAATGCAACCCTC
TCCGTACATCAGTTGGTCGAAAACACAGACGAAACATACTGTATCGATAACGAGGCTCTG
TATGACATCTGCTTCCGTACATTGAAACTTACAACACCAACATATGGTGATCTTAACCAT
CTCATCTCCGCAACCATGTCTGGTGTAACAACTTGTCTTAGATTCCCAGGTCAACTTAAT
GCCGATCTCAGGAAAATAGCCGTCAATATGGTACCCTTCCCTCGTCTTCACTTCTTCATG
CCCGGATTTGCACCTTTAACATCTCGTGGTAGCCAACAGTACCGTGCACTAACAGTACCG
GAACTTACCCAACAGATCTTTGATGCCAAGAACATGATGGCAGCATGCGATCCACGTCAC
GGCAGATACCTCACAGTCAGTGCCCTCTTCAGAGGAAGAATGTCAATGAAAGAGGTTGAT
GAACAAATGTTGAATGTACAAAACAAGAACAGNNNNNNNNNN------------------
------------------------------------------------------------
------------------------------------------------------------
------------------------------------------------------------
------------------------------------------------------------
---------------------------------------------------------
>Contig504|Mytilus_trossulus|GA36K|Allele_2
------------------------------------------------------------
------------------------------------------------------------
------------------------------------------------------------
------------------------------------------------------------
---------------------------------------------------------ATG
GGAACACTATTGATTAGCAAAATCCGTGAGGAATACCCAGACAGAATAATGAACACTTTC
TCCGTTGTACCATCACCCAAAGTATCAGACACTGTCGTAGAACCTTACAATGCAACCCTC
TCCGTACATCAGTTGGTTGAAAACACAGACGAAACATACTGTATCGATAACGAGGCTCTG
TATGACATCTGCTTCCGTACATTGAAACTTACAACACCAACATATGGTGATCTTAACCAT
CTCATCTCCGCAACCATGTCTGGTGTAACAACTTGTCTTAGATTCCCAGGTCAACTTAAT
GCCGATCTCAGGAAAATAGCCGTCAATATGGTACCCTTCCCTCGTCTTCACTTCTTCATG
CCCGGATTTGCACCTTTAACATCTCGTGGTAGCCAACAGTACCGTGCACTAACAGTACCG
GAACTTACCCAACAGATCTTTGATGCCAAGAACATGATGGCAGCATGCGATCCACGTCAC
GGCAGATACCTCACAGTCAGTGCCCTCTTCAGAGGAAGGATGTCAATGAAAGAGGTTGAT
GAACAAATGTTGAATGTACAAAACAAGAACAGNNNNNNNNNN------------------
------------------------------------------------------------
------------------------------------------------------------
------------------------------------------------------------
------------------------------------------------------------
---------------------------------------------------------
>Contig509|Mytilus_trossulus|GA36K|Allele_1
------------------------------------------------------------
------------------------------------------------------------
------------------------------------------------------------
------------------------------------------------------------
---------------------------------NNNNNNNNNNNNNNNNNNNNNNNNNNN
NNNNNNNNNNNNNNNNNNNNNNNNNNNNNNNNNNNNNNNNNNNNNNNNNNNNNNNNNNNN
NNNNNNNNNNNNNNNNNNNNNNNNNNNNNNNNNNNNNNNNNNNNNNNNNNNNNNNNNNNN
NNNNNNNNNNNNNNNNNNNNNNNNNNNNNNNNNNNNNNNNNNNNNNNNNNNNNNNNNNNN
NNNNNNNNNNNNNNNNNNNNNNNNNNNNNNNGAATCCCTCTCAATAAGATTTCTACATCA
ATGACAATGAATGGGGCAGTACTACCTGTTATGGCAATGTATATTGTGGCTGCTGAAGAA
CAGGGAGCCNAGNNNNNNNNNNNNNNNNNNNNNNNNNNNNNNNNNNNNNNNNNNNNNNNN
NNNNNNNNNNNNNNNNNNNNNNNNNNNNNNNNNNNNNNNNNNNNNNNNNNNNNNNNNNNN
NNN---------------------------------------------------------
------------------------------------------------------------
------------------------------------------------------------
------------------------------------------------------------
------------------------------------------------------------
------------------------------------------------------------
------------------------------------------------------------
------------------------------------------------------------
------------------------------------------------------------
------------------------------------------------------------
------------------------------------------------------------
------------------------------------------------------------
------------------------------------------------------------
------------------------------------------------------------
------------------------------------------------------------
------------------------------------------------------------
---------------------------------------------------
>Contig509|Mytilus_trossulus|GA36K|Allele_2
------------------------------------------------------------
------------------------------------------------------------
------------------------------------------------------------
------------------------------------------------------------
---------------------------------NNNNNNNNNNNNNNNNNNNNNNNNNNN
NNNNNNNNNNNNNNNNNNNNNNNNNNNNNNNNNNNNNNNNNNNNNNNNNNNNNNNNNNNN
NNNNNNNNNNNNNNNNNNNNNNNNNNNNNNNNNNNNNNNNNNNNNNNNNNNNNNNNNNNN
NNNNNNNNNNNNNNNNNNNNNNNNNNNNNNNNNNNNNNNNNNNNNNNNNNNNNNNNNNNN
NNNNNNNNNNNNNNNNNNNNNNNNNNNNNNNGAATCCCTCTCAATAAGATTTCTACATCA
ATGACAATGAATGGGGCAGTACTACCTGTTATGGCAATGTATATTGTGGCTGCTGAAGAA
CAGGGAGCCNAGNNNNNNNNNNNNNNNNNNNNNNNNNNNNNNNNNNNNNNNNNNNNNNNN
NNNNNNNNNNNNNNNNNNNNNNNNNNNNNNNNNNNNNNNNNNNNNNNNNNNNNNNNNNNN
NNN---------------------------------------------------------
------------------------------------------------------------
------------------------------------------------------------
------------------------------------------------------------
------------------------------------------------------------
------------------------------------------------------------
------------------------------------------------------------
------------------------------------------------------------
------------------------------------------------------------
------------------------------------------------------------
------------------------------------------------------------
------------------------------------------------------------
------------------------------------------------------------
------------------------------------------------------------
------------------------------------------------------------
------------------------------------------------------------
---------------------------------------------------
>Contig518|Mytilus_trossulus|GA36K|Allele_1
------------------------------------------------------------
------------------------------------NNNNNNNNNNNNNNNNNNNNNNNN
NNNNNNNNNNNNNNNNNNNNNNNNNNNNNNNNNNNNNNNNNNNNNNNNNNNNNTGNNNGT
TNGTTTTCTGTGTTCGTAACACTGGGTACCGTGCCCATCATTCGATGCCCAAGAGGAANC
GCAGCAGAAATGGTTGCAGAGAAATTGGACAAAAAGTTGAGAGAGAATCTAAGAGATGCC
AGGAACAGCTTTTTCACTACTGACAATATACAGGCTGGACAGTTTAGTTTTCAAAGGCCA
TTATTAGTTTTGCTGGATCGAAATCTAGATTTAGCCACTATGCTCCATCATACATGGACA
TATCAAGCGTTAGCACATGATGTATTCAACCTTCTCCTGAACAGAGTAGAAATAGAAGAA
TCTATANAAGNNNNNNNNCCAGCTGGCAATATGATNNNNNNNNNNNNNNNNNNNNNCTAT
NNTCTNNNTNNNNNNNNNNNNNNNNNNNNNNNNNNNNNNNNNNNTCCNNNNNNNNNNGTT
GCAGAAGCTGTCCAAGAACAGTTAGAAACCTACAAGACACATGAAGATGAAATAAAGAAA
ATGAAATCGGCAATGGGTCTTGAGGGTGATGATGAAGTAGCATTCAGTATGATGAATGAT
ACAACCGCCAAACTTACTTCAACAGTAAGCTCATTGCCAGAGTTGCTAGAAATGAAGCGT
TTGATTGACATGCACACTAACATTGCTACTGCCATGTTGGAACACATAAAGCACCGTAAA
CTAGATGTCTACTTTGAAATGGAAGAAAAAATGATGAGCAAGGCACTTTTAGACAAATCA
CTGATGGACATTATATCAGACCCAGATTTAGGAACACCGGAAGACAAAGTCAGAATATTT
ATCATAGCATTGATCTGTGGTCCACCAATGAGTGATGCTGAAATTGATCAATATTGCGTA
GCCTTGACCGGTGCTAACTGTGAAGTAGCACCAATCACATTCATTCGTAGATGGAGAGCT
TATAATAAAATGAATGCAGCGCCAAGTCAATATGGAGGAGGGGGNACAACAACCGTAGGA
ATGTTTAACAAATTAATGAATAAAAGTTCACAGTTTCTAATGGAAGGAGTTAAAAACTTG
GTTATTAAAAGGCACAATTTGCCAGCCACCAGAATTGTGGATGGACTCATGGAGTCAAAG
ACATTNNNNNNNNNNNNNNNNNNNNNNNNNNNNNNNNNNNNN------------------
------------------------------------------------------------
------------------------------------------------------------
------------------------------------------------------------
------------------------------
>Contig518|Mytilus_trossulus|GA36K|Allele_2
------------------------------------------------------------
------------------------------------NNNNNNNNNNNNNNNNNNNNNNNN
NNNNNNNNNNNNNNNNNNNNNNNNNNNNNNNNNNNNNNNNNNNNNNNNNNNNNTGNNNGT
TNGTTTTCTGTTTTTGTAACACTGGGTACCGTGCCCATCATTCGATGTCCCAGAGGTANT
GCGGCAGAAATGGTTGCAGAGAAATTGGACAAAAAGTTGAGAGAGAATTTAAGAGATGCC
AGGAACAGCTTTTTTACTACTGACAATATACAGGCTGGGCAGTTTAGTTTTCAAAGGCCG
TTATTAGTTTTGCTGGATCGAAATCTAGATTTAGCCACTATGCTTCATCATACATGGACA
TATCAGGCGTTAGCGCATGATGTATTCAATCTTCTCCTGAACCGAGTTGAAATAGAAGAA
TCTATANAAGNNNNNNNNCCAGCTGGCAATATGATNNNNNNNNNNNNNNNNNNNNNTTAT
NNTCTNNNTNNNNNNNNNNNNNNNNNNNNNNNNNNNNNNNNNNNTCCNNNNNNNNNNGTT
GCAGAAGCTGTTCAAGAACAGTTAGAAACCTACAAGACACATGAAGATGAAATAAAGAAA
ATGAAATCTGCAATGGGTCTTGAGGGTGATGATGAAGTAGCATTCAGTATGATGAATGAT
ACAACGGCCAAGCTTACTTCAACCGTTAGCTCATTGCCGGAGTTGCTAGAGATGAAGCGT
TTGATTGACATGCACACTAACATTGCTACTGCCATGTTGGAACACATAAAGCACCGTAAA
CTAGATGTCTATTTTGAAATGGAAGAAAAAATGATGAGTAAGGCACTTTTAGACAAATCG
TTGATGGATATTATATCAGACCCTGATTTAGGAACACCGGAAGACAAAGTCAGAATATTT
ATCATTGCATTGATCTGTGGTCCTCCCATGAGTGATGCTGAAATTGATCAATATTGCGTA
GCCTTGACCGGTGCTAACTGTGAGGTAGCACCAATCACGTTCATTCGTAGGTGGCGAGCT
TATAATAAAATGAATGCAGCTCCAAGTCAATATGGAGGAGGGGGNACAACAACTGTAGGA
ATGTTTAACAAATTAATGAATAAAAGTTCACAGTTTCTTATGGAAGGAGTTAAAAACTTG
GTTATTAAAAGGCACAATTTGCCAGCCACTAGAATTGTGGATGGACTTATGGAGTCAAAG
ACATTNNNNNNNNNNNNNNNNNNNNNNNNNNNNNNNNNNNNN------------------
------------------------------------------------------------
------------------------------------------------------------
------------------------------------------------------------
------------------------------
>Contig520|Mytilus_trossulus|GA36K|Allele_1
ATGAGGCTTCACAATGGAATAGATGCTGAGCGTCTAATGCAGATGCTTAGGCAGAACTTA
ATTAAAGAACAAGACCAATGGAAACCAAAGGCATACAATTCTGTTGATATTGACACATCG
GAAGTGAATGGAAATCAGAGAGATGAGGCTGTTCGCTGGATGTTGTTTCTAAACAGGAGG
TTTGGATTTACCCCAGAAACCTTTGGTCTCAGTGTTTCCCTTCTCGACAGATTTCATTGT
CTTGTTAAAGTTCGACCTAAGTATCTGCACTGTGTAGCCATAAGCTGTCTTTACATCGCA
GCTAAGACCCTGGAGGAAGAAGAAGTAATTCCCAGCACCGTAGATCTTGTGAAGATTAGT
CAGTGTAGCTGTTCAGTGGCAGAAATCCTACGCATGGAGCTCGCCATTCTTAACAAGTTA
TCATGGAACAGTAAATTTGTTACAGCAGTTGACTTTCTTCACATTATCCACGGATTGTTG
ATGAATTATTTCCCTCAACTGCTTAAGGGACTCTCTGACATGACACCCTCACGTCATCTG
GGACTTCTGATGAGACGTTTGTTTTGTTGCTATAGTGACCATCGATTGATGACCTTCAGA
CCGGTGACCTTAGCTATGACTGTTATCTGTTTAGAACTGGAACAGATGACACCTAATTGG
CTCTCCATGGTTATTATGGTTCAACAAATGGCTAAGATTGACAATGAAGATTTTATCCAA
TGCCGAGAGGAAAGTGGAAGGTTTCTAACCAGTAACAAACTACTACCCACCGGTTATAAA
TTTTCTGCTCAAAAGCCATTGCCTAAAAAGTCGATCAAACGTAAGGCCAGTATTCTAGAT
GACGAGGACGANNNCNNNNNNGGGATCAAGAGNNNNNNNNNNNNNNNNNNNAATGATGTC
AGGATGTCATGTGCCAAAGAGTTGCACCAGGATAACCAAGACAATTTCATACAAATGACT
ACTGTTAGTGCCAAT
>Contig520|Mytilus_trossulus|GA36K|Allele_2
ATGAGGCTTCACAATGGAATAGATGCTGAGTGTCTAATGCAGATGCTTAGGCAGAACTTA
ATTAAAGAACAAGACCAATGGAAACCAAAGGCATACAATTCTGTTGATATTGACACATCG
GAAGTGAATGGAAATCAGAGAGATGAGGCTGTTCGCTGGATGTTGTTTCTAAACAGGAGG
TTTGGATTTACCCCAGAAACCTTTGGTCTCAGTGTTTCCCTTCTCGACAGATTTCATTGT
CTTGTTAAAGTTCGACCTAAGTATCTGCACTGTGTAGCCATAAGCTGTCTTTACATCGCA
GCTAAGACCCTGGAGGAAGAAGAAGTAATTCCCAGCACCGTAGATCTTGTGAAGATTAGT
CAGTGTAGCTGTTCAGTGGCAGAAATCCTACGCATGGAGCTCGCCATTCTTAACAAGTTA
TCATGGAACAGTAAATTTGTTACAGCAGTTGACTTTCTTCACATTATCCACGGATTGTTG
ATGAATTATTTCCCTCAACTGCTTAAGGGACTCTCTGACATGACACCCTCACGTCATCTG
GGACTTCTGATGAGACGTTTGTTTTGTTGCTATAGTGACCATCGATTGATGACCTTCAGA
CCGGTGACCTTAGCTATGACTGTTATCTGTTTAGAACTGGAACAGATGACGCCTAATTGG
CTCTCCATGGTTATTATGGTTCAACAAATGGCTAAGATTGACAATGAAGATTTTATCCAA
TGCCGAGAGGAAAGTGGAAGGTTTCTAACCAGTAACAAACTACTACCCACCGGTTATAAA
TTTTCTGCTCAAAAGCCATTGCCTAAAAAGTCGATCAAACGTAAGGCCAGTATTCTAGAT
GACGAGGACGANNNCNNNNNNGGGATCAAGAGNNNNNNNNNNNNNNNNNNNAATGATGTC
AGGATGTCATGTGCCAAAGAGTTGCACCAGGATAACCAAGACAATTTCATACAAATGACT
ACTGTTAGTGCCAAT
>Contig522|Mytilus_trossulus|GA36K|Allele_1
------------------------------NNNNTTTACAAATTCTGTTTCTTTGCTGTA
GTTGCAACATCCTTAGCATTGAAATCACCCGTATTAATATGGTCTCCATCAAGGGGATTA
AGTGACCTGCCACAGAGCTACACAGGACAGACTATCAACTCAGATGACTTTCAACAGTCT
TATGTGAAACCTTTAACAAAAGATAGCAACTTAGTTGTTTTTCTCCAAGACAGATTGAGT
CTACAGGATTTGAACCACCATGCAGATGTCTACAATCCATACAGTGATGGAGGGTCTTTT
AAAAACATCAAGTCCTTCATGGAAGACCAGTTTTCTGCACAGATATCATCAGTAATGTCT
NNNNNNNNNNNNNNNNNNNNNNNNNNNNNNNNNNNNNNNNNNNNNNNNNNNNNN------
------------------------------------------------------------
------------------------------------------------------------
------------------------------------------------------------
------------------------------------------------------------
------------------------------------------------------------
------------------------------------------------------------
---------------------
>Contig522|Mytilus_trossulus|GA36K|Allele_2
------------------------------NNNNTTTACAAATTCTGTTTCTTTGCTGTA
GTTGCAACATCCTTAGCCTTGAAATCACCCGTATTAATATGGTCTCCATCAAGGGGATTA
AGTGACCTGCCACAGAGCTACACAGGACAGACTATCAACTCAGATGACTTTCAACAGTCT
TATGTGAAACCTTTAACTAAAGATAGCAACTTAGTTGTTTTTCTCCAAGACAGATTGAGT
CTTCAGGATTTGAACCACCATGCAGATGTTTACAATCCATACAGTGATGGAGGGTCTTTT
AAAAACATCAAGTCCTTTATGGAAGACCAGTTTTCTGCACAGATTTCATCAGTAATGTCT
NNNNNNNNNNNNNNNNNNNNNNNNNNNNNNNNNNNNNNNNNNNNNNNNNNNNNN------
------------------------------------------------------------
------------------------------------------------------------
------------------------------------------------------------
------------------------------------------------------------
------------------------------------------------------------
------------------------------------------------------------
---------------------
>Contig542|Mytilus_trossulus|GA36K|Allele_1
NNNNNNNNNNNNNNNNNNNNNNNNNNNNNNNNNNNNNNNNNNNNNNNNNNNNNNNNNNNN
NNNNNNNNNNNNNNNNNNNNNNNNNNNNNNNNNNNNNNNNNNNNNNNNNNNNNNNNNNNN
NNNNNNNNNNNNNNNNNNNNNNNNNNNNNNNNNNNNNNNNNNNNNNNNNNNNNNNNNNNN
NNNNNNNNNNNNNNNNNNNNNNNNNNNNNNNNNNNNNNNNNNNNNNNNNNNNNNNNNNNN
NNNNNNNNNNNNNNNNNNNNNNNNNNNNNNNNNNNNNNNNNNNNNNNNNNNNNNNNNNNN
NNNNNNNNNNNNNNNNNNNNNNNNNNNNNNNNNNNNNNNNNNNNNNNNNNNNNNNNNNNN
NNNNNNNNNNNNNNNNNNNNNNNNNNNNNNNNNNNNNNNNNNNNNNNNNNNNNNNNNNNN
NNNNNNNNNNNNNNNNNNNNNNNNNNNNNNNNNNNNNNNNNNNNAGANNNNNNNNNNNNN
NNNNNNNNNNNNNNNNNNNNNNNNNNNNNNNNNNNNNNNNNNNNNNNNNNNNNNNNNNNN
NNNNNNNNNNNNNNNNNNNNNNNNNNNNNNNNNNNNNNNNNNNNNNNNNNNNNNNNNNNN
NNNNNNNNNNNNNNNNNNNNNNNNNNNNNNNTAGATNNTAAGTATGACCACTATTCTCCA
ACATGTAAANNNNNNNNNNNNNNNNNNNNNNNNNNNNNNNNNNNNNNNNNNNNNNNNNNN
NNNNNNNNNNNNNNNNNNNNNNNNNNNNNNNNNNNNNNNNNNNNNNNNNNNNNNNNNNNN
NNNNNNNNNNNNNNNNNNNNNNNNNNNNNNNNNNNNNNNNNNNNNNNNNNNNNNNNTAAT
GATGAAAATAAAGAGGAAGAAGAGGCTCCAAAAGAGGANGAAAAAGTGGAAGAGGTGATA
GAGGAATATGAAAATCCTAAAACCCCAGAGCCAGTAGAATGGGAAGATTTTGAAGAAGAT
GATGACGTGATAGATTTACGAGCATACAACATCGTAGGAGGAGTATTCCATTTTGACTNN
NTGCAACNNNNNNNNNNNNNNNNNNNNNNNNNNNNNNNNNNTATCACCAGACTGGTGGAT
CCCCCAGAGATAGAGTACATAGACTATGTAGCTGATACAGTAGCTACGTCTCCTAAGGAG
AACCAGAGTTCTGGTANNNNNNNCACANNNNNNNNNNNNNNNGNTNNAAAACCAGCAATT
GGTGTAATGATGAAGCTACCAGACGATGTTTTGTTTTGTGAGGAGCCTCTAGTGGCCAGA
TGGGACCATAAACGTAAACACTGGAGACAGGATGGGTTTACTGATCCCAAATATAATGAA
GAGAATAGAACGTTCAGTTTTAAGACAGCTTATTATGGTAACATGGCTTTACTACAAGAC
ACACATCAGAACATGCCATTCCAGTGCTGGGACATCAGACCACATAAAACTAATGCAGCT
GTATTCTCTATCACTGCTGCTATAGCTGAGATTGAAATAGAAATTAAGGATGCTATGTGT
TGTTTATCTAAATATAAACCAGAAGAAAGACCAGANTTGGACCATATCATGAATAAATGG
GTCACACCNAAAGAACTTATAAAGCTGATGCGATTAGCAGGTGTAAATGTTTTCCCAGCT
GAAGATTCCTCTAAATATGTCAGTATCCGTAACAAACACCCAATCATAGTGGACAAACTG
TACCAGCAGATAGCTCTCACTGCCTCCTCTATGGCTTACGCTTCCTCTCGATGGAATAAT
GAGGAGGATGAAGAAGAGGAAGAGGAAGGAGAAAAGAAAGAAGGAGAAAAAGAAGAGCCA
GTAGTAGGAGGAGGAAAATCAGAAAAAGTGTTGTTCCAAGCCTTTGAACCACTTGCAGAT
GAACCAGTTACTGAGGATGAATGGAATATATTTATGATGACAAAGACCAGAACAATGGTG
TTAGAGCTAAAGGAAGATAGTGATGCATATAATGAGGATATTAAAGTTGATTCTAAGTTC
CGATCCAACTTGTACCATTTATCTCGAGAAGAGTTTTGTTCCAATGAAGGACAGTCAAGG
ATTGACGAGACAAGCTTTGAATTTGTTGATTGTGTTTACCAGTTATTATCAGCCACAAAA
GTTGNNNNNNNNNNNNNN
>Contig542|Mytilus_trossulus|GA36K|Allele_2
NNNNNNNNNNNNNNNNNNNNNNNNNNNNNNNNNNNNNNNNNNNNNNNNNNNNNNNNNNNN
NNNNNNNNNNNNNNNNNNNNNNNNNNNNNNNNNNNNNNNNNNNNNNNNNNNNNNNNNNNN
NNNNNNNNNNNNNNNNNNNNNNNNNNNNNNNNNNNNNNNNNNNNNNNNNNNNNNNNNNNN
NNNNNNNNNNNNNNNNNNNNNNNNNNNNNNNNNNNNNNNNNNNNNNNNNNNNNNNNNNNN
NNNNNNNNNNNNNNNNNNNNNNNNNNNNNNNNNNNNNNNNNNNNNNNNNNNNNNNNNNNN
NNNNNNNNNNNNNNNNNNNNNNNNNNNNNNNNNNNNNNNNNNNNNNNNNNNNNNNNNNNN
NNNNNNNNNNNNNNNNNNNNNNNNNNNNNNNNNNNNNNNNNNNNNNNNNNNNNNNNNNNN
NNNNNNNNNNNNNNNNNNNNNNNNNNNNNNNNNNNNNNNNNNNNAGANNNNNNNNNNNNN
NNNNNNNNNNNNNNNNNNNNNNNNNNNNNNNNNNNNNNNNNNNNNNNNNNNNNNNNNNNN
NNNNNNNNNNNNNNNNNNNNNNNNNNNNNNNNNNNNNNNNNNNNNNNNNNNNNNNNNNNN
NNNNNNNNNNNNNNNNNNNNNNNNNNNNNNNTAGATNNTAAGTATGACCACTATTCTCCA
ACATGTAAANNNNNNNNNNNNNNNNNNNNNNNNNNNNNNNNNNNNNNNNNNNNNNNNNNN
NNNNNNNNNNNNNNNNNNNNNNNNNNNNNNNNNNNNNNNNNNNNNNNNNNNNNNNNNNNN
NNNNNNNNNNNNNNNNNNNNNNNNNNNNNNNNNNNNNNNNNNNNNNNNNNNNNNNNTAAT
GATGAAAATAAAGAGGAAGAAGAGGCTCCAAAAGAGGANGAAAAAGTGGAAGAGGTGATA
GAGGAATATGAAAATCCTAAAACCCCAGAGCCAGTAGAATGGGAAGATTTTGAAGAGGAT
GATGATGTGATTGATTTACGGGCATACAACATCGTAGGAGGGGTATTCCATTTTGACTNN
NTGCAACNNNNNNNNNNNNNNNNNNNNNNNNNNNNNNNNNNTATCACTAGACTGGTGGAT
CCCCCAGAGATAGAGTACATAGACTATGTAGCTGATACAGTGGCTACGTCTCCTAAGGAG
AACCAGAGTTCTTGTANNNNNNNTACANNNNNNNNNNNNNNNGNTNNAAAACCAGCAATT
GGTGTAATGATGAAGCTGCCAGACGATGTTTTGTTTTGTGAGGAGCCTCTAGTGGCCAGA
TGGGACCATAAACGTAAACACTGGAGACAGGATGGGTTTACTGATCCCAAATATAATGAA
GAGAATAGAACGTTTAGTTTTAAGACAGCTTATTATGGTAACATGGCTTTACTACAAGAC
ACACATCAGAACATGCCATTCCAGTGCTGGGACATCAGACCACATAAAACTAATGCTGCT
GTATTCTCTATCACTGCTGCTATAGCTGAGATTGAAATAGAAATTAAGGATGCTATGTGT
TGTTTATCTAAATATAAACCAGAAGAAAGACCAGANTTGGACCATATCATGAATAAATGG
GTCACACCNAAGGAACTTATAAAGCTGATGCGATTAGCAGGTGTAAATGTTTTCCCAGCT
GAAGATTCCTCTAAATATGTCAGTATCCGTAACAAACACCCAATCATAGTGGACAAACTG
TACCAGCAGATAGCTCTCACTGCCTCCTCTATGGCTTACGCTTCCTCTCGATGGAATAAT
GAGGAGGATGAAGAAGAGGAAGAGGAAGGAGAGAAGAAAGAAGGAGAAAAAGAAGAGCCA
GTAGTAGGAGGAGGAAAATCAGAAAAAGTGTTGTTCCAAGCCTTTGAACCACTTGCAGAT
GAACCAGTTACTGAGGATGAATGGAATATATTTATGATGACGAAGACCAGAACAATGGTG
TTGGAGTTGAAGGAAGATAGTGATGCTTATAATGAGGATATTAAAGTTGATTCTAAGTTC
CGATCCAACTTGTACCATTTATCTCGAGAAGAGTTTTGTTCCAATGAAGGACAGTCAAGG
ATTGACGAGACAAGCTTTGAATTTGTTGATTGTGTTTACCAGTTATTATCAGCCACAAAA
GTTGNNNNNNNNNNNNNN
>Contig544|Mytilus_trossulus|GA36K|Allele_1
------------------------------------------------------------
------------------------------------------------------------
------------------------------------------------------------
------------------------------------------------------------
------------------------------------------------------------
------------------------------------------------------------
------------------------------------------------------------
------------------------------------------------------------
------------------------------------------------------------
------------------------------------------------------------
------------------------------------------------------------
------------------------------------------------------------
------------------------------------------------------------
------------------------------------------------------------
------------------------------------------------------------
------------------------------------------------------------
------------------------------------------------------------
------------------------------------------------------------
------------------------------------------------------------
------------------------------------------------------------
------------------------------------------------------------
------------------------------------------------------------
------------------------------------------------------------
------------------------------------------------------------
------------------------------------------------------------
------------------------------------------------------------
---------------------------------------------------------NNN
NNNNNNNNNNNNNNNNNNNNNNNNNNNNNNNNNNNNNNNNNNNNNNNNNNNNNNNNNNNN
NNNNNNNNNNNNNNNNNNNNNNNNNNNNNNNNNNNNNNNNNNNNNNNNNNNNNNNNNNNN
NNNNNNNNNNNNNNNNNNNNNNNNNNNNNNNNNNNNNNNNNNNNNNNNNNNNNNNNNNNN
NNNNNNNNNNNNNNNNNNNNNNNNNNNNNNNNNNNNNNNNNNNNN------NNNNNNNNN
NNNNNNNNNNNNNNNNNNNNNNNNNNNNNNNNNNNNNNNNNNNNNNNNNNNNNNNNNNNN
NNNNNNNNNNNNNNNNNNNNNNNNNNNNNNNNNNNNNNNNNNNNNNNNNNNNNNNNNNNN
NNNNNNNNNNNNNNNNNNNNNNNNNNNNNNNNNNNNNNNNNNNNNNNNNNNNNNNNNNNN
NNNNNNNNNNNNNNNNNNNNNNNNNNNNNNNNNNNNNNNNNNNNNNNNNNNNNNNNNNNN
NNNNNNNNNNNNNNNNNNNNNNNNNNNNNNNNNNNNNNNNNNNNNNNNNNNNNNNNNNNN
NNNNNNNNNNNNNNNNNNNNNNNNNNNNNNNNNNNNNNNNNNNNNNNNNNNNNNNNNNNN
NNNNNNNNNNNNNNNNNNNNNNNNNNNNNNNNNNNNNNNNNNNNNNNNNNNNNNNNNNNN
NNNNNNNNNNNNNNNNNNNNNNNNNNNNNNNNNNNNNNNNNNNNNNNNNNNNNNNNNNNN
NNNNNNNNNNNNNNNNNNNNNNNNNNNNNNNNNNNNNNNNNNNNNNNNNNNNNNNNNNNN
NNNNNNNNNNNNNNNNNNNNNNNNNNNNNNNNNNNNNNNATGGCATTGTTGAANNNNNNN
NAGGNCNGNNNCTTCACC---------------CAGTCAGGAGGAACTATACAGACTATA
TCACTTGGACAAGGACAGGGTCCCATAGCCTCCAAGATGATAGACAAGGCCACTAAAGNN
NNNNNNNNNNNNNNNNNNNNNNNNNNNNNNNNNNNNNNNNNNNNNNNNNNNNNNNNNNNN
NNNNNNNNTGAANNNNNNATTAGACCAGAAAATACACACGAAAACTTCAGACTCTGGCTC
ACCAGTTATCCCTCAGATCAATTCCCTGTTTCCATTCTACAAAATGGTGTAAAGATGACA
AATGAACCTCCAAAGGGAATGAAAAATAATCTGTTGCGATCATACATGAATGACCCAATT
TCTGATGCNNNNNNNNNNNNNNNNNNNNNNNNNNNNNNNNNNNNNNNNNAGATGNNNNNN
NNNNNNNNNNNNNNNNNNNNNNNNNNNNNNNNNNNNNNNNNNNNNNNNNNNNNNNNCTGG
AATATTCCTTATGAGTTCAATGAATCAGATTTACGTATCAGCTTGAGACAGATGTTGATG
TTCCTGAATGACTATGACGAGTTACCTTTACCTGCTTTGTCT------------------
------------------------------------------------------------
---------TACCTGACTGGTGAATGTAATTATGGTGGGCGTGTCACAGATGATAAAGAC
AGACGTCTACTCATGTCTCTATTGGCCATTACTTTTGTAGAAGATATTNNNNNNNNNNNN
NNNNNNNNNNNNNNNNNNNNN---------------------------------------
NNNNNNNNNNNNNNNNNNNNNNNNNNNNNNNNNNNNNNNNNNNNNNNNNNNNNNNNNNNN
NNNNNNNNNNNNNNNNNNCCAGAAGTATTTGGTCTCCATGAGAATGCAGATATCACTAAG
GATAACAAA------GAAACAAATTTGTTGTTTGAAAACATTTTGCTGACCTTACCAAGA
CAGTCAGGAGGAGGAGGAAAGTCAACTTCAGACGTCATTAAAGACTTAGCNNNNNNNNNN
NNNNNNNNNNNNNCTCCATTGTTTGNNNNNNNNNNNGTTATAAAGAAATACCCTGTAGTG
TATNNTGAATNNNNNNNNACTGTGTTACGTCAGGAATTAATCCGATTCAACAGACTGACA
CATGTTGTCCGTGTTTCACTGGTCAACCTACAGAAAGCTATAAAAGGTTTAGTGGTCATG
TCATCAGATTTAGAGGAAGTGTTTGACAGTATGCTGAATGGAAAAGTACCAGCAGTATGG
GCTTCTAAGTCCTATCCATCACTCAAACCACTGGGCAGTTACATTAATGACCTGCTGGCT
AGACTAAAGTTTTTGACAGACTGGATAGATAATGGTTCTCCTGCAACATTCTGGCTATCT
GGGTTCTACTTTACTCAGTCATTCTTAACAGGTGTATCTCAAAATTATGCCAGGAAGTAT
ACAATCCCAATTGATACAATAGGTTTTGAATTTGAAATAGTCCTAGAAGGTGATGTAGAT
ACAACTTGTAAGCCTGAGGATGGAGCTTATGTTTATGGTTTATTCATTGAAGGAGCCAGA
TTTAATAAAGAAACAAGAAACCTGGGAGAGTCTTTACCAAAGATCTTATTTGAAACTCTG
NNNNNNNNNNNNNNNNNNNNNNNNNNNNNNNNNNNNNNNNNN------------------
------------------------------------------------------------
------------------------------------------------------------
------------------------------
>Contig544|Mytilus_trossulus|GA36K|Allele_2
------------------------------------------------------------
------------------------------------------------------------
------------------------------------------------------------
------------------------------------------------------------
------------------------------------------------------------
------------------------------------------------------------
------------------------------------------------------------
------------------------------------------------------------
------------------------------------------------------------
------------------------------------------------------------
------------------------------------------------------------
------------------------------------------------------------
------------------------------------------------------------
------------------------------------------------------------
------------------------------------------------------------
------------------------------------------------------------
------------------------------------------------------------
------------------------------------------------------------
------------------------------------------------------------
------------------------------------------------------------
------------------------------------------------------------
------------------------------------------------------------
------------------------------------------------------------
------------------------------------------------------------
------------------------------------------------------------
------------------------------------------------------------
---------------------------------------------------------NNN
NNNNNNNNNNNNNNNNNNNNNNNNNNNNNNNNNNNNNNNNNNNNNNNNNNNNNNNNNNNN
NNNNNNNNNNNNNNNNNNNNNNNNNNNNNNNNNNNNNNNNNNNNNNNNNNNNNNNNNNNN
NNNNNNNNNNNNNNNNNNNNNNNNNNNNNNNNNNNNNNNNNNNNNNNNNNNNNNNNNNNN
NNNNNNNNNNNNNNNNNNNNNNNNNNNNNNNNNNNNNNNNNNNNN------NNNNNNNNN
NNNNNNNNNNNNNNNNNNNNNNNNNNNNNNNNNNNNNNNNNNNNNNNNNNNNNNNNNNNN
NNNNNNNNNNNNNNNNNNNNNNNNNNNNNNNNNNNNNNNNNNNNNNNNNNNNNNNNNNNN
NNNNNNNNNNNNNNNNNNNNNNNNNNNNNNNNNNNNNNNNNNNNNNNNNNNNNNNNNNNN
NNNNNNNNNNNNNNNNNNNNNNNNNNNNNNNNNNNNNNNNNNNNNNNNNNNNNNNNNNNN
NNNNNNNNNNNNNNNNNNNNNNNNNNNNNNNNNNNNNNNNNNNNNNNNNNNNNNNNNNNN
NNNNNNNNNNNNNNNNNNNNNNNNNNNNNNNNNNNNNNNNNNNNNNNNNNNNNNNNNNNN
NNNNNNNNNNNNNNNNNNNNNNNNNNNNNNNNNNNNNNNNNNNNNNNNNNNNNNNNNNNN
NNNNNNNNNNNNNNNNNNNNNNNNNNNNNNNNNNNNNNNNNNNNNNNNNNNNNNNNNNNN
NNNNNNNNNNNNNNNNNNNNNNNNNNNNNNNNNNNNNNNNNNNNNNNNNNNNNNNNNNNN
NNNNNNNNNNNNNNNNNNNNNNNNNNNNNNNNNNNNNNNATGGCATTGTTGAANNNNNNN
NAGGNCNGNNNCTTCACC---------------CAGTCAGGAGGAACTATACAGACTATA
TCACTTGGACAAGGACAGGGTCCCATAGCCTCCAAGATGATAGACAAGGCCACTAAAGNN
NNNNNNNNNNNNNNNNNNNNNNNNNNNNNNNNNNNNNNNNNNNNNNNNNNNNNNNNNNNN
NNNNNNNNTGAANNNNNNATTAGACCAGAAAATACACATGAAAACTTCAGACTCTGGCTC
ACCAGTTATCCCTCAGATCAATTCCCTGTTTCCATTCTGCAAAATGGTGTAAAGATGACA
AATGAACCTCCAAAGGGAATGAAAAATAATCTGTTGCGATCATACATGAATGACCCGATT
TCTGATGCNNNNNNNNNNNNNNNNNNNNNNNNNNNNNNNNNNNNNNNNNAGATGNNNNNN
NNNNNNNNNNNNNNNNNNNNNNNNNNNNNNNNNNNNNNNNNNNNNNNNNNNNNNNNCTGG
AATATTCCTTATGAGTTCAATGAATCAGATTTACGTATCAGCTTGAGACAGATGTTGATG
TTTCTGAATGACTATGACGAGTTACCTTTACCTGCTTTGTCT------------------
------------------------------------------------------------
---------TACCTGACTGGTGAATGTAATTATGGTGGGCGTGTCACAGATGATAAAGAC
AGGCGTCTACTCATGTCTCTATTGGCCATTACTTTTGTAGAAGATATTNNNNNNNNNNNN
NNNNNNNNNNNNNNNNNNNNN---------------------------------------
NNNNNNNNNNNNNNNNNNNNNNNNNNNNNNNNNNNNNNNNNNNNNNNNNNNNNNNNNNNN
NNNNNNNNNNNNNNNNNNCCAGAAGTATTTGGTCTCCATGAGAATGCAGATATCACTAAG
GATAACAAA------GAAACAAATTTGTTGTTTGAAAACATTTTGCTGACCTTACCAAGA
CAGTCAGGAGGAGGAGGAAAGTCAACTTCAGATGTCATTAAAGACTTAGCNNNNNNNNNN
NNNNNNNNNNNNNCTCCATTGTTTGNNNNNNNNNNNGTTATAAAGAAATACCCTGTAGTG
TATNNTGAATNNNNNNNNACTGTGTTACGTCAGGAATTAATCCGATTCAACAGACTGACA
CATGTTGTCCGTGTTTCACTGGTCAACCTACAGAAAGCTATAAAAGGTTTAGTGGTCATG
TCATCAGATTTAGAGGAAGTGTTTGACAGTATGCTGAATGGCAAAGTACCAGCAGTATGG
GCTTCTAAGTCCTATCCATCACTCAAACCACTGGGCAGTTACATTAATGACCTGCTGGCT
AGACTAAAGTTTTTGACAGACTGGATAGATAATGGTTCTCCTGCAACATTCTGGCTGTCT
GGGTTCTACTTTACTCAGTCATTCTTAACAGGTGTATCTCAGAATTATGCCAGGAAGTAT
ACAATCCCAATTGATACAATTGGTTTTGAATTTGAAATAGTCCTAGAAGGTGATGTAGAT
ACAACTTGTAAGCCTGAGGATGGAGCTTATGTTTATGGTTTATTCATTGAAGGAGCCAGA
TTTAATAAAGAAACCAGAAACCTGGGAGAGTCTTTACCAAAGATCTTATTTGAAACTCTG
NNNNNNNNNNNNNNNNNNNNNNNNNNNNNNNNNNNNNNNNNN------------------
------------------------------------------------------------
------------------------------------------------------------
------------------------------
>Contig545|Mytilus_trossulus|GA36K|Allele_1
ATGTCATCAGAACCAATTTACACCCCTTTCTTCGGAGCCATGGGAGCAACTGCTGCAATT
TCCTTTAGTGCCCTAGGAGCTGCCTATGGAACAGCAAAATCTGGAACTGGAATTGCTGCC
ATGTCAGTGATGAGACCAGAGTTGATTATGAAATCTGTCATCCCAGTTGTCATGGCTGGT
ATTTTGGCTATTTATGGACTGGTCGTGGCTGCTTTGATTGCTAACAGTATTGACAAAAGT
TACACATTATTCAAGAGTTTNNNN------------------------------------
------------------------------------------------------------
------------------------------------------------------------
------------------------------------------
>Contig545|Mytilus_trossulus|GA36K|Allele_2
ATGTCATCAGAACCAATTTACACCCCTTTCTTCGGAGCCATGGGAGCAACTGCTGCAATT
TCCTTTAGTGCCCTTGGAGCTGCCTATGGAACAGCAAAATCTGGAACTGGAATTGCTGCC
ATGTCAGTGATGAGACCTGAGTTGATTATGAAGTCTGTCATCCCAGTTGTCATGGCTGGT
ATTTTGGCTATTTATGGACTGGTCGTGGCTGCTTTGATTGCTAACAGTATTGACAAAAGT
TACACATTATTCAAGAGTTTNNNN------------------------------------
------------------------------------------------------------
------------------------------------------------------------
------------------------------------------
>Contig546|Mytilus_trossulus|GA36K|Allele_1
NNNNNNNNNNNNNNNNNNNNNNNNNAGATCAAANCACAAAATGAAGCAATGAAAACACAG
AGTACAATTCTAATGTCAAAAGTGGCTAATGACCAACATCTGATTCTTGCTCTATGTAAA
ATTGAGGAGTTGGAGGNNGACAAAACAAATTTAGAAAGGGATGTGGGCGATTTAAAAGAA
CAAATGTCTAATGAAACAAATGAAGAAGCTCTGACACAACTTGAGGAGGAAAGGGATAAA
CTGTCTGTCGAGATTGAGGATTTAACAAAGAAAGTGACAAACTATGAACAACTTTATTCT
AACCTAGAAAGACAGTATAAAGAGCTGGAAAAGAAACTTGAAGAGGCCTNNNNNNNNNNN
ATACCACCACCGCCACCTCTGCCACCACCGCCATCGACTTCGACGTCAAAGGGATTCCTA
GCAAGAATAAGGGGAAACAAAAAGAAGAAACCGGNNNNTGGTCAACAGACAGGTGTAGNN
NNNNNNNNNNNNNGCAAAGCACTGGAAGAAATGATGAAGAGGATCAATTCTGGAAAGCCA
ATACTGAAGGAAAATNCGCGNNNNNNNNNNNNNNAACCAGATGCNAANGACGGNGANNNN
NCCGGTGCCATGCTAGAGCTACACAGTGTACTCAATCGGTTTAAAAATACGCAAAGAAAA
AGTGGAACTTTGTCGTCAAGTCCTGTAAATAGTATAGAACCGGAATCAGAACTTGCCAAA
GCATTTGTCCTGAAGAAATCAAAACCAAAAAGTGGACCTCAATCGTCACTTCCGGTAAAT
AGCGTTNNNNNNNNNNNNNNNNNNNNNNNNNNNNNNNNNNNNNNNNNNNNNNNNNNNNNN
NNN---------
>Contig546|Mytilus_trossulus|GA36K|Allele_2
NNNNNNNNNNNNNNNNNNNNNNNNNAGATCAAANCACAAAATGAAGCAATGAAAACACAG
AGTACAATTTTTATGTCAAAAGTTGCTAATGACCAACATCTGATTCTTGCTTTTTGTAAA
ATTGAGGAGTTGGAGGNNGACAAAACCAATTTAGAAAGGGATGTGGGCGATTTGAAAGAG
CAAATGTCTAATGAAACAAATGAGGAAGCTCTGACACAGCTTGAGGAGGAAAGGGATAAA
CTGTCTGTCGAGATTGAGGATTTGACAAAGAAAGTGTCAAACTATGAGCAACTTTATTCT
AATCTAGAAAGACAGTATAAAGAGCTGGAAATGAAACTTGAAGAGGCGTNNNNNNNNNNN
ATACCGCCACCGCCACCTTTGCCACCACCGCCATCGACTTCGACGTCAAAGGGATTCTTA
GCAAGAATAAGGGGTAACAAAAAGAAGAAACCGGNNNNTGGTCAACAGGCTGGTGTAGNN
NNNNNNNNNNNNNGCAAAGCACTGGAAGAAATGATGAAGAGGATCAATTCTGGAAAGCCA
ATACTGAAGGAAAATNCGCGNNNNNNNNNNNNNNAACCAGATGCNAANGACGGNGANNNN
NCTGGTGCCATGCTAGAGCTACATAGTGTACTCAATCGGTTTAAGAATACGCAAAGAAAA
AGTGGAAGTTTGTCGTCACGTCCTGTAAATAGTATAGAACCGGAATCAGAACTTGCCAAA
GCATTTGTCCTGAAGAAATCAAAACCAAAAAGTGGACCTCAATCGTCACTTCCGGTAAAT
AGCGTTNNNNNNNNNNNNNNNNNNNNNNNNNNNNNNNNNNNNNNNNNNNNNNNNNNNNNN
NNN---------
>Contig548|Mytilus_trossulus|GA36K|Allele_1
ATGACAAGTATCAGCACAACTTTTGGTCAGACCCTTGACCCGTTCAAGGATGCATCAGTG
GATGAAGATGGGACAGCGGGTGTACAAGAAGGATTAATCCACATACGTATTCAGCAGAGA
AATGGAAGAAAAACATTGACCACCGTCCAGGGAATATCTCCNGATTATGACCTCAAAAAG
ATTGTCAAAGCTTGTAAAAAGGAATTTGCGTGCAATGGAACAGTGGTTGAACATCCAGAA
TACGGAGAAGTTATCCAGTTACAGGGAGACCAGAGAACACATATAAGGGACTTTCTTAAA
ATCATAGGCATTGCAAGAGAAGACCAACTCAAGGTGCACGGTTTC
>Contig548|Mytilus_trossulus|GA36K|Allele_2
ATGACAAGTATCAGCACAACTTTTGGTCAGACCCTTGACCCGTTCAAGGATGCTTCGGTT
GATGAAGATGGGACAGCTGGTGTACAGGAAGGATTAATCCACATACGTATTCAGCAGAGA
AATGGCAGAAAAACATTGACCACCGTCCAGGGAATATCTCCNGATTATGATCTCAAAAAG
ATTGTTAAAGCTTGTAAAAAGGAATTTGCGTGCAATGGAACAGTGGTTGAACATCCAGAA
TACGGAGAAGTTATCCAGTTACAGGGAGACCAGAGAACACATATAAGGGACTTTCTTAAA
ATCATAGGCATTGCAAGAGAAGACCAACTCAAGGTGCACGGTTTC
>Contig556|Mytilus_trossulus|GA36K|Allele_1
------NNNNNNNNNNNNNNNNNNNNNNNNNNNNNNNNNNNNNNNNNNNNNNNNNNNNNN
NNNNNNNNNNNNNNNNNNNNNNNNNNNNNNNNNNNNNNNNNNNNNNNNNNNNNNNNNNNN
NNNNNNNNNNNNNNNNNNNNNNNNNNNNNNNNNNNNNNNNNNNNNNNNNNNNNNNNNNNN
NNNNNNNNNNNNNNNNNNNNNNNNNNNNNNNNNNNNNNNNNNNNNNNNNNNNNNNNNNNN
NNNNNNNNNNNNNNNNNNNNNNNN------------------------------------
------------------------------------------------------------
------------------------------------------------------------
------------------------------------------------------------
------------------------------------------------------------
------------------------------------------------------------
------------------------------------------------------------
------------------------------------------------------------
------------------------------------------------------------
------------------------------------------------------------
------------------------------------------------------------
------------------------------------------------------------
------------------------------------------------------------
------------------------------------------------------------
------------------------------------------------------------
------------------------------------------------------------
------------------------------------------------------------
------------------------------------------------------------
------------------------------------------------------------
------------------------------------------------------------
------------------------------------------------------------
------------------------------------------------------------
------------------------------------------------------------
------------------------------------------------------------
------------------------------------------------------------
------------------------------------------------------------
------------------------------------------------------------
------------------------------------------------------------
------------------------------------------
>Contig556|Mytilus_trossulus|GA36K|Allele_2
------NNNNNNNNNNNNNNNNNNNNNNNNNNNNNNNNNNNNNNNNNNNNNNNNNNNNNN
NNNNNNNNNNNNNNNNNNNNNNNNNNNNNNNNNNNNNNNNNNNNNNNNNNNNNNNNNNNN
NNNNNNNNNNNNNNNNNNNNNNNNNNNNNNNNNNNNNNNNNNNNNNNNNNNNNNNNNNNN
NNNNNNNNNNNNNNNNNNNNNNNNNNNNNNNNNNNNNNNNNNNNNNNNNNNNNNNNNNNN
NNNNNNNNNNNNNNNNNNNNNNNN------------------------------------
------------------------------------------------------------
------------------------------------------------------------
------------------------------------------------------------
------------------------------------------------------------
------------------------------------------------------------
------------------------------------------------------------
------------------------------------------------------------
------------------------------------------------------------
------------------------------------------------------------
------------------------------------------------------------
------------------------------------------------------------
------------------------------------------------------------
------------------------------------------------------------
------------------------------------------------------------
------------------------------------------------------------
------------------------------------------------------------
------------------------------------------------------------
------------------------------------------------------------
------------------------------------------------------------
------------------------------------------------------------
------------------------------------------------------------
------------------------------------------------------------
------------------------------------------------------------
------------------------------------------------------------
------------------------------------------------------------
------------------------------------------------------------
------------------------------------------------------------
------------------------------------------
>Contig561|Mytilus_trossulus|GA36K|Allele_1
------------------------------------------------------------
------------------------------------------------------------
------------------------------------------------------------
------------------------------------------------------------
------------------------------------------------------------
------------------------------------------------------NNNNNN
NNNNNNNNNNNNNNNNNNNNNNNNNNNNNNNNNNNNNNNNNNNNNNNNNNNNNNNNNNNN
NNNNNNNNNNNNNNNNNNNNNNNNNNNANCGNANACTCTNCGTATGCNNNNNNNNNNNNN
NNNNNNNNNNNNNNNNNNNNNNNNNNCAAAAGTCAACCTATGTTCTTGTACCTTCCNNNN
NNNNNNNNNNNNNNNNNNNNNNNNNNNNNNNNNNNNNNNNNNNNNNNNNNNNNNNNNNNN
NNNNNNNNNNNNNNNNNNNNNNNNNNNNNNNNNNNNNNNNNNNNNNNNNNNNNNNNNNNN
NNNNNNNNNNNNNNNNNNNNNNNNNNNNNNNNNNNNNNNNNNNCCCTNANNNNNTNNNNN
NNNNNNNNNNGTGGTATGCCAANCNANTCTGGAAATAATTACCCACTGAGAGGGAGTAAG
GCAACAGTATATGAAGGAGGAACTCGGGCTTCAGCTTTCGTATANGGTTCGGGANTTCAG
AAANNCAATACTGTTTTTGACGGTATGATTCATGCTGTGGACTGGATGCCAACAATCCTC
TCTGCTGCTGGAGGAGGTCAAGTAAGTGGAATTGATGGTTTGAATATGTGGCCAAGCATA
AGTAAAGGAGTTCCATCCTCCCTGAGATCAGAGNNNNTCTATANCCTCGACGATTCTNNN
NNNNNNNNTATGGGGCGTGCAGCTATTAGAATNNGTGATTTCAAGTTAATAGAAGGATTT
GCTGGTGCTTTTAATGACTGGTACCCAGTTCCGGAGACCGAAGAAGACGCAAAAATAGAT
GAACCAAAAGTAGACTACTACCAGTTATATAACTTGAGANNNNNNNNNNNNNNNNNCAAT
AATTTGCACACCAAGGAACACCGCNNGCTTAAAAAGATGAAAGAAAGGCTTGAAGAATAC
AGAANATATNNNNNTCCACCTGTAACAGAGAAAGCAGACCCTGCATCGNACCCNAANNNN
NNNNNNNNNNNNNNNNNNNNNNNNNNNNNN
>Contig561|Mytilus_trossulus|GA36K|Allele_2
------------------------------------------------------------
------------------------------------------------------------
------------------------------------------------------------
------------------------------------------------------------
------------------------------------------------------------
------------------------------------------------------NNNNNN
NNNNNNNNNNNNNNNNNNNNNNNNNNNNNNNNNNNNNNNNNNNNNNNNNNNNNNNNNNNN
NNNNNNNNNNNNNNNNNNNNNNNNNNNANCGNANACTCTNCGTATGCNNNNNNNNNNNNN
NNNNNNNNNNNNNNNNNNNNNNNNNNCAAAAGTCAACCTATGTTCTTGTACCTTCCNNNN
NNNNNNNNNNNNNNNNNNNNNNNNNNNNNNNNNNNNNNNNNNNNNNNNNNNNNNNNNNNN
NNNNNNNNNNNNNNNNNNNNNNNNNNNNNNNNNNNNNNNNNNNNNNNNNNNNNNNNNNNN
NNNNNNNNNNNNNNNNNNNNNNNNNNNNNNNNNNNNNNNNNNNCCCTNANNNNNTNNNNN
NNNNNNNNNNGTGGTATGCCAANCNANTCTGGGAATAATTACCCACTGAGAGGTAGTAAG
GCAACAGTATATGAAGGAGGAACTCGGGCTTCATCTTTCGTTTANGGTTTGGGANTTCAG
AAANNGTATACTGTTTTTGATGGTATGATTCATGCTGTGGACTGGATGCCAACAATTCTC
TCTGCTGCTGGAGGAGGTCAAGTAAGTGGCATTGATGGTTTGAATATGTGGCCAAGCATA
AGTGAAGGAGTTCCATCCTCTTTGAGGTCAGAGNNNNTCTATANCCTTGACGATTCTNNN
NNNNNNNNTATGGGGCGTGCAGCTATTAGAATNNGTGATTTCAAGTTAATAGAAGGATTT
GCTGGTGCTTTTAATGACTGGTACCCAGTTCCGGAGACCGAAGAAGACGCAAAAATAGAT
GAACCAAAAGTAGACTACTACCAGTTATATAACTTGAGANNNNNNNNNNNNNNNNNCAAT
AATTTGCACACTAAGGAACACCGTNNGCTTAAAAAGATGAAAGAAAGGCTTGAAGAATAC
AGAANATATNNNNNTCCACCTGTAACAGAGAAAGCAGACCCTGCATCGNACCCNAANNNN
NNNNNNNNNNNNNNNNNNNNNNNNNNNNNN
>Contig568|Mytilus_trossulus|GA36K|Allele_1
NNNNNNNNNNNNNNNNNNNNNNNNNNNNNNNNNNNNNNNNNNNNNNNNNNNNNNNNNNNN
NNNNNNNNNNNNNNNNNNNNNNNNNNNNNNNNNNNNNNNNNNNNNNCTAATGCTAAAGGT
AAACCACCACCGCCAGAAGGGACACCATCATTAAGGAACATCACTCATAATTCACTAACA
GTCGTCTGGTCCCCACCTCAGGGTCAGAGAATAGACACAATTTTAGCCTATAGAGTGGAA
ATTTACAATGCGACAACAAGAAGGTGGAAAGTTGTCACAAGTTGTTGTCAAGGTAATTCA
TATGATGTCAAAGACCTAAAACCTGATTCTGAATATTGTCTTCGAATTCGAGCTGAAAAT
TTGTTTGGTTGGAGTAAGCCGAGTCAGTCAACTCATTTAGTGCGAACTCGATCTTTGCCT
AACAGACGCTCCATGTTCGAACAGGAAGAGGCTAAAAACACTAAACTAGTCCGAAGACAT
AGCTACAATATCAAAATCGAGGCTAATGTTGCCACCATGTTGTTCAATAAAACCGAAGAA
AGTGGAAATTGCAATAATATTGGAACTTTCCCAATGCGAAGAAACGGAAGCACAAGAATG
TCTCTTCCGATCCAAAGAAGAACCGTTGCTAGTTTGATTCCTGGATCTCGCCGTGAAAGC
ACGTGCAGTATGCGTGACAGTCGCCGAAGGTCAGTAGAAGAATCATCAGTATGCACGGAT
GAAACGGACGAATCATTAAAATCACTCAAATTGCATCGTATTTCCATGTCGACAGAAGAA
GATTCATGTGCGAGGTCAACTTCATCGACGTCGATGTCGTCAATACCAGAATTGCAAGAA
GAAGATTCGTTTGAACATTTAGAATGTAAAAATAATAAAGAGGATTATTGGAAACAAAAC
TGGACATCGCCGACCCACGAAGTTAGCCATAATGATATTCTAACATCGCCATATTCCGAC
GACACAAAACTTTCAATGTTTTCACGATCTCCAATGCAAAGACAGTCCAATCATTTCAGT
GACTATCCAAAGACCAACAAACTTTCTCAGTACGACAATGATAGTGATTCTCAGATATGG
AAAGGAAAAGACGATGNACACTTAGACAACGAAAGCATATCTGATCTCCGGTCACTAAGG
GATATACTGTGTTCAAATGAAATGATGGTCAAAACTCTCAATGAGGACAATAACGGAAAT
TATTGCAATAAACGTTACAATAATGTTATTCACGAAGTGGANGAGGAAAATGTAATGATT
GACAGAGTTTCAACATTA
>Contig568|Mytilus_trossulus|GA36K|Allele_2
NNNNNNNNNNNNNNNNNNNNNNNNNNNNNNNNNNNNNNNNNNNNNNNNNNNNNNNNNNNN
NNNNNNNNNNNNNNNNNNNNNNNNNNNNNNNNNNNNNNNNNNNNNNCTAATGCTAAAGGT
AAACCACCACCGCCAGAAGGGACACCATCATTAAGGAACATCACTCATAATTCACTAACA
GTCGTCTGGTCCCCACCTCAGGGTCAGAGAATAGACACAATTTTAGCCTATAGAGTGGAA
ATTTACAATGCGACAACAAGAAGGTGGAAAGTTGTCACAAGTTGTTGTCAAGGTAATTCA
TATGATGTCAAAGACCTAAAACCTGATTCTGAATATTGTCTTCGAATTCGAGCTGAAAAT
TTGTTTGGTTGGAGTAAGCCGAGTCAGTCTACTCATTTGGTGCGAACTCGATCTTTGCCT
AACAGACGCTCCATGTTCGAACAGGAGGAGGCTAAAAACACTAAGCTGGTCCGTAGACAT
AGCTACCATATCAAAATCGAGGCTAATGTTGCCACCATGTTGTTCAATAAAACCGAAGAA
AGTGGAAATTGTAATAATATTGGAACTTTCCCAATGCGAAGAAACGGAAGCACAAGAATG
TCTCTTCCGATCCAAAGAAGAACCGTTGCTAGTTTGATTCCTGGATCTCGTCGTGAAAGC
ACGTGTAGTATGCGTGACAGTCGCCGAAGGTCGGTAGAAGAATCGTCAGTTTGCACGGAT
GAAACGGACGAATCATTAAAATCACTCAAATTGCATCGTATTTCCATGTCTACAGAAGAA
GATTCTTGTGCGCGGTCAACTTCGTCGACGTCGATGTCGTCAATACCAGAATTGCAAGAA
GAAGATTCGTTTGAACATTTAGAATGTAAAAATAATAGAGAGGATTATTGGAGACAAAAC
TGGACATCTCCGACCCACGAAGTTAGCCATGATGATATTCTTACATCGCCATATTCCGAC
GACACAAAACTTTCCATGTTTTCACGATCTCCAATGCAAAGACAGTCCAATCATTTCAGT
GACTATTCAAAGACCACCAAACTTTCTCCTTACGACAATGATAGTGATTCTCAGATTTGG
AAAGGAAAAGACGATGNACACTTAGACAATGAAAGCATATCTGATCTCCGGTCACTTAGG
GATATACTGTGTTCAAATGACCTGATGGTCAAAACTCTCAATGCGGACAATAACGGAAAT
TATTGCAATAAACTTTACAATAATGTTATTCATGAAGTTGANGAGGAAAATGTAATGATT
GACAGAGTTTCAACATTA
>Contig569|Mytilus_trossulus|GA36K|Allele_1
---NNNNNNNNNNNNNNNNNNNNNNNNNNNNNNNNNNNNNNNNNNNNNNNNNNNNTATAT
GTGGAAGCTGCAGACTTGGATTATATCGAATCATCAATCAAAAAATATTTCTCTGATACC
CGTCATCATGCAATAAACAACCGTTACAAAATGGCCGCCAGAGATTATATTTACAAAGAA
TTTTCGTCCTTCGGATTGGTTCCCGAGTACTTTGAATTTAGCTTACCTCCTGTATCTACA
AAGTCAAATTTCACAACTGTTATTGGTATGTTGAAAGGCAGCCATTTTGGAACGGCTTAT
GACAAGATGATAGCCATTGGTGCTCATTATGATACAGTCAACTTTACAAAAGGTGTGGAT
GACAATGGCTCAGGTGTAGTTGCTATGTTGGAAGTTGCCCGGCAAATATCAATAATGAAC
AAAAAGGGGTTAAAAAGGAAAAATACAATCATGTTTGCTGCTTTTGACCTGAAAGAAAAA
AATTGCAAAGGCAGTAAATTATTACTCGACTCATGGCTACAACCTTGGTTAATCAAGAAC
TATGGCCAAGCAGCTGAATCCCTGGAATCGCATGGTGTTTTTATTTTGGACTCGGTAATG
AATTATAATGCTTCCATAAAATCGCAAACCAGTCTACCAAATATGAAAAGTTTATTTCCA
GAAACATTTTCCAGTGTATCTAAAGACAATTACAAAGGAGATTTCTTAGCTATGGTATAT
AGAAATCCAACTTCAGATCTGGTACTGGCAAACATATTTAAAGCAAAGTGGAAAGAGGCA
AACAGAGAACAGTTTGAACTGGAAACCTTCCCTCTGCCGTTTGAGGAATACAGCGAATTA
CCANNGAAACAGCAGTTGAATTATCGATATTTTATGAAAAGTGATCATGCGAGTTTCTGG
GATTACGAAGTACCAGCTATATATCTGACAGATACTTATAATTACCGAGGTGTAATGGCA
GCGTGCTNTCACANGNCATGCGACGATGCATCGATGATTCTTTCTGACAACAATCTTAAA
TTCCTTGGTAAAACTGCTGACGTTCTTACTATGGCAATAAACCAGTTGTCAGATCCTTAT
CAAGGGACAAATGAAGCAAGTAGTTGCAACCAACAGACTTTACGGATCATACTGATTTAT
ATCATATATTCGACTATGATCCAGTGTCTT
>Contig569|Mytilus_trossulus|GA36K|Allele_2
---NNNNNNNNNNNNNNNNNNNNNNNNNNNNNNNNNNNNNNNNNNNNNNNNNNNNTATAT
GTGGAAGCTGCAGACTTGGATTATATCGAATCATCAATCAAAAAATATTTCTCTGATACC
CGTCATCATGCAATAAACAACCGTTACAAAATGGCCGCCAGAGATTATATTTACAAAGAA
TTTTCGTCCTTCGGATTGGTTCCCGAGTACTTTGAATTTAGCTTACCTCCTGTATCTACA
AAGTCAAATTTCACAACTGTTATTGGTATGTTGAAAGGCAGCCATTTTGGAACGGCTTAT
GACAAGATGATAGCCATTGGTGCTCATTATGATACAGTCAACTTTACAAAAGGTGTGGAT
GACAATGGCTCAGGTGTAGTTGCTATGTTGGAAGTTGCCCGGCAAATATCAATAATGAAC
AAAAAGGGGTTAAAAAGGAAAAATACAATCATGTTTGCTGCTTTTGACCTGAAAGAAAAA
AATTGCAAAGGCAGTAAATTATTACTCGACTCATGGCTACAACCTTGGTTAATCAAGAAC
TATGGCCAAGCAGCTGAATCCCTGGAATCGCATGGTGTTTTTATTTTGGACTCGGTAATG
AATTATAATGCTTCCATAAAATCGCAAACCAGTCTACCAAATATGAAAAGTTTATTTCCA
GAAACATTTTCCAGTGTATCTAAAGACAATTACAAAGGAGATTTCTTAGCTATGGTATAT
AGAAATCCAACTTCAGATCTGGTACTGGCAAACATATTTAAAGCAAAGTGGAAAGAGGCA
AACAGAGAACAGTTTGAACTGGAAACTTTTCCTCTGCCGTTTGAGGAATACAGTGAATTA
CCANNGAAACAGCAGTTGGATTATCGATATTTTATGAAAAGTGATCATGCGAGTTTTTGG
GATTACGAAGTACCAGCTATATATCTGACAGATACTTATAATTACCGAGGTGTATTGGCA
GCGTGCTNTCACANGNCATGCGACGATGCATCGATGATTCTTTCTGACAACAATCTTAAA
TTCCTTGGTAAAACTGCTGACGTTCTTACTATGGCAATAAACCAGTTGTCAGATCCTTAT
CAAGGGACAAATGAAGCAAGTAGTTGCAACCAACAGACTTTACGGATCATACTGATTTAT
ATCATATATTCGACTATGATCCAGTGTCTT
>Contig573|Mytilus_trossulus|GA36K|Allele_1
NNNNNNNNNNNNNNNNNNNNNNNNNNAGAATTTGAAGAGGTATCAGTATTACAGAGTCAG
GTAGAAAAATGTGTAACAGATCTCAGCAAGTTCCAGTCTGTTGTCAAACTAGTGGCTTTC
TCACCATTCAAAAGTGGTACCAATGCATTGGACAACATTAATAGTGTTTCAGAAGGTTTA
GTACATGAAGATTTACAGATCTTCCTAGAGAGTAATGTACCCAAAGCTTCCAAGAAACAG
AAAATCACTTTAGGTGTTGCAGATGCTAAGATAGGAGCTGCCATTACTGAAGAACTGAAA
ATACAATGTTCTCAGACTGGAGCTGCCCCAGAAATCATCAGAGGAATTAGAGCTCATTTC
CACAATTTAGTTAAAGGCTTAACAGATCAATCAGCAGGAAAAGCACAACTAGGTCTAGGT
CACAGTTACTCAAGAGCAAAGGTCAAGTTCAATGTCAACAGAGTTGATAACATGATCATT
CAGAGCATCAGTTTGTTGGACCAGTTAGACAAAAATATCAACACCTTTGCTATGAGAATG
AGAGAATGGTATTCCTACCATTTCCCAGAATTAGTAAAAATAGTTAATGACAACTATTTG
TATGCCAAAGCAGCGAAATACATAGGAAATAGGAAGGAGTTCACAGAAGAGAAAGTAGAG
GAATTAGAGGAGATCGTTATGGATAGTGGAAAAGCCAGGGCCATATATGATGCTTCTAGA
TCATCTATGGGTATGGATATCTCACCTATAGATCTGATCAACATAGAAAGTTTTGCCAGT
AAAGTTATATCCTTAGCAGAGTACAGAAAAAGCTTGGCAGAATATCTAAGGAACAAAATG
AAACAAGTTGCACCAAACTTAGCCACACTTATTGGTGAACAGGTTGGAGCTCGTTTAATA
GCTCATGCAGGAAGTCTAACAAATCTGGCCAAGTACCCAGCATCTACTGTACAGATCTTG
GGAGCAGAAAAGGCTCTCTTCAGGGCATTAAAGACAAAAGGGAATACCCCTAAATATGGA
TTGATATTTCATTCTACATTTATTGGACGAGCAGGAGCTAAGAATAAAGGTCGTATTTCT
CGTTACCTTGCCAACAAATGTTCTATTGCATCAAGGATTGACTGCTTTACTGAATTTCCC
ACTAATGTGTTTGGTGAACACCTGAAGCAGCAGGTTGAAGATCGTCTCAAGTTTTATGAG
ACTGGGGATGCTCCAGCTAAAAATGTGGATGTTATGAAAATAGCAGTGGAAGAGGCCTCA
GAAGTTCAAACTAAATTAGCAAAGAAAGAAAAGAAAAAGAAGAAAAAAGAGAAGCGAAAG
TCAGATGCAATGAATGACACCATGGAAACAACACAGGAAATGGATACCACACAGGAGGAA
GATGAACCTCCTAAAAAGAAAAAGAAAAAGAAGAAGTCACAGGAGGAAGAAGCCCCTGAA
GCAGAGACCTCAATGGATGTAGAATCTTCTGCCAAAAAGTTGAAAAAGAAGAAAAAAAAG
AAACAAAAGGATTCTTCAGATAGCGAT
>Contig573|Mytilus_trossulus|GA36K|Allele_2
NNNNNNNNNNNNNNNNNNNNNNNNNNAGAATTTGAAGAGGTATCAGTATTACAGAGTCAG
GTAGAGAAATGTGTAACAGATCTCAGCAAGTTCCAGTCTGTTGTCAAACTAGTGGCTTTC
TCACCATTCAAAAGTGGTACCAATGCATTGGACAACATTAATAGTGTTTCAGAAGGTTTA
GTACATGAAGATTTACAGATCTTCCTAGAGAGTAATGTACCCAAATCTTCCAAGAAACAG
AAAATCAGTTTAGGTGTTGCAGATGCTAAGATAGGAGCTGCCATTACTGAAGAACTGAAA
ATACAATGTTCTCAGACTGGAGCTGCCCCAGAAATCATCAGAGGAATTAGAGCTCATTTC
CACAATTTAGTTAAAGGGTTAACAGATCAATCAGCAGGAAAAGCACAGCTAGGTCTAGGT
CACAGTTACTCAAGAGCAAAGGTCAAGTTCAATGTCAACAGAGTTGATAACATGATCATT
CAGAGCATCAGTTTGTTGGACCAGTTAGACAAAAATATCAACACGTTTGCTATGAGAATG
AGAGAATGGTATTCCTACCATTTCCCAGAATTGGTGAAAATAGTTAATGACAATTATTTG
TATGCTAAAGCAGCGAAGTTTATAGGAAATAGGAAGGAGTTCACAGAAGAGAACGTTGAG
GAATTGGAGGAGATTGTTATGGATAGTGGGAAAGCCAGGGCCATATATGATGCTTCTAGA
TCATCTATGGGTATGGATATCTCACCTATAGATCTGATCAACATCGAGAGTTTTGCCAGT
AAAGTTATATCCTTAGCTGAGTATAGAAAAAGTTTGGCAGAATATCTAAGGAACAAGATG
AAACAAGTTGCACCAAACTTAGCCACACTTATTGGTGAACAGGTTGGAGCTCGTTTAATA
GCTCATGCAGGGAGTCTAACAAATCTGGCCAAGTACCCTGCATCTACTGTACAGATCTTG
GGAGCAGAAAAGGCTCTCTTCAGGGCATTAAAGACGAAAGGGAATACCCCTAAATATGGG
TTGATATTTCATTCTACATTTATTGGACGAGCCGGAGCTAAGAATAAAGGTCGTATTTCT
CGTTACCTTGCCAACAAGTGTTCTATTGCATCAAGGATTGACTGCTTTACTGAATTTCCC
ACTAATGTGTTTGGTGAACATCTGAAGCAGCAGGTTGAAGATCGTCTCAAGTTTTATGAG
ACTGGGGATGCTCCTGCTAAAAATGTGGATGTTATGAAAATAGCAGTGGAAGAGGCCTCA
GAAGTTCAAACTAAATTAGCAAAGAAAGAAAAGAAAAAGAAGAAGAAAGAGAAGCGAAAG
TCTGATGCAATGAATGACACCATGGAAACAACACAGGAAATGGATACCACACAGGAGGAA
GATGAACCTCCTAAAAAGAAGAAGAAAAAGAAGAAGTCACAGGAGGAGGAAGCCCCTGAA
GCAGAGACCTCAATGGATGTAGAATCTTCTGCCAAAAAGTTGAAAAAGAAGAAGAAAAAG
AAACAAAAGGATTCTTCAGATAGCGAT
>Contig602|Mytilus_trossulus|GA36K|Allele_1
NNNNNNNNNNNNNNNNNNNNNNNNNNNNNNNNNNNNNNNNNNNNNNNNNNNNNNNNNNNN
NNGGCAACAACAGATAGTGCCCGTGAAAAAGCTTTGGCTGACTATAGAAAAAAGCTTCTC
GAACACAAAGAACTCGAAGCTAGGTTAAAAGAAATGAGAGAAAGTTCCAAAGAATTAAAC
AAACAGTATGATAAATCAGAAAATGATTTAAAAGCTCTACAAAGTGTTGGACAGATTGTT
GGAGANGTATTAAAACAGTTAACAGAAGACAAATTTATTGTAAAAGCCACCAATGGCCCT
AGATATGTAGTCGGATGCCGTCGTCAGTTAGATAAATCTAAACTTAAGTCAGGAACCAGA
GTTGCATTAGACATGACAACCTTAACTGTNATGAGATATCTTCCCCGAGAAGTTGATCCA
CTAGTATACAACATGTCTGCNGAAGACCCAGGTGATGTTAGCTACAATCAAGTCGGTGGA
CTGGGAGAACAAATCAGAGAAATCAGAGAAGTGATAGAATTACCATTAATGAACCCAGAA
CTGTTCCAGCGAGTTGGTATTACACCACCTAAAGGCTGTTTGTTATATGGTCCACCTGGT
ACTGGAAAAACATTATTAGCCAGAGCTGTGGCCAGTCAATTAGATGCTAACTTTTTAAAG
GTTGTCTCCAGTGCTATTGTAGATAAATATATTGGTGAAAGTGCTAGACTGATCAGAGAA
ATGTTTGCTTTTGCCAGAGACCATGAACCATGTATTATATTTATGGATGAAATAGATGCT
ATAGGTGGAAGAAGATTTTCAGAAGGCACATCAGCTGACAGAGAAATACAAAGAACACTT
ATGGAGCTGTTGAATCAGATGGATGGTTTTGATGCATTAGGTCAGGTCAAAATGATAATG
GCAACAAACAGACCAGACACATTAGATCCTGCCTTGTTACGTCCAGGTAGATTAGACAGA
AAAATAGAAATTCCACTTCCCAATGAACAGTCACGACTTGAAATTCTCAAGATTCACGCA
CAGCCTATAGCAAAACATGGTGAAATAGATTGGGAAGCCGTAGTTAAATTATCTGATGAT
TTCAATGGAGCAGATCTGAGAAACGTTTGTACAGAAGCAGGTATGTTTGCCATCAGAGCA
GAGAGAGATTACGTAATAGAAGAAGATTTTATGAAGGCCGTCAGGAAAGTTGGGGATAAT
AAAAAGTTAGAATCCAAGTTGGACTACAAACCACTG
>Contig602|Mytilus_trossulus|GA36K|Allele_2
NNNNNNNNNNNNNNNNNNNNNNNNNNNNNNNNNNNNNNNNNNNNNNNNNNNNNNNNNNNN
NNGGCAACAATAGATAGTGCTCGTGAAAAAGCTTTGGCTGACTATAGGAAAAAGCTTCTC
GAACACAAAGAACTCGAAGCTAGGTTAAAAGAAATGAGAGAGAGTTCCAAAGAATTAAAC
AAACAGTATGATAAGTCTGAAAATGATTTAAAAGCTCTACAGAGTGTTGGACAGATTGTT
GGAGANGTATTGAAACAGTTAACAGAAGATAAATTTATTGTTAAAGCCACCAATGGTCCT
AGATATGTAGTTGGATGTCGTCGTCAGTTAGATAAATCTAAACTTAAGTCAGGAACTAGA
GTTGCTTTAGACATGACAACCTTAACTGTNATGAGATATCTTCCCCGAGAAGTTGATCCA
CTAGTATACAACATGTCTGTNGAAGATCCTGGTGATGTTAGCTACAATCAAGTCGGTGGA
CTGGGGGAACAAATCAGAGAACTCAGAGAGGTGATAGAATTACCATTAATGAACCCAGAA
TTGTTCCAGCGAGTTGGTATTACACCACCTAAAGGTTGTTTGTTATATGGTCCACCTGGT
ACTGGAAAAACTTTATTAGCCAGAGCTGTGGCCAGTCAGTTAGATGCTAACTTTTTAAAG
GTTGTCTCCAGTGCTATTGTAGATAAATATATTGGTGAAAGTGCTAGACTTATCAGAGAA
ATGTTTGCTTTTGCCAGAGACCATGAACCATGTATTATATTTATGGATGAAATAGATGCT
ATAGGTGGAAGAAGGTTTTCAGAAGGTACATCAGCTGACAGAGAAATACAGAGAACTCTT
ATGGAGCTGTTGAATCAGATGGATGGTTTTGATGCTTTAGGTCAGGTCAAAATGATAATG
GCAACAAACAGACCGGACACATTAGATCCTGCCTTGTTACGTCCTGGTAGATTGGACAGA
AAAATAGAAATTCCACTTCCCAATGAACAGTCACGACTTGAAATTCTCAAGATTCATGCA
CAGCCTATAGCAAAACATGGTGAAATAGATTGGGAAGCTGTAGTTAAATTATCTGATGAT
TTCAATGGAGCAGATCTGAGAAATGTTTGTACGGAAGCAGGTATGTTTGCTATCAGAGCC
GAGAGAGATTATGTGATAGAGGAAGATTTTATGAAGGCCGTCAGGAAAGTTGGGGATAAT
AAGAAGTTAGAATCCAAGTTGGACTACAAACCATTG
>Contig614|Mytilus_trossulus|GA36K|Allele_1
------------------------------------------------------------
------------------------------------------------------------
------------------------------------------------------------
------------------------------------------------------------
------------------------------------------------------------
------------------------------------------------------------
------------------------------------------------------------
------------------------------------------------------------
------------------------------------------------------------
------------------------------------------------------------
------------------------------------------------------------
------------------------------------------------------------
------------------------------------------------------------
------------------------------------------------------------
------------------------------------------------------------
------------------------------------------------------------
------------------------------------------------------------
------------------------------------------------------------
------------------------------------------------------------
------------------------NNNNNNNNNNNNNNNNNNNNNNNNNNNNNNNNNNNN
NNNNNNNNNNNNNNNNNNNNNNNNNNNNNNNNNNNNNNNNNNNNNNNNNNNNNNNNNNNN
NNNNNNNNNNNNNNNNNNNNNNNNNNNNNNNNNNNNNNNNNNNNNNNNNNNNNNNNNNNN
NNNNNNNNNNNNNNNNNNNNNNNNNNNNNNNNNNNNNNNNNNNNNNNNNNNNNNNNNNNN
NNNNNNNNNNNNNNNNNNNNNNNNNNNNNN------------------------------
------------------------------------------------------------
------------------------------------------------------------
------------------------------------------------------------
------------------------------------------------------------
------------------------------------------------------------
------------------------------------------------------------
------------------------------------------------------------
------------------------------------------------------------
---------------------------------
>Contig614|Mytilus_trossulus|GA36K|Allele_2
------------------------------------------------------------
------------------------------------------------------------
------------------------------------------------------------
------------------------------------------------------------
------------------------------------------------------------
------------------------------------------------------------
------------------------------------------------------------
------------------------------------------------------------
------------------------------------------------------------
------------------------------------------------------------
------------------------------------------------------------
------------------------------------------------------------
------------------------------------------------------------
------------------------------------------------------------
------------------------------------------------------------
------------------------------------------------------------
------------------------------------------------------------
------------------------------------------------------------
------------------------------------------------------------
------------------------NNNNNNNNNNNNNNNNNNNNNNNNNNNNNNNNNNNN
NNNNNNNNNNNNNNNNNNNNNNNNNNNNNNNNNNNNNNNNNNNNNNNNNNNNNNNNNNNN
NNNNNNNNNNNNNNNNNNNNNNNNNNNNNNNNNNNNNNNNNNNNNNNNNNNNNNNNNNNN
NNNNNNNNNNNNNNNNNNNNNNNNNNNNNNNNNNNNNNNNNNNNNNNNNNNNNNNNNNNN
NNNNNNNNNNNNNNNNNNNNNNNNNNNNNN------------------------------
------------------------------------------------------------
------------------------------------------------------------
------------------------------------------------------------
------------------------------------------------------------
------------------------------------------------------------
------------------------------------------------------------
------------------------------------------------------------
------------------------------------------------------------
---------------------------------
>Contig623|Mytilus_trossulus|GA36K|Allele_1
------------------------------------------------------------
------------------------------------------------------------
------------------------------------NNNNNNNNNNNNNNNNNNNNNNNN
NNNNNNNNNNNNNNNNNNNNNNNNNNNNNNNNNNNNNNNNNNNNNNNNNNNNNNNNNNNN
NNNNNNNNNNNNNNNNNNNNNNNNNNNNNNNNNNNNNNNNNNNNNNNNNNNNNNNNNNNN
NNNNNNNNNNNNNNNNNNNNNNNNNNNNNNNNNNNNNNNNNNNNNNNNNNNNNNNNNNNN
NNNNNNNNNNNNNNNNNNNNNNNNNNNNNNNNNNNNNNNNNNNNNNNNNNNNNNNNNNNN
NNNNNNNNNNNNNNNNNNNNNNNNNNNNNNNNNNNNNNNNNNNNNNNNNNNNNNNNNNNN
NNNNNNNNNNNNNNNNNNNNNNNNNNNNNNNNNNNNNNNNNNNNNNNNNNNNNNNNNNNN
NNNNNNNNNNNNNNNNNNNNNNNNNNNNNNNNNNNNNNNNNNNNNNNNNNNNNNNNNNNN
NNNNNNNNNNNNNNNNNNNNNNNNNNNNNNNNNNNNNNNNNNNNNNNNNNNNNNNNNNNN
NNNNNNNNNNNNNNNNNNNNNNNNNNNNNNNNNNNNNNNNNNNNNNNNNNNNNNNNNNNN
NNNNNNNNNNNNNNNNNNNNNNNNNNNNNNNNNNNNNNNNNNNNNNNNNNNNNNNNNNNN
NNNNNNNNNNNNNNNNNNNNNNNNNNNNNNNNNNNNNNNNNNNNNNNNNNNNNNNNNNNN
NNNNNNNNNNNNNNNNNNNNNNNNNNNNNNNNNNNNNNNNNNNNNNNNNNNNNNNNNNNN
NNNNNNNNNNNNNNNNNNNNNNNNNNNNNNNNNNNNNNNNNNNNNNNNNNNNNNNNNNNN
NNNNNNNNNNNNNNNNNNNNNNNNNNNNNNNNNNNNNNNNNNNNNNNNNNNNNNNNNNNN
NNNNNNNNNNNNNNNNNNNNNNNNNNNNNNNNNNNNNNNNNNNNNNNNNNNNNNNNNNNN
NNNNNNNNNNNNNNNNNNNNNNNNNNNNNNNNNNNNNNNNNNNNNNNNNNNNNNNNNNNN
NNNNNNNNNNNNNNNNNNNNNNNNNNNNNNNNNNNNNNNNNNNNNNNNNNNNNNNNNNNN
NNNNNNNNNNNNNNNNNNNNNNNNNNNNNNNNNNNNNNNNNNNNNNNNNNNNNNNNNNNN
NNNNNNNNNNNNNNNNNNNNNNNNNNNNNNNNTATGCCATCATATATNNNNNNNNNNNNN
NNNNNNNNNNNNNNNNNNNNNNNNNNNNNNNNNNNNNNNNNNNNNNNNNNNNNNNNNNNN
NNNNNNNNNNNNNNNNNNNNNNNNNNNNNNNNNNNNNNNNNNNNNNNNNNNNNNNNNNNN
NNNNNNNNNNNNNNNNNNNNNNNNNNNNNNNNNNNNNNNNNNNNNNNNNNNNNNNNNNNN
NNNNNNNNNNNNNNNNNNNNNNNNNNCCTGAGCATTGTGTTAGAGAGAATGAGATACGAG
GGGGTTGTAGATATGTTCCAAACCGTTAAAATGTTGAGAACACAGAGACCTGCCATGGTG
CAAACTGAGGACCAATACCAGTTCTGTTACAGAGCTGCATTAGAATACCTAGGNNNNNNC
GATCATTATGCAACA
>Contig623|Mytilus_trossulus|GA36K|Allele_2
------------------------------------------------------------
------------------------------------------------------------
------------------------------------NNNNNNNNNNNNNNNNNNNNNNNN
NNNNNNNNNNNNNNNNNNNNNNNNNNNNNNNNNNNNNNNNNNNNNNNNNNNNNNNNNNNN
NNNNNNNNNNNNNNNNNNNNNNNNNNNNNNNNNNNNNNNNNNNNNNNNNNNNNNNNNNNN
NNNNNNNNNNNNNNNNNNNNNNNNNNNNNNNNNNNNNNNNNNNNNNNNNNNNNNNNNNNN
NNNNNNNNNNNNNNNNNNNNNNNNNNNNNNNNNNNNNNNNNNNNNNNNNNNNNNNNNNNN
NNNNNNNNNNNNNNNNNNNNNNNNNNNNNNNNNNNNNNNNNNNNNNNNNNNNNNNNNNNN
NNNNNNNNNNNNNNNNNNNNNNNNNNNNNNNNNNNNNNNNNNNNNNNNNNNNNNNNNNNN
NNNNNNNNNNNNNNNNNNNNNNNNNNNNNNNNNNNNNNNNNNNNNNNNNNNNNNNNNNNN
NNNNNNNNNNNNNNNNNNNNNNNNNNNNNNNNNNNNNNNNNNNNNNNNNNNNNNNNNNNN
NNNNNNNNNNNNNNNNNNNNNNNNNNNNNNNNNNNNNNNNNNNNNNNNNNNNNNNNNNNN
NNNNNNNNNNNNNNNNNNNNNNNNNNNNNNNNNNNNNNNNNNNNNNNNNNNNNNNNNNNN
NNNNNNNNNNNNNNNNNNNNNNNNNNNNNNNNNNNNNNNNNNNNNNNNNNNNNNNNNNNN
NNNNNNNNNNNNNNNNNNNNNNNNNNNNNNNNNNNNNNNNNNNNNNNNNNNNNNNNNNNN
NNNNNNNNNNNNNNNNNNNNNNNNNNNNNNNNNNNNNNNNNNNNNNNNNNNNNNNNNNNN
NNNNNNNNNNNNNNNNNNNNNNNNNNNNNNNNNNNNNNNNNNNNNNNNNNNNNNNNNNNN
NNNNNNNNNNNNNNNNNNNNNNNNNNNNNNNNNNNNNNNNNNNNNNNNNNNNNNNNNNNN
NNNNNNNNNNNNNNNNNNNNNNNNNNNNNNNNNNNNNNNNNNNNNNNNNNNNNNNNNNNN
NNNNNNNNNNNNNNNNNNNNNNNNNNNNNNNNNNNNNNNNNNNNNNNNNNNNNNNNNNNN
NNNNNNNNNNNNNNNNNNNNNNNNNNNNNNNNNNNNNNNNNNNNNNNNNNNNNNNNNNNN
NNNNNNNNNNNNNNNNNNNNNNNNNNNNNNNNTATGCCATCATATATNNNNNNNNNNNNN
NNNNNNNNNNNNNNNNNNNNNNNNNNNNNNNNNNNNNNNNNNNNNNNNNNNNNNNNNNNN
NNNNNNNNNNNNNNNNNNNNNNNNNNNNNNNNNNNNNNNNNNNNNNNNNNNNNNNNNNNN
NNNNNNNNNNNNNNNNNNNNNNNNNNNNNNNNNNNNNNNNNNNNNNNNNNNNNNNNNNNN
NNNNNNNNNNNNNNNNNNNNNNNNNNCCTGAGCATTGTGTTAGAGAGAATGAGATACGAG
GGGGTTGTAGATATGTTCCAAACTGTTAAAATGTTGAGAACACAGAGACCTGCCATGGTG
CAAACTGAGGACCAATACCAGTTCTGTTACAGAGCTGCATTAGAATACCTAGGNNNNNNC
GATCATTATGCAACA
>Contig629|Mytilus_trossulus|GA36K|Allele_1
ATGGCTAGTATCAACATCAACAGCGACATTAATGACCCGTTCTACCGTTATAAGATGCCT
AGGATCATAGCCAAGGTCGAAGGGAAAGGGAATGGAATTAAAACAGTTATTGTCAACATG
CCTGAAGTTGCAAAGGCTTTATCAAGACCACCAACATATACAACCAAATTTTTTGGATGT
GAACTTGGCGCTCAAACTCAAGTTGATTTGAAAAATGACCGATTCATTGTTAATGGCTCA
CATGATTCTCCTAGACTTCAACAACTATTGGATATCTTTATTAAGAAGTTTGTCTTGTGT
CCAGAATGCCATAATCCAGAAACTGTATTGAGTGTGTCCCAGAAGAAACAGACAATAGGA
CAAAGATGTATTGCCTGTGGTTACAATGGAATGGTTGATATGAGACATAAACTAACACCA
TTTATCATCAAGAATCCTCCAGATATGGATCCAGCAGCAACTCCAACTAAAGCAAGTAAG
AAAGAAAAGAAGAAGAGTAAAAAATCTGACAAGGAGAAAGATGATGATAGAGCAAGCCCA
GAAGTTAATACTCAGGAACAAATGGCTGCTCAAAGAGCTAGTGGTGGCATCATCGATGCT
CCAGTAATTAAGAATCACGAGGAAGAGGATGATGAAGATTGGGGAGAAGACTTTAGTGAA
GATGCTGTCAAACAGAGAATGGAGGAACTCAGTGAAGCTGCCAAACAAATGGCATTTACT
GATGATCTGGAGAAAACTATTGAGGAAAGACTCAATATCTTTTATCATTTTGTGAAGAAT
AAAATTAACAGCAGTGAGGGTGTTGTGGGAGCTATGAAGGAAATCTTCAGTGAAGCAGAG
AGACTAGAAGTCAAAGATAAGNNNNCCATGGTTCTTGTTGAACTTCTATTGAATAACAAA
ATTATTCTACAACTGAAACAGTATAAACTTTTGTTTCTCAAGTTTTGTTACGAGAATGAC
AAAGCCCAGAAGTACCTGCTGGGAGGATTAGAACAGTTAGTTGGTGTCCACAAAGATGAT
TTGTTACCCAAGATGCCACATATACTGAAGACACTGTATGATTTTGACATTCTTGATGAG
AAGGTCCTAATTGATTGGGGAGAAAAGGTTTCTAAAAAATATGTTGACAAAAAATTAGCA
GAAGAAATCCACAACAAGTCTCAGCCATTCATCAGGTGGTTGAAAGAGGCAGAGGAAGAG
GAAAGTGATAGTGACGAAGAGGATGAGGATGATGAAAATGTAGAGGTTGTGTATTCCCAT
TCTGGTAAAGTTGGAGAAGTGAAAGAAGAAAAGAAAGTGGAACAAGAAGAAGACGACTTT
GATATTGATGCTATT
>Contig629|Mytilus_trossulus|GA36K|Allele_2
ATGGCTAGTATCAACATCAACAGCGACATTAATGACCCGTTCTATCGTTATAAGATGCCT
AGGATCATAGCCAAGGTCGAAGGGAAAGGGAATGGAATTAAAACAGTTATTGTCAACATG
CCTGAAGTTGCAAAGGCTTTATCAAGACCACCAACATATACAACCAAATTTTTTGGATGT
GAACTTGGCGCTCAAACTCAAGTTGATTTGAAAAATGACCGATTCATTGTTAATGGCTCA
CATGATTCTCCTAGACTTCAACAACTATTGGATATCTTTATTAAGAAGTTTGTCTTGTGT
CCAGAATGCCATAATCCAGAAACTGTATTGAGTGTGTCCCAGAAGAAACAGACAATAGGT
CAAAGATGTATTGCCTGTGGTTACAATGGAATGGTTGATATGAGACATAAACTAACACCA
TTTATCATCAAGAATCCTCCAGATATGGATCCAGCAGCAACTCCAACTAAAGCAAGTAAG
AAAGAAAAGAAGAAGAGTAAAAAATCTGACAAGGATAAAGATGATGATAGAGCAAGTCCA
GAAGTTAATACTCAGGAACAAATGGCTGCTCAAAGGGCTAGTGGTGGCATCATCGATGCT
CCAGTAATTAAGAATCCCGCGGAAGAGGATGATGAAGATTGGGGAGAAGACTTTAGTGAA
GATGCTGTCAAACAGAGAATGGAGGAACTCAGTGAAGCTGCCAAGCAAATGGCATTTACT
GATGATCTGGAGAAAACTATTGAGGAAAGACTCAATATCTTTTATCATTTTGTGAAGAAT
AAAATTAACAGCAGTGAGGGTGTTGTTGGAGCTATGAAGGATATTTTCAGTGAAGCAGAG
AGACTAGAAGTTAAAGATAAGNNNNCCATGGTTCTTGTTGAACTTCTATTGAATAACAAA
ATTATTCTTCAACTGAAACAGTATAAAGTTTTGTTTCTCAAGTTTTGTTATGAGAATGAC
AAAGCCCAGAAGTACTTGCTGGGAGGATTAGAACAGTTAGTTGGTGTCCACAAAGATGAT
TTGTTACCCAAGATGCCACATATACTGAAGACATTGTATGATTTTGACATTCTTGATGAG
AAGGTCCTTATTGATTGGGGTGACAAGGTTTCTAAAAAATATGTTGACAAGAAGTTAGCA
GAAGAAATCCACAACAAGTCTCAGCCATTCATCAGGTGGTTGAAAGAGGCGGAGGAAGAG
GAAAGTGATAGTGACGAGGAGGATGAGGATGATGAAAATGTAGAGGTTGTGTATTCTCAT
TCTGGTAAAGTTGGAGAAGTGAAAGAAGAAAAGAAAGTTGAACAAGAAGAAGACGACTTT
GATATTGATGCTATT
>Contig631|Mytilus_trossulus|GA36K|Allele_1
NNNNNNNNNNNNNNNNNNNNNNNNNNNNNNNNNNNNNNNNNNNNNNNNNNNNNNNNNNNN
NNNNNNNNNNNNNNNNNNNNNNNNNNNNNNNNNNNNNNNNNNNNNNNNNNNNNNNNNNNN
NNNNNNNNNNNNNNNNNNNNNNNNNNNNNNNNNNNNNNNAANCGAAATGCCGAAATAGAN
NNNNNNCCAGAAGATAGTGTACGCACAAAACGATATATTCCTTACGAAGAACTTCAAAAA
CGACTGAGACATTTCNNNNNNNNNNNNNNNNNNNNNNNCCGAACAGCTAGTGATATTTTA
CCCACAGCAGAAAAAAGAATGAGATATTTTGTTGGCAAGAGAGCAGATGGAGATCAAACA
AATGTATTGGNCNANANCGNNNNNNNNNNNNNNNNNNNNNNNNNNNNNNNNNNNNNNNNN
NNNNNNNNCCGTTATTTTGTAGGAAAGAGAGATGGTGACGAAGTTGACCCCTCACAAGAT
GAAGATTTGGAGAAAAGAATGCGTTATTTCGTAGGGAAAAGGAGGNNCTTTTTAGGAAAA
CGANNNNNNNNNNNNNNNNNNNNNNNNNNNNNNNNNNNNNNNNNNNNNNNNNNNNNNNNN
NNNNNNNNNNNNNNNNNNNNNNNNNNNNNNNNNNNNNNNNNNNNNNNNNNNTTTANAAAT
GGTAATGCATTCCACAAACGAATGAGATATTTTGTTGGAAAACGAGATCAAAATAAAGAA
CAAAACAATGATCTGGAAAAACGAATGCGATACTTTGTTGGGAAAAGAGACAATTCTGAA
GACANNNAGCAANACGACAAAAGACNCATGAGATACTTTGTTGGA
>Contig631|Mytilus_trossulus|GA36K|Allele_2
NNNNNNNNNNNNNNNNNNNNNNNNNNNNNNNNNNNNNNNNNNNNNNNNNNNNNNNNNNNN
NNNNNNNNNNNNNNNNNNNNNNNNNNNNNNNNNNNNNNNNNNNNNNNNNNNNNNNNNNNN
NNNNNNNNNNNNNNNNNNNNNNNNNNNNNNNNNNNNNNNAANCGAAATGCCGAAATAGAN
NNNNNNCCAGAAGATAGTGTACGCACAAAACGATATATTCCTTACGAAGAACTTCAAAAA
CGACTGAGACATTTCNNNNNNNNNNNNNNNNNNNNNNNCCGAACAGCTAGTGATATTTTA
CCCACAGCAGAAAAAAGAATGAGATATTTTGTTGGTAAGAGAGCAGATGGAGATCAAACA
AATGTATTGGNCNANANCGNNNNNNNNNNNNNNNNNNNNNNNNNNNNNNNNNNNNNNNNN
NNNNNNNNCCGTTATTTTGTAGGAAAGAGAGATGGTGACGAAGTTGACCCCTCACAAGAT
GAAGATTTGGAGAAAAGAATGCGTTATTTCGTAGGGAAAAGGAGGNNCTTTTTAGGAAAA
CGANNNNNNNNNNNNNNNNNNNNNNNNNNNNNNNNNNNNNNNNNNNNNNNNNNNNNNNNN
NNNNNNNNNNNNNNNNNNNNNNNNNNNNNNNNNNNNNNNNNNNNNNNNNNNTTTANAAAT
GGTAATGCATTCCACAAACGAATGAGATATTTTGTTGGAAAACGAGATCAAAATAAAGAA
CAAAACAATGATCTGGAAAAACGAATGCGATACTTTGTTGGGAAAAGAGACAATTCTGAA
GACANNNAGCAANACGACAAAAGACNCATGAGATACTTTGTTGGA
>Contig637|Mytilus_trossulus|GA36K|Allele_1
------------------------------------------------------------
------------------------------------NNNNNNNNNNNNNNNNNNNNNNNN
NNNNNNNNNNNNNNAAGAAAGGAAATTTTGGAGATCTTGATAAATGGATTAAAAAGATTA
GAATACAGAGGCTATGATTCAGCAGGGCTTGCATTTGAGGGAAGTGAGATTGATCAGAAT
GACAACCATATTAAGATGGTCAAGTGTAAAGGTCGTGTGTCCATGCTGGAGGATGAAATT
AAAAGATTAGAAAATGTCAACTATGAAAAAGAATACAAAATTCATGTTGGCATTGCTCAT
ACACGATGGGCCACTCATGNNNNNNNNNNTTCAGTNNANNNNNNNNNNCAGAGATCTGAT
CTTGATAACGAGTTCATGGTTGTACATAATGGTATCATCACAAATTACAAAGATATTAAA
TCATTACTAGAAAAGAAAGGTCATAAATTTGAATCAGAAACAGACACAGAGGTCATTGCT
AAAATGATAAAACACATCTATGACAGTCATAAAGNNNNNAACATATCATTCAGAGAATGT
GTGGAATTGACAATCCAACAGTTGGAAGGAGCATTTGCTCTATGTTTAATGAGCAGACAT
TTCCCAGGAGAATGTGTAGCTGCAAGGAGAGGAAGTCCATTGCTTGTTGGTGTAAAAAGC
AAGGCCAAACTATTAACTGACCAGNNNNNNNNNNNNNNNNNNNNNNNNNNNNNNNNNNNN
NNNNNNNNNNNNNNNNNNNNNNNNNTCAACCCCCAGAGATGTGATAGTACAACAGAATTC
CATACAGTCGGAGAACAAAGTGAAGTAGAATATTTCTTTGCTTCAGATGCTAGTGCAATA
ATAGAACACACCAATCAAGTGATCTTCCTCGAGGATGATGACGTGGCAGCAATTAACAAT
GGAACTTTATCTATCCATCGAATCAAACGCACCCTTGATGAATCTACTGTTAGAGATGTC
ATCACACTTAAATTGGAATTACAAGAAATTATGAAAGGGAGCTATGGAACTTTTATGGAA
AAAGAGATTTTTGAGCAGCCAGAATCTGTGATCAATACAATGAGAGGGAGNGTAAACTTT
GAGAAGAACCAAGTGATTCTTGGTGGAATAAAGGACTATATGAGTGAAATCAGAAGATGT
AGACGCTTATTATTTATAGCCTGTGGGACAAGTTACCATAGTGCTGTGGCTACAAGACAG
TTATTGGAAGAGTTAACAGAATTACCAGTGATGGTAGAACTAGCNAGTGATTTCCTAGAT
AGACAAACACCTGTGTTTAGAGATGATGTATGCTTCTTTATCAGCCAATCAGGAGAAACA
GCTGACACATTAATGGCTCTGAGATACTGTAAACAGAGAGGTGCCCTGATTGTGGGTATC
ACTAACACGGTAGGCAGTACAATAAGTAGAGATTCACATTGTGGTGTACATATAAATGCT
GGGCCAGAGATAGGGGTTGCAAGTACAAAGGCCTATACTAGTCAATTTATTTCACTCGTC
ATGTTTGGTTTAGTTATGTGTGAGGATAGAATCTCTATGCAAGAAAGACGAACAGAAATT
ATACAGGGGCTGAAAAAGCTACCAGAAATGATAAACGACGTTCTCCAGATGAATGAGAAA
GTAAACGACTTAGCCAAAGAATTATATAAACAGAAGAGTTTGTTAGTGATGGGCAGAGGT
TATAACTTTGCTACATGTTTAGAAGGTGCCTTAAAAATTAAAGAGTTGACATACATGCAT
TCCGAAGGAATATTAGCAGGAGAATTAAAACATGGACCATTAGCTTTAGTAGACAAAGCT
ATGCCTGTTCTTATGGTTATAACCAGGGACAAAGTATACCAGAAATGTGTAAACGCTCTA
CAGCAAGTGAAATCCAGACATGGTGAACCAATCCTCATTCTTAACAAGGATGATGTTGAA
ACTCAAGCAATGGGCAAATCTTATATATCGGTACCACATACGATCGATTGTCTGCAGGGT
ATCCTCTGTGTAATTCCTATGCAGTTATTATCATTACATATGGCTCAGTTAAAAAATCTA
GATGTCGATTGTCCTCGTAATTTAGCAAAGAGCGTAACAGTGGNA
>Contig637|Mytilus_trossulus|GA36K|Allele_2
------------------------------------------------------------
------------------------------------NNNNNNNNNNNNNNNNNNNNNNNN
NNNNNNNNNNNNNNAAGAAAGGAAATTTTGGAGATCTTGATAAATGGATTAAAAAGATTG
GAATACAGAGGCTATGATTCAGCAGGTCTTGCATTTGAGGGAAGTGAGATTGATCAGAAT
GACAACCTTATTAAGATGGTCAAGTGTAAAGGTCGTGTGTCCATGCTGGAGGATGAAATT
AAAAGATTAGAAAATGTCAACTATGAAAAAGAATACAAAATTCATGTTGGCATTGCTCAT
ACACGATGGGCCACTCATGNNNNNNNNNNTTCAGTNNANNNNNNNNNNCAGAGATCTGAT
CTTGATAACGAGTTCATGGTTGTACATAATGGTATCATCACAAATTACAAAGATATTAAA
TCATTACTAGAAAAGAAAGGTCATAAATTTGAATCAGAAACAGACACAGAGGTCATTGCT
AAAATGATAAAACACATCTATGATAGTCATAAAGNNNNNAATATATCATTCAGAGAATGT
GTGGAATTGACAATCCAACAGTTGGAAGGAGCATTTGCTCTATGTTTAATGAGCAGACAT
TTCCCAGGAGAATGTGTAGCTGCAAGGAGAGGAAGTCCATTGCTTGTTGGTGTAAAAAGC
AAGGCCAAACTATTAACTGACCAGNNNNNNNNNNNNNNNNNNNNNNNNNNNNNNNNNNNN
NNNNNNNNNNNNNNNNNNNNNNNNNTCAACCCCCAGAGATGTGATAGTACAACAGAATTC
CATACAGTTGGAGAACAAAGTGAAGTGGAGTATTTCTTTGCTTCTGATGCTAGTGCAATA
ATAGAACACACCAATCAAGTGATCTTCCTGGAGGATGATGACGTGGCAGCCATTAACAAT
GGAACTTTATCTATCCATCGAATCAAACGCACCCTTGATGAATCTACTGTTAGAGATGTC
ATCACACTTAAATTGGAATTACAAGAAATTATGAAAGGGAGCTATGGAACTTTTATGGAA
AAAGAGATTTTTGAGCAGCCAGAATCTGTGATCAATACAATGAGAGGGAGNGTAAACTTT
GAGAAGAACCAAGTGATTCTTGGTGGAATAAAGGACTATATGAGTGAAATCAGAAGATGT
AGACGCTTATTATTTATAGCCTGTGGGACAAGTTACCATAGTGCTGTGGCTACACGACAG
TTATTGGAAGAGTTGACAGAATTACCTGTGATGGTAGAATTAGCNAGTGATTTCCTGGAT
AGACAGACACCTGTGTTTAGAGATGATGTTTGCTTCTTTATCAGCCAATCAGGAGAAACA
GCTGACACATTGATGGCTCTGAGATACTGTAAACAGAGAGGTGCCCTGATTGTGGGTATT
ACTAACACTGTAGGCAGTACCATCAGTAGAGATTCACATTGTGGTGTACATATAAATGCT
GGGCCTGAGATTGGTGTTGCAAGTACAAAGGCCTATACTAGTCAATTTATTTCACTCGTC
ATGTTTGGTTTAGTTATGTGTGAGGATAGAATCTCTATGCAAGAAAGACGAACAGAAATT
ATACAGGGGCTGAAAAAGCTACCAGAAATGATTAATGATGTTCTCCAGATGAATGAGAAA
GTAAACGACTTAGCCAAAGAATTATATAAACAGAAGAGTTTGTTAGTTATGGGCAGAGGT
TATAACTTTGCTACATGTTTAGAAGGTGCCTTAAAAATTAAAGAGTTGACGTACATGCAT
TCTGAGGGAATATTAGCGGGAGAATTAAAACATGGACCATTAGCTTTAGTAGACAAAGCT
ATGCCTGTTCTTATGGTTATAACCAGGGACAAAGTATACCAGAAATGTGTAAACGCTCTG
CAGCAAGTGAAATCCAGACATGGTGAACCAATTCTCATTCTTAACAAGGATGATGTTGAA
ACTCAAGCAATGGGCAAATCTTATATATCGGTACCACATACGATCGATTGTCTGCAGGGT
ATCCTCTGTGTAATTCCTATGCAGTTATTATCATTACATATGGCTCAGTTAAAAAATCTA
GATGTCGATTGTCCTCGTAATTTAGCAAAGAGCGTAACAGTGGNA
>Contig646|Mytilus_trossulus|GA36K|Allele_1
---------------------------------ATGCTAAGACTACAGATATGTGTGATT
TTAGTGTCATTTGTTACAGCATTCGATTTAAAATTTGATTACCAGATTAGGGAAGGGAAG
GCTAGATTTGTTGAAAATATAGAAACAAATCTAGGAAAGAATATAGTTAAAATACATACT
CCAGCACACAACGATGTTCTCGAATCATACCTTATGCAAGATTTTCAAAAGGGAAAGCAA
ATCAGATGTCTTCCATCTTTACGTCAATGTAGACTACGGGATATTGATAGAAAGACTTCA
TCTGATGCTGGTAAAGTTACAGAGTCATATNNNNNNNNN---------------------
------------------------------------------------------------
------------------------------------------------------------
---------------
>Contig646|Mytilus_trossulus|GA36K|Allele_2
---------------------------------ATGTTAAGACTACAGATATGTGTGATT
TTAGTGTCATTTGTTACAGCATTCGATTTGAAATTTGATTACCAGATTAGGGAAGGGAAG
GCTAGATTTGTTGAAAATATAGAAACCAATCTAGGAAAGAATATAGTTAAAATCCATACT
CCAGCACACAACGATGTTCTCGAATCATATCTTATGCAAGATTTTCAAAAGGGAAAGCAA
ATCAGATGTCTTCCATCTTTACGTCAATGTAGACTGCGGGATATTGATAGAAAGACTTCA
TCTGATGCTGGTAAAGTTACAGAGTCATATNNNNNNNNN---------------------
------------------------------------------------------------
------------------------------------------------------------
---------------
>Contig648|Mytilus_trossulus|GA36K|Allele_1
------------------------------------------------------------
------------------------------------------------------------
------------------------------------------------------------
------------------------------------------------NNNNNNNNNNNN
NNNNNNNNNNNNNNNNNNNNNNNNNNNNNNNNNNNNNNNNNNNNNNNNNNNNNNNNNNNN
NNNNNNNNNNNNNNNNNNNNNNNNNNNNNNNNNNNNNNNNNNNNNNNNNNNNNNNNNNNN
NNNNNNNNNNNNNNNNNNNNNNNNNNNNNNNNNNNNNNNNNNNNNNNNNNNNNNNNNNNN
NNNNNNNNNNNNNNNNNNNNNNNNNNNNNNNNNNNNNNNNNNNNNNNNNNNNNNNNNNNN
NNNNNNNNNNNNNNNNNNNNNNNNNNNNNNNNNNNNNNNNNNNNNNNNNNNNNNNNNNNN
NNNNNNNNNNNNNNNNNNNNNNNNNNNNNNNNNNNNNNNNNNNNNNNNNNNNNNNNNNNN
NNNNNNNNNNNNNNNNNNNNNNNNNNNNNNNNNNNNNNNNNNNNNNNNNNNNNNNNNNNN
NNNNNNNNNNNNNNNNNNNNNNNNNNN---------------------------------
------------------------------------------------------------
---------
>Contig648|Mytilus_trossulus|GA36K|Allele_2
------------------------------------------------------------
------------------------------------------------------------
------------------------------------------------------------
------------------------------------------------NNNNNNNNNNNN
NNNNNNNNNNNNNNNNNNNNNNNNNNNNNNNNNNNNNNNNNNNNNNNNNNNNNNNNNNNN
NNNNNNNNNNNNNNNNNNNNNNNNNNNNNNNNNNNNNNNNNNNNNNNNNNNNNNNNNNNN
NNNNNNNNNNNNNNNNNNNNNNNNNNNNNNNNNNNNNNNNNNNNNNNNNNNNNNNNNNNN
NNNNNNNNNNNNNNNNNNNNNNNNNNNNNNNNNNNNNNNNNNNNNNNNNNNNNNNNNNNN
NNNNNNNNNNNNNNNNNNNNNNNNNNNNNNNNNNNNNNNNNNNNNNNNNNNNNNNNNNNN
NNNNNNNNNNNNNNNNNNNNNNNNNNNNNNNNNNNNNNNNNNNNNNNNNNNNNNNNNNNN
NNNNNNNNNNNNNNNNNNNNNNNNNNNNNNNNNNNNNNNNNNNNNNNNNNNNNNNNNNNN
NNNNNNNNNNNNNNNNNNNNNNNNNNN---------------------------------
------------------------------------------------------------
---------
>Contig667|Mytilus_trossulus|GA36K|Allele_1
ATGCCACCAACAGACCCTTCTAAAATTTCTAAAGTTGTTGTTCATCCACTCGTTCTTTTG
AGTGTGGTAGATCATTTTAATAGAATGGGAAAGGTTGGAAATATGAAAAGAGTTGTCGGA
GTCCTTCTTGGAGCAAACCGACAAGGTGTCCTCGATGTCTCCAATAGTTTTGCAGTTCCA
TTTGATGAAGATGACAAAGACAGATCTGTGTGGTTTTTGGACCATGACTATTTAGAAAAT
ATGTATAGCATGTTTAAAAAGGTCAATGCTCGTGAGAGAGTTGTCGGTTGGTACCACACT
GGCCCCAAACTTCACCAGAATGATGTTGCTGTAAATGAGTTGATGAGGCGATATTGTCCT
AATTCTGTATTAGTTGTGATTGATGCCAAGCCTAAAGATTTAGGATTACCTACAGAAGCT
TACATTTCAGTAGAGGAAGTCCATGATGATGGAACTCCAACATCTAAAACATTTGACCAT
GTTCCAAGTGAAATAGGTGCTGAGGAAGCAGAAGAAGTTGGAGTAGAACATCTACTTAGA
GACATTAAAGATACATCCGTTGGCTCACTATCACAAAGGATTACAAACCAACTGATGGGA
CTGAAAGGTCTACACTCTCACATCACTGATATTAACTCCTATCTACAGAAAGTATCATCA
GGTCAACTACCAGTCAATCATCAAATCATTTATCAGCTGCAAGATGTGTTTAATTTGCTG
CCAGATGTTAATCTGCAGGACTTTGTAAAGTCTGTTTATGTGAAAACCAATGATCAGATG
TTGGTTGTTTATCTTGCTTCGCTGATTCGATCTGTCATTGCATTGCATAATCTAATAAGT
AATAAGGTACAAAATCGTGATGCAGAGAAAAATGAAGGAAAAGATTCATCCAAAGATAAA
AAAGACATTAAAAAAGATGAAAAAGATGGAGAAAAGAAAGATTCTCAAAAAGGAAAAAGC
ACTGAAAAAAGTGACATAAAATCTGGTAGTAAATCCACTGGTAAAAAG
>Contig667|Mytilus_trossulus|GA36K|Allele_2
ATGCCACCAACAGACCCTTCTAAAATTTCTAAAGTTGTTGTTCATCCACTCGTTCTTTTG
AGTGTGGTAGATCATTTTAATAGAATGGGAAAGGTTGGAAATATGAAAAGAGTTGTCGGA
GTCCTTCTTGGAGCAAACCGACAAGGTGTCCTCGATGTCTCCAATAGTTTTGCAGTTCCA
TTTGATGAAGATGACAAAGACAGATCTGTGTGGTTTTTGGACCATGACTATTTAGAAAAT
ATGTATAGCATGTTTAAAAAGGTCAATGCTCGTGAGCGAGTTGTTGGTTGGTACCACACT
GGTCCCAAACTTCACCAGAATGATGTTGCTGTTAATGAGTTGATGAGGCGATATTGTCCT
AATTCTGTATTAGTTGTGATTGATGCCAAGCCTAAAGATTTAGGATTACCTACAGAAGCT
TACATTTCAGTAGAGGAAGTTCATGATGATGGAACTCCAACATCTAAAACATTTGACCAT
GTTCCAAGTGAAATAGGTGCTGAGGAAGCAGAAGAAGTTGGAGTAGAACATCTACTTAGA
GACATTAAAGATACATCCGTTGGCTCACTGTCCCAAAGGATTACAAACCAACTGATGGGA
CTGAAAGGTCTGCACTCTCACATCACTGATATTAACTCCTATCTCCAGAAAGTATCATCA
GGTCAACTTCCAGTCAATCATCAAATCATTTATCAGTTGCAAGATGTGTTTAATTTGCTT
CCAGATGTTAATCTGCAGGACTTTGTAAAGTCTGTTTATGTGAAAACCAATGATCAGATG
TTGGTTGTTTATCTTGCTTCGCTGATTCGATCTGTCATTGCATTGCATAATCTAATAAGT
AATAAGGTACAAAATCGTGATGCAGAGAAAAATGAAGGAAAAGATTTATCCAAAGATAAA
AAGGACATTAAAAAAGATGAAAAAGATGGAGAAAAGAAAGATTCTCAAAAAGGAAAGAGC
ACTGAAAAAAGTGACATAAAATCTGGTAGTAAATCCACTGGTAAAAAG
>Contig681|Mytilus_trossulus|GA36K|Allele_1
NNNNNNNNNNNNNNNNNNNNNNNNNNNNNNNNNNNNNNNNNNNNNNNNNNNNNNNNNNNG
CTTNNNNNNNCTTTACCAACCAAAAACCTATTGAAGGAGACATTGTCAACGGTAGACCGG
GCTTTAACATTTTTTAGTTCAGACTATNGNAGCATCANNNNNNNNNNNNNNNNNNNNNNN
NNNNNNNNNNNNNNNNNNNNNNNNNNNGCTGCAAATGTATGTGCCAAAAAGAAAAATTGT
GGAGAATATCTGAAACTTTTGAAATCGTTAACAAAACAACTCGATGAAACATGCGAAAAA
GCATTACCATATATAGAACAGAGTGATCCTAATTATTACAAAAGATTTGAGCAAACAATT
TCAAAACCATATATTCTGCCATATACATCAACCAAATTTGACTCTTCTGTGTTGGCCAAT
ATACGAACCGGAACAAACTCTAGCTATGTGGAGGAAGAAGGAGACGCATGCTACGCAAGA
ATTATGGGAACTTTCGAAGAACCAAAATCAGGCCTCAAAACAACCCGTTGTAACATCACC
AATTCATGTTATAATATGATGACGTCACAAGGTACATCTAAATATGCTATCACACATCAG
CTGTTATTCTTTATGGTGATAGAACATGTAGGTTGCACTGAACAGGTAGAAAAATTCATC
AATGGACATAAATTACGTGAAATACAACANNNNNNNNNNNNNNNNNNNNNNNNNNNNNNN
NNNNNNNNNGTANNNNNTGGGAAGGTGAAATCATCTCATAGAGATTTGTTCCTAGAACAA
AGTGTATTGTGTGGTTCCTTGGGATTTGAAGATTTCTTTAGATCTGATTGGATAAAAATG
ACCTTGACATGGCCAGACAAAAAAGATGGTTGTATGAAATCATCATGGACACAGCTACTT
GAAATCGACAGCCAAAAACTAGTAAACTCGCTGCTTACTAATCCTAAAGCTCACAAGCTT
GCTGGAGAAGTGGGCAAATCAATTGAAAATAAGTTTGAAGAGGAATTGAAGAAATTAAGN
GGTTCTANNNNNNNNNGGAAACTTCTGAGAGAAAAGGCAATGAAAGATGACTGNNNNNNN
NNNNNNNNNNNNNNNNNNNNNNNNNNNNNNNNNNNNNNNNNNNNNNNNNNNNNNNNNNNN
NNN
>Contig681|Mytilus_trossulus|GA36K|Allele_2
NNNNNNNNNNNNNNNNNNNNNNNNNNNNNNNNNNNNNNNNNNNNNNNNNNNNNNNNNNNG
CTTNNNNNNNCTTTACCAACCATAGACCTATTGAAGGAGACATTGTCTACGGTAGAGCGG
GCTTTGACATTTTTTAGTTCAGATTATNGNAGCATCANNNNNNNNNNNNNNNNNNNNNNN
NNNNNNNNNNNNNNNNNNNNNNNNNNNGCTGCAAATGTATGTGCCAAAAAGAAAAATTGT
GGAGATTATCTGAAACTTTTGAAATCTTTAACAAAACAACTCGATGAAACATGCGAGAAA
GCATTACCATATATAGAGCAGAGTGATCCTGATTATTACAAAAGATTTGAGCAAACAATT
TCAAAACCATATATTTTGCCATATACATCAACCAAATTTGATTCTTCTGTGTTGTCTAGT
ATACGGACCGGAACAAACTCTAGCTATGTGGAGGAGGAAGGAGATGCATGTTATGCAAGA
ATTATGGGAACTTTCGAAGAACCAAAATCTGGCCTCAAAACAACCCGTTGTAACATCACT
AATTCATGTTATAATATGATGACGTCACAAGGTACATCTAAATATGCTATCACACATCAG
CTGTTATTCTTTATGGTGATAGAACATGTAGGTTGCACTGAACAGGTAGAAAAATTCATC
AATGGACATAAATTACGTGAAATACAACANNNNNNNNNNNNNNNNNNNNNNNNNNNNNNN
NNNNNNNNNGTANNNNNTGGGAAGGTGAAATCATCTCATAGAGATTTGTTCCTAGAACAA
AGTGTATTGTGTGGTTCCTTGGGATTTGAAGATTTCTTTAGATCTGATTGGATAAAAATG
ACCTTGACATGGCCAGACAAAAAAGATGGTTGTATGAAATCATCATGGACACAGCTACTT
GAAATCGACAGCCAAAAACTAGTAAACTCGCTGCTTACTAATCCTAAAGCTCACCAGCTT
GCTGGAGAAGTGGGCAAATCAATTGAAAATAAGTTTGAAGAGGAATTGAAGAAATTAAGN
GGTTCTANNNNNNNNNGGAAACTTCTGAGAGAAAAGGCAATGAAAGATGACTGNNNNNNN
NNNNNNNNNNNNNNNNNNNNNNNNNNNNNNNNNNNNNNNNNNNNNNNNNNNNNNNNNNNN
NNN
>Contig690|Mytilus_trossulus|GA36K|Allele_1
NNNNNNNNNNNNNNNNNNNNNNNNNNNNNNNNNNNNNNNNNNNNNNNNNNNNNNNNNNNN
NNNNNNNNNNNNNNNNNNNNNNNNNNNNNNNNNNNNNNNNNNNNNNNNNNNNNNNNNNNN
NNNNNNNNNNNNNNNNNNNNNNNNNNNNNNNNNNNNNNNNNNNNNNNNNNNNNNNNNNNN
NNNNNNNNNNNNNNNNNNNNNNNNNNNNNNNNNNNNNNNNNNNNNNNNNNNNNNNNNNNN
NNNNNNNNNNNNNNNNNNNNNNNNNNNNNNNNNNNNNNNNNNNNNNNNNNNNNNNNNNNN
NNNNNNNNNNNNNNNNNNNNNNNNNNNNNNNNNNNNNNNNNNNNNNNNNNNNNNNNNNNN
NNNNNNNNNNNNNNNNNNNNNNNNNNNNNNNNNNNNNNNNNNNNNNNNNNNNNNNNNNNN
NNNNNNNNNNNNNNNNNNNNNNNNNNNNNNNNNNNNNNNNNNNNNNNNNNNNNNNNNNNN
NNNNNNNNN---------------------------------------------------
------------------------------------------------------------
------------------------------------------------------------
------------------------------------------------------------
------------------------------------------------------------
------------------------------------------------------------
------------------------------------------------------------
------------------------------------------------------------
------------------------------------------------------------
------------------------------------------------------------
------------------------------------------------------------
------------------------------------------------------------
------------------------------------------------------------
------------------------------------------------------------
---------
>Contig690|Mytilus_trossulus|GA36K|Allele_2
NNNNNNNNNNNNNNNNNNNNNNNNNNNNNNNNNNNNNNNNNNNNNNNNNNNNNNNNNNNN
NNNNNNNNNNNNNNNNNNNNNNNNNNNNNNNNNNNNNNNNNNNNNNNNNNNNNNNNNNNN
NNNNNNNNNNNNNNNNNNNNNNNNNNNNNNNNNNNNNNNNNNNNNNNNNNNNNNNNNNNN
NNNNNNNNNNNNNNNNNNNNNNNNNNNNNNNNNNNNNNNNNNNNNNNNNNNNNNNNNNNN
NNNNNNNNNNNNNNNNNNNNNNNNNNNNNNNNNNNNNNNNNNNNNNNNNNNNNNNNNNNN
NNNNNNNNNNNNNNNNNNNNNNNNNNNNNNNNNNNNNNNNNNNNNNNNNNNNNNNNNNNN
NNNNNNNNNNNNNNNNNNNNNNNNNNNNNNNNNNNNNNNNNNNNNNNNNNNNNNNNNNNN
NNNNNNNNNNNNNNNNNNNNNNNNNNNNNNNNNNNNNNNNNNNNNNNNNNNNNNNNNNNN
NNNNNNNNN---------------------------------------------------
------------------------------------------------------------
------------------------------------------------------------
------------------------------------------------------------
------------------------------------------------------------
------------------------------------------------------------
------------------------------------------------------------
------------------------------------------------------------
------------------------------------------------------------
------------------------------------------------------------
------------------------------------------------------------
------------------------------------------------------------
------------------------------------------------------------
------------------------------------------------------------
---------
>Contig701|Mytilus_trossulus|GA36K|Allele_1
NNNNNNNNNNNNNNNNNNNNNNNNNNNNNNNNNNNNNNNNNNNNNNNNNNNNNNNNNNNN
NNNNNNNNNNNNNNNNNNNNNNNNNNNNNNNNNNNNNNNNNNNNNNNNNNNNNNNNNNNN
NNNNNNNNNNNNNNNNNNNNNNNNNNNNNNNNNNNNNNNNNNNNNNNNNNNNNNNNNNNN
NNNNNNNNNNNNNNNNNNNNNNNNNNNNNNNNNNNNNNNNNNNNNNNNNNNNNNNNNNNN
NNNNNNNNNNNNNNNNNNNNNNNNNNNNNNNNNNNNNNNNNNNNNNNNNNNNNNNNNNNN
NNNNNNNNNNNNNNNNNN------------------------------------------
---------------------------
>Contig701|Mytilus_trossulus|GA36K|Allele_2
NNNNNNNNNNNNNNNNNNNNNNNNNNNNNNNNNNNNNNNNNNNNNNNNNNNNNNNNNNNN
NNNNNNNNNNNNNNNNNNNNNNNNNNNNNNNNNNNNNNNNNNNNNNNNNNNNNNNNNNNN
NNNNNNNNNNNNNNNNNNNNNNNNNNNNNNNNNNNNNNNNNNNNNNNNNNNNNNNNNNNN
NNNNNNNNNNNNNNNNNNNNNNNNNNNNNNNNNNNNNNNNNNNNNNNNNNNNNNNNNNNN
NNNNNNNNNNNNNNNNNNNNNNNNNNNNNNNNNNNNNNNNNNNNNNNNNNNNNNNNNNNN
NNNNNNNNNNNNNNNNNN------------------------------------------
---------------------------
>Contig711|Mytilus_trossulus|GA36K|Allele_1
------------------------------------------------------------
------------------------------------------------------------
------------------------------------------------------------
------------------------------------------------------------
------------------------------------------------------------
------------------------------------------------------------
------------------------------------------------------------
------------------------------------------------------------
------------------------------------------------------------
------------------------------------------------------------
------------------------------------------------------------
------------------------------------------------------------
------------------------------------------------------------
------------------------NNNNNNNNNNNNNNNNNNNNNNNNNNNNNNTTCTTT
GACTCTTTCAGAGAATTGTACCCTAATGCCCGGGAATGTTGGTCTTTCTGGACATACATG
ATGAATGCAAGAGCGAAAAATGTGGGATGGAGGTTGGACTACTTTGTGTTATCAGACAGA
TTAAAGAAAGATTTGTGTGAGCATGCTATACAACAGGATGTCATGGGGAGTGATCATTGT
CCNNNNNNNNNNNNNNNNNNNNNN
>Contig711|Mytilus_trossulus|GA36K|Allele_2
------------------------------------------------------------
------------------------------------------------------------
------------------------------------------------------------
------------------------------------------------------------
------------------------------------------------------------
------------------------------------------------------------
------------------------------------------------------------
------------------------------------------------------------
------------------------------------------------------------
------------------------------------------------------------
------------------------------------------------------------
------------------------------------------------------------
------------------------------------------------------------
------------------------NNNNNNNNNNNNNNNNNNNNNNNNNNNNNNTTCTTT
GACTCTTTCAGAGAATTGTACCCTAATGCCCGGGACTGTTGGTCTTTCTGGACATACATG
ATGAATGCCAGAGCTAAAAATGTGGGATGGAGGTTGGACTACTTTGTGTTATCAGACAGA
TTAAAGAAAGATTTGTGTGAGCATGCTATACAACAGGATGTCATGGGGAGTGATCATTGT
CCNNNNNNNNNNNNNNNNNNNNNN
>Contig727|Mytilus_trossulus|GA36K|Allele_1
------NNNNNNNNNNNNNNNNNNNNNNNNNNNNNNNNNNNNNNNNNNNNNNNNNNNNNN
NNGATAATAGTATGGATTCAACTTGTTTCTTTTTTCCAAGGTATTTCATGCCTTTTATTC
CTTCCTAACCAAACATTTGACTACCTTGACGCGGTAAAATACTGCGCTTCCAAAAACAAC
AGTGTTTTGTCAAACTTATCAGATGCAAAAAAAGCAAGAAACCAATGCGTGCTAACTAAT
TGTGATGTATGGTATAAGAGAAGGCAGGCAGATCCAGATTTAGGTTCGGAAAAGCCTGAT
GGAATGTGTTATGTGTACGGTAGCTACTGGAAGCCATGTAGGGAAAAGTTGTGGTTCTTT
TGTAATGATGGAGAGAATCCGGGATCAGTTCAATGTTCAAGACCGAAAGGGATCCTTGCA
TGTTNNNNNNNNNNNNNNNNNNNNNNNNNNNNNNNNNNNNNNNNNNNNNNNNNNNNNNNN
NNNNNNNNNNNNNNNNNNNNNNNNNNNNNNNNNNNNNNNNNNNNNNNNNNNNNN------
------------NNNNNNNNNNNNNNNNNNNNNNNNNNNNNNNNNNNNNNNNNNNNTCTA
GCTATCTTTGGAACTTTGGTCGTTGTTGGTGCCATTTTGAAATGCCGAAAACCAAATCAA
CTTGCAAAAGACAAGTTGCTAACCACCAAAGAAGACACTGATCTAGGAAAAAACATCACT
GACAGCAAATGGTACGAAGGCACTCATAGATTTATAAATGAGCCACCGCATATTTACGAC
AAATCCATCAATGCACCACCAGACATTTACGACAAATCTATCAATGAACCACCGCACATC
TACGACAAAGCTGAAATTACAGTCTATGATTATGCAATT
>Contig727|Mytilus_trossulus|GA36K|Allele_2
------NNNNNNNNNNNNNNNNNNNNNNNNNNNNNNNNNNNNNNNNNNNNNNNNNNNNNN
NNGATAATAGTATGGATTCAACTTGTTTCTTTTTTCCAAGGTATTTCATGCCTTTTATTC
CTTCCTAACCAAACATTTGACTACCTTGACGCGGTAAAATACTGCGCTTCCAAAAACAAC
AGTGTTTTGTCAAATTTATCAGATGCAAAAAAAGCAAGAAACCAATGCGTGCTAACTAAT
TGTGATGTATGGTATAAGAGAAGGCAGGCAGATCCAGATTTAGGTTCGGAAAAGCCTGAT
GGAATGTGTTATGTGTACGGTAGCTACTGGAAGCCATGTAGGGAAAAGTTGTGGTTCTTT
TGTAATGATGGAGAGAATCCTGGATCAGTTCAATGTTCAAGACCGAAAGGGATCCTTGCA
TGTTNNNNNNNNNNNNNNNNNNNNNNNNNNNNNNNNNNNNNNNNNNNNNNNNNNNNNNNN
NNNNNNNNNNNNNNNNNNNNNNNNNNNNNNNNNNNNNNNNNNNNNNNNNNNNNN------
------------NNNNNNNNNNNNNNNNNNNNNNNNNNNNNNNNNNNNNNNNNNNNTCTA
GCTATCTTTGGAACTTTGGTCGTTGTTGGTGCCATTTTGAAATGCCGCAAACCAAATCAA
CTTGCAAAAGACAAGTTGCTAACCACCAAAGAAGACACTGGTCTAGGAAAATACATCCCT
GACAGCAAATGGTACGAAGGCACTCATAGATTTATCAATGAGCCACCTCATATTTACGAC
AAATCCATCAATGCACCACCTGACATTTACGACAAATCTATCAATGAACCACCGCACATC
TACGACAAAGCTGAAATTACAGTCTATGATTATGCAATT
>Contig742|Mytilus_trossulus|GA36K|Allele_1
ATGTCTACANCTGCAAAAGTAACATTAGCAACATCTATAGTTGCAACTGTAGGAATAATC
TCCTTTGTGCATTATAAACAGAAAAATGACCAAATGGTAATGAGAGAAGGAGTATTGAGA
GACATGGAAAGGCAAGACAAAAAAGCCCAGAACTTAATGGAATTAAATAGACAGAAAGCA
ATGACAAAAGCTTTACTTCAACAGAGGGAACAAGAGGAACAAAATCTGAAGCATGAAAGT
AGT
>Contig742|Mytilus_trossulus|GA36K|Allele_2
ATGTCTACANCTGCAAAAGTAACATTAGCAACATCTATAGTTGCAACTGTAGGAATAATC
TCTTTTGTGCATTATAAACAGAAAAATGACCAAATGGTTATGAGAGAAGGGGTATTGAGA
GACATGGAAAGGCAAGACAAAAAAGCCCAGAACTTAATGGAATTAAATAGGCAGAAAGCA
ATGACAAAAGCTTTACTTCAACAGAGGGAACAAGAGGAACAACATCTGAAGCATGAAAGT
AGT
>Contig748|Mytilus_trossulus|GA36K|Allele_1
NNNNNNNNNNNNNNNNNNNNNNNNNNNNNNNNNNNNNNNNNNNNNNNNNNNNNNNNNNNN
NNNNNNNNNNNNNNNNNNNNNNNNNNNNNNNNNNNNNNNNNNNNNNNNNNNNNNNNNNNN
NNNNNNNNNNNNNNNNNNNNNNNNNNNNNNNNNNNNNNNNNNNNNNNNNNNNNNNNNNNN
NNNNNNNNNNNNNNNNNNNNNNNNNNNNNNNNNNNNNNNNNNNNNNNNNNNNNNNNNNNN
NNNNNNNNNNNNNNNNNNNNNNNNNNNNNNNNNNNNNNNNNNNNNNNNNNNNNNNNNNNN
NNNAAAATGCATAGGATTATCAATGCATCAAATAGCATGTCAGATATAATACAAGATGCC
AGGGTGTATTCCTATTATCTAAGTATGTACTGGGGATCTTTTGCTACCTGCAAGCAATTG
GTCTTGTTGTTGATTTCAAGAGATGATGGTGTGGTTTATACATTAACGCAGATGGATGCA
AGGAGAAAGCTAACAGATGAAATGGTAACAAAGATAACACTTGATAATCAGAAATACTTT
GATGGAAATGACAGAGTCAAGATGGGACAGGGGATCAAGTCAATGATCAATAAATATGGA
GAGTTGCTGAGAAAGCCATCAACAGAA
>Contig748|Mytilus_trossulus|GA36K|Allele_2
NNNNNNNNNNNNNNNNNNNNNNNNNNNNNNNNNNNNNNNNNNNNNNNNNNNNNNNNNNNN
NNNNNNNNNNNNNNNNNNNNNNNNNNNNNNNNNNNNNNNNNNNNNNNNNNNNNNNNNNNN
NNNNNNNNNNNNNNNNNNNNNNNNNNNNNNNNNNNNNNNNNNNNNNNNNNNNNNNNNNNN
NNNNNNNNNNNNNNNNNNNNNNNNNNNNNNNNNNNNNNNNNNNNNNNNNNNNNNNNNNNN
NNNNNNNNNNNNNNNNNNNNNNNNNNNNNNNNNNNNNNNNNNNNNNNNNNNNNNNNNNNN
NNNAAAATGTATAGGATTATCAATGCATCAAATAGCATGTCAGATATAATACAAGATGCC
AGGGTGTATTCCTATTATCTAAGTATGTACTGGGGATCTTTTGCTACCTGCAAGCAATTG
GTCTTGTTGTTGATTTCAAGAGATGATGGTGTGGTTTATACATTAACGCAGATGGATGCA
AGGAGAAAGCTAACAGATGAAATGGTAACAAAGATAACGCTTGATAATCAGAAATATTTT
GATGGAAATGACAGAGTCAAGATGGGTCAGGGGATCAAGTCAATGATCAATAAATATGGA
GAGTTGCTGAGAAAGCCATCAACAGAA
>Contig750|Mytilus_trossulus|GA36K|Allele_1
------------------------------------------------------------
NNNNNNNNNNNNNNNNNNNNNNNNNNNNNNNNNNNNNNNNNNNNNNNNNNNNNNNNNNNN
NNNNNNNNNNNNNNNNNNNNNNNNNNNNNNNNNNNNNNNNNNNNNNNNNNNNNNNNNNNN
NNNNNNNNNTTCGANGTTGTTGATGAACGATGGGGATATATTAAACATGCTGCAAGTGGG
AAAATTGTCCATCCCCTCGGTGGAAAAGCTGACCCACCAAATGAAACCAAGTTGGTTCTG
CATCAAGACCGTCATGATCGGGCACTGTTCGCCATGGATTTTTTCAACGACAATATTATA
CACAAGGCNGGAAAATACGNNNNNNNNNNNNNNNNNNNNNNNNNNNNNNNNNNNNNNNNN
NNNNNNNNNNNNNNNNNNNNNNNNNNNNNNNNNNNNNNNNNNNNNNNNNNNNNNNNNNNN
NNNNNNNNNNNNNNNNNNNNNNNNNNNNNN
>Contig750|Mytilus_trossulus|GA36K|Allele_2
------------------------------------------------------------
NNNNNNNNNNNNNNNNNNNNNNNNNNNNNNNNNNNNNNNNNNNNNNNNNNNNNNNNNNNN
NNNNNNNNNNNNNNNNNNNNNNNNNNNNNNNNNNNNNNNNNNNNNNNNNNNNNNNNNNNN
NNNNNNNNNTTCGANGTTGTTGATGAACGATGGGGATATATTAAACATGCTGCAAGTGGG
AAAATTGTCCATCCCCTCGGTGGAAAAGCTGACCCACCAAATGAAACCAAGTTGGTTCTG
CATCAAGACCGTCATGATCGGGCACTGTTCGCCATGGATTTTTTCAACGACAATATTATA
CACAAGGCNGGAAAATACGNNNNNNNNNNNNNNNNNNNNNNNNNNNNNNNNNNNNNNNNN
NNNNNNNNNNNNNNNNNNNNNNNNNNNNNNNNNNNNNNNNNNNNNNNNNNNNNNNNNNNN
NNNNNNNNNNNNNNNNNNNNNNNNNNNNNN
>Contig752|Mytilus_trossulus|GA36K|Allele_1
------------------------------------------------------------
------------------------------------------------------------
------------------------------------------------------------
------------------------------------------------------------
------------------------------------------------------------
------------------------------------------------------------
------------------------------------------------------------
------------------------------------------------------------
---------------------------------------------NNNNNNNNNNNNNNN
NNNNNNNNNNNNNNNNNNNNNNNNNNNNNNNNNNNNNNNNNNNNNNNNNNNNNNNNNNNN
NNNNNNNNNNNNNNNNNNNNNNNNNNNNNNNNNNNNNNNNNNNNNNNNNNNNNNNNNNNN
NNNNNNNNNNNNNNNNNNNNNNNNNNNNNNNNNNNNNNNNNNNNNNANNGAGTTGACCTN
TTGAGTCAAATGTACTCC
>Contig752|Mytilus_trossulus|GA36K|Allele_2
------------------------------------------------------------
------------------------------------------------------------
------------------------------------------------------------
------------------------------------------------------------
------------------------------------------------------------
------------------------------------------------------------
------------------------------------------------------------
------------------------------------------------------------
---------------------------------------------NNNNNNNNNNNNNNN
NNNNNNNNNNNNNNNNNNNNNNNNNNNNNNNNNNNNNNNNNNNNNNNNNNNNNNNNNNNN
NNNNNNNNNNNNNNNNNNNNNNNNNNNNNNNNNNNNNNNNNNNNNNNNNNNNNNNNNNNN
NNNNNNNNNNNNNNNNNNNNNNNNNNNNNNNNNNNNNNNNNNNNNNANNGAGTTGACCTN
TTGAGTCAGATGTACTCC
>Contig779|Mytilus_trossulus|GA36K|Allele_1
NNNNNNNNNNNNNNNNNNNNNNNNNNNNNNNNNNNNNNNNNNNNNNNNNNNNNNNNNNNN
NNNNNNNNNNNNNNNNNNNNNNNNNNNNNNNNNNNNNNNNNNNNNNNGTTGAAAGTTTTT
CTGACAGTTTTCTGTTTAAGCCTTATTCAGAATTCATTTGCTGTGCAGAAAAATAAACAG
GATTTGTTGACTGACAAGGTACAACAGATGACAGAATGGAACAACAAGAAATCAGTTATC
AAGTTTAATGGAGATAAATTTAAACAGTATGTCAGAACTGCACCTAGGAATTATTCAGTT
ATCGTCATGTTAACTGCTCTACAGCCTAAAAGACAGTGTTCTGTATGCAAACAGGCTAAT
GAAGAGTATGTAATCCTGGCTAATTCTTGGAGGTACTCCCAACAGTATTCTAACAAACTG
TTTTTCGCTATGGTTGATTATGATGATGGTGCAGATGTGTTTTCACAGCTGAAGATGAAT
ACTGCTCCAGTTTTTATGCACTTCCCAGAGAAAGGCAAAACAAAGAAAGGAGACACTTTG
GATATTAACAGAGTAGGATTTTCTGCAGAAGCCATTGCTAAATGGGTACAAGAGAGGACT
GATGTGCAGATCAGAATATTCCGTCCTCCTAACTATTCAGGGACACTTGCTTTAGCATTG
CTGTTTGCCTTGATTGGTGGATTGCTGTATTTGAAGAGAAACAATTTAGAATTTATCTAC
AACAAAACATTTTGGGGAATAAGTGCACTGGTTATAATTTTCGCTATGACATCAGGACAG
ATGTGGAACCATATCAGAGGACCTCCTGTAATGCATAAAAATCCACAAACTGGCCAGATT
AATTACATACATGGTAGTAGCCAGGGACAATTTGTTGCAGAAACATATATAGTATTTTTA
TTAAATGCAGCAGTGGTTGGAGGGTTTATCATGTTGAATGAAGCTAATAACATCAAAGGA
GACAGTGGAAAAAGAAGAATACTAGCATTAGTTGGCCTAGGACTAGTTGCCTTCTTCTTT
AGTTTACTGTTATCTGTGTTTAGGTCCAAATATCAAGGATATCCTTACAGCTTTTTATTC
AAG
>Contig779|Mytilus_trossulus|GA36K|Allele_2
NNNNNNNNNNNNNNNNNNNNNNNNNNNNNNNNNNNNNNNNNNNNNNNNNNNNNNNNNNNN
NNNNNNNNNNNNNNNNNNNNNNNNNNNNNNNNNNNNNNNNNNNNNNNGTTGAAAGTTTTT
CTGACAGTTTTCTGTTTAAGCCTTATTCAGAATTCATTTGCTGTGCAGAAAAATAAACAG
GATTTGTTGACTGACAAGGTACAACAGATGACAGAATGGAACAACAAGAAATCAGTTATC
AAGTTTAATGGAGATAAATTTAAACAGTATGTCAGAACTGCACCTAGGAATTATTCAGTT
ATCGTCATGTTAACTGCTCTACAGCCTAAAAGACAGTGTTCTGTATGCAAACAGGCTAAT
GAAGAGTATGTAATCCTGGCTAATTCTTGGAGGTACTCCCAACAGTATTCTAACAAACTG
TTTTTCGCTATGGTTGATTATGATGATGGTGCAGATGTGTTTTCACAGCTGAAGATGAAT
ACTGCTCCAGTTTTTATGCACTTCCCAGAGAAAGGCAAGACAAAGAAAGGAGACACTTTG
GATATTAACAGAGTAGGATTTTCTGCAGAAGCCATTGCTAAATGGGTACAAGAGAGGACT
GATGTGCAGATCAGAATATTCCGTCCTCCTAACTATTCAGGGACACTTGCTTTAGCATTG
CTGTTTGCCTTGATTGGTGGATTGCTGTATTTGAAGAGAAACAATTTAGAATTTATCTAC
AACAAAACATTTTGGGGAATAAGTGCACTGGTTATAATTTTCGCTATGACATCAGGACAG
ATGTGGAACCATATCAGAGGACCTCCTGTAATGCATAAAAATCCACAAACTGGCCAGATT
AATTACATACATGGTAGTAGCCAGGGACAATTTGTTGCAGAAACATATATAGTATTTTTA
TTGAATGCAGCAGTGGTTGGAGGGTTTATCATGTTGAATGAAGCTAATAACATCAAAGGA
GACAGTGGAAAAAGAAGAATACTAGCATTAGTTGGCCTAGGACTAGTTGCCTTCTTCTTT
AGTTTACTGTTATCTGTGTTTAGGTCCAAATATCAAGGATATCCTTACAGCTTTTTATTC
AAG
>Contig786|Mytilus_trossulus|GA36K|Allele_1
------------------------NNNNNNNNNNNNNNNNNNNNNNNNNNNNNTTNTACA
TCGAGTGGTGGTTCAGCTTTATCCTCGGGAGGAGATGGACAGTTCAACAACAGAATGAAC
ACACTAGAAACAGAAAATAAAGAACTCAAGAAAATTGTTGACGATATGAAGAAAATGGTT
TCAAAGTTAGAAAGTAGAGTNACAGCCCTTGAAGGTGGAAAAAGTTCAGCAACAGGATCT
AAGCCGGCTCCTGCTCCAGAAGATGATGATGAAGATGAT------TTTGACCTCTTTGGA
GATGATGATGAAGAGGCACAAGCTGAAGCTAAAAAAATTAAACAGGAAAGAATAAAGGCA
TATGCTGACAAAAAAGCTAAAAANNNNNNN------------------------------
------------------------------------------------------------
------------------------------------------------------------
---------
>Contig786|Mytilus_trossulus|GA36K|Allele_2
------------------------NNNNNNNNNNNNNNNNNNNNNNNNNNNNNTTNTGTC
TTTAGTGGTGGTTCAGCTTTATCTTCTGGAGGAGATGGGCAGTTCAACAACAGAATGAAC
ACACTAGAAACAGAAAATAAAGAACTCAAGAAAATTGTTGACGATATGAAGAAAATGGTT
TCAAAGTTAGAAAGTAGAGTNACAGCCCTTGAAGGTGGAAAAAGTTCAGCAACAGGATCT
AAGCCGGCTCCTGCTCCAGCTGATGATGATGATGATGAT------TTTGACCTCTTTGGA
GATGATGATGAAGAGGCACAAGCTGAAGCTGAAAAAATTAAACAGGAAAGAATAAAGGCA
TATGCTGACAAAAAAGCTAAAAANNNNNNN------------------------------
------------------------------------------------------------
------------------------------------------------------------
---------
>Contig800|Mytilus_trossulus|GA36K|Allele_1
------------------------------------------------------------
------------------------------------------NNNNNNNNNNNNNNNNNN
NNNNNNNNNNNNNNNNNNNNNNNNNNNNNNNNNNNNNNNNNNNNNNNNNNNNNNNNNNNN
NNNNNNNNNNNNNNNNNNNNNNNNNNNNNNNNNNNNNNNNNNNNNNNNNNNNNNNNNNNN
NNNNNNNNNNNNNNNNNNNNNNNNNNNNNNNNNNNNNNNNNNNNNNNNNNNNNNNNNNNN
NNNNNNNNNNNNNNNNNNNNNNNNNNNNNNNNNNNNNNNNNNNNNNNNNNNNNNNNNNNN
NNNNNNNNNNNNNNNNNNNNNNNNNNNNNNNNNNNNNNNNNNNNNNNNNNNNNNNNNNNN
NNNNNNNNNNNNNNNNNNNNNNNNNNNNNNNNNNNNNNNNNNNNNNNNNNNNNNNNNNNN
NNNNNNNNNNNNNNNNNNNNNNNNNNNNNNNNNNNNNNNNNNNNNNNNNNNNNNNNNNNN
NNNNNNNNNNNNNNNNNNNNNNNNNNNNNNNNNNNNNNNNNNNNNNNNNNNNNNNNNNNN
NNNNNNNNNNNNNNNNNNNNNNNNNNNNNNNNNNNNNNNNNNNNNNNNNNNNNNNNNNNN
NNNNNNNNNNNNNNNNNNNNNNNNNNNNNNNNNNNNNNN---------------------
------------------------------------------------------------
------------------------------------------------------------
------------------------------------------------------------
---------
>Contig800|Mytilus_trossulus|GA36K|Allele_2
------------------------------------------------------------
------------------------------------------NNNNNNNNNNNNNNNNNN
NNNNNNNNNNNNNNNNNNNNNNNNNNNNNNNNNNNNNNNNNNNNNNNNNNNNNNNNNNNN
NNNNNNNNNNNNNNNNNNNNNNNNNNNNNNNNNNNNNNNNNNNNNNNNNNNNNNNNNNNN
NNNNNNNNNNNNNNNNNNNNNNNNNNNNNNNNNNNNNNNNNNNNNNNNNNNNNNNNNNNN
NNNNNNNNNNNNNNNNNNNNNNNNNNNNNNNNNNNNNNNNNNNNNNNNNNNNNNNNNNNN
NNNNNNNNNNNNNNNNNNNNNNNNNNNNNNNNNNNNNNNNNNNNNNNNNNNNNNNNNNNN
NNNNNNNNNNNNNNNNNNNNNNNNNNNNNNNNNNNNNNNNNNNNNNNNNNNNNNNNNNNN
NNNNNNNNNNNNNNNNNNNNNNNNNNNNNNNNNNNNNNNNNNNNNNNNNNNNNNNNNNNN
NNNNNNNNNNNNNNNNNNNNNNNNNNNNNNNNNNNNNNNNNNNNNNNNNNNNNNNNNNNN
NNNNNNNNNNNNNNNNNNNNNNNNNNNNNNNNNNNNNNNNNNNNNNNNNNNNNNNNNNNN
NNNNNNNNNNNNNNNNNNNNNNNNNNNNNNNNNNNNNNN---------------------
------------------------------------------------------------
------------------------------------------------------------
------------------------------------------------------------
---------
>Contig801|Mytilus_trossulus|GA36K|Allele_1
------------------------------------------------------------
---------------------ATGTCATACAGAGGAAGAGACCACAATTCTGGGCGATCA
GATCGTAAAGGATATGGAGACTATGGTGGAAGTGACCTCCCAAAAGCATTTGGATCAACC
AGTCATAATTTTAGAGATGGTGGTAGTGGTGGACGAGGTGGGGGAGGCTATGGTGGTAGA
GGCAGAGGAGGAAGAGGTGGTGGGGGAGGAGGATTTGGTGGACGTGGAGGAAGTTTTGGT
GGAGGACAGAGAAATAAAAATGATCAGCCAGGAGCAAACTTACATAAACCAAAATGGGAC
ATGGGCCGCCTTATGACCTTTGAGAAAAATTTCTACAAAGAACATCCAAATGTTTCAGCA
CGACAACAGCATGAAATTATGACTTACTACACATCAAAGCAGATTTCAGTTAAAGGAAAT
AATTTGCCCAAACCAGTATTACAGTTTGAAGAAGCAACTTTTCCAGATTATGTTATGCAC
AGTATCCAAAGACAAAATTGGGAAAAGCCAACAGCTATACAATCTGTTGGATGGCCTGCA
GCACTAAGTGGCAGGGATATGGTTGGAATAGCACAAACTGGTTCAGGAAAAACTGCAGGG
TTCATGTTACCAGCTATTGTACACATAATGAATCAGCCACATCTACTAAGAGGAGATGGA
CCAATTGTTCTAGTCTTAGTGCCAACAAGAGAACTTGCCCAACAAGTACAGGAAGTTGCT
AACGAATTTGGAAGACAATCAAGGATCAGAAATGTTTGTGTATATGGTGGATCTCCCAAA
GGACCACAAATCAGAGATTTAGAAAGAGGATCTGAAATATGTATAGCCACTCCAGGCAGA
TTAATAGATTTACTGGAAGCAGAAAAAACAACACTGAAAAGATGTACATACTTAGTATTA
GATGAAGCTGACAGAATGTTGGACATGGGGTTTGAACCACAAATCAGAAAAATTGTAGAA
CAAATTAGACCTGATAGACAAACTTTGATGTGGAGTGCTACTTGGCCAAAAGAAGTCAAA
ACATTAGCAGATGAATTTCTGAGTGATAACATCATGATGAATATAGGAGCCCTTCAAATT
CATGCCAATCATAATATACTACAGATAATTGATGTGTGTACAGAAACCGAAAAAGACTAC
AAATTGATGAAATTATTAGACGAAATAATGCAAGAANNNNNN
>Contig801|Mytilus_trossulus|GA36K|Allele_2
------------------------------------------------------------
---------------------ATGTCATACAGAGGAAGAGACCACAATTCTGGGCGATCA
GATCGTAAAGGATATGGAGACTATGGTGGAAGTGACCTCCCAAAAGCATTTGGATCAACC
AGTCATAATTTTAGAGATGGTGGTAGTGGTGGACGAGGTGGGGGAGGCTATGGTGGTAGA
GGCAGAGGAGGAAGAGGTGGTGGGGGAGGAGGATTTGGTGGACGTGGAGGAAGTTTTGGT
GGAGGACAGAGAAATAAAAATGATCAGCCAGGAGCAAACTTACATAAACCAAAATGGGAC
ATGGGCCGCCTTATGACCTTTGAGAAAAATTTCTACAAAGAACATCCAAATGTTTCAGCA
CGACAACAGCATGAAATTATGACTTACTACACATCAAAGCAGATTTCAGTTAAAGGAAAT
AATTTGCCCAAACCAGTATTACAGTTTGAAGAAGCAACTTTTCCAGATTATGTTATGCAG
AGTATCCAAAGACAAAATTGGGAAAGGCCAACAGCTATACAATCTGTTGGATGGCCTGCA
GCACTAAGTGGCAGGGATATGGTTGGAATAGCACAAACTGGTTCAGGAAAAACTGCAGGG
TTCATGTTACCAGCTATTGTACACATAATGAATCAGCCACATCTACTAAGAGGAGATGGA
CCAATTGTTCTAGTCTTAGTGCCAACAAGAGAACTTGCCCAACAAGTACAGGAAGTTGCT
AACGAATTTGGAAGACAATCAAGGATCAGAAATGTTTGTGTATATGGTGGATCTCCCAAA
GGACCACAAATCAGAGATTTAGAAAGAGGATCTGAAATATGTATAGCCACTCCAGGCAGA
TTAATAGATTTACTGGAAGCAGAAAAAACAACGCTGAAAAGATGTACATACTTAGTATTA
GATGAAGCTGACAGAATGTTGGACATGGGGTTTGAACCACAAATCAGAAAAATTGTAGAA
CAAATTAGACCTGATAGACAAACTTTGATGTGGAGTGCTACTTGGCCAAAAGAAGTCAAA
ACATTAGCAGATGAATTTCTGAGTGATAACATCATGATGAATATAGGAGCCCTTCAAATT
CATGCCAATCATAATATACTACAGATAATTGATGTGTGTACAGAAACCGAAAAAGACTAC
AAATTGATGAAATTATTAGACGAAATAATGCAAGAANNNNNN
>Contig802|Mytilus_trossulus|GA36K|Allele_1
NNNNNNNNNNNNNNNNNNNNNNNNNNNNNNNNNNNNNNNNNNNNNNNNNNNNNNNNNNNN
NNNNNNNNNNNNNNGTTCGTTTTGTTGGTCAGCGTTTACAGCTGTGTCCAAGCAAGTCCT
GGGACAGATTTTCTAGGAATCCTCGCTTGGACAAATGAAGTTGACCTTGAAACAGTTCAC
ACTCGCGAAGAAGCATGCCAAGTCAAAGAAGGTACAGATTTCAACTATGAAGGTTGCATA
AACGCTGTTATTGATAAGGTTTGTTCCGGAAATTGCAACGGAAGAGGTCGGGATGTTGTT
TCAGCTGTTATCTGGCAAGCCGTGTTGCAANCCTCNGCNNNNNNNNNNNNNNNNNNNNNN
NNNNNNNNNNNNNNNNNNNNNNNNNNNNNNNNNNNNNNNNNNNNNNNNAAGGACAAACGA
TCGTTTAATATCAAAAAGTCTTCTGGATCAGGACACGATCTTCCACAGCTGCCACCAAAA
CCAAGTGAGAAGAGGAGNTTGAATTTCGACAACTTGAAAAATGCTCTCAAGGCAAACAGA
AGTAGAAGTGGTTTATTAAGGAAAATGCTGAATATCAAAAAA
>Contig802|Mytilus_trossulus|GA36K|Allele_2
NNNNNNNNNNNNNNNNNNNNNNNNNNNNNNNNNNNNNNNNNNNNNNNNNNNNNNNNNNNN
NNNNNNNNNNNNNNGTTCGTTTTGTTGGTCAGCGTTTACAGCTGTGTCCATGCAAGTCCT
GGGTCGGATTTTCTAGGAATTCTCGCTTGGACAAATGGAGTTGACCTTGAAACAGTTCAC
ACTCGCGAAGAAGCATGCCAAGTCAAAGAAGGTACAGATTTCAACTATGAAGGTTGCATA
AACGCTGTTATTGATAAGGTTTGTTCCGGGAATTGTAACGGAAGAGGTCGGGATGTTGTT
TCAGCTGTTATCTGGCAAGCCGTGTTGCAANCCTCNGCNNNNNNNNNNNNNNNNNNNNNN
NNNNNNNNNNNNNNNNNNNNNNNNNNNNNNNNNNNNNNNNNNNNNNNNGAGGACAAACGA
TCGTTTAATATCAAAAAGTCTTCTGGATCAGGACACGATCTTCCACAGCTGCCACCAAAA
CCCAGTGAGAAGAGGAGNTTGAATTTCGACAACTTGAAAAATGCTCTCAAGGCAAACAGA
GGTAGAAGTGGTTTATTAAGGAAAATGCTGAATATCAAAAAA
>Contig806|Mytilus_trossulus|GA36K|Allele_1
NNNNNNNNNNNNNNNNNNNNNNNNNNNNNNNNNNNNNNNNNNNNNNNNNNNNNNNNNNNN
NNNNNNNNNNNNNNNNNNNNNNNNNNNNNNNNNNNNNNNNNNNNNNNNNNNNNNNNNNNN
NNNNNNNNNNNNNNNNNNNNNNNNNNNNNNCCACAGTCAGCCAACGTAGNNNNNNNNNNN
NNNNNNNNNNNNNNNNNNNNNNNNNNNNNNNNNNNNNNNNNNNNNNNNNNNNNNNNNNNN
NNNNNNNNNNNNNNNNNNNNNNNNNNNNNNNNNNNNNNNNNNNNNNNNNNNNNNNNNNNN
NNNNNNNNNNNNNNNNNNNNNNNNNNNNNNNNNNNNNNNNNNNNNNNNNNNNNNNNNNNN
NNNNNNNNNNNNNNNNNNNNNNNNNNNNNNNNNNNNNNNNNNNNNNNNNNNNNNNNNNNN
NNNNNNNNNNNNNNNNNNNNNNNNNNNNNNNNNAATTGGCCTCACCCAGACANGAGACCA
ACACCTGGTGAACTGGCAGATGCAGGGTTTTTCTACCTCGGTCAAGGCGATGCTGTCAAA
TGTTTCTATTGTGGAGGAATGTTGAGGCACTGGGAAGAAAAAGATGAAGTATGGACAGAA
CACATGAAATGGTTTCCTCTGTGTCTGTTTGTCGTAGAACACGACCCCTCATGTCACGGA
GATATTGGACGCCATCTTCGGAGAACCATTAGTGGAATTGCCTTGTCAAACGGCTATTCT
GATGACGAGATAAATGGATACAGACAATACATTGATGACAATGAAATTACACACCCAGAG
GAGTACAGAGANNNNNNNNNNNNNNNNNNNNNNNNNNNNNNNNNNNNNNNNNNNNNNNNN
NNNNNNNNNNNNNNNNNNNNNNNNNNNNNNNNNNNNNNNNNNNNNNNNNNNNNNNNNNNN
NNNNNNNNNNNNNNNNNNNNNNNNNNNNNNNNNNNNNNNNNNNNNNNNNNNNNNNNNNNN
NNNNNNNNNNNNNNNNNNNNNNNNNNNNNNNNNNNNNNNNNNNNNNNNNNNNNNNNNNNN
NNNNNNNNNNNNNNNNNNNNNNNNNNNNNNNNNNNNNNNNNNNNNNNNNNNNNNNNNNNN
NNN
>Contig806|Mytilus_trossulus|GA36K|Allele_2
NNNNNNNNNNNNNNNNNNNNNNNNNNNNNNNNNNNNNNNNNNNNNNNNNNNNNNNNNNNN
NNNNNNNNNNNNNNNNNNNNNNNNNNNNNNNNNNNNNNNNNNNNNNNNNNNNNNNNNNNN
NNNNNNNNNNNNNNNNNNNNNNNNNNNNNNCCACAGTCTGCCAACGTAGNNNNNNNNNNN
NNNNNNNNNNNNNNNNNNNNNNNNNNNNNNNNNNNNNNNNNNNNNNNNNNNNNNNNNNNN
NNNNNNNNNNNNNNNNNNNNNNNNNNNNNNNNNNNNNNNNNNNNNNNNNNNNNNNNNNNN
NNNNNNNNNNNNNNNNNNNNNNNNNNNNNNNNNNNNNNNNNNNNNNNNNNNNNNNNNNNN
NNNNNNNNNNNNNNNNNNNNNNNNNNNNNNNNNNNNNNNNNNNNNNNNNNNNNNNNNNNN
NNNNNNNNNNNNNNNNNNNNNNNNNNNNNNNNNAATTGGCCTCACCCAGACANGAGACCA
ACACCTGGTGAACTGGCAGATGCAGGGTTTTTCTACCTCGGTCAAGGCGATGCTGTCAAA
TGTTTCTATTGTGGAGGAATGTTGAGGCACTGGGAAGAAAAAGATGAGGTATGGACAGAA
CACATGAAATGGTTTCCTCTTTGTCTGTTTGTCGTAGAACACGACCCCTCATGTCACGGA
GATATTGGGCGCCATCTTCGGAGAACCATTAGTGGAATTGCTTTGTCAAATGGCTATTCT
GATGATGAGATAAATGGATACAGACAATACATTGATGACAATGGAATTACACACCCAGAG
GAGTACAGAGANNNNNNNNNNNNNNNNNNNNNNNNNNNNNNNNNNNNNNNNNNNNNNNNN
NNNNNNNNNNNNNNNNNNNNNNNNNNNNNNNNNNNNNNNNNNNNNNNNNNNNNNNNNNNN
NNNNNNNNNNNNNNNNNNNNNNNNNNNNNNNNNNNNNNNNNNNNNNNNNNNNNNNNNNNN
NNNNNNNNNNNNNNNNNNNNNNNNNNNNNNNNNNNNNNNNNNNNNNNNNNNNNNNNNNNN
NNNNNNNNNNNNNNNNNNNNNNNNNNNNNNNNNNNNNNNNNNNNNNNNNNNNNNNNNNNN
NNN
>Contig807|Mytilus_trossulus|GA36K|Allele_1
NNNNNNNNNNNNNNNNNNNNNNNNNNNNNNNNNNNNNNNNNNNNNNNNNNNNNNNNNNNN
NNNNNNNNNNNNNNNNNNNNNNNNNNNNNNNNNNNNNNNNNNNNNNNNNNNNNNNNNNNN
NNNNNNNNNNNNNNNNNNNNNNNNNNNNNNNNNNNNNNNNNNNNNNNNNNNNNNNNNNNN
NNNNNNNNNNNNNNNNNNNNNNNNNNNNNNNNNNNNNNNNNNNNNNNNNNNNNNNNNNNN
NNNNNNNNNNNNNNNNNNNNNNNNNNNNNNNNNNNNNNNNNNNNNNNNNNNNNNNNNNNN
NNNNNNNNNNNNNNNNNNNNNNNNNNNNNNNNNNNNNNNNNNNNNNNNNNNNNNNNNNNN
NNNNNNNNNNNNNNNNNNNNNNNNNNNNNNNNNNNNNNNNNNNNNNNNNNNNNNNNNNNN
NNNNNNNNNNNNNNNNNNNNNNNNNNNNNNNNNNNNNNNNNNNNNNNNNNNNNNNNNNNN
NNNNNNNNNNNNNNNNNNNNNNNNNNNNNNNNNNNNNNNNNNNNNNNNNNNNNNNNNNNN
NNCNGTCGGAACTGCTTTAATCGGGCAGATGGANCTATTGTNGAAGAAACCTGCGTNCAT
CCACGTTCATTGCACCGGCGTGTAGTGNNNNNNNNNNNNNNNNNNNNNNNNNNNNNNNNN
NNNNNNNNNNNNNNNNNNNNNNNNNNNNNNNNNNNNNNNNNNNNNNNNNNNNNN------
---------------------
>Contig807|Mytilus_trossulus|GA36K|Allele_2
NNNNNNNNNNNNNNNNNNNNNNNNNNNNNNNNNNNNNNNNNNNNNNNNNNNNNNNNNNNN
NNNNNNNNNNNNNNNNNNNNNNNNNNNNNNNNNNNNNNNNNNNNNNNNNNNNNNNNNNNN
NNNNNNNNNNNNNNNNNNNNNNNNNNNNNNNNNNNNNNNNNNNNNNNNNNNNNNNNNNNN
NNNNNNNNNNNNNNNNNNNNNNNNNNNNNNNNNNNNNNNNNNNNNNNNNNNNNNNNNNNN
NNNNNNNNNNNNNNNNNNNNNNNNNNNNNNNNNNNNNNNNNNNNNNNNNNNNNNNNNNNN
NNNNNNNNNNNNNNNNNNNNNNNNNNNNNNNNNNNNNNNNNNNNNNNNNNNNNNNNNNNN
NNNNNNNNNNNNNNNNNNNNNNNNNNNNNNNNNNNNNNNNNNNNNNNNNNNNNNNNNNNN
NNNNNNNNNNNNNNNNNNNNNNNNNNNNNNNNNNNNNNNNNNNNNNNNNNNNNNNNNNNN
NNNNNNNNNNNNNNNNNNNNNNNNNNNNNNNNNNNNNNNNNNNNNNNNNNNNNNNNNNNN
NNCNGTCGGAACTGCTTTAATCGGGCAGATGGANCTATTGTNGAAGAAACCTGCGTNCAT
CCACGTTCATTGCACCGGCGTGTAGTGNNNNNNNNNNNNNNNNNNNNNNNNNNNNNNNNN
NNNNNNNNNNNNNNNNNNNNNNNNNNNNNNNNNNNNNNNNNNNNNNNNNNNNNN------
---------------------
>Contig810|Mytilus_trossulus|GA36K|Allele_1
------------------------------------------------------------
------------------------------------------------------------
------------------------------------------------------------
------------------------------------------------------------
------------------------------------------------------------
------------------------------------------------------------
------------------------------------------------------------
------------------------------------------------------------
------------------------------------------------------------
------------------------------------------------------------
------------------------------------------------------------
------------------------------------------------------------
------------------------------------------------------------
------------------------------------------------------------
------------------------------------------------------------
------------------------------------------------------------
------------------------------------------------------------
---------------NNNNNNNNNNNNNNNNNNNNNNNNNNNNNNNNNNNNNNNNNNNNN
NNNNNNNNNNNNNNNNNNNNNNNNNNNNNNNNNNNNNNNNNNNNNNNNNNNNNNNNNNNN
NNNNNNNNNNNNNNNNNNNNNNNNNNNNNAGTTGGTGAAGCTGTTAGTGGCCGCCATGTC
ACAATTAAGAAACGCCAAAAAGAAATGCTTTTAAAAATATTTGCAACTGAAGATAGTAAT
CCTCGATATGTCACAGATAAAGGATGCGAGTATTTGGGAAAGGTTGTCATTCAACTGCCG
GAAGTCGACGAAAAACTGAAAGTTGACGTGAAGATGATTTTTGGAGAAACTGAACTTATG
GTTGAAGCTAAGGAATCGACCACTGGTTCTACATACAAATCTTTCTTTNNNNNNNNN
>Contig810|Mytilus_trossulus|GA36K|Allele_2
------------------------------------------------------------
------------------------------------------------------------
------------------------------------------------------------
------------------------------------------------------------
------------------------------------------------------------
------------------------------------------------------------
------------------------------------------------------------
------------------------------------------------------------
------------------------------------------------------------
------------------------------------------------------------
------------------------------------------------------------
------------------------------------------------------------
------------------------------------------------------------
------------------------------------------------------------
------------------------------------------------------------
------------------------------------------------------------
------------------------------------------------------------
---------------NNNNNNNNNNNNNNNNNNNNNNNNNNNNNNNNNNNNNNNNNNNNN
NNNNNNNNNNNNNNNNNNNNNNNNNNNNNNNNNNNNNNNNNNNNNNNNNNNNNNNNNNNN
NNNNNNNNNNNNNNNNNNNNNNNNNNNNNAGTTGGTGAAGCTGTTAGTGGCCGCCATGTC
ACAATTAAGAAACGCCAAAAAGAAATGCTTTTAAAAATATTTGCAACTGAAGATAGTAAT
CCTCGATATGTCACAGATAAAGGATGCGAGTATTTGGGAAAGGTTGTCATTCAACTGCCG
GAAGTCGACGAAAAACTGAAAGTTGACGTGAAGATGATTTTTGGAGAAACTGAACTTATG
GTTGAAGCTAAGGAATCGACCACTGGTTCTACATACAAATCTTTCTTTNNNNNNNNN
>Contig830|Mytilus_trossulus|GA36K|Allele_1
------------------------------------------------------------
------------------------------------------------------------
------------------------------------------------------------
------------------------------------------------------------
------------------------------------------------------------
------------------------------------------------------------
------------------------------------------------------------
------------------------------------------------------------
------------------------------------------------------------
------------------------------------------------------------
---------------------------------------------------------NNN
NNNNNNNNNNNNNNNNNNNNNNNNNNNNNNNNNNNNNNNNNNNNNNNNNNNNNNNNNNNN
NNNNNNNNNNNNNNNNNNNNNNNNNNNNNNNNNNNNNNNNNNNNNNNNNNNNNNNNNNNN
NNNNNNNNNNNNNNNNNNNNNNNNNNNNNNNNNNNNNNNNNNNNNNNNNNNNNNNNNNNN
NNNNNNNNNNNNNNNNNAATGNNNNNNNNNNNNNNNNNNNNNNNNNNNNNNNNNNNNNNN
NNNNNNNNNNNNNNNNNNNNNNNNNNANNNNNNNNNNNNNNNNNNNNNNNGNCNNNNNNN
NNNNNN---------------------------------------NNNNNNNTAAAAGAA
AGACAAGCTTTTNNNGTCAGTCAAGAACCATGGCAACCAAAATCTGTTTCCTCTACTGCA
TGGAAGGANNNNNNNNNTGATAATCCAGTNNNNNNNNNNNNNNNNNNNNNNNCNNANNNN
NNNNNNNNNNNNNNNNNNNNNNNNNNNNNTCTGGATGAAGAAAGATCTGATGAAGAGAAC
TTTGACCCTAAACCTTTGTCAAGGTTAACTCTACAGGAAGCATTCGAAACCTACAAACAA
GATGCCATTTCCNNNTTAAGGGCCAGACAAAAAAGAGTTGCATTAGCTTCAAAGGAAAGA
ACATTACAGGATATGCTAGANANNGAAAGAAATAGATTGTTTGCAGAAGAAAAGANAAGG
AAAGAGGCNNATCCAGNNNCACATCCATTAAGTNNNNNNNNNNNNNNNNNNNNNNNNNNN
NNNNNNNNNNNNNNNNNNNNNNNNNNNNNNNNNNNNNNNNNNNNNNNNNNNNNNNNNNNN
NNNNNNNNNNNNNNNNNNNNNNNNNNNNNNNNNNNNNNNNNNNNNNNNNNNNNNNNNNNN
NNNNNNNNNNNNNNNNNNNNNNNNNNNNNNNNNNNNNNNNNNNNNNNNNNNNNNNNNNNN
NNNNNNNNNNNNNNNNNNNNNNNNNNN
>Contig830|Mytilus_trossulus|GA36K|Allele_2
------------------------------------------------------------
------------------------------------------------------------
------------------------------------------------------------
------------------------------------------------------------
------------------------------------------------------------
------------------------------------------------------------
------------------------------------------------------------
------------------------------------------------------------
------------------------------------------------------------
------------------------------------------------------------
---------------------------------------------------------NNN
NNNNNNNNNNNNNNNNNNNNNNNNNNNNNNNNNNNNNNNNNNNNNNNNNNNNNNNNNNNN
NNNNNNNNNNNNNNNNNNNNNNNNNNNNNNNNNNNNNNNNNNNNNNNNNNNNNNNNNNNN
NNNNNNNNNNNNNNNNNNNNNNNNNNNNNNNNNNNNNNNNNNNNNNNNNNNNNNNNNNNN
NNNNNNNNNNNNNNNNNAATGNNNNNNNNNNNNNNNNNNNNNNNNNNNNNNNNNNNNNNN
NNNNNNNNNNNNNNNNNNNNNNNNNNANNNNNNNNNNNNNNNNNNNNNNNGNCNNNNNNN
NNNNNN---------------------------------------NNNNNNNTAAAAGAA
AGACAAGCTTTTNNNGTCAGTCAAGAACCATGGCAACCAAAATCTGTTTCCTCTACTGCA
TGGAAGGANNNNNNNNNTGATAATCCAGTNNNNNNNNNNNNNNNNNNNNNNNCNNANNNN
NNNNNNNNNNNNNNNNNNNNNNNNNNNNNTCTGGATGAAGAAAGATCTGATGAAGAGAAC
TTTGACCCTAAACCTTTGTCAAGGTTAACTCTACAGGAAGCATTCGAAACCTACAAACAA
GATGCCATTTCCNNNTTAAGGGCCAGACAAAAAAGAGTTGCATTAGCTTCAAAGGAAAGA
ACATTACAGGATATGCTAGANANNGAAAGAAATAGATTGTTTGCAGAAGAAAAGANAAGG
AAAGAGGCNNATCCAGNNNCACATCCATTAAGTNNNNNNNNNNNNNNNNNNNNNNNNNNN
NNNNNNNNNNNNNNNNNNNNNNNNNNNNNNNNNNNNNNNNNNNNNNNNNNNNNNNNNNNN
NNNNNNNNNNNNNNNNNNNNNNNNNNNNNNNNNNNNNNNNNNNNNNNNNNNNNNNNNNNN
NNNNNNNNNNNNNNNNNNNNNNNNNNNNNNNNNNNNNNNNNNNNNNNNNNNNNNNNNNNN
NNNNNNNNNNNNNNNNNNNNNNNNNNN
>Contig831|Mytilus_trossulus|GA36K|Allele_1
------------------------------------------------------------
------------------------------------------------------------
------------------------------------------------------------
------------------------------------------------------------
------------------------------------------------------------
------------------------------------------------------------
------------------------------------------------------------
------------------------------------------------------------
------------------------------------------------------------
------------------------------------------------------------
------------------------------------------------------------
------------------------------------------------------------
---------------------------------NNNNNNNNNNNNNNNNNNNNNNNNNNN
NNNNNNNNNNNNNNNNNNNNNNNNNNNNNNNNNNCAAATATGTCACAAAAAGATAACCAA
TCAATGCAGAGAATTGGTGTAATATACTTCCTGTACCTATTTTTTTACTCTGGACTGGAA
TTTACATTGACATTCCTTACTCATAACAGATTACATTATGATAGTATGCAGCAAGGGAAG
ATGTTTTTCTTTATTGGAGCTGTGATGACATTAGTTCAAGGTGGTTATGTAAGAAAGATT
AAGTCTGGAACAGAAGTCAGAACAGCAACAATGGGAATGACTTTACTTATACCAGCCTTT
ATTATTATGGCTTTTGCATACACAGCAAGTGTCATGTACACTGGCCTTTTTCTCTTTGCC
TTTGCATCAGCAACAGTAGTTCCCTGTTTAACAACTTTGATCTCACAGTTTGGCAGAACT
GACCAAAAAGGTGTTATCATGGGAGTGTTTAGATCCCTTGGAGCTTTAGCGAGGGCATTA
GGACCAATTATAACATCAACTATCTACTGGAGTTTGGGGGAAAAGGTCTGTTACATTTTT
GGTGCAGTTTGTCTTCTGTGTCCACTGCTTATGCTGAGGATGGTTATGACCACAACAAAG
AAGAATGTA
>Contig831|Mytilus_trossulus|GA36K|Allele_2
------------------------------------------------------------
------------------------------------------------------------
------------------------------------------------------------
------------------------------------------------------------
------------------------------------------------------------
------------------------------------------------------------
------------------------------------------------------------
------------------------------------------------------------
------------------------------------------------------------
------------------------------------------------------------
------------------------------------------------------------
------------------------------------------------------------
---------------------------------NNNNNNNNNNNNNNNNNNNNNNNNNNN
NNNNNNNNNNNNNNNNNNNNNNNNNNNNNNNNNNCAAATATGTCACAAAAAGATAACCAA
TCAATGCAGAGAATTGGTGTAATATACTTCCTGTACCTATTTTTTTACTCTGGACTGGAA
TTTACATTGACATTCCTTACTCATAACAGATTACATTATGATAGTATGCAGCAAGGGAAG
ATGTTTTTCTTTATTGGAGCTGTGATGACGTTAGTTCAAGGTGGTTATGTAAGAAAGATT
AAGTCTGGAACAGAAGTCAGAACAGCAACAATGGGAATGACTTTACTTATACCAGCCTTT
ATTATTATGGCTTTTGCATACACAGCAAGTGTCATGTACACTGGCCTTTTTCTCTTTGCC
TTTGCATCAGCAACAGTAGTTCCCTGTTTAACAACTTTGATCTCCCAGTTTGGCAGAACT
GACCAAAAAGGTGTTATCATGGGAGTGTTTAGATCCCTTGGAGCTTTAGCGAGGGCATTA
GGACCAATTATAACATCAACTATTTACTGGAGTTTGGGGGAAAAGGTGTGTTACATTTTT
GGTGCAGTTTGTCTTCTGTGTCCACTGCTTATGTTGAGGATGGTTATGACCACAACAAAG
AAGAATGTA
>Contig842|Mytilus_trossulus|GA36K|Allele_1
------------------------------------------------------------
------------------------------------------------------------
------------------------------------------------------------
------------------------------------------------------------
------------------------------------------------------------
------------------------------------------------------------
------------------------------------------------------------
------------------------------------------------------------
------------------------------------------------------------
------------------------------------------------------------
------------------------------------------------------------
------------------------------------------------------------
------------------------------------------------------------
------------------------------------------------------------
------------------------------------------------------------
------------------------------------------------------------
------------------------------------------------------------
------------------------------------------------------------
---------------------------NNNNNNNNNNNNNNNNNNNNNNNNNNNNNNNNN
NNNNNNNNNNNNNNNNNNNNNNNNNNNNNNNNNTGGGAAGCTAATTCTCCACTACTAAAA
GGAACTTTA---------------------------------------------------
------------------------------------------------------------
------------------------------------------------------------
------------------------------------------------------------
------------------------------------------------------------
------------------------------------------------------------
------------------------------------------------------------
------------------------------------------------------------
------------------------------------------------------------
---------------------------------------------------ACATCATGG
TCATTGGTTTTACATGGCACTAAATCTAATCCGATTAATTTGAAGTCAGATGTAGGCAGA
TCAACTCCTCCTACCACACCAGTCATGTCAACTATACCTCCTAAAAATTGTCATGAAGAG
TGCNNNNNNNNNNNNNCAGGAACTGGACCAGAAGATTGCCTAGCCTGTAAACATGTCAAG
TTAGAGAGTACTGGAACTTGTCTGCTGACCTGTCCAACAGGAACCAGAGAATTCCAATCA
GTGTGTTTACAATGTGATGCTAACTGTGAATCTTGTTCTACTGTATTTGATAAAGAATTG
TGTGAGAAGTGTAAAGATGGCTACTTAATGATTGAGGCAGAAAACNNNNNNNNNNNNNNN
NNNNNNNNNNNNNNNNNNNNNNNNNNNNNNNNNNNN------------------------
------------------------------------------------------------
------------------------------------------------------------
------------
>Contig842|Mytilus_trossulus|GA36K|Allele_2
------------------------------------------------------------
------------------------------------------------------------
------------------------------------------------------------
------------------------------------------------------------
------------------------------------------------------------
------------------------------------------------------------
------------------------------------------------------------
------------------------------------------------------------
------------------------------------------------------------
------------------------------------------------------------
------------------------------------------------------------
------------------------------------------------------------
------------------------------------------------------------
------------------------------------------------------------
------------------------------------------------------------
------------------------------------------------------------
------------------------------------------------------------
------------------------------------------------------------
---------------------------NNNNNNNNNNNNNNNNNNNNNNNNNNNNNNNNN
NNNNNNNNNNNNNNNNNNNNNNNNNNNNNNNNNTGGGAAGCTAATTCTCCACTGCTAAAA
GGAACTTTA---------------------------------------------------
------------------------------------------------------------
------------------------------------------------------------
------------------------------------------------------------
------------------------------------------------------------
------------------------------------------------------------
------------------------------------------------------------
------------------------------------------------------------
------------------------------------------------------------
---------------------------------------------------ACATCATGG
TCATTGGTTTTACATGGCACTAAATCTAATCCTATTAATTTGAAGTCAGATGTTGGCAGA
TCAACTCCTCCTACCACACCTGTCATGTCAACTATACCTCCTAAAAATTGTCATGAGGAG
TGTNNNNNNNNNNNNNCAGGAACTGGACCAGAAGATTGCCTAGCCTGTAAACATTTCAAG
TTAGAGAGTAGTGGAACTTGTCTGCTGACCTGTCCAACAGGAACCAGAGAATTCCAATCA
GTGTGTTTACAATGTGATGCTAACTGTGAATCTTGTTCTACTGTATTTGATAAAGAATTG
TGTGAGAAGTGTAAAGATGGCTACTTAATGATTGAGGGAGAAAACNNNNNNNNNNNNNNN
NNNNNNNNNNNNNNNNNNNNNNNNNNNNNNNNNNNN------------------------
------------------------------------------------------------
------------------------------------------------------------
------------
>Contig845|Mytilus_trossulus|GA36K|Allele_1
------------------------------------------------------------
------------------------------------------------------------
------------------------------------------------------------
------------------------------------------------------------
------------------------------------------------------------
------------------------------------------------------------
---------------NNNNNNNNNNNNNNNNNNNNNNNNNNNNNNNNNNNNNNNNNNNNN
NNNNNNNNNNNNNNNNNNNNNNNNNNNNNNNNNNNNNNNNNNNNNNNNNNNNNNNNNNNN
NNNNNNNNNNNNNNNNNNNNNNNNNNNNNNNNNNNNNNNNNNNNNNNNNNNNNNNNNNNN
NNNNNNNNNNNNNNNNNNNNNNNNNNNNNNNNN---------------------------
------------NNNNNNNNNNNNNNNNNNNNNNNNNNNNNNNNNNNNNNNNNNNNNNNN
NNNNNNNNNNNNNNNNNNNNNNNNNNNNNNNNNNNNNNNNNNNNNNNNNNNNNNNNNNNN
NNNNNNNNNNNNNNNNNNNNNNNNNNNNNNNNNNNNNNNNNNNNNNNNNNNNNNNNNNNN
NNNNNNNNNNNNNNNNNNNNNNNNNNNNNNNNNNNNNNNNNNNNNNNNNNNNNNNNNNNN
NNNNNNNNNNNNNNNNNNNNNNNNNNNNNNNNNNNNNNNNNNNNNNNNNNNNNNNNNNNN
NNNNNNNNNNNNNNNNNNNNNNNNNNNNNNNNNNNNNNNNNNNNNNNNNNNNNNNNNNNN
NNNNNNNNNNNNNNNNNNNNNNNNNNNNNNNNNNNNNNNNNNNNNNNNNNNNNNNNNNNN
NNNNNNNNNNNNNNNNNNNNNNNNNNNNNNNNNNNNNNNNNNNNNNNNNNNNNNNNNNNN
NNNNNNNNNNNNNNNNNNNNNNNNNNNNNNNNNNNNNNNNNNNNNNNNNNNNNNNNNNNN
NNNNNNNNNNNNNNNNNNNNNNNNNNNNNNNNNNNNNNNNNNNNNNNNNNNNNNNNNNNN
NNNNNNNNNNNNNNNNNNNNNNNNNNNNNNNNNNNNNNNNNNNNNNNNNNNNNNNNNNNN
NNNNNNNNNNNNNNNNNNNNNNNNNNNNNNNNNNNNNNNNNNNNNNNNNNNNNNNNNNNN
NNNNNNNNNNNNNNNNNNNNNNNNNNNNNNNNNNNNNNNNNNNNNNNNNNNNNNNNNNNN
NNNNNNNNNNNNNNNNNNNNNNNNNNNNNNNNNNNNNNNNNNNNNNNNNNNNNN
>Contig845|Mytilus_trossulus|GA36K|Allele_2
------------------------------------------------------------
------------------------------------------------------------
------------------------------------------------------------
------------------------------------------------------------
------------------------------------------------------------
------------------------------------------------------------
---------------NNNNNNNNNNNNNNNNNNNNNNNNNNNNNNNNNNNNNNNNNNNNN
NNNNNNNNNNNNNNNNNNNNNNNNNNNNNNNNNNNNNNNNNNNNNNNNNNNNNNNNNNNN
NNNNNNNNNNNNNNNNNNNNNNNNNNNNNNNNNNNNNNNNNNNNNNNNNNNNNNNNNNNN
NNNNNNNNNNNNNNNNNNNNNNNNNNNNNNNNN---------------------------
------------NNNNNNNNNNNNNNNNNNNNNNNNNNNNNNNNNNNNNNNNNNNNNNNN
NNNNNNNNNNNNNNNNNNNNNNNNNNNNNNNNNNNNNNNNNNNNNNNNNNNNNNNNNNNN
NNNNNNNNNNNNNNNNNNNNNNNNNNNNNNNNNNNNNNNNNNNNNNNNNNNNNNNNNNNN
NNNNNNNNNNNNNNNNNNNNNNNNNNNNNNNNNNNNNNNNNNNNNNNNNNNNNNNNNNNN
NNNNNNNNNNNNNNNNNNNNNNNNNNNNNNNNNNNNNNNNNNNNNNNNNNNNNNNNNNNN
NNNNNNNNNNNNNNNNNNNNNNNNNNNNNNNNNNNNNNNNNNNNNNNNNNNNNNNNNNNN
NNNNNNNNNNNNNNNNNNNNNNNNNNNNNNNNNNNNNNNNNNNNNNNNNNNNNNNNNNNN
NNNNNNNNNNNNNNNNNNNNNNNNNNNNNNNNNNNNNNNNNNNNNNNNNNNNNNNNNNNN
NNNNNNNNNNNNNNNNNNNNNNNNNNNNNNNNNNNNNNNNNNNNNNNNNNNNNNNNNNNN
NNNNNNNNNNNNNNNNNNNNNNNNNNNNNNNNNNNNNNNNNNNNNNNNNNNNNNNNNNNN
NNNNNNNNNNNNNNNNNNNNNNNNNNNNNNNNNNNNNNNNNNNNNNNNNNNNNNNNNNNN
NNNNNNNNNNNNNNNNNNNNNNNNNNNNNNNNNNNNNNNNNNNNNNNNNNNNNNNNNNNN
NNNNNNNNNNNNNNNNNNNNNNNNNNNNNNNNNNNNNNNNNNNNNNNNNNNNNNNNNNNN
NNNNNNNNNNNNNNNNNNNNNNNNNNNNNNNNNNNNNNNNNNNNNNNNNNNNNN
>Contig852|Mytilus_trossulus|GA36K|Allele_1
NNNNNNNNNNNNNNNNNNNNNNNNNNNNNNNNNNNNNNNNNNNNNNNNNNNNNNNNNNNN
NNNNNNNNNNNNNNNNNNNNNNNNNNNNNNNGCGATGACGTTCAAGATCAGGGNTGGGNN
NNNNNNNNNNNNNNNNNNNNNNNNNNNNNNNNNNNNNNNNNNNNNNNNNNNNNNNNNNNN
NNNNNNNNNNNNNNNNNNNNNNNNNNNNNNNNNNNNNNNNNNNNNNNNNNNNNNNNNNNN
NNNNNNNNNNNNNNNNNNNNNNNNNNNNNNNNNNNNNNNNNNNNNNNNNNNNNNNNNNNN
NNNNNNNNNNNNNNNNNNNNNNNNNNNNNNNNNNNNNNNNNNNNNNNNNNNNNNNNNNNN
NNNNNNNNNNNNNNNNNNNNNNNNNNNNNNNNNNNNNNNNNNNNNNNNNNNNNNNNNNNN
NNNNNNNNNNNNNNNNNNNNNNNNNNNNNNNNNNNNNNNNNNNNNNNNNNNNNNNNNNNN
NNNNNNNNNNNNNNNNNNNNNNNNNNNNNNNNNNNNNNNNNNNNNNNNNNNNNNNNNNNN
NNNNNNNNNNNNNNNNNNNNNNNNNNNNNNNNNNNNNNNNNNNNNNNNNNNNNNNNNNNN
NNNNNNNNNNNNNNNNNNNNN------
>Contig852|Mytilus_trossulus|GA36K|Allele_2
NNNNNNNNNNNNNNNNNNNNNNNNNNNNNNNNNNNNNNNNNNNNNNNNNNNNNNNNNNNN
NNNNNNNNNNNNNNNNNNNNNNNNNNNNNNNGTGATGACGTTCAAGATCAGGGNTGGGNN
NNNNNNNNNNNNNNNNNNNNNNNNNNNNNNNNNNNNNNNNNNNNNNNNNNNNNNNNNNNN
NNNNNNNNNNNNNNNNNNNNNNNNNNNNNNNNNNNNNNNNNNNNNNNNNNNNNNNNNNNN
NNNNNNNNNNNNNNNNNNNNNNNNNNNNNNNNNNNNNNNNNNNNNNNNNNNNNNNNNNNN
NNNNNNNNNNNNNNNNNNNNNNNNNNNNNNNNNNNNNNNNNNNNNNNNNNNNNNNNNNNN
NNNNNNNNNNNNNNNNNNNNNNNNNNNNNNNNNNNNNNNNNNNNNNNNNNNNNNNNNNNN
NNNNNNNNNNNNNNNNNNNNNNNNNNNNNNNNNNNNNNNNNNNNNNNNNNNNNNNNNNNN
NNNNNNNNNNNNNNNNNNNNNNNNNNNNNNNNNNNNNNNNNNNNNNNNNNNNNNNNNNNN
NNNNNNNNNNNNNNNNNNNNNNNNNNNNNNNNNNNNNNNNNNNNNNNNNNNNNNNNNNNN
NNNNNNNNNNNNNNNNNNNNN------
>Contig866|Mytilus_trossulus|GA36K|Allele_1
NNNNNNNNNNNNNNNNNNNNNNNNNNNNNNNNNNNNNNNNNNNNNNNNNNNNNNNNNNNN
NNNNNNNNNNNNNNNNNNNNNNNNNNNNNNNNNNNNNNNNNNNNNNNNNNNNNNNNNNNN
NNNNNNNNNNNNNNNNNNNNNNNNNNNNNNNNNNNNNNNNNNNNNNNNNNNNNNNNNNNN
NNNNNNNNNNNNNNNNNNNNNNNNNNNNNNNNNNNNNNNNNNNNNNNNNNNNNNNNNNNN
NNNNNNNNNNNNNNNNNNNNNNNNNNNNNNNNNNNNNNNNNNNNNNNNNNNNNNNNNNNN
NNNNNNNNNNNNNNNNNNNNNNNNNNNNNNNNNNNNNNNNNNNNNNNNNNNNNNNNNNNN
NNNNNNNNNNNNNNNNNNNNNNNNNNNNNNNNNNNNNNNNNNNNNNNNNNNNNNNNNNNN
NNNNNNNNNNNNNNNNNNNNNNNNNNNNNNNNNNNNNNNNNNNNNNNNNNNNNNNNNNNN
NNNNNNNNNNNNNNNNNNNNNNNNNNNNNNNNNNNNNNNNNNNNNNNNNNNNNNNNNNNN
NNNNNNNNNNNAANAATCATTAAAANNNNNNNNNNNNTTTCTACNNNNNNNNNNNNNNNN
NCTACTACCGAGACTGAAACGAGTACAGTTCATTCAGAGACAATCGATGCTGAAANNNNN
NNNNNNNNNNNNNNNNNNNNNNNNNNNNNNNNNNNNNNTGAATCTAGTTCTGATNNNNNN
>Contig866|Mytilus_trossulus|GA36K|Allele_2
NNNNNNNNNNNNNNNNNNNNNNNNNNNNNNNNNNNNNNNNNNNNNNNNNNNNNNNNNNNN
NNNNNNNNNNNNNNNNNNNNNNNNNNNNNNNNNNNNNNNNNNNNNNNNNNNNNNNNNNNN
NNNNNNNNNNNNNNNNNNNNNNNNNNNNNNNNNNNNNNNNNNNNNNNNNNNNNNNNNNNN
NNNNNNNNNNNNNNNNNNNNNNNNNNNNNNNNNNNNNNNNNNNNNNNNNNNNNNNNNNNN
NNNNNNNNNNNNNNNNNNNNNNNNNNNNNNNNNNNNNNNNNNNNNNNNNNNNNNNNNNNN
NNNNNNNNNNNNNNNNNNNNNNNNNNNNNNNNNNNNNNNNNNNNNNNNNNNNNNNNNNNN
NNNNNNNNNNNNNNNNNNNNNNNNNNNNNNNNNNNNNNNNNNNNNNNNNNNNNNNNNNNN
NNNNNNNNNNNNNNNNNNNNNNNNNNNNNNNNNNNNNNNNNNNNNNNNNNNNNNNNNNNN
NNNNNNNNNNNNNNNNNNNNNNNNNNNNNNNNNNNNNNNNNNNNNNNNNNNNNNNNNNNN
NNNNNNNNNNNAANAATCATTAAAANNNNNNNNNNNNTTTCTACNNNNNNNNNNNNNNNN
NCTACTTCCGAGACTGAAATGAGTACAGTTCATTCAGAGACAATCGATGTTGAAANNNNN
NNNNNNNNNNNNNNNNNNNNNNNNNNNNNNNNNNNNNNTGAATCTAGTTCTGATNNNNNN
>Contig874|Mytilus_trossulus|GA36K|Allele_1
NNNNNNNNNNNNNNNNNNNNNNNNAGAAATCAAGATGCCACAGTATATGTTGGTGGATTA
GATGATAAAGTAACAGAAGCCATACTATGGGAGTTGTTTCTTCAGGCAGGGCCTGTGGTG
AATGTCCACATGCCCAAGGACCGTGTAACACAGAGTCATCAGGGATATGGTTTTGTGGAA
TTCATGGGAGAAGAAGATGCAGATTACGCTATAAAAATAATGAACATGATANNNNNNNNN
NNNNAACCTGTCCGGGNTNATANGGCCTCCGCACATCAGAAGAACCTGGACGTAGGAGCC
AACATATTTATCGGTAACTTGGACCCTGAAGTTGACGAGAAACTGTTATATGATACATTT
AGTGCTTTTGGAGTCATATTACAAACACCAAAGATCATGAGAGATCCAGATTCAGGGAAC
TCTAAAGGATATGCCTTTATAAACTTTGCCAGTTTTGAAGCCTCTGATGCAGCCATAGAA
GCTATGAACGGACAATATTTGTGCAATAGAGCTATAACGATCTCATATGCATTTAAAAAA
GATTCAAAAGGAGAAAGACATGGATCAGCANCAGAGAGACTATTGGCTGCCAAGAATCCC
TNNNNNNTAACAGNNNNNNNNNNNNNNNNNNNNNNNNNNNNNNNNNNNNNNNCACNACAA
CCCCCAGGTCAAGGACCTTCATCATCCATGGCCCCTCCACCTCCTCCACCAATGGGAGGA
ATGATGTCAGCAGGACAAGCAGGTCCTCCAACATCGATGTCANATATCCNCCCTCNNNNN
NNNNNNNNNNNCTCATCACAACATCTGCCACCACCACCTGTGCCACCCATGGGGATGCCA
CCATTTCCACCAGGACATCCAGGACAAATGCCATTCATGCATCCACCAATGCAGAGACCC
CCACCACCTTCATCGATGCCAGGAACAACGGGGGCACAGGCATCACATGCCCCACCNCCT
CCACATTACTCACAGCCAGGACCCCCAAGATATCCAGGACCTCCCCCTCCAGGATGGAAT
AACCAGCAGAGACCACCATACCCAGGACAAGNAGGACCCCCACCCCCTCCTCCACCAGGG
ATGAGACCACCTCCACCTCCTGGATGGAACGGTCCACCACCACCAGGAATGAGACCACCA
CCCTTCCCTGGTGNNNNNNNNNNNNNNNNNNNNNNNNNNNNNNNNNNNNNNNNNNNNNNN
NNNNGTCCACCAAGAGGTCCACCAGGGCCTGGACCACGTGGACCACCACCACCAAGAGGT
ATGAGAGGTCCACCACCTCCTGGTATGAGAGGACCGCCACCACCTCCAAGGAAC
>Contig874|Mytilus_trossulus|GA36K|Allele_2
NNNNNNNNNNNNNNNNNNNNNNNNAGAAATCAAGATGCTACAGTATATGTTGGTGGATTA
GATGATAAAGTAACAGAAGCCATACTATGGGAGTTGTTTCTTCAGGCAGGGCCTGTGGTG
AATGTCCACATGCCCAAGGACCGTGTAACACAGAGTCATCAGGGATATGGTTTTGTGGAA
TTCATGGGAGAAGAAGATGCAGATTATGCTATAAAAATTATGAACATGATANNNNNNNNN
NNNNAACCTGTCCGGGNTNATANGGCCTCTGCACATCAGAAGAACCTGGACGTAGGAGCC
AACATATTTATTGGTAACTTGGACCCTGAAGTTGACGAGAAACTGTTATATGATACATTT
AGTGCTTTTGGAGTCATATTACAAACACCAAAGATCATGAGAGATCCAGATTCTGGGAAC
TCTAAAGGATATGCCTTTATAAACTTTGCCAGTTTTGAAGCTTCTGATGCTGCGATAGAA
GCTATGAATGGACAATATTTGTGCAATAGAGCTATAACGATCTCATATGCATTTAAAAAG
GATTCAAAAGGAGAAAGACATGGATCTGCTNCAGAGAGACTATTGGCTGCCAAGAATCCC
TNNNNNNTAACAGNNNNNNNNNNNNNNNNNNNNNNNNNNNNNNNNNNNNNNNCACNGCAA
CCCCCAGGTCCAGGACCTTCATCATCCATGGCCCCTCCCCCTCCTCCACCAATGGGAGGA
ATGATGTCATCAGGACAAGCAGGTCCTCCAACATCGATGTCANATATTCNCCCTCNNNNN
NNNNNNNNNNNCTCATCACAACATCTGCCACCACCACCTGTGCCACCCATGGGGATGCCA
CCATTTCCACCAGGACATCCAGGACAGATGCCATTCATGCATCCCCCCATGCAGAGACCT
CCACCCCCTTCATCGATGCCAGGAACAACGGGGGCACAGGCATCACATGCCCCACCNCCT
CCACATTACTCACAGCCAGGACCCCCAAGATATCCAGGACCTCCCCCTCCAGGATGGAAT
AACCAGCAGAGACCACCATACCCAGGACAAGNAGGACCCCCACCCCCTCCTCCTCCAGGG
ATGAGACCCCCTCCTCCTCCTGGATGGAATGGTCCACCACCTCCAGGGATGAGACCACCA
CCCTTCCCTGGTGNNNNNNNNNNNNNNNNNNNNNNNNNNNNNNNNNNNNNNNNNNNNNNN
NNNNGTCCACCCAGAGGTCCACCAGGGCCTGGACCACGTGGACCACCACCCCCCAGAGGT
ATGAGAGGTCCACCACCTCCTGGTATGAGAGGACCGCCACCACCTCCAAGGAAC
>Contig877|Mytilus_trossulus|GA36K|Allele_1
------------------------------------------------------------
------------------------------------------------------------
------------------------------------------------------------
------------------------------------------------------------
------------------------------------------------------------
------------------------------------------------------------
------------------------------------------------------------
------------------------------------------------------------
---NNNNNNNNNNNNNNNNNNNNNNNNNNNNNNNNNNNNNNNNNNNNNNNNNNNNNNNNN
NNNNNNNNNNNNNNNNNNNNNNNNNNAAGCGTAGATCTCGCACCTCTTATCGAAGGANAC
ANNNNNNNNNNNNNNNNNNNNNNNNNNNNNNNNNNNNNNNNNNNNNNNNNNNNNNNNNNN
NNNNNNNNNNNNNNNNNNNNNNNNNNNNNNNNNNNNGTTNNTAAAGATCCGATTTACTGG
TCTTTGTCATTTGTCATGTGCGAAAAGAAGCTGCTTGATGGTATTGACTCGAATGGAACT
TGTCGTAAAAAGAGTCNACGGATAATGAAAAAANNNNNNNNNNNNNNNNNNNNNNNNNNN
NNNNNNNNNNNNNNNNNNNNNNNNNNNNNNNNNNNNNNNNNNNNNNNNNNNNNNNNNNNN
NNNNNNNNNNNNNNNNNNNNNNNNNNNNNNNNNNNNNNNNNNNNNNNNNNNNNNNNNNNN
NNN
>Contig877|Mytilus_trossulus|GA36K|Allele_2
------------------------------------------------------------
------------------------------------------------------------
------------------------------------------------------------
------------------------------------------------------------
------------------------------------------------------------
------------------------------------------------------------
------------------------------------------------------------
------------------------------------------------------------
---NNNNNNNNNNNNNNNNNNNNNNNNNNNNNNNNNNNNNNNNNNNNNNNNNNNNNNNNN
NNNNNNNNNNNNNNNNNNNNNNNNNNAAGCGTAGATCTCGCACCTCTTATCGAAGGANAC
ANNNNNNNNNNNNNNNNNNNNNNNNNNNNNNNNNNNNNNNNNNNNNNNNNNNNNNNNNNN
NNNNNNNNNNNNNNNNNNNNNNNNNNNNNNNNNNNNGTTNNTAAAGATCCGATTTACTGG
TCTTTGTCATTTGTCATGTGCGAAAAGAAGCTGCTTGATGGTATTGACTCGAATGGAACT
TGTCGTAAAAAGAGTCNACGGATAATGAAAAAANNNNNNNNNNNNNNNNNNNNNNNNNNN
NNNNNNNNNNNNNNNNNNNNNNNNNNNNNNNNNNNNNNNNNNNNNNNNNNNNNNNNNNNN
NNNNNNNNNNNNNNNNNNNNNNNNNNNNNNNNNNNNNNNNNNNNNNNNNNNNNNNNNNNN
NNN
>Contig883|Mytilus_trossulus|GA36K|Allele_1
NNNNNNNNNNNNNNNNNNNNNNNNNNNNNNNNNNNNNNNNNNNNNNNNNNNNNNNNNNNN
NNNNNNNNNNNNNNNNNNNNNNNNNNGGCAGCACTCAAAACTGATCTCCACNAATCTCAG
CAACAAANNNNNNNNNNNNNNNNNNNNNNNNNNNNNTATGAAGAAAAGATNNNNNNNNTG
ACAAACGAGCNNNGGAAACTGCAGGAAATAAACCGAGCATCTGAAGATGAGCTTCAGAAC
ATGGATATGAANCTNNNNNNNNNNNNNNNNNNNNNNNNNNNNNNNNNNNNNNNNNNNNNN
NNNNNNNNNNNNNNNNNNNNNNNNNNNNNNNNNNNNNNNNNNNNNNNNNNNNNNNNNNNN
NNNNNNNNNNNNNNNNNNNNNNNNNNNNNNNNNNNTGAGAGTGAANNNNNNNNNNNNNNN
NNNNNNNNNNNNNNNNNNNNNNNNNNNNNNNNNNNNNNNNNNNNNNNNNNNCNNNNNNNN
NNCCNNNNNNNNNNNNNNNNNNNNNNNNNNNNNNNNNNNNNNNNNNNNNNNNNNNNNNNN
NNNNNNNNNNNNNNCTGGGTCCAGGNNNNNNNNNNNNNNNNNNNNNNNNNNNNNNNNNNN
NNNNNNNNNCNNNNNNNNNNNNNNNNNNNNNTCACTGCTGAAAAAGAACAACTTTTAGAA
CAAGTAACCAAATTACAAAAATTCAGCAANNNNNNNNNNNNNNNNNNNNNNNNNNNNNNN
NNNNNNNNNNNNNNNNNNNNNNNNNNNNNNNNNNNNNNNNNNNNNNNNNNNNNNNNNNNN
NNNNNNNNNNNNNNNNNNCTGNNNNNNNANNCAAGTGACCAGGACCATGAACTACAAGCT
AAAGTAGCAACAATTGAAGATTTACATAGTCGACTGAAGATTAATGTGGACAATATACAA
CAACTTAACCAACAGATGAGTTCATTACAAAAGGAAAACCAACGATTAAGGAATGATTTA
GACAGAGAAATACACTCTAGACAAACCTTAGAACTTCAAATAGAAAGCAAAGAACAAACA
ATTAACAGTTTAAAATCTCAGATGGAAGCTCGNNNNNNNNNNNNNNNNNNNNNNNNNNNN
NNNNNNNNNNNNNNNNNNNNNNNNNNNNNNNNNNNNNNNNNNNNNNNNNNNNNNNNN---
------------------------------------------------------------
---------------------------------
>Contig883|Mytilus_trossulus|GA36K|Allele_2
NNNNNNNNNNNNNNNNNNNNNNNNNNNNNNNNNNNNNNNNNNNNNNNNNNNNNNNNNNNN
NNNNNNNNNNNNNNNNNNNNNNNNNNGGCAGCACTCAAAACTGATCTTCACNAATCTCAG
CAACAAANNNNNNNNNNNNNNNNNNNNNNNNNNNNNTATGAAGAAAAGATNNNNNNNNTG
ACAAACGAGCNNNGGAAACTGCAGGAAATAAACCGAGCATCTGAAGATGAGCTTCAGAAC
ATGGATATGAANCTNNNNNNNNNNNNNNNNNNNNNNNNNNNNNNNNNNNNNNNNNNNNNN
NNNNNNNNNNNNNNNNNNNNNNNNNNNNNNNNNNNNNNNNNNNNNNNNNNNNNNNNNNNN
NNNNNNNNNNNNNNNNNNNNNNNNNNNNNNNNNNNTGAGAGTGAANNNNNNNNNNNNNNN
NNNNNNNNNNNNNNNNNNNNNNNNNNNNNNNNNNNNNNNNNNNNNNNNNNNCNNNNNNNN
NNCCNNNNNNNNNNNNNNNNNNNNNNNNNNNNNNNNNNNNNNNNNNNNNNNNNNNNNNNN
NNNNNNNNNNNNNNCTGGGTTCAGGNNNNNNNNNNNNNNNNNNNNNNNNNNNNNNNNNNN
NNNNNNNNNCNNNNNNNNNNNNNNNNNNNNNTCACTGCTGAAAAAGAGCAACTTTTAGAA
CAAGTAACCAAATTACAGAAATTCAGCAANNNNNNNNNNNNNNNNNNNNNNNNNNNNNNN
NNNNNNNNNNNNNNNNNNNNNNNNNNNNNNNNNNNNNNNNNNNNNNNNNNNNNNNNNNNN
NNNNNNNNNNNNNNNNNNCTTNNNNNNNANNCGAGTGACCAGGACCATGAACTTCAAGCT
AAAGTAGCAACAATTGAAGATTTACATAGTCGATTGAAGATTAATGTGGACAATATACAA
CAACTTAATCAACAGATGAGTTCATTACAAAAGGAAAATCAGCGATTAAGGAATGATTTA
GACAGAGAAATACATTCTAGACAAACTTTAGAACTTCAAATAGAAAGTAAAGAACAAACA
ATTAACAGTTTAAAATCTCAGATGGAGGCTCGNNNNNNNNNNNNNNNNNNNNNNNNNNNN
NNNNNNNNNNNNNNNNNNNNNNNNNNNNNNNNNNNNNNNNNNNNNNNNNNNNNNNNN---
------------------------------------------------------------
---------------------------------
>Contig892|Mytilus_trossulus|GA36K|Allele_1
------------------------------------------------------------
------------------------------------------------------------
------------------------------------------------------------
------------------------------------------------------------
------------------------------------------------------------
------------------------------------------------------------
------------------------------------------------------------
---------------------------------------------------NNNNNNNNN
NNNNNNNNNNNNNNNNNNNNNNNNNNNNNNNNNNNNNNNNNNNNNNNNNNNNNNNNNNNN
NNNNNNNNNNNNNNNNNNNNNNNNNNNNNNNNNNNNNNNNNNNNNNNNNNNNNNNNNNNN
NNNNNNNNNNNNNNNNNNNNNNNNNNNNNNNNNNNNNNNNNNNNNNNNNNNNNNNNNNNN
NNNNNNNNNNNNNNNNNNNNNNNNNNNNNNNNNNNNNNNNNNNNNNNNNNNNNNNNNNNN
>Contig892|Mytilus_trossulus|GA36K|Allele_2
------------------------------------------------------------
------------------------------------------------------------
------------------------------------------------------------
------------------------------------------------------------
------------------------------------------------------------
------------------------------------------------------------
------------------------------------------------------------
---------------------------------------------------NNNNNNNNN
NNNNNNNNNNNNNNNNNNNNNNNNNNNNNNNNNNNNNNNNNNNNNNNNNNNNNNNNNNNN
NNNNNNNNNNNNNNNNNNNNNNNNNNNNNNNNNNNNNNNNNNNNNNNNNNNNNNNNNNNN
NNNNNNNNNNNNNNNNNNNNNNNNNNNNNNNNNNNNNNNNNNNNNNNNNNNNNNNNNNNN
NNNNNNNNNNNNNNNNNNNNNNNNNNNNNNNNNNNNNNNNNNNNNNNNNNNNNNNNNNNN
>Contig907|Mytilus_trossulus|GA36K|Allele_1
------------------------------------------------------------
NNNNNNNNNNNNNNNNNNNNNNNNNNNNNNNNNNNNNNNNNNNNNNNNNNNNNNNNNNNN
NNNNNNNNATATTTAGATCCAATTCTAGAAAGACTTGTAGACAAAAATGTCATAACTGTC
GAGCAGAAAGATAGGGTGGAGAAAGTTAGCCCTCCAACACCACACAGGAAATTCAATGAA
TTCATCCAGTTGTTACTCAACTCACACGACCCTAACTCTTTCAATATTTTTATTGAAGTT
TTGGAAGATGAACGTTTTTTCAACATTGTCGAAAAACTGCAGAAAGATATTTCTACACGT
ACAACAAGTCGAGCAAAATCTTCATATGCACGTGAGAGTGCTATATCTAGTGTAAGCGTT
CAGCAACAGAGGCCACCAACAAGCCAATCAACAGCTCAGCCCAGACGACAACAACAGACA
TTTAACCGAGCTAAAACACAAGTAAATACACCGTCAGGACCATTTGACTATGACTTCGAA
GAACAAGTAGTTATGTCTCCTATGGGTGATTATGGCGGGGCATCAGGAGGAGTTTATGAC
AGTTATTGCCCATCTCCAAACATACCAGAGCGAACCGGTTCAGGTTCTTATGCTGATAAG
GTGACGTCTGCAATAGGATCAATGTTTGCCGAATTCAGCGGGAAACTAACCAATGATTTG
TTGGATGGATTCGATAGACGTCGCCACGAAGAGAGAGTTGATCTAGAAATCCGAATGGAA
AAGAAAATCGACGATGCGATAGAAAACAAACTTGATGAGAAAATCAAAACTTTCCAAACA
GGATGGGAGAAAGAGAAAACAGAAATGATAGAAAGAAGCGAATTGGCACTAAACCAATTG
CAAGACACAATTGAAAACATGAGAGCTCAGTCCGATGCTTATATGGAGCTCAAGGNAAAA
TATGACCAGCTACAACAGACACACTCACAGATGAGAGATAAGGAGAATGAACGATGGGGC
CGTCTTACAGCAGTCAATAAAGAAAATTCTGGACTTAAAAATGAGGCAGAGGTTTTGAGA
ACGGAGTTAATGCTTGTAAGGGAACGAGTTGACGAACTGGAAGCTGATAATAGAGCTCTT
AAAGATAATGAAATACAAGACCAGCATCGTATAAACCAACTTTTGGCAGAGAAAGAGGAT
ATTATTCTTGAGCTAGAAAGGGCAGAACGAGAAAAGATTGATTTGAAGAACAGAGTTGAC
ACAATGGGAAGAGAGATAGAAAAACTGATGTACCAACAAAATGAACGTGCAATGAAAGAT
GACCGTGCGTACCAAGAAGCCCTCAAGAAACAAAATGAGCGGTTAGACGAATTATACAAA
GTAGTTCAGGCCTTGACAGAGAGGGAACGACAATCCAAGAGTTTATTCATTGGAGGGAAT
TCGTTGTCAAAGACACAACGCGGATCGGCTCAAGTAAATAGAACAAATAGA
>Contig907|Mytilus_trossulus|GA36K|Allele_2
------------------------------------------------------------
NNNNNNNNNNNNNNNNNNNNNNNNNNNNNNNNNNNNNNNNNNNNNNNNNNNNNNNNNNNN
NNNNNNNNATATTTAGATCCGATTCTAGAAAGACTTGTAGACAAAAATGTCATAACTGTC
GAGCAGAAAGATAGGGTGGAGAAAGTTAGCCCTCCAACACCACACAGGAAATTCAATGAA
TTCATCCAGTTGTTACTTAACTCACACGACCCTAACTCTTTCAATATTTTTATTGAAGTT
TTGGAAGATGAACGTTTTTTCAACATTGTCGAAAAACTGCAGAAAGATATTTCTACACGT
ACAACAAGTCGAGCAAAATCTTCATATGCACGTGAGAGTGCTATATCTAGTGTGAGCGTT
CAGCAACAGAGGCCACCAACAAGCCAATCAACATCTCAGCCCAGACGACAACAACAGACA
TTTAACCGAGCTAAAACACAAGTAAATACACCGTCAGGACCATTTGACTATGACTTCGAA
GAACAAGTAGTTATGTCTCCTATGGGTGATTATGGCGGGGCATCAGGAGGAGTTTATGAC
AGTTATTGCCCATCTCCAAACATACCAGAGCGAACCGGTTCAGGTTCTTATGCTGATAAG
GTGACGTCTGCAATAGGATCGATGTTTGCCGAATTCAGCGGGAAACTGACCAATGATTTG
TTGGATGGATTCGATAGACGTCGTCACGAAGAGAGAGTTGATCTAGAAATCCGAATGGAA
AAGAAAATCGACGATGCGATAGAAAACAAACTTGATGAGAAAATCAAAACTTTCCAAACA
GGATGGGAGAAAGAGAAAACAGAAATGATAGAAAGAAGCGAATTGGCACTTAACCAATTG
CAAGACACCATTGAAAACATGAGAGCTCAGTCCGATGCTTATATGGAGCTCAAGGNAAAA
TATGACCAGCTACAACAGACACACTCACAGATGAGAGATAAGGAGAATGAACGATGGGGC
CGTCTTACAGCAGTCAATAAAGAAAATTCTGGACTTAAAAATGAGGCAGAGGTTTTGAGA
ACGGAGTTAATGCTTGTAAGGGAACGAGTTGACGAACTGGAAGCTGATAATAGAGCTCTT
AAAGATAATGAAATACAAGACCAGCATCGTATAAACCAACTTTTGGCAGAGAAAGAGGAT
ATTATTCTTGAGCTAGATAGGGCAGAACGAGAAAAGATTGATTTGAAGAACAGAGTTGAC
ACAATGGGAAGAGAGATCGAAAAACTGATGTACCAACAAAATGAACGTGCAATGAAAGAT
GACCGTGCGTACCAGGAAGCCCTCAAGAAACAAAATGAGCGGTTAGACGAATTATACAAA
GTAGTTCAGGCCTTGACAGAGAGGGAACGACAATCCAAGAGTTTATTCATTGGAGGGAAT
TCGTTGTCAAAGACACAACGCGGATCGGCTCAAGTAAATAGAACAAATAGA
>Contig921|Mytilus_trossulus|GA36K|Allele_1
NNNNNNNNNNNNNNNNNNNNNNNNNNNNNNNNNNNNNNNNNNNNNNNNNNNNNNNNNNNN
NNNNNNNNNNNNNNNNNNNNNNNNNNNNNNNGAGACTACANNNNNNNNNNNNNNNNNNNN
NNNNNNNNNNNNNNNNNNNNNNNNNNNNNNNNNNNNNNNNNNNNNNNNNNNNNNNNNNNN
NNNNNNNNNNNNNNNNNNNNNNNNNNNNNNNNNNNNNNNNNNNNNNNNNNNNNNNNNNNN
NNNNNNNNNNNNNNNNNNNNNNNNNNNNNNNNNNNNNNNNNNNNNNNNNNNNNNNNNNNN
NNNNNNNNNNNNNNNNNNNNNNNNNNNNNNNNNNNNNNNNNNNNNNNNNNNNNNNNNNNN
NNNNNNNNNNNNNNNNNNNNNNNNNNNNNNNNNNNNNNNNNNNNNNNNNNNNNNNNNNNN
NNNNNNNNNNNNNNNNNNNNNNNNNNNNNNNNNNNNNNNNNNNNNNNNNNNNNNNNNNNN
NNNNNNNNNNNNNNNNNNNNNNNNNNNNNNNNNNNNNNTATGAANNNNATTGCCAGAGGA
CAGAAAATTCCTATCTTCTCTGNNNNNNNNNNNNNNNNNNNNNNNNNNNNNNNNNNNNNN
NNNNNNNNNNNNNNNNNNNNNNNNNNNNNNNNNNNNNNNNNNNNNNNNNNNNNNNNNNNN
NNNNNNNNNNNNNNNNNNNNNNNNNNNNNNNNNNNNNNNNNNNNNNNNNNNNNNNNNNNN
NNNNNNNNNNNNNNNNNNNNNNNNNNNNNNNNNNNNNNNNNNNNNNNNNNNNNNNNNNNN
NNNNNNNNNNNNNNNNNNNNNNNNNNNNNNNNNNNNNNNNNNNNNNNNNNNNNNNNNNNN
NNNNNNNNNNNNNNNNNNNNNNNNNNNNNNNNNNNNNNNNNNNNNNNNNNNNNNNNNNNN
NNNNNNNNNNNNNNNNNNNNNNNNNNNNNNNNNNNNNNNNNNNNNNNNNNNNNNNNNNNN
NNNNNNNNNNNNNNNNNNNNNNNNNNNNNNNNNNGANCNNGCCGTGTTGAAGGACGTAAT
GGTTCCATTACACAGATTCCTATCTTAACTATGCCTAACGACGATATTACCCATCCTATT
CCTGATTTAACTGGTTATATCACAGAAGGACAGATCTACGTAGACAGACAATTACACAAT
AGACAGATCTATCCACCAATCAACGTATTACCATCACTATCCAGATTGATGAAGNCTGCN
NNNGNNNAAGGCATGACAAGAGAAGATCACTCTGATGTTTCTAATCAATTGTATGCTTGT
TATGCTATTGGTAAAGACGTACAAGCTATGAAGGCTGTCGTAGNNNNNNNNNNNNNNNNN
NNNNNNNNNNNNNNNNNNNNNNNNNNNNNNNNNNNNNNNNNNNNNNNNNNNNNNNNNNNN
NNNNNNNNNNNNNNNNNNNNNATTTTTGAATCNNTAGATATTGGATGGCAATTGTTGCGN
NNNNNNNNNNNNNNNNNNNNNNNNNNNNNNNNNNNNNNNNNNNNNNNNNNNNNNNNNNNN
NNNNNNNNNNNN---------------------------------------------
>Contig921|Mytilus_trossulus|GA36K|Allele_2
NNNNNNNNNNNNNNNNNNNNNNNNNNNNNNNNNNNNNNNNNNNNNNNNNNNNNNNNNNNN
NNNNNNNNNNNNNNNNNNNNNNNNNNNNNNNGAGACTACANNNNNNNNNNNNNNNNNNNN
NNNNNNNNNNNNNNNNNNNNNNNNNNNNNNNNNNNNNNNNNNNNNNNNNNNNNNNNNNNN
NNNNNNNNNNNNNNNNNNNNNNNNNNNNNNNNNNNNNNNNNNNNNNNNNNNNNNNNNNNN
NNNNNNNNNNNNNNNNNNNNNNNNNNNNNNNNNNNNNNNNNNNNNNNNNNNNNNNNNNNN
NNNNNNNNNNNNNNNNNNNNNNNNNNNNNNNNNNNNNNNNNNNNNNNNNNNNNNNNNNNN
NNNNNNNNNNNNNNNNNNNNNNNNNNNNNNNNNNNNNNNNNNNNNNNNNNNNNNNNNNNN
NNNNNNNNNNNNNNNNNNNNNNNNNNNNNNNNNNNNNNNNNNNNNNNNNNNNNNNNNNNN
NNNNNNNNNNNNNNNNNNNNNNNNNNNNNNNNNNNNNNTATGAANNNNATTGCCAGAGGA
CAGAAAATTCCTATCTTCTCTGNNNNNNNNNNNNNNNNNNNNNNNNNNNNNNNNNNNNNN
NNNNNNNNNNNNNNNNNNNNNNNNNNNNNNNNNNNNNNNNNNNNNNNNNNNNNNNNNNNN
NNNNNNNNNNNNNNNNNNNNNNNNNNNNNNNNNNNNNNNNNNNNNNNNNNNNNNNNNNNN
NNNNNNNNNNNNNNNNNNNNNNNNNNNNNNNNNNNNNNNNNNNNNNNNNNNNNNNNNNNN
NNNNNNNNNNNNNNNNNNNNNNNNNNNNNNNNNNNNNNNNNNNNNNNNNNNNNNNNNNNN
NNNNNNNNNNNNNNNNNNNNNNNNNNNNNNNNNNNNNNNNNNNNNNNNNNNNNNNNNNNN
NNNNNNNNNNNNNNNNNNNNNNNNNNNNNNNNNNNNNNNNNNNNNNNNNNNNNNNNNNNN
NNNNNNNNNNNNNNNNNNNNNNNNNNNNNNNNNNGANCNNGTCGTGTTGAAGGACGTAAT
GGTTCCATTACACAGATTCCTATTTTAACTATGCCTAACGACGATATTACCCATCCTATT
CCTGATTTAACTGGTTATATCACTGAAGGACAGATCTACGTAGACAGACAATTACATAAT
AGACAGATCTATCCACCAATCAACGTATTACCATCACTATCCAGATTGATGAAGNCTGCN
NNNGNNNAAGGCATGACAAGAGAAGATCACTCTGATGTTTCTAATCAATTGTATGCTTGT
TATGCTATTGGTAAAGACGTACAAGCTATGAAGGCTGTCGTAGNNNNNNNNNNNNNNNNN
NNNNNNNNNNNNNNNNNNNNNNNNNNNNNNNNNNNNNNNNNNNNNNNNNNNNNNNNNNNN
NNNNNNNNNNNNNNNNNNNNNATTTTTGAATCNNTAGATATTGGATGGCAATTGTTGCGN
NNNNNNNNNNNNNNNNNNNNNNNNNNNNNNNNNNNNNNNNNNNNNNNNNNNNNNNNNNNN
NNNNNNNNNNNN---------------------------------------------
>Contig922|Mytilus_trossulus|GA36K|Allele_1
NNNNNNNNNNNNNNNNNNNNCAAAGTTTTAATACAGCTTGGACATGAACCATTAGACCCA
GGATTGACTAAAACATGGTTTGGGCTTGGGAAAGAAAAGTTTTGTTATCCAAATATTTTT
NNNNNNNNNNNNNATATTTNNNNNNNNNNNNNNNNNNNNNNNNNNNNNNNNNNNNNNNNN
NNNAGAATTTNNNNNNNNNNNNNNNNNNNNNNNNNNNNNNAAATTGTACTCAAGGCAGTT
AAAGGCCAAAGACTGGGAGCCAAGTCAGAACCAACAGAANNNGAAGCAAATGATGAACTT
ATAGTGTGGTGCAAAACATTTTTCAAACAGACATCAGAAGAAGTATTAGCCAAATGTTGT
GGTGTACTAGCAAGTCAACCTTTACACGTTATTATGATCAGACAGATGGCACAATTTGTA
GGTGGAGAGACAGAATACAACTCAATATTTTCATCAGTAACAGAGATTTATCATAATGAT
GGTATATTTGGTTTCTTTGCTGGTTTGGCACCCAGAGTAATAGGAGAAATGTTATTAATA
TTTGTTTCCAATTTCGTTTCACAACTTTTCAACAAATACTTTGTAGAAGACAAGGAATTA
CAGACATACTGTGGTGCTGGGTTTGGGTTACTTTTTGGTCAGTTTACATATCCGTTTCAA
TTAGCTAGTAATGTGATGGCTGTCAATAAAGCAGGTTTGGTAGTTAGCCGTTACCCATTC
ATGGATAACTACACATCATGGGTTGATTGCATGCTAAGTCTCAGAGGAAGGGGTCTGTCA
CACAGAGGAAGTGCCATGTTCTTTAGATATGTGAAAGGAGACACTGGAATTTCACCATCA
GTTTTTGTAGCTGGATCCAAAAAGTTT---
>Contig922|Mytilus_trossulus|GA36K|Allele_2
NNNNNNNNNNNNNNNNNNNNCAAAGTTTTAATACAGCTTGGACATGAACCATTAGACCCA
GGATTGACTAAAACATGGTTTGGGCTTGGGAAAGAAAAGTTTTGTTATCCAAATATTTTT
NNNNNNNNNNNNNATATTTNNNNNNNNNNNNNNNNNNNNNNNNNNNNNNNNNNNNNNNNN
NNNAGAATTTNNNNNNNNNNNNNNNNNNNNNNNNNNNNNNAAATTGTACTCAAGGCAGTT
AAAGGCCAAAGACTGGGAGCCAAGTCAGAACCAACAGAANNNGAAGCAAATGATGAACTT
ATAGTGTGGTGCAAAACATTTTTCAAACAGACATCAGAAGAAGTATTAGCCAAATGTTGT
GGTGTACTAGCAAGTCAACCTTTACACGTTATTATGATCAGACAGATGGCACAATTTGTA
GGTGGAGAGACAGAATACAACTCAATATTTTCATCAGTAGCAGAGATTTATCATAATGAT
GGTATATTTGGTTTCTTTGCTGGTTTGGCCCCCAGAGTAATAGGAGAAATGTTATTAATA
TTTGTTTCCAATTTCGTTTCGCAACTTTTCAACAAATATTTTGTAGAGGACAAGGAATTA
CAGACATACTGTGGTGCTGGGTTTGGGTTACTTTTTGGTCAGTTTACATATCCGTTTCAA
TTAGCTAGTAATGTGATGGCTGTCAATAAAGCAGGTTTGGTAGTTAGCCGTTACCCATTC
ATGGATAACTACACATCATGGGTTGATTGCATGCTTAGTCTCAGAGGAAGGGGTCTGTCA
CACAGAGGAAGTGCCATGTTCTTTAGATATGTGAAAGGAGACACTGGAATTTCACCATCA
GTTTTTGTAGCTGGATCCAACAAGTTT---
>Contig932|Mytilus_trossulus|GA36K|Allele_1
NNNNCAGATCAGGAGGGAAATGCTCCCACAGACCAAGTTCAGGAAGAAAAGACTGAAGAA
ACTGTACAACAGGAAGTTCCAACAGGGGATGCCGTGAAAACAGAAGAACCAGTCGCAGAA
CAAACTGAACCAGTCACACAGACTGCCACTGAAGTACCACAACAAGAAGAAGAAAAGAAG
GAAGAACCAACAGAACAAAAACAGGAAGAACAATCTCAAGAGGAAACAGGAAAACAGGAG
GAACAAACAGAAGAGAAAAAAGAAGAACCTGCTGTGGGACAAACTGAAGAAAAAACAGAA
GATGAAGGACAAAAACAAGAGGATGAAAAAGTTGAGGAACAAACAGAGGCAAAGACTGAA
GGNCAAACAGAGGAAAANNNNNNNNNNNNNNNNNNNNNNNNNNNNNNNNNNNNNNNNNNG
GAACAGACTNAGGCANNNNNNGATGCACCCGAAAAGGACAAAACCAAAGAAAGTACAGAT
ATACCAGCCCCTCCAGGCACACCTCAACACACACAACAAAGTATGGGAACAGAGACAGAA
CCAACAAAGGATGACCATGAAGTAGATCCTCATGCCACATCTCCTAGAACCAATTTAGAA
GCTACTGCAACAGTGAAGATTGTTTTAATGCCGAGTGGCCAGGTGGTTACACTAGCCTGT
ACATTAGGACAATCATTAAGAGAACTCAAAGATCACTTTGCTTCAGAACTTAAGATGCAA
TTCAACATGATCTACTTGATGTTTGATGGGAAACAAGCTAATGATAGTTTGACACTAGCT
GATTTAGGAGTAGGCCCTAATGGAACTATTCAGTTAGAGCTCCAGTCTACAGATCCTGTC
AATACACCAATNAAAACATATCGTCCTAAACAAGAATATCATATGCCAGATGTCATTACT
GTTAGAATTCAAGGCAGTGAAGATGGTGAGGGAGCTAGAGATGTTGTTGTTGAGATAGAG
AGAGCCACTCGTAAAAAGCCATTTATTGGTGGTTACAGACATAAAACAAGTGGTATAGAA
TTTCATCATGCCTCAGCACAAACAATGAAGAAACAACCCCCACCATCTACTGTTCCCAAA
TACTGTAGAGATACACAAACTGTAGAACAGAAACATATAGTACAACAGACCACTAACGAC
ATGTCAACGCAGATGTCAAAAATAGGTGTATTTGTGTCAAATGTTCCTGACAAATTGTTG
ACACCTGGAAGTTACACAACAGCAGATGATCATCATNNNNNGATATTNCAAAAGATTATA
CTAATTCAAAAANNNNNNNNNNNNNNNNNNNNNNNNNNNNNNNNNNNNNNNNNNNNNNNN
NNNNNNNNNNNNNNNNNNNNNNNNGAAAANNNNNNAGAAATTAGAAAGAAAAAAGAAAAA
GAGGAAAGAATTAGAAAAGAATTTGAAAGAAGAATGAATCCCAAGTCAAAAGAAGACTTT
GATTTGTTGTATCATGCATTAGAGAAATGGCGAGTAGAGGAAATGGAAAGAATAAACCAG
ACAGCTGATGGCGCTGAACGTAAAGCTGCTCTCTGTATGTTATTAGACCAAGAAACCCAA
TTAATATCGGCAATTGGTCGACATAAGATTGAAGCTGATACTGAAAATAAAGATAAAAGA
ATACAGCAATTTCTTAGCAAAGCAGCCGCACCAAAGAAATGGAAGGGATTTGACGGTAAA
AGTACAGAAATGGACACACCCTATACGATACGAGCCAAAGAACTACAGGATATATACAAC
AGTATCAATATGAAGTATCTTACACAGGATGAAAGATTAGATGTTTTATTAACTCTCAAA
CATACTGTCAAGGAACATGACTGTAAGTTAACTCAGGAAATCATAGAATTAATAGACAGA
GAAGCAGATTTGTTAATGAGAGGAGTTCGGGAAAACAACTTAGATGGACTTCGAAAAAGA
ATTTCTACTCTCTTCCTCCAATATATTAAAACACCAACCTTCAATCCAGAAGCTGCCAAA
CTTCTTAAAGTTCCNNNNNNNNNNNNNNNNNNNNNNNNN---------------------
------------------
>Contig932|Mytilus_trossulus|GA36K|Allele_2
NNNNCAGATCAGGAGGGAAATGCTCCCACAGACCAAGTTCAGGAAGAAAAGACTGAAGAA
ACTGTACAACAGGAAGTTCCAACAGGGGATGCCGTGAAAACAGAAGAACCAGTCGCAGAA
CAAACTGAACCAGTCACACAGACTGCCACTGAAGTACCACAACAAGAAGAAGAAAAGAAG
GAAGAACCAACAGAACAAAAACAGGAAGAACAATCTCAAGAGGAAACAGGAAAACAGGAG
GAACAAACAGAAGAGAAAAAAGAAGAACCTGCTGTGGGACAAACTGAAGAAAAAACAGAA
GATGAAGGACAAAAACAAGAGGATGAAAAAGTTGAGGAACAAACAGAGGCAAAGACTGAA
GGNCAAACAGAGGAAAANNNNNNNNNNNNNNNNNNNNNNNNNNNNNNNNNNNNNNNNNNG
GAACAGACTNAGGCANNNNNNGATGCACCCGAAAAGGACAAAACCAAAGAAAGTACAGAT
ATACCAGCCCCTCCAGGCACACCTCAACACACACAACAAAGTATGGGAACAGAGACAGAA
CCAACAAAGGATGACCATGAAGTAGATCCTCATGCCACATCTCCTAGAACCAATTTAGAA
GCTACTGCAACAGTGAAGATTGTTTTAATGCCGAGTGGCCAGGTGGTTACACTAGCCTGT
ACATTAGGACAATCATTAAGAGAACTCAAAGATCACTTTGCTTCAGAACTTAAGATGCAA
TTCAACATGATCTACTTGATGTTTGATGGGAAACAAGCTAATGATAGTTTGACACTAGCT
GATTTAGGAGTAGGCCCTAATGGAACTATTCAGTTAGAGCTCCAGTCTACAGATCCTGTC
AATACACCAATNAAAACATATCGTCCTAAACAAGAATATCATATGCCAGATGTCATTACT
GTTAGAATTCAAGGCAGTGAAGATGGTGAGGGAGCTAGAGATGTTGTTGTTGAGATAGAG
AGAGCCACTCGTAAAAAGCCATTTATTGGTGGTTACAGACATAAAACAAGTGGTATAGAA
TTTCATCATGCCTCAGCACAAACAATGAAGAAACAACCCCCACCATCTACTGTTCCCAAA
TACTGTAGAGATACACAAACTGTAGAACAGAAACATATAGTACAACAGACCACTAACGAC
ATGTCAACGCAGATGTCAAAAATAGGTGTATTTGTGTCAAATGTTCCTGACAAATTGTTG
ACACCTGGAAGTTACACAACAGCAGATGATCATCATNNNNNGATATTNCAAAAGATTATA
CTAATTCAAAAANNNNNNNNNNNNNNNNNNNNNNNNNNNNNNNNNNNNNNNNNNNNNNNN
NNNNNNNNNNNNNNNNNNNNNNNNGAAAANNNNNNAGAAATTAGAAAGAAAAAAGAAAAA
GAGGATAGAATTAGAAAAGAATTTGAAAGAAGAATGAATCCCAAGTCAAAAGAAGACTTT
GATTTGTTGTATCATGCATTAGAGAAATGGCGAGTAGAGGAAATGGAAAGAATAAACCAG
ACAGCTGATGGCGCTGAACGTAAAGCTGCTCTCTGTATGTTATTAGACCAAGAAACCCAA
TTAATATCGGCAATTGGTCGACATAAGATTGAAGCTGATACTGAAAATAAAGATAAAAGA
ATACAGCAATTTCTTAGCAAAGCAGCCGCACCAAAGAAATGGAAGGGATTTGACGGTAAA
AGTACAGAAATGGACACACCTTATACGATACGAGCTAAAGAACTACAGGATATATACAAC
AGTATCAATATGAAGTATCTTACACAGGATGAAAGATTAGATGTTTTATTAACTCTCAAA
CATACTGTCAAGGAACATGACTGTAAGTTAACTCAGGAAATCATAGAATTAATAGACAGA
GAAGCAGATTTGTTAATGAGAGGAGTTCGGGAAAACAACTTAGATGGACTTCGAAAAAGA
ATTTCTACTCTCTTCCTCCAATATATTAAAACACCAACCTTCAATCCAGAAGCTGCCAAA
CTTCTTAAAGTTCCNNNNNNNNNNNNNNNNNNNNNNNNN---------------------
------------------
>Contig933|Mytilus_trossulus|GA36K|Allele_1
ATGTCAGACGATAAAAAGATTGAAGATGTAAAACCAGAAGGTTCTGAACATATAAACTTA
AAAGTAACGGGTCAAGATGGCAGTGTGGTACATTTCAAAATTAAACGCAACACACCATTA
CGGAAACTGATGTCTGCATATTGTGATAGAGCTGGTTTAAAAATGGGAGCAGTAAGATTC
AGATTTGATGGAAATCCAATAAATGAAACAGACACACCCTCACAGTTGGACATGGAAGAT
GGGGACTCGATAGACGTGTTTCAGCAACAAACAGGAGGACTT
>Contig933|Mytilus_trossulus|GA36K|Allele_2
ATGTCAGACGATAAAAAGATTGAAGATGTAAAACCAGAAGGTTCTGAACATATAAACTTA
AAAGTAACGGGTCAAGATGGCAGTGTGGTACATTTCAAAATTAAACGCAACACACCATTA
CGGAAACTGATGTCTGCATATTGTGATAGAGCTGGTTTAAAAATGGGAGCAGTAAGATTC
AGATTTGATGGAAATCCAATAAATGAAACAGACACACCCTCACAGTTGGACATGGAAGAT
GGGGACTCGATAGACGTGTTTCAGCAACAAACAGGAGGACTT
>Contig937|Mytilus_trossulus|GA36K|Allele_1
NNNNNNNNNNNNNNNNNNNNNNNNNNNNNNNNNNNNNNNNNNNNNNNNNNNNNNNNNNNN
NNNNNNNNNNNNNNTAGCACCATGCCAGTAACAGCTGTAAAAGCACGTCAGATTTTTGAC
AGTCGTGGAAATCCAACAGTGGAAGTAGATTTAAACACAGAAAAAGGTCAATTTAGGGCA
GCTGTACCAAGTNNNNNANNANCTGGTATTTATGAAGCTTTAGAACTGAGAGATAAAGAT
CCAAAGGCATATCATGGAAAAGGTGTATCTAAGGCAGTATCCAACATCAATGACATCATT
GCACCAAAATTACTGGCTTCAGGATTAGATGAATCAGACCAAACAGCTGTGGACCAATTT
CTTCTTTCATTGGACGGAACAGAAAATAAAGATAAACTTGGTGCTAATGCTATCCTTGGT
GTTTCAATGGCAGTTTGCAGAGCAGGTGCAGCCAAAAAGGGAGTACCTCTTTACAGACAC
ATTGCTGATTTAGCAGGAAACAAGAACTTAATCCTCCCAGTCCCAGCATTCAATGTAATA
AATGGTGGTAGCCATGCCGGTAACAAACTGGCCATGCAGGAATTTATGATTCTCCCAACG
GGTGCCAAATCTTTCACAGAAGCCATGAAAATGGGTTCAGAGACATACCATCATCTGAAA
GCTGTCATCAAGAAAAAATATGGACAGGATGCCTGCAATGTGGGTGATGAAGGAGGATTT
GCACCAAACATCTTAGACAACATGGAAGGTTTAGATTTACTGGTACAAGCTATAGAGACA
GCAGGGTATACTGGGAANNNNNNGATCGGCATGGATGTAGCAGCANCAGAATTCTGTAAA
GACNGAAAATNNNNNNNNNNNNNNNNNNACNNNNNNNNNNNNNCTAANNATTTTNNNNNN
NNNNNNNNNNNNNNNNNNNNNNNNNNNNNNNNNNNNNNNNNNNNNNNNNNNNNNNNNNNN
NNNNNNNNNNNNNNNNNNNNNNNNNNNNNNNNNNNNNCTTCACTAACTGGTGCCACACCA
ATACAGATTGTAGGAGATGATTTGTTGGTCACCAATCCAAAAAGGGTACAGAAAGGAATT
GACATCAAGGCTTGTAACTGTTTATTGTTAAAAGTAAACCAGATTGGTAGCATCACTGAA
GCAATCCAGGCTTGGAAAATGTCTAAGGATGTAAGCTGGGGAGTAATGGTTTCCCATAGA
AGTGGAGAAACAGAGGATACATTTATAGCAGATCTTGTCGTAGGATTGTGTACTGGACAG
ATTAAAACAGGAGCTCCATGTAGATCTGAAAGATTAGCAAAATACAACCAGATCCTAAGA
ATAGAGGAAGAACTGGCAGGCAGCGCCACCTATGCTGGTGANNNNNNNNNNNNNNNNNNN
>Contig937|Mytilus_trossulus|GA36K|Allele_2
NNNNNNNNNNNNNNNNNNNNNNNNNNNNNNNNNNNNNNNNNNNNNNNNNNNNNNNNNNNN
NNNNNNNNNNNNNNTAGCACCATGCCAGTAACAGCTGTAAAAGCACGTCAGATTTTTGAC
AGTCGTGGAAATCCAACAGTTGAAGTAGATTTAAACACCGAAAAAGGTCAATTTAGGGCA
GCTGTACCCAGTNNNNNANNANCTGGTATTTATGAAGCTTTAGAACTGAGAGATAAAGAT
CCCAAGGCATATCATGGAAAAGGTGTATCTAAGGCAGTCTCTAATATCAATGACATCATT
GCACCTAAATTACTGGCTTCAGGATTAGATGAGTCAGACCAAACAGCTGTGGACCAATTT
CTTCTTTCATTGGATGGAACAGAAAATAAAGATAAACTTGGTGCTAATGCTATCCTTGGT
GTTTCAATGGCAGTTTGCAGAGCAGGTGCAGCCAAAAAGGGAGTACCTCTTTACAGACAC
ATTGCTGATTTAGCAGGAAACAAGAACTTAATCCTCCCAGTCCCTGCATTCAATGTAATA
AATGGTGGTAGTCATGCTGGTAACAAACTGGCCATGCAGGAATTTATGATTCTCCCAACT
GGTGCTAAGTCTTTCACAGAAGCCATGAAAATGGGTTCAGAGACATACCATCATCTGAAA
GCTGTCATCAAGAAAAAATATGGACAGGATGCCTGCAATGTGGGTGATGAAGGAGGATTT
GCACCAAACATCTTGGATAACATGGAAGGTTTAGATTTACTGGTACAAGCTATAGAGACT
GCCGGGTATACTGGGAANNNNNNGATTGGTATGGATGTAGCTGCANCAGAATTCTGTAAA
GAGNGAAAATNNNNNNNNNNNNNNNNNNACNNNNNNNNNNNNNCTAANNATTTTNNNNNN
NNNNNNNNNNNNNNNNNNNNNNNNNNNNNNNNNNNNNNNNNNNNNNNNNNNNNNNNNNNN
NNNNNNNNNNNNNNNNNNNNNNNNNNNNNNNNNNNNNCTTCACTAACTGGTGCCACACCA
ATACAGATTGTAGGAGATGATTTGTTGGTGACTAATCCAAAGAGGGTACAGAAAGGAATT
GACATCAAGGCTTGTAACTGTTTATTGTTAAAAGTAAATCAGATTGGTAGCATCACTGAA
GCAATCCAGGCTTGGAAGATGTCTAAGGATGTAAGCTGGGGAGTAATGGTTTCCCATAGA
AGTGGAGAAACAGAGGATACATTTATAGCAGATCTTGTCGTAGGATTGTGTACTGGACAG
ATTAAAACAGGAGCTCCATGTAGATCTGAAAGATTAGCAAAGTACAACCAGATCCTAAGA
ATTGAGGAAGAACTGGCAGGCAGCGCCACCTATGCTGGTGANNNNNNNNNNNNNNNNNNN
>Contig944|Mytilus_trossulus|GA36K|Allele_1
NNNNNNNNNNNNNNNNNNNNNNNNNNNNNNNNNNNNNNNNNNNNNNNNNNNNNNNNNNNN
NNNNNNNNNNCGCCAACNNNNNNNTCACACGATGATTCGAAAACAACAGCAACTTCTAGA
CAACGTAGTGAAAAGACACAAGCGACAGATAAAACAACGTCTGCCGAACATCCGAAANGG
CNNNCNAAAAAATCAGNNNNNNNNCCACCACGCANNNNNNNNNNNNNCTTGTCAAANNNN
NNCNNNNNNNNNNNNNNNNNNNNNNNNNNNNNANNNNNNCTTCTAGTCGCTGCAATAGAT
TTTGGGACAACATATTCAGGATATGCTTTCTTAACCAAAGATGATTTTGAAGCTTTTCAC
GGTGACAATTCTAGGATACATTGTCCGACCTGGCAANNNNNNNNNNNNNNNNNNNNNNNN
NNNNNNNNNNNNNNNNNNNNNNNNNNNNNNNNNNNNNNNNNNNNNNNNNNNNNNNNNNNN
NNNNNNNNNNNNNNNNNNNNNNNNNNNNNNNNNNNNNNNNNNNNNNNNNNNNNNNNNNNN
NNNNNNNNNNNNNNNNNNNNNNNNNNNNNNNNNNNNNNNNNNNNNNNNNNNNNNNNNNNN
NNNNNNNNNNNNNNNNNNNNNNNNNNNNNNNNNNNNNNNNNNNNNNNNNNNNNNNNNNNN
NNNNNNNNNNNNNNNNNNNNNNNNNNNNNNNNNNNNNNNNNNNNNNNNNNNNNNNNNNNN
NNNNNNNNNNNNNNNNNNNNNGTGATTACGGTTCCGGCNNNCTGGGATTTAAAGGCAAAA
CAGTTTATGAAAGATGCAGCAGAAAAGGCAGGAATATCTGGTGAACAGCTGACTTTAGCT
TTGGAACCTGAGGCAGCATCGTTGTACTGTAGAAAAGTTCCCGTTTCAGTGGAGACAACA
AAAGATGGTGGAAAAGCTATTGCAGCAATGCAGAATGGATCACAGTACATCGTTTTCGAT
CAAGGAGGTGGTACTACAGATATAACAGTACATGAAGTAACAGGTCCGATNNNNNNNNNN
NNNNNNNNNNNNNNNTGTGGGGNTCATTATGGTGGAACAACAGTCAATGCAGAATTCTAC
AAATTTTTGACGACCCTATTAAGTGGACCGGTAATAAAAGAGATTCGAGATAAGCATCCA
TCCGAATATTTCGATTTTATGACGNCATTCGAACACAAGAAGACTTCATTCTCCGTTGAC
GAGAAAACTATGATAACAGTACGAATACCGGTTGTCTGGAAGAACGTATTCGAGGAGCTA
ACGGGTGAAACTTTAGAGGAAACTCTTCCAAATACAGTCTACAATGGTAAAGTCACTATT
AATAAAGATAAACTTAGGATGAACAATGAACTTTTCCGCAAGTTTTTCGACTATTCAATA
AACAATGTACTGAGAGTCTTCGAGGAACTGTTTGAAAAACCAACAATAGCAAACATAAGA
ACATTGCTGGCTGTTGGTGGTTATTCCGAATCACCTGTTCTTATAAACGCCATAAAAAAG
AAGTTTCCAAACCTTACCATTATAGTTCCGAAAGACCCAGGTCTTGCTGTCTTGAAAGGC
GCCGTTTTGTACGGATTCGAACCCCAGGCAATTACGGAAAGGGTATCGCAATATACGTAT
GGTGTAGCAATGCAGAAACCGTNNNNNNNNNNNNNNNNNNNNNNNNNNNNNNNNNNNNNN
NNNNNNNNNNNNNNNNNNNNNNNNNNNNNNNNNNNNNNNNNNNNNNNNNNNNNNNNNNNN
NNNNNNNNNNNNNNNNNNNNNNNNNNNNNNNNNNNNNNNNNNNNNNNNNNNNNNNNNNNN
NNNNNNNNNNNNNNNNNNNNNNNNNNNNNNNNNNNNNNNNNNNNNNNNNNNNNNNNNNNN
NNNNNNNNNNNNNNNNNNNNNNNNNNNNNNNNNNNNNNNNNNNNNNNNNNNNNNNNNNNN
NNNNNNNNNNNNNNNNNNNNNNNNNNNNNNNNNNNNNNNNNNNNNNNNNNNNNNNNNNNN
NNNNNNNNNNNNNNNNNNNNNNNNNNNNNNNNNNNN
>Contig944|Mytilus_trossulus|GA36K|Allele_2
NNNNNNNNNNNNNNNNNNNNNNNNNNNNNNNNNNNNNNNNNNNNNNNNNNNNNNNNNNNN
NNNNNNNNNNCGCCAACNNNNNNNTCACACGATGATTCGAAAACAACAGCAACTTCTAGA
CAACGTAGTGAAAAGACACAAGCGACAGATAAAACAACGTCTGCCGAACATCCGAAANGG
CNNNCNAAAAAATCAGNNNNNNNNCCACCACGCANNNNNNNNNNNNNCTTGTCAAANNNN
NNCNNNNNNNNNNNNNNNNNNNNNNNNNNNNNANNNNNNCTTCTAGTCGCTGCAATAGAT
TTTGGGACAACATATTCAGGATATGCTTTCTTAACCAAAGATGATTTTGAAGCTTTTCAC
GGTGACAATTCTAGGATACATTGTCCGACCTGGCAANNNNNNNNNNNNNNNNNNNNNNNN
NNNNNNNNNNNNNNNNNNNNNNNNNNNNNNNNNNNNNNNNNNNNNNNNNNNNNNNNNNNN
NNNNNNNNNNNNNNNNNNNNNNNNNNNNNNNNNNNNNNNNNNNNNNNNNNNNNNNNNNNN
NNNNNNNNNNNNNNNNNNNNNNNNNNNNNNNNNNNNNNNNNNNNNNNNNNNNNNNNNNNN
NNNNNNNNNNNNNNNNNNNNNNNNNNNNNNNNNNNNNNNNNNNNNNNNNNNNNNNNNNNN
NNNNNNNNNNNNNNNNNNNNNNNNNNNNNNNNNNNNNNNNNNNNNNNNNNNNNNNNNNNN
NNNNNNNNNNNNNNNNNNNNNGTGATTACGGTTCCGGCNNNCTGGGATTTAAAGGCAAAA
CAGTTTATGAAAGATGCAGCAGAAAAGGCAGGAATATCTGGTGAACAGCTGACTTTAGCT
TTGGAACCTGAGGCAGCATCGTTGTACTGTAGAAAAGTTCCCGTTTCAGTGGAGACAACA
AAAGATGGTGGAAAAGCTATTGCAGCAATGCAGAATGGATCACAGTACATCGTTTTCGAT
CAAGGAGGTGGTACTACAGATATAACAGTACATGAAGTAACAGGTCCGATNNNNNNNNNN
NNNNNNNNNNNNNNNTGTGGGGNTCATTATGGTGGAACAACAGTCAATGCCGAATTCTTC
AAATTTTTGACGACCCTATTTAGTGGTCCGGTAATAAAAGAGATTCGCGATAAGCATCCC
TCCGAATATTTCGATTTTATGACGNCATTCGAACACAAGAAGACTTCATTCTCCGTTGAC
GAGAAAACTATGATAACAGTACGAATACCGGTTGTCTGGAAGAACGTATTCGAGGAGCTA
ACGGGTGAAACTTTAGAGGAAACTCTTCCAAATACAGTCTACAATGGTAAAGTCACTATT
AATAAAGATAAACTTAGGATGAACAATGAACTTTTCCGCAAGTTTTTCGACTATTCAATA
AACAATGTACTGAGAGTCTTCGAGGAACTGTTTGAAAAACCAACAATAGCAAACATAAGA
ACATTGCTGGCTGTTGGTGGTTATTCCGAATCACCTGTTCTTATAAACGCCATAAAAAAG
AAGTTTCCAAACCTTACCATTATAGTTCCGAAAGACCCAGGTCTTGCTGTCTTGAAAGGC
GCCGTTTTGTACGGATTCGAACCCCAGGCAATTACGGAAAGGGTATCGCAATATACGTAT
GGTGTAGCAATGCAGAAACCGTNNNNNNNNNNNNNNNNNNNNNNNNNNNNNNNNNNNNNN
NNNNNNNNNNNNNNNNNNNNNNNNNNNNNNNNNNNNNNNNNNNNNNNNNNNNNNNNNNNN
NNNNNNNNNNNNNNNNNNNNNNNNNNNNNNNNNNNNNNNNNNNNNNNNNNNNNNNNNNNN
NNNNNNNNNNNNNNNNNNNNNNNNNNNNNNNNNNNNNNNNNNNNNNNNNNNNNNNNNNNN
NNNNNNNNNNNNNNNNNNNNNNNNNNNNNNNNNNNNNNNNNNNNNNNNNNNNNNNNNNNN
NNNNNNNNNNNNNNNNNNNNNNNNNNNNNNNNNNNNNNNNNNNNNNNNNNNNNNNNNNNN
NNNNNNNNNNNNNNNNNNNNNNNNNNNNNNNNNNNN
>Contig946|Mytilus_trossulus|GA36K|Allele_1
NNNNNNNNNNNNNNNNNNNNNNNNNNNNNNNNNNNNNNNNNCGCTATGGAAAACGATATT
TATTCAAGTCACCATGAGGAATTTAATAATATGCCTAACATCTTGGGTTTAGAGGAATTC
GCACAACTAGAACCAGTGGCACCAACCGTTTGTGATACAAACAATGACCAACGAGTTTAC
GAATCTGACAGTCCTAAAAATTTACTGGATTTNNNNNNNANNNNNNNNNNNNNATCATTC
TATNNNNNNNNNNNNNNNNNNNNNNNNNNNNNNNNAAAAGACTTGGAACATGTGTCGTAT
AGCTGTTCAATGCATAATATCAACTCTTCGTATCAAATGTATAACCCGTCTCAAATACTC
GTGAAAGAAGAACCAGAACCAGTCGAAGACATAGGTACCAGTGTAATCCGTCATCTCAAA
GAAGAAATTAACAACACCTGTTGTATCTTACGCATTTCAACAGATCCTATGATGTGGTCG
ATGGAAGATGTCCGGAAATGGTTTGTGTGGCATGCGCAGCAGTTCGGTGTACACAGTGAG
ATATACGAACAGTTCGCCATGAACGGAGNACACCTGTGTCAGCTTACTGAGGAGAACTTT
AAAGAAAGATGTCCGGAGGCAGGATCAAATTTCTTTGGTCAGCTAGATGTTTGGAAAACT
GTCCCAGCATGCAGTTTACAGACCGAGGACTGTCCTCCATCNCCGCCACAACATCAGCTC
CAATGTTATTCCTATCGAGACTACTACGACAATAGCTATGACCTGATGAGTTACATGCCT
AACAGTACATCACCAGCACCAAGTGAAGATAGTATTGATAGTACTACTAGTTCCTCTAAC
GTCTCCTACATTCCACCATCTTGCCACGACGAGGAATATATGTCCTACAGTCAGTCCCCG
CCATTAAGTTCTCCAGTAGAAGTACAGCACCACAAACAAACTATTCACCTTTGGCAGTTT
TTGAAAGATCTCCTGCTAAGACCTGACCGATATAACTCATGTATCAAATGGGTAGATAGA
CAACGAGGCATCTTCAAAATTGAGGACTCGTCTAAGGTAGCTAAACTCTGGGGGCTGCGA
AAGAATAGACCAGCCATGAACTACGACAAACTTAGCCGGTCCATTCGTCAATACTACAAA
AAAGGGATCATTAAGAAAACCGAACATTCAAAACGTCTGGTTTACCAGTTCTGTCAGCCA
TACTTA
>Contig946|Mytilus_trossulus|GA36K|Allele_2
NNNNNNNNNNNNNNNNNNNNNNNNNNNNNNNNNNNNNNNNNCGCTATGGAAAACGATATT
TATTCAAGTCACCATGAGGAATTTAATAATATGCCTAACATCTTGGGTTTAGAGGAATTC
TCACAACTAGAACCAGTGGCACCAACCGTTTGTGATACAAACAATGACCAACGAGTTTAC
GAATCTGACAGTCCTAAAAATTTACTGGATTTNNNNNNNANNNNNNNNNNNNNATCATTC
TATNNNNNNNNNNNNNNNNNNNNNNNNNNNNNNNNAAAAGACTTGGAACATGTGTCGTAT
AGCTGTTCAATGCATAATATCAACTCTTCGTATCAAATGTATAACCCGTCTCAAATACTC
GTGAAAGAAGAACCAGAACCAGTCGAAGACATAGGTACCAGTGTAATCCGTCATCTCAAA
GAAGAAATTAACAACACCTGTTGTATCTTACGCATTTCAACAGATCCTATGATGTGGTCG
ATGGAAGATGTCCGGAAATGGTTTGTGTGGCATGCGCAGCAGTTCGGTGTACACAGTGAG
ATATACGAACAGTTCGCCATGAACGGAGNACACCTGTGTCAGCTTACTGAGGAGAACTTT
AAAGAAAGATGTCCGGAGGCAGGATCAAATTTCTTTGGTCAGCTAGATGTTTGGAAAACT
GTCCCAGCATGCAGTTTACATACCGAGGACTGTCCTCCATCNCCGCCACAACATCAGCTC
CAATGTTATTCCTATCGAGACTACTACGACAATAGCTATGACCTGATGAGTTACATGCCT
AACAGTACATCACCAGCACCAAGTGAAGATAGTATTGATAGTACTACTAGTTCCTCTAAC
GTCTCCTACATTCCACCATCTTGCCACGACGAGGAATATATGTCCTACAGTCAGTCCCCG
CCATTAAGTTCTCCAGTAGAAGTACAGCACCACAAACAAACTATTCACCTTTGGCAGTTT
TTGAAAGATCTCCTGCTAAGACCTGACCGATATAACTCATGTATCAAATGGGTAGATAGA
CAACGAGGCATCTTCAAAATTGAGGACTCGTCTAAGGTAGCTAAACTCTGGGGGCTGCGA
AAGAATAGACCAGCCATGAACTACGACAAACTTAGCCGGTCCATTCGTCAATACTACAAA
AAAGGGATCATTAAGAAAACCGAACATTCAAAACGTCTGGTTTACCAGTTCTGTCAGCCA
TACTTA
>Contig947|Mytilus_trossulus|GA36K|Allele_1
NNNNNNNNNNNNNNNNNNNNNNNNNNNNNNGCGGAAGGTGGGTGTGATGTTCCGCCGAAC
AAATCTGAGACACCAGAAAACGAAGACTCCACATTTTATGAATGTAACATTTGTCTTGAC
ACTGCCAAAGATGCTGTTGTCAGCATGTGTGGTCATTTGTTTTGCTGGCCATGTCTACAT
CAGTGGTTAGAAACAAGACCTAACAGAAAACTGTGTCCAGTTTGTAAAGCTGGAATAGAT
AAAGATAAAGTAATACCTATTTATGGCAGAGGGTCAACCGATAAAACTGACCCAAGAGAA
AAGTTACNNNNNNNNNNNNNNNNNNNNNNNNNNNNNNNNNNNNNNNNNNNNNNNNNNNNN
NNNNNNNNNNNNNNNNNNNNNNNNNNNNNNNNNNNNNNNNNNNNNNNNNNNNNNNNNNNN
NNNNNNNNNNNNNNNNCAGCATTTAATTTTAACGATGGAAGACCTGCTCCNGCCGNACCA
GGTTCACCACATCACACAGNNGAACAATTCCTGTCTANAGNNNNNNNNNNNNNNNNNNNN
NNNNNNNNNNNNNNNNNNNNNNNNNNN
>Contig947|Mytilus_trossulus|GA36K|Allele_2
NNNNNNNNNNNNNNNNNNNNNNNNNNNNNNGCGGAAGGTGGGTGTGATGTTCCGCCGAAC
AAATCTGAGACACCTGAAAACGAAGACTCCACATTTTATGAATGTAACATTTGTCTTGAC
ACTGCCAAAGATGCTGTTGTCAGCATGTGTGGTCATTTGTTTTGCTGGCCATGTCTGCAT
CAGTGGTTAGAAACAAGACCTAACAGAAAGCTGTGTCCAGTTTGTAAAGCTGGAATAGAT
AAAGATAAAGTAATACCTATTTATGGCAGAGGGTCAACCGATAAAACTGACCCAAGAGAA
AAGTTACNNNNNNNNNNNNNNNNNNNNNNNNNNNNNNNNNNNNNNNNNNNNNNNNNNNNN
NNNNNNNNNNNNNNNNNNNNNNNNNNNNNNNNNNNNNNNNNNNNNNNNNNNNNNNNNNNN
NNNNNNNNNNNNNNNNCAGCATTTAATTTTAATGATGGAAGACCTGCTCCNGCTGNACCA
GGTTCACCACATCACACAGNNGAACAATTCCTGTCTANAGNNNNNNNNNNNNNNNNNNNN
NNNNNNNNNNNNNNNNNNNNNNNNNNN
>Contig952|Mytilus_trossulus|GA36K|Allele_1
------------------------------------------------------------
------------------------------------------------------------
------------------------------------------------------------
------------------------------------------------------------
------------------NNNNNNNNNNNNNNNNNNNNNNNNNNNNNNNNNNNNNNNNNN
NNNNNNNNNNNNNNNNNNNNNNNNNNNNNNNNAGNNGGAGACCCAAGGTGGATAGTCGAA
GAACGTCCAGACGGAACAAATGTGAACAACTGGCATTGGGTAGAGAAGAATGCAACAGGA
TGGTCAAAAGATAAACTGAAAGAATTACTTGTGGGAATGGTGATAGAAGATGAAGAATAT
TTTGGTGAATTAACAGAATTGACAAGCATAGATGGTGAANCNACANNNNNNNNNNNNNNN
NNNNNNNNNNNNNNNNNNNNNNNNNNNNNNNNNNNNNNNNNNNNNNNNNNNNNNNNNNNN
NNNNNNNNNNNNNNNNNNNNNNNNNNNNNNNNNNNNNNNNNNNNNNNNNNNNNNNNNNNN
NNNNNNNNNNNNNNNNNNNNNNNNNNNNNNNNNNNNNNNNNNNNNNNNNNNNNNNNNNNN
NNNNNNNNNNNNNNNNNNNNNNNN------------------------------------
------------------------------------------------------------
------------------------------------------------------------
------------------------------------------------------------
---------------------------------------------------
>Contig952|Mytilus_trossulus|GA36K|Allele_2
------------------------------------------------------------
------------------------------------------------------------
------------------------------------------------------------
------------------------------------------------------------
------------------NNNNNNNNNNNNNNNNNNNNNNNNNNNNNNNNNNNNNNNNNN
NNNNNNNNNNNNNNNNNNNNNNNNNNNNNNNNGGNNGGAGACCCACGGTGGATAGTCGAA
GAACGTCCAGACGGAACGAATGTGAACAACTGGCATTGGGTAGAGAAGAATGCAACAGGA
TGGTCAAAAGATAAACTTAAAGAATTACTTGTGGGAATGGTGATAGAAGATGAAGAATAT
TTTGGTGAGTTAACAGAATTGACAAGCATAGATGGTGAANCNACANNNNNNNNNNNNNNN
NNNNNNNNNNNNNNNNNNNNNNNNNNNNNNNNNNNNNNNNNNNNNNNNNNNNNNNNNNNN
NNNNNNNNNNNNNNNNNNNNNNNNNNNNNNNNNNNNNNNNNNNNNNNNNNNNNNNNNNNN
NNNNNNNNNNNNNNNNNNNNNNNNNNNNNNNNNNNNNNNNNNNNNNNNNNNNNNNNNNNN
NNNNNNNNNNNNNNNNNNNNNNNN------------------------------------
------------------------------------------------------------
------------------------------------------------------------
------------------------------------------------------------
---------------------------------------------------
>Contig966|Mytilus_trossulus|GA36K|Allele_1
---------------------NNNNNNNNNNNNNNNNNNNNNNCGATGACTAGCAACTTT
TCACCAGCAGGAATGTATTCGCCTTCTATCCCAGACTGGCTAAATGCAGAACATGAAACA
GGGACAACAATTATGGCTGTTGAATTTGATGGAGGTGTAGTAATTGGTGCAGATTCAAGA
ACCACCACTGGATCTTACATTGCAAACCGTGTAACAGACAAANTGACAAAAGTAACAGAT
AAAATATATTGTTGTCGATCAGGATCTGCCGCTGATACACAGGCAATAGCAGATATAGTT
AACTATCATCTTAACTTCTACAAAATGGATTTTGGAGAAGAACCNGAGGTGAAAGTAGCA
GCCAATGTATTTAGAGAGTTATGTTATCAGAACAGAGATAGTGTGTCAGCAGGTATACTG
GTAGCCGGCTGGGATAAAGTCAATGGAGGACAGGTATACACTGTNCCTCTAGGAGGTATG
TTGACNCGTATGCCATTTGCTACAGGAGGNTCTGGTAGTACATATGTGTATGGATATGTT
GACACACATTACAAAGAACACATGTCAAAAGATGAATGCTTACAATTCATCTCT
>Contig966|Mytilus_trossulus|GA36K|Allele_2
---------------------NNNNNNNNNNNNNNNNNNNNNNCGATGACTAGCAACTTT
TCACCGGCAGGAATGTATTCGCCTTCTATTCCAGACTGGCTGAATGCAGAACATGAAACA
GGGACAACAATTATGGCTGTTGAATTTGATGGAGGTGTAGTAATTGGTGCAGATTCAAGG
ACTACCACTGGATCTTACATTGCTAACCGTGTAACAGACAAANTGACAAAAGTTACAGAT
AAAATATATTGTTGTCGATCTGGGTCTGCCGCTGATACACAGGCAATAGCAGATATAGTT
AACTATCATCTTAACTTCTACAAAATGGATTTTGGAGAAGAACCNGAGGTGAAAGTGGCA
GCCAATGTATTTAGAGAGTTGTGTTATGGGAACAGAGATAGTGTGTCAGCAGGTATACTG
GTAGCTGGCTGGGATAAAGTCAATGGAGGACAGGTATACACTGTNCCTCTTGGAGGTATG
TTGACNCGTATGCCATTTGCTACAGGTGGNTCTGGTAGTACATATGTGTATGGTTATGTT
GACACACATTACAAAGAACATATGTCAAAAGATGAATGCTTACAATTTATCTCT
>Contig987|Mytilus_trossulus|GA36K|Allele_1
NNNNNNNNNNNNNNNNNNNNNNNNNNNNNNNNNNNNNNNNNNNNNNNNNNNNNNNNNNNN
CGTGTGTCTGTACAAACAACAAGAGGCCTAGCTTGTCGAAGAAAAATGGTGCAAGTTGGA
AAATTAGCTAGGAAGCATATAAGTAATGCATGCTGTAATAGTGAAGTTTGGAAAACAAGA
TTTCCTATTACAAAATGGATATTGAAATACAGAGTGAATGATCTTACTTCAGATTTTATA
GCAGGACTAACAGTTGCTATGACAGTAATACCACAGGGACTTGCTTACTCCACATTAGCA
GGTCTTCCGCCACAGTATGGTTTATACTCTGCTTTTATGGGTTGTTTTATATACACATTT
CTGGGAACGTCAAAAGATATAACCCTTGGTCCTACAGCTATAATGTCACTGATGACAGCA
ACTTTTGCGATGTCACCAATCAAAGACGATGCTACTTACGCTATTGTGTTATGTCTCATG
ACCGGAGTTGTGCAACTAGCTATGGGATTGCTTAATTTAGGTATTTTGGTAAATTTTATA
TCACATCCTGTGATAAACGCCTTTACTTCTGCTGCGGCCATTANAATAGCCTTTGGACAA
GTTAAGGGAATATTAGGTCTGAAAAATATACCAAGAGATTTTCTGGATATGGTGTATGAA
ACTTTTAAACATATACCAAAAACCAATGTATGGGATTTAACAATGGGATTATCAAGCTTA
GTTTTATTAATCTTAATGAAGAAATTGAGAACGATACAATGGAAAGACGATCCTGGTACT
ACACCCTCACGCTGCGTAAAAGTTGCTAGATATATTCTCTGGTTGGTTGGAACAAGTGCT
AATGCAATAGTTGTGATATCTGCCTCTGGAATAGTAGCCATTTTGCTCAGTTACGATGTA
GACAAACTCACAATTACCGGACATATTAAAAGTGGATTACCGCCAGTAAAAGTCCCAGCA
TTTTCTGTCTCCGATGGTAACACAACCATCAGTACTAGTGAAATTTTTACGGGTATAGGA
GCAGGATTTATTATTGTTCCTTTACTTGGTCTTGTAGAACTAATAGCCATTGCCAAAGCA
TTTTCAAGAAGAAATAATTATAAAATTTATCCTAGTCAAGAACTCATTGCTATTGGTATA
GCCAATATAGTTAGCTCATTTTTTTCATCATATCCAGTCACAGGGAGTTTCTCCAGAACT
GCTGTAAATTCTCAGAGTGGTGTTAGAACTCCAGCTTCTGGGATAGTCACTGGTGCAATA
ATACTGTTGGCATTACAAGTGTTAACACCATTGTTTAAATACATTCCTAAATCTGCCTTG
GCNNNNNNNNNNNNNNNNNNNNNNNNNNNNNNN---------------------------
------------------------------------------------------------
------------------------------------------------------------
------------------------------------------------------------
------------------------------------------------------------
------------------------------------------------------
>Contig987|Mytilus_trossulus|GA36K|Allele_2
NNNNNNNNNNNNNNNNNNNNNNNNNNNNNNNNNNNNNNNNNNNNNNNNNNNNNNNNNNNN
CGTGTGTCTGTACAAACAACAAGAGGCCTAGCTTGTCGAAGAAAAATGGTGCAAGTTGGA
AAATTAGCTAGGAAGCATATAAGTAATGCATGCTGTAATAGTGAAGTTTGGAAAACAAGA
TTTCCTATTACAAAATGGATATTGAAATACAGAGTGAATGATCTTACTTCAGATTTTATA
GCAGGACTAACAGTTGCTATGACAGTAATACCACAGGGACTTGCTTACTCCACATTAGCA
GGTCTTCCGCCACAGTATGGTTTATACTCTGCTTTTATGGGTTGTTTTATATACACATTT
CTTGGAACGTCAAAAGATATAACCCTTGGTCCTACAGCTATAATGTCACTGATGACAGCA
ACTTTTGCGATGTCACCAATCAAAGGCGATGCTACTTACGCTATTGTGTTATGTCTCATG
ACCGGAGTTGTGCAACTAGTTATGGGGTTGCTTAATTTAGGTATTTTGGTAAATTTTATA
TCACATCCTGTGATAAACGCCTTTACTTCTGCTGCGGCCATTANAATAGCCTTTGGACAA
GTTAAGGGAATATTAGGTCTGAAAAATATACCAAGAGATTTTCTGGATATGGTGTATGAA
ACTTTTAAACATATACCAAAGACCAATGTATGGGATTTAACAATGGGATTATCAAGCTTA
GTTTTATTAATCTTAATGAAGAAATTGAGAGTGATACAATGGAAAGACGATCCTGGTACT
ACACCCTCACGCTGTGTAAAAGTTGCTAGATATATTCTCTGGTTGGTTGGAACAAGTGCT
AATGCAATAGTTGTGATATCTGCCTCTGGAATAGTAGCCATTTTGCTCAGTTATGATGTA
GACAAGCTTACAATTACTGGACATATTAAAAGTGGATTACCGCCAGTAAAAGTCCCAGCA
TTTTCTGTCTCTGATGGTAACACAACCATCAGTACTAGTGAAATTTTTACGGGTATAGGA
GCAGGATTTATTATTGTTCCTTTACTTGGTCTTGTAGAACTTATAGCCATTGCCAAAGCA
TTTTCAAGAAGAAATAATTATAAAATTTATCCTAGTCAAGAACTCATTGCTATTGGTATA
GCCAATATAGTTAGCTCATTTTTTTCATCATATCCAGTCACAGGGAGTTTCTCCAGAACT
GCTGTAAATTCTCAGAGTGGTGTTAGAACTCCAGCTTCTGGGATAGTCACTGGTGCAATA
ATACTGTTGGCATTACAAGTGTTAACGCCATTGTTTAAATACATTCCTAAATCTGCCTTG
GCNNNNNNNNNNNNNNNNNNNNNNNNNNNNNNN---------------------------
------------------------------------------------------------
------------------------------------------------------------
------------------------------------------------------------
------------------------------------------------------------
------------------------------------------------------
>Contig989|Mytilus_trossulus|GA36K|Allele_1
NNNNNNNNNNNNNNNNNNNNNNNNNNNNNNNNNNNNNNNNNNNNNNNNNNNNNNNAAATT
CTCCGTGATCGCAGTGANATTAAAGTAAAAACACCAAACTACCCCGATAAATACCCACAC
AATTCCACCAAGATATGGAGATTTAAACATAACTACGGAGTGTGGAGTGTAAGCATCGAT
NNATTCTTCCTCGAAAATTCTCTGGATTGTAGGAAAGATTTTCTGGAAATAATGGAAAAC
AAGACCTCTGTAAAGTTTTGTGGAACAAAGACTAGCGGAAGTCTGTACACATCAANAGGA
CCAGAAATTCTGCTTAAGTTTTCATCTGATGGTTCTATGCAGCAGATGGGATTTCATCTT
GAAGTTCTTCATTTCGTTACAGAAGGTGACATAGAAAAGACAATTAATGACAGAGAAAGA
AAGAGAGCTGCCAGAGCTAATGTGACGAAGTACGTGGAAGGGAAGCTAACGGACTCCGTN
TTGTTCCTAACACTGGTCAGTCTGCTAGGCCTTGCGCTGGTCAGCCTTATTCTGTTAATC
GTCTACTACATTGTTAATATCAACAGAAAGAACCGTCGACAGAACAGCAACTACAACAGG
AACGTTGTATTCCAGACACCAATCATAGCGACAAAAAGCAGACGATACAGCAAGTCAAAC
TCTCGCGAGGATTCAAAAGCGGAAGCAAACAGAGACAACAGNACTCCAACNAGATATGTG
>Contig989|Mytilus_trossulus|GA36K|Allele_2
NNNNNNNNNNNNNNNNNNNNNNNNNNNNNNNNNNNNNNNNNNNNNNNNNNNNNNNAAATT
CTCCGTGATCGCAGTGANATTAAAGTAAAAACACCAAACTACCCCGATAACTACCCACAC
AATTCCACCAAGATATGGAGATTTAAACATAATTATGGAGTGTGGAGTGTTAGCATCGAT
NNATTCTTCCTGGAAAATTCTCTGGATTGTAGGAAAGATTTTCTGGAAATAATGGAAAAC
AGGACCTCTGTAAAGTTTTGTGGAACAAAGTCTAGCGGAAGTCTGTACACCTCAANAGGA
CCAGAAATTCTGCTTAAGTTTTCATCTGATGGTTCTATGCAGCAGATGGGATTTCATCTT
GAAGTTCTTCATTTCGTTACAGAAGGTGACATAGAAAAGACAATTAATGACAGAGAAAGA
AAGAGAGCTGCCAGAGCTAATGTGACGAAGTACGTGGAAGGGAAGCTAACGGACTCCGTN
TTGTTCCTCACACTGGTCAGTCTGCTGGGCCTTGCGCTGGTCAGCCTTATTCTGTTGATC
GTCTACTATATTGTTAATATCAACAGAAAGAACCGTCGACAGAACAGCAACTACAACAGG
AACGTTGTATTTCAGACACCAATCATAGCGACAAAAAGCAGACGATACAGCAAGTCAAAC
TCTCGCGAGGATTCAAAAGCGGAAGCAAACAGAGACAATAGNACTCCAACNAGATATGTG
>Contig1009|Mytilus_trossulus|GA36K|Allele_1
------------------------------------------------------------
------------------------------------------------------------
------------------------------------------------------------
------------------------------------------------------------
------------------------------------------------------------
------------------------------------------------------------
------------------------------------------------------------
------------------------------------------------------------
------------------------------------------------------------
------------------------------------------------------------
------------------------------------------------------------
---------------------------------------------------------NNN
NNNNNNNNNNNNNNNNNNNNNNNNNNNNNNNNNNNNNNNNNNNNNNNNNNNNNNNNNNNN
NNNNNNNNNNNNNNNNNNNNNNNNNNNNNNNNNNNNNNNNNNNNNNNNNNNNNNNNNNNN
NNNNNNNNNNNNNNNNNNNNNNNNNNNNNNNNNNNNNNNNNNNNNNNNNNNNNNNNNNNN
NNNNNNNNNNNNNNNNNNNNNNNNNNNNNNNNNNNNNNNNNNNNNNNNNNNNNNNNNNNN
NNNNNNNNNNNNNNNNNNNNNNNNNNNNNNNNNNNNNNNNNNNNNNNNNNNNNNNNNNNN
NNNNNNNNNNNNNNNNNNNNNNNNNNNNNNNNNNNNNNNNNNNNNNNNNNNNNNNNNNNN
NNNNNNNNNNNNNNNNNNNNNNNNNNNNNNNNNNNNNNNNNNNNNNNNNNNNNNCTGAGA
ATTGTCCAGGAAATGAAGTCTAAGTTCCCACACTTACCACAGGAACAGTTGACGATGCAG
GTCCAGAATGTGATACGTAACATGATCTCACGACAAATACAACAACAACAATGGGNACAG
CGTAGACAGTTAGATCATAGNNNNNNNNNNNAACAACAACAGNNNNNNNNNNNNNNNNNN
NNNNTC---------------ATGATGCAGCAGAACCAATTGAGAATGCAGCAACAAGCG
CCAGGACGTGGCATGANCATGCCACTCAGTGGCATCCAGCCACCGACATCATCATCAGCA
TCGTCATCACAATCATTGTTAGCAAGCACATTAATGAATGGGANNNNNNNNNNNNNNNNN
NNNNNNNNNNNNNNNNNNNNN---------------------------------------
------------------------------------------------------------
------------------------------------------------------------
------------------------------------------------------------
------------------------------------------------------------
------------------------------------------------------------
------------------------------------------------------------
------------------------------------------------------------
------------------------------------------------------------
------------------------------------------------------------
------------------------------------------------------------
------------------------------------------------------------
------------------------------------------------------------
------------------------------------------------------------
------------------------------------------------------------
------------------------------------------------------------
------------------------------------------------------------
------------------------------------------------------------
------------------------------------------------------------
------------------------------------------------------------
------------------------------------------------------------
------------------------------------------------------------
------------------------------------------------------------
------------------------------------------------------------
------------------------------------------------------------
------------------------------------------------------------
---------------------
>Contig1009|Mytilus_trossulus|GA36K|Allele_2
------------------------------------------------------------
------------------------------------------------------------
------------------------------------------------------------
------------------------------------------------------------
------------------------------------------------------------
------------------------------------------------------------
------------------------------------------------------------
------------------------------------------------------------
------------------------------------------------------------
------------------------------------------------------------
------------------------------------------------------------
---------------------------------------------------------NNN
NNNNNNNNNNNNNNNNNNNNNNNNNNNNNNNNNNNNNNNNNNNNNNNNNNNNNNNNNNNN
NNNNNNNNNNNNNNNNNNNNNNNNNNNNNNNNNNNNNNNNNNNNNNNNNNNNNNNNNNNN
NNNNNNNNNNNNNNNNNNNNNNNNNNNNNNNNNNNNNNNNNNNNNNNNNNNNNNNNNNNN
NNNNNNNNNNNNNNNNNNNNNNNNNNNNNNNNNNNNNNNNNNNNNNNNNNNNNNNNNNNN
NNNNNNNNNNNNNNNNNNNNNNNNNNNNNNNNNNNNNNNNNNNNNNNNNNNNNNNNNNNN
NNNNNNNNNNNNNNNNNNNNNNNNNNNNNNNNNNNNNNNNNNNNNNNNNNNNNNNNNNNN
NNNNNNNNNNNNNNNNNNNNNNNNNNNNNNNNNNNNNNNNNNNNNNNNNNNNNNCTGAGA
ATTGTCCAGGAAATGAAGTCTAAGTTCCCACACTTACCACAGGAACAGTTGACGATGCAG
GTCCAGAATGTGATACGTAACATGATCTCACGACAAATACAACAACAACAATGGGNACAG
CGTAGACAGTTAGATCATAGNNNNNNNNNNNAACAACAACAGNNNNNNNNNNNNNNNNNN
NNNNTC---------------ATGATGCAGCAGAACCAATTGAGAATGCAGCAACAAGCG
CCAGGACGTGGCATGANCATGCCACTCAGTGGCATCCAGCCACCGACATCATCATCAGCA
TCGTCATCACAATCATTGTTAGCAAGCACATTAATGAATGGGANNNNNNNNNNNNNNNNN
NNNNNNNNNNNNNNNNNNNNN---------------------------------------
------------------------------------------------------------
------------------------------------------------------------
------------------------------------------------------------
------------------------------------------------------------
------------------------------------------------------------
------------------------------------------------------------
------------------------------------------------------------
------------------------------------------------------------
------------------------------------------------------------
------------------------------------------------------------
------------------------------------------------------------
------------------------------------------------------------
------------------------------------------------------------
------------------------------------------------------------
------------------------------------------------------------
------------------------------------------------------------
------------------------------------------------------------
------------------------------------------------------------
------------------------------------------------------------
------------------------------------------------------------
------------------------------------------------------------
------------------------------------------------------------
------------------------------------------------------------
------------------------------------------------------------
------------------------------------------------------------
---------------------
>Contig1020|Mytilus_trossulus|GA36K|Allele_1
------------------------------------------------------------
------------------------------------------------------------
------------NNNNNNNNNNNNNNNNNNNNNNNNNNNNNNNNNNNNNNNNNNNNNNNN
NNNNNNNNNNNNNNNNNNNNNNNNNNNNNNNNNNNNNNNNNNNNNNNNNNNNNNNNNNNN
NNNNNNNNNNNNNNNNNNNNNNNNNNNNNNNNNNNNNNNNNNNNNNNNNNNNNNAAAATA
TTTAACCGAAGCTTAAAAATGCTTGACTTACAGTACGTAGATCTGTATTTGATACATTCA
CCAAGCAGTGGTCAAGTAGTGGAAACATACAAAGCNNNNNNNNNNNNNNNNNNNNNNNNN
NNNNNNNNNNNNNNNNNNNNNNNNNNNNNNNNNNNNNNNNNNNNNNNNNNNNNNNNNNNN
NNNNNNNNNNCAACACCATCAGTGAACCAGATTGAACTGCATCCATGGCAACAGAAACCG
GAAATAGTGAAATACTGTCGAGAAAAGGGAATTACAGTAATGGGATATTCTCCTATGGTT
AAAGGACAAAGATTTGATGATCCTACACTAGTGAAAATTGCAAACAAGTACAACAAATCA
ACAGCACAAATCCTTATAAGATGGAGTATACAACATGGGTTTATTACAATACCAAANTCT
GGAAAACCAAACCGAATAGATGANAACATGAAAGTATTTGATTGGNNNNNNNNNNNNNNN
GANNNNNNNNNNNNNNNNNNNNNNNNNNNNNNNNNNNNNNNNNNNNNNNNNNNNNNNNNN
NNNNNNNNNNNN
>Contig1020|Mytilus_trossulus|GA36K|Allele_2
------------------------------------------------------------
------------------------------------------------------------
------------NNNNNNNNNNNNNNNNNNNNNNNNNNNNNNNNNNNNNNNNNNNNNNNN
NNNNNNNNNNNNNNNNNNNNNNNNNNNNNNNNNNNNNNNNNNNNNNNNNNNNNNNNNNNN
NNNNNNNNNNNNNNNNNNNNNNNNNNNNNNNNNNNNNNNNNNNNNNNNNNNNNNAAAATA
TTTAACCGCAGTTTGAAAATGCTTGATTTACAGTACGTAGATCTGTATTTGATACATTCA
CCAAGCAGTGGTCAAGTTGTGGAAACATACAAAGCNNNNNNNNNNNNNNNNNNNNNNNNN
NNNNNNNNNNNNNNNNNNNNNNNNNNNNNNNNNNNNNNNNNNNNNNNNNNNNNNNNNNNN
NNNNNNNNNNCAACACCATCAGTGAACCAGATTGAACTGCATCCATGGCAACAGAAATCG
GAAATAGTGAAATACTGTCGAGAGAAGGGGATTACCGTAATGGGATATTCTCCTCTGGTT
AAAGGACAACGATTTGATGATCCTACACTCGTGAAAATTGCTAACAAGTACAACAAGTCA
ACAGCACAGATTCTTATTAGATGGAGTATACAACATGGGTTTATTACCATACCAAANTCT
GGAAAACCGAATCGAATAGATGANAACATGAAAGTATTTGATTGGNNNNNNNNNNNNNNN
GANNNNNNNNNNNNNNNNNNNNNNNNNNNNNNNNNNNNNNNNNNNNNNNNNNNNNNNNNN
NNNNNNNNNNNN
>Contig1032|Mytilus_trossulus|GA36K|Allele_1
NNNNNNNNNNNNNNNNNNNNNNNNNNNNNNNNNNNNNNNNNNNNNNNNNNNNNNNNNNNN
NNNNNNNNNNNNNNNNNNNNNNNNNNNNNNNNNNNNNNNNNNNNNNNNNNNNNNNNNNNN
NNNNNNNNNNNNNNNNNNNNNNNNNNNNNNNNNNNNNNNNNNNNNNNNNNNNNNNNNNNN
NNNNNNNNNNNNNNNNNNNNNNNNNNNNNNNNNNNNNNNNNNNNNNNNNNNNNNNNGCAT
TATNNNNNNNNNNNNCTTGACTGTGATACAATATCACAAGTCAAACAGAAATGTTGTNNN
CAGATTTATAAAAATAAACCTGCTTCAGAAATACCACACAATGATGAACTTTCTTTGGAA
TGGCAACAGGGAAAAGCAGGAAAACTTTTGCTGAATGATATTGACAACACTAGTGATAGA
AACAATGGATTGGTATGCCTGAATACATTAAAACATTATATGGTTCAGGACGACAGTAAA
ATGGCACTTATGTATAAACAACATGACGACGACGATGTTTATGTGAATTCAACTGAAATA
AGAACGGAAAGTGTGACGTCAGAGGATATCACATTACTGATGCCAGACAAATGTGGAGGC
GAGGAATTAGAAACACACAAATGGCACTTGGAAACATGTTCGCCAAATCTATCAGATGAC
ATAAAGTCAAACAGAGAGACTGACTTCGGGGAAATATTTTTAAATAGATTATTCCATACC
AAGTTGCTCTTAACCGANTACATTGATTCAACGTTTGAGGGACTGATAGACCCACAATCA
CTATCCATATCCATTCGATACTTCCTGCACATGTTAGATAAACTTGGAANNNNNNNNNNN
NNNNNNNNNNNNNNNNNNNNNNNNNNNNNNNNNNNNNNNNNNNNNNNNNNNNNNNNNNNN
NNNNNNNNNNNNNNNNNNNNN
>Contig1032|Mytilus_trossulus|GA36K|Allele_2
NNNNNNNNNNNNNNNNNNNNNNNNNNNNNNNNNNNNNNNNNNNNNNNNNNNNNNNNNNNN
NNNNNNNNNNNNNNNNNNNNNNNNNNNNNNNNNNNNNNNNNNNNNNNNNNNNNNNNNNNN
NNNNNNNNNNNNNNNNNNNNNNNNNNNNNNNNNNNNNNNNNNNNNNNNNNNNNNNNNNNN
NNNNNNNNNNNNNNNNNNNNNNNNNNNNNNNNNNNNNNNNNNNNNNNNNNNNNNNNGCAT
TATNNNNNNNNNNNNCTTGACTGTGATACAATATCACAAGTCAAACAGAAATGTTGTNNN
CAGATTTATAAGAATAAACCTGCTTCGGAGATTCCGCACAATGATGAACTTTCTTTGGAA
TGGCAACAGGGAAAAGCAGGAAAACTTTTGCTGAATGATATTGACAACACTAGTGATAGA
AACAATGGATTGGTATGCCTGAATACATTAAAACATTATATGGTTCAGGACGACAGTAAA
ATGGCACTTATGTATAAACAACATGACGACGACGATGTTTATGTGAATTCAACTGAAATA
AGAACGGAAAGTGTGACGTCAGAGGATATCACATTACTGATGCCAGACAAATGTGGAGGC
GAGGAATTAGAAACACACAAATGGCACTTGGAAACATGTTCGCCAAATCTATCAGATGAC
ATAAAGTCAAACAGAGAGACTGACTTCGGGGAAATATTTTTAAATAGATTGTTCCATACC
AAGTTGCTCTTAACCGANTACATTGATTCAACGTTTGAGGGACTGATAGACCCACAATCA
CTATCCATATCCATTCGATACTTCCTGCACATGTTAGATAAACTTGGAANNNNNNNNNNN
NNNNNNNNNNNNNNNNNNNNNNNNNNNNNNNNNNNNNNNNNNNNNNNNNNNNNNNNNNNN
NNNNNNNNNNNNNNNNNNNNN
>Contig1047|Mytilus_trossulus|GA36K|Allele_1
NNNNNNNNNNNNNNNNNNNNNNNNNNNNNNNNNNNNNNNNNNNNNNNNNNNNNNNNNNNN
NNNNNNNNNNNNNNNNNNNNNNNNNNNNNNNNNNNNNNNNNNNNNNNNNNNNNNNNNNNN
NNNNNNNNNNNNNNNNNNNNNNNNNNNNNNNNNNNNNNNNNNNNNNNNNNNNNNNNNNNN
NNNNNNNNNNNNNNNNNNNNNNNNNNNNNNNNNNNNNNNNNNNNNCATCNNNNNNNNNNN
NNNNNNNNNNNNNNNNNNNNNNNNNNNNNNNNNNNNNNCCCAGATCTGNNNNNNNNNNNN
NNNNNNNNNNNNNNNNNNNNNNNNNNNNNNNNNNNNNNNNNNNNNNNNNNNNNNNNNNNN
NNNNNNNNNNNNNNNNNNNNNNNNNNNNNNNNNNNNNNNNNNNNNNNNNNNNNNNNNNNN
NNNNNNNNNNNNNNNNNNNNNNNNNNNNNNNNNNNNNNNNNNNNNNNNNNNNNNNNNNNN
NNNNNNNNNNNNNNNNNNNNNNNNNNNNNNNNNNNNNNNNNNNNNNNNNNNNNNNNNNNN
NNNNNNNNNNNNNNNNNNNNNNNNNNNNNNNNNNNNNNNNNNNNNNNNNNNNNNNNNNNN
NNNNNNNNNNNNNNTGCAGATGGATCAGTAAGAATGTTTGACCTTCGACATCTAGAACAT
TCTACAATTATCTATGAAGACCCACAGCATCATCCATTACTAAGACTTGGATGGAACAAA
CAAGATCCTAACTACCTAGCAACCATGGCAATGGACGCTTTAGAGGTGGTGATTTTGGAT
GTAAGAGTACCTTGTACACCAGNNNNNNNNNTAAACAACCATNNNNCNNNNNNCAACNGT
ANNGCCTGGGCTCCACACTCGAGTTGTCACATCTGTACAGCAGCTGATGACCATCAAGCA
TTAATATGGGATATACAGTCCATGCCGAGGGCAATTGAGGATCCCATCTTGGCATACACA
GCAGCAGGGGAGATAAATCAGATACAGTGGTCATCAACACAGCCNNNNNNNNNNNNNNNN
NNNNNNNNNNNNNNNNNNNNNNNNNNNNNNNNN
>Contig1047|Mytilus_trossulus|GA36K|Allele_2
NNNNNNNNNNNNNNNNNNNNNNNNNNNNNNNNNNNNNNNNNNNNNNNNNNNNNNNNNNNN
NNNNNNNNNNNNNNNNNNNNNNNNNNNNNNNNNNNNNNNNNNNNNNNNNNNNNNNNNNNN
NNNNNNNNNNNNNNNNNNNNNNNNNNNNNNNNNNNNNNNNNNNNNNNNNNNNNNNNNNNN
NNNNNNNNNNNNNNNNNNNNNNNNNNNNNNNNNNNNNNNNNNNNNCATCNNNNNNNNNNN
NNNNNNNNNNNNNNNNNNNNNNNNNNNNNNNNNNNNNNCCCAGATCTGNNNNNNNNNNNN
NNNNNNNNNNNNNNNNNNNNNNNNNNNNNNNNNNNNNNNNNNNNNNNNNNNNNNNNNNNN
NNNNNNNNNNNNNNNNNNNNNNNNNNNNNNNNNNNNNNNNNNNNNNNNNNNNNNNNNNNN
NNNNNNNNNNNNNNNNNNNNNNNNNNNNNNNNNNNNNNNNNNNNNNNNNNNNNNNNNNNN
NNNNNNNNNNNNNNNNNNNNNNNNNNNNNNNNNNNNNNNNNNNNNNNNNNNNNNNNNNNN
NNNNNNNNNNNNNNNNNNNNNNNNNNNNNNNNNNNNNNNNNNNNNNNNNNNNNNNNNNNN
NNNNNNNNNNNNNNTGCAGATGGTTCAGTAAGAATGTTTGACCTTCGACATCTAGAACAT
TCTACAATTATCTATGAAGACCCCCAGCATCATCCATTACTAAGACTTGGATGGAACAAA
CAAGATCCTAACTACCTAGCAACCATGGCAATGGACGCTTTAGAGGTGGTGATTTTGGAT
GTAAGAGTACCTTGTACACCAGNNNNNNNNNTAAACAACCATNNNNCNNNNNNCAACNGT
ANNGCCTGGGCTCCACACTCGAGTTGTCATATCTGTACAGCAGCTGATGACCATCAAGCA
TTAATATGGGATATACAGTCGATGCCGAGGGCTATTGAGGATCCTATCTTGGCATACACA
GCAGCAGGGGAGATAAATCAGATACAGTGGTCATCAACACAGCCNNNNNNNNNNNNNNNN
NNNNNNNNNNNNNNNNNNNNNNNNNNNNNNNNN
>Contig1051|Mytilus_trossulus|GA36K|Allele_1
---------------------------------------ATGCTGTCGAGACTAGCATTA
AAATCAGCTTCTGTAGGCAGGTTTTGTGGATTACAGAGATGCCTACCACAGATCACTGCA
AGACCATCCAGTTCGACACCAGCAGTAGGAGGTGACAAACCCTTACCCGTCCTTCCTCAG
CATCAGGCAATGATAGAAGACATGGTAAGATGGACACAAGCCAATGAAGTATTTTACGGC
AAGGATAGAGATACAGTTAACTTTCCTATACTGAAAATGTCACCTGAGAAACCAAAAATG
AGATTTTTAGTAATACCTCAAGAGTGGTTTGATGCCTTGTACACAAAGACAGGAGTTACA
GGTCCATATTTACTCACATATGGACTTGCTGCTACATTAGTCAGCAAAGAAATCTTCATA
GTTGACCACGTGTTTGCTGATTTGATGATGCTCACACCACCAGTGTTGTTGGCTACCTAT
TTTTGGGGACCAAAAGTTGGTACTTGGTTCCAGAAGAGAATTGATAAAGAAAACAATCTG
ATCTATGAAAAACCAATAGCAGACACAAAGGCAAGCTGTACTAAACAAATGGCTAAACTT
GAAACAGCTAAAGAGGCATTAGATGCCACCAAGGACTTTGTCCATGCTCAGAAGGAGTAT
GTTTTGCTCCAACTTGAGGCATCTTATAGAGAAAGATTGAACAAAGTCTACACAGAAGTA
AAGAAAAGATTGGACTNCNNNNNNNNNNNN------------------------------
------------------------------------------------------------
------------------
>Contig1051|Mytilus_trossulus|GA36K|Allele_2
---------------------------------------ATGCTGTCGAGACTAGCATTA
AAATCAGGTTCTGTAGGCAGGTTTTGTGGATTACAGAGATGCCTACCACAGATCACTGCA
AGACCTTCCAGTTCGACACCAGCAGTAGGAGGTGACAAACCCTTACCCGTCCTTCCTCAG
CATCAGGCAATGATAGAAGACATGGTAAGATGGACACAAGCCAATGAAGTATTTTACGGC
AAGGATAGAGATACAGTTAACTTTCCTATACTGAAAATGTCACCTGAGAAACCAAAAATG
AGATTTTTAGTTATACCTCAAGAGTGGTTTGATGCCTTGTATACAAGGACAGGAGTTACA
GGTCCATATTTACTCACATATGGACTTGCTGCTACATTGGTCAGCAAAGAAATCTTCATA
GTTGACCACGTGTTTGCTGATTTGATGATGCTCACACCACCAGTGTTGTTGGCTACCTAT
TTTTGGGGACCAAAAGTTGGTACTTGGTTCCAGAAGAGAATTGATAAAGAAAACAATCTG
ATCTATGAAAAACCAATAGCAGACACAAAGGCAAGCTGTACTAAACAAATGGCTAAACTT
GAAACAGCTAAAGAGGCATTAGATGCCACCAAGGACTTTGTCCATGCTCAGAAGGAGTAT
GTTTTGCTCCAACTTGAGGCATCTTATAGAGAAAGATTGAACAAAGTCTACACAGAAGTA
AAGAAAAGATTGGACTNCNNNNNNNNNNNN------------------------------
------------------------------------------------------------
------------------
>Contig1067|Mytilus_trossulus|GA36K|Allele_1
NNNNNNNNNNNNNNNNNNNNNNNNNNNNNNNNNNNNNNNNNNNNNNNNNNNNNNNNNNNN
NNNNNNNNNNNNNNNNNNNNNNNNNNNNNNNNNNNNNNNNNNNNNNNNNNNNNNNNNAAA
GAACGAGNNNNNNNNNNNNNNNNNNNNNNNNNNNNNNNNNNNNNNNNNNNNNNNNNNNNA
TNNNNNNNNNNNNNNNNNNNNNNNNNNNNNNNNNNNNNNNNNNNNNNNNNNNNNNNNNNN
NNNNNNNNNNNNNNNNNNNNNNNNNNNNNNNNNNNNNNNNNNNNNNNNNNNNNNNNNNNN
NNNNNNNNNNNNNNNNNNNNNNNNNNNNNNNNNNNNNNNNNNNNNNNNNNNNNNNNNNNN
NNNNNNNNNNNNNNNNNNNNNNNNNNNNNNNNNNNNNNNNNNNNNNNNNNNNNNNNNNNN
NNNNNNNNNNNNNNNNNNNNNNNNNNNNNNNNNNNNNNNNNNNNNNNNNNNNNGAAACTT
ACTCTTAAGTCACAAGTTGATGATTTTGAATCAGAAGTAAATGAAATAAAGAAACGACTG
TCATCTCAACAGAAAGAGGTATCAGCTGCACAGAAACAGATCTCATCAGTAGAAACCAAG
TTAGAACAGAAAAGAGCAGAAAGACACAGTCTTTTAAAAGCTTGTAAGATTGATGATATA
AAGTTACCTNNNNNNNNNNNNNNNNNNNNNNNNNNCNNNNNNNNNNNNNNNNNNNNNNNN
NNNNNNNNNNNNNNNNNNNNNNNNNNACCNNNTGACAGTATGAGTAGTCAGGGAGCTAAA
TCAATATATGCTAAAGAAGCACAGATTACTATTGATTATAGTTCAGTGGATGATGATTTG
AAGGATTTGGATAGTGCTGAAGAAATCAAGAAGACAATGACACAGTTAACAAAGAATGTG
ACAGACATGACGTCCACTTTACAGAGAATTAATGCTCCAAACATGAAAGCAATGGAAAAA
TTGGATGGGGTAAGAGAAAGATTTCAAGAGACTTCTGATGAATTCGAAAATGCCAGGAAA
AGAGCCAAGAAAGCAAAGCAAGCATTTGAGAAAGTACGGAAAGAGAGATATGACAGATTT
ATGGCATGTTTTGAACATGTAGCAACAAGAATAGATGAAATTTACAAGGCTTTATCAAGA
AACCAGGGAGCTCAGGCTTTCCTAGGTCCAGAAAACCCAGAGGAACCCTACTTAGATNGA
GTTAACTATAATTGTGTGGCACCAGGAAAGAGATTTCGACCTATGGATAATTTGTCTGGA
GGAGAGAAAACAGTGGCAGCTTTAGCTTTGTTATTTTCAATACACAGCTTCCAACCAGCT
CCATTCTTTGTATTAGATGAGATAGATGCTGCTTTAGATAACACAAATATTGGCAAAGTG
GCAGCTTACATCACAGAACAATCAAGAGCTTCCTTTCAGTGTATAGTCATTTCTCTGAAG
GAAGAATTCTTTAACAGAGCAGANTCACTTATAGGAATTTATCCTGAGCCTGGAGATTGT
ATCATAAGTAATGTGTTAACCTTAGATCTGACCACTTATCCTGAGAGACAAGAAGATACA
GACAGTCCTAACAAACCACAACGG
>Contig1067|Mytilus_trossulus|GA36K|Allele_2
NNNNNNNNNNNNNNNNNNNNNNNNNNNNNNNNNNNNNNNNNNNNNNNNNNNNNNNNNNNN
NNNNNNNNNNNNNNNNNNNNNNNNNNNNNNNNNNNNNNNNNNNNNNNNNNNNNNNNNAAA
GAACGAGNNNNNNNNNNNNNNNNNNNNNNNNNNNNNNNNNNNNNNNNNNNNNNNNNNNNA
TNNNNNNNNNNNNNNNNNNNNNNNNNNNNNNNNNNNNNNNNNNNNNNNNNNNNNNNNNNN
NNNNNNNNNNNNNNNNNNNNNNNNNNNNNNNNNNNNNNNNNNNNNNNNNNNNNNNNNNNN
NNNNNNNNNNNNNNNNNNNNNNNNNNNNNNNNNNNNNNNNNNNNNNNNNNNNNNNNNNNN
NNNNNNNNNNNNNNNNNNNNNNNNNNNNNNNNNNNNNNNNNNNNNNNNNNNNNNNNNNNN
NNNNNNNNNNNNNNNNNNNNNNNNNNNNNNNNNNNNNNNNNNNNNNNNNNNNNGAAACTT
ACTCTTAAGTCACAAGTTGATGATTTTGAGTCAGAAGTAAATGAAATTAAGAAACGACTG
TCATCTCAACAGAAAGAGGTATCAGCTGCACAGAAACAGATCTCTTCAGTAGAAACCAAG
TTAGAACAGAAGCGAGCAGAAAGACACAGTCTTTTAAAAGCTTGTAAGATTGATGATATA
AAGTTACCTNNNNNNNNNNNNNNNNNNNNNNNNNNCNNNNNNNNNNNNNNNNNNNNNNNN
NNNNNNNNNNNNNNNNNNNNNNNNNNACCNNNTGACAGTATGAGTAGTCAGGGAGCTAAA
TCCATATATGCTAAAGAAGCACAGATTACTATTGATTATAGTTCAGTGGATGATGATTTG
AAGGATTTGGATAGTGCTGAAGAAATTAAGAAGACAATGACACAGTTAACAAAGAATGTG
ACAGACATGACTTCCACTTTACAGAGAATTAATGCTCCAAACATGAAAGCCATGGAAAAA
TTGGATGGTGTAAGAGAAAGATTTCAAGAGACTTCTGATGAATTTGAAAATGCCAGGAAG
AGAGCCAAGAAAGCAAAGCAAGCTTTTGAGAAAGTACGGAAAGAGAGATATGACAGATTT
ATGGCATGTTTTGAACATGTAGCCACAAGAATAGATGAAATTTACAAGGCTTTATCAAGA
AACCAGGGGGCTCAGGCTTTCCTAGGTCCAGAAAACCCAGAGGAACCTTACTTAGATNGA
GTTAACTATAATTGTGTGGCACCAGGAAAGAGATTTCGACCTATGGATAATTTGTCTGGA
GGAGAGAAAACAGTGGCAGCTTTAGCTTTGTTATTTTCAATTCACAGCTTCCAACCGGCT
CCATTCTTTGTATTAGATGAGATAGATGCTGCTTTAGATAACACAAATATTGGCAAAGTT
GCAGCTTACATCACAGAGCAATCAAGAGCTTCTTTTCAGTGTATAGTCATTTCTCTGAAG
GAAGAATTCTTTAACAGAGCAGANTCACTTATAGGAATTTATCCTGAGCCTGGAGATTGT
ATTATTAGTAATGTGTTAACCTTAGATCTGACCACTTATCCTGAGAGACAAGAAGATACA
GACAGTCCTAACAAACCACAACGG
>Contig1072|Mytilus_trossulus|GA36K|Allele_1
NNNNNNNNNNNNGTAGTCTTTGAAATAATCGTCGNCAGAATGGTTTTAATGACCATGATC
GCACGAGTTGCAGATGCACTGCCCTTAGCTGCATCAATGCAAGAGGATGAACAGGCAGGA
AGAAGCTTAATGGACTACCAGGCACAAGCCAAACAACTTTTCCGTAAGATATCAACAGAC
CCACAGCCTCCAGGAAGATGCAGTTTAGAATCAGGACCATATATTTTTCATTATATTATA
GAACGAGGTGTATGTTATCTTATACTTTGTGATAAATCATTCTCAAAGAGACTTGCATTC
CAATNNNNNNNNNNNNNNNNNNNN------------------------------------
------------------------------------------------
>Contig1072|Mytilus_trossulus|GA36K|Allele_2
NNNNNNNNNNNNGTATTCTTTGATATCATCGTTGNCAGAATGGTTTTAATGACCATGATC
GCACGAGTTGCAGATGCACTGCCCTTAGCTGCATCAATGCAAGAGGATGAACAGGCAGGA
AGAAGCTTAATGGACTACCAGGCACAAGCTAAACAACTTTTCTGTAAGATATCAACCGAT
CCTCAGCCTCCAGGAAGATGTAGTTTAGAATCTGGACCATATATTTTTCATTATATTATA
GAACGAGGTGTATGTTATCTTATACTTTGTGATAAATCATTCTCAAAGAGACTTGCATTC
CAATNNNNNNNNNNNNNNNNNNNN------------------------------------
------------------------------------------------
>Contig1075|Mytilus_trossulus|GA36K|Allele_1
NNNNNNNNNNNNNNNNNNNNNNNNNNNNNNNNNNNNNNNNNNNNNNNNNNNNNNNNNNNN
NNNNNNNNNNNNNNNNNNNNNNNNNNNNNNNNNNNNNNNNNNNNNNNNNNNNNNNNNNNN
NNNNNNNNNNNNNNNNNNNNNNNNNNNNNNNNNNNNNNNNNNNNNNNNNNNNNNNNNNNN
NNNNNNNNNNNNNNNNNNNNNNNNNNNNNNNNNNNNNNNNNNNNNNNNNNNNNNNNNNNN
NNNNNNNNNNNNNNNNNNNNNNNNNNNNNNNNNNNNNNNNNNNNNNNNNNNNNNNNNNNN
NNNNNNNNNNNNNNNNNNNNNNNNNNNNNNNNNNNNNNNNNNNNNNNNNNNNNNNNNNNN
NNNNNNNNNNNNNNNNNNNNNNNNNNNNNNNNNNNNNNNNNNNNNNNNNNNNNNNNNNNN
NNNNNNNNNNNNNNNNNNNNNNNNNNNNNNNNNNNNNNNNNNNNNNNNNNNNNNNNNNNN
NNN---------------------------------------------------------
------------------------------------------------------------
------------------------------------------------------------
------------------------------------------------------------
---------------------------------------------
>Contig1075|Mytilus_trossulus|GA36K|Allele_2
NNNNNNNNNNNNNNNNNNNNNNNNNNNNNNNNNNNNNNNNNNNNNNNNNNNNNNNNNNNN
NNNNNNNNNNNNNNNNNNNNNNNNNNNNNNNNNNNNNNNNNNNNNNNNNNNNNNNNNNNN
NNNNNNNNNNNNNNNNNNNNNNNNNNNNNNNNNNNNNNNNNNNNNNNNNNNNNNNNNNNN
NNNNNNNNNNNNNNNNNNNNNNNNNNNNNNNNNNNNNNNNNNNNNNNNNNNNNNNNNNNN
NNNNNNNNNNNNNNNNNNNNNNNNNNNNNNNNNNNNNNNNNNNNNNNNNNNNNNNNNNNN
NNNNNNNNNNNNNNNNNNNNNNNNNNNNNNNNNNNNNNNNNNNNNNNNNNNNNNNNNNNN
NNNNNNNNNNNNNNNNNNNNNNNNNNNNNNNNNNNNNNNNNNNNNNNNNNNNNNNNNNNN
NNNNNNNNNNNNNNNNNNNNNNNNNNNNNNNNNNNNNNNNNNNNNNNNNNNNNNNNNNNN
NNN---------------------------------------------------------
------------------------------------------------------------
------------------------------------------------------------
------------------------------------------------------------
---------------------------------------------
>Contig1078|Mytilus_trossulus|GA36K|Allele_1
NNNNNNNNNNNNNNNNNNNNNNNNNNNNNNNNNNNNNNNNNNNNNNNNNNNNNNNNNNNN
NNNNNNNNAAAAAAGCAAGAATCAGTAGCAAAATTAGCTGTAGCAAATTCGAAAGTATGG
GAAGCCAAACTAGACATAGCAGAGACTGCAAAAGGAGAATACAGGGAACATGCTAAGAAA
CTTATGTTAGAGAATGATCAGCTTCAAAGTTCTATGGTACAGAATGAACAGGAATCTATT
GAAATATTTACACTGCTGCAACAAAATGAAGAGAAAAAGAATAACCAGATGGAGAAAATG
CAACAGTCCATTCGTGAGGTTAAAAAAGAACACAGAAAAGAGAAAGAAAACATTGTGGAA
GGTTTCAGTAAACAAATAAATGAGCTGGAAGAAAAACTGGAAGAACGAACACAGGAAGTA
CATGTAATGAGAAGCGAACTTAAAATGGTGACTGATTTCCAGAAACAGAAAACATCTATG
ATGAGGGAATTAGACAACATTAAAAATGATATGCACAATGCCAACAGAGACCACAAAGGC
ACACTGGCAAGAATGGAACAGAAATTCTTTGAAGAAAAGATGAGGTTACAACAAGAAGCC
AATCAAAAGATAGCGGAATTAGCAGAAAGAGCACACACAGAAGCTATTGCTAATTTAGAT
GAAACAACAAAATCGGTATACAAGGAGAATGTAAGATTATCAGAGGCCCTGAACTATCAC
ATGAAAGAAGGAGAAGTACTGAAGAANAAAGTAGCCAGGTTAGACGAAGAAAATGAAAGT
TTGAAAGGAGATAAAGAATTAAATGATATGTTGATTCAGGAGAAAGTTACTCAAGTTAAA
CAACAGAAAGAACAGATCAGAGAGTTACAAGAAAAAGTGGAATTATTAGAGAAATCACTG
AGTCACATGTCTAGAGAATTTGACACTACAAGGAAAGACATAATAACCAGATCAAGAATA
GAAAACGAAGCTTCAAAAATAGAAATAGCAAAATTACAACGTGTCATTGAACTGAAAAAT
AAAGAAATGAACAAAGTGAAACGATTAGCCAAAAATATTCTGGACCAGAGGACAGAGTTA
GAACGGTTCTTCTTAGAGTCATTAGAACAAGTACGAATGGAAATAAATGCTAATCAAGCA
CAATACAGACAAGATGCCCAGAAAGCTTACCAACAAAAAATGTTGAACGCTTACAGTGGC
AAGGGAGATTATCCAAGGATCAGGACATTCAATAGATCAGACCAGAGTACCAATAATGTG
TACTCAGATTTACAGGCTGCCGAAAAAATNAATATAGTGTATGACATTGGTGGTAAATGC
GATGTCAGTGATCTAACATGGGAACAGAAAGAGAAAGTNCTGCGATATCTGTTTGCCAGN
ATGAACGGGAGTGCCAAACCACCAAATCTTCCCAAGGCACCACCACTGCCTGCTATAGAT
AGAAGCCAACAACTTAGTATCACTGGGGGACAAATGCCTGATGAATCNNNNNNNNNNNNN
NNNNNNNNNNNNNNNNNNNNNNNNNNNNNNNNNNNNNNNNNNNNN
>Contig1078|Mytilus_trossulus|GA36K|Allele_2
NNNNNNNNNNNNNNNNNNNNNNNNNNNNNNNNNNNNNNNNNNNNNNNNNNNNNNNNNNNN
NNNNNNNNAAAAAAGCAAGAATCAGTAGCTAAGTTAGCTGTAGCAAATTCGAAAGTATGG
GAAGCCAAACTAGACATAGCAGAGACTGCAAAAGGAGAATACAGGGAACATGCTAAGAAA
CTTATGTTAGAGAATGATCAGCTTCAAAGTTCTATGGTACAGAATGAACAGGAATCTATT
GAAATATTTACACTGCTGCAACAAAATGAAGAGAAAAAGAATAACCAGATGGAGAAAATG
CAACAGTCCATTCGTGAGGTTAAAAAAGAACATAGAAAAGAGAAAGAAAATATTGTGGAA
GGTTTCAGTAAACAGATAAATGAGCTTGAGGAAAAACTTGAAGAGCGAACACAGGAAGTA
CATGTAATGAGAAGCGAGCTTAAAATGGTGACTGATTTCCAGAAACAGAAAACATCTATG
ATGAGGGAATTAGATAATATTAAAAATGATATGCATAATGCCAACAGAGACCACAAAGGT
ACACTGGCTAGGATGGAACAGAAATTCTTTGAAGAAAAGATGAGGTTACAACAAGAAGCT
AATCAAAAGATAGCTGAATTAGCAGAGAGAGCACACACAGAAGCTATTGCTAATTTAGAT
GAAACTACAAAATCTGTGTACAAGGAGAATGTAAGATTATCGGAGGCTCTGAACTATCAT
ATGAAAGAAGGAGAAGTACTGAAGAANAAAGTAGCCAGGTTAGACGAAGAAAATGAAAGT
TTGAAAGGAGATAAAGAATTAAATGATATGTTGATTCAGGAGAAAGTTACTCAAGTTAAA
CAACAGAAAGAACAGATCAGAGAGTTACAAGACAAGGTTGAATTATTAGAGAAATCACTG
AGTCACATGTCTAGAGAGTTTGACACTACGAGGAAAGACATATTAACCAGATCAAGAATA
GAAAACGAAGCTTCCAAAATAGAGATAGCTAAATTACAACGTGTGATTGAACTGAAAAAT
AAGGAAATGAACAAAGTGAAGCGATTGGCCAAAAATATTCTGGACCAGAGGACAGAGTTA
GAACGGTTCTTCTTAGAGTCATTAGAACAAGTACGGATGGAAATAAATGCTAATCAAGCC
CAATACAGACAAGATGCCCAGAAAGCTTACCAACAAAAAATGTTGAATGCTTACAGTGGC
AAGGGAGATTATCCAAGGATTAGGACATTCAATAGGTCAGACCAGAGTACTAATAATGTG
TACTCAGATTTACAGGCTGCTGAAAAAATNAATATAGTGTATGATATTGGTGGTAAATGT
GATGTCAGTGATCTAACATGGGAACAGAAAGAGAAAGTNCTGCGATATCTGTTTGCCAGN
ATGAACGGGAGTGCCAAACCACCAAATCTTCCCAAGGCACCACCACTGCCTGCTATAGAT
AGAAGCCAACAACTTAGTATCACTGGGGGACAAATGCCTGATGAATCNNNNNNNNNNNNN
NNNNNNNNNNNNNNNNNNNNNNNNNNNNNNNNNNNNNNNNNNNNN
>Contig1079|Mytilus_trossulus|GA36K|Allele_1
NNNNNNNNNNNNNNNNNNNNNNNNNNNNNNNNNNNNNATATGGCTGTGATGGCAGTGTTA
TCCAATAACATAATCACTCTTAATAAGGACCAGAATGTATTTGATTCTAAGAAGAGAATG
AAAACAGCCAAAGCAGATGGTTTGAAACATAAACTAACAGCTGCACAACAGAGATGTATC
AGTTTGAATGAAGGCTTATTACATATGTACACAAACCAGAGTAACCAGTGTCACAATTTA
GCCCAGAAGCTGATGAAGGAGTACCCTGATATTGATACACCAGTGCTGATTGAAGCTGCC
CAGTATGTCAAGGACAAAGATACCACCAAAGCCATTGACGTTTTGAAGGCTTATGAGCAA
TCTCACCAATCCAGATCAGTTAGTATAAAGATGGTGATGGCACAGATATATCTCTCACAA
GGTCATGTATATGATGCCTGTGACACGCTGAAGACAATGGGAGACTTACAATATAAACCT
GGTGTGGTCTCTGCCATGGTCACATTGTACTTGGGACAAGAGGACAGGGAACAAGCTTCT
AAAGTTCTTACACAGGCTATAACATGGTATAAGAAAAATCAGCCATCTTCTGCCTGCATG
TCGACTCTAATGAGAGCTAACACTACACTACAAATACAGATGGGTAATCCACAACAAGCT
GCTGCTATGTTAGAAGAACTGAGAAAATCGAATCCTAAGGACCCACGTATACTGGCAGAG
TTGATATCAGCATACTCACAGTTTGATCAAGCAAAAGCACAAAAAATAAGTGCTGATTTA
CCACCAGTGGAGGATATTGTTCAAGGTATTGATGTGGAAACACTTGAGGCCTCATTTAGC
TCACTAGGACCAAAATACATCAAGAAAGCTCTGAAATCTGATGCTCAGCCCTCACCAGGA
CCAGCTGGTGATATGATCGTCCAGAAATCAAAGAGTAAGAAGAAAAAGAAAGGAAAACTT
CCCAAGAATCTAGATGCTGAGATTGACCCAGAGAGGTGGTTACCAAGAAGAGAAAGATCA
TATTACAGAGGGAAAAAGAAGGATAAAAGGAGAGATATAGGCAAAGGAACACAAGGAGCG
TCAGGTCCTGCTGGTGACATAGATAACAGTAAGCTTACCACTGGTGGAGGATCAGGAAGT
GAAGCAAGTTCACCCCGTCCAGGTCAGCCAACCTCCCCTCCTGGTTCTGCCCAGCCCACT
GCACAGGGACCAAGGCAACAAAAACCTGTACAGGCAAACAAGAAAANNNNNNNNNNNNNN
---------------
>Contig1079|Mytilus_trossulus|GA36K|Allele_2
NNNNNNNNNNNNNNNNNNNNNNNNNNNNNNNNNNNNNATATGGCTGTGATGGCAGTGTTA
TCCAATAACATCATCACTCTTAATAAGGACCAGAATGTATTTGATTCTAAGAAGAGAATG
AAAACAGCCAAAGCAGATGGTTTGAAACATAAACTAACAGCTGCACAACAGAGATGTATC
AGTTTGAATGAAGGCTTATTACATATGTACACAAACCAGAGTAACCAGTGTCACAATTTA
GCCCAGAAGCTGATGAAGGAGTACCCTGATATTGATACACCAGTGCTGATTGAAGCTGCC
CAGTATGTCAAGGACAAAGATACCACCAAAGCCATTGACGTTTTGAAGGCTTATGAGCAA
TCTCACCAATCCAGATCAGTTAGTATAAAGATGGTGATGGCACAGATATATCTCTCACAA
GGTCATGTATATGATGCCTGTGACACGCTGAAGACAATGGGAGACTTACAATATAAACCT
GGTGTGGTCTCTGCCATGGTCACATTGTACTTGGGACAAGAGGACAGGGAACAAGCTTCT
AAAGTTCTTACACAGGCTATAACATGGTATAAGAAAAATCAGCCATCTTCTGCCTGCATG
TCGACTCTAATGAGAGCTAACACTACACTACAAATACAGATGGGTAATCCACAACAAGCT
GCTGCTATGTTAGAAGAACTGAGAAAATCGAATCCTAAGGACCCACGTATATTGGCAGAG
TTGATATCAGCATACTCACAGTTTGATCAAGCAAAAGCACAAAAAATAAGTGCTGATTTA
CCACCAGTGGAGGATATTGTTCAAGGTATTGATGTGGAAACACTTGAGGCCTCATTTAGC
TCACTAGGACCAAAATACATCAAGAAAGCTCTGAAATCTGATGCTCAGCCCTCACCTGGA
CCAGCTGGTGATATGATCGTCCAGAAATCAAAGAGTAAGAAGAAAAAGAAAGGAAAACTT
CCCAAGAATCTTGATGCTGAGATTGACCCAGAGAGGTGGTTACCAAGAAGAGAAAGATCA
TATTACAGAGGGAAAAAGAAGGATAAGAGGAGAGATATAGGCAAAGGAACACAAGGAGCG
TCAGGTCCTGCTGGTGACATAGATAACAGTAAGCTTGCCACTGGTGGAGGATCAGGAAGT
GAAGCAAGTTCACCCCGTCCAGGTCAGCCAACCTCCCCTCCTGGTTCTGCCCAGCCCACT
GCACAGGGACCAAGGCAACAAAAACCTGTACAGGCAAACAAGAAAANNNNNNNNNNNNNN
---------------
>Contig1080|Mytilus_trossulus|GA36K|Allele_1
NNNNNNNNNNNNNNNNACCTGTTTGGTGAGAAAGTCAAAGGCAAAAATGGTGATGTTGAT
ATAAAAGATCTCTGTGGTGAAAAGAAACTTATAGGTGTTTATTTTTCTGCCCATTGGTGT
CCTCCTTGNCGTGCATTTACACCACATTTGGCCAAGAAATATGAGACATGGAAGAAAGCT
GGTCATCCATTTGAAATCATCTTTGTTAGTTCTGACAGGGACCAGTCGAGTTTTGACGAT
TATTACAAAGAAATGCCTTGGCTAACAGTTCCATATGACGACGAAGAACGAAGGAACAAG
TTGTCTGAAACGTTTGAAGTGCAGGGTATACCTACATTATCAATTGTATGTGGAAAAACT
GGTACTGTCATCAGCGAGGACGCTTCAGAAGACGTAGGAGAAAGTGACGAGTTTCCGAAA
ACATGGAATACAGATCCGGTGAATATCAAAGAANNNNNNNNNNNNNNNNNNNNNNNNNNN
NNNNNNNNNNNNNNNNNNNNNNNNNNN---------------------------------
------------------------------------------------------------
------------------------------------------------------------
---------------
>Contig1080|Mytilus_trossulus|GA36K|Allele_2
NNNNNNNNNNNNNNNNACCTGTTTGGTGAGAAAGTCAAAGGCAAAAATGGTGATGTTGAT
ATAAAAGATCTCTGTGGTGAAAAGAAACTTATAGGTGTTTATTTTTCTGCCCATTGGTGT
CCTCCTTGNCGTGCATTTACACCACATTTGTCCAAGAAATATGAGACATGGAAGAAAGCT
GGTCATCCATTTGAAATTATCTTTGTTAGTTCTGACAGGGACCAGTCGAGTTTTGACGAT
TATTACAAAGAAATGCCTTGGTTAACAGTTCCATATGATGACGAAGAACGAAGGAACAAG
TTGTCTGAAACGTTTGAAGTGCAGGGTATACCTACATTATCAATTGTATGTGGAAAAACT
GGTACTGTCATCAGCGAGGACGCTTCAGAAGATGTAGGCGAAAGTGATGAGTTTCCTAAA
ACGTGGAATACAGATCCGGTTAATATCAAAGAANNNNNNNNNNNNNNNNNNNNNNNNNNN
NNNNNNNNNNNNNNNNNNNNNNNNNNN---------------------------------
------------------------------------------------------------
------------------------------------------------------------
---------------
>Contig1084|Mytilus_trossulus|GA36K|Allele_1
------------------------------------------------------------
------------------------------------------------------------
------------------------------------------------------------
------------------------------------------------------------
------------------------------------------------------------
------------------------------------------------------------
------------------------------------------------------------
------------------------------------------------------------
------------------------------------------------------------
------------------------------------------------------------
------------------------------------------------------------
---------------------------------------------NNNNNNNNNNNNNNN
NNNNNNNNNNNNNNNNNNNNNNNNNNNNNNNNNNNNNNNNNNNNNNNNNNNNNNNNNNNN
NNNNNNNNNNNNNNNNNNNNNNNNNNNNNNNNNNNNNNNNNNNNNNNNNNNNNNNNNNNN
NNNNNNNNNNNNNNNNNNNNNNNNNNNNNNNNNNNNNNNNNNNNNNNNNNNNNNNNNNNN
NNNNNNNNNNNNNNNNNNNNNNNNNNNNNNNNNNNNNNNNNNNNNNNNNNNNNNNNNNNN
NNNNNNNNNNNNNNNNNNNNNNNNNNNNNNNNNNNNNNNNNNNNNNNNNNNNNNNNNNNN
NNNNNNNNNNNNNNNNNNNNNNNNNNNNNNNNNNNNNNNNNNNNNNNNNNNNNNNNNNNN
NNNNNNNNNNNNNNNNNNNNNNNNNNNNNNNNNNNNNNNNNNNNNNNNNNNNNNNNNNNN
NNNNNNNNNNNNNNNNNNNNNNNNNNNNNNNNNNNNNNNNNNNNNNNNNNNNNNNNNNNN
NNNNNNNNNNNNNNNNNNNNNNNNNNNNNNNNNNNNNNNNNNNNNNNNNNNNNNNNNNNN
NNNNNNNNNNNNNNNNNNNNNNNNNNNNNNNNNNNNNNNNNNNNNNNNNNNNNNNNNNNN
NNNNNNNNNNNNNNNNNNNNNNNNNNNNNNNNNNNNNNNNNNNNNNNATGTGCAATTGGT
GACGAGTTTCCTCAATTTCTGAGAATCAGAAAAAACAACATTATATTTAGAGCTGTCATG
CTTGGAAGTGCTTTCCTCCTTGGTTTACCGATGGTCTGTAATGGTGGTATTTACCTGCTG
AACATTGTCGACTTTAGTGTTGGTGGNNNNNNNNTGCTTGTTGTTGGGNNNCTGNNNNNN
NNTGGAATTAGTTGGATTNATGGCATGGATAAATATTCTGAAAATGTACAAATGATGATT
GGTTCAAGACCAGGAAAATATTGGATAATCTGTTGGAAGTTTTTATCACCCTTCATTATT
GCTCTCACAATTATCCTGAATATCGNCANNNNNNNNNNNNNNNNNNNNNNNNNNNNNNNN
NNNNNNNNNNNNNNNNNNNNNNNNGNNNGGTNNNNNNNNNNNNNNNNNNNNNNNNNNNNN
NNNNNNNNNNNCCTGTATAAGTACTGTACCGTTGGAGGATTTGAGGTATTGAGAGAAAAT
ATGAAACCATTGCCATCATTTGGACCTGTTAAAGAAAAACGATATGCAGAAATGGAAGCA
GAAATTAAAAATCATTTTAATCCAGCCTTTACAAGATTAATGGGGAGCCAGATGTCAAAT
ACAACGTCAAGTACAGAATTTTCTCCACAGTCATCGACTTTAAATCTTATAAAATCTAGA
TCTTCAGGTGAATCAAACGTT
>Contig1084|Mytilus_trossulus|GA36K|Allele_2
------------------------------------------------------------
------------------------------------------------------------
------------------------------------------------------------
------------------------------------------------------------
------------------------------------------------------------
------------------------------------------------------------
------------------------------------------------------------
------------------------------------------------------------
------------------------------------------------------------
------------------------------------------------------------
------------------------------------------------------------
---------------------------------------------NNNNNNNNNNNNNNN
NNNNNNNNNNNNNNNNNNNNNNNNNNNNNNNNNNNNNNNNNNNNNNNNNNNNNNNNNNNN
NNNNNNNNNNNNNNNNNNNNNNNNNNNNNNNNNNNNNNNNNNNNNNNNNNNNNNNNNNNN
NNNNNNNNNNNNNNNNNNNNNNNNNNNNNNNNNNNNNNNNNNNNNNNNNNNNNNNNNNNN
NNNNNNNNNNNNNNNNNNNNNNNNNNNNNNNNNNNNNNNNNNNNNNNNNNNNNNNNNNNN
NNNNNNNNNNNNNNNNNNNNNNNNNNNNNNNNNNNNNNNNNNNNNNNNNNNNNNNNNNNN
NNNNNNNNNNNNNNNNNNNNNNNNNNNNNNNNNNNNNNNNNNNNNNNNNNNNNNNNNNNN
NNNNNNNNNNNNNNNNNNNNNNNNNNNNNNNNNNNNNNNNNNNNNNNNNNNNNNNNNNNN
NNNNNNNNNNNNNNNNNNNNNNNNNNNNNNNNNNNNNNNNNNNNNNNNNNNNNNNNNNNN
NNNNNNNNNNNNNNNNNNNNNNNNNNNNNNNNNNNNNNNNNNNNNNNNNNNNNNNNNNNN
NNNNNNNNNNNNNNNNNNNNNNNNNNNNNNNNNNNNNNNNNNNNNNNNNNNNNNNNNNNN
NNNNNNNNNNNNNNNNNNNNNNNNNNNNNNNNNNNNNNNNNNNNNNNATGTGCAATTGGT
GACGAGTTTCCTCAATTTCTGAGAATCAGAAAAAACAACATTATATTTAGAGCTGTCATG
CTTGGAAGTGCTTTCCTCCTTGGTTTACCGATGGTCTGTAATGGTGGTATTTACCTGCTG
AACATTGTCGACTTTAGTGTTGGTGGNNNNNNNNTGCTTGTTGTTGGGNNNCTGNNNNNN
NNTGGAATTAGTTGGATTNATGGTATGGATAAATATTCTGAAAATGTACAAATGATGATT
GGTTCAAGACCAGGAAAATATTGGATAATCTGTTGGAAGTTTTTATCACCCTTCATTATT
GCTCTCACAATTATCCTGAATATCGNCANNNNNNNNNNNNNNNNNNNNNNNNNNNNNNNN
NNNNNNNNNNNNNNNNNNNNNNNNGNNNGGTNNNNNNNNNNNNNNNNNNNNNNNNNNNNN
NNNNNNNNNNNCCTGTATAAGTACTGTACCGTTGGAGGATTTGAGGTATTGAGAGAAAAT
ATGAAACCATTGCCATCATTTGGACCTGTTAAAGAAAAACGATATGCAGAAATGGAAGCA
GAAATTAAAAATCATTTTAATCCAGCCTTTACAAGATTAATGGGTAGCCAGATGTCAAAT
ACAACGTCTAGTACAGAATTTTCTCCACAGTCATCGACTTTGAATCTTATAAAATCTAGA
TCTTCAGGTGAATCAAACGTT
>Contig1111|Mytilus_trossulus|GA36K|Allele_1
ATGGCATACAAAGGAGGACAGAAAGTTCAGAAGGTTATGGTACAACCTATTAACTTGATT
TTTAGATATCTACAAAATAGATCCAGGATCTCAGTATGGCTGTATGAACAGACAAACCTC
AGAATAGAAGGATGTATTGTGGGTTTTGATGAATATATGAATTTGGTATTAGATGAAGCA
GAAGAAGTTCACATGAAGACAAAGAACAGAAAAACACTTGGAAGAATAATGCTTAAGGGA
GATAACATCACATTAATCCAACNNNNNNNNNNNNNNNNNNNNNNN
>Contig1111|Mytilus_trossulus|GA36K|Allele_2
ATGGCATACAAAGGAGGACAGAAAGTTCAGAAGGTTATGGTACAACCTATTAACTTGATT
TTTAGATATCTACAAAATAGATCCAGGATCTCAGTATGGCTGTATGAACAGACAAACCTC
AGAATAGAAGGATGTATTGTGGGTTTTGATGAATATATGAATTTGGTATTAGATGAAGCA
GAAGAAGTTCACATGAAGACAAAGAACAGAAAAACACTTGGAAGAATAATGCTTAAGGGA
GATAACATCACATTAATCCAACNNNNNNNNNNNNNNNNNNNNNNN
>Contig1114|Mytilus_trossulus|GA36K|Allele_1
------------------------------------------------------------
---------------------------------------NNNNNNNNNNNNNNNNNNNNN
NNNNNNNNNNNNNNNNNNNNNNNNNNNNNNNNNNNNNNNNNNNNNNNNNNNNNNNNNNNN
NNNNNNNNNNNNNNNNNNNNNNNNNNNNNNNNNNNNNNNNNNNNNNNNNNNNNNNNNNNN
NNNNNNNNNNNNNNNNNNNNNNNNNNNNNNNNNNNNNNNNNNNNNNNNNNNNNNNNNNNN
NNNNNNNNNNNNNNNNNNNNNNNNNNNNNNNNNNNNNNNNNNNNNNNNNNNTATGACCCT
GACACAAGT---ATGATATATCTTATTGGAAGGGGTGACAGTATT---ATCAGATATTAC
GAAGNNNNNGATGAAGNNNNNNNNNNNNNNNANNNNNNNNNNNNNNNNNNNNNNNNNNNN
NNNNNNNNNNNNNNNNNNNNNNNNNNNNNNNNNNNNNNNNNNNNNNNNNNNNNNNNNNNN
------------NNNNNNNNNNNNNNNNNNNNNNNNNNNNNNNNNNNNNNNNNNNNNNNN
NNNNNNNNNNNNNNNNNNNNNNNNNNNNNNNNNNNNNNNNNNNNNNNNNNNNNNNNNNNN
NNNNNNNNNNNNNNNNNNNNNNNNNNNNNN------------NNNNNNNNNNNNNNNNNN
NNNNNNNNNNNNNNNNNNNNNNNNNNNNNNNNNNNNNNNNNNNNNNNNNNNNNNNNNNNN
NNNNNNNNNNNNNNNNNNNNNNNNNNNNNNNNNNNNNNNNNNNNNNNNNNNNNNNNNNNN
NNNNNNNNNNNNNNNNNNNNNNNNNNNNNNNNNNNNNNNNNNNNNNNNNNNNNNNNNNNN
NNNNNNNNNNNNNNNNNNNNNNNNNNNNNNNNNNNN------------------------
---------------
>Contig1114|Mytilus_trossulus|GA36K|Allele_2
------------------------------------------------------------
---------------------------------------NNNNNNNNNNNNNNNNNNNNN
NNNNNNNNNNNNNNNNNNNNNNNNNNNNNNNNNNNNNNNNNNNNNNNNNNNNNNNNNNNN
NNNNNNNNNNNNNNNNNNNNNNNNNNNNNNNNNNNNNNNNNNNNNNNNNNNNNNNNNNNN
NNNNNNNNNNNNNNNNNNNNNNNNNNNNNNNNNNNNNNNNNNNNNNNNNNNNNNNNNNNN
NNNNNNNNNNNNNNNNNNNNNNNNNNNNNNNNNNNNNNNNNNNNNNNNNNNTATGACCCT
GACACAAGT---ATGATATATCTTCTTGGAAGGGGTGACAGTATT---ATCAGATATTAC
GAAGNNNNNGATGAAGNNNNNNNNNNNNNNNANNNNNNNNNNNNNNNNNNNNNNNNNNNN
NNNNNNNNNNNNNNNNNNNNNNNNNNNNNNNNNNNNNNNNNNNNNNNNNNNNNNNNNNNN
------------NNNNNNNNNNNNNNNNNNNNNNNNNNNNNNNNNNNNNNNNNNNNNNNN
NNNNNNNNNNNNNNNNNNNNNNNNNNNNNNNNNNNNNNNNNNNNNNNNNNNNNNNNNNNN
NNNNNNNNNNNNNNNNNNNNNNNNNNNNNN------------NNNNNNNNNNNNNNNNNN
NNNNNNNNNNNNNNNNNNNNNNNNNNNNNNNNNNNNNNNNNNNNNNNNNNNNNNNNNNNN
NNNNNNNNNNNNNNNNNNNNNNNNNNNNNNNNNNNNNNNNNNNNNNNNNNNNNNNNNNNN
NNNNNNNNNNNNNNNNNNNNNNNNNNNNNNNNNNNNNNNNNNNNNNNNNNNNNNNNNNNN
NNNNNNNNNNNNNNNNNNNNNNNNNNNNNNNNNNNN------------------------
---------------
>Contig1129|Mytilus_trossulus|GA36K|Allele_1
ATGTCAACGCGTGGATTAATTGAACGTTTAAAGAATGGAGAGTGTATCCTTAATGCGGAG
GGTTACATGTGGGAGTTTGAAAGAAGAGGATATCTTAAGGCAGGGGCTTTTATTCCAGAA
GTTGTATTAGAAAAACCGGAACTTATACGACAGATGCATTTAGAATTTGTACATGCAGGC
ACAGACGTTGTTGAGGCATTTACTTACTATGGTCATAGGGAAAAGTTACGGTTAATTGGT
CGTGAAGACGATTTGGAAAAACTCAATCGCATTGCCTTAAAAATAGCCAGAGNNGNNNNN
NNNNAAACTGGAACGCTAATGGCGGGNGNNNNATGCAACACAGGCATATATGTTGTAGGG
GATGAAGAGGCCAGCGACAAAATACGAGCAATGTTCAAGGAACAAGTAGAATGGGCTGTA
GAGGAGAAAGCAGACTTCATTATCGGAGAAACTTTTAACGACCTAGGAGAGGGCCTATTA
GCATTAGAAGCAATAAAGAAATACGGCAATGGTGTACCCGCTGTAATAACTCTAACACCA
TACATTCCCGATGAAACAACTGACGATGTACCCCTCCCAGAAGCCTGTCGTCGTCTTGAA
GAGGNNNNNNNNNNNNNNNNNNNNNNNNNNNNNNNNNNNNNNNNNAGAANNNNNNTTCCA
TTGTTACGAGAAATTAAAAAGGTTTGTCAGGGTCCAGTAGCTGCAATGCCGGTACCTTTC
CAAACAACAGATGACCATAGAACATTTCAGTCCTTGTTGGACCCAGAAACAGGTAAATCT
TTGTATCCACTAGATTTAGCTTGTGCTATGTGTAGCCGTTCAGACATTCGACAGTTCGCA
ACTGAAGCAAAAGAAATAGGAATAGAATATATAGGATTATGTTGCGGAAATGCACCAAAT
TATTTCCGAGAATTAGCACAAGTTTATGGAAGACAGCCTGAAGCATCAAAGTATTCACCC
GACATATCTCAAAGCTTTATATTTGGAGAAAAAATTAGTAAAAAATATTCAAGCTCTGAC
AAGCTAAGGCAGTACNTGNNNNNNNNNNNNNNNNNNNNN
>Contig1129|Mytilus_trossulus|GA36K|Allele_2
ATGTCAACGCGTGGATTAATTGAACGTTTAAAGAATGGAGAGTGTATCCTTAATGCGGAG
GGTTACATGTGGGAGTTTGAAAGAAGAGGATATCTTAAGGCAGGGGCTTTTATTCCAGAA
GTTGTATTAGAAAAACCGGAACTTATACGACAGATGCATTTAGAATTTGTACATGCAGGC
ACAGACGTTGTTGAGGCATTTACTTACTATGGTCATAGGGAAAAGTTACGGTTAATTGGT
CGTGAAGACGATTTGGAAAAACTCAATCGCATTGCCTTAAAAATAGCCAGAGNNGNNNNN
NNNNAAACTGGAACGCTAATGGCGGGNGNNNNATGCAACACAGGCATATATGTTGTAGGG
GATGAAGAGGCCAGCGACAAAATACGAGCAATGTTCAAGGAACAAGTAGAATGGGCTGTA
GAGGAGAAGGCAGACTTCATTATCGGAGAAACTTTTAACGACCTAGGAGAGGGCCTGTTA
GCATTAGAAGCAATAAAGAAATACGGCAATGGTGTACCCGCTGTAATAACTCTAACACCA
TACATTCCCGATGAAACAACTGACGATGTACCCCTCCCAGAAGCCTGTCGTCGTCTTGAA
GAGGNNNNNNNNNNNNNNNNNNNNNNNNNNNNNNNNNNNNNNNNNAGAANNNNNNTTCCA
TTGTTACGAGAAATTAAAAAGGTTTGTCAGGGTCCAGTAGCTGCAATGCCGGTACCTTTC
CGAACAACAGATGACCATAGAACATTTCAGTCCTTGTTGGACCCAGAAACAGGTAAATCT
TTGTATCCACTAGATTTAGCTTGTGCTATGTGTAGCCGTTCAGACATTCGACAGTTCGCA
ACTGAAGCAAAAGAAATAGGAATAGAATATATAGGATTATGTTGCGGAAATGCACCAAAT
TATTTCCGAGAATTGGCACAAGTTTATGGAAGACAGCCTGAAGCATCAAAGTATTCACCC
GACATATCTCAAAGCTTTATATTTGGAGAAAAAATTAGTAAAAAATATTCAAGCTCTGAC
AAGCTAAGGCAGTACNTGNNNNNNNNNNNNNNNNNNNNN
>Contig1132|Mytilus_trossulus|GA36K|Allele_1
------------------------------------------------------------
------------------------------------------------------------
---------------------------------------NNNNNNNNNNNNNNNNNNNNN
NNNNNNNNNNNNNNNNNNNNNNNNNNNNNNNNNNNNNNNNNNNNNNNNNNNNNNNNNNNN
NNNNNNNNNNNNNNNNNNNNNNNNNNNNNNNNNNNNNNNNNNNNNNNNNNNNNNNNNNNN
NNNNNNNNNNNNNNNNNNNNNNNNNNNNNNNNNNNNNNNNNNNNNNNNNNNNNNNNNNNN
NNNNNNNNNNNNNNNNNNNNNNNNNNNNNNNNNNNNNNNNNNNNNNNNNNNNNNNNNNNN
NNNNNNNNNNNNNNNNNNNNNNNNNNNNNNNNNNNNNNNNNNNNNNNNNNNNNNNNNNNN
NNNNNNNNNNNNNNNNNNNNNNNNNNNNNNNNNNNNNNNNNNNNNNNNNNNNNNNNNNNN
NNNNNNNNNNNNNNNNNNNNNNNNNNNNNNNNNNNNNNNNNNNNNNNNNNNNNNNNNNNN
NNNNNNNNNNNNNNNNNNNNNNNNNNNNNNNNNNNNNNNNNNNNNNNNNNNNNNNNNNNN
NNNNNNNNNNNNNNNNNNNNNNNNNNNNNNNNNNNNNNNNNNNNNNNNNNNNNNNNNNNN
NNNNNNNNNNNNNNNNNNNNNNNNNNNNNNNNNNNNNNNNNNNNNNNNNNNNNNNNNNNN
NNNNNNNNNNNNNNNNNNNNNNNNNNNNNNNNNNNNNNNNNNNNNNNNNNNNNNNNNNNN
NNNNNNNNNNNNNNNNNNNNNNNNNNNNNNNNNNNNNNNNNNNNNNNNNNNNNNNNNNNN
NNNNNN------------------------------------------------------
------------------------------------------------------------
------------------------------------------------------------
------------------------------------------------------------
------------------------------------------------------------
------------------------------------------------------------
------------------------------------------------------------
------------------------------------------------------------
------------------------------------------------------------
------------------------------------------------------------
------------------------------------------------------------
------------------------------------------------------------
------------------------------------------------------------
------------------------------------------------------------
------------------------------------------------------------
------------------------------
>Contig1132|Mytilus_trossulus|GA36K|Allele_2
------------------------------------------------------------
------------------------------------------------------------
---------------------------------------NNNNNNNNNNNNNNNNNNNNN
NNNNNNNNNNNNNNNNNNNNNNNNNNNNNNNNNNNNNNNNNNNNNNNNNNNNNNNNNNNN
NNNNNNNNNNNNNNNNNNNNNNNNNNNNNNNNNNNNNNNNNNNNNNNNNNNNNNNNNNNN
NNNNNNNNNNNNNNNNNNNNNNNNNNNNNNNNNNNNNNNNNNNNNNNNNNNNNNNNNNNN
NNNNNNNNNNNNNNNNNNNNNNNNNNNNNNNNNNNNNNNNNNNNNNNNNNNNNNNNNNNN
NNNNNNNNNNNNNNNNNNNNNNNNNNNNNNNNNNNNNNNNNNNNNNNNNNNNNNNNNNNN
NNNNNNNNNNNNNNNNNNNNNNNNNNNNNNNNNNNNNNNNNNNNNNNNNNNNNNNNNNNN
NNNNNNNNNNNNNNNNNNNNNNNNNNNNNNNNNNNNNNNNNNNNNNNNNNNNNNNNNNNN
NNNNNNNNNNNNNNNNNNNNNNNNNNNNNNNNNNNNNNNNNNNNNNNNNNNNNNNNNNNN
NNNNNNNNNNNNNNNNNNNNNNNNNNNNNNNNNNNNNNNNNNNNNNNNNNNNNNNNNNNN
NNNNNNNNNNNNNNNNNNNNNNNNNNNNNNNNNNNNNNNNNNNNNNNNNNNNNNNNNNNN
NNNNNNNNNNNNNNNNNNNNNNNNNNNNNNNNNNNNNNNNNNNNNNNNNNNNNNNNNNNN
NNNNNNNNNNNNNNNNNNNNNNNNNNNNNNNNNNNNNNNNNNNNNNNNNNNNNNNNNNNN
NNNNNN------------------------------------------------------
------------------------------------------------------------
------------------------------------------------------------
------------------------------------------------------------
------------------------------------------------------------
------------------------------------------------------------
------------------------------------------------------------
------------------------------------------------------------
------------------------------------------------------------
------------------------------------------------------------
------------------------------------------------------------
------------------------------------------------------------
------------------------------------------------------------
------------------------------------------------------------
------------------------------------------------------------
------------------------------
>Contig1147|Mytilus_trossulus|GA36K|Allele_1
------------------------------------------------------------
------------------------------------------------------------
------------------------------------------------------------
------------------------------------------------------------
------------------------------------------------------------
------------------------------------------------------------
------------------------------------------------------------
------------------------------------------------------------
---------------------------------NNNNNNNNNNNNNNNNNNNNNNNNNNN
NNNNNNNNNNNNNNNNNNNNNNNNNNNNNNNNNNNNNNNNNNNNNNNNNNNNNNNNNNNN
NNNNNNNNNNNNNNNNNNNNNNNNNNNNNNNNNNNNNNNNNNNNNNNNNNNNNNNNNNNN
NNNNNNNNNNNNNNNNNNNNNNNNNNNNNNNNNNNNNNNNNNNNNNNNNNNNNNNNNNNN
NNNNNNNNNNNNNNNNNNNNNNNNNNNNNNNNNNNNNNNNNNNNNNNNNNNNNNNNNNNN
NNNNNNNNNNNNNNNNNNNNNNNNNNNNNNNNNNNNNNNNNNNNNNNNNNNNNNNNNNNN
NNNNNNNNNNNNNNNNNNNNNNNNNNNNNNNNNNNNNNNNNNNNNNNNNNNNAANNATTA
TCAAGTGGACAAAAAGCTGCAACAGTTACCTTCAAATCATTGGGCCAGCAGGATGTTACA
TTCACAATTGATAATGACAATGCGATACTTCTANNNNNNNNNNNNNNNNNNNNNNNNNNN
NNNNNNNNNNNNNNNNNNNNNNNNNNNNNNNNNNNNNNNNNNNNNNNNNNNNNNNNNNNN
NNNNNNNNNNNNNNNNNNNNNNNNNNNNNNNNNNNNNNNNNNNNNNNNNNNNNNNNNNNN
NNNNNNNNNNNNNNNNNNNNNNNNNNNNNNNNNNNNNNNNNNNNNNNNNNNNNNNNNNNN
NNNNNNNNNNNNNNNNNNNNNNNNNNNNNNNNNNNNNNNNNNNNNNNNNNNNNNNNNNNN
NNNNNNNNNNNNNNNNNNNNNNNNNNNNNNNNNNNNNNNNNNNNNNNNNNNNNNNNNNNN
NNNNNNNNNNNNNNNNNNNNNNNNNNNNNNNNNNNNNNNNNNNNNNNNNNNNNNNNNNNN
NNNNNNNNNNNNNNNNNNNNNNNNNNNNNNNNNNNNNNNNNNNNNNNGTTTTACTATCAG
CCNNNNNNNNNNNNNNNNNNNNNNNNNNNNNNNNNNNNNNNNNNNNNNNNNNNNNNNNNN
NNNNNNNNNNNNNNNNNNNNNNNNNNNNNNNNNNNNNNNNNNNNNNNNNNNNNNNNNNNN
NNNNNN
>Contig1147|Mytilus_trossulus|GA36K|Allele_2
------------------------------------------------------------
------------------------------------------------------------
------------------------------------------------------------
------------------------------------------------------------
------------------------------------------------------------
------------------------------------------------------------
------------------------------------------------------------
------------------------------------------------------------
---------------------------------NNNNNNNNNNNNNNNNNNNNNNNNNNN
NNNNNNNNNNNNNNNNNNNNNNNNNNNNNNNNNNNNNNNNNNNNNNNNNNNNNNNNNNNN
NNNNNNNNNNNNNNNNNNNNNNNNNNNNNNNNNNNNNNNNNNNNNNNNNNNNNNNNNNNN
NNNNNNNNNNNNNNNNNNNNNNNNNNNNNNNNNNNNNNNNNNNNNNNNNNNNNNNNNNNN
NNNNNNNNNNNNNNNNNNNNNNNNNNNNNNNNNNNNNNNNNNNNNNNNNNNNNNNNNNNN
NNNNNNNNNNNNNNNNNNNNNNNNNNNNNNNNNNNNNNNNNNNNNNNNNNNNNNNNNNNN
NNNNNNNNNNNNNNNNNNNNNNNNNNNNNNNNNNNNNNNNNNNNNNNNNNNNAANNATTA
TCCAGTGGACAAAAGGCTGCAACAGTTACCTTCAAATCATTGGGCCAGCAGGATGTTACG
TTCACAATTGATAATGACAATGCGATACTTCTANNNNNNNNNNNNNNNNNNNNNNNNNNN
NNNNNNNNNNNNNNNNNNNNNNNNNNNNNNNNNNNNNNNNNNNNNNNNNNNNNNNNNNNN
NNNNNNNNNNNNNNNNNNNNNNNNNNNNNNNNNNNNNNNNNNNNNNNNNNNNNNNNNNNN
NNNNNNNNNNNNNNNNNNNNNNNNNNNNNNNNNNNNNNNNNNNNNNNNNNNNNNNNNNNN
NNNNNNNNNNNNNNNNNNNNNNNNNNNNNNNNNNNNNNNNNNNNNNNNNNNNNNNNNNNN
NNNNNNNNNNNNNNNNNNNNNNNNNNNNNNNNNNNNNNNNNNNNNNNNNNNNNNNNNNNN
NNNNNNNNNNNNNNNNNNNNNNNNNNNNNNNNNNNNNNNNNNNNNNNNNNNNNNNNNNNN
NNNNNNNNNNNNNNNNNNNNNNNNNNNNNNNNNNNNNNNNNNNNNNNGTTTTACTATCAG
CCNNNNNNNNNNNNNNNNNNNNNNNNNNNNNNNNNNNNNNNNNNNNNNNNNNNNNNNNNN
NNNNNNNNNNNNNNNNNNNNNNNNNNNNNNNNNNNNNNNNNNNNNNNNNNNNNNNNNNNN
NNNNNN
>Contig1150|Mytilus_trossulus|GA36K|Allele_1
NNNNNNNNNNNNNNNNNNNNNNNNNNNNNNNNNNNNNNNNNNNNNNNNNNNNNNNNNNNN
NNNNNNNNNNNNNNNNNNNNNNNNNNNNNNNNNNNNNNNNNNNNNNNNNNNNNNNNNNNN
NNNNNNNNNNNNNNNNNNNNNNNNNNNNNNNNNNNNNNNNNNNNNNNNNNNNNNNNNNNN
NNNNNNNNNNNNNNNNNNNNNNNNNNNNNNNNNNNNNNNNNNNNNNNNNNNNNNNNNNNN
NNNNNNNNNNATATNNNNNNNNNNNNNNNNNNNNNNNNNNNNNNNNNNNNNNNNNNNNNN
NNNNNNNNNNNNNNNNNNNNNNNNNNNNNNNNNNNNNNNNNNNNNNNNNNNNNNNNNNNN
NNNNNNNNNNNNNNNNNNNNNNNNNNNNNNNNNNNNNNNNNNNNNNNNNNNNNNNNNNNN
NNNNNNNNNNNNNNNNNNNNNNNNNNNNNNNNNNNNNNNNNNNNNNNNNNNNNNNNNNNN
NNNNNNNNNNNNNNNNNNNNNNNNNNNNNNNNNNNNNNNNNNNNNNNNNNNNNNNNNNNN
NNNNNNNNNNNNNNNNNNNNNNNNNNNNNNNNNNNNNNNNNNNNNNNNNNNNNNNNNNNN
NNNNNNNNNNNNNNNNNNNNNNNNNNNNNNNNNNNNNNNNNNNNNNNNNNNNNNNNNNNN
NNNNNNNNNNNNNNNNNNNNNNNNNNNNNNNNNNNNNNNNNNNNNNNNNNNNNNNNNNNN
NNNNNNNNNNNNNNNNNNNNNNNNNNNNNNNNNNNNNNNNNNNNNNNNNNNNNNNNNNNN
NNNNNNNNNNNNNNNNNNNNNNNNNNNNNNNNNNNNNNNNNNNNNNNNNNNNNNNNNNNN
NNNNNNNNNNNNNNNNNNNNNNNNNNNNNNNNNNNNNNNNNNNNNNNNNNNNNNNNNNNN
NNNNNNNNNNNNNNNNNNNNNNNNNNNNNNNNNNNNNNTGAAGGTTCCGTGAAGCTGCCA
TCTCACAATCTCTACAATACCAATTTACATCTAATAAATTCAATANATATGATNCAAGAA
CNNNNNNNNAACAACTTANNNNNNNNNNNNNNNNNNNNNNNNNNNNNNNNNNNNNNNNNN
NNNNNNNNNNNNNNNNNNNNNNNNNNNNNNNNNNNNNNNNNNNNNNNNNNNNNNNNNNNN
NNNNNNNNNNNNNNNNNN
>Contig1150|Mytilus_trossulus|GA36K|Allele_2
NNNNNNNNNNNNNNNNNNNNNNNNNNNNNNNNNNNNNNNNNNNNNNNNNNNNNNNNNNNN
NNNNNNNNNNNNNNNNNNNNNNNNNNNNNNNNNNNNNNNNNNNNNNNNNNNNNNNNNNNN
NNNNNNNNNNNNNNNNNNNNNNNNNNNNNNNNNNNNNNNNNNNNNNNNNNNNNNNNNNNN
NNNNNNNNNNNNNNNNNNNNNNNNNNNNNNNNNNNNNNNNNNNNNNNNNNNNNNNNNNNN
NNNNNNNNNNATATNNNNNNNNNNNNNNNNNNNNNNNNNNNNNNNNNNNNNNNNNNNNNN
NNNNNNNNNNNNNNNNNNNNNNNNNNNNNNNNNNNNNNNNNNNNNNNNNNNNNNNNNNNN
NNNNNNNNNNNNNNNNNNNNNNNNNNNNNNNNNNNNNNNNNNNNNNNNNNNNNNNNNNNN
NNNNNNNNNNNNNNNNNNNNNNNNNNNNNNNNNNNNNNNNNNNNNNNNNNNNNNNNNNNN
NNNNNNNNNNNNNNNNNNNNNNNNNNNNNNNNNNNNNNNNNNNNNNNNNNNNNNNNNNNN
NNNNNNNNNNNNNNNNNNNNNNNNNNNNNNNNNNNNNNNNNNNNNNNNNNNNNNNNNNNN
NNNNNNNNNNNNNNNNNNNNNNNNNNNNNNNNNNNNNNNNNNNNNNNNNNNNNNNNNNNN
NNNNNNNNNNNNNNNNNNNNNNNNNNNNNNNNNNNNNNNNNNNNNNNNNNNNNNNNNNNN
NNNNNNNNNNNNNNNNNNNNNNNNNNNNNNNNNNNNNNNNNNNNNNNNNNNNNNNNNNNN
NNNNNNNNNNNNNNNNNNNNNNNNNNNNNNNNNNNNNNNNNNNNNNNNNNNNNNNNNNNN
NNNNNNNNNNNNNNNNNNNNNNNNNNNNNNNNNNNNNNNNNNNNNNNNNNNNNNNNNNNN
NNNNNNNNNNNNNNNNNNNNNNNNNNNNNNNNNNNNNNTGAAGGTTCCGTGAAGCTGCCA
TCTCACAATCTCTACAATACCAATTTACATCTAATAAATTCAATANATATGATNCAAGAA
CNNNNNNNNAACAACTTANNNNNNNNNNNNNNNNNNNNNNNNNNNNNNNNNNNNNNNNNN
NNNNNNNNNNNNNNNNNNNNNNNNNNNNNNNNNNNNNNNNNNNNNNNNNNNNNNNNNNNN
NNNNNNNNNNNNNNNNNN
>Contig1152|Mytilus_trossulus|GA36K|Allele_1
ATGATTAGATCGCTCTGCAGAAAGCTCCTGACACAAAAAACAATCACTCAAGTCAGACAG
TTTAACAGAGCTTCACCATTATGTTCGGGTCAGCTGTTTGTTCATAGAGATACACCAGAA
AACAATGCTGATACTCCATTTGCCTTTACACCTGAAAATATCAAGAGATGTGAGTTGATT
ATAAAGAATTACCCAATTGGTCATCAAGCGGCAGCAGTTATTCCAATGCTAGACTTGGCC
CAGAGACAACATGGATGGCTACCAATTTCAGCTATGCATGTGGTTGGTGATATGCTTAAA
ATGCCAAAAATGAGAGTTTATGAAGTTGCAACATTTTACACAATGTTCAACAGGAACCCT
GTTGGGAAATACTTTGTACAGATCTGCACTACAACTCCATGTATGTTAGGAGGTATTGGA
TCAGATCTTATCTTAGAGGCAATTAAGAAGAATTTAGGTATTAATGCTGGAGAAACAAGT
AAAGACAATATGTTCACATTGATGGAAGTAGAATGTCTAGGTGCATGTGTTAATGCTCCC
ATGGTGCAAATTAATGACAATTATTATGAAGATTTAACTGTAGATGATATAAATGGTATA
TTAAATGATATAAAAGCTGGAAAAGTTCCAAAGGCAGGGCCAAGAAGTGGCCAGAATAAC
AGATTTGCTTCAGAACCTAAAGGTGGCCTGACTTGCCTAAATACACCACCAACAGGGCCA
GGATTTGGTTGCAGGAGTGATTTA
>Contig1152|Mytilus_trossulus|GA36K|Allele_2
ATGATTAGATCGCTCTGCAGAAAGCTCCTGACACAAAAATCAATCACTCAAGTCAGACAG
TTTCACAGAGCTTCACCATTATGTTCGGGTCAGCTGTTTGTTCATAGAGATACACCAGAA
AACAATGCTGATACTCCATTTGCCTTTACACCTGAAAATATCAAGAGATGTGAGTTGATT
ATAAAGAATTACCCAATTGGTCATCAAGCTGCAGCAGTTATTCCAATGTTAGACTTGGCC
CAGAGACAACATGGATGGCTACCAATTTCAGCTATGCATGTGGTTGGTGATATGCTTAAA
ATGCCAAAAATGAGAGTTTATGAAGTTGCAACATTTTACACAATGTTTAACAGGAATCCT
GTTGGTAAATACTTTGTACAGATCTGCACTACAACTCCATGTATGTTAGGAGGTATTGGA
TCAGATCTTATCTTAGAGGCAATTAAGAAGAATTTAGGTATTAATGCTGGAGAAACAAGT
AAAGACAATATGTTCACATTGATGGAGGTAGAATGTCTAGGTGCCTGTGTTAATGCTCCC
ATGGTGCAAATTAATGACAATTATTATGAAGATTTAACTGTAGATGATATAAATGGTATA
TTAAATGATCTAAAAGCTGGAAAAGTTCCAAAGGCAGGGCCAAGAAGTGGCCAGAATAAC
AGATTTGCTTCAGAACCTAAAGGTGGCCTGACTTGCCTAAATACACCACCAACAGGGCCA
GGATTTGGTTGCAGGAGTGATTTA
>Contig1165|Mytilus_trossulus|GA36K|Allele_1
ATGGCAGTAACTCAGACCATCATGTCTGGAGATTTAAGTGCTGTTTCTCTTGCATTGTTG
ATTGGAACTATTCTTCTGCTGATAATTCGGTCGAGGAGACCACGGATGTTTCCTCCTGGN
NNNNNNNNNNNNNNNNNNNNNNNNNNNNNNNNNNNAATAATGCGAAAAACAATGGTATAT
GCCTTTCGTGACTGGCGTAAAGACTATGGAGATATTTTCAGTGTTGCAATCGGAACTAAA
TGGGTTATTGTGATCAATGGCTACGAAAATTTGCGAGAAGCTTTCGTGAAAAAAGGGGAT
TCATTTTCAGAAAGACCAGACATTTTTGTTGTTCGGGAAATAACAACACGACACGGTATA
GTCGGAAGCAGTGGTTCAATCTGGAAGGAACAGAGATCATTTACACTTGGCGCCTTGCGC
GATTTTGGATTTGGGAAGAAAAGTCTTGAAGTGCGAGTGAAAGAAGAAGTAGAGGTATTT
TTAGGATCCGTGGAAGAAACGAAAGAACAAACATTTATGCTCACTGATAAGATACACATA
AGTATTTCTAACATCATATGTTCTATTGTATTTGGTGAAAGATTTGAATACGATGATAAA
ACGTTTGATAAATTTTTACAATTGATGAATGAAAATTTCTCGACTTCGGCTTTGGCGGGA
GTTTTGAATTTTATGCCATTTTTAACCAAGATTCCCGGTGATCTTCTGTCGGCAAAGCGT
TTAAAACATAACATAGATCAAATTATGGAGTTTGTTGAAGACAGGATTCAAGAACACCGA
AAAACATTTGATGAAGACAATCTGCGAGATTTTATTGACGCTTATATCAATGAGATGAAC
AAATGCAAAGAGGACGATACAACCAGCTTTACAGAACTTAATTTTGTGAGCACCATCAGA
GATCTCTTCATAGCCGGGACAGAGACAACAGCCACTGGTATCAAATGGGCAATTCTATAT
ATGCTACATAATCCTGGCATCCAAGATAAAATGCACGAGGAAATTTTGCACGTGGTTGGT
CTCGGACGGCTTCCTTCAATCCACGATAAGACCATGATGCCATACTGTGAAGCGGTGATT
TATGAAACACTCCGAATGGGAAACATACTTCCATTGTCAGTCCCACATGGCACAAATGAA
GATGTGATTTTTAAAGGATTTACCATTCCCAAAGACGCTGTTGTTATTGCTAACCTTGAT
TCTGTTTTAACTGACGAGGAAATATTTCCTGAACCCTCAAGATTCAGCCCTGAAAGGTTT
CTAGACAAGGAAGGAAAACTTCAAGGATTTGAAAAAGTGTTGGCGTTTTCCTTGGGAAGG
AGAACGTGTCCAGGAGAATCCTTAGCAAGAAAGGAAATGTTTCTGTTTTTAACATCTATG
GTACAACGCTTTAAGTTCCTCCCACCAAAAGGAGAACCAGCACCACCGATCGTTCGAAGA
TTAGGCATATCTTTTAGTCCAGCTCCTTACCCAATGAGAGCTANNNNNNNN---
>Contig1165|Mytilus_trossulus|GA36K|Allele_2
ATGGCAGTAACTCAGACCATCATGTCTGGAGATTTAAGTGCTGTTTCTCTTGCATTGTTG
ATTGGAACTATTCTTCTGCTGATAATTCGGTCGAGGAGACCCCGGATGTTTCCTCCTGGN
NNNNNNNNNNNNNNNNNNNNNNNNNNNNNNNNNNNGATAATGCGAAAAACAATGGTATAT
GCCTTTCGTGACTGGCGTAAAGACTATGGAGATATTTTCAGTGTTGCAATCGGAACTAAA
TGGGTTATTGTGATCAATGGCTACGAAAATTTGCGAGAAGCTTTCGTGAAAAAAGGGGAT
TCATTTTCAGAAAGACCAGACATTTTTGTTGTTCGGGAAATAACAACACGACACGGTATA
GTCGGAAGCAGTGGTTCAATTTGGAAGGAACAGAGATCATTTACACTTGGCGCCTTGCGC
GATTTTGGATTTGGGAAGAAAAGTCTTGAAGTGCGTGTGAAAGAAGAAGTAGAGGTATTT
TTAGGATCCGTGGAAGAAACGAAAGAACAAACATTTATGCTCACTGATAAGATACACATA
AGTATTTCTAACATCATATGTTCTATTGTATTTGGTGAAAGATTTGAATACGATGATAAA
ACGTTTGATAAATTTTTACAATTGATGAATGAAAATTTCTCGACTTCGGCTTTGGCGGGA
GTTTTGAATTTTATGCCATTTTTAACCAAGATTCCTGGTGATCTTCTGTCGGCAAAGCGT
TTAAAACATAACATAGATCAAATTATGGAGTTTGTTGAAGACAGGATTCAAGAACACCGA
AAAACATTTGATGAAGACAATCTGCGAGATTTTATTGACGCTTATATCAATGAGATGAAC
AAATGCAAAGAGGACGATACAACCAGCTTTACAGAACTTCATTTTGTGAGCACCATCAGA
GATCTCTTCATAGCCGGGACAGAGACAACAGCCACTGGTATCAAATGGGCAATTCTATAT
ATGCTACATAATCCTGGCATCCAAGATAAAATGCACGAGGAAATTTTGCACGTGGTTGGT
CTCGGACGGCTTCCTTCAATCCACGATAAGACCATGATGCCATACTGTGAAGCGGTGATT
TATGAAACACTCCGAATGGGAAACATACTTCCATTGTCAGTCCCACATGGCACAAATGAA
GATGTGATTTTTAAAGGATTTACCATTCCCAAAGACGCTGTTGTTATTGCTAACCTTGAT
TCTGTTTTAACTGACGAGGAAATATTTCCTGAACCCTCAAGATTCAGCCCTGAAAGGTTT
CTAGACAAGGAAGGAAAACTTCAAGGATTTGAAAAAGTGTTGGCGTTTTCCTTGGGAAGG
AGAACGTGTCCAGGAGAATCCTTAGCAAGAAAGGAAATGTTTCTGTTTTTAACATCTATG
GTACAACGCTTTAAGTTCCTCCCACCAAAAGGAGAACCAGCACCACCGATCGTTCGAAGA
TTAGGCATATCTTTTAGTCCAGCTCCTTACCCAATGAGAGCTANNNNNNNN---
>Contig1177|Mytilus_trossulus|GA36K|Allele_1
------------------------------------------------------------
------------------------------------------------------------
------------------------------------------------------------
------------------------------------------------------------
------------------------------------------------------------
------------------------------------------------------------
------------------------------------------------------------
------------------------------------------------------------
------------------------------------------NNNNNNNNNNNNNNNNNN
NNNNNNNNNNNNNNNNNNNNNNNNNNNNNNNNNNNNNNNNNNNNNNNNNNNNNNNNNNNN
NNNNNNNNNNNNNNNNNNNNNNNNNNNNNNNNNNNNNNNNNNNNNNNNNNNNNNNNNNNN
NNNNNNNNNNNNNNNNNNNNNNNNNNNNNNNNNNNNNNNNNNNNNNNNNNNNNNNNNNNN
NNNNNNNNNNNNNNNNNNNNNNNNNNNNNNNNNNNNNNNNNNNNNNNNNNNNNNNNNNNN
NNNNNNNNNNNNNNNNNNNNNNNNNNNNNNNNNNNNNNNNNNNNNNNNNNNNNNNNNNNN
NNNNNNNNNNNNNNNNNNNNNNNNNNNNNNNNNNNNNNNNNNNNNNNNNNNNNNNNNNNN
NNNNNNNNNNNNNNNNNNNNNNNNNNNNNNNNNNNNNNNNNNNNNNNNNNNNNNNNNNNN
NNNNNNNNNNNNNNNNNNNNNNNNNNNNNNNNNNNNNNNNNNNNNNNNNNNNNNNNNNNN
NNNNNNNNNNNNNNNNNNNNNNNNNNNNNNNNNNNNNNNNNNNNNNNNNNNNNNNNNNNN
NNNNNNNNNNNNNNNNNN------------------------------------------
------------------------------------------------------------
------------------------------------------------------------
------------------------------------------------------------
------------------------------------------------------------
------------------------------------------------------------
------------------------------------------------------------
------------------------------------------------------------
------------------------------------------------------------
------------------------------------------------------------
------------------------------------------------------
>Contig1177|Mytilus_trossulus|GA36K|Allele_2
------------------------------------------------------------
------------------------------------------------------------
------------------------------------------------------------
------------------------------------------------------------
------------------------------------------------------------
------------------------------------------------------------
------------------------------------------------------------
------------------------------------------------------------
------------------------------------------NNNNNNNNNNNNNNNNNN
NNNNNNNNNNNNNNNNNNNNNNNNNNNNNNNNNNNNNNNNNNNNNNNNNNNNNNNNNNNN
NNNNNNNNNNNNNNNNNNNNNNNNNNNNNNNNNNNNNNNNNNNNNNNNNNNNNNNNNNNN
NNNNNNNNNNNNNNNNNNNNNNNNNNNNNNNNNNNNNNNNNNNNNNNNNNNNNNNNNNNN
NNNNNNNNNNNNNNNNNNNNNNNNNNNNNNNNNNNNNNNNNNNNNNNNNNNNNNNNNNNN
NNNNNNNNNNNNNNNNNNNNNNNNNNNNNNNNNNNNNNNNNNNNNNNNNNNNNNNNNNNN
NNNNNNNNNNNNNNNNNNNNNNNNNNNNNNNNNNNNNNNNNNNNNNNNNNNNNNNNNNNN
NNNNNNNNNNNNNNNNNNNNNNNNNNNNNNNNNNNNNNNNNNNNNNNNNNNNNNNNNNNN
NNNNNNNNNNNNNNNNNNNNNNNNNNNNNNNNNNNNNNNNNNNNNNNNNNNNNNNNNNNN
NNNNNNNNNNNNNNNNNNNNNNNNNNNNNNNNNNNNNNNNNNNNNNNNNNNNNNNNNNNN
NNNNNNNNNNNNNNNNNN------------------------------------------
------------------------------------------------------------
------------------------------------------------------------
------------------------------------------------------------
------------------------------------------------------------
------------------------------------------------------------
------------------------------------------------------------
------------------------------------------------------------
------------------------------------------------------------
------------------------------------------------------------
------------------------------------------------------
>Contig1186|Mytilus_trossulus|GA36K|Allele_1
NNNNNNNNNNNNNNNNNNNNNNNNNNNNNNNNNNNNNNNNNNNNNNNNNNNNNNNNNNNN
NNNNNNNNNNNNNNNNNNNNNNNNNNNNNNNNNNNNNNNNAGAAAGNNAANNNNNNNNNN
NNNNNNNNNNNNNNNNNNNNNNNNNNNNNNNNNNNNNNNNNNNNNNNNNNNNNNNNNNNN
NNNNNNNNNNNNNNNNNNNNNNNNNNNNNNNNNNNNNNNNNNNNNNNNNNNNNNNNNNNN
NNNNNNNNNNNNNNNNNNNNNNNNNNNNNNNNNNNNNNNNNNNNNNNNNNNNNNNNNNNN
NNNNNNNNNNNNNNNNNNNNNNNNNNNNNNNNNNNNNNNNNNNNNNNNNNNNNNNNNNNN
NNNNNNNNNNNNNNNNNNNNNNNNNNNNNNNNNNNNNNNNNNNNNNNNNNNNNNNNNNNN
NNNNNNNNNNNNNNNNNNNNNNNNNNNNNNNNNNNNNNNNNNNNNNNNNNNNNNNNNNNN
NNNNNNNNNNNNNNNNNNNCCCAGATGGAGGAAGCCATATTGGAAAGTGGCACGAATAAA
CGTTTAGTCCTTATATTAAATAAAATAGACTTGGTACCAAGAGAAAATGTTGAAGAATGG
CTGAAACATTTGAGAAATGAGTTCCCAACACTTGCATTTAAGGCTTCTACACAAACTCAG
NNCACAAATCTTAGTAGAGCAAAAGTTCNNNNNNNNNNNNNNNNTGATGATCTTTTGAAG
TCTAGTCATTGTTTAGGGGCAGACATGTTGATGAAGTTACTGGGAAATTATTGCCGGAAT
AAAGATATCAAATCTGCTATACGTGTTGGAGTAGTGGGATTCCCTAATACTGGTAAAAGT
AGTATTATAAATAGCTTGAAACGTGCCAAAGCCTGTAATGTTGGATCCATGCCAGGAATG
ACAAGAACAATGCAAGAAGTACATCTAGATAAACACATCAAATTACTAGACAGTCCTGGA
ATTGTCATGGCAACAGGGACATCTGACACATCTGTGATATTAAGAAACTGTGTCAAGCTT
GAAACCTTGGATGATCCCATCACACCAGTGGAAGCAATATTAAAAAGATGTTCTAAACAA
CAGATGNNNTTACNNNNNNNNATTCNNNNNNNNNNNNNNNNNNNNNNNTTTTTAGCNNNN
NTGGCGAGAAGGANNGGTAGATTAAGGAAGGGAGGGATTCCAGATAAAAACAAAGCGGCT
AGATCTATTATACAAGATTGGACATGCGGGAAAATAAAATATTTCACACATCCTCCTGAA
CAACATACATTACCAACACATGTAAGTGCATCCCTTGTGACACAGATGGGCAAAGAATTC
AGTATAGATGATCTTATCGAGGTGGAACAGAAAACTTTACAAGGCTTGGATTGTAAAAGT
AGTAAGCACATGTTGGTAGAGTCATTAGGTCCAGCCCAGGCAATCATGGACGATTCAGAA
ATTGATTNATNNNNNNNNNNNNNNNNNNNNNNNNNNNNNNNNNNNNNNNNNNNNNNNNNN
NNNNNNNNNNNNNNNNNNNNNNNNNNNNNNNNNNNNNNNNNNNNNNNNNNNNNNNNNNNN
NNNNNNNNNNNNNNNNNNNNNNNNNNNNNNNNNNNNNNNNNNNNNNNNNNNNNNNNNNNN
NNNNNN------NNNNNNNNNNNNNNNNNNNNNNNNNNNNNNNNNNNNNNNNNNNNNNNN
NNNNNNNNNNNNNNNNNNNNNNNNNNNNNNNNNNNNNNNNNNNNNNNNNNNNNNNNNNNN
NNNNNNNNNNNNNNNNNNNNNNNNNNNNNNNNNNNNNNNNNNNNNNNNNNNNNNNNNNNN
NNNNNNNNNNNNNNNNNNNNNNNNNNNNNNNNNNNNNNNNNNNNNNNNNNNNNNNNNNNN
NNN
>Contig1186|Mytilus_trossulus|GA36K|Allele_2
NNNNNNNNNNNNNNNNNNNNNNNNNNNNNNNNNNNNNNNNNNNNNNNNNNNNNNNNNNNN
NNNNNNNNNNNNNNNNNNNNNNNNNNNNNNNNNNNNNNNNAGAAAGNNAANNNNNNNNNN
NNNNNNNNNNNNNNNNNNNNNNNNNNNNNNNNNNNNNNNNNNNNNNNNNNNNNNNNNNNN
NNNNNNNNNNNNNNNNNNNNNNNNNNNNNNNNNNNNNNNNNNNNNNNNNNNNNNNNNNNN
NNNNNNNNNNNNNNNNNNNNNNNNNNNNNNNNNNNNNNNNNNNNNNNNNNNNNNNNNNNN
NNNNNNNNNNNNNNNNNNNNNNNNNNNNNNNNNNNNNNNNNNNNNNNNNNNNNNNNNNNN
NNNNNNNNNNNNNNNNNNNNNNNNNNNNNNNNNNNNNNNNNNNNNNNNNNNNNNNNNNNN
NNNNNNNNNNNNNNNNNNNNNNNNNNNNNNNNNNNNNNNNNNNNNNNNNNNNNNNNNNNN
NNNNNNNNNNNNNNNNNNNCCCAGATGGAGGAAGCCATATTGGAAAGTGGCACGAATAAA
CGTTTAGTCCTTATATTAAATAAAATAGACTTGGTACCAAGAGAAAATGTTGAAGAATGG
CTGAAACATTTGAGAAATGAGTTCCCAACACTTGCATTTAAGGCTTCTACACAAACTCAG
NNCACAAATCTTAGTAGAGCAAAAGTTCNNNNNNNNNNNNNNNNTGATGATCTTTTGAAG
TCTAGTCATTGTTTAGGGGCAGACATGTTGATGAAGTTACTGGGAAATTATTGCCGGAAT
AAAGATATCAAATCTGCTATACGTGTTGGAGTAGTGGGATTCCCTAATACTGGTAAAAGT
AGTATTATAAATAGCTTGAAACGTGCCAAAGCCTGTAATGTTGGATCCATGCCAGGAATG
ACAAGAACAATGCAAGAAGTACATCTAGATAAACACATCAAATTACTAGACAGTCCTGGA
ATTGTCATGGCAACAGGGACATCTGACACATCTGTGATATTAAGAAACTGTGTCAAGCTT
GAAACCTTGGATGATCCCATCACACCAGTGGAAGCAATATTAAAAAGATGTTCTAAACAA
CAGATGNNNTTACNNNNNNNNATTCNNNNNNNNNNNNNNNNNNNNNNNTTTTTAGCNNNN
NTGGCTAGAAGGANNGGTAGATTAAGGAAGGGAGGGATTCCAGATAAAAACAAAGCTGCT
AGATCTATTATACAAGATTGGACATGCGGGAAAATAAAATATTTCACACATCCTCCTGAA
CAACATACATTACCAACACATGTAAGTGCATCCCTTGTGACACAGATGGGCAAAGAATTC
AGTATAGATGATCTTATCGAGGTGGAACAGAAAACTTTACAAGGCTTGGATTGTAAAAGT
AGTAAGCACATGTTGGTAGAGTCATTAGGTCCAGCCCAGGCAATCATGGACGATTCAGAG
ATTGATTNATNNNNNNNNNNNNNNNNNNNNNNNNNNNNNNNNNNNNNNNNNNNNNNNNNN
NNNNNNNNNNNNNNNNNNNNNNNNNNNNNNNNNNNNNNNNNNNNNNNNNNNNNNNNNNNN
NNNNNNNNNNNNNNNNNNNNNNNNNNNNNNNNNNNNNNNNNNNNNNNNNNNNNNNNNNNN
NNNNNN------NNNNNNNNNNNNNNNNNNNNNNNNNNNNNNNNNNNNNNNNNNNNNNNN
NNNNNNNNNNNNNNNNNNNNNNNNNNNNNNNNNNNNNNNNNNNNNNNNNNNNNNNNNNNN
NNNNNNNNNNNNNNNNNNNNNNNNNNNNNNNNNNNNNNNNNNNNNNNNNNNNNNNNNNNN
NNNNNNNNNNNNNNNNNNNNNNNNNNNNNNNNNNNNNNNNNNNNNNNNNNNNNNNNNNNN
NNN
>Contig1192|Mytilus_trossulus|GA36K|Allele_1
------------------------------ATGATGGAAGCAATCTCCAACGCGGTGAAA
AACAACCCGTTCAGCAGCCCTTTCCATCAGGCTAAATGTGAAGGTTTCAAAGTGAACGAA
ACACGAACAATCGCCGCTGCATCTGCTAAAGAGGAGACCAGCTGTGAATTTGGATCTAAC
AAGTACTATGCCTTATGTGGTTTTGGTGGTTTATTGAGTTGCGGCATAACACACACAGCT
GTAGTGCCACTTGATTTGGTTAAATGTAGAATTCAAGTACAACCTGAAAAATATGGTGGT
ATCATCAAAGGCTTCAAAGTATCTATCAAAGAAGGAGGTGCTTTGGAACTGACTAAAGGA
TGGGCTCCAACATTAATTGGTTATTCAATGCAAGGAATTTGCAAATTTGGATTCTATGAA
GTCTTCAAGATATTTTATGGAAACTTATTAGGAGAGGNNNNNNNNNNNNNN---------
------------------------------------------------------------
---------------
>Contig1192|Mytilus_trossulus|GA36K|Allele_2
------------------------------ATGATGGAAGCAATCTCCAACGCGGTGAAA
AACAACCCGTTCAGCAGCCCTTTCCATCAGGCTAAATGTGAAGGTTTCAAAGTGAACGAA
ACACGAACAATCGCCGCTGCATCTGCTAAAGAGGAGACCAGCTGTGAATTTGGATCTAAC
AAGTACTATGCCTTATGTGGTTTTGGTGGTTTATTGAGTTGCGGCATAACACACACAGCT
GTAGTGCCACTTGATTTGGTTAAATGTAGAATTCAAGTACAACCTGAAAAATATGGTGGT
ATCATCAAAGGCTTCAAAGTATCTATCAAAGAAGGAGGTGCTTTGGAACTGACTAAAGGA
TGGGCTCCAACTTTAATTGGTTATTCAATGCAAGGAATTTGCAAATTTGGATTCTATGAA
GTCTTCAAGATATTTTATGGAAACTTATTAGGAGAGGNNNNNNNNNNNNNN---------
------------------------------------------------------------
---------------
>Contig1193|Mytilus_trossulus|GA36K|Allele_1
NNNNNNNNNNNNNNNNNNNNNNNNNNNNNNNNNNNNNNNNNNNNNNNNNNNNNNNNNNNN
NNNNNNNNNNNNNNNNNNNNNNNNNNNNNNNNNNNNNNNNNNNNNNNNNNNNNNNNNNNN
NNNNNNNNNNNNNNNNNNNNNNNNNNNNNNNNNNNNNNNNNNNNNNNNNNNNNNNNNNNN
NNNNNNNNNNNNNNNNNNNNNNNNNNNNNNNNNNNNNNNNNNNNNNNNNNNNNNNNNNNN
NNNNNNNNNNNNNNNNNNNNNNNNNNNNNNNNNNNNNNNNNNNNNNNNNNNNNNNNNNNN
NNNNNNNNNNNN
>Contig1193|Mytilus_trossulus|GA36K|Allele_2
NNNNNNNNNNNNNNNNNNNNNNNNNNNNNNNNNNNNNNNNNNNNNNNNNNNNNNNNNNNN
NNNNNNNNNNNNNNNNNNNNNNNNNNNNNNNNNNNNNNNNNNNNNNNNNNNNNNNNNNNN
NNNNNNNNNNNNNNNNNNNNNNNNNNNNNNNNNNNNNNNNNNNNNNNNNNNNNNNNNNNN
NNNNNNNNNNNNNNNNNNNNNNNNNNNNNNNNNNNNNNNNNNNNNNNNNNNNNNNNNNNN
NNNNNNNNNNNNNNNNNNNNNNNNNNNNNNNNNNNNNNNNNNNNNNNNNNNNNNNNNNNN
NNNNNNNNNNNN
>Contig1198|Mytilus_trossulus|GA36K|Allele_1
------------------------------------------------------------
ATGTCAGTAAGAACAATCACAGAGGACTCACAATTTCAAACAGAGTTAACAAATGCAGGA
ACCAAATTAGTTGTTGTGGACTTCTATGCCACATGGTGTGGCCCATGCCAAAGGATAGCT
CCAATTTATGTAGAACTGAGTACAAAATATCCTACAGTTGTATTTCTTAAGGTTGATGTA
GACCAATGTCAGGAGACAGGGGCCAGAGAAGGGATATCTGCTATGCCAACATTTATCTTC
TACAAAAACAAAACAAAAATAGATACAATGAGAGGTGCCGACCCTAATGCACTGGAAGAA
AAGATAAAACAATGGAAAGGTGGAGATTCTGAGGGGCAAGAAGATGATGTAACAGTGAAG
GGACATTTAGATATTGGATCATTCATCAGTTCCAAGGGCTGTGAGTGTTTAAATGAATCA
GATGAACATACACTGGAACATGCATTGTCAACCAAGGGAGGCTACCTGGAATCAGACTGT
GACGAACAGTTAATTATAAATCTGGAATTCTCACAGAATATGAAACTTCACTCATTGAAA
CTTTATGCCCCTGAAGATAAAGGACCAAAGACAGTAAAAATATTTCAAAATTTAACAAAA
TCATTAGATTTTGACACTGCAGAGAATATGATCGCAACACAAGAACTAGAACTAACACCA
GCTGATGTTAAAGAAGGGACACTTATACCACTTAGATATGTTAAATTCCAAAATGTTGGC
AGTGTAACGATATTTATAAAGGATAACTTAGGTGGAGGTGATGTAACACAGATAGATTAT
CTAGGACTTGTAGGAACTCCAGTGGCTAAAACTAACATGACAGATTTTAAACGGGTTGCA
GGAAAGAAAGGAGAGAGTCAT
>Contig1198|Mytilus_trossulus|GA36K|Allele_2
------------------------------------------------------------
ATGTCAGTAAGAACAATCACAGAGGACTCACAATTTCAGACAGAGTTAACAAATGCTGGT
ACCAAATTAGTTGTTGTGGACTTCTATGCCACTTGGTGTGGCCCATGTCAGAGGATAGCT
CCAATTTATGTTGAACTGAGTACAAAATATCCTACAGTTGTGTTTCTTAAGGTTGATGTA
GATCAATGTCAGGAGACAGGGGCCAGAGAAGGGATTTCTGCTATGCCAACATTTATCTTC
TACAAAAACAAAACAAAAATAGATACAATGAGAGGTGCCGACCCTAATGCACTGGAAGAA
AAGATAAAGCAATGGAAAGGTGGAGATTCTGAGGGGCAGGAGGATGATGTAACGGTGAAG
GGACATTTAGATATTGGATCATTTATCAGTTCCAAGGGCTGTGAGTGTTTAAATGAATCA
GATGAACATACACTGGAACATGCATTGTCAACCAAGGGAGGCTACCTGGAATCAGACTGT
GACGAACAGTTAATTATAAATCTGGAATTCTCACAGAATATGAAACTTCACTCATTGAAG
CTTTATGCCCCTGAAGATAAAGGACCAAAGACTGTAAAAATATTTCAAAATTTAACAAAA
TCATTAGATTTTGACACTGCAGAGAATATGATTGCAACACAAGAATTAGAACTAACACCA
GCTGATGTTAAAGAAGGGACACTTATACCACTTAGATATGTTAAATTCCAAAATGTTGGC
AGTGTAACGATATTTATAAAGGATAACTTAGGTGGAGGTGATGTAACACAGATAGATTAT
CTAGGACTTGTAGGAACTCCAGTGGCTAAAACTAACATGACAGATTTTAAACGGGTTGCC
GGAAAGAAAGGAGAGAGTCAT
>Contig1217|Mytilus_trossulus|GA36K|Allele_1
NNNNNNNNNNNNNNNNNNNNNNNNNNNNNNNNNNNNNNNNCTGGAGCTTTGTTCGGTGGA
AATAGTCGCTCTCAGAGCAAGAATCTGGTTGAATTTCGATGTGGCAAAATGTTCATGAAA
GAGAAAATGGTCCACCCAGATAAAAGGAAGGGGTTGCTCTACGTGTACCAGGCTGAAGAC
TCTCTGATGCACTTTTGTTGGAAGGACAGGGGCACCGGCACAATCGAAGATGATTTGATA
ATCTTCCCAGATGATATTGAGTTCAAACATGTTACTCAGTGTACAACAGGAAGAGTCTAT
GTCCTCAAGTTCAAGACATCAAGCAGAAAGTTCTTCTTTTGGATGCAGGAACCTAAGAAC
GACAAGGATGAGGAATACCGCAAGAAAGTTAACGAATATCTGAATAATCCACCAACACCA
GGGTCCAGTCGGGGAGCTGGACTATCTTCTGATCTCTCTGGACTAGGTGATTCCGATTTA
CAGAGTATACTAGGAGGAATGAGCCAGCAACAACTCATGCAGTTATTAGGACCAATGGGA
ATGGGTGGTCCAGGCGGTGGACTGTCTGCTCTGATGGGAGCACGTCCTAGCAGTGCTCAG
TCAACAGCCTCTGAACCACCTCTGAGAGTGCAGTCATCTCCTGGTACCAGAGGATCCAGT
AATGACCAACAGAGACCAGTCACTGCTGCTGCTCTGCCTTCCCAGAATACAACAGCATCA
ACCACAACAACTACTACAGGGACCACAAGTACTACAGCAGGGGCTGCTACTACTACCTCT
ACAGGGGGCAGCAAAACACCAATACAACTCAGTGATTTACAGNNNNNNNNNNNNNNNNNN
NNN---------------------------------------------------------
------------------------------------------------------------
------------------------------------------------------------
------------------------------------------------------------
------------------------------------------------------------
------------------------------------------------------------
------
>Contig1217|Mytilus_trossulus|GA36K|Allele_2
NNNNNNNNNNNNNNNNNNNNNNNNNNNNNNNNNNNNNNNNCTGGAGCTTTGTTCGGTGGA
AATAGTCGCTCTCAGAGCAAGAATCTGGTTGAATTTCGATGTGGCAAAATGTTTATGAAA
GAGAAAATGGTCCACCCAGATAAAAGGAAGGGGTTGCTCTACGTGTATCAGGCTGAAGAC
TCTCTGATGCACTTTTGTTGGAAGGACAGGGGCACCGGCACGATTGAAGATGATTTGATA
ATCTTCCCAGATGATATTGAGTTCAAACATGTTACTCAGTGTACAACAGGGAGAGTCTAT
GTCCTTAAGTTTAAGACATCAAGTAGAAAGTTCTTCTTTTGGATGCAGGAACCTAAGAAT
GACAAGGATGAGGAATACCGTAAGAAGGTTAACGAATATCTGAATAATCCACCAACTCCA
GGGTCCAGTCGGGGAGCTGGACTATCTTCTGATTTGTCTGGACTAGGTGATTCTGATTTA
CAGAGTATTCTCGGAGGGATGAGCCAGCAACAACTGATGCAGTTATTAGGACCAATGGGA
ATGGGTGGTCCAGGCGGTGGACTGTCTGCTCTGATGGGAGCACGTCCTAGCAGTGCTCAG
TCAACAGCCTCTGAACCACCTCTGAGAGTGCAGTCATCTCCTGGTACCAGAGGATCCAGT
AATGACCAACAGAGACCAGTCACTGCTGCTGCTCTTCCTTCCCAGAATACAACAGCATCA
ACCACAACAACTACTACAGGGACCACAAGTACTACGGCAGGGGCTGCTACTACTACCTCT
ACAGGGGGCAGCAAAACACCAATACAACTCAGTGATTTACAGNNNNNNNNNNNNNNNNNN
NNN---------------------------------------------------------
------------------------------------------------------------
------------------------------------------------------------
------------------------------------------------------------
------------------------------------------------------------
------------------------------------------------------------
------
>Contig1220|Mytilus_trossulus|GA36K|Allele_1
------------------------------------------------------------
------------------------------------------------------------
------------------------------------------------------------
------------------------------------------------------------
------------------------------------------------------------
------------------------------------------------------------
------------------------------------------------------------
------------------------------------------------------------
------------------------------------------------------------
------------------------------------------------------------
------------------------------------------------------------
------------------------------------------------------------
------------------------------------------------------------
------------------------------------------------------------
------------------------------------------------------------
------------------------------------------------------------
------------------------------------------------------------
------------------------------------------------------------
------NNNNNNNNNNNNNNNNNNNNNNNNNNNNNNNNNNNNNNNNNNNNNNNNNNNNNN
NNNNNNNNNNNNNNNNNNNNNNNNNNNNNNNNNNNNNNNNNNNNNNNNNNNNNNNNNNNN
NNNNNNNNNNNNNNNNNNNNNNNNNNNNNNNNNNNNNNNNNNNNNNNNNNNNNNNNNNNN
NNNNNNNNNNNNNNNNNNNNNNNNNNNNNNNNNNNNNNNNNNNNNNNNNNNNNNNNNNNN
NNNNNNNNNNNNNNNNNNNNNNNNNNNNNNNNNNNNNNNNNNNNNNNNNNNNNNNNNNNN
NNNNNNNNNNNNNNNNNNNNNNNNNNNNNNNNNNNNNNNNNNNNNNNNNNNNNNNNNNNN
NNNNNNNNNNNNNNNNNNNNNNNNNNNNNNNNNNNNNNNNNNNNNNNNNNNNNNNNNNNN
NNNNNNNNNNNNNNNNNNNNNNNNNNNNNNNNNNNNNNNNNNNNNNNNNNNNNNNNNNNN
NNNNNNNNNNNNNNNNNNNNNNNNNNNNNNNNNNNNNNNNNNNNNNNNNNNNNNNNNNNN
NNNNNNNNNNNNNNNNNNNNNNNNNNNNNNNNNNNNNNNNNNNNNNNNNNNNNNNNNNNN
NNNNNNNNNNNNNNNNNNNNNNNNNNNNNNNNNNNNNNNNNNNNNNNNNNNNNNNNNNNN
NNNNNNNNNNNNNNNNNNNNNNNNNNNNNNNNNNNNNNNNNNNNNNNNNNNNNNNNNNNN
NNNNNNNNNNNNNNNNNNNNNNNNNNNNNNNNNNNNNNNNNNNNNNNNNNNNNNNNNNNN
NNNNNNNNNNNNNNNNNNNNNNNNNNNNNNNNNNNNNNNNNNNNNNNNNNNNNNNNNNNN
NNNNNNNNNNNNNNNNNNNNNNNNNNNNNNNNNNNNNNNNNNNNNNNNNNNNNNNNNNNN
NNNNNNNNNNNNNNNNNNNNNNNNNNNNNNNNNNNNNNNNNNNNNNNNNNNNNNNNNNNN
NNNNNNNNNNNNNNNNNNNNNNNNNNNNNNNNNNNNNNNNNNNNNNNNNNNNNNNNNNNN
NNNNNNNNNNNNNNNNNNNNNNNNNNNNNNNNNNNNNNNNNNNNNNNNNNNNNNNNNNNN
NNNNNNNNNNNNNNNNNNNNNNNNNNNNNNNNNNNNNNNNNNNNNNNNNNNNNNNNNNNN
NNNNNNNNNNNNNNNNNNNNNNNNNNNNNNNNNNNNNNNNNNNNNNNNNNNNNNNNNNNN
NNNNNNNNNNNNNNNNNNNNNNNNNNNNNNNNNNNNNNNNNNNNNNNNNNNNNNNNNNNN
NNNNNNNNNNNNNNNNNNNNNNNNNNNNNNNNNNNNNNNNNNNNNNNNNNNNNNNNNNNN
NNNNNNNNNNNNNNNNNNNNNNNNNNNNNNNNNNNNNNNNNNNNNNNNNNNNNNNNNNNN
NNNNNNNNNNNNNNNNNNNNNNNNNNNNNNNNNNNNNNNNNNNNNNNNNNNNNNNNNNNN
NNNNNNNNNNNNNNNNNNNNNNNNATGAATCATACCCTGANNNNNNNNNNNNNNNNNNNN
NNNNNNNNNNNNNNNNNNNNNNNNNNNNNNNNNNNNNNNNNNNNNNNNNNNNNNNNNNNN
NNNNNNNNNNNNNNNNNNNNNNNNNNNNNNNNNNNNNNNNNNNNNNNNNNNNNTGTAGCT
AACNNNNNNNNNNNNNNNNNNNNNNNNNNNNNNNNNNNNNNNNNNNNNNNNNNNNNNNNN
NCAAGATTCTACNCAACTTATGATTTATTCAACTNNNNNNNNNNNNNNNNNNNNNGNTCN
NNNNNNNNNNNNNNNNNNNNNNNNNTCAATGTCGCANCAGTGATAAAAGCAACATTTACA
ACNATAANACTTTTCCTGGGATTCATCGTAAAACATTATCTATCAAGAGTGACT------
------------------------------------------------------------
------------------------------------------------------------
------------------------------------------------------------
------------------------------------------------------------
------------------------------------------------------------
------------------------------------------------------------
------------------------------------------------------------
------------------------------------------------------------
------------------------------------------------------------
------------------------------------------------------------
------------------------------------------------------------
------------------------------------------------------------
------------------------------------------------------------
------------------------------------------------------------
------------------------------------------------------------
------------------------------------------------------------
------------------------------------------------------------
------------------------------------------------------------
------------------------------------------------------------
------------------------------
>Contig1220|Mytilus_trossulus|GA36K|Allele_2
------------------------------------------------------------
------------------------------------------------------------
------------------------------------------------------------
------------------------------------------------------------
------------------------------------------------------------
------------------------------------------------------------
------------------------------------------------------------
------------------------------------------------------------
------------------------------------------------------------
------------------------------------------------------------
------------------------------------------------------------
------------------------------------------------------------
------------------------------------------------------------
------------------------------------------------------------
------------------------------------------------------------
------------------------------------------------------------
------------------------------------------------------------
------------------------------------------------------------
------NNNNNNNNNNNNNNNNNNNNNNNNNNNNNNNNNNNNNNNNNNNNNNNNNNNNNN
NNNNNNNNNNNNNNNNNNNNNNNNNNNNNNNNNNNNNNNNNNNNNNNNNNNNNNNNNNNN
NNNNNNNNNNNNNNNNNNNNNNNNNNNNNNNNNNNNNNNNNNNNNNNNNNNNNNNNNNNN
NNNNNNNNNNNNNNNNNNNNNNNNNNNNNNNNNNNNNNNNNNNNNNNNNNNNNNNNNNNN
NNNNNNNNNNNNNNNNNNNNNNNNNNNNNNNNNNNNNNNNNNNNNNNNNNNNNNNNNNNN
NNNNNNNNNNNNNNNNNNNNNNNNNNNNNNNNNNNNNNNNNNNNNNNNNNNNNNNNNNNN
NNNNNNNNNNNNNNNNNNNNNNNNNNNNNNNNNNNNNNNNNNNNNNNNNNNNNNNNNNNN
NNNNNNNNNNNNNNNNNNNNNNNNNNNNNNNNNNNNNNNNNNNNNNNNNNNNNNNNNNNN
NNNNNNNNNNNNNNNNNNNNNNNNNNNNNNNNNNNNNNNNNNNNNNNNNNNNNNNNNNNN
NNNNNNNNNNNNNNNNNNNNNNNNNNNNNNNNNNNNNNNNNNNNNNNNNNNNNNNNNNNN
NNNNNNNNNNNNNNNNNNNNNNNNNNNNNNNNNNNNNNNNNNNNNNNNNNNNNNNNNNNN
NNNNNNNNNNNNNNNNNNNNNNNNNNNNNNNNNNNNNNNNNNNNNNNNNNNNNNNNNNNN
NNNNNNNNNNNNNNNNNNNNNNNNNNNNNNNNNNNNNNNNNNNNNNNNNNNNNNNNNNNN
NNNNNNNNNNNNNNNNNNNNNNNNNNNNNNNNNNNNNNNNNNNNNNNNNNNNNNNNNNNN
NNNNNNNNNNNNNNNNNNNNNNNNNNNNNNNNNNNNNNNNNNNNNNNNNNNNNNNNNNNN
NNNNNNNNNNNNNNNNNNNNNNNNNNNNNNNNNNNNNNNNNNNNNNNNNNNNNNNNNNNN
NNNNNNNNNNNNNNNNNNNNNNNNNNNNNNNNNNNNNNNNNNNNNNNNNNNNNNNNNNNN
NNNNNNNNNNNNNNNNNNNNNNNNNNNNNNNNNNNNNNNNNNNNNNNNNNNNNNNNNNNN
NNNNNNNNNNNNNNNNNNNNNNNNNNNNNNNNNNNNNNNNNNNNNNNNNNNNNNNNNNNN
NNNNNNNNNNNNNNNNNNNNNNNNNNNNNNNNNNNNNNNNNNNNNNNNNNNNNNNNNNNN
NNNNNNNNNNNNNNNNNNNNNNNNNNNNNNNNNNNNNNNNNNNNNNNNNNNNNNNNNNNN
NNNNNNNNNNNNNNNNNNNNNNNNNNNNNNNNNNNNNNNNNNNNNNNNNNNNNNNNNNNN
NNNNNNNNNNNNNNNNNNNNNNNNNNNNNNNNNNNNNNNNNNNNNNNNNNNNNNNNNNNN
NNNNNNNNNNNNNNNNNNNNNNNNNNNNNNNNNNNNNNNNNNNNNNNNNNNNNNNNNNNN
NNNNNNNNNNNNNNNNNNNNNNNNATGAATCATACCCTGANNNNNNNNNNNNNNNNNNNN
NNNNNNNNNNNNNNNNNNNNNNNNNNNNNNNNNNNNNNNNNNNNNNNNNNNNNNNNNNNN
NNNNNNNNNNNNNNNNNNNNNNNNNNNNNNNNNNNNNNNNNNNNNNNNNNNNNTGTAGCT
AACNNNNNNNNNNNNNNNNNNNNNNNNNNNNNNNNNNNNNNNNNNNNNNNNNNNNNNNNN
NCAAGATTCTACNCAACTTATGATTTATTTAACTNNNNNNNNNNNNNNNNNNNNNGNTCN
NNNNNNNNNNNNNNNNNNNNNNNNNTCAATGTCGCANCCGTGATTAAGGCAACATTTACA
TCNATAANACTTTTCCTTGGATTCATTGTAAAACATTATCTTTCAAGAGTGACT------
------------------------------------------------------------
------------------------------------------------------------
------------------------------------------------------------
------------------------------------------------------------
------------------------------------------------------------
------------------------------------------------------------
------------------------------------------------------------
------------------------------------------------------------
------------------------------------------------------------
------------------------------------------------------------
------------------------------------------------------------
------------------------------------------------------------
------------------------------------------------------------
------------------------------------------------------------
------------------------------------------------------------
------------------------------------------------------------
------------------------------------------------------------
------------------------------------------------------------
------------------------------------------------------------
------------------------------
>Contig1221|Mytilus_trossulus|GA36K|Allele_1
ATGGTCCAGATAAAAACAAGATCTATATGTGTC---------------------------
------------TTCCTTGTTTCGTTATTGGTTAGTGAAACTACTCAAGAACCTGGGATA
TGTTTTTATGGAGAAGAAGCATGGACACAGGCAAAAGATTATTTTACACAACCATCAACT
TGCCATGAAGGAAGGCCTATTGACTGTAATGATATTCCTGACAAATGCAAAAGTGGAGTT
TATAAGGTGTTTCCAAATCAAACACAAGGATTTGATGTTTATTGTAAAATGAATTTAGAC
GAAGGACACTGGACGGTTTTTCAAAGAAGAGAAAACGGATANGTTGACTTTTACCGCGGA
TGGAATGACTACAAATCAGGATTTGGGAACCCGAAGCATGAGTTTTGGCTCGGCAACGAT
AATTTGCACTCTCTAACATCACAAGACAACTATGAAATGAGGATCGATTTAACCGATTTC
GAAGGAAACATGGCATTTGCAAAATATAATTTTTTTGCAATTGGAGATGAAAGTTCAAAG
TTCAAACTTAGTGCAAATGGATATCATGGCACTGCAGGTAACAGTTTAGAACATCACAAC
GGCCATGGTTTCTCAACCAAGGATAGAGATAACGATAATTACAATGGCCAATGTGCTTTA
AACTATCTCGGAGCCTGGTGGTTCAATAAATGTGTAACAGCAGATCTGAATGGTCAGTAT
TTCTTGAAGACGCCGGACGCGGAACATCGAGGCGTTTACTGGCGTACTTGGAAAGGAGCA
AACTATTCTTTGAAAGGCTCATTGATGATGATGCGTAGAGNNNCANNN
>Contig1221|Mytilus_trossulus|GA36K|Allele_2
ATGGTCCAGATAAAAACAAGATCTATATGTGTC---------------------------
------------TTCCTTGTTTCGTTATTGGTTAGTGAAACTACTCAAGAACCTGGGATA
TGTTTTTATGGAGAAGAAGCATGGACACAGGCAAAAGATTATTTTACACAACCATCAACT
TGCCATGAAGGAAGGCCTATTGACTGTAATGATATTCCTGACAAATGCCACAGTGGAGTT
TATAAGGTGTTTCCAAATCAAACTCAAGGATTTGATGTTTATTGTGAAATGGTTTTAGAT
GAGGGACACTGGACGGTTTTTCAAAGAAGAGAAAATGGCTANGTTGATTTTTACCGCGGA
TGGAATGACTACAAATCAGGATTTGGGAACCCGAAGCATGAGTTTTGGCTCGGCAACGAT
AATTTGCACTCTCTAACATCACAAGACAACTATGAAATGAGGATCGATTTAACCGATTTC
GAAGGAAACATGGCATTTGCAAAATATAATTTTTTTGCAATTGGAGATGAAAGTTCAAAG
TTCAAACTTAGTGCAAATGGATATCATGGCACTGCAGGTAACAGTTTAGAACATCACAAC
GGCCATGGTTTCTCAACCAAGGATAGAGATAACGATAATTACAATGGCCAATGTGCTTTA
AACTATCTCGGAGCCTGGTGGTTCAATAAATGTGTAACAGCAGATCTGAATGGTCAGTAT
TTCTTGAAGACGCCGGACGCGGAACATCGAGGCGTTTACTGGCGTACTTGGAAAGGAGCA
AACTATTCTTTGAAAGGCTCATTGATGATGATGCGTAGAGNNNCANNN
>Contig1228|Mytilus_trossulus|GA36K|Allele_1
------------------------------------------------------------
------------------------------------------------------------
------------------------------------------------------------
------------------------------------------------------------
------------------------------------------------------------
------------------------------------------------------------
------------------------------------------------------------
------------------------------------------------------------
------------------------------------------------------------
------------------------------NNNNNNNNNNNNNNNNNNNNNNNNNNNNNN
NNNNNNNNNNNNNNNNNNNNNNNNNNNNNNNNNNNNNNNNNNNNNNNNNNNNNNNNNNNN
NNNNNNNNNNNNNNNNNNNNNNCCATTTTATACAGTGACCAAGTTCAACAATTAATTGAT
TTACCACAATACGAAACTCGTGAAGAACTTAGCTTTGCTTTGGATCGAGTTGAAAAATCC
GCAGGTGGTACTCGAATGGATGAAGCCATTCGATACATCAGGACAAAGTCGTTCCGAAGA
AGCGTCTCAAGACGTCACGCAGCTCAAGTTGCTATCATTATCACAGCCANNNNNNNNNNN
NNNNNNNNNNNNNNNNNNNNNNNNNNNNNNNNNNNNNNNNNNGCGGGAATCACATTGATA
CCAATAGGAATTGGTGATGTAAATATCGAAGAACTCCGAGCGATTGCAGGTACAACAGAC
GACAGCTATCAGCATATCTTACCTACGTTCGATGACTTGGATTTTGTTCTTCCAAAAGTC
GCCATCAACACATGCGAAGTTACTGAACCAGCAATTACAGTTTCGGATATGTCATNNNNN
NNNNNNNNNNNNNNNNNNNNNNNNNNNNNNNNNNNNNNNNNNNNNNNNNNNNNNNNNNNN
NNNNNNNNNNNNNNNNNNTTTGTACAGGATCTTGTAAATGATTTGGATGTCGATAAGGAT
AAAATTCAAATAGGTGTTATGGCAGAAGACGCATGCGCGGTTCACAAAAAAGGCGAAACC
GGATTCAAACTAGGATCTAAGAAAACAAAAGAAGACGCGGTGGAAGCACTCGCAGACGAA
GCTAGTGCCGACTTTGGAAGTATGCTAAAAAGGATGCGCAGAGGTGCTTTTAGTCATAGA
CATGGAGGCAGACAGGATGCGAGAAAAATAGCAATTTTGATCATTGATGGTAATTTGGAT
GATCCCTTGAAAGCACTTTCGGAAGCACAAAGAGCTCGACTTCATGGTATTGAGGTTTAC
GTGATACAAGTTGGGGATGACCAACCACAAGAAGAGCTAATGATGATGTCGGACTCACCG
TACGGCGGAGTCAAGAATTTCTTTAAAGTTAGCAACTATAACGAACTCAGATCGTTAAAG
AAAAATATTTGGGATTCTTTGTGCGATGAATTG
>Contig1228|Mytilus_trossulus|GA36K|Allele_2
------------------------------------------------------------
------------------------------------------------------------
------------------------------------------------------------
------------------------------------------------------------
------------------------------------------------------------
------------------------------------------------------------
------------------------------------------------------------
------------------------------------------------------------
------------------------------------------------------------
------------------------------NNNNNNNNNNNNNNNNNNNNNNNNNNNNNN
NNNNNNNNNNNNNNNNNNNNNNNNNNNNNNNNNNNNNNNNNNNNNNNNNNNNNNNNNNNN
NNNNNNNNNNNNNNNNNNNNNNCCATTTTATACAGTGACCAAGTTCAACAATTAATTGAT
TTACCACAATACGAAACTCGTGAAGGACTTAGTTTTGCTTTGGATCGAGTTGAAAAATCC
GCAGGTGGTACTCGAATGGATGAAGCCATTCGATACATCAGGACAAAGTCGTTCCGAAGA
AGCGTCTCAAGACGTCACGCAGCTCAAGTTGCTATCATTATCACAGCCANNNNNNNNNNN
NNNNNNNNNNNNNNNNNNNNNNNNNNNNNNNNNNNNNNNNNNGCGGGAATCACATTGATA
CCAATAGGAATTGGTGATGTTAATATCGATGAACTCCGAGCGATTGCAGGTACAACAGAC
GACAGCTATCAGCATATCTTACCTACGTTTGATGACTTGGATTTTGTTCTTCCGAAAGTC
GCCATCAACACATGCGAAGTTACTGAGCCAGCAATTACAGTTTCGGATATGTCATNNNNN
NNNNNNNNNNNNNNNNNNNNNNNNNNNNNNNNNNNNNNNNNNNNNNNNNNNNNNNNNNNN
NNNNNNNNNNNNNNNNNNTTTGTACAGGATCTTGTAAATGATTTGGATGTCGATAAGGAT
AAAATTCAAATAGGTGTTATGGCAGAAGACGCATGCGCGGTTCACAAAAAAGGTGAAACC
GGATTCAAACTAGGATCTAAGAAAACAAAAGAAGACGCTGTGGAAGCACTCGCAGACGAA
GGTAGTGCTGACTTTGGAAGTATGCTGAAAAGGATGCGCAGAGGTGCTTTTAGTCATAGG
CATGGAGGCAGACGGGATGCGAGAAAAATAGCAATTTTGATCATTGATGGTAATTTGGAT
GATCCCTTGAAAGCCCTTTCGGAGGCACAAAGAGCTCGACTTCATGGTATTGAGGTTTAC
GTGATACAAGTTGGGGATGACCAACCGCAGGAAGAGCTAATGATGATGTCGGACTCGCCT
TATGGTGGAGTCAAGAATTTCTTTAAAGTTAGCAACTATAACGAACTCAGATCGTTAAAG
AAGAATATTTGGGATTCTTTGTGCGATGAATTG
>Contig1237|Mytilus_trossulus|GA36K|Allele_1
ATGGGTGATGCTCCTCAAGGAAATCAAGAGCAAGGCCAAGAGGTTCCAGTTAACCAAAAT
CCACAGTTTGTGACAGAAACATTTTCGTCTGTGATAGAATTTCTGCAGCAATATGGCTGG
GTTGTTTTATTTGGTATTGTGGTTCTGATTTACATAAAGGTCAAGTTAGACCCTCATATC
AGAAGAGTAAAGAAGAAAGCTGAAGATGTGATAGAACAAAAGAAATTTGACCCAGATGTA
GCACAGAGACGTATGGAACAGATGGAAAGAGCCAGACAGAGATTACAAGAACAACATGAT
GCTGAAGCAGCAAGATATGCTGAAAAACAAAGAATTAAAGAAGAAGAAAAAAGAAAACTA
AAAATAGAAGATTGGGAAAATCACCAACAAGGAAAGGGTTACAGATCTAAAGTTAAACCA
AAAGAAGAACAAGATATAAAGAAACCTTTGAAAGCTAAGCCAAGATTAAGAACCAATGAT
TACAATCCATTAATGGGAGACATGGGAGGTGCATCATATAGACCCCCAAGGAGGAGTGGA
GGNGGAGGA
>Contig1237|Mytilus_trossulus|GA36K|Allele_2
ATGGGTGATGTTCCTCAAGGAAATCAAGAGCAAGGCCAAGATGTTCCAGTTAACCAGAAT
CCACAGTTTGTGACAGAAACGTTTTCGTTTGTGATAGAATTTCTGCAGCAATATGGCTGG
TTTGTTTTATTTGGTTTTGTGGTTCTGATTTATATAAAGGTCAAGTTAGACCCTCATATC
AGAAGAGTAAAGGAGAAAGCTGAAGATGTGATAGAACAAAAGAAATTTGATCCAGATGTA
GCACAGAGACGTATGGAACAGATGGAAAGATCCAGGCAGAGATTACAAGAACAGCATGAT
GCTGAAGCAGCCAGATATGCTGAAAAACAAAGAATTAAAGATGAAGAAAAAAGAAAATTA
AAAATAGAAGATTGGGAAAATCACCAACAAGGAAAGGGTTACAGATCTAAAGTTAAACCA
AAAGAAGAAGAAGATATAAAGAAACCTTTGAAAGCTAAGCCAAGATTAAGAACTAATGAT
TACAATCCGTTAATGGGAGACATGGGAGGTGCATCATTTAGACCCCCAAGGAGGAGTGGT
GGNGGAGGA
>Contig1249|Mytilus_trossulus|GA36K|Allele_1
------------------------------------------------------------
------NNNNNNNNNNNNNNNNNNNNNNNNNNNNNNNNNNNNNNNNNNNNNNNNNNNNNN
NNNNNNNNNNNNNNNNNNNNNNNNNNNNNNNNNNNNNNNNNNNNNNNNNNNNNNNNNNNN
NNNNNNNNNNNNNNNNNNNNNNNNNNNNNNNNNNNNNNNNNNNNNNNNNNNNNNNNNNNN
NNNNNNNNNNNNNNNNNNNNNNNNNNNNNNNNNNNNNNNNNNNNNNNNNNNNNNNNNNNN
NNNNNNNNNNNNNNNNNNNNNNNNNNNNNNNNNNNNNNNNNNNNNNNNNNNNNNNNNNNN
NNNNNNNNNNNNNNNNNNNNN---------------------------------------
------------------------------------------------------------
------------------------------------------------------------
------------------------------------------------------------
------------------------------------------------------------
------------------------------------------------------------
------------------------
>Contig1249|Mytilus_trossulus|GA36K|Allele_2
------------------------------------------------------------
------NNNNNNNNNNNNNNNNNNNNNNNNNNNNNNNNNNNNNNNNNNNNNNNNNNNNNN
NNNNNNNNNNNNNNNNNNNNNNNNNNNNNNNNNNNNNNNNNNNNNNNNNNNNNNNNNNNN
NNNNNNNNNNNNNNNNNNNNNNNNNNNNNNNNNNNNNNNNNNNNNNNNNNNNNNNNNNNN
NNNNNNNNNNNNNNNNNNNNNNNNNNNNNNNNNNNNNNNNNNNNNNNNNNNNNNNNNNNN
NNNNNNNNNNNNNNNNNNNNNNNNNNNNNNNNNNNNNNNNNNNNNNNNNNNNNNNNNNNN
NNNNNNNNNNNNNNNNNNNNN---------------------------------------
------------------------------------------------------------
------------------------------------------------------------
------------------------------------------------------------
------------------------------------------------------------
------------------------------------------------------------
------------------------
>Contig1254|Mytilus_trossulus|GA36K|Allele_1
ATGGCAGCTCCACCTAGTGGTCAATACCCTTCTATGATATCTCAAACATCAGTACCACCA
TTTAGTTCATCTGGAATGACACAGCAGACATCTACTCATCAGCCACCACAACAGATTGTC
TCCCCTACCAGAGAAATTAATGCAATCAATCTCTGTAAGAAAGGTCAAGAATGTGTTCAA
GATGTTGTACAGAAAGCTGGAGAAATATTTAAACTTCTTCAATTAAAGTCTTTACCACTT
CCCAATGGAGTTACTATGAATGCACAGATGCACCAGGAGAAGAGAGGCAAACTTGAGGAA
GGAATTCAACAGCTGCAGCAAAACTTTATGAAGCTTCGGTTAATGTATGATAAGACCAAT
GAAATAACAGGTCCTGATGAACCACCTGAAGAGTCATTAGTGCCAATAACTGGTGAACCA
TTTGAAGACAGACTATCACCCAATTCAGAACAAGCCTTCTACAGATCAAGATTCTATTCA
GAAGAGAATAGAGACCAAGTGGAGCAATTGAAGATGAAGAATAAGCAGCTGAAAGATATT
ATTGACCAAATGAGAACAGTTATATGGGAAATTAATACAATGATGATTATGAGGAAAACT
>Contig1254|Mytilus_trossulus|GA36K|Allele_2
ATGGCAGCTCCACCTAGTGGTCAATACCCTTCTATGATATCTCAAACATCAGTACCACCA
TTTAGTTCATCTGGAATGACACAGCAGACATCTACTCATCAGCCACCACAACAGATTGTC
TCCCCTACCAGAGAAATTAATGCAATCAATCTCTGTAAGAAAGGTCAAGAATGTGTTCAA
GATGTTGTACAGAAAGCTGGAGAAATATTTAAACTTCTTCAATTAAAGTCTTTACCACTT
CCCAATGGAGTTACTATGAATGCACAGATGCACCAGGAGAAGAGAGGCAAACTTGAGGAA
GGAATTCAACAGCTGCAGCAAAACTTTATGAAGCTTCGGTTAATGTATGATAAGGCCAAT
GAAATAACAGGTCCTGATGAACCACCTGAAGAGTCATTAGTGCCAATAACTGGTGAACCA
TTTGAAGACAGACTATCACCCAATTCAGAACAAGCCTTCTACAGATCAAGATTCTATTCA
GAAGAGAATAGAGACCAAGTGGAGCAATTGAAGATGAAGAATAAGCATCTGAAAGATATT
ATTGACCAAATGAGAACAGTTATATGGGAAATTAATACAATGATGATTATGAGGAAAACT
>Contig1266|Mytilus_trossulus|GA36K|Allele_1
NNNNNNNNNNNNNNNNNNNNNNNNNNNNNNNNNNNNNNNNNNNNNNNNNNNNNNNNNNNN
NNNNNNNNNNNNNNNNNNNNNNNNNNNNNNNNNNNNNNNNNNNNNNNNNNNNNNNNNNNN
NNNNNNNNNNNNNNNNNNNNNNNNNNNNNNNNNNNNNNNNNNNNNNNNNNNNNNNNNNNN
NNNNNNNNNNNNNNNNNNNNNNNNNNNNNNNNNNNNNNNNNNNNNNNNNNNNNNNNNNNN
NNNNNNNNNNNNNNNNNNNNNNNNNNNNNNNNNNNNNNNNNNNNNNNNNNNNNNNNNNNN
NNNNNNNNNNNNNNNNNNNNNNNNNNNNNNNNNNNNNNNNNNNNNNNNNNNNNNNNNNNN
NNNNNNNNNNNNNNNNNNNNNNNNNNNNNNNNNNNNNNNNNNNNNNNNNNNNNNNNNNNN
NNNNNNNNNNNNNNNNNNNNNNNNNNNNNNNNNNNNNNNNNN------------------
------------------------------------------------------------
------------------------------------------------------------
------------------------------------------------------------
------------------------------------------------
>Contig1266|Mytilus_trossulus|GA36K|Allele_2
NNNNNNNNNNNNNNNNNNNNNNNNNNNNNNNNNNNNNNNNNNNNNNNNNNNNNNNNNNNN
NNNNNNNNNNNNNNNNNNNNNNNNNNNNNNNNNNNNNNNNNNNNNNNNNNNNNNNNNNNN
NNNNNNNNNNNNNNNNNNNNNNNNNNNNNNNNNNNNNNNNNNNNNNNNNNNNNNNNNNNN
NNNNNNNNNNNNNNNNNNNNNNNNNNNNNNNNNNNNNNNNNNNNNNNNNNNNNNNNNNNN
NNNNNNNNNNNNNNNNNNNNNNNNNNNNNNNNNNNNNNNNNNNNNNNNNNNNNNNNNNNN
NNNNNNNNNNNNNNNNNNNNNNNNNNNNNNNNNNNNNNNNNNNNNNNNNNNNNNNNNNNN
NNNNNNNNNNNNNNNNNNNNNNNNNNNNNNNNNNNNNNNNNNNNNNNNNNNNNNNNNNNN
NNNNNNNNNNNNNNNNNNNNNNNNNNNNNNNNNNNNNNNNNN------------------
------------------------------------------------------------
------------------------------------------------------------
------------------------------------------------------------
------------------------------------------------
>Contig1279|Mytilus_trossulus|GA36K|Allele_1
NNNNNNNNNNNNNNNNNNNNNNNNNNNNNNNNNNNNNNNNNNNNNNNNNNNNNNNNNNNN
NNNNNNNNNNNNNNNNNNNNNNNNNNNNNNNNNNNNNNNNNNNNNNNNNNNNNNNNNNNN
NNNNNNNNNNNNNNNNNNNNNNNNNNNNNNNNNNNNNNNNNNNNNNNNNNNNNNNNNNNN
NNNNNNNNNNNNNNNNNNNNNNNNNNNNNNNNNNNNNNNNNNNNNNNNNNNNNNNNNNNN
NNNNNNNNNNNNNNNNNNNNNNNNNNNNNNNNNNNNNNNNNNNNNNNNNNNNNNNNNNNN
NNNNNNNNNNNNNNNNNNNNNNNNNNNNNNNNNNNNNNNNNNNNNNNNNNNNNNNNNNNN
NNNNNNNNNNNNNNNNNNNNNNNNNNNNNNNNNNNNNNNNNNNNNNNNNNNNNNNNNNNN
NNNNNNNNNNNNNNNNNNNNNNNNNNNNNNNNNNNNNNNNNNNNNNNNNNNNNNNNNNNN
NNNNNNNNNNNNNNNNNNNNNNNNNNNNNNNNNNNNNNNNNNNNNNNNNNNNNNNNNNNN
NNNNNNNNNNNNNNNNNNNNNNNNNNNNNNNNNNNNNNNNNNNNNNNNNNNNNNNNNNNN
NNNNNNNNNNNNNNNNNNNNNNNNNNNNNNNNNNNNNNNNNNNNNNNNNNNNNNNNNNNN
NNNNNNNNNNNNNNNNNNNNNNNNCNGTCATATGACAACATTTTAGTATCCTCTATATAC
CAGCTGTCACATAAACTCAAGTCAAAAACCAATCATGTAGTCCATAGATTAAGAGATGAA
GATAGATTATTGGTTAATNNNNNNNNNNNNNNNNNNGACANCATAGATCAATCCATNNNN
NNNNNNNNNNNNNNNNNNNNNNNNNNNNNNNNNNNNNNNNNNNNNNNNNNNNNNNNNNNN
NNNNNAATTGAACACCATTTACGATGTTTAAATAGAGTTTTATTCCCGGGAGAAGTGAGN
NNATCCGATTCTGCAATGTCAGGGAGAGAAAAACAAGAATATTTACAGGAAATAGAAAGA
ATAAGAAGTGAACTAGCAGGATTCCAACCTATTGCAAACAAAGAAGACACCTGGAAATTA
AGACACGATGACGAATCTGTTGAATCTGATTGTGAAGAACTCGGTGGTGCAGAGGAATTC
TTC
>Contig1279|Mytilus_trossulus|GA36K|Allele_2
NNNNNNNNNNNNNNNNNNNNNNNNNNNNNNNNNNNNNNNNNNNNNNNNNNNNNNNNNNNN
NNNNNNNNNNNNNNNNNNNNNNNNNNNNNNNNNNNNNNNNNNNNNNNNNNNNNNNNNNNN
NNNNNNNNNNNNNNNNNNNNNNNNNNNNNNNNNNNNNNNNNNNNNNNNNNNNNNNNNNNN
NNNNNNNNNNNNNNNNNNNNNNNNNNNNNNNNNNNNNNNNNNNNNNNNNNNNNNNNNNNN
NNNNNNNNNNNNNNNNNNNNNNNNNNNNNNNNNNNNNNNNNNNNNNNNNNNNNNNNNNNN
NNNNNNNNNNNNNNNNNNNNNNNNNNNNNNNNNNNNNNNNNNNNNNNNNNNNNNNNNNNN
NNNNNNNNNNNNNNNNNNNNNNNNNNNNNNNNNNNNNNNNNNNNNNNNNNNNNNNNNNNN
NNNNNNNNNNNNNNNNNNNNNNNNNNNNNNNNNNNNNNNNNNNNNNNNNNNNNNNNNNNN
NNNNNNNNNNNNNNNNNNNNNNNNNNNNNNNNNNNNNNNNNNNNNNNNNNNNNNNNNNNN
NNNNNNNNNNNNNNNNNNNNNNNNNNNNNNNNNNNNNNNNNNNNNNNNNNNNNNNNNNNN
NNNNNNNNNNNNNNNNNNNNNNNNNNNNNNNNNNNNNNNNNNNNNNNNNNNNNNNNNNNN
NNNNNNNNNNNNNNNNNNNNNNNNCNGTCATATGACAACATTTTAGTATCCTCTATATAC
CAGCTGTCACATAAACTCAAGTCAAAGACCAATCATGTAGTCCATAGATTAAGAGATGAA
GATAGATTATTGGTTAATNNNNNNNNNNNNNNNNNNGACANCATAGATCAATCCATNNNN
NNNNNNNNNNNNNNNNNNNNNNNNNNNNNNNNNNNNNNNNNNNNNNNNNNNNNNNNNNNN
NNNNNAATTGAACACCATTTACGATGTTTAAATAGAGTTTTATTCCCGGGAGAAGTGAGN
NNATCGGATTCTGCAATGTCAGGGAGAGAAAAACAAGAATATTTACAGGAAATAGAAAGA
ATACGGAGTGAATTAGCGGGATTCCAACCTATTGCAAATAAAGAAGACACCTGGAAATTA
AGACATGATGATGAATCTGTTGAATCTGATTGTGAAGAACTCGGTGGTGCGGAGGAATTC
TTC
>Contig1283|Mytilus_trossulus|GA36K|Allele_1
NNNNNNNNNNNNNNNNAGGAAGTAGATCCTTATACAATAAAGTCCTCAACAGATTCATTT
GAAACTAAGGCTAAGGGTGTGTTTGATTGCTTACTAACATTAGAAGATAAGCATAAAGCA
TATGAAAAAGCGAGAAAAGACAGTTCAGATGAATCAGATCTATTAAAAGAGGAACCATCA
AAGGAAGAAATAGAGACAATAAAACCTGCATTCAAGCAACCAAGACCAGTTGGAAGGGGA
CAAACAAGGGGTTCATATACGAGACGACCATTTAAACGGGGTAGTAGAATGCCAGATTTT
AACGATGGACCAGCAAAATGGAAGAAGTATTCACTAGAAGATGTTGACGTGATAAATGAT
GCTAGCAATAAACAGGCAGCTTATGCTTTCCTTGAAGAAAGGAGGAAACAGAGAGAAGGG
GAGATAACTGAGACAAAAGCCGATATTCAATCAATGGCTTGTTCAAAAGGACAGNNNNNN
NNNNNNNNNNNNNNNNNNNNNNNNNNNNNNNNNNNNNNNNNNNNNNNNNNNNNNNNNNNN
NNNNNNNNNNNNNNNNNNNNNNNNNNNNNNNNNNNNNNNNNNNNNNNNNNNNNNNNNNNN
NNNNNNNNNNNNNNNNNNNNNNNNNNNNNNNNNNNNNNNNNNNNNNNNNNNNNNNNNNNN
NNNNNNNNNNNNNNNNNNNNNNNNNNNNNNNNNNNNNNNNNNNNNNNNNNN
>Contig1283|Mytilus_trossulus|GA36K|Allele_2
NNNNNNNNNNNNNNNNAGGAAGTAGATCCTTATACAATAAAGTCCTCAACAGATTCATTT
GAAACTAAGGCTAAGGGTGTGTTTGATTGCTTACTAACATTAGAGGATAAGCATAAAGCA
TATGAAAAAGCTAGAAAAGATAGTTCAGATGAATCAGATCTTTTAAAAGATGAACCATCA
AAGGAAGAAATAGAGACAATAAAACCTGCATTCAAGCAACCAAGACCTGTTGGGAGGGGA
CAAACAAGGGGTTCATATACGAGACGACCATTTAAGCGGGGTAGTCGAATGCCAGATTTT
AACGATGGACCAGCAAAATGGAAGAAGTATTCACTAGAAGATGTTGACGTGATAAATGAT
GCTAGCAATAAACAGGCAGCTTATGCTTTCCTTGAAGAAAGGAGGAAACAGAGAGAAGGG
GAGATAACTGAGACAAAAGCCGATATTCAATCAATGGCTTGTTCAAAAGGACAGNNNNNN
NNNNNNNNNNNNNNNNNNNNNNNNNNNNNNNNNNNNNNNNNNNNNNNNNNNNNNNNNNNN
NNNNNNNNNNNNNNNNNNNNNNNNNNNNNNNNNNNNNNNNNNNNNNNNNNNNNNNNNNNN
NNNNNNNNNNNNNNNNNNNNNNNNNNNNNNNNNNNNNNNNNNNNNNNNNNNNNNNNNNNN
NNNNNNNNNNNNNNNNNNNNNNNNNNNNNNNNNNNNNNNNNNNNNNNNNNN
>Contig1307|Mytilus_trossulus|GA36K|Allele_1
------------------------------------------------------------
------------------------------------------------------------
------------------------------------------------------------
------------------------------------------------------------
------------------------------------------------------------
------------------------------------------------------------
------------------------------------------------------------
------------------------------------------------------------
------------------------------------------------------------
------------------------------------------------------------
------------------------------------------------------------
------------------------------------------------------------
------------NNNNNNNNNNNNNNNNNNNNNNNNNNNNNNNNNNNNNNNNNNNNNNNN
NNNNNNNNNNNNNNNNNNNNNNNNNNNNNNNNNNNNNNNNNNNNNNNNNNNNNNNNNNNN
NNNNNNNNNNNNNNNNNNNNNNNNNNNNNNNNNNNNNNNNNNNNNNNNNNNNNNNNNNNN
NNNNNNNNNNNNNNNNNNNNNNNNNNNNNNNNNNNNNNNNNNNNNNNNNNN---------
------------------------------------------------------------
------------------------------------------------------------
------------------------------------------------------------
------------------------------------------------------------
------------------------------------------------------------
------------------------------------------------------------
------------------------------------------------------------
------------------------------------------------------------
---
>Contig1307|Mytilus_trossulus|GA36K|Allele_2
------------------------------------------------------------
------------------------------------------------------------
------------------------------------------------------------
------------------------------------------------------------
------------------------------------------------------------
------------------------------------------------------------
------------------------------------------------------------
------------------------------------------------------------
------------------------------------------------------------
------------------------------------------------------------
------------------------------------------------------------
------------------------------------------------------------
------------NNNNNNNNNNNNNNNNNNNNNNNNNNNNNNNNNNNNNNNNNNNNNNNN
NNNNNNNNNNNNNNNNNNNNNNNNNNNNNNNNNNNNNNNNNNNNNNNNNNNNNNNNNNNN
NNNNNNNNNNNNNNNNNNNNNNNNNNNNNNNNNNNNNNNNNNNNNNNNNNNNNNNNNNNN
NNNNNNNNNNNNNNNNNNNNNNNNNNNNNNNNNNNNNNNNNNNNNNNNNNN---------
[truncated: 67,944,901 more chars]
