# Supplementary material for: The divergence history of European blue mussel species reconstructed from Approximate Bayesian Computation: the effects of sequencing techniques and sampling strategies
Source: PeerJ. 2018 Jul 30;6:e5198. doi: 10.7717/peerj.5198 (PMC6071616; doi:10.7717/peerj.5198)
Supplement: Supplemental Information 4 — The “input_data1” folder should be placed in the “Supplementary_Methods” directory and pooled with the “input_data2” folder. They have been separated because of a maximal size issue when uploading to the PeerJ website. [file peerj-06-5198-s004.zip › Supplementary_Methods.input_data1/input_data/rna-seq_n2/polySyn.fasta]

>Contig10006|Mytilus_trossulus|GA36K|Allele_1
GC
>Contig10006|Mytilus_trossulus|GA36K|Allele_2
GC
>Contig10006|Mytilus_trossulus|GA36L|Allele_1
GC
>Contig10006|Mytilus_trossulus|GA36L|Allele_2
GC
>Contig10006|Mytilus_galloprovincialis|GA36A|Allele_1
GC
>Contig10006|Mytilus_galloprovincialis|GA36A|Allele_2
GC
>Contig10006|Mytilus_galloprovincialis|GA36C|Allele_1
GC
>Contig10006|Mytilus_galloprovincialis|GA36C|Allele_2
GT
>Contig10006|Mytilus_edulis|GA36E|Allele_1
GC
>Contig10006|Mytilus_edulis|GA36E|Allele_2
GC
>Contig10006|Mytilus_edulis|GA36M|Allele_1
AC
>Contig10006|Mytilus_edulis|GA36M|Allele_2
GC
>Contig10032|Mytilus_trossulus|GA36K|Allele_1
GCGAGTACTGTTT
>Contig10032|Mytilus_trossulus|GA36K|Allele_2
GCGAGTACTGTTT
>Contig10032|Mytilus_trossulus|GA36L|Allele_1
GCGAGTACTATCC
>Contig10032|Mytilus_trossulus|GA36L|Allele_2
GCGTGTACTGTTT
>Contig10032|Mytilus_galloprovincialis|GA36A|Allele_1
GCGAGTACTGTTT
>Contig10032|Mytilus_galloprovincialis|GA36A|Allele_2
GCGAGTACTGTTT
>Contig10032|Mytilus_galloprovincialis|GA36C|Allele_1
GCGAGTACTATTT
>Contig10032|Mytilus_galloprovincialis|GA36C|Allele_2
GTGAGTACTGTTT
>Contig10032|Mytilus_edulis|GA36E|Allele_1
ACATACCCCGCCC
>Contig10032|Mytilus_edulis|GA36E|Allele_2
ACATACCCCGTTT
>Contig10032|Mytilus_edulis|GA36M|Allele_1
ACATACCCCATCT
>Contig10032|Mytilus_edulis|GA36M|Allele_2
ACATACCTCGTCT
>Contig10066|Mytilus_trossulus|GA36K|Allele_1
TCCAAACT
>Contig10066|Mytilus_trossulus|GA36K|Allele_2
TCTAAACT
>Contig10066|Mytilus_trossulus|GA36L|Allele_1
TCCAAACT
>Contig10066|Mytilus_trossulus|GA36L|Allele_2
TCTAAACT
>Contig10066|Mytilus_galloprovincialis|GA36A|Allele_1
TCCAAACT
>Contig10066|Mytilus_galloprovincialis|GA36A|Allele_2
TCTAACCT
>Contig10066|Mytilus_galloprovincialis|GA36C|Allele_1
TCCAAACT
>Contig10066|Mytilus_galloprovincialis|GA36C|Allele_2
TCTACATT
>Contig10066|Mytilus_edulis|GA36E|Allele_1
CCCAAATA
>Contig10066|Mytilus_edulis|GA36E|Allele_2
CTCTAATT
>Contig10066|Mytilus_edulis|GA36M|Allele_1
CCCAAATA
>Contig10066|Mytilus_edulis|GA36M|Allele_2
CCCACATT
>Contig10082|Mytilus_trossulus|GA36K|Allele_1
TGA
>Contig10082|Mytilus_trossulus|GA36K|Allele_2
TGA
>Contig10082|Mytilus_trossulus|GA36L|Allele_1
TCA
>Contig10082|Mytilus_trossulus|GA36L|Allele_2
TCA
>Contig10082|Mytilus_galloprovincialis|GA36A|Allele_1
CGA
>Contig10082|Mytilus_galloprovincialis|GA36A|Allele_2
TGA
>Contig10082|Mytilus_galloprovincialis|GA36C|Allele_1
TCA
>Contig10082|Mytilus_galloprovincialis|GA36C|Allele_2
TGT
>Contig10082|Mytilus_edulis|GA36E|Allele_1
TCA
>Contig10082|Mytilus_edulis|GA36E|Allele_2
TCA
>Contig10082|Mytilus_edulis|GA36M|Allele_1
TCT
>Contig10082|Mytilus_edulis|GA36M|Allele_2
TCT
>Contig10098|Mytilus_trossulus|GA36K|Allele_1
CAGTA
>Contig10098|Mytilus_trossulus|GA36K|Allele_2
CAGTA
>Contig10098|Mytilus_trossulus|GA36L|Allele_1
CAATA
>Contig10098|Mytilus_trossulus|GA36L|Allele_2
CAATA
>Contig10098|Mytilus_galloprovincialis|GA36A|Allele_1
CAGTG
>Contig10098|Mytilus_galloprovincialis|GA36A|Allele_2
CAGTG
>Contig10098|Mytilus_galloprovincialis|GA36C|Allele_1
CAGTG
>Contig10098|Mytilus_galloprovincialis|GA36C|Allele_2
TAGTG
>Contig10098|Mytilus_edulis|GA36E|Allele_1
CTACA
>Contig10098|Mytilus_edulis|GA36E|Allele_2
CTACA
>Contig10098|Mytilus_edulis|GA36M|Allele_1
CTACA
>Contig10098|Mytilus_edulis|GA36M|Allele_2
CTACA
>Contig10129|Mytilus_trossulus|GA36K|Allele_1
GAACA
>Contig10129|Mytilus_trossulus|GA36K|Allele_2
GAACA
>Contig10129|Mytilus_trossulus|GA36L|Allele_1
AAACA
>Contig10129|Mytilus_trossulus|GA36L|Allele_2
GAACG
>Contig10129|Mytilus_galloprovincialis|GA36A|Allele_1
GAACA
>Contig10129|Mytilus_galloprovincialis|GA36A|Allele_2
GGACA
>Contig10129|Mytilus_galloprovincialis|GA36C|Allele_1
AAATG
>Contig10129|Mytilus_galloprovincialis|GA36C|Allele_2
AAATG
>Contig10129|Mytilus_edulis|GA36E|Allele_1
AAACG
>Contig10129|Mytilus_edulis|GA36E|Allele_2
AATCG
>Contig10129|Mytilus_edulis|GA36M|Allele_1
AAACG
>Contig10129|Mytilus_edulis|GA36M|Allele_2
AAACG
>Contig10139|Mytilus_trossulus|GA36K|Allele_1
ATGCACA
>Contig10139|Mytilus_trossulus|GA36K|Allele_2
ATGCATA
>Contig10139|Mytilus_trossulus|GA36L|Allele_1
GTGCATA
>Contig10139|Mytilus_trossulus|GA36L|Allele_2
GTGCCTA
>Contig10139|Mytilus_galloprovincialis|GA36A|Allele_1
ATGCACA
>Contig10139|Mytilus_galloprovincialis|GA36A|Allele_2
GTGCATA
>Contig10139|Mytilus_galloprovincialis|GA36C|Allele_1
ATGCACA
>Contig10139|Mytilus_galloprovincialis|GA36C|Allele_2
GTGCCCA
>Contig10139|Mytilus_edulis|GA36E|Allele_1
GAACCCA
>Contig10139|Mytilus_edulis|GA36E|Allele_2
GTGTCCT
>Contig10139|Mytilus_edulis|GA36M|Allele_1
GTGCACA
>Contig10139|Mytilus_edulis|GA36M|Allele_2
GTGCCCT
>Contig101534|Mytilus_trossulus|GA36K|Allele_1
TAACG
>Contig101534|Mytilus_trossulus|GA36K|Allele_2
TAACG
>Contig101534|Mytilus_trossulus|GA36L|Allele_1
TAACG
>Contig101534|Mytilus_trossulus|GA36L|Allele_2
TAACG
>Contig101534|Mytilus_galloprovincialis|GA36A|Allele_1
TAACG
>Contig101534|Mytilus_galloprovincialis|GA36A|Allele_2
TAACG
>Contig101534|Mytilus_galloprovincialis|GA36C|Allele_1
TAACG
>Contig101534|Mytilus_galloprovincialis|GA36C|Allele_2
TAACG
>Contig101534|Mytilus_edulis|GA36E|Allele_1
TGGAT
>Contig101534|Mytilus_edulis|GA36E|Allele_2
TGGCT
>Contig101534|Mytilus_edulis|GA36M|Allele_1
CGGCT
>Contig101534|Mytilus_edulis|GA36M|Allele_2
TGGCT
>Contig10196|Mytilus_trossulus|GA36K|Allele_1
ACGAGGCAA
>Contig10196|Mytilus_trossulus|GA36K|Allele_2
ACGCGGCTC
>Contig10196|Mytilus_trossulus|GA36L|Allele_1
ACGCGGCTA
>Contig10196|Mytilus_trossulus|GA36L|Allele_2
GCGCGGCTC
>Contig10196|Mytilus_galloprovincialis|GA36A|Allele_1
ACGAGGCAA
>Contig10196|Mytilus_galloprovincialis|GA36A|Allele_2
ACGCGGGTC
>Contig10196|Mytilus_galloprovincialis|GA36C|Allele_1
ACGCGGCTC
>Contig10196|Mytilus_galloprovincialis|GA36C|Allele_2
ACGCGGCTC
>Contig10196|Mytilus_edulis|GA36E|Allele_1
ACACAGCTC
>Contig10196|Mytilus_edulis|GA36E|Allele_2
GTGCGGCTC
>Contig10196|Mytilus_edulis|GA36M|Allele_1
ACGCAACTC
>Contig10196|Mytilus_edulis|GA36M|Allele_2
GTGCGGCTC
>Contig10225|Mytilus_trossulus|GA36K|Allele_1
CAAGCCAGCAAGATATA
>Contig10225|Mytilus_trossulus|GA36K|Allele_2
TATGGTTGTGAGATATA
>Contig10225|Mytilus_trossulus|GA36L|Allele_1
CAAGCCAGCAAGACATA
>Contig10225|Mytilus_trossulus|GA36L|Allele_2
TATGGTTGTGGGACTTA
>Contig10225|Mytilus_galloprovincialis|GA36A|Allele_1
TAAACCAGCAAGATACA
>Contig10225|Mytilus_galloprovincialis|GA36A|Allele_2
TGAGCCAGCGAGATATA
>Contig10225|Mytilus_galloprovincialis|GA36C|Allele_1
CAAGCCAGCGAGATATA
>Contig10225|Mytilus_galloprovincialis|GA36C|Allele_2
TATGGTTGCGAGATATA
>Contig10225|Mytilus_edulis|GA36E|Allele_1
CAAGCCAGCAAAACATA
>Contig10225|Mytilus_edulis|GA36E|Allele_2
TATGGTTGCGAGGCTTA
>Contig10225|Mytilus_edulis|GA36M|Allele_1
TAAGCCAACAAGACATA
>Contig10225|Mytilus_edulis|GA36M|Allele_2
TAAGCCAGTGGGACTTG
>Contig10241|Mytilus_trossulus|GA36K|Allele_1
GTGTTA
>Contig10241|Mytilus_trossulus|GA36K|Allele_2
GTGTTA
>Contig10241|Mytilus_trossulus|GA36L|Allele_1
ACATTA
>Contig10241|Mytilus_trossulus|GA36L|Allele_2
GTGTTA
>Contig10241|Mytilus_galloprovincialis|GA36A|Allele_1
ATGTTA
>Contig10241|Mytilus_galloprovincialis|GA36A|Allele_2
GTGTTA
>Contig10241|Mytilus_galloprovincialis|GA36C|Allele_1
GTACTA
>Contig10241|Mytilus_galloprovincialis|GA36C|Allele_2
GTGTTA
>Contig10241|Mytilus_edulis|GA36E|Allele_1
GCGTTG
>Contig10241|Mytilus_edulis|GA36E|Allele_2
GTGTTG
>Contig10241|Mytilus_edulis|GA36M|Allele_1
GTGTCA
>Contig10241|Mytilus_edulis|GA36M|Allele_2
GTGTTA
>Contig10261|Mytilus_trossulus|GA36K|Allele_1
AAGCA
>Contig10261|Mytilus_trossulus|GA36K|Allele_2
TTTTA
>Contig10261|Mytilus_trossulus|GA36L|Allele_1
AAGCA
>Contig10261|Mytilus_trossulus|GA36L|Allele_2
AATTA
>Contig10261|Mytilus_galloprovincialis|GA36A|Allele_1
AAGCA
>Contig10261|Mytilus_galloprovincialis|GA36A|Allele_2
TTTTA
>Contig10261|Mytilus_galloprovincialis|GA36C|Allele_1
AAGCA
>Contig10261|Mytilus_galloprovincialis|GA36C|Allele_2
TTTTA
>Contig10261|Mytilus_edulis|GA36E|Allele_1
AAGTT
>Contig10261|Mytilus_edulis|GA36E|Allele_2
AAGTT
>Contig10261|Mytilus_edulis|GA36M|Allele_1
AAGTA
>Contig10261|Mytilus_edulis|GA36M|Allele_2
AAGTA
>Contig10270|Mytilus_trossulus|GA36K|Allele_1
AACCAC
>Contig10270|Mytilus_trossulus|GA36K|Allele_2
AATCAC
>Contig10270|Mytilus_trossulus|GA36L|Allele_1
AACCAC
>Contig10270|Mytilus_trossulus|GA36L|Allele_2
AACCAC
>Contig10270|Mytilus_galloprovincialis|GA36A|Allele_1
AACCAC
>Contig10270|Mytilus_galloprovincialis|GA36A|Allele_2
AATCAC
>Contig10270|Mytilus_galloprovincialis|GA36C|Allele_1
TTCAAT
>Contig10270|Mytilus_galloprovincialis|GA36C|Allele_2
TTCAAT
>Contig10270|Mytilus_edulis|GA36E|Allele_1
TTCAAT
>Contig10270|Mytilus_edulis|GA36E|Allele_2
TTCACT
>Contig10270|Mytilus_edulis|GA36M|Allele_1
ATCAAT
>Contig10270|Mytilus_edulis|GA36M|Allele_2
TTCAAT
>Contig10275|Mytilus_trossulus|GA36K|Allele_1
CGAGGGA
>Contig10275|Mytilus_trossulus|GA36K|Allele_2
TGGGTGA
>Contig10275|Mytilus_trossulus|GA36L|Allele_1
CGAGTGA
>Contig10275|Mytilus_trossulus|GA36L|Allele_2
CGGTTGA
>Contig10275|Mytilus_galloprovincialis|GA36A|Allele_1
CGAGGGA
>Contig10275|Mytilus_galloprovincialis|GA36A|Allele_2
CTGTTGA
>Contig10275|Mytilus_galloprovincialis|GA36C|Allele_1
CGAGGGA
>Contig10275|Mytilus_galloprovincialis|GA36C|Allele_2
TGGTTGG
>Contig10275|Mytilus_edulis|GA36E|Allele_1
TGGGTTA
>Contig10275|Mytilus_edulis|GA36E|Allele_2
TGGGTTA
>Contig10275|Mytilus_edulis|GA36M|Allele_1
TGGGTTA
>Contig10275|Mytilus_edulis|GA36M|Allele_2
TGGGTTA
>Contig102774|Mytilus_trossulus|GA36K|Allele_1
AGACT
>Contig102774|Mytilus_trossulus|GA36K|Allele_2
AGACT
>Contig102774|Mytilus_trossulus|GA36L|Allele_1
AAGTA
>Contig102774|Mytilus_trossulus|GA36L|Allele_2
AAGTA
>Contig102774|Mytilus_galloprovincialis|GA36A|Allele_1
AAACA
>Contig102774|Mytilus_galloprovincialis|GA36A|Allele_2
AGGTT
>Contig102774|Mytilus_galloprovincialis|GA36C|Allele_1
AGACT
>Contig102774|Mytilus_galloprovincialis|GA36C|Allele_2
AGACT
>Contig102774|Mytilus_edulis|GA36E|Allele_1
AGACT
>Contig102774|Mytilus_edulis|GA36E|Allele_2
AGACT
>Contig102774|Mytilus_edulis|GA36M|Allele_1
AGACT
>Contig102774|Mytilus_edulis|GA36M|Allele_2
GGACT
>Contig10299|Mytilus_trossulus|GA36K|Allele_1
ATGCTTGAAC
>Contig10299|Mytilus_trossulus|GA36K|Allele_2
ATGCTTGCAC
>Contig10299|Mytilus_trossulus|GA36L|Allele_1
ATACTTAAAC
>Contig10299|Mytilus_trossulus|GA36L|Allele_2
ATGCTTGAAC
>Contig10299|Mytilus_galloprovincialis|GA36A|Allele_1
ATGCTTGAAC
>Contig10299|Mytilus_galloprovincialis|GA36A|Allele_2
GTGCTTGAAC
>Contig10299|Mytilus_galloprovincialis|GA36C|Allele_1
ATGCTTGAAC
>Contig10299|Mytilus_galloprovincialis|GA36C|Allele_2
ATGCTTGCAC
>Contig10299|Mytilus_edulis|GA36E|Allele_1
GAATACAAAA
>Contig10299|Mytilus_edulis|GA36E|Allele_2
GAATATGATC
>Contig10299|Mytilus_edulis|GA36M|Allele_1
GAACATAAAA
>Contig10299|Mytilus_edulis|GA36M|Allele_2
GAATTTGAAC
>Contig10300|Mytilus_trossulus|GA36K|Allele_1
AACTGATACCCTATTTCCTATGCTTTAGGGTTATCTTTCGAACGTAACAT
>Contig10300|Mytilus_trossulus|GA36K|Allele_2
AACTGATACCCTATTTCCTATGCTTTAGGGTTATCTTTCGAACGTAACAT
>Contig10300|Mytilus_trossulus|GA36L|Allele_1
AACTGATACCCTATTTCCTATACTTTAGGGTTATCTTTCGAACGTAACAT
>Contig10300|Mytilus_trossulus|GA36L|Allele_2
AACTGATACCCTATTTCCTATGCTTTAGGGTTATCTTTCGAACGTAACAT
>Contig10300|Mytilus_galloprovincialis|GA36A|Allele_1
GTTCAGCGTCTACACCTCGTAATCACTTTTGCTGTAAGTAGTCAATTTTC
>Contig10300|Mytilus_galloprovincialis|GA36A|Allele_2
GTTCAGCGTCTACATCTTGTAATCACTTTTGCTGTAAGTAGTCAATTTTC
>Contig10300|Mytilus_galloprovincialis|GA36C|Allele_1
GTTCAGCGTCTACACCTCGTAATCACTTTTGCTGTAAGTAGTCAATTTTC
>Contig10300|Mytilus_galloprovincialis|GA36C|Allele_2
GTTCAGCGTCTACATCTTGTAATCACTTTTGCTGTAAGTAGTCAATTTTC
>Contig10300|Mytilus_edulis|GA36E|Allele_1
AACTGATACCCTATTTCCTATGCTTTAGGGTTATCTTTCGAAAGTAACAT
>Contig10300|Mytilus_edulis|GA36E|Allele_2
AACTGATACTCTATTTCCTATGCTTTAGGGTTATCTTTCGAAAGTAACAT
>Contig10300|Mytilus_edulis|GA36M|Allele_1
AACTGATACCCTATTTCCTATGCTTTAGGGTTATCTTTCGAAAGTAACAT
>Contig10300|Mytilus_edulis|GA36M|Allele_2
AACTGATACCCTATTTCCTATGCTTTAGGGTTATCTTTCGAAAGTAACAT
>Contig103167|Mytilus_trossulus|GA36K|Allele_1
GTTC
>Contig103167|Mytilus_trossulus|GA36K|Allele_2
GTTC
>Contig103167|Mytilus_trossulus|GA36L|Allele_1
ATGC
>Contig103167|Mytilus_trossulus|GA36L|Allele_2
ATTC
>Contig103167|Mytilus_galloprovincialis|GA36A|Allele_1
ACGC
>Contig103167|Mytilus_galloprovincialis|GA36A|Allele_2
ACTT
>Contig103167|Mytilus_galloprovincialis|GA36C|Allele_1
ATGC
>Contig103167|Mytilus_galloprovincialis|GA36C|Allele_2
GTTC
>Contig103167|Mytilus_edulis|GA36E|Allele_1
ATGC
>Contig103167|Mytilus_edulis|GA36E|Allele_2
ATGC
>Contig103167|Mytilus_edulis|GA36M|Allele_1
ATGC
>Contig103167|Mytilus_edulis|GA36M|Allele_2
ATGC
>Contig1032|Mytilus_trossulus|GA36K|Allele_1
GT
>Contig1032|Mytilus_trossulus|GA36K|Allele_2
GT
>Contig1032|Mytilus_trossulus|GA36L|Allele_1
GT
>Contig1032|Mytilus_trossulus|GA36L|Allele_2
GT
>Contig1032|Mytilus_galloprovincialis|GA36A|Allele_1
GT
>Contig1032|Mytilus_galloprovincialis|GA36A|Allele_2
GT
>Contig1032|Mytilus_galloprovincialis|GA36C|Allele_1
AA
>Contig1032|Mytilus_galloprovincialis|GA36C|Allele_2
GT
>Contig1032|Mytilus_edulis|GA36E|Allele_1
GT
>Contig1032|Mytilus_edulis|GA36E|Allele_2
GT
>Contig1032|Mytilus_edulis|GA36M|Allele_1
GT
>Contig1032|Mytilus_edulis|GA36M|Allele_2
GT
>Contig10329|Mytilus_trossulus|GA36K|Allele_1
CCG
>Contig10329|Mytilus_trossulus|GA36K|Allele_2
CCG
>Contig10329|Mytilus_trossulus|GA36L|Allele_1
CCG
>Contig10329|Mytilus_trossulus|GA36L|Allele_2
CCG
>Contig10329|Mytilus_galloprovincialis|GA36A|Allele_1
TCA
>Contig10329|Mytilus_galloprovincialis|GA36A|Allele_2
TTA
>Contig10329|Mytilus_galloprovincialis|GA36C|Allele_1
CCG
>Contig10329|Mytilus_galloprovincialis|GA36C|Allele_2
CCG
>Contig10329|Mytilus_edulis|GA36E|Allele_1
CCG
>Contig10329|Mytilus_edulis|GA36E|Allele_2
CCG
>Contig10329|Mytilus_edulis|GA36M|Allele_1
CCA
>Contig10329|Mytilus_edulis|GA36M|Allele_2
CCG
>Contig10467|Mytilus_trossulus|GA36K|Allele_1
CA
>Contig10467|Mytilus_trossulus|GA36K|Allele_2
CA
>Contig10467|Mytilus_trossulus|GA36L|Allele_1
CA
>Contig10467|Mytilus_trossulus|GA36L|Allele_2
CA
>Contig10467|Mytilus_galloprovincialis|GA36A|Allele_1
CA
>Contig10467|Mytilus_galloprovincialis|GA36A|Allele_2
CA
>Contig10467|Mytilus_galloprovincialis|GA36C|Allele_1
CA
>Contig10467|Mytilus_galloprovincialis|GA36C|Allele_2
CA
>Contig10467|Mytilus_edulis|GA36E|Allele_1
CA
>Contig10467|Mytilus_edulis|GA36E|Allele_2
TT
>Contig10467|Mytilus_edulis|GA36M|Allele_1
CA
>Contig10467|Mytilus_edulis|GA36M|Allele_2
CT
>Contig10468|Mytilus_trossulus|GA36K|Allele_1
AAGGAGA
>Contig10468|Mytilus_trossulus|GA36K|Allele_2
TAGGAGA
>Contig10468|Mytilus_trossulus|GA36L|Allele_1
AAGGAAA
>Contig10468|Mytilus_trossulus|GA36L|Allele_2
AAGGAGA
>Contig10468|Mytilus_galloprovincialis|GA36A|Allele_1
AAGGAGA
>Contig10468|Mytilus_galloprovincialis|GA36A|Allele_2
TGGGAGA
>Contig10468|Mytilus_galloprovincialis|GA36C|Allele_1
AAGGAGA
>Contig10468|Mytilus_galloprovincialis|GA36C|Allele_2
AAGGAGA
>Contig10468|Mytilus_edulis|GA36E|Allele_1
AAAGAAA
>Contig10468|Mytilus_edulis|GA36E|Allele_2
TAGGCGA
>Contig10468|Mytilus_edulis|GA36M|Allele_1
AAGAAGA
>Contig10468|Mytilus_edulis|GA36M|Allele_2
TAGGAGT
>Contig1047|Mytilus_trossulus|GA36K|Allele_1
ACG
>Contig1047|Mytilus_trossulus|GA36K|Allele_2
CCG
>Contig1047|Mytilus_trossulus|GA36L|Allele_1
ACG
>Contig1047|Mytilus_trossulus|GA36L|Allele_2
ATG
>Contig1047|Mytilus_galloprovincialis|GA36A|Allele_1
ACG
>Contig1047|Mytilus_galloprovincialis|GA36A|Allele_2
ACG
>Contig1047|Mytilus_galloprovincialis|GA36C|Allele_1
ACG
>Contig1047|Mytilus_galloprovincialis|GA36C|Allele_2
ACG
>Contig1047|Mytilus_edulis|GA36E|Allele_1
ACG
>Contig1047|Mytilus_edulis|GA36E|Allele_2
ATG
>Contig1047|Mytilus_edulis|GA36M|Allele_1
ACA
>Contig1047|Mytilus_edulis|GA36M|Allele_2
CCG
>Contig10486|Mytilus_trossulus|GA36K|Allele_1
AAATG
>Contig10486|Mytilus_trossulus|GA36K|Allele_2
CTATG
>Contig10486|Mytilus_trossulus|GA36L|Allele_1
AAATG
>Contig10486|Mytilus_trossulus|GA36L|Allele_2
CTATG
>Contig10486|Mytilus_galloprovincialis|GA36A|Allele_1
AAATG
>Contig10486|Mytilus_galloprovincialis|GA36A|Allele_2
CTCTG
>Contig10486|Mytilus_galloprovincialis|GA36C|Allele_1
CAATG
>Contig10486|Mytilus_galloprovincialis|GA36C|Allele_2
CAATG
>Contig10486|Mytilus_edulis|GA36E|Allele_1
CAACA
>Contig10486|Mytilus_edulis|GA36E|Allele_2
CAATG
>Contig10486|Mytilus_edulis|GA36M|Allele_1
CAATG
>Contig10486|Mytilus_edulis|GA36M|Allele_2
CAATG
>Contig10501|Mytilus_trossulus|GA36K|Allele_1
CCGC
>Contig10501|Mytilus_trossulus|GA36K|Allele_2
TTGC
>Contig10501|Mytilus_trossulus|GA36L|Allele_1
CCGC
>Contig10501|Mytilus_trossulus|GA36L|Allele_2
CCGC
>Contig10501|Mytilus_galloprovincialis|GA36A|Allele_1
CCGC
>Contig10501|Mytilus_galloprovincialis|GA36A|Allele_2
CCGC
>Contig10501|Mytilus_galloprovincialis|GA36C|Allele_1
CCGC
>Contig10501|Mytilus_galloprovincialis|GA36C|Allele_2
TCGC
>Contig10501|Mytilus_edulis|GA36E|Allele_1
CCAA
>Contig10501|Mytilus_edulis|GA36E|Allele_2
TCGC
>Contig10501|Mytilus_edulis|GA36M|Allele_1
CCGA
>Contig10501|Mytilus_edulis|GA36M|Allele_2
TTGA
>Contig1051|Mytilus_trossulus|GA36K|Allele_1
ATCCCCTTA
>Contig1051|Mytilus_trossulus|GA36K|Allele_2
ATCCCCTTT
>Contig1051|Mytilus_trossulus|GA36L|Allele_1
ATCCCCTTT
>Contig1051|Mytilus_trossulus|GA36L|Allele_2
ATCCCCTTT
>Contig1051|Mytilus_galloprovincialis|GA36A|Allele_1
ATCCCCTTA
>Contig1051|Mytilus_galloprovincialis|GA36A|Allele_2
ATCCCCTTT
>Contig1051|Mytilus_galloprovincialis|GA36C|Allele_1
ATCCCTTTA
>Contig1051|Mytilus_galloprovincialis|GA36C|Allele_2
GTCCCTTTA
>Contig1051|Mytilus_edulis|GA36E|Allele_1
AGTCCCTCA
>Contig1051|Mytilus_edulis|GA36E|Allele_2
ATTCCCTTT
>Contig1051|Mytilus_edulis|GA36M|Allele_1
AGCCCCCTT
>Contig1051|Mytilus_edulis|GA36M|Allele_2
ATCTTCTTT
>Contig10591|Mytilus_trossulus|GA36K|Allele_1
TCGAC
>Contig10591|Mytilus_trossulus|GA36K|Allele_2
TCGAC
>Contig10591|Mytilus_trossulus|GA36L|Allele_1
TCAAC
>Contig10591|Mytilus_trossulus|GA36L|Allele_2
TTAAC
>Contig10591|Mytilus_galloprovincialis|GA36A|Allele_1
TCGAC
>Contig10591|Mytilus_galloprovincialis|GA36A|Allele_2
TTGGC
>Contig10591|Mytilus_galloprovincialis|GA36C|Allele_1
TCAAA
>Contig10591|Mytilus_galloprovincialis|GA36C|Allele_2
TCAAC
>Contig10591|Mytilus_edulis|GA36E|Allele_1
TCAAC
>Contig10591|Mytilus_edulis|GA36E|Allele_2
TCAAC
>Contig10591|Mytilus_edulis|GA36M|Allele_1
CCAAC
>Contig10591|Mytilus_edulis|GA36M|Allele_2
TCAAC
>Contig10626|Mytilus_trossulus|GA36K|Allele_1
TGC
>Contig10626|Mytilus_trossulus|GA36K|Allele_2
TGC
>Contig10626|Mytilus_trossulus|GA36L|Allele_1
TGC
>Contig10626|Mytilus_trossulus|GA36L|Allele_2
TGC
>Contig10626|Mytilus_galloprovincialis|GA36A|Allele_1
TAC
>Contig10626|Mytilus_galloprovincialis|GA36A|Allele_2
TGC
>Contig10626|Mytilus_galloprovincialis|GA36C|Allele_1
TGC
>Contig10626|Mytilus_galloprovincialis|GA36C|Allele_2
TGT
>Contig10626|Mytilus_edulis|GA36E|Allele_1
AGC
>Contig10626|Mytilus_edulis|GA36E|Allele_2
TGT
>Contig10626|Mytilus_edulis|GA36M|Allele_1
TGC
>Contig10626|Mytilus_edulis|GA36M|Allele_2
TGT
>Contig10635|Mytilus_trossulus|GA36K|Allele_1
CCG
>Contig10635|Mytilus_trossulus|GA36K|Allele_2
TCG
>Contig10635|Mytilus_trossulus|GA36L|Allele_1
TCG
>Contig10635|Mytilus_trossulus|GA36L|Allele_2
TCG
>Contig10635|Mytilus_galloprovincialis|GA36A|Allele_1
TCG
>Contig10635|Mytilus_galloprovincialis|GA36A|Allele_2
TTG
>Contig10635|Mytilus_galloprovincialis|GA36C|Allele_1
TCG
>Contig10635|Mytilus_galloprovincialis|GA36C|Allele_2
TCG
>Contig10635|Mytilus_edulis|GA36E|Allele_1
TCA
>Contig10635|Mytilus_edulis|GA36E|Allele_2
TCG
>Contig10635|Mytilus_edulis|GA36M|Allele_1
CCG
>Contig10635|Mytilus_edulis|GA36M|Allele_2
TCG
>Contig10645|Mytilus_trossulus|GA36K|Allele_1
CTACATTCCCCTC
>Contig10645|Mytilus_trossulus|GA36K|Allele_2
TTATATTTCCTTT
>Contig10645|Mytilus_trossulus|GA36L|Allele_1
CTATATTCCCTTT
>Contig10645|Mytilus_trossulus|GA36L|Allele_2
TTATATTTCCTTT
>Contig10645|Mytilus_galloprovincialis|GA36A|Allele_1
CTACAATCCCCTC
>Contig10645|Mytilus_galloprovincialis|GA36A|Allele_2
TTATATTTCTTTT
>Contig10645|Mytilus_galloprovincialis|GA36C|Allele_1
TTACAATCCTCTC
>Contig10645|Mytilus_galloprovincialis|GA36C|Allele_2
TTACAATCCTCTC
>Contig10645|Mytilus_edulis|GA36E|Allele_1
TTACAATCCCCTC
>Contig10645|Mytilus_edulis|GA36E|Allele_2
TTTCGTTCTCCTC
>Contig10645|Mytilus_edulis|GA36M|Allele_1
TGACAAACCCCCC
>Contig10645|Mytilus_edulis|GA36M|Allele_2
TGACAATCCTCTC
>Contig10675|Mytilus_trossulus|GA36K|Allele_1
AAAGAAGACT
>Contig10675|Mytilus_trossulus|GA36K|Allele_2
ATAGAAGACT
>Contig10675|Mytilus_trossulus|GA36L|Allele_1
ATAGAAGACT
>Contig10675|Mytilus_trossulus|GA36L|Allele_2
ATAGAAGACT
>Contig10675|Mytilus_galloprovincialis|GA36A|Allele_1
TAAGGAGACT
>Contig10675|Mytilus_galloprovincialis|GA36A|Allele_2
TTAGGAGACT
>Contig10675|Mytilus_galloprovincialis|GA36C|Allele_1
ATAGAAGACT
>Contig10675|Mytilus_galloprovincialis|GA36C|Allele_2
ATGGAGGATT
>Contig10675|Mytilus_edulis|GA36E|Allele_1
ATAAAAAACT
>Contig10675|Mytilus_edulis|GA36E|Allele_2
ATAGAGGGCT
>Contig10675|Mytilus_edulis|GA36M|Allele_1
ATAGAGGACC
>Contig10675|Mytilus_edulis|GA36M|Allele_2
ATAGAGGACT
>Contig10679|Mytilus_trossulus|GA36K|Allele_1
GTG
>Contig10679|Mytilus_trossulus|GA36K|Allele_2
GTG
>Contig10679|Mytilus_trossulus|GA36L|Allele_1
GTG
>Contig10679|Mytilus_trossulus|GA36L|Allele_2
GTG
>Contig10679|Mytilus_galloprovincialis|GA36A|Allele_1
ATA
>Contig10679|Mytilus_galloprovincialis|GA36A|Allele_2
GTG
>Contig10679|Mytilus_galloprovincialis|GA36C|Allele_1
GCA
>Contig10679|Mytilus_galloprovincialis|GA36C|Allele_2
GTG
>Contig10679|Mytilus_edulis|GA36E|Allele_1
GTG
>Contig10679|Mytilus_edulis|GA36E|Allele_2
GTG
>Contig10679|Mytilus_edulis|GA36M|Allele_1
GTG
>Contig10679|Mytilus_edulis|GA36M|Allele_2
GTG
>Contig10696|Mytilus_trossulus|GA36K|Allele_1
CTCCCA
>Contig10696|Mytilus_trossulus|GA36K|Allele_2
CTCTCA
>Contig10696|Mytilus_trossulus|GA36L|Allele_1
CTCCCA
>Contig10696|Mytilus_trossulus|GA36L|Allele_2
TTTTCA
>Contig10696|Mytilus_galloprovincialis|GA36A|Allele_1
CTCTCA
>Contig10696|Mytilus_galloprovincialis|GA36A|Allele_2
CTCTCA
>Contig10696|Mytilus_galloprovincialis|GA36C|Allele_1
CTCCCA
>Contig10696|Mytilus_galloprovincialis|GA36C|Allele_2
CTCTTG
>Contig10696|Mytilus_edulis|GA36E|Allele_1
TGCCCA
>Contig10696|Mytilus_edulis|GA36E|Allele_2
TTTCCA
>Contig10696|Mytilus_edulis|GA36M|Allele_1
TTCCCA
>Contig10696|Mytilus_edulis|GA36M|Allele_2
TTCCCA
>Contig10723|Mytilus_trossulus|GA36K|Allele_1
CCGCTATCA
>Contig10723|Mytilus_trossulus|GA36K|Allele_2
CCGCTATTA
>Contig10723|Mytilus_trossulus|GA36L|Allele_1
CCATAGCCG
>Contig10723|Mytilus_trossulus|GA36L|Allele_2
TTGTAGTTG
>Contig10723|Mytilus_galloprovincialis|GA36A|Allele_1
CCACAATCA
>Contig10723|Mytilus_galloprovincialis|GA36A|Allele_2
TTGTTGTTG
>Contig10723|Mytilus_galloprovincialis|GA36C|Allele_1
CCGCAATCA
>Contig10723|Mytilus_galloprovincialis|GA36C|Allele_2
CCGTTGTTG
>Contig10723|Mytilus_edulis|GA36E|Allele_1
TCGTTACCG
>Contig10723|Mytilus_edulis|GA36E|Allele_2
TTGTTACCG
>Contig10723|Mytilus_edulis|GA36M|Allele_1
TCATAATCG
>Contig10723|Mytilus_edulis|GA36M|Allele_2
TCATAGTTG
>Contig10739|Mytilus_trossulus|GA36K|Allele_1
CA
>Contig10739|Mytilus_trossulus|GA36K|Allele_2
CA
>Contig10739|Mytilus_trossulus|GA36L|Allele_1
CA
>Contig10739|Mytilus_trossulus|GA36L|Allele_2
CA
>Contig10739|Mytilus_galloprovincialis|GA36A|Allele_1
TC
>Contig10739|Mytilus_galloprovincialis|GA36A|Allele_2
TC
>Contig10739|Mytilus_galloprovincialis|GA36C|Allele_1
TC
>Contig10739|Mytilus_galloprovincialis|GA36C|Allele_2
TC
>Contig10739|Mytilus_edulis|GA36E|Allele_1
CC
>Contig10739|Mytilus_edulis|GA36E|Allele_2
TC
>Contig10739|Mytilus_edulis|GA36M|Allele_1
CA
>Contig10739|Mytilus_edulis|GA36M|Allele_2
TC
>Contig10751|Mytilus_trossulus|GA36K|Allele_1
CCCTCAATGAC
>Contig10751|Mytilus_trossulus|GA36K|Allele_2
CCCTCAATGAC
>Contig10751|Mytilus_trossulus|GA36L|Allele_1
CCCTCAATAAC
>Contig10751|Mytilus_trossulus|GA36L|Allele_2
CCCTCAATGAC
>Contig10751|Mytilus_galloprovincialis|GA36A|Allele_1
CCCTCAATGAC
>Contig10751|Mytilus_galloprovincialis|GA36A|Allele_2
TCCTCAATGAT
>Contig10751|Mytilus_galloprovincialis|GA36C|Allele_1
CCCTCAATGAC
>Contig10751|Mytilus_galloprovincialis|GA36C|Allele_2
CCCTCAATGAC
>Contig10751|Mytilus_edulis|GA36E|Allele_1
CCTCTCGTAAC
>Contig10751|Mytilus_edulis|GA36E|Allele_2
CCTCTCGTAAC
>Contig10751|Mytilus_edulis|GA36M|Allele_1
CCTCCCACAGC
>Contig10751|Mytilus_edulis|GA36M|Allele_2
CTTTTCGTAGC
>Contig10753|Mytilus_trossulus|GA36K|Allele_1
CCTAAAAATGA
>Contig10753|Mytilus_trossulus|GA36K|Allele_2
CCTAAATATGA
>Contig10753|Mytilus_trossulus|GA36L|Allele_1
CCCAAAAATGA
>Contig10753|Mytilus_trossulus|GA36L|Allele_2
CTTAATAATGA
>Contig10753|Mytilus_galloprovincialis|GA36A|Allele_1
CCTAAAAATGA
>Contig10753|Mytilus_galloprovincialis|GA36A|Allele_2
CCTAAATATGA
>Contig10753|Mytilus_galloprovincialis|GA36C|Allele_1
CCTAAATATGA
>Contig10753|Mytilus_galloprovincialis|GA36C|Allele_2
CCTAAATGTGA
>Contig10753|Mytilus_edulis|GA36E|Allele_1
ATCGGTAACAA
>Contig10753|Mytilus_edulis|GA36E|Allele_2
CTCGGTAATGT
>Contig10753|Mytilus_edulis|GA36M|Allele_1
ATCGGTAATGA
>Contig10753|Mytilus_edulis|GA36M|Allele_2
CTCGGTAATGA
>Contig10762|Mytilus_trossulus|GA36K|Allele_1
AAGCGG
>Contig10762|Mytilus_trossulus|GA36K|Allele_2
GAGTGG
>Contig10762|Mytilus_trossulus|GA36L|Allele_1
AAGCGG
>Contig10762|Mytilus_trossulus|GA36L|Allele_2
GAGTGG
>Contig10762|Mytilus_galloprovincialis|GA36A|Allele_1
AAGCAA
>Contig10762|Mytilus_galloprovincialis|GA36A|Allele_2
GGGCGG
>Contig10762|Mytilus_galloprovincialis|GA36C|Allele_1
AAGCGG
>Contig10762|Mytilus_galloprovincialis|GA36C|Allele_2
GAGCGG
>Contig10762|Mytilus_edulis|GA36E|Allele_1
AAACGG
>Contig10762|Mytilus_edulis|GA36E|Allele_2
GAGTGG
>Contig10762|Mytilus_edulis|GA36M|Allele_1
GAGCGG
>Contig10762|Mytilus_edulis|GA36M|Allele_2
GAGCGG
>Contig1078|Mytilus_trossulus|GA36K|Allele_1
CAGCT
>Contig1078|Mytilus_trossulus|GA36K|Allele_2
CAGTT
>Contig1078|Mytilus_trossulus|GA36L|Allele_1
CAGCT
>Contig1078|Mytilus_trossulus|GA36L|Allele_2
TAGTT
>Contig1078|Mytilus_galloprovincialis|GA36A|Allele_1
TAACT
>Contig1078|Mytilus_galloprovincialis|GA36A|Allele_2
TGGTT
>Contig1078|Mytilus_galloprovincialis|GA36C|Allele_1
CAATT
>Contig1078|Mytilus_galloprovincialis|GA36C|Allele_2
CGATT
>Contig1078|Mytilus_edulis|GA36E|Allele_1
CAATT
>Contig1078|Mytilus_edulis|GA36E|Allele_2
CGATT
>Contig1078|Mytilus_edulis|GA36M|Allele_1
CAACC
>Contig1078|Mytilus_edulis|GA36M|Allele_2
CAGTT
>Contig1079|Mytilus_trossulus|GA36K|Allele_1
TGCCGCCCGTTGACACTGACGGATACT
>Contig1079|Mytilus_trossulus|GA36K|Allele_2
TGCCGCTCGTTGTCTCTGGCGGATACT
>Contig1079|Mytilus_trossulus|GA36L|Allele_1
CATCCCCCGCTATCACCGAAGGACACT
>Contig1079|Mytilus_trossulus|GA36L|Allele_2
CGTCCTCTGTTGTCATTGGCGGATACT
>Contig1079|Mytilus_galloprovincialis|GA36A|Allele_1
TGCCGCTCGTTGACACTGACGGATACT
>Contig1079|Mytilus_galloprovincialis|GA36A|Allele_2
TGCCGCTCGTTGTCTCTGGCGGATACT
>Contig1079|Mytilus_galloprovincialis|GA36C|Allele_1
CGTCCTCCGCTATCACTGACGGATACT
>Contig1079|Mytilus_galloprovincialis|GA36C|Allele_2
TGTTGTCTTTTGTCTCTGGCGGATACT
>Contig1079|Mytilus_edulis|GA36E|Allele_1
CATCCTCTTCTATCATTAGAAATCTGG
>Contig1079|Mytilus_edulis|GA36E|Allele_2
CATCCTCTTCTATCATTGGAAATCTGG
>Contig1079|Mytilus_edulis|GA36M|Allele_1
CATCCTCTTCCATCATCGGAAATCAGG
>Contig1079|Mytilus_edulis|GA36M|Allele_2
CGTTCTCTTCTATGATTGGAAATCTGG
>Contig10792|Mytilus_trossulus|GA36K|Allele_1
GC
>Contig10792|Mytilus_trossulus|GA36K|Allele_2
GT
>Contig10792|Mytilus_trossulus|GA36L|Allele_1
GT
>Contig10792|Mytilus_trossulus|GA36L|Allele_2
GT
>Contig10792|Mytilus_galloprovincialis|GA36A|Allele_1
GT
>Contig10792|Mytilus_galloprovincialis|GA36A|Allele_2
GT
>Contig10792|Mytilus_galloprovincialis|GA36C|Allele_1
GT
>Contig10792|Mytilus_galloprovincialis|GA36C|Allele_2
GT
>Contig10792|Mytilus_edulis|GA36E|Allele_1
GC
>Contig10792|Mytilus_edulis|GA36E|Allele_2
GC
>Contig10792|Mytilus_edulis|GA36M|Allele_1
AC
>Contig10792|Mytilus_edulis|GA36M|Allele_2
GC
>Contig10797|Mytilus_trossulus|GA36K|Allele_1
AAGACCTCTAT
>Contig10797|Mytilus_trossulus|GA36K|Allele_2
AAGACCTCTAT
>Contig10797|Mytilus_trossulus|GA36L|Allele_1
AAGACCCCTAA
>Contig10797|Mytilus_trossulus|GA36L|Allele_2
AAGACTCCTAT
>Contig10797|Mytilus_galloprovincialis|GA36A|Allele_1
AAGACCCCTAT
>Contig10797|Mytilus_galloprovincialis|GA36A|Allele_2
AAGACCTTTAT
>Contig10797|Mytilus_galloprovincialis|GA36C|Allele_1
AAGACCTCTAT
>Contig10797|Mytilus_galloprovincialis|GA36C|Allele_2
AAGACCTCTAT
>Contig10797|Mytilus_edulis|GA36E|Allele_1
GGACCTCCCGA
>Contig10797|Mytilus_edulis|GA36E|Allele_2
GGACCTCCTGA
>Contig10797|Mytilus_edulis|GA36M|Allele_1
GGACCTCCTGA
>Contig10797|Mytilus_edulis|GA36M|Allele_2
GGACTTCCTGA
>Contig10798|Mytilus_trossulus|GA36K|Allele_1
TACCCA
>Contig10798|Mytilus_trossulus|GA36K|Allele_2
TGCTTG
>Contig10798|Mytilus_trossulus|GA36L|Allele_1
TACCCA
>Contig10798|Mytilus_trossulus|GA36L|Allele_2
TACTTG
>Contig10798|Mytilus_galloprovincialis|GA36A|Allele_1
AACTTG
>Contig10798|Mytilus_galloprovincialis|GA36A|Allele_2
AACTTG
>Contig10798|Mytilus_galloprovincialis|GA36C|Allele_1
AACCCA
>Contig10798|Mytilus_galloprovincialis|GA36C|Allele_2
TACTTG
>Contig10798|Mytilus_edulis|GA36E|Allele_1
AAACTG
>Contig10798|Mytilus_edulis|GA36E|Allele_2
TGCTTG
>Contig10798|Mytilus_edulis|GA36M|Allele_1
TACTTG
>Contig10798|Mytilus_edulis|GA36M|Allele_2
TACTTG
>Contig10813|Mytilus_trossulus|GA36K|Allele_1
GT
>Contig10813|Mytilus_trossulus|GA36K|Allele_2
TT
>Contig10813|Mytilus_trossulus|GA36L|Allele_1
TA
>Contig10813|Mytilus_trossulus|GA36L|Allele_2
TT
>Contig10813|Mytilus_galloprovincialis|GA36A|Allele_1
TA
>Contig10813|Mytilus_galloprovincialis|GA36A|Allele_2
TA
>Contig10813|Mytilus_galloprovincialis|GA36C|Allele_1
TA
>Contig10813|Mytilus_galloprovincialis|GA36C|Allele_2
TT
>Contig10813|Mytilus_edulis|GA36E|Allele_1
GT
>Contig10813|Mytilus_edulis|GA36E|Allele_2
GT
>Contig10813|Mytilus_edulis|GA36M|Allele_1
GA
>Contig10813|Mytilus_edulis|GA36M|Allele_2
TT
>Contig10814|Mytilus_trossulus|GA36K|Allele_1
AGAGTT
>Contig10814|Mytilus_trossulus|GA36K|Allele_2
AGAGTT
>Contig10814|Mytilus_trossulus|GA36L|Allele_1
AAAGTT
>Contig10814|Mytilus_trossulus|GA36L|Allele_2
CGAGTT
>Contig10814|Mytilus_galloprovincialis|GA36A|Allele_1
AGAGTT
>Contig10814|Mytilus_galloprovincialis|GA36A|Allele_2
AGAGTT
>Contig10814|Mytilus_galloprovincialis|GA36C|Allele_1
AAAGTT
>Contig10814|Mytilus_galloprovincialis|GA36C|Allele_2
CGAGTT
>Contig10814|Mytilus_edulis|GA36E|Allele_1
CAAATA
>Contig10814|Mytilus_edulis|GA36E|Allele_2
CAGGTT
>Contig10814|Mytilus_edulis|GA36M|Allele_1
CAAACT
>Contig10814|Mytilus_edulis|GA36M|Allele_2
CAAGTT
>Contig10843|Mytilus_trossulus|GA36K|Allele_1
GCTGCCCAT
>Contig10843|Mytilus_trossulus|GA36K|Allele_2
GCTGCCCAT
>Contig10843|Mytilus_trossulus|GA36L|Allele_1
GCTGCCCAA
>Contig10843|Mytilus_trossulus|GA36L|Allele_2
GTTGCCCAT
>Contig10843|Mytilus_galloprovincialis|GA36A|Allele_1
ACTACCCAA
>Contig10843|Mytilus_galloprovincialis|GA36A|Allele_2
GTTGTTTGT
>Contig10843|Mytilus_galloprovincialis|GA36C|Allele_1
ACTACCCAA
>Contig10843|Mytilus_galloprovincialis|GA36C|Allele_2
GTTGCCTGT
>Contig10843|Mytilus_edulis|GA36E|Allele_1
ATCACCTAA
>Contig10843|Mytilus_edulis|GA36E|Allele_2
ATTACCTAA
>Contig10843|Mytilus_edulis|GA36M|Allele_1
ATCACTTAA
>Contig10843|Mytilus_edulis|GA36M|Allele_2
ATTACTTGA
>Contig10848|Mytilus_trossulus|GA36K|Allele_1
CGGTAATTCG
>Contig10848|Mytilus_trossulus|GA36K|Allele_2
CGGTGATTTG
>Contig10848|Mytilus_trossulus|GA36L|Allele_1
CGGAAATTCG
>Contig10848|Mytilus_trossulus|GA36L|Allele_2
CGGTGATTTG
>Contig10848|Mytilus_galloprovincialis|GA36A|Allele_1
CGGAAATTTG
>Contig10848|Mytilus_galloprovincialis|GA36A|Allele_2
CTGTGATTTG
>Contig10848|Mytilus_galloprovincialis|GA36C|Allele_1
CGAAGATGCG
>Contig10848|Mytilus_galloprovincialis|GA36C|Allele_2
TGGAGATTTG
>Contig10848|Mytilus_edulis|GA36E|Allele_1
CGGAGAAGCG
>Contig10848|Mytilus_edulis|GA36E|Allele_2
TGGAGTTGTG
>Contig10848|Mytilus_edulis|GA36M|Allele_1
CGGAGATGCA
>Contig10848|Mytilus_edulis|GA36M|Allele_2
CGGTGATGTG
>Contig10864|Mytilus_trossulus|GA36K|Allele_1
TCACTATGAC
>Contig10864|Mytilus_trossulus|GA36K|Allele_2
TCACTATGAC
>Contig10864|Mytilus_trossulus|GA36L|Allele_1
ACGCTATGAT
>Contig10864|Mytilus_trossulus|GA36L|Allele_2
TCGCTATGAT
>Contig10864|Mytilus_galloprovincialis|GA36A|Allele_1
TCACTATGAC
>Contig10864|Mytilus_galloprovincialis|GA36A|Allele_2
TCACTATGAT
>Contig10864|Mytilus_galloprovincialis|GA36C|Allele_1
TCACTACGAC
>Contig10864|Mytilus_galloprovincialis|GA36C|Allele_2
TCACTGTGGT
>Contig10864|Mytilus_edulis|GA36E|Allele_1
AAACCATGAT
>Contig10864|Mytilus_edulis|GA36E|Allele_2
TCGTTATGAT
>Contig10864|Mytilus_edulis|GA36M|Allele_1
AAGCTATAAT
>Contig10864|Mytilus_edulis|GA36M|Allele_2
AAGCTATGAT
>Contig10867|Mytilus_trossulus|GA36K|Allele_1
GAAGGC
>Contig10867|Mytilus_trossulus|GA36K|Allele_2
GAAGGT
>Contig10867|Mytilus_trossulus|GA36L|Allele_1
GAAGGC
>Contig10867|Mytilus_trossulus|GA36L|Allele_2
TCGGGC
>Contig10867|Mytilus_galloprovincialis|GA36A|Allele_1
GAAGGC
>Contig10867|Mytilus_galloprovincialis|GA36A|Allele_2
GCGGGC
>Contig10867|Mytilus_galloprovincialis|GA36C|Allele_1
GAAGAC
>Contig10867|Mytilus_galloprovincialis|GA36C|Allele_2
TAAGAC
>Contig10867|Mytilus_edulis|GA36E|Allele_1
GCGAAC
>Contig10867|Mytilus_edulis|GA36E|Allele_2
TCGGGC
>Contig10867|Mytilus_edulis|GA36M|Allele_1
GCGGAC
>Contig10867|Mytilus_edulis|GA36M|Allele_2
GCGGGT
>Contig10875|Mytilus_trossulus|GA36K|Allele_1
CTAGC
>Contig10875|Mytilus_trossulus|GA36K|Allele_2
CTGGC
>Contig10875|Mytilus_trossulus|GA36L|Allele_1
CTAGC
>Contig10875|Mytilus_trossulus|GA36L|Allele_2
CTGGC
>Contig10875|Mytilus_galloprovincialis|GA36A|Allele_1
CTGAC
>Contig10875|Mytilus_galloprovincialis|GA36A|Allele_2
TTGAC
>Contig10875|Mytilus_galloprovincialis|GA36C|Allele_1
CCAAC
>Contig10875|Mytilus_galloprovincialis|GA36C|Allele_2
CTGGT
>Contig10875|Mytilus_edulis|GA36E|Allele_1
CTGGC
>Contig10875|Mytilus_edulis|GA36E|Allele_2
CTGGC
>Contig10875|Mytilus_edulis|GA36M|Allele_1
CCAGC
>Contig10875|Mytilus_edulis|GA36M|Allele_2
CTGGC
>Contig10911|Mytilus_trossulus|GA36K|Allele_1
ATCCGACACA
>Contig10911|Mytilus_trossulus|GA36K|Allele_2
ATCCGATACA
>Contig10911|Mytilus_trossulus|GA36L|Allele_1
ATCCGACACA
>Contig10911|Mytilus_trossulus|GA36L|Allele_2
ATCCGATACA
>Contig10911|Mytilus_galloprovincialis|GA36A|Allele_1
ATCCGATACA
>Contig10911|Mytilus_galloprovincialis|GA36A|Allele_2
ATTCGATACA
>Contig10911|Mytilus_galloprovincialis|GA36C|Allele_1
ATCCGACACA
>Contig10911|Mytilus_galloprovincialis|GA36C|Allele_2
ATCCGATACA
>Contig10911|Mytilus_edulis|GA36E|Allele_1
ATCCAACACA
>Contig10911|Mytilus_edulis|GA36E|Allele_2
TTCTGTCCTA
>Contig10911|Mytilus_edulis|GA36M|Allele_1
AGCCGACACA
>Contig10911|Mytilus_edulis|GA36M|Allele_2
TTCCGACCCG
>Contig109329|Mytilus_trossulus|GA36K|Allele_1
GG
>Contig109329|Mytilus_trossulus|GA36K|Allele_2
GG
>Contig109329|Mytilus_trossulus|GA36L|Allele_1
AA
>Contig109329|Mytilus_trossulus|GA36L|Allele_2
GG
>Contig109329|Mytilus_galloprovincialis|GA36A|Allele_1
GG
>Contig109329|Mytilus_galloprovincialis|GA36A|Allele_2
GG
>Contig109329|Mytilus_galloprovincialis|GA36C|Allele_1
GG
>Contig109329|Mytilus_galloprovincialis|GA36C|Allele_2
GG
>Contig109329|Mytilus_edulis|GA36E|Allele_1
AA
>Contig109329|Mytilus_edulis|GA36E|Allele_2
AA
>Contig109329|Mytilus_edulis|GA36M|Allele_1
AA
>Contig109329|Mytilus_edulis|GA36M|Allele_2
AA
>Contig10946|Mytilus_trossulus|GA36K|Allele_1
AG
>Contig10946|Mytilus_trossulus|GA36K|Allele_2
AG
>Contig10946|Mytilus_trossulus|GA36L|Allele_1
AG
>Contig10946|Mytilus_trossulus|GA36L|Allele_2
CG
>Contig10946|Mytilus_galloprovincialis|GA36A|Allele_1
AA
>Contig10946|Mytilus_galloprovincialis|GA36A|Allele_2
CG
>Contig10946|Mytilus_galloprovincialis|GA36C|Allele_1
AA
>Contig10946|Mytilus_galloprovincialis|GA36C|Allele_2
AG
>Contig10946|Mytilus_edulis|GA36E|Allele_1
AG
>Contig10946|Mytilus_edulis|GA36E|Allele_2
AG
>Contig10946|Mytilus_edulis|GA36M|Allele_1
AG
>Contig10946|Mytilus_edulis|GA36M|Allele_2
AG
>Contig10947|Mytilus_trossulus|GA36K|Allele_1
ACC
>Contig10947|Mytilus_trossulus|GA36K|Allele_2
GCC
>Contig10947|Mytilus_trossulus|GA36L|Allele_1
ACC
>Contig10947|Mytilus_trossulus|GA36L|Allele_2
ACT
>Contig10947|Mytilus_galloprovincialis|GA36A|Allele_1
ACC
>Contig10947|Mytilus_galloprovincialis|GA36A|Allele_2
GTC
>Contig10947|Mytilus_galloprovincialis|GA36C|Allele_1
ACC
>Contig10947|Mytilus_galloprovincialis|GA36C|Allele_2
ACT
>Contig10947|Mytilus_edulis|GA36E|Allele_1
GCC
>Contig10947|Mytilus_edulis|GA36E|Allele_2
GCC
>Contig10947|Mytilus_edulis|GA36M|Allele_1
ACC
>Contig10947|Mytilus_edulis|GA36M|Allele_2
ACC
>Contig10990|Mytilus_trossulus|GA36K|Allele_1
ACTACC
>Contig10990|Mytilus_trossulus|GA36K|Allele_2
ACTACC
>Contig10990|Mytilus_trossulus|GA36L|Allele_1
ACCAAC
>Contig10990|Mytilus_trossulus|GA36L|Allele_2
ACTCCC
>Contig10990|Mytilus_galloprovincialis|GA36A|Allele_1
ACCAAC
>Contig10990|Mytilus_galloprovincialis|GA36A|Allele_2
ACCAAC
>Contig10990|Mytilus_galloprovincialis|GA36C|Allele_1
ACTACC
>Contig10990|Mytilus_galloprovincialis|GA36C|Allele_2
ACTACC
>Contig10990|Mytilus_edulis|GA36E|Allele_1
ACCACC
>Contig10990|Mytilus_edulis|GA36E|Allele_2
GCTACC
>Contig10990|Mytilus_edulis|GA36M|Allele_1
GTTCAT
>Contig10990|Mytilus_edulis|GA36M|Allele_2
GTTCAT
>Contig11003|Mytilus_trossulus|GA36K|Allele_1
TGCCGTGGAAGCTTCCTT
>Contig11003|Mytilus_trossulus|GA36K|Allele_2
TGCCGTGGAAGCTTCCTT
>Contig11003|Mytilus_trossulus|GA36L|Allele_1
TGCCGTGGAAACTACCCT
>Contig11003|Mytilus_trossulus|GA36L|Allele_2
TGCTGTGGAGGTTTCTTT
>Contig11003|Mytilus_galloprovincialis|GA36A|Allele_1
TGACAGGGAAGCCACCCA
>Contig11003|Mytilus_galloprovincialis|GA36A|Allele_2
TGCTGTGGAAGCTTCCTT
>Contig11003|Mytilus_galloprovincialis|GA36C|Allele_1
TACCGTGGAGGCTTCCTT
>Contig11003|Mytilus_galloprovincialis|GA36C|Allele_2
TGCCGTGGAGGTTTCCTT
>Contig11003|Mytilus_edulis|GA36E|Allele_1
TGCCATGGAAACTTCCCT
>Contig11003|Mytilus_edulis|GA36E|Allele_2
TGCTGTGGAAGCTTCCCT
>Contig11003|Mytilus_edulis|GA36M|Allele_1
CGCCGTACAAACTTCCCT
>Contig11003|Mytilus_edulis|GA36M|Allele_2
TGCCGTGGGAGCTTTTCT
>Contig11017|Mytilus_trossulus|GA36K|Allele_1
TC
>Contig11017|Mytilus_trossulus|GA36K|Allele_2
TC
>Contig11017|Mytilus_trossulus|GA36L|Allele_1
TC
>Contig11017|Mytilus_trossulus|GA36L|Allele_2
TC
>Contig11017|Mytilus_galloprovincialis|GA36A|Allele_1
TC
>Contig11017|Mytilus_galloprovincialis|GA36A|Allele_2
TC
>Contig11017|Mytilus_galloprovincialis|GA36C|Allele_1
GC
>Contig11017|Mytilus_galloprovincialis|GA36C|Allele_2
TT
>Contig11017|Mytilus_edulis|GA36E|Allele_1
GC
>Contig11017|Mytilus_edulis|GA36E|Allele_2
GT
>Contig11017|Mytilus_edulis|GA36M|Allele_1
GT
>Contig11017|Mytilus_edulis|GA36M|Allele_2
GT
>Contig11037|Mytilus_trossulus|GA36K|Allele_1
CAAGGA
>Contig11037|Mytilus_trossulus|GA36K|Allele_2
CAAGGT
>Contig11037|Mytilus_trossulus|GA36L|Allele_1
CAAGGT
>Contig11037|Mytilus_trossulus|GA36L|Allele_2
TAAGGT
>Contig11037|Mytilus_galloprovincialis|GA36A|Allele_1
CAAGGT
>Contig11037|Mytilus_galloprovincialis|GA36A|Allele_2
TAGGGT
>Contig11037|Mytilus_galloprovincialis|GA36C|Allele_1
CAAGAT
>Contig11037|Mytilus_galloprovincialis|GA36C|Allele_2
TAAGGT
>Contig11037|Mytilus_edulis|GA36E|Allele_1
TAAAGA
>Contig11037|Mytilus_edulis|GA36E|Allele_2
TAAGGT
>Contig11037|Mytilus_edulis|GA36M|Allele_1
CAAGGA
>Contig11037|Mytilus_edulis|GA36M|Allele_2
TGAGGT
>Contig11073|Mytilus_trossulus|GA36K|Allele_1
CTA
>Contig11073|Mytilus_trossulus|GA36K|Allele_2
CTA
>Contig11073|Mytilus_trossulus|GA36L|Allele_1
CTA
>Contig11073|Mytilus_trossulus|GA36L|Allele_2
CTA
>Contig11073|Mytilus_galloprovincialis|GA36A|Allele_1
CTA
>Contig11073|Mytilus_galloprovincialis|GA36A|Allele_2
CTA
>Contig11073|Mytilus_galloprovincialis|GA36C|Allele_1
CTA
>Contig11073|Mytilus_galloprovincialis|GA36C|Allele_2
CTA
>Contig11073|Mytilus_edulis|GA36E|Allele_1
CTA
>Contig11073|Mytilus_edulis|GA36E|Allele_2
CTA
>Contig11073|Mytilus_edulis|GA36M|Allele_1
ACA
>Contig11073|Mytilus_edulis|GA36M|Allele_2
CTC
>Contig11089|Mytilus_trossulus|GA36K|Allele_1
TGATTACATCTGTTACAA
>Contig11089|Mytilus_trossulus|GA36K|Allele_2
TGATTATGTCTGTTACAA
>Contig11089|Mytilus_trossulus|GA36L|Allele_1
TGATTACGTCTGTTACAA
>Contig11089|Mytilus_trossulus|GA36L|Allele_2
TGATTATGTCTGTTACAA
>Contig11089|Mytilus_galloprovincialis|GA36A|Allele_1
TGATTATATTCCAAACTT
>Contig11089|Mytilus_galloprovincialis|GA36A|Allele_2
TGATTATATTCCAAACTT
>Contig11089|Mytilus_galloprovincialis|GA36C|Allele_1
TGATTATATTCCAAACTT
>Contig11089|Mytilus_galloprovincialis|GA36C|Allele_2
TGATTATATTCGAAATTT
>Contig11089|Mytilus_edulis|GA36E|Allele_1
CAGTCGTGATCGAAGCAA
>Contig11089|Mytilus_edulis|GA36E|Allele_2
CAGTCGTGATCGAAGCAA
>Contig11089|Mytilus_edulis|GA36M|Allele_1
TAGCTACGTCTGTTACAA
>Contig11089|Mytilus_edulis|GA36M|Allele_2
TAGCTGTGTCTGTTACAA
>Contig11108|Mytilus_trossulus|GA36K|Allele_1
GCGAACAAAATGTTCAT
>Contig11108|Mytilus_trossulus|GA36K|Allele_2
GCGAATAAAATGTTCAT
>Contig11108|Mytilus_trossulus|GA36L|Allele_1
GCAAACAGAATGTTCAT
>Contig11108|Mytilus_trossulus|GA36L|Allele_2
GCGAGTAGAATGTTCTT
>Contig11108|Mytilus_galloprovincialis|GA36A|Allele_1
GCGAACAAAATACTCAC
>Contig11108|Mytilus_galloprovincialis|GA36A|Allele_2
GCGAATGAAATGTTTTT
>Contig11108|Mytilus_galloprovincialis|GA36C|Allele_1
GCAAATAGAACGCTCAT
>Contig11108|Mytilus_galloprovincialis|GA36C|Allele_2
GCAAGTAGAGTGTTCAT
>Contig11108|Mytilus_edulis|GA36E|Allele_1
GCAAATAGAATACACTT
>Contig11108|Mytilus_edulis|GA36E|Allele_2
GCGCATAGGATGTTCTT
>Contig11108|Mytilus_edulis|GA36M|Allele_1
GAAAATAGAACGCTCAT
>Contig11108|Mytilus_edulis|GA36M|Allele_2
TCAAGTAGAGTGTTCAT
>Contig1111|Mytilus_trossulus|GA36K|Allele_1
GAGA
>Contig1111|Mytilus_trossulus|GA36K|Allele_2
GAGA
>Contig1111|Mytilus_trossulus|GA36L|Allele_1
GAGA
>Contig1111|Mytilus_trossulus|GA36L|Allele_2
GAGA
>Contig1111|Mytilus_galloprovincialis|GA36A|Allele_1
AAGA
>Contig1111|Mytilus_galloprovincialis|GA36A|Allele_2
GAGA
>Contig1111|Mytilus_galloprovincialis|GA36C|Allele_1
GAAA
>Contig1111|Mytilus_galloprovincialis|GA36C|Allele_2
GCGG
>Contig1111|Mytilus_edulis|GA36E|Allele_1
GAGA
>Contig1111|Mytilus_edulis|GA36E|Allele_2
GAGA
>Contig1111|Mytilus_edulis|GA36M|Allele_1
GAGA
>Contig1111|Mytilus_edulis|GA36M|Allele_2
GAGA
>Contig11115|Mytilus_trossulus|GA36K|Allele_1
CAGAAGG
>Contig11115|Mytilus_trossulus|GA36K|Allele_2
CAGACGG
>Contig11115|Mytilus_trossulus|GA36L|Allele_1
CAGAAAG
>Contig11115|Mytilus_trossulus|GA36L|Allele_2
CAGACGG
>Contig11115|Mytilus_galloprovincialis|GA36A|Allele_1
CAGAAAG
>Contig11115|Mytilus_galloprovincialis|GA36A|Allele_2
CAGACGG
>Contig11115|Mytilus_galloprovincialis|GA36C|Allele_1
CAGAAGG
>Contig11115|Mytilus_galloprovincialis|GA36C|Allele_2
CAGACGG
>Contig11115|Mytilus_edulis|GA36E|Allele_1
CCGAAGC
>Contig11115|Mytilus_edulis|GA36E|Allele_2
CCGTAGG
>Contig11115|Mytilus_edulis|GA36M|Allele_1
CAAACGC
>Contig11115|Mytilus_edulis|GA36M|Allele_2
TCGACGG
>Contig11184|Mytilus_trossulus|GA36K|Allele_1
AAAACCCCTTTATACTCACCCTCCTTGTCATCACAGTG
>Contig11184|Mytilus_trossulus|GA36K|Allele_2
AAAACCCCTTTATGCTCATCTTCCTTGTTATCATAGTG
>Contig11184|Mytilus_trossulus|GA36L|Allele_1
AAAACCCCTTTATACTCACCCTCTTAGCTACCACAGAA
>Contig11184|Mytilus_trossulus|GA36L|Allele_2
AAAACCCCTTTATACTCATCCTCTTTGTTTTTCCAGTG
>Contig11184|Mytilus_galloprovincialis|GA36A|Allele_1
AAAACCCCTTTATACTCACCCTCCTAGTCATCACAGTA
>Contig11184|Mytilus_galloprovincialis|GA36A|Allele_2
AAAACCCCTTTATGCTCATCTTCCTTGTTATCATAGTA
>Contig11184|Mytilus_galloprovincialis|GA36C|Allele_1
AAAACCCCTTTATACTCACCCTCTTTGCTTCTCCAGAA
>Contig11184|Mytilus_galloprovincialis|GA36C|Allele_2
AAAACCCCTTTATACTCACCCTCTTTGCTTCTCCAGAA
>Contig11184|Mytilus_edulis|GA36E|Allele_1
GGGTGTATCGACGGTGTACCCTCTCTGCTTCTCCAGTG
>Contig11184|Mytilus_edulis|GA36E|Allele_2
GGGTGTATCGACGGTGTGCCCTCTTTGCTTTTCCAGTG
>Contig11184|Mytilus_edulis|GA36M|Allele_1
GGGTGTATCGACGGTGTACCCCATTTACTTCTCCAATG
>Contig11184|Mytilus_edulis|GA36M|Allele_2
GGGTGTATCGACGGTGTACTCTATTTACTTTTCCTGTG
>Contig11204|Mytilus_trossulus|GA36K|Allele_1
ACAGCATAG
>Contig11204|Mytilus_trossulus|GA36K|Allele_2
TCAGCATAG
>Contig11204|Mytilus_trossulus|GA36L|Allele_1
ACAGCATAG
>Contig11204|Mytilus_trossulus|GA36L|Allele_2
TCAGCATAG
>Contig11204|Mytilus_galloprovincialis|GA36A|Allele_1
ACAGCAAAG
>Contig11204|Mytilus_galloprovincialis|GA36A|Allele_2
TCAGTATAG
>Contig11204|Mytilus_galloprovincialis|GA36C|Allele_1
ACAACATAG
>Contig11204|Mytilus_galloprovincialis|GA36C|Allele_2
ACGGCATAG
>Contig11204|Mytilus_edulis|GA36E|Allele_1
ACAACAAAG
>Contig11204|Mytilus_edulis|GA36E|Allele_2
ATAGCGTAG
>Contig11204|Mytilus_edulis|GA36M|Allele_1
ACAGCAAAA
>Contig11204|Mytilus_edulis|GA36M|Allele_2
ATAGCGTGG
>Contig11220|Mytilus_trossulus|GA36K|Allele_1
GGGTC
>Contig11220|Mytilus_trossulus|GA36K|Allele_2
GGGTC
>Contig11220|Mytilus_trossulus|GA36L|Allele_1
GGGTC
>Contig11220|Mytilus_trossulus|GA36L|Allele_2
GGGTC
>Contig11220|Mytilus_galloprovincialis|GA36A|Allele_1
AGATC
>Contig11220|Mytilus_galloprovincialis|GA36A|Allele_2
AGGTC
>Contig11220|Mytilus_galloprovincialis|GA36C|Allele_1
AGGTA
>Contig11220|Mytilus_galloprovincialis|GA36C|Allele_2
GGGTC
>Contig11220|Mytilus_edulis|GA36E|Allele_1
GGGAC
>Contig11220|Mytilus_edulis|GA36E|Allele_2
GGGAC
>Contig11220|Mytilus_edulis|GA36M|Allele_1
AAGAC
>Contig11220|Mytilus_edulis|GA36M|Allele_2
GGGTC
>Contig11223|Mytilus_trossulus|GA36K|Allele_1
CTGGTTA
>Contig11223|Mytilus_trossulus|GA36K|Allele_2
TTGGTTG
>Contig11223|Mytilus_trossulus|GA36L|Allele_1
CTGGTTA
>Contig11223|Mytilus_trossulus|GA36L|Allele_2
TTGGTTG
>Contig11223|Mytilus_galloprovincialis|GA36A|Allele_1
CTGGCCA
>Contig11223|Mytilus_galloprovincialis|GA36A|Allele_2
TTGGTTG
>Contig11223|Mytilus_galloprovincialis|GA36C|Allele_1
TCGGTTA
>Contig11223|Mytilus_galloprovincialis|GA36C|Allele_2
TTGGTTA
>Contig11223|Mytilus_edulis|GA36E|Allele_1
TTAATCA
>Contig11223|Mytilus_edulis|GA36E|Allele_2
TTGGTTA
>Contig11223|Mytilus_edulis|GA36M|Allele_1
TTGGTTA
>Contig11223|Mytilus_edulis|GA36M|Allele_2
TTGGTTA
>Contig11225|Mytilus_trossulus|GA36K|Allele_1
AACCGAAAAAACCCCGCATCATCAC
>Contig11225|Mytilus_trossulus|GA36K|Allele_2
ATTCGAAGTTACTTCGTCTTATCTT
>Contig11225|Mytilus_trossulus|GA36L|Allele_1
AACCGAAATTACCTCGCATCACCAC
>Contig11225|Mytilus_trossulus|GA36L|Allele_2
ATTCGAGATTACCTCTTATCGTTTT
>Contig11225|Mytilus_galloprovincialis|GA36A|Allele_1
AACCGAAATTACCCCGCACCATCAT
>Contig11225|Mytilus_galloprovincialis|GA36A|Allele_2
TATCGAGGTTTTCTTGTCTCATCTT
>Contig11225|Mytilus_galloprovincialis|GA36C|Allele_1
AACCGAAAAAACCCCGCATCACCAC
>Contig11225|Mytilus_galloprovincialis|GA36C|Allele_2
ATTCGAAGATTTTTTGCCTTGTTAT
>Contig11225|Mytilus_edulis|GA36E|Allele_1
AATCAAAGAAATCTCGCATCACTAC
>Contig11225|Mytilus_edulis|GA36E|Allele_2
AATCGAAGATTTTTTGCCTCGCTAT
>Contig11225|Mytilus_edulis|GA36M|Allele_1
AACCGAAGAAATCCCGCCTCGCTAC
>Contig11225|Mytilus_edulis|GA36M|Allele_2
ATTTGTAGATTTCTTTTCTCGCTAT
>Contig11229|Mytilus_trossulus|GA36K|Allele_1
TAA
>Contig11229|Mytilus_trossulus|GA36K|Allele_2
TAA
>Contig11229|Mytilus_trossulus|GA36L|Allele_1
TAA
>Contig11229|Mytilus_trossulus|GA36L|Allele_2
TGA
>Contig11229|Mytilus_galloprovincialis|GA36A|Allele_1
TAA
>Contig11229|Mytilus_galloprovincialis|GA36A|Allele_2
TGA
>Contig11229|Mytilus_galloprovincialis|GA36C|Allele_1
TAA
>Contig11229|Mytilus_galloprovincialis|GA36C|Allele_2
TGA
>Contig11229|Mytilus_edulis|GA36E|Allele_1
TAA
>Contig11229|Mytilus_edulis|GA36E|Allele_2
TAA
>Contig11229|Mytilus_edulis|GA36M|Allele_1
CAA
>Contig11229|Mytilus_edulis|GA36M|Allele_2
TGC
>Contig11233|Mytilus_trossulus|GA36K|Allele_1
GGGG
>Contig11233|Mytilus_trossulus|GA36K|Allele_2
GGGG
>Contig11233|Mytilus_trossulus|GA36L|Allele_1
GGGG
>Contig11233|Mytilus_trossulus|GA36L|Allele_2
GGGG
>Contig11233|Mytilus_galloprovincialis|GA36A|Allele_1
GACA
>Contig11233|Mytilus_galloprovincialis|GA36A|Allele_2
TGGG
>Contig11233|Mytilus_galloprovincialis|GA36C|Allele_1
GGGG
>Contig11233|Mytilus_galloprovincialis|GA36C|Allele_2
GGGG
>Contig11233|Mytilus_edulis|GA36E|Allele_1
GGGG
>Contig11233|Mytilus_edulis|GA36E|Allele_2
GGGG
>Contig11233|Mytilus_edulis|GA36M|Allele_1
GGGG
>Contig11233|Mytilus_edulis|GA36M|Allele_2
GGGG
>Contig11275|Mytilus_trossulus|GA36K|Allele_1
TAGTAA
>Contig11275|Mytilus_trossulus|GA36K|Allele_2
TAGTGA
>Contig11275|Mytilus_trossulus|GA36L|Allele_1
TAGTGA
>Contig11275|Mytilus_trossulus|GA36L|Allele_2
TAGTGA
>Contig11275|Mytilus_galloprovincialis|GA36A|Allele_1
CAGCAA
>Contig11275|Mytilus_galloprovincialis|GA36A|Allele_2
TAGTGC
>Contig11275|Mytilus_galloprovincialis|GA36C|Allele_1
TAGTAA
>Contig11275|Mytilus_galloprovincialis|GA36C|Allele_2
TAGTAA
>Contig11275|Mytilus_edulis|GA36E|Allele_1
TAGTGC
>Contig11275|Mytilus_edulis|GA36E|Allele_2
TTGTGC
>Contig11275|Mytilus_edulis|GA36M|Allele_1
TAATAC
>Contig11275|Mytilus_edulis|GA36M|Allele_2
TAGTGC
>Contig11295|Mytilus_trossulus|GA36K|Allele_1
AGTTTATGACT
>Contig11295|Mytilus_trossulus|GA36K|Allele_2
AGTTTGTGACT
>Contig11295|Mytilus_trossulus|GA36L|Allele_1
AGTTTGTAATC
>Contig11295|Mytilus_trossulus|GA36L|Allele_2
AGTTTGTGATT
>Contig11295|Mytilus_galloprovincialis|GA36A|Allele_1
AGTTTATGACT
>Contig11295|Mytilus_galloprovincialis|GA36A|Allele_2
AGTTTATGACT
>Contig11295|Mytilus_galloprovincialis|GA36C|Allele_1
AAGGTACAACC
>Contig11295|Mytilus_galloprovincialis|GA36C|Allele_2
GGTTTATGGCT
>Contig11295|Mytilus_edulis|GA36E|Allele_1
AGTTCGTGACC
>Contig11295|Mytilus_edulis|GA36E|Allele_2
AGTTTGTGACC
>Contig11295|Mytilus_edulis|GA36M|Allele_1
AGTTTGTGATT
>Contig11295|Mytilus_edulis|GA36M|Allele_2
AGTTTGTGATT
>Contig113|Mytilus_trossulus|GA36K|Allele_1
GCAG
>Contig113|Mytilus_trossulus|GA36K|Allele_2
GCAG
>Contig113|Mytilus_trossulus|GA36L|Allele_1
GCAG
>Contig113|Mytilus_trossulus|GA36L|Allele_2
GCAG
>Contig113|Mytilus_galloprovincialis|GA36A|Allele_1
GCAG
>Contig113|Mytilus_galloprovincialis|GA36A|Allele_2
GCAG
>Contig113|Mytilus_galloprovincialis|GA36C|Allele_1
AAAA
>Contig113|Mytilus_galloprovincialis|GA36C|Allele_2
GCAG
>Contig113|Mytilus_edulis|GA36E|Allele_1
GAAG
>Contig113|Mytilus_edulis|GA36E|Allele_2
GCAG
>Contig113|Mytilus_edulis|GA36M|Allele_1
GAAG
>Contig113|Mytilus_edulis|GA36M|Allele_2
GAGG
>Contig11310|Mytilus_trossulus|GA36K|Allele_1
CC
>Contig11310|Mytilus_trossulus|GA36K|Allele_2
CT
>Contig11310|Mytilus_trossulus|GA36L|Allele_1
CC
>Contig11310|Mytilus_trossulus|GA36L|Allele_2
CT
>Contig11310|Mytilus_galloprovincialis|GA36A|Allele_1
CT
>Contig11310|Mytilus_galloprovincialis|GA36A|Allele_2
CT
>Contig11310|Mytilus_galloprovincialis|GA36C|Allele_1
CT
>Contig11310|Mytilus_galloprovincialis|GA36C|Allele_2
CT
>Contig11310|Mytilus_edulis|GA36E|Allele_1
CC
>Contig11310|Mytilus_edulis|GA36E|Allele_2
TT
>Contig11310|Mytilus_edulis|GA36M|Allele_1
CC
>Contig11310|Mytilus_edulis|GA36M|Allele_2
CC
>Contig11317|Mytilus_trossulus|GA36K|Allele_1
ATGGCGTTAAAA
>Contig11317|Mytilus_trossulus|GA36K|Allele_2
ATGGCGTTAATA
>Contig11317|Mytilus_trossulus|GA36L|Allele_1
ATGGCGTCAAAA
>Contig11317|Mytilus_trossulus|GA36L|Allele_2
ATGGCGTTTGTT
>Contig11317|Mytilus_galloprovincialis|GA36A|Allele_1
ATGGCGTTAAAA
>Contig11317|Mytilus_galloprovincialis|GA36A|Allele_2
ATGGCGTTAAAA
>Contig11317|Mytilus_galloprovincialis|GA36C|Allele_1
ATGGCGTTAAAA
>Contig11317|Mytilus_galloprovincialis|GA36C|Allele_2
ATGGCGTTAAAA
>Contig11317|Mytilus_edulis|GA36E|Allele_1
ACGACCATAAAA
>Contig11317|Mytilus_edulis|GA36E|Allele_2
TTGGTGTTAAAA
>Contig11317|Mytilus_edulis|GA36M|Allele_1
ATAACGTCAAAA
>Contig11317|Mytilus_edulis|GA36M|Allele_2
ATGGCGTTTGTT
>Contig11357|Mytilus_trossulus|GA36K|Allele_1
CACCCCGCCAA
>Contig11357|Mytilus_trossulus|GA36K|Allele_2
TTCCCCTTCTA
>Contig11357|Mytilus_trossulus|GA36L|Allele_1
CACCCCGCCAA
>Contig11357|Mytilus_trossulus|GA36L|Allele_2
TTCCCCTTCTA
>Contig11357|Mytilus_galloprovincialis|GA36A|Allele_1
TACCCCTCCTA
>Contig11357|Mytilus_galloprovincialis|GA36A|Allele_2
TACCCCTCCTA
>Contig11357|Mytilus_galloprovincialis|GA36C|Allele_1
TACCCCTCCTA
>Contig11357|Mytilus_galloprovincialis|GA36C|Allele_2
TACCCCTCCTA
>Contig11357|Mytilus_edulis|GA36E|Allele_1
CACCCCGTCAA
>Contig11357|Mytilus_edulis|GA36E|Allele_2
TTTCTTGTTTT
>Contig11357|Mytilus_edulis|GA36M|Allele_1
CTTCTTGTTAT
>Contig11357|Mytilus_edulis|GA36M|Allele_2
CTTTTTGTTAT
>Contig11370|Mytilus_trossulus|GA36K|Allele_1
TAACATG
>Contig11370|Mytilus_trossulus|GA36K|Allele_2
TGTCATG
>Contig11370|Mytilus_trossulus|GA36L|Allele_1
TATCAAG
>Contig11370|Mytilus_trossulus|GA36L|Allele_2
TATCAAG
>Contig11370|Mytilus_galloprovincialis|GA36A|Allele_1
TATCATG
>Contig11370|Mytilus_galloprovincialis|GA36A|Allele_2
TATCATG
>Contig11370|Mytilus_galloprovincialis|GA36C|Allele_1
TAACAAG
>Contig11370|Mytilus_galloprovincialis|GA36C|Allele_2
TGTCAAG
>Contig11370|Mytilus_edulis|GA36E|Allele_1
CATAAAG
>Contig11370|Mytilus_edulis|GA36E|Allele_2
TATCGTG
>Contig11370|Mytilus_edulis|GA36M|Allele_1
TATCAAA
>Contig11370|Mytilus_edulis|GA36M|Allele_2
TATCATG
>Contig11374|Mytilus_trossulus|GA36K|Allele_1
CCTATTTTCACTAAGCCAGCCTCGA
>Contig11374|Mytilus_trossulus|GA36K|Allele_2
CCTATTTTCACTAAGCCAGCCTCGA
>Contig11374|Mytilus_trossulus|GA36L|Allele_1
CCCATTTTCACTAAGCCAACCGCAA
>Contig11374|Mytilus_trossulus|GA36L|Allele_2
TCTATTTTCCCTCCTCCAGCCTCGA
>Contig11374|Mytilus_galloprovincialis|GA36A|Allele_1
CCTATTCTCACTAAGCCAACCTAGA
>Contig11374|Mytilus_galloprovincialis|GA36A|Allele_2
CCTATTTTCACTCAGCCAGCCTCGA
>Contig11374|Mytilus_galloprovincialis|GA36C|Allele_1
CCTATTTTCACTAAGCCAACCTAAA
>Contig11374|Mytilus_galloprovincialis|GA36C|Allele_2
CCTATTTTCATTAAGCCAACCTCGA
>Contig11374|Mytilus_edulis|GA36E|Allele_1
CACTCATCCCTACCTCCAACCGCAG
>Contig11374|Mytilus_edulis|GA36E|Allele_2
TCTTCTTTCCTTCCTTTAACTTCAG
>Contig11374|Mytilus_edulis|GA36M|Allele_1
TACACATCCCTACCGCTAATCTCAG
>Contig11374|Mytilus_edulis|GA36M|Allele_2
TCTTTTTCTCTTCCTCTGATCTCAG
>Contig11376|Mytilus_trossulus|GA36K|Allele_1
TGAACAA
>Contig11376|Mytilus_trossulus|GA36K|Allele_2
TGAGTAG
>Contig11376|Mytilus_trossulus|GA36L|Allele_1
CAAACAA
>Contig11376|Mytilus_trossulus|GA36L|Allele_2
TGAACAA
>Contig11376|Mytilus_galloprovincialis|GA36A|Allele_1
CAAACAA
>Contig11376|Mytilus_galloprovincialis|GA36A|Allele_2
TGAACAA
>Contig11376|Mytilus_galloprovincialis|GA36C|Allele_1
TGAACAA
>Contig11376|Mytilus_galloprovincialis|GA36C|Allele_2
TGAACAA
>Contig11376|Mytilus_edulis|GA36E|Allele_1
TGAACAA
>Contig11376|Mytilus_edulis|GA36E|Allele_2
TGGGCAA
>Contig11376|Mytilus_edulis|GA36M|Allele_1
TGAGTAG
>Contig11376|Mytilus_edulis|GA36M|Allele_2
TGAGTGG
>Contig11410|Mytilus_trossulus|GA36K|Allele_1
TCG
>Contig11410|Mytilus_trossulus|GA36K|Allele_2
TCG
>Contig11410|Mytilus_trossulus|GA36L|Allele_1
TCG
>Contig11410|Mytilus_trossulus|GA36L|Allele_2
TTG
>Contig11410|Mytilus_galloprovincialis|GA36A|Allele_1
TCG
>Contig11410|Mytilus_galloprovincialis|GA36A|Allele_2
TCG
>Contig11410|Mytilus_galloprovincialis|GA36C|Allele_1
TCG
>Contig11410|Mytilus_galloprovincialis|GA36C|Allele_2
TCG
>Contig11410|Mytilus_edulis|GA36E|Allele_1
CCA
>Contig11410|Mytilus_edulis|GA36E|Allele_2
TTG
>Contig11410|Mytilus_edulis|GA36M|Allele_1
TCG
>Contig11410|Mytilus_edulis|GA36M|Allele_2
TCG
>Contig11415|Mytilus_trossulus|GA36K|Allele_1
ATACACACT
>Contig11415|Mytilus_trossulus|GA36K|Allele_2
ATACGCGTT
>Contig11415|Mytilus_trossulus|GA36L|Allele_1
ATACACGTA
>Contig11415|Mytilus_trossulus|GA36L|Allele_2
ATACACGTT
>Contig11415|Mytilus_galloprovincialis|GA36A|Allele_1
ATACACACA
>Contig11415|Mytilus_galloprovincialis|GA36A|Allele_2
ATGCGCATT
>Contig11415|Mytilus_galloprovincialis|GA36C|Allele_1
AAACACATT
>Contig11415|Mytilus_galloprovincialis|GA36C|Allele_2
GTACATGTT
>Contig11415|Mytilus_edulis|GA36E|Allele_1
ATACGCACT
>Contig11415|Mytilus_edulis|GA36E|Allele_2
ATACGCACT
>Contig11415|Mytilus_edulis|GA36M|Allele_1
ATAAGCACA
>Contig11415|Mytilus_edulis|GA36M|Allele_2
ATACGCACT
>Contig11416|Mytilus_trossulus|GA36K|Allele_1
TAT
>Contig11416|Mytilus_trossulus|GA36K|Allele_2
TAT
>Contig11416|Mytilus_trossulus|GA36L|Allele_1
AAA
>Contig11416|Mytilus_trossulus|GA36L|Allele_2
TAT
>Contig11416|Mytilus_galloprovincialis|GA36A|Allele_1
TAA
>Contig11416|Mytilus_galloprovincialis|GA36A|Allele_2
TAT
>Contig11416|Mytilus_galloprovincialis|GA36C|Allele_1
AAA
>Contig11416|Mytilus_galloprovincialis|GA36C|Allele_2
AGA
>Contig11416|Mytilus_edulis|GA36E|Allele_1
AAA
>Contig11416|Mytilus_edulis|GA36E|Allele_2
AAA
>Contig11416|Mytilus_edulis|GA36M|Allele_1
AAA
>Contig11416|Mytilus_edulis|GA36M|Allele_2
TAA
>Contig11422|Mytilus_trossulus|GA36K|Allele_1
AGTCTGG
>Contig11422|Mytilus_trossulus|GA36K|Allele_2
AGTCTGG
>Contig11422|Mytilus_trossulus|GA36L|Allele_1
AGTCGAG
>Contig11422|Mytilus_trossulus|GA36L|Allele_2
AGTCGGG
>Contig11422|Mytilus_galloprovincialis|GA36A|Allele_1
AGTCGAG
>Contig11422|Mytilus_galloprovincialis|GA36A|Allele_2
AGTCTGG
>Contig11422|Mytilus_galloprovincialis|GA36C|Allele_1
AATCTAA
>Contig11422|Mytilus_galloprovincialis|GA36C|Allele_2
AGTCTGG
>Contig11422|Mytilus_edulis|GA36E|Allele_1
AGCCTGG
>Contig11422|Mytilus_edulis|GA36E|Allele_2
AGTTTGG
>Contig11422|Mytilus_edulis|GA36M|Allele_1
AGTCTGG
>Contig11422|Mytilus_edulis|GA36M|Allele_2
GGTCTGG
>Contig11431|Mytilus_trossulus|GA36K|Allele_1
TGT
>Contig11431|Mytilus_trossulus|GA36K|Allele_2
TGT
>Contig11431|Mytilus_trossulus|GA36L|Allele_1
TGT
>Contig11431|Mytilus_trossulus|GA36L|Allele_2
TGT
>Contig11431|Mytilus_galloprovincialis|GA36A|Allele_1
TGT
>Contig11431|Mytilus_galloprovincialis|GA36A|Allele_2
TGT
>Contig11431|Mytilus_galloprovincialis|GA36C|Allele_1
CGC
>Contig11431|Mytilus_galloprovincialis|GA36C|Allele_2
TGT
>Contig11431|Mytilus_edulis|GA36E|Allele_1
TGT
>Contig11431|Mytilus_edulis|GA36E|Allele_2
TGT
>Contig11431|Mytilus_edulis|GA36M|Allele_1
TGT
>Contig11431|Mytilus_edulis|GA36M|Allele_2
TTT
>Contig11434|Mytilus_trossulus|GA36K|Allele_1
ACTTTATAGCCCCCAGGATTGGTAGCAAGG
>Contig11434|Mytilus_trossulus|GA36K|Allele_2
ACTTTATAGCCCCCAGGATTGGTAGCAAGG
>Contig11434|Mytilus_trossulus|GA36L|Allele_1
ACGTCATAGCCCGCGGAACTGGTAGCAAGA
>Contig11434|Mytilus_trossulus|GA36L|Allele_2
ACGTTATAGCCCGCGGAATTGGTAGCAAGA
>Contig11434|Mytilus_galloprovincialis|GA36A|Allele_1
ACGTCATAGCCCGCGGAATTGGTAGCAAGA
>Contig11434|Mytilus_galloprovincialis|GA36A|Allele_2
ACGTCATAGCCCGCGGAATTGGTAGCAAGA
>Contig11434|Mytilus_galloprovincialis|GA36C|Allele_1
ACTCTGCAGCCCCCAGGATTTGAAGTAAAA
>Contig11434|Mytilus_galloprovincialis|GA36C|Allele_2
ACTCTGTAGCCCCCAGGATTTGTAGTGAGA
>Contig11434|Mytilus_edulis|GA36E|Allele_1
ACTTTATAACCCCAAAAACAGGTAACAAGA
>Contig11434|Mytilus_edulis|GA36E|Allele_2
CCTTTATGGCCCCCGGAGTTGGTAGCATGA
>Contig11434|Mytilus_edulis|GA36M|Allele_1
ATTTTATAGTTACCAGAACAGATAGCAAGG
>Contig11434|Mytilus_edulis|GA36M|Allele_2
ATTTTATAGTTAGCGGAGTTGGTGGCAAGG
>Contig11475|Mytilus_trossulus|GA36K|Allele_1
GACCTCTG
>Contig11475|Mytilus_trossulus|GA36K|Allele_2
GACCTCTG
>Contig11475|Mytilus_trossulus|GA36L|Allele_1
GACCTCTG
>Contig11475|Mytilus_trossulus|GA36L|Allele_2
GACCTCTG
>Contig11475|Mytilus_galloprovincialis|GA36A|Allele_1
GACCCCCG
>Contig11475|Mytilus_galloprovincialis|GA36A|Allele_2
GACCTCTG
>Contig11475|Mytilus_galloprovincialis|GA36C|Allele_1
AACCTCTA
>Contig11475|Mytilus_galloprovincialis|GA36C|Allele_2
GCTTTTTG
>Contig11475|Mytilus_edulis|GA36E|Allele_1
AACCTCTG
>Contig11475|Mytilus_edulis|GA36E|Allele_2
AACCTCTG
>Contig11475|Mytilus_edulis|GA36M|Allele_1
GACCTCTG
>Contig11475|Mytilus_edulis|GA36M|Allele_2
GACCTCTG
>Contig1152|Mytilus_trossulus|GA36K|Allele_1
CTATTCCCAACCT
>Contig1152|Mytilus_trossulus|GA36K|Allele_2
CTATTTCCAACTT
>Contig1152|Mytilus_trossulus|GA36L|Allele_1
CTATTTCCAACCT
>Contig1152|Mytilus_trossulus|GA36L|Allele_2
CTATTTCCGACTT
>Contig1152|Mytilus_galloprovincialis|GA36A|Allele_1
CCATTTCCAACTT
>Contig1152|Mytilus_galloprovincialis|GA36A|Allele_2
TTATTTTCAACTT
>Contig1152|Mytilus_galloprovincialis|GA36C|Allele_1
CTATTCCCAACCT
>Contig1152|Mytilus_galloprovincialis|GA36C|Allele_2
CTATTTCTAACTT
>Contig1152|Mytilus_edulis|GA36E|Allele_1
CTATTTTCAACCG
>Contig1152|Mytilus_edulis|GA36E|Allele_2
CTATTTTCAACCT
>Contig1152|Mytilus_edulis|GA36M|Allele_1
CTACCTCCAACCT
>Contig1152|Mytilus_edulis|GA36M|Allele_2
CTCTTTCCGGTTT
>Contig11533|Mytilus_trossulus|GA36K|Allele_1
ACCACAATTACTCCAC
>Contig11533|Mytilus_trossulus|GA36K|Allele_2
ATTTCGATTATTCCTC
>Contig11533|Mytilus_trossulus|GA36L|Allele_1
ACCACGATTACCCCTC
>Contig11533|Mytilus_trossulus|GA36L|Allele_2
ATTATGATTCTTTCTC
>Contig11533|Mytilus_galloprovincialis|GA36A|Allele_1
ACCACAATTACTCCAC
>Contig11533|Mytilus_galloprovincialis|GA36A|Allele_2
ATTTCGATTATTCCTC
>Contig11533|Mytilus_galloprovincialis|GA36C|Allele_1
ATTACGATTCCTCCTC
>Contig11533|Mytilus_galloprovincialis|GA36C|Allele_2
ATTACGATTCCTCCTC
>Contig11533|Mytilus_edulis|GA36E|Allele_1
ACCACAAGAATCCCTC
>Contig11533|Mytilus_edulis|GA36E|Allele_2
ACCTCGATTATTTCTC
>Contig11533|Mytilus_edulis|GA36M|Allele_1
ACCACGAGTATCTTTC
>Contig11533|Mytilus_edulis|GA36M|Allele_2
GCCTTGGTTATCTTTT
>Contig11534|Mytilus_trossulus|GA36K|Allele_1
ATCCAG
>Contig11534|Mytilus_trossulus|GA36K|Allele_2
GTCCAG
>Contig11534|Mytilus_trossulus|GA36L|Allele_1
ATCCAG
>Contig11534|Mytilus_trossulus|GA36L|Allele_2
GTCTCG
>Contig11534|Mytilus_galloprovincialis|GA36A|Allele_1
ACCCAG
>Contig11534|Mytilus_galloprovincialis|GA36A|Allele_2
GTCTCG
>Contig11534|Mytilus_galloprovincialis|GA36C|Allele_1
ATCCAG
>Contig11534|Mytilus_galloprovincialis|GA36C|Allele_2
GTCTCG
>Contig11534|Mytilus_edulis|GA36E|Allele_1
ATATCA
>Contig11534|Mytilus_edulis|GA36E|Allele_2
ATCTCG
>Contig11534|Mytilus_edulis|GA36M|Allele_1
ATCTCG
>Contig11534|Mytilus_edulis|GA36M|Allele_2
ATCTCG
>Contig11551|Mytilus_trossulus|GA36K|Allele_1
TCGAGAATACATC
>Contig11551|Mytilus_trossulus|GA36K|Allele_2
TTGAGAATACATC
>Contig11551|Mytilus_trossulus|GA36L|Allele_1
CCGAGAATAAATC
>Contig11551|Mytilus_trossulus|GA36L|Allele_2
CTGAGAATACGTC
>Contig11551|Mytilus_galloprovincialis|GA36A|Allele_1
TCAAGAATAAGCC
>Contig11551|Mytilus_galloprovincialis|GA36A|Allele_2
TCAAGAATAAGCC
>Contig11551|Mytilus_galloprovincialis|GA36C|Allele_1
CCGAAAACAAACC
>Contig11551|Mytilus_galloprovincialis|GA36C|Allele_2
CTGGGCATTCGTC
>Contig11551|Mytilus_edulis|GA36E|Allele_1
TCAAGAATAAGCC
>Contig11551|Mytilus_edulis|GA36E|Allele_2
TCGGGATTAAGCC
>Contig11551|Mytilus_edulis|GA36M|Allele_1
CTGAGAATAAACA
>Contig11551|Mytilus_edulis|GA36M|Allele_2
CTGAGATTACGTC
>Contig11570|Mytilus_trossulus|GA36K|Allele_1
TA
>Contig11570|Mytilus_trossulus|GA36K|Allele_2
TG
>Contig11570|Mytilus_trossulus|GA36L|Allele_1
TA
>Contig11570|Mytilus_trossulus|GA36L|Allele_2
TA
>Contig11570|Mytilus_galloprovincialis|GA36A|Allele_1
TA
>Contig11570|Mytilus_galloprovincialis|GA36A|Allele_2
TG
>Contig11570|Mytilus_galloprovincialis|GA36C|Allele_1
TA
>Contig11570|Mytilus_galloprovincialis|GA36C|Allele_2
TA
>Contig11570|Mytilus_edulis|GA36E|Allele_1
TA
>Contig11570|Mytilus_edulis|GA36E|Allele_2
TA
>Contig11570|Mytilus_edulis|GA36M|Allele_1
CA
>Contig11570|Mytilus_edulis|GA36M|Allele_2
TG
>Contig115821|Mytilus_trossulus|GA36K|Allele_1
CGTCGCCTG
>Contig115821|Mytilus_trossulus|GA36K|Allele_2
TGTCGCCTG
>Contig115821|Mytilus_trossulus|GA36L|Allele_1
CAACAACCA
>Contig115821|Mytilus_trossulus|GA36L|Allele_2
CGATGCTTG
>Contig115821|Mytilus_galloprovincialis|GA36A|Allele_1
CGTTGCCTG
>Contig115821|Mytilus_galloprovincialis|GA36A|Allele_2
TGTTGCCTG
>Contig115821|Mytilus_galloprovincialis|GA36C|Allele_1
CGACACCTA
>Contig115821|Mytilus_galloprovincialis|GA36C|Allele_2
CGACACCTA
>Contig115821|Mytilus_edulis|GA36E|Allele_1
CAACAACCG
>Contig115821|Mytilus_edulis|GA36E|Allele_2
CGACAACCG
>Contig115821|Mytilus_edulis|GA36M|Allele_1
CGACAACCG
>Contig115821|Mytilus_edulis|GA36M|Allele_2
CGACAATCG
>Contig11664|Mytilus_trossulus|GA36K|Allele_1
TCGCACAAAAC
>Contig11664|Mytilus_trossulus|GA36K|Allele_2
TCGCATTAGTC
>Contig11664|Mytilus_trossulus|GA36L|Allele_1
ACGCACTAAAC
>Contig11664|Mytilus_trossulus|GA36L|Allele_2
TCGCATTTGTT
>Contig11664|Mytilus_galloprovincialis|GA36A|Allele_1
TCGAATTAGAC
>Contig11664|Mytilus_galloprovincialis|GA36A|Allele_2
TCGCGTTAGAC
>Contig11664|Mytilus_galloprovincialis|GA36C|Allele_1
ACGCACAAATC
>Contig11664|Mytilus_galloprovincialis|GA36C|Allele_2
TGGCGCAAATT
>Contig11664|Mytilus_edulis|GA36E|Allele_1
TCGCGTTAGAC
>Contig11664|Mytilus_edulis|GA36E|Allele_2
TCGCGTTTGAC
>Contig11664|Mytilus_edulis|GA36M|Allele_1
TCACGTTAGAC
>Contig11664|Mytilus_edulis|GA36M|Allele_2
TCGCGTTTGAC
>Contig11667|Mytilus_trossulus|GA36K|Allele_1
CCTA
>Contig11667|Mytilus_trossulus|GA36K|Allele_2
CCTA
>Contig11667|Mytilus_trossulus|GA36L|Allele_1
CCCA
>Contig11667|Mytilus_trossulus|GA36L|Allele_2
CCTA
>Contig11667|Mytilus_galloprovincialis|GA36A|Allele_1
CCTA
>Contig11667|Mytilus_galloprovincialis|GA36A|Allele_2
CCTG
>Contig11667|Mytilus_galloprovincialis|GA36C|Allele_1
CCTA
>Contig11667|Mytilus_galloprovincialis|GA36C|Allele_2
CCTA
>Contig11667|Mytilus_edulis|GA36E|Allele_1
CCTA
>Contig11667|Mytilus_edulis|GA36E|Allele_2
TTTA
>Contig11667|Mytilus_edulis|GA36M|Allele_1
CCCA
>Contig11667|Mytilus_edulis|GA36M|Allele_2
CCTA
>Contig11671|Mytilus_trossulus|GA36K|Allele_1
AGTCTCAAGTGA
>Contig11671|Mytilus_trossulus|GA36K|Allele_2
AGTCTCAGGTTG
>Contig11671|Mytilus_trossulus|GA36L|Allele_1
AGCCTCAAGTGG
>Contig11671|Mytilus_trossulus|GA36L|Allele_2
AGTCTCAGGTTG
>Contig11671|Mytilus_galloprovincialis|GA36A|Allele_1
GGTCTCAGACTA
>Contig11671|Mytilus_galloprovincialis|GA36A|Allele_2
GGTCTCAGGCTG
>Contig11671|Mytilus_galloprovincialis|GA36C|Allele_1
AGCCCCAAGCGG
>Contig11671|Mytilus_galloprovincialis|GA36C|Allele_2
GGTCTTGGGTTG
>Contig11671|Mytilus_edulis|GA36E|Allele_1
GATCTCAGGCTG
>Contig11671|Mytilus_edulis|GA36E|Allele_2
GGTCTCAGGCTG
>Contig11671|Mytilus_edulis|GA36M|Allele_1
AGTCTCAGGCTA
>Contig11671|Mytilus_edulis|GA36M|Allele_2
GGTTTCGGGCTG
>Contig117234|Mytilus_trossulus|GA36K|Allele_1
AAA
>Contig117234|Mytilus_trossulus|GA36K|Allele_2
AAC
>Contig117234|Mytilus_trossulus|GA36L|Allele_1
AAA
>Contig117234|Mytilus_trossulus|GA36L|Allele_2
GAC
>Contig117234|Mytilus_galloprovincialis|GA36A|Allele_1
GAC
>Contig117234|Mytilus_galloprovincialis|GA36A|Allele_2
GAC
>Contig117234|Mytilus_galloprovincialis|GA36C|Allele_1
AAC
>Contig117234|Mytilus_galloprovincialis|GA36C|Allele_2
GAC
>Contig117234|Mytilus_edulis|GA36E|Allele_1
AAA
>Contig117234|Mytilus_edulis|GA36E|Allele_2
AAC
>Contig117234|Mytilus_edulis|GA36M|Allele_1
AAC
>Contig117234|Mytilus_edulis|GA36M|Allele_2
AGC
>Contig11740|Mytilus_trossulus|GA36K|Allele_1
TAG
>Contig11740|Mytilus_trossulus|GA36K|Allele_2
TAG
>Contig11740|Mytilus_trossulus|GA36L|Allele_1
AAG
>Contig11740|Mytilus_trossulus|GA36L|Allele_2
AAG
>Contig11740|Mytilus_galloprovincialis|GA36A|Allele_1
TAG
>Contig11740|Mytilus_galloprovincialis|GA36A|Allele_2
TAG
>Contig11740|Mytilus_galloprovincialis|GA36C|Allele_1
AAA
>Contig11740|Mytilus_galloprovincialis|GA36C|Allele_2
AAG
>Contig11740|Mytilus_edulis|GA36E|Allele_1
AAG
>Contig11740|Mytilus_edulis|GA36E|Allele_2
AGG
>Contig11740|Mytilus_edulis|GA36M|Allele_1
AAG
>Contig11740|Mytilus_edulis|GA36M|Allele_2
AAG
>Contig11774|Mytilus_trossulus|GA36K|Allele_1
GATATC
>Contig11774|Mytilus_trossulus|GA36K|Allele_2
GATCTC
>Contig11774|Mytilus_trossulus|GA36L|Allele_1
AATCTC
>Contig11774|Mytilus_trossulus|GA36L|Allele_2
GATCTT
>Contig11774|Mytilus_galloprovincialis|GA36A|Allele_1
AATATC
>Contig11774|Mytilus_galloprovincialis|GA36A|Allele_2
GATCTC
>Contig11774|Mytilus_galloprovincialis|GA36C|Allele_1
AACATT
>Contig11774|Mytilus_galloprovincialis|GA36C|Allele_2
GCTATT
>Contig11774|Mytilus_edulis|GA36E|Allele_1
GATAAC
>Contig11774|Mytilus_edulis|GA36E|Allele_2
GATCTC
>Contig11774|Mytilus_edulis|GA36M|Allele_1
GATATC
>Contig11774|Mytilus_edulis|GA36M|Allele_2
GATATC
>Contig11777|Mytilus_trossulus|GA36K|Allele_1
GACCCTGTA
>Contig11777|Mytilus_trossulus|GA36K|Allele_2
GGCTCTGTA
>Contig11777|Mytilus_trossulus|GA36L|Allele_1
GACTCTGTA
>Contig11777|Mytilus_trossulus|GA36L|Allele_2
GACTCTGTA
>Contig11777|Mytilus_galloprovincialis|GA36A|Allele_1
GGCCACGTA
>Contig11777|Mytilus_galloprovincialis|GA36A|Allele_2
GGGTCTGTA
>Contig11777|Mytilus_galloprovincialis|GA36C|Allele_1
GGCTATGTA
>Contig11777|Mytilus_galloprovincialis|GA36C|Allele_2
TGCTCTGTA
>Contig11777|Mytilus_edulis|GA36E|Allele_1
GACCCTGCA
>Contig11777|Mytilus_edulis|GA36E|Allele_2
GGCTCTGTA
>Contig11777|Mytilus_edulis|GA36M|Allele_1
GGCCCTACA
>Contig11777|Mytilus_edulis|GA36M|Allele_2
GGCCCTGTG
>Contig11784|Mytilus_trossulus|GA36K|Allele_1
GGCAC
>Contig11784|Mytilus_trossulus|GA36K|Allele_2
GTCGT
>Contig11784|Mytilus_trossulus|GA36L|Allele_1
GGCAC
>Contig11784|Mytilus_trossulus|GA36L|Allele_2
GTCGT
>Contig11784|Mytilus_galloprovincialis|GA36A|Allele_1
GGCAC
>Contig11784|Mytilus_galloprovincialis|GA36A|Allele_2
GTCGT
>Contig11784|Mytilus_galloprovincialis|GA36C|Allele_1
GGCGT
>Contig11784|Mytilus_galloprovincialis|GA36C|Allele_2
GGTGT
>Contig11784|Mytilus_edulis|GA36E|Allele_1
AGCGT
>Contig11784|Mytilus_edulis|GA36E|Allele_2
GGCGT
>Contig11784|Mytilus_edulis|GA36M|Allele_1
GGCGT
>Contig11784|Mytilus_edulis|GA36M|Allele_2
GGCGT
>Contig118078|Mytilus_trossulus|GA36K|Allele_1
TA
>Contig118078|Mytilus_trossulus|GA36K|Allele_2
TT
>Contig118078|Mytilus_trossulus|GA36L|Allele_1
TA
>Contig118078|Mytilus_trossulus|GA36L|Allele_2
TA
>Contig118078|Mytilus_galloprovincialis|GA36A|Allele_1
GA
>Contig118078|Mytilus_galloprovincialis|GA36A|Allele_2
TA
>Contig118078|Mytilus_galloprovincialis|GA36C|Allele_1
TA
>Contig118078|Mytilus_galloprovincialis|GA36C|Allele_2
TA
>Contig118078|Mytilus_edulis|GA36E|Allele_1
TA
>Contig118078|Mytilus_edulis|GA36E|Allele_2
TT
>Contig118078|Mytilus_edulis|GA36M|Allele_1
TA
>Contig118078|Mytilus_edulis|GA36M|Allele_2
TA
>Contig11841|Mytilus_trossulus|GA36K|Allele_1
ACCCTCCAAAAAATCCC
>Contig11841|Mytilus_trossulus|GA36K|Allele_2
ACCCTTCCGTTTCTTCT
>Contig11841|Mytilus_trossulus|GA36L|Allele_1
ACCCTCCAAATACTTCC
>Contig11841|Mytilus_trossulus|GA36L|Allele_2
ACCTTTCCGTTACTTCC
>Contig11841|Mytilus_galloprovincialis|GA36A|Allele_1
ACCCTTCAATTACTTCC
>Contig11841|Mytilus_galloprovincialis|GA36A|Allele_2
GCCTTTCAATTACTTCT
>Contig11841|Mytilus_galloprovincialis|GA36C|Allele_1
ACCCTCCAAAAAATCAC
>Contig11841|Mytilus_galloprovincialis|GA36C|Allele_2
GTTTTTCCGTTTCTTCC
>Contig11841|Mytilus_edulis|GA36E|Allele_1
GCCCTTCAATTACCTAC
>Contig11841|Mytilus_edulis|GA36E|Allele_2
GCCCTTTAATTACTTAC
>Contig11841|Mytilus_edulis|GA36M|Allele_1
GCCCCTCAATTACTTAC
>Contig11841|Mytilus_edulis|GA36M|Allele_2
GCCCTTTAATTACTTAC
>Contig1186|Mytilus_trossulus|GA36K|Allele_1
ACGAAA
>Contig1186|Mytilus_trossulus|GA36K|Allele_2
ACGAAG
>Contig1186|Mytilus_trossulus|GA36L|Allele_1
ACTAAG
>Contig1186|Mytilus_trossulus|GA36L|Allele_2
ATTAAG
>Contig1186|Mytilus_galloprovincialis|GA36A|Allele_1
ACGAAA
>Contig1186|Mytilus_galloprovincialis|GA36A|Allele_2
ACGAAG
>Contig1186|Mytilus_galloprovincialis|GA36C|Allele_1
ACGAAG
>Contig1186|Mytilus_galloprovincialis|GA36C|Allele_2
TCGAAG
>Contig1186|Mytilus_edulis|GA36E|Allele_1
ACGAAA
>Contig1186|Mytilus_edulis|GA36E|Allele_2
ATGCAG
>Contig1186|Mytilus_edulis|GA36M|Allele_1
ACGAAG
>Contig1186|Mytilus_edulis|GA36M|Allele_2
ACTATG
>Contig11875|Mytilus_trossulus|GA36K|Allele_1
TTTCCCATTCGTCCCAAAAAGTCTA
>Contig11875|Mytilus_trossulus|GA36K|Allele_2
TTTCGCATTTGTCCCTATAAGTCTA
>Contig11875|Mytilus_trossulus|GA36L|Allele_1
TCTCCCATTCATCCCAAAAAGCCTA
>Contig11875|Mytilus_trossulus|GA36L|Allele_2
TTTTGTGTTCGTCCTAAAGAGCCTG
>Contig11875|Mytilus_galloprovincialis|GA36A|Allele_1
TCACCCATTCGTCCCAAAAAGCCCA
>Contig11875|Mytilus_galloprovincialis|GA36A|Allele_2
TTTCGCATTCGTCCTTATGTGTTTG
>Contig11875|Mytilus_galloprovincialis|GA36C|Allele_1
TTTCGCATCCATCCCAAAAAACCTA
>Contig11875|Mytilus_galloprovincialis|GA36C|Allele_2
TTTCGCGTTTGTCCTAAAGAGTCTG
>Contig11875|Mytilus_edulis|GA36E|Allele_1
CCACCCGCTCATCCTAAAGAGCCTA
>Contig11875|Mytilus_edulis|GA36E|Allele_2
TTTCGTGTTCGTCTTAAAGTGCCTA
>Contig11875|Mytilus_edulis|GA36M|Allele_1
TTTCGCATTCGCCCTAAAGAGCCTA
>Contig11875|Mytilus_edulis|GA36M|Allele_2
TTTTGCGTTTGTTCTACAGAGCCTA
>Contig11885|Mytilus_trossulus|GA36K|Allele_1
CTACCA
>Contig11885|Mytilus_trossulus|GA36K|Allele_2
TTACTA
>Contig11885|Mytilus_trossulus|GA36L|Allele_1
CTACCA
>Contig11885|Mytilus_trossulus|GA36L|Allele_2
TTACTA
>Contig11885|Mytilus_galloprovincialis|GA36A|Allele_1
CGACCA
>Contig11885|Mytilus_galloprovincialis|GA36A|Allele_2
CTACCG
>Contig11885|Mytilus_galloprovincialis|GA36C|Allele_1
CTACCA
>Contig11885|Mytilus_galloprovincialis|GA36C|Allele_2
CTCTTA
>Contig11885|Mytilus_edulis|GA36E|Allele_1
CTACCA
>Contig11885|Mytilus_edulis|GA36E|Allele_2
TTACTA
>Contig11885|Mytilus_edulis|GA36M|Allele_1
CTACCA
>Contig11885|Mytilus_edulis|GA36M|Allele_2
CTATCA
>Contig11897|Mytilus_trossulus|GA36K|Allele_1
AGGTTTCGAGCGA
>Contig11897|Mytilus_trossulus|GA36K|Allele_2
AGGTTTCGAGCGA
>Contig11897|Mytilus_trossulus|GA36L|Allele_1
AGAATACGGACGA
>Contig11897|Mytilus_trossulus|GA36L|Allele_2
AGGATTCGGGCGA
>Contig11897|Mytilus_galloprovincialis|GA36A|Allele_1
AAGTTTCGAGCGA
>Contig11897|Mytilus_galloprovincialis|GA36A|Allele_2
GGGTTTTGAGCTA
>Contig11897|Mytilus_galloprovincialis|GA36C|Allele_1
AGGTTTCAAGCGA
>Contig11897|Mytilus_galloprovincialis|GA36C|Allele_2
GGGTTTCGAGCGA
>Contig11897|Mytilus_edulis|GA36E|Allele_1
AGAATACGAAAGA
>Contig11897|Mytilus_edulis|GA36E|Allele_2
AGGTTTTGGGCGA
>Contig11897|Mytilus_edulis|GA36M|Allele_1
AGGTCTCGAGCGA
>Contig11897|Mytilus_edulis|GA36M|Allele_2
GGGTTTTGAGCGT
>Contig1192|Mytilus_trossulus|GA36K|Allele_1
ACC
>Contig1192|Mytilus_trossulus|GA36K|Allele_2
ACC
>Contig1192|Mytilus_trossulus|GA36L|Allele_1
ACC
>Contig1192|Mytilus_trossulus|GA36L|Allele_2
ATC
>Contig1192|Mytilus_galloprovincialis|GA36A|Allele_1
ACC
>Contig1192|Mytilus_galloprovincialis|GA36A|Allele_2
ACC
>Contig1192|Mytilus_galloprovincialis|GA36C|Allele_1
ACC
>Contig1192|Mytilus_galloprovincialis|GA36C|Allele_2
ATC
>Contig1192|Mytilus_edulis|GA36E|Allele_1
ACC
>Contig1192|Mytilus_edulis|GA36E|Allele_2
GCC
>Contig1192|Mytilus_edulis|GA36M|Allele_1
ACC
>Contig1192|Mytilus_edulis|GA36M|Allele_2
ACT
>Contig11929|Mytilus_trossulus|GA36K|Allele_1
CAACCCCA
>Contig11929|Mytilus_trossulus|GA36K|Allele_2
CGGTTCCA
>Contig11929|Mytilus_trossulus|GA36L|Allele_1
CGATCTCA
>Contig11929|Mytilus_trossulus|GA36L|Allele_2
TGGTCTCG
>Contig11929|Mytilus_galloprovincialis|GA36A|Allele_1
CGACTCCA
>Contig11929|Mytilus_galloprovincialis|GA36A|Allele_2
CGACTCCA
>Contig11929|Mytilus_galloprovincialis|GA36C|Allele_1
CAGTCCCA
>Contig11929|Mytilus_galloprovincialis|GA36C|Allele_2
TGGTCTCG
>Contig11929|Mytilus_edulis|GA36E|Allele_1
CAGTCCCA
>Contig11929|Mytilus_edulis|GA36E|Allele_2
CGGTCCTA
>Contig11929|Mytilus_edulis|GA36M|Allele_1
CGGTCCTA
>Contig11929|Mytilus_edulis|GA36M|Allele_2
CGGTCCTA
>Contig11943|Mytilus_trossulus|GA36K|Allele_1
TGA
>Contig11943|Mytilus_trossulus|GA36K|Allele_2
TGA
>Contig11943|Mytilus_trossulus|GA36L|Allele_1
CAT
>Contig11943|Mytilus_trossulus|GA36L|Allele_2
CGT
>Contig11943|Mytilus_galloprovincialis|GA36A|Allele_1
TGA
>Contig11943|Mytilus_galloprovincialis|GA36A|Allele_2
TGA
>Contig11943|Mytilus_galloprovincialis|GA36C|Allele_1
CAT
>Contig11943|Mytilus_galloprovincialis|GA36C|Allele_2
CAT
>Contig11943|Mytilus_edulis|GA36E|Allele_1
CGA
>Contig11943|Mytilus_edulis|GA36E|Allele_2
CGA
>Contig11943|Mytilus_edulis|GA36M|Allele_1
CGA
>Contig11943|Mytilus_edulis|GA36M|Allele_2
CGA
>Contig11949|Mytilus_trossulus|GA36K|Allele_1
AAT
>Contig11949|Mytilus_trossulus|GA36K|Allele_2
GGT
>Contig11949|Mytilus_trossulus|GA36L|Allele_1
GGT
>Contig11949|Mytilus_trossulus|GA36L|Allele_2
GGT
>Contig11949|Mytilus_galloprovincialis|GA36A|Allele_1
AGT
>Contig11949|Mytilus_galloprovincialis|GA36A|Allele_2
GGT
>Contig11949|Mytilus_galloprovincialis|GA36C|Allele_1
GGT
>Contig11949|Mytilus_galloprovincialis|GA36C|Allele_2
GGT
>Contig11949|Mytilus_edulis|GA36E|Allele_1
GGA
>Contig11949|Mytilus_edulis|GA36E|Allele_2
GGT
>Contig11949|Mytilus_edulis|GA36M|Allele_1
GAA
>Contig11949|Mytilus_edulis|GA36M|Allele_2
GGT
>Contig1198|Mytilus_trossulus|GA36K|Allele_1
ATTAAGA
>Contig1198|Mytilus_trossulus|GA36K|Allele_2
TTTTAGG
>Contig1198|Mytilus_trossulus|GA36L|Allele_1
ATTAAGA
>Contig1198|Mytilus_trossulus|GA36L|Allele_2
TTTTCGA
>Contig1198|Mytilus_galloprovincialis|GA36A|Allele_1
TTTAAGA
>Contig1198|Mytilus_galloprovincialis|GA36A|Allele_2
TTTTAGA
>Contig1198|Mytilus_galloprovincialis|GA36C|Allele_1
ATCTAAA
>Contig1198|Mytilus_galloprovincialis|GA36C|Allele_2
TTTTCGG
>Contig1198|Mytilus_edulis|GA36E|Allele_1
ATCTCGG
>Contig1198|Mytilus_edulis|GA36E|Allele_2
ATCTCGG
>Contig1198|Mytilus_edulis|GA36M|Allele_1
ACCTCAG
>Contig1198|Mytilus_edulis|GA36M|Allele_2
ATCTCGG
>Contig12030|Mytilus_trossulus|GA36K|Allele_1
CAAAACATTAACATATGA
>Contig12030|Mytilus_trossulus|GA36K|Allele_2
TAACACCTTACCATATGA
>Contig12030|Mytilus_trossulus|GA36L|Allele_1
CAAAACATTACAAAACAA
>Contig12030|Mytilus_trossulus|GA36L|Allele_2
CACCGCCTTGCCTTATGG
>Contig12030|Mytilus_galloprovincialis|GA36A|Allele_1
CAAAACATAAACATATGA
>Contig12030|Mytilus_galloprovincialis|GA36A|Allele_2
CAACATATAAACATATGG
>Contig12030|Mytilus_galloprovincialis|GA36C|Allele_1
TAAAGCACTGCATAACAG
>Contig12030|Mytilus_galloprovincialis|GA36C|Allele_2
TGCCGCATTGCATAACAG
>Contig12030|Mytilus_edulis|GA36E|Allele_1
CAAAACATTACAAAACAA
>Contig12030|Mytilus_edulis|GA36E|Allele_2
TACCGCCTTGCCTTATGG
>Contig12030|Mytilus_edulis|GA36M|Allele_1
CAAAACATTAACATATGA
>Contig12030|Mytilus_edulis|GA36M|Allele_2
CAACACATTACCTTGTGG
>Contig12080|Mytilus_trossulus|GA36K|Allele_1
GAAAGC
>Contig12080|Mytilus_trossulus|GA36K|Allele_2
GTACGC
>Contig12080|Mytilus_trossulus|GA36L|Allele_1
GAAAGC
>Contig12080|Mytilus_trossulus|GA36L|Allele_2
GTACGC
>Contig12080|Mytilus_galloprovincialis|GA36A|Allele_1
GTACGC
>Contig12080|Mytilus_galloprovincialis|GA36A|Allele_2
GTACGC
>Contig12080|Mytilus_galloprovincialis|GA36C|Allele_1
GAACGC
>Contig12080|Mytilus_galloprovincialis|GA36C|Allele_2
GAACGC
>Contig12080|Mytilus_edulis|GA36E|Allele_1
GAACGC
>Contig12080|Mytilus_edulis|GA36E|Allele_2
GTGCTT
>Contig12080|Mytilus_edulis|GA36M|Allele_1
ATAAGC
>Contig12080|Mytilus_edulis|GA36M|Allele_2
GTGCTC
>Contig12081|Mytilus_trossulus|GA36K|Allele_1
TCCCCGCGCATACGGTACATTCCTAATAGGGCG
>Contig12081|Mytilus_trossulus|GA36K|Allele_2
TCTCTGTGCATACGGTCCTTTCCTAGTAGGGCG
>Contig12081|Mytilus_trossulus|GA36L|Allele_1
ACCCTGCACATACAGTACTATCCTAGCAGGGCG
>Contig12081|Mytilus_trossulus|GA36L|Allele_2
ACTCTGCGTATACGGTACTTTCCTTGCGGGGCG
>Contig12081|Mytilus_galloprovincialis|GA36A|Allele_1
ACTCTGCGCGTAAGGCAAATTACTAGCAGAGCA
>Contig12081|Mytilus_galloprovincialis|GA36A|Allele_2
ACTCTGCGCGTACGGCACTTTACTTGTGGAGCA
>Contig12081|Mytilus_galloprovincialis|GA36C|Allele_1
ACCCCACACAGAAGGCACTTTACTAGCAGAACA
>Contig12081|Mytilus_galloprovincialis|GA36C|Allele_2
ATTTTGTGCGTACGTCACTTTCTTAGTAGAGCG
>Contig12081|Mytilus_edulis|GA36E|Allele_1
ACCTCGCGTATTCGGTCCTTACCCAATAAAACA
>Contig12081|Mytilus_edulis|GA36E|Allele_2
ACCTCGCGTATTCGGTCCTTTCCTTGTAGGGCG
>Contig12081|Mytilus_edulis|GA36M|Allele_1
ACTCCGCACAGAAAGCACTATACTAGCAAGGCG
>Contig12081|Mytilus_edulis|GA36M|Allele_2
TCTTCGCGTATTCGGTCCTTTCTTAGTGGGGTG
>Contig12084|Mytilus_trossulus|GA36K|Allele_1
CGTCCTACAAAATACT
>Contig12084|Mytilus_trossulus|GA36K|Allele_2
CGTCCTACAAAGTATT
>Contig12084|Mytilus_trossulus|GA36L|Allele_1
CGTCCCACAAAATACT
>Contig12084|Mytilus_trossulus|GA36L|Allele_2
CGTTCTACGAAATATT
>Contig12084|Mytilus_galloprovincialis|GA36A|Allele_1
CGTCCTACAAAATACT
>Contig12084|Mytilus_galloprovincialis|GA36A|Allele_2
CGTCCTACATAGTACT
>Contig12084|Mytilus_galloprovincialis|GA36C|Allele_1
CGTCCTACAAAATACT
>Contig12084|Mytilus_galloprovincialis|GA36C|Allele_2
CGTCCTACATAATACT
>Contig12084|Mytilus_edulis|GA36E|Allele_1
TACTTCGTGAAACTTC
>Contig12084|Mytilus_edulis|GA36E|Allele_2
TACTTCGTGAAACTTC
>Contig12084|Mytilus_edulis|GA36M|Allele_1
TACTTCGTGAAACTTC
>Contig12084|Mytilus_edulis|GA36M|Allele_2
TACTTCGTGATACTTC
>Contig12099|Mytilus_trossulus|GA36K|Allele_1
GTC
>Contig12099|Mytilus_trossulus|GA36K|Allele_2
TTT
>Contig12099|Mytilus_trossulus|GA36L|Allele_1
TCC
>Contig12099|Mytilus_trossulus|GA36L|Allele_2
TTT
>Contig12099|Mytilus_galloprovincialis|GA36A|Allele_1
GTC
>Contig12099|Mytilus_galloprovincialis|GA36A|Allele_2
GTC
>Contig12099|Mytilus_galloprovincialis|GA36C|Allele_1
TCC
>Contig12099|Mytilus_galloprovincialis|GA36C|Allele_2
TTT
>Contig12099|Mytilus_edulis|GA36E|Allele_1
TTC
>Contig12099|Mytilus_edulis|GA36E|Allele_2
TTC
>Contig12099|Mytilus_edulis|GA36M|Allele_1
TTC
>Contig12099|Mytilus_edulis|GA36M|Allele_2
TTC
>Contig12107|Mytilus_trossulus|GA36K|Allele_1
CGGGCTA
>Contig12107|Mytilus_trossulus|GA36K|Allele_2
TGGGTTA
>Contig12107|Mytilus_trossulus|GA36L|Allele_1
TGAATCA
>Contig12107|Mytilus_trossulus|GA36L|Allele_2
TTGGTTT
>Contig12107|Mytilus_galloprovincialis|GA36A|Allele_1
TGGGCCA
>Contig12107|Mytilus_galloprovincialis|GA36A|Allele_2
TGGGTTA
>Contig12107|Mytilus_galloprovincialis|GA36C|Allele_1
TTAATCA
>Contig12107|Mytilus_galloprovincialis|GA36C|Allele_2
TTAATCA
>Contig12107|Mytilus_edulis|GA36E|Allele_1
CGAACCA
>Contig12107|Mytilus_edulis|GA36E|Allele_2
TTGGCCT
>Contig12107|Mytilus_edulis|GA36M|Allele_1
TGGGTCA
>Contig12107|Mytilus_edulis|GA36M|Allele_2
TGGGTCA
>Contig12129|Mytilus_trossulus|GA36K|Allele_1
CTCTC
>Contig12129|Mytilus_trossulus|GA36K|Allele_2
CTCTC
>Contig12129|Mytilus_trossulus|GA36L|Allele_1
CCCTC
>Contig12129|Mytilus_trossulus|GA36L|Allele_2
CTCTC
>Contig12129|Mytilus_galloprovincialis|GA36A|Allele_1
CCCTC
>Contig12129|Mytilus_galloprovincialis|GA36A|Allele_2
CTTTC
>Contig12129|Mytilus_galloprovincialis|GA36C|Allele_1
CCCCC
>Contig12129|Mytilus_galloprovincialis|GA36C|Allele_2
CTTTT
>Contig12129|Mytilus_edulis|GA36E|Allele_1
CTCTC
>Contig12129|Mytilus_edulis|GA36E|Allele_2
GTCTC
>Contig12129|Mytilus_edulis|GA36M|Allele_1
CCCTC
>Contig12129|Mytilus_edulis|GA36M|Allele_2
CTCTC
>Contig12144|Mytilus_trossulus|GA36K|Allele_1
ATCATCCTCAAA
>Contig12144|Mytilus_trossulus|GA36K|Allele_2
ATCCTCCTCGAA
>Contig12144|Mytilus_trossulus|GA36L|Allele_1
ACCCTCCCCAAA
>Contig12144|Mytilus_trossulus|GA36L|Allele_2
ATCCTTCTCGAA
>Contig12144|Mytilus_galloprovincialis|GA36A|Allele_1
ATCCTCCTCAAA
>Contig12144|Mytilus_galloprovincialis|GA36A|Allele_2
ATCCTCCTTGAC
>Contig12144|Mytilus_galloprovincialis|GA36C|Allele_1
ATCCTCCTCGAA
>Contig12144|Mytilus_galloprovincialis|GA36C|Allele_2
ATCCTCCTCGAA
>Contig12144|Mytilus_edulis|GA36E|Allele_1
ACCATCCCCAAA
>Contig12144|Mytilus_edulis|GA36E|Allele_2
ATCATTCTCATA
>Contig12144|Mytilus_edulis|GA36M|Allele_1
CCCCATCCCAAA
>Contig12144|Mytilus_edulis|GA36M|Allele_2
CCTCTTTCCAAA
>Contig1217|Mytilus_trossulus|GA36K|Allele_1
CGACACCGCATGTTGGA
>Contig1217|Mytilus_trossulus|GA36K|Allele_2
CGATATCGTATGTTGGA
>Contig1217|Mytilus_trossulus|GA36L|Allele_1
CGACACCACATGTTAGA
>Contig1217|Mytilus_trossulus|GA36L|Allele_2
CGATATCGCATTTTGGA
>Contig1217|Mytilus_galloprovincialis|GA36A|Allele_1
CAACCTCACATGATGAA
>Contig1217|Mytilus_galloprovincialis|GA36A|Allele_2
CAACCTCATATGTTGAA
>Contig1217|Mytilus_galloprovincialis|GA36C|Allele_1
CAACACCGCAAGTTAGA
>Contig1217|Mytilus_galloprovincialis|GA36C|Allele_2
CGATCTCGTATGTTGGG
>Contig1217|Mytilus_edulis|GA36E|Allele_1
CAACATCACATGTAGGA
>Contig1217|Mytilus_edulis|GA36E|Allele_2
TACCCTTATTTTTTGGG
>Contig1217|Mytilus_edulis|GA36M|Allele_1
CAACATCACAAGTTGGA
>Contig1217|Mytilus_edulis|GA36M|Allele_2
CGATCTCGCATGTTGGA
>Contig12264|Mytilus_trossulus|GA36K|Allele_1
TCAGA
>Contig12264|Mytilus_trossulus|GA36K|Allele_2
TCAGA
>Contig12264|Mytilus_trossulus|GA36L|Allele_1
TCAGA
>Contig12264|Mytilus_trossulus|GA36L|Allele_2
TCAGA
>Contig12264|Mytilus_galloprovincialis|GA36A|Allele_1
TCAGA
>Contig12264|Mytilus_galloprovincialis|GA36A|Allele_2
TCAGA
>Contig12264|Mytilus_galloprovincialis|GA36C|Allele_1
CCAGA
>Contig12264|Mytilus_galloprovincialis|GA36C|Allele_2
CCAGA
>Contig12264|Mytilus_edulis|GA36E|Allele_1
TCAAA
>Contig12264|Mytilus_edulis|GA36E|Allele_2
TCAGA
>Contig12264|Mytilus_edulis|GA36M|Allele_1
TCGGA
>Contig12264|Mytilus_edulis|GA36M|Allele_2
TTGGC
>Contig1228|Mytilus_trossulus|GA36K|Allele_1
CCGATGAAGAA
>Contig1228|Mytilus_trossulus|GA36K|Allele_2
CCGATGACGAG
>Contig1228|Mytilus_trossulus|GA36L|Allele_1
CCGATGAAGAA
>Contig1228|Mytilus_trossulus|GA36L|Allele_2
CCGATGACGAG
>Contig1228|Mytilus_galloprovincialis|GA36A|Allele_1
CCGATGACGAA
>Contig1228|Mytilus_galloprovincialis|GA36A|Allele_2
CCGATGACGAA
>Contig1228|Mytilus_galloprovincialis|GA36C|Allele_1
CCGAAGACGAA
>Contig1228|Mytilus_galloprovincialis|GA36C|Allele_2
CCGATGCCGAG
>Contig1228|Mytilus_edulis|GA36E|Allele_1
ATAAAGAAGAG
>Contig1228|Mytilus_edulis|GA36E|Allele_2
CTGTTTCATGG
>Contig1228|Mytilus_edulis|GA36M|Allele_1
CTGAAGCCGAG
>Contig1228|Mytilus_edulis|GA36M|Allele_2
CTGAAGCCGAG
>Contig12290|Mytilus_trossulus|GA36K|Allele_1
CGCTCACTTAA
>Contig12290|Mytilus_trossulus|GA36K|Allele_2
CGCTCTCTTAA
>Contig12290|Mytilus_trossulus|GA36L|Allele_1
CACGCACTCAA
>Contig12290|Mytilus_trossulus|GA36L|Allele_2
CGTTTATTTGC
>Contig12290|Mytilus_galloprovincialis|GA36A|Allele_1
CGCTCACGTAA
>Contig12290|Mytilus_galloprovincialis|GA36A|Allele_2
CGCTTACTTAA
>Contig12290|Mytilus_galloprovincialis|GA36C|Allele_1
CACGCACGCAA
>Contig12290|Mytilus_galloprovincialis|GA36C|Allele_2
TGTTCATTTGC
>Contig12290|Mytilus_edulis|GA36E|Allele_1
TATGCATTCGC
>Contig12290|Mytilus_edulis|GA36E|Allele_2
TATGCATTCGC
>Contig12290|Mytilus_edulis|GA36M|Allele_1
TATGCATTCGC
>Contig12290|Mytilus_edulis|GA36M|Allele_2
TATGCTTTCGC
>Contig12299|Mytilus_trossulus|GA36K|Allele_1
AATCTGGGCTTAC
>Contig12299|Mytilus_trossulus|GA36K|Allele_2
AATCTGGGCTTTC
>Contig12299|Mytilus_trossulus|GA36L|Allele_1
AATCTGGGCTTAC
>Contig12299|Mytilus_trossulus|GA36L|Allele_2
GATCTGGGCTTAC
>Contig12299|Mytilus_galloprovincialis|GA36A|Allele_1
AATCCGGAATCTC
>Contig12299|Mytilus_galloprovincialis|GA36A|Allele_2
AATTTTGGCTTTC
>Contig12299|Mytilus_galloprovincialis|GA36C|Allele_1
AATCTGAGCGCAC
>Contig12299|Mytilus_galloprovincialis|GA36C|Allele_2
GATTTGGGCGCAC
>Contig12299|Mytilus_edulis|GA36E|Allele_1
AAACTGGGCTCAC
>Contig12299|Mytilus_edulis|GA36E|Allele_2
GGTTTGGGCTTTC
>Contig12299|Mytilus_edulis|GA36M|Allele_1
AATCTGGGCTTTT
>Contig12299|Mytilus_edulis|GA36M|Allele_2
AATTTGGGCTTTT
>Contig12343|Mytilus_trossulus|GA36K|Allele_1
GGCT
>Contig12343|Mytilus_trossulus|GA36K|Allele_2
GGTT
>Contig12343|Mytilus_trossulus|GA36L|Allele_1
GACT
>Contig12343|Mytilus_trossulus|GA36L|Allele_2
GGCT
>Contig12343|Mytilus_galloprovincialis|GA36A|Allele_1
GACT
>Contig12343|Mytilus_galloprovincialis|GA36A|Allele_2
GGTT
>Contig12343|Mytilus_galloprovincialis|GA36C|Allele_1
GGCT
>Contig12343|Mytilus_galloprovincialis|GA36C|Allele_2
GGTT
>Contig12343|Mytilus_edulis|GA36E|Allele_1
GGTA
>Contig12343|Mytilus_edulis|GA36E|Allele_2
TGTT
>Contig12343|Mytilus_edulis|GA36M|Allele_1
GGTT
>Contig12343|Mytilus_edulis|GA36M|Allele_2
GGTT
>Contig1237|Mytilus_trossulus|GA36K|Allele_1
ACCAGT
>Contig1237|Mytilus_trossulus|GA36K|Allele_2
ATCAGT
>Contig1237|Mytilus_trossulus|GA36L|Allele_1
ACCAGT
>Contig1237|Mytilus_trossulus|GA36L|Allele_2
ATCAGT
>Contig1237|Mytilus_galloprovincialis|GA36A|Allele_1
ACCAGC
>Contig1237|Mytilus_galloprovincialis|GA36A|Allele_2
GTTAGT
>Contig1237|Mytilus_galloprovincialis|GA36C|Allele_1
ATCAGT
>Contig1237|Mytilus_galloprovincialis|GA36C|Allele_2
ATCAGT
>Contig1237|Mytilus_edulis|GA36E|Allele_1
ACTGAT
>Contig1237|Mytilus_edulis|GA36E|Allele_2
ACTGAT
>Contig1237|Mytilus_edulis|GA36M|Allele_1
ACTGAT
>Contig1237|Mytilus_edulis|GA36M|Allele_2
ACTGAT
>Contig124|Mytilus_trossulus|GA36K|Allele_1
CG
>Contig124|Mytilus_trossulus|GA36K|Allele_2
TG
>Contig124|Mytilus_trossulus|GA36L|Allele_1
TG
>Contig124|Mytilus_trossulus|GA36L|Allele_2
TG
>Contig124|Mytilus_galloprovincialis|GA36A|Allele_1
CG
>Contig124|Mytilus_galloprovincialis|GA36A|Allele_2
TG
>Contig124|Mytilus_galloprovincialis|GA36C|Allele_1
TG
>Contig124|Mytilus_galloprovincialis|GA36C|Allele_2
TG
>Contig124|Mytilus_edulis|GA36E|Allele_1
TG
>Contig124|Mytilus_edulis|GA36E|Allele_2
TG
>Contig124|Mytilus_edulis|GA36M|Allele_1
TA
>Contig124|Mytilus_edulis|GA36M|Allele_2
TG
>Contig12402|Mytilus_trossulus|GA36K|Allele_1
AAAATGCCCCT
>Contig12402|Mytilus_trossulus|GA36K|Allele_2
TCACTGTTCTT
>Contig12402|Mytilus_trossulus|GA36L|Allele_1
AAAATACCACT
>Contig12402|Mytilus_trossulus|GA36L|Allele_2
TCACTGCTCCT
>Contig12402|Mytilus_galloprovincialis|GA36A|Allele_1
AAAACGCTCCC
>Contig12402|Mytilus_galloprovincialis|GA36A|Allele_2
TCGCTGTTCTT
>Contig12402|Mytilus_galloprovincialis|GA36C|Allele_1
TAAATACCCCT
>Contig12402|Mytilus_galloprovincialis|GA36C|Allele_2
TAAATACCCCT
>Contig12402|Mytilus_edulis|GA36E|Allele_1
AAACTGCCACT
>Contig12402|Mytilus_edulis|GA36E|Allele_2
AAACTGCTCCT
>Contig12402|Mytilus_edulis|GA36M|Allele_1
AAACTGCCACT
>Contig12402|Mytilus_edulis|GA36M|Allele_2
TAACTGCCCCT
>Contig12415|Mytilus_trossulus|GA36K|Allele_1
CTACAGTATTTCAT
>Contig12415|Mytilus_trossulus|GA36K|Allele_2
CTACAGTATTTCAT
>Contig12415|Mytilus_trossulus|GA36L|Allele_1
CTACAGTATTTTAT
>Contig12415|Mytilus_trossulus|GA36L|Allele_2
CTACAGTATTTTAT
>Contig12415|Mytilus_galloprovincialis|GA36A|Allele_1
CTACAGTATTTCAC
>Contig12415|Mytilus_galloprovincialis|GA36A|Allele_2
TTGTAGTATTTTAT
>Contig12415|Mytilus_galloprovincialis|GA36C|Allele_1
CCACAAGAATTCAC
>Contig12415|Mytilus_galloprovincialis|GA36C|Allele_2
CTACTAGGTTTCAT
>Contig12415|Mytilus_edulis|GA36E|Allele_1
CTACAAGATACCAC
>Contig12415|Mytilus_edulis|GA36E|Allele_2
CTACAAGATTTTAC
>Contig12415|Mytilus_edulis|GA36M|Allele_1
CTACAAGATTTCAC
>Contig12415|Mytilus_edulis|GA36M|Allele_2
CTACAAGATTTCGC
>Contig12422|Mytilus_trossulus|GA36K|Allele_1
GGTAAGATAAAAAATTCTCTT
>Contig12422|Mytilus_trossulus|GA36K|Allele_2
GGTGAGATAAAAAATTCTCTT
>Contig12422|Mytilus_trossulus|GA36L|Allele_1
GATGAGATAAAAAACTCTCTT
>Contig12422|Mytilus_trossulus|GA36L|Allele_2
GGTGGGATAAAAAATTTTCTT
>Contig12422|Mytilus_galloprovincialis|GA36A|Allele_1
GATAAGATAAAAAATTCTCTT
>Contig12422|Mytilus_galloprovincialis|GA36A|Allele_2
GGTGGGATAAAAAATTTTCTT
>Contig12422|Mytilus_galloprovincialis|GA36C|Allele_1
GATGAGATAAAAAATTCTCTT
>Contig12422|Mytilus_galloprovincialis|GA36C|Allele_2
GATGAGATTTAAAATTCTCTT
>Contig12422|Mytilus_edulis|GA36E|Allele_1
AGAAAGAAAAAAAATTCTACT
>Contig12422|Mytilus_edulis|GA36E|Allele_2
AGTGATTAAAAAATTTCTATT
>Contig12422|Mytilus_edulis|GA36M|Allele_1
AGAAAGAAAAAAATCCCCCTA
>Contig12422|Mytilus_edulis|GA36M|Allele_2
AGTGAGTAAACCCTTTCTCTT
>Contig12423|Mytilus_trossulus|GA36K|Allele_1
ACGAAACA
>Contig12423|Mytilus_trossulus|GA36K|Allele_2
ACGAAATC
>Contig12423|Mytilus_trossulus|GA36L|Allele_1
ACAAAACA
>Contig12423|Mytilus_trossulus|GA36L|Allele_2
ACGAAACA
>Contig12423|Mytilus_galloprovincialis|GA36A|Allele_1
ACGAAACA
>Contig12423|Mytilus_galloprovincialis|GA36A|Allele_2
ACGTTTTC
>Contig12423|Mytilus_galloprovincialis|GA36C|Allele_1
ACGAAATA
>Contig12423|Mytilus_galloprovincialis|GA36C|Allele_2
ACGAAATC
>Contig12423|Mytilus_edulis|GA36E|Allele_1
ACAAAACA
>Contig12423|Mytilus_edulis|GA36E|Allele_2
ACGTATCA
>Contig12423|Mytilus_edulis|GA36M|Allele_1
ACGAAACA
>Contig12423|Mytilus_edulis|GA36M|Allele_2
GTGATACA
>Contig12430|Mytilus_trossulus|GA36K|Allele_1
CCATGTACTGTT
>Contig12430|Mytilus_trossulus|GA36K|Allele_2
CCATGTACTGTT
>Contig12430|Mytilus_trossulus|GA36L|Allele_1
CCACACACTGTT
>Contig12430|Mytilus_trossulus|GA36L|Allele_2
CCATGTGCTGTT
>Contig12430|Mytilus_galloprovincialis|GA36A|Allele_1
CCATGTACTGTT
>Contig12430|Mytilus_galloprovincialis|GA36A|Allele_2
CCATGTACTGTT
>Contig12430|Mytilus_galloprovincialis|GA36C|Allele_1
CCATGTACTGTT
>Contig12430|Mytilus_galloprovincialis|GA36C|Allele_2
CCATGTACTGTT
>Contig12430|Mytilus_edulis|GA36E|Allele_1
CAGCACGACTCA
>Contig12430|Mytilus_edulis|GA36E|Allele_2
CAGCACGACTTA
>Contig12430|Mytilus_edulis|GA36M|Allele_1
CAGCACGACTCA
>Contig12430|Mytilus_edulis|GA36M|Allele_2
TAGCACGACTCA
>Contig12443|Mytilus_trossulus|GA36K|Allele_1
CAACCACCCCAAGATCAATAACTAACCA
>Contig12443|Mytilus_trossulus|GA36K|Allele_2
CGTTCATCCCGGGATTAGTAACTGACTG
>Contig12443|Mytilus_trossulus|GA36L|Allele_1
CGATAATCCAAAAATTAACAACTAACTG
>Contig12443|Mytilus_trossulus|GA36L|Allele_2
TGTTCTTCTCGAGATTGATGACTGACTG
>Contig12443|Mytilus_galloprovincialis|GA36A|Allele_1
CGACCATCTCGAGATCAATGACTAACCA
>Contig12443|Mytilus_galloprovincialis|GA36A|Allele_2
TGTTCATCTCGAGTTTAATGATTGTTTG
>Contig12443|Mytilus_galloprovincialis|GA36C|Allele_1
CGATAATCTAAAAATCAATAACTGACCG
>Contig12443|Mytilus_galloprovincialis|GA36C|Allele_2
TGTTCTTCTCGAGTTTGATGACTGACTG
>Contig12443|Mytilus_edulis|GA36E|Allele_1
CGATAATCTAAAAAATAACGATTAACTA
>Contig12443|Mytilus_edulis|GA36E|Allele_2
CGTTATTGTCAAGATTGATGTTTGACTG
>Contig12443|Mytilus_edulis|GA36M|Allele_1
CAATCACCCCAAGATCAATAACCAACCA
>Contig12443|Mytilus_edulis|GA36M|Allele_2
TGATCATCTCGGGTTTAGTGACTGACTG
>Contig12474|Mytilus_trossulus|GA36K|Allele_1
CTAAGGCC
>Contig12474|Mytilus_trossulus|GA36K|Allele_2
CTAAGGCT
>Contig12474|Mytilus_trossulus|GA36L|Allele_1
CCAAGGCC
>Contig12474|Mytilus_trossulus|GA36L|Allele_2
CTAAGGCT
>Contig12474|Mytilus_galloprovincialis|GA36A|Allele_1
CCAAGGCC
>Contig12474|Mytilus_galloprovincialis|GA36A|Allele_2
CTAAGGCT
>Contig12474|Mytilus_galloprovincialis|GA36C|Allele_1
GTAACACC
>Contig12474|Mytilus_galloprovincialis|GA36C|Allele_2
GTGCGGTC
>Contig12474|Mytilus_edulis|GA36E|Allele_1
GTAACGCC
>Contig12474|Mytilus_edulis|GA36E|Allele_2
GTGCGGCC
>Contig12474|Mytilus_edulis|GA36M|Allele_1
GTAACGCC
>Contig12474|Mytilus_edulis|GA36M|Allele_2
GTGCGGCT
>Contig12495|Mytilus_trossulus|GA36K|Allele_1
TTA
>Contig12495|Mytilus_trossulus|GA36K|Allele_2
TTA
>Contig12495|Mytilus_trossulus|GA36L|Allele_1
TTA
>Contig12495|Mytilus_trossulus|GA36L|Allele_2
TTA
>Contig12495|Mytilus_galloprovincialis|GA36A|Allele_1
TCA
>Contig12495|Mytilus_galloprovincialis|GA36A|Allele_2
TTA
>Contig12495|Mytilus_galloprovincialis|GA36C|Allele_1
TCA
>Contig12495|Mytilus_galloprovincialis|GA36C|Allele_2
TTA
>Contig12495|Mytilus_edulis|GA36E|Allele_1
CTA
>Contig12495|Mytilus_edulis|GA36E|Allele_2
TTG
>Contig12495|Mytilus_edulis|GA36M|Allele_1
TTA
>Contig12495|Mytilus_edulis|GA36M|Allele_2
TTA
>Contig12520|Mytilus_trossulus|GA36K|Allele_1
GTGTAACC
>Contig12520|Mytilus_trossulus|GA36K|Allele_2
GTGTGACC
>Contig12520|Mytilus_trossulus|GA36L|Allele_1
GTGTAACC
>Contig12520|Mytilus_trossulus|GA36L|Allele_2
GTGTGACC
>Contig12520|Mytilus_galloprovincialis|GA36A|Allele_1
GTATAATC
>Contig12520|Mytilus_galloprovincialis|GA36A|Allele_2
GTGTAATC
>Contig12520|Mytilus_galloprovincialis|GA36C|Allele_1
GTGTAACC
>Contig12520|Mytilus_galloprovincialis|GA36C|Allele_2
GTGTGATC
>Contig12520|Mytilus_edulis|GA36E|Allele_1
GCGTAATC
>Contig12520|Mytilus_edulis|GA36E|Allele_2
GCGTGATC
>Contig12520|Mytilus_edulis|GA36M|Allele_1
ACGCAATA
>Contig12520|Mytilus_edulis|GA36M|Allele_2
GTGTGTTC
>Contig12532|Mytilus_trossulus|GA36K|Allele_1
CGAGG
>Contig12532|Mytilus_trossulus|GA36K|Allele_2
TTAGG
>Contig12532|Mytilus_trossulus|GA36L|Allele_1
CTAGG
>Contig12532|Mytilus_trossulus|GA36L|Allele_2
TTAGG
>Contig12532|Mytilus_galloprovincialis|GA36A|Allele_1
CGAGG
>Contig12532|Mytilus_galloprovincialis|GA36A|Allele_2
CTGGG
>Contig12532|Mytilus_galloprovincialis|GA36C|Allele_1
TTAGG
>Contig12532|Mytilus_galloprovincialis|GA36C|Allele_2
TTAGG
>Contig12532|Mytilus_edulis|GA36E|Allele_1
TTAGA
>Contig12532|Mytilus_edulis|GA36E|Allele_2
TTAGA
>Contig12532|Mytilus_edulis|GA36M|Allele_1
CTAAA
>Contig12532|Mytilus_edulis|GA36M|Allele_2
CTAGA
>Contig12534|Mytilus_trossulus|GA36K|Allele_1
TCACAAAAATCCCAT
>Contig12534|Mytilus_trossulus|GA36K|Allele_2
TCACAAAAATCCCAT
>Contig12534|Mytilus_trossulus|GA36L|Allele_1
TCACAAAAATCCCAT
>Contig12534|Mytilus_trossulus|GA36L|Allele_2
TCACAAAAATCCCAT
>Contig12534|Mytilus_galloprovincialis|GA36A|Allele_1
TCACAAAAATCCCAT
>Contig12534|Mytilus_galloprovincialis|GA36A|Allele_2
TCACAAAAATCCCAT
>Contig12534|Mytilus_galloprovincialis|GA36C|Allele_1
TCACAAAAATCCCAT
>Contig12534|Mytilus_galloprovincialis|GA36C|Allele_2
TCACAAAAATCCCAT
>Contig12534|Mytilus_edulis|GA36E|Allele_1
AATATGGTTGGTAGA
>Contig12534|Mytilus_edulis|GA36E|Allele_2
AATATGGTTGGTAGA
>Contig12534|Mytilus_edulis|GA36M|Allele_1
AATATGGTTGGTAGA
>Contig12534|Mytilus_edulis|GA36M|Allele_2
AATATGGTTGGTAGA
>Contig1254|Mytilus_trossulus|GA36K|Allele_1
GAGTT
>Contig1254|Mytilus_trossulus|GA36K|Allele_2
GAGTT
>Contig1254|Mytilus_trossulus|GA36L|Allele_1
GAGTT
>Contig1254|Mytilus_trossulus|GA36L|Allele_2
GAGTT
>Contig1254|Mytilus_galloprovincialis|GA36A|Allele_1
GAGTT
>Contig1254|Mytilus_galloprovincialis|GA36A|Allele_2
GAGTT
>Contig1254|Mytilus_galloprovincialis|GA36C|Allele_1
GAGTT
>Contig1254|Mytilus_galloprovincialis|GA36C|Allele_2
GAGTT
>Contig1254|Mytilus_edulis|GA36E|Allele_1
GGGCA
>Contig1254|Mytilus_edulis|GA36E|Allele_2
GGGTT
>Contig1254|Mytilus_edulis|GA36M|Allele_1
AGATT
>Contig1254|Mytilus_edulis|GA36M|Allele_2
GGGTT
>Contig12548|Mytilus_trossulus|GA36K|Allele_1
CTATACTTAAATCAGCTCCTATGCTAGCTCTTC
>Contig12548|Mytilus_trossulus|GA36K|Allele_2
CTATACTTGGATTAGCTCCTTTGCTAGCTCTTC
>Contig12548|Mytilus_trossulus|GA36L|Allele_1
CAATACACAGTCCAACTCCCAGACCAACGCCTC
>Contig12548|Mytilus_trossulus|GA36L|Allele_2
GTATACTTAGTTCAGTTCTTATGTTAGCTTTTC
>Contig12548|Mytilus_galloprovincialis|GA36A|Allele_1
CTAGACTTGAATTAGCTCCTTTGCTAGCTCTTC
>Contig12548|Mytilus_galloprovincialis|GA36A|Allele_2
CTATACTTGAATTAGCTCCTTTGCTAGCTCTTC
>Contig12548|Mytilus_galloprovincialis|GA36C|Allele_1
CAAGACACAAACCAACTACCATACCAACGCCTC
>Contig12548|Mytilus_galloprovincialis|GA36C|Allele_2
GTATACTTGGTTTGGTTCTTTTGTTCGCTTTTT
>Contig12548|Mytilus_edulis|GA36E|Allele_1
GAAGACACAGTCCAATAATCAGATCCAAGTCTT
>Contig12548|Mytilus_edulis|GA36E|Allele_2
GAAGACATAGTCCAATTATCAGATCCACGTCTT
>Contig12548|Mytilus_edulis|GA36M|Allele_1
GAAGACACAGTCCAATTATCATATCCACGTCCT
>Contig12548|Mytilus_edulis|GA36M|Allele_2
GAGGCGATAGTCCGATTATCATATCCACGTCTT
>Contig12563|Mytilus_trossulus|GA36K|Allele_1
CTA
>Contig12563|Mytilus_trossulus|GA36K|Allele_2
CTA
>Contig12563|Mytilus_trossulus|GA36L|Allele_1
CCA
>Contig12563|Mytilus_trossulus|GA36L|Allele_2
CTA
>Contig12563|Mytilus_galloprovincialis|GA36A|Allele_1
CCA
>Contig12563|Mytilus_galloprovincialis|GA36A|Allele_2
CTG
>Contig12563|Mytilus_galloprovincialis|GA36C|Allele_1
CCA
>Contig12563|Mytilus_galloprovincialis|GA36C|Allele_2
CCA
>Contig12563|Mytilus_edulis|GA36E|Allele_1
CCA
>Contig12563|Mytilus_edulis|GA36E|Allele_2
TTG
>Contig12563|Mytilus_edulis|GA36M|Allele_1
CCA
>Contig12563|Mytilus_edulis|GA36M|Allele_2
CTG
>Contig12591|Mytilus_trossulus|GA36K|Allele_1
GCT
>Contig12591|Mytilus_trossulus|GA36K|Allele_2
GCT
>Contig12591|Mytilus_trossulus|GA36L|Allele_1
GCC
>Contig12591|Mytilus_trossulus|GA36L|Allele_2
GCC
>Contig12591|Mytilus_galloprovincialis|GA36A|Allele_1
GCC
>Contig12591|Mytilus_galloprovincialis|GA36A|Allele_2
GTT
>Contig12591|Mytilus_galloprovincialis|GA36C|Allele_1
ACC
>Contig12591|Mytilus_galloprovincialis|GA36C|Allele_2
GCC
>Contig12591|Mytilus_edulis|GA36E|Allele_1
GCC
>Contig12591|Mytilus_edulis|GA36E|Allele_2
GCT
>Contig12591|Mytilus_edulis|GA36M|Allele_1
GCC
>Contig12591|Mytilus_edulis|GA36M|Allele_2
GCT
>Contig12612|Mytilus_trossulus|GA36K|Allele_1
ACTTACC
>Contig12612|Mytilus_trossulus|GA36K|Allele_2
ACTTACC
>Contig12612|Mytilus_trossulus|GA36L|Allele_1
ACCAACC
>Contig12612|Mytilus_trossulus|GA36L|Allele_2
GCTTTCC
>Contig12612|Mytilus_galloprovincialis|GA36A|Allele_1
ACTTACC
>Contig12612|Mytilus_galloprovincialis|GA36A|Allele_2
ACTTTCC
>Contig12612|Mytilus_galloprovincialis|GA36C|Allele_1
ACTTACC
>Contig12612|Mytilus_galloprovincialis|GA36C|Allele_2
ACTTACC
>Contig12612|Mytilus_edulis|GA36E|Allele_1
GACATCT
>Contig12612|Mytilus_edulis|GA36E|Allele_2
GCCATGT
>Contig12612|Mytilus_edulis|GA36M|Allele_1
GACATCT
>Contig12612|Mytilus_edulis|GA36M|Allele_2
GACATCT
>Contig12615|Mytilus_trossulus|GA36K|Allele_1
GCA
>Contig12615|Mytilus_trossulus|GA36K|Allele_2
GCA
>Contig12615|Mytilus_trossulus|GA36L|Allele_1
ACA
>Contig12615|Mytilus_trossulus|GA36L|Allele_2
GCG
>Contig12615|Mytilus_galloprovincialis|GA36A|Allele_1
GCA
>Contig12615|Mytilus_galloprovincialis|GA36A|Allele_2
GCA
>Contig12615|Mytilus_galloprovincialis|GA36C|Allele_1
GCA
>Contig12615|Mytilus_galloprovincialis|GA36C|Allele_2
GCA
>Contig12615|Mytilus_edulis|GA36E|Allele_1
GCA
>Contig12615|Mytilus_edulis|GA36E|Allele_2
GCA
>Contig12615|Mytilus_edulis|GA36M|Allele_1
ACA
>Contig12615|Mytilus_edulis|GA36M|Allele_2
GTG
>Contig12618|Mytilus_trossulus|GA36K|Allele_1
CTTTGATAC
>Contig12618|Mytilus_trossulus|GA36K|Allele_2
CTTTGATTT
>Contig12618|Mytilus_trossulus|GA36L|Allele_1
CTTTGATAC
>Contig12618|Mytilus_trossulus|GA36L|Allele_2
CTTTGATTT
>Contig12618|Mytilus_galloprovincialis|GA36A|Allele_1
CTTTGATAC
>Contig12618|Mytilus_galloprovincialis|GA36A|Allele_2
CTTTGTTTT
>Contig12618|Mytilus_galloprovincialis|GA36C|Allele_1
CTTCGATAC
>Contig12618|Mytilus_galloprovincialis|GA36C|Allele_2
CTTTGATTT
>Contig12618|Mytilus_edulis|GA36E|Allele_1
ACATAATTC
>Contig12618|Mytilus_edulis|GA36E|Allele_2
CTTTGATTC
>Contig12618|Mytilus_edulis|GA36M|Allele_1
CTTTGACTC
>Contig12618|Mytilus_edulis|GA36M|Allele_2
CTTTGATTC
>Contig12620|Mytilus_trossulus|GA36K|Allele_1
ATCACAC
>Contig12620|Mytilus_trossulus|GA36K|Allele_2
ATTGCTT
>Contig12620|Mytilus_trossulus|GA36L|Allele_1
ATCATAT
>Contig12620|Mytilus_trossulus|GA36L|Allele_2
ATCATAT
>Contig12620|Mytilus_galloprovincialis|GA36A|Allele_1
GTCGTAT
>Contig12620|Mytilus_galloprovincialis|GA36A|Allele_2
GTCGTAT
>Contig12620|Mytilus_galloprovincialis|GA36C|Allele_1
ATTACTC
>Contig12620|Mytilus_galloprovincialis|GA36C|Allele_2
ATTACTC
>Contig12620|Mytilus_edulis|GA36E|Allele_1
ATCGTAT
>Contig12620|Mytilus_edulis|GA36E|Allele_2
ATCGTAT
>Contig12620|Mytilus_edulis|GA36M|Allele_1
ACCGCAT
>Contig12620|Mytilus_edulis|GA36M|Allele_2
ATCGTAT
>Contig12624|Mytilus_trossulus|GA36K|Allele_1
TACA
>Contig12624|Mytilus_trossulus|GA36K|Allele_2
TCGG
>Contig12624|Mytilus_trossulus|GA36L|Allele_1
ACCG
>Contig12624|Mytilus_trossulus|GA36L|Allele_2
TCCG
>Contig12624|Mytilus_galloprovincialis|GA36A|Allele_1
AACA
>Contig12624|Mytilus_galloprovincialis|GA36A|Allele_2
TCCG
>Contig12624|Mytilus_galloprovincialis|GA36C|Allele_1
TACA
>Contig12624|Mytilus_galloprovincialis|GA36C|Allele_2
TAGA
>Contig12624|Mytilus_edulis|GA36E|Allele_1
TACA
>Contig12624|Mytilus_edulis|GA36E|Allele_2
TACA
>Contig12624|Mytilus_edulis|GA36M|Allele_1
TACA
>Contig12624|Mytilus_edulis|GA36M|Allele_2
TACA
>Contig12634|Mytilus_trossulus|GA36K|Allele_1
AATACACGAATGCGAAA
>Contig12634|Mytilus_trossulus|GA36K|Allele_2
AATTCACGAGTGCGAAA
>Contig12634|Mytilus_trossulus|GA36L|Allele_1
AATAAACAAATGCGAAA
>Contig12634|Mytilus_trossulus|GA36L|Allele_2
AGTTCACGAGTGCGAAA
>Contig12634|Mytilus_galloprovincialis|GA36A|Allele_1
AATACACGAGTGCGAAA
>Contig12634|Mytilus_galloprovincialis|GA36A|Allele_2
AATACACGAGTGCGAAA
>Contig12634|Mytilus_galloprovincialis|GA36C|Allele_1
AATACACGAATGCGAAA
>Contig12634|Mytilus_galloprovincialis|GA36C|Allele_2
AATTCACGAGTGCGAAA
>Contig12634|Mytilus_edulis|GA36E|Allele_1
GGCTAACATGAACAATA
>Contig12634|Mytilus_edulis|GA36E|Allele_2
GGCTAGCGTGTGTAATA
>Contig12634|Mytilus_edulis|GA36M|Allele_1
GGCTAACGTGTGCAAAA
>Contig12634|Mytilus_edulis|GA36M|Allele_2
GGTTAGTGTGTGCGGTC
>Contig12652|Mytilus_trossulus|GA36K|Allele_1
TTCACTA
>Contig12652|Mytilus_trossulus|GA36K|Allele_2
TTCACTA
>Contig12652|Mytilus_trossulus|GA36L|Allele_1
TTCACTA
>Contig12652|Mytilus_trossulus|GA36L|Allele_2
TTCACTA
>Contig12652|Mytilus_galloprovincialis|GA36A|Allele_1
CGCACCA
>Contig12652|Mytilus_galloprovincialis|GA36A|Allele_2
TTCACTA
>Contig12652|Mytilus_galloprovincialis|GA36C|Allele_1
TTCACTA
>Contig12652|Mytilus_galloprovincialis|GA36C|Allele_2
TTGGTTA
>Contig12652|Mytilus_edulis|GA36E|Allele_1
TTCACTG
>Contig12652|Mytilus_edulis|GA36E|Allele_2
TTCACTG
>Contig12652|Mytilus_edulis|GA36M|Allele_1
TTCACTA
>Contig12652|Mytilus_edulis|GA36M|Allele_2
TTCACTG
>Contig12658|Mytilus_trossulus|GA36K|Allele_1
AGCGTAAAAA
>Contig12658|Mytilus_trossulus|GA36K|Allele_2
AGCGTTACAA
>Contig12658|Mytilus_trossulus|GA36L|Allele_1
AAAGTTAAAA
>Contig12658|Mytilus_trossulus|GA36L|Allele_2
AGAGTTAAAA
>Contig12658|Mytilus_galloprovincialis|GA36A|Allele_1
AGCGTAAAAA
>Contig12658|Mytilus_galloprovincialis|GA36A|Allele_2
AGCGTTACAA
>Contig12658|Mytilus_galloprovincialis|GA36C|Allele_1
AGAGTTAAAA
>Contig12658|Mytilus_galloprovincialis|GA36C|Allele_2
AGCGTTAAGA
>Contig12658|Mytilus_edulis|GA36E|Allele_1
AAAATTAAAA
>Contig12658|Mytilus_edulis|GA36E|Allele_2
AGAGTTAAAA
>Contig12658|Mytilus_edulis|GA36M|Allele_1
AAAGCTAAAA
>Contig12658|Mytilus_edulis|GA36M|Allele_2
TAAGTTGAAG
>Contig12675|Mytilus_trossulus|GA36K|Allele_1
ATAA
>Contig12675|Mytilus_trossulus|GA36K|Allele_2
ATGA
>Contig12675|Mytilus_trossulus|GA36L|Allele_1
ATGA
>Contig12675|Mytilus_trossulus|GA36L|Allele_2
ATGA
>Contig12675|Mytilus_galloprovincialis|GA36A|Allele_1
ATGA
>Contig12675|Mytilus_galloprovincialis|GA36A|Allele_2
GTGT
>Contig12675|Mytilus_galloprovincialis|GA36C|Allele_1
ATGA
>Contig12675|Mytilus_galloprovincialis|GA36C|Allele_2
ATGT
>Contig12675|Mytilus_edulis|GA36E|Allele_1
ATGA
>Contig12675|Mytilus_edulis|GA36E|Allele_2
ATGA
>Contig12675|Mytilus_edulis|GA36M|Allele_1
GAAA
>Contig12675|Mytilus_edulis|GA36M|Allele_2
GTGA
>Contig12691|Mytilus_trossulus|GA36K|Allele_1
GATAA
>Contig12691|Mytilus_trossulus|GA36K|Allele_2
GATAA
>Contig12691|Mytilus_trossulus|GA36L|Allele_1
AATAA
>Contig12691|Mytilus_trossulus|GA36L|Allele_2
GATAA
>Contig12691|Mytilus_galloprovincialis|GA36A|Allele_1
GATAA
>Contig12691|Mytilus_galloprovincialis|GA36A|Allele_2
GATAA
>Contig12691|Mytilus_galloprovincialis|GA36C|Allele_1
GATAA
>Contig12691|Mytilus_galloprovincialis|GA36C|Allele_2
GATAA
>Contig12691|Mytilus_edulis|GA36E|Allele_1
AAAAA
>Contig12691|Mytilus_edulis|GA36E|Allele_2
GCTCT
>Contig12691|Mytilus_edulis|GA36M|Allele_1
ACACT
>Contig12691|Mytilus_edulis|GA36M|Allele_2
ACACT
>Contig12716|Mytilus_trossulus|GA36K|Allele_1
TCCCACCTTTGACAGTGGG
>Contig12716|Mytilus_trossulus|GA36K|Allele_2
TTTTATTTTTGATGGTGGG
>Contig12716|Mytilus_trossulus|GA36L|Allele_1
TCCCACTTTTGATGGTAGG
>Contig12716|Mytilus_trossulus|GA36L|Allele_2
TTTTGTTTTTGATGGTGGG
>Contig12716|Mytilus_galloprovincialis|GA36A|Allele_1
TTCTACTTTTGGTAGTGAG
>Contig12716|Mytilus_galloprovincialis|GA36A|Allele_2
TTCTACTTTTGGTAGTGAG
>Contig12716|Mytilus_galloprovincialis|GA36C|Allele_1
CCCCACCTTCGACAGTGAA
>Contig12716|Mytilus_galloprovincialis|GA36C|Allele_2
TTTTATTTTTGGTGGTGGG
>Contig12716|Mytilus_edulis|GA36E|Allele_1
TTCTACTATTAATAGGGAG
>Contig12716|Mytilus_edulis|GA36E|Allele_2
TTCTGTTTTTGATAGTGGG
>Contig12716|Mytilus_edulis|GA36M|Allele_1
TTCTACTTCTGATAATAAA
>Contig12716|Mytilus_edulis|GA36M|Allele_2
TTCTGTTTTTGATAGTGGG
>Contig12719|Mytilus_trossulus|GA36K|Allele_1
ATGC
>Contig12719|Mytilus_trossulus|GA36K|Allele_2
ATGC
>Contig12719|Mytilus_trossulus|GA36L|Allele_1
ATGC
>Contig12719|Mytilus_trossulus|GA36L|Allele_2
ATGC
>Contig12719|Mytilus_galloprovincialis|GA36A|Allele_1
ATGC
>Contig12719|Mytilus_galloprovincialis|GA36A|Allele_2
GTGC
>Contig12719|Mytilus_galloprovincialis|GA36C|Allele_1
ATGC
>Contig12719|Mytilus_galloprovincialis|GA36C|Allele_2
ATGC
>Contig12719|Mytilus_edulis|GA36E|Allele_1
AGAA
>Contig12719|Mytilus_edulis|GA36E|Allele_2
ATGC
>Contig12719|Mytilus_edulis|GA36M|Allele_1
ATAA
>Contig12719|Mytilus_edulis|GA36M|Allele_2
ATGC
>Contig12755|Mytilus_trossulus|GA36K|Allele_1
AATAATCCGCATCCAGTTACGCTAT
>Contig12755|Mytilus_trossulus|GA36K|Allele_2
AATAATTTTCATTCAGTTGCGCTAT
>Contig12755|Mytilus_trossulus|GA36L|Allele_1
AATTATTCTTATTCGGTTACGCTAT
>Contig12755|Mytilus_trossulus|GA36L|Allele_2
CATTATTCTTATTCGGTTGCGTTAT
>Contig12755|Mytilus_galloprovincialis|GA36A|Allele_1
AATAACCTTCATTCAATTACACTAT
>Contig12755|Mytilus_galloprovincialis|GA36A|Allele_2
AATAATCTTTGTTGAATTATGTTGT
>Contig12755|Mytilus_galloprovincialis|GA36C|Allele_1
AATAATCTTCAACCGATTACACCAC
>Contig12755|Mytilus_galloprovincialis|GA36C|Allele_2
CATAATCTTTGTTCGGTTGCGTTAT
>Contig12755|Mytilus_edulis|GA36E|Allele_1
AACAATTCTTATCCAACAACACTAT
>Contig12755|Mytilus_edulis|GA36E|Allele_2
CGTTGTTCTTATTCGGTTGCGTTAT
>Contig12755|Mytilus_edulis|GA36M|Allele_1
AACAACCCGCATCCAGTTACGCTAT
>Contig12755|Mytilus_edulis|GA36M|Allele_2
AATAATTTTCATTCAGTTGCGCTAT
>Contig12783|Mytilus_trossulus|GA36K|Allele_1
TA
>Contig12783|Mytilus_trossulus|GA36K|Allele_2
TA
>Contig12783|Mytilus_trossulus|GA36L|Allele_1
TA
>Contig12783|Mytilus_trossulus|GA36L|Allele_2
TA
>Contig12783|Mytilus_galloprovincialis|GA36A|Allele_1
TA
>Contig12783|Mytilus_galloprovincialis|GA36A|Allele_2
TC
>Contig12783|Mytilus_galloprovincialis|GA36C|Allele_1
TC
>Contig12783|Mytilus_galloprovincialis|GA36C|Allele_2
TC
>Contig12783|Mytilus_edulis|GA36E|Allele_1
GA
>Contig12783|Mytilus_edulis|GA36E|Allele_2
GA
>Contig12783|Mytilus_edulis|GA36M|Allele_1
GA
>Contig12783|Mytilus_edulis|GA36M|Allele_2
GA
>Contig12785|Mytilus_trossulus|GA36K|Allele_1
ACTCAGGTGTTG
>Contig12785|Mytilus_trossulus|GA36K|Allele_2
GCTTAGGTGTTG
>Contig12785|Mytilus_trossulus|GA36L|Allele_1
ACTTAGGTGTCG
>Contig12785|Mytilus_trossulus|GA36L|Allele_2
GTTTGGGTGTTG
>Contig12785|Mytilus_galloprovincialis|GA36A|Allele_1
ACTCAAACGCCG
>Contig12785|Mytilus_galloprovincialis|GA36A|Allele_2
GCTTGGGTGTTG
>Contig12785|Mytilus_galloprovincialis|GA36C|Allele_1
ACTCAGGTGTCG
>Contig12785|Mytilus_galloprovincialis|GA36C|Allele_2
GTTTAGGTGTTG
>Contig12785|Mytilus_edulis|GA36E|Allele_1
GCATAGGTGTTA
>Contig12785|Mytilus_edulis|GA36E|Allele_2
GCTTAGGTGTTG
>Contig12785|Mytilus_edulis|GA36M|Allele_1
GCTTAGGTATTG
>Contig12785|Mytilus_edulis|GA36M|Allele_2
GCTTAGGTGTTG
>Contig12787|Mytilus_trossulus|GA36K|Allele_1
AAACA
>Contig12787|Mytilus_trossulus|GA36K|Allele_2
TGATG
>Contig12787|Mytilus_trossulus|GA36L|Allele_1
TAACA
>Contig12787|Mytilus_trossulus|GA36L|Allele_2
TGATG
>Contig12787|Mytilus_galloprovincialis|GA36A|Allele_1
TGATA
>Contig12787|Mytilus_galloprovincialis|GA36A|Allele_2
TGATG
>Contig12787|Mytilus_galloprovincialis|GA36C|Allele_1
TGATA
>Contig12787|Mytilus_galloprovincialis|GA36C|Allele_2
TGATA
>Contig12787|Mytilus_edulis|GA36E|Allele_1
AAACG
>Contig12787|Mytilus_edulis|GA36E|Allele_2
TAGCG
>Contig12787|Mytilus_edulis|GA36M|Allele_1
AAACG
>Contig12787|Mytilus_edulis|GA36M|Allele_2
TAGCG
>Contig12813|Mytilus_trossulus|GA36K|Allele_1
CATG
>Contig12813|Mytilus_trossulus|GA36K|Allele_2
CATG
>Contig12813|Mytilus_trossulus|GA36L|Allele_1
CATG
>Contig12813|Mytilus_trossulus|GA36L|Allele_2
CTTG
>Contig12813|Mytilus_galloprovincialis|GA36A|Allele_1
CTTG
>Contig12813|Mytilus_galloprovincialis|GA36A|Allele_2
CTTG
>Contig12813|Mytilus_galloprovincialis|GA36C|Allele_1
CTCA
>Contig12813|Mytilus_galloprovincialis|GA36C|Allele_2
CTTG
>Contig12813|Mytilus_edulis|GA36E|Allele_1
CATG
>Contig12813|Mytilus_edulis|GA36E|Allele_2
CATG
>Contig12813|Mytilus_edulis|GA36M|Allele_1
AATG
>Contig12813|Mytilus_edulis|GA36M|Allele_2
CATG
>Contig1283|Mytilus_trossulus|GA36K|Allele_1
GC
>Contig1283|Mytilus_trossulus|GA36K|Allele_2
GC
>Contig1283|Mytilus_trossulus|GA36L|Allele_1
GC
>Contig1283|Mytilus_trossulus|GA36L|Allele_2
GC
>Contig1283|Mytilus_galloprovincialis|GA36A|Allele_1
AC
>Contig1283|Mytilus_galloprovincialis|GA36A|Allele_2
GC
>Contig1283|Mytilus_galloprovincialis|GA36C|Allele_1
GC
>Contig1283|Mytilus_galloprovincialis|GA36C|Allele_2
GC
>Contig1283|Mytilus_edulis|GA36E|Allele_1
GC
>Contig1283|Mytilus_edulis|GA36E|Allele_2
GT
>Contig1283|Mytilus_edulis|GA36M|Allele_1
GC
>Contig1283|Mytilus_edulis|GA36M|Allele_2
GT
>Contig12833|Mytilus_trossulus|GA36K|Allele_1
CAAAATAGAACA
>Contig12833|Mytilus_trossulus|GA36K|Allele_2
TAAAGTAGATTA
>Contig12833|Mytilus_trossulus|GA36L|Allele_1
CAAAAGAAAATA
>Contig12833|Mytilus_trossulus|GA36L|Allele_2
CTTGATCGTATA
>Contig12833|Mytilus_galloprovincialis|GA36A|Allele_1
CAAAAGAAAACA
>Contig12833|Mytilus_galloprovincialis|GA36A|Allele_2
TTTGGTCGATTT
>Contig12833|Mytilus_galloprovincialis|GA36C|Allele_1
TAAAGTAGATCA
>Contig12833|Mytilus_galloprovincialis|GA36C|Allele_2
TAAAGTAGATCA
>Contig12833|Mytilus_edulis|GA36E|Allele_1
TAAAGTAGTTCA
>Contig12833|Mytilus_edulis|GA36E|Allele_2
TAAAGTAGTTCA
>Contig12833|Mytilus_edulis|GA36M|Allele_1
TAAAGTAGATCA
>Contig12833|Mytilus_edulis|GA36M|Allele_2
TAAAGTAGATCA
>Contig12835|Mytilus_trossulus|GA36K|Allele_1
TTCCATGTCAG
>Contig12835|Mytilus_trossulus|GA36K|Allele_2
TTCCATGTCAG
>Contig12835|Mytilus_trossulus|GA36L|Allele_1
TTCCACGTTAG
>Contig12835|Mytilus_trossulus|GA36L|Allele_2
TTCCATGTTCT
>Contig12835|Mytilus_galloprovincialis|GA36A|Allele_1
TTCCATGTCAG
>Contig12835|Mytilus_galloprovincialis|GA36A|Allele_2
TTCTATGTCAG
>Contig12835|Mytilus_galloprovincialis|GA36C|Allele_1
TTCCACGTCAG
>Contig12835|Mytilus_galloprovincialis|GA36C|Allele_2
TTCCATGTCAG
>Contig12835|Mytilus_edulis|GA36E|Allele_1
TTCCACACCAG
>Contig12835|Mytilus_edulis|GA36E|Allele_2
TTCCCTGTTCT
>Contig12835|Mytilus_edulis|GA36M|Allele_1
CGACACATTCT
>Contig12835|Mytilus_edulis|GA36M|Allele_2
TTCCATGTTCT
>Contig12853|Mytilus_trossulus|GA36K|Allele_1
ATCT
>Contig12853|Mytilus_trossulus|GA36K|Allele_2
ATCT
>Contig12853|Mytilus_trossulus|GA36L|Allele_1
ATCT
>Contig12853|Mytilus_trossulus|GA36L|Allele_2
TTCT
>Contig12853|Mytilus_galloprovincialis|GA36A|Allele_1
ATCT
>Contig12853|Mytilus_galloprovincialis|GA36A|Allele_2
ATCT
>Contig12853|Mytilus_galloprovincialis|GA36C|Allele_1
AAAA
>Contig12853|Mytilus_galloprovincialis|GA36C|Allele_2
TTCT
>Contig12853|Mytilus_edulis|GA36E|Allele_1
TAAA
>Contig12853|Mytilus_edulis|GA36E|Allele_2
TAAA
>Contig12853|Mytilus_edulis|GA36M|Allele_1
TAAA
>Contig12853|Mytilus_edulis|GA36M|Allele_2
TAAA
>Contig12858|Mytilus_trossulus|GA36K|Allele_1
CGAACTA
>Contig12858|Mytilus_trossulus|GA36K|Allele_2
CGAACTA
>Contig12858|Mytilus_trossulus|GA36L|Allele_1
CGAACTA
>Contig12858|Mytilus_trossulus|GA36L|Allele_2
CGAACTA
>Contig12858|Mytilus_galloprovincialis|GA36A|Allele_1
CAAACCA
>Contig12858|Mytilus_galloprovincialis|GA36A|Allele_2
CGTGTTA
>Contig12858|Mytilus_galloprovincialis|GA36C|Allele_1
CGAACTA
>Contig12858|Mytilus_galloprovincialis|GA36C|Allele_2
TGAGCTT
>Contig12858|Mytilus_edulis|GA36E|Allele_1
CGAACCA
>Contig12858|Mytilus_edulis|GA36E|Allele_2
CGAACCA
>Contig12858|Mytilus_edulis|GA36M|Allele_1
CGAACCA
>Contig12858|Mytilus_edulis|GA36M|Allele_2
CGAACTA
>Contig12884|Mytilus_trossulus|GA36K|Allele_1
CCG
>Contig12884|Mytilus_trossulus|GA36K|Allele_2
CCG
>Contig12884|Mytilus_trossulus|GA36L|Allele_1
CCG
>Contig12884|Mytilus_trossulus|GA36L|Allele_2
CCG
>Contig12884|Mytilus_galloprovincialis|GA36A|Allele_1
CCA
>Contig12884|Mytilus_galloprovincialis|GA36A|Allele_2
CTG
>Contig12884|Mytilus_galloprovincialis|GA36C|Allele_1
CCG
>Contig12884|Mytilus_galloprovincialis|GA36C|Allele_2
TTG
>Contig12884|Mytilus_edulis|GA36E|Allele_1
CCG
>Contig12884|Mytilus_edulis|GA36E|Allele_2
CCG
>Contig12884|Mytilus_edulis|GA36M|Allele_1
CCG
>Contig12884|Mytilus_edulis|GA36M|Allele_2
CCG
>Contig12900|Mytilus_trossulus|GA36K|Allele_1
CGA
>Contig12900|Mytilus_trossulus|GA36K|Allele_2
TGA
>Contig12900|Mytilus_trossulus|GA36L|Allele_1
CGA
>Contig12900|Mytilus_trossulus|GA36L|Allele_2
CGA
>Contig12900|Mytilus_galloprovincialis|GA36A|Allele_1
CGA
>Contig12900|Mytilus_galloprovincialis|GA36A|Allele_2
TGA
>Contig12900|Mytilus_galloprovincialis|GA36C|Allele_1
CGA
>Contig12900|Mytilus_galloprovincialis|GA36C|Allele_2
TGA
>Contig12900|Mytilus_edulis|GA36E|Allele_1
TGA
>Contig12900|Mytilus_edulis|GA36E|Allele_2
TGA
>Contig12900|Mytilus_edulis|GA36M|Allele_1
TGA
>Contig12900|Mytilus_edulis|GA36M|Allele_2
TTG
>Contig12902|Mytilus_trossulus|GA36K|Allele_1
CTATCTCGCAGTAT
>Contig12902|Mytilus_trossulus|GA36K|Allele_2
CTATCTCGCAGTAT
>Contig12902|Mytilus_trossulus|GA36L|Allele_1
CAACCCCACAGCAA
>Contig12902|Mytilus_trossulus|GA36L|Allele_2
TTGTTTTGTAGCAT
>Contig12902|Mytilus_galloprovincialis|GA36A|Allele_1
CTATCTCGCAGTAT
>Contig12902|Mytilus_galloprovincialis|GA36A|Allele_2
CTATTTCGCAGTAT
>Contig12902|Mytilus_galloprovincialis|GA36C|Allele_1
CTATTTCGCAGTAT
>Contig12902|Mytilus_galloprovincialis|GA36C|Allele_2
CTATTTCGTAGTAT
>Contig12902|Mytilus_edulis|GA36E|Allele_1
TAGCCCTACATCAA
>Contig12902|Mytilus_edulis|GA36E|Allele_2
TAGTCCTACTTCGA
>Contig12902|Mytilus_edulis|GA36M|Allele_1
TAGCCCTACATCAA
>Contig12902|Mytilus_edulis|GA36M|Allele_2
TAGTCTTACATCGA
>Contig12960|Mytilus_trossulus|GA36K|Allele_1
GTGTATCC
>Contig12960|Mytilus_trossulus|GA36K|Allele_2
GTGTATCC
>Contig12960|Mytilus_trossulus|GA36L|Allele_1
GTGTATAC
>Contig12960|Mytilus_trossulus|GA36L|Allele_2
GTGTATCC
>Contig12960|Mytilus_galloprovincialis|GA36A|Allele_1
GTATATAC
>Contig12960|Mytilus_galloprovincialis|GA36A|Allele_2
GTGTGTCT
>Contig12960|Mytilus_galloprovincialis|GA36C|Allele_1
ACGCACAC
>Contig12960|Mytilus_galloprovincialis|GA36C|Allele_2
GCGTATAT
>Contig12960|Mytilus_edulis|GA36E|Allele_1
ACGCACAC
>Contig12960|Mytilus_edulis|GA36E|Allele_2
GCGTACAT
>Contig12960|Mytilus_edulis|GA36M|Allele_1
GCGTACAT
>Contig12960|Mytilus_edulis|GA36M|Allele_2
GCGTACAT
>Contig12964|Mytilus_trossulus|GA36K|Allele_1
CTCCCAC
>Contig12964|Mytilus_trossulus|GA36K|Allele_2
CTTGTGC
>Contig12964|Mytilus_trossulus|GA36L|Allele_1
CTCCCAC
>Contig12964|Mytilus_trossulus|GA36L|Allele_2
CTTCTGC
>Contig12964|Mytilus_galloprovincialis|GA36A|Allele_1
CTCCCGC
>Contig12964|Mytilus_galloprovincialis|GA36A|Allele_2
CTCCTGC
>Contig12964|Mytilus_galloprovincialis|GA36C|Allele_1
CTCCCGC
>Contig12964|Mytilus_galloprovincialis|GA36C|Allele_2
CTCCCGC
>Contig12964|Mytilus_edulis|GA36E|Allele_1
ACCCCAC
>Contig12964|Mytilus_edulis|GA36E|Allele_2
CTTGCGT
>Contig12964|Mytilus_edulis|GA36M|Allele_1
CCTGCAC
>Contig12964|Mytilus_edulis|GA36M|Allele_2
CTTGCAC
>Contig13006|Mytilus_trossulus|GA36K|Allele_1
ATC
>Contig13006|Mytilus_trossulus|GA36K|Allele_2
ATC
>Contig13006|Mytilus_trossulus|GA36L|Allele_1
ATC
>Contig13006|Mytilus_trossulus|GA36L|Allele_2
ATC
>Contig13006|Mytilus_galloprovincialis|GA36A|Allele_1
ATC
>Contig13006|Mytilus_galloprovincialis|GA36A|Allele_2
ATC
>Contig13006|Mytilus_galloprovincialis|GA36C|Allele_1
ACT
>Contig13006|Mytilus_galloprovincialis|GA36C|Allele_2
CTT
>Contig13006|Mytilus_edulis|GA36E|Allele_1
ATT
>Contig13006|Mytilus_edulis|GA36E|Allele_2
ATT
>Contig13006|Mytilus_edulis|GA36M|Allele_1
ATT
>Contig13006|Mytilus_edulis|GA36M|Allele_2
ATT
>Contig13027|Mytilus_trossulus|GA36K|Allele_1
TCTCAAACTCTAT
>Contig13027|Mytilus_trossulus|GA36K|Allele_2
TCTCAAACTTTAT
>Contig13027|Mytilus_trossulus|GA36L|Allele_1
ACTCAAACTCTGT
>Contig13027|Mytilus_trossulus|GA36L|Allele_2
TCTCAAGCTTTGT
>Contig13027|Mytilus_galloprovincialis|GA36A|Allele_1
TCTCAAGCTCCAC
>Contig13027|Mytilus_galloprovincialis|GA36A|Allele_2
TCTCAAGCTCCGT
>Contig13027|Mytilus_galloprovincialis|GA36C|Allele_1
TCTCAAGCTCCAT
>Contig13027|Mytilus_galloprovincialis|GA36C|Allele_2
TTTCAAGCTCCGT
>Contig13027|Mytilus_edulis|GA36E|Allele_1
ACCTGAATGCTGT
>Contig13027|Mytilus_edulis|GA36E|Allele_2
ACCTGAATTTTGT
>Contig13027|Mytilus_edulis|GA36M|Allele_1
ACCTGAATGCTGT
>Contig13027|Mytilus_edulis|GA36M|Allele_2
ACCTGGATGCTGT
>Contig13036|Mytilus_trossulus|GA36K|Allele_1
ATAGGTAT
>Contig13036|Mytilus_trossulus|GA36K|Allele_2
ATAGGTAT
>Contig13036|Mytilus_trossulus|GA36L|Allele_1
ATAGGTGA
>Contig13036|Mytilus_trossulus|GA36L|Allele_2
GTGGGTGT
>Contig13036|Mytilus_galloprovincialis|GA36A|Allele_1
ATAAATAA
>Contig13036|Mytilus_galloprovincialis|GA36A|Allele_2
ATAGGTAA
>Contig13036|Mytilus_galloprovincialis|GA36C|Allele_1
ATAGGTAA
>Contig13036|Mytilus_galloprovincialis|GA36C|Allele_2
ATAGGTAT
>Contig13036|Mytilus_edulis|GA36E|Allele_1
ATAGGTAA
>Contig13036|Mytilus_edulis|GA36E|Allele_2
ATAGGTAA
>Contig13036|Mytilus_edulis|GA36M|Allele_1
ACAGGCAA
>Contig13036|Mytilus_edulis|GA36M|Allele_2
GTGGGTGA
>Contig13043|Mytilus_trossulus|GA36K|Allele_1
TG
>Contig13043|Mytilus_trossulus|GA36K|Allele_2
TG
>Contig13043|Mytilus_trossulus|GA36L|Allele_1
TA
>Contig13043|Mytilus_trossulus|GA36L|Allele_2
TG
>Contig13043|Mytilus_galloprovincialis|GA36A|Allele_1
TG
>Contig13043|Mytilus_galloprovincialis|GA36A|Allele_2
TG
>Contig13043|Mytilus_galloprovincialis|GA36C|Allele_1
CA
>Contig13043|Mytilus_galloprovincialis|GA36C|Allele_2
TG
>Contig13043|Mytilus_edulis|GA36E|Allele_1
TA
>Contig13043|Mytilus_edulis|GA36E|Allele_2
TG
>Contig13043|Mytilus_edulis|GA36M|Allele_1
TA
>Contig13043|Mytilus_edulis|GA36M|Allele_2
TG
>Contig13065|Mytilus_trossulus|GA36K|Allele_1
AGCTTC
>Contig13065|Mytilus_trossulus|GA36K|Allele_2
AGCTTC
>Contig13065|Mytilus_trossulus|GA36L|Allele_1
AACTTC
>Contig13065|Mytilus_trossulus|GA36L|Allele_2
CGCTTC
>Contig13065|Mytilus_galloprovincialis|GA36A|Allele_1
AGCTTC
>Contig13065|Mytilus_galloprovincialis|GA36A|Allele_2
AGCTTC
>Contig13065|Mytilus_galloprovincialis|GA36C|Allele_1
AGCTTC
>Contig13065|Mytilus_galloprovincialis|GA36C|Allele_2
AGCTTC
>Contig13065|Mytilus_edulis|GA36E|Allele_1
CATACT
>Contig13065|Mytilus_edulis|GA36E|Allele_2
CATACT
>Contig13065|Mytilus_edulis|GA36M|Allele_1
CATACT
>Contig13065|Mytilus_edulis|GA36M|Allele_2
CATACT
>Contig13074|Mytilus_trossulus|GA36K|Allele_1
AGCAACACA
>Contig13074|Mytilus_trossulus|GA36K|Allele_2
GGCTGTTTA
>Contig13074|Mytilus_trossulus|GA36L|Allele_1
AGCAGCTCA
>Contig13074|Mytilus_trossulus|GA36L|Allele_2
GGCTGCTTA
>Contig13074|Mytilus_galloprovincialis|GA36A|Allele_1
GGCTGCTTA
>Contig13074|Mytilus_galloprovincialis|GA36A|Allele_2
GGCTGCTTA
>Contig13074|Mytilus_galloprovincialis|GA36C|Allele_1
GGCTGCTTA
>Contig13074|Mytilus_galloprovincialis|GA36C|Allele_2
GGCTGCTTA
>Contig13074|Mytilus_edulis|GA36E|Allele_1
AACAACACA
>Contig13074|Mytilus_edulis|GA36E|Allele_2
GGCTGTTTA
>Contig13074|Mytilus_edulis|GA36M|Allele_1
AACAACACA
>Contig13074|Mytilus_edulis|GA36M|Allele_2
GGTTGTTTT
>Contig13098|Mytilus_trossulus|GA36K|Allele_1
AAACGT
>Contig13098|Mytilus_trossulus|GA36K|Allele_2
AATCGT
>Contig13098|Mytilus_trossulus|GA36L|Allele_1
AATCGA
>Contig13098|Mytilus_trossulus|GA36L|Allele_2
AGTCGT
>Contig13098|Mytilus_galloprovincialis|GA36A|Allele_1
AAACGT
>Contig13098|Mytilus_galloprovincialis|GA36A|Allele_2
AATCGT
>Contig13098|Mytilus_galloprovincialis|GA36C|Allele_1
AATCGT
>Contig13098|Mytilus_galloprovincialis|GA36C|Allele_2
AATCGT
>Contig13098|Mytilus_edulis|GA36E|Allele_1
AAACAA
>Contig13098|Mytilus_edulis|GA36E|Allele_2
AGATGA
>Contig13098|Mytilus_edulis|GA36M|Allele_1
AAACGA
>Contig13098|Mytilus_edulis|GA36M|Allele_2
GAACGA
>Contig13107|Mytilus_trossulus|GA36K|Allele_1
ACGTAGATCATAACTATAG
>Contig13107|Mytilus_trossulus|GA36K|Allele_2
GCTTTGATTGTACTTATTG
>Contig13107|Mytilus_trossulus|GA36L|Allele_1
GCTCTGAACATACCTATTG
>Contig13107|Mytilus_trossulus|GA36L|Allele_2
GCTTTGCTTATACTTATTG
>Contig13107|Mytilus_galloprovincialis|GA36A|Allele_1
ACGTAAATCATACCTATTG
>Contig13107|Mytilus_galloprovincialis|GA36A|Allele_2
GCTTTGATTATCCTTATTG
>Contig13107|Mytilus_galloprovincialis|GA36C|Allele_1
GCTCTGCATATACCCAATG
>Contig13107|Mytilus_galloprovincialis|GA36C|Allele_2
GTTCTGCTTATACTTGTTG
>Contig13107|Mytilus_edulis|GA36E|Allele_1
GCTTAGATCGCAACTAATA
>Contig13107|Mytilus_edulis|GA36E|Allele_2
GCTTAGATCGTACCTATTG
>Contig13107|Mytilus_edulis|GA36M|Allele_1
GCTTAGATCGTACCTATAG
>Contig13107|Mytilus_edulis|GA36M|Allele_2
GCTTAGATCGTACCTATTG
>Contig13118|Mytilus_trossulus|GA36K|Allele_1
AGAG
>Contig13118|Mytilus_trossulus|GA36K|Allele_2
TGAG
>Contig13118|Mytilus_trossulus|GA36L|Allele_1
AGAG
>Contig13118|Mytilus_trossulus|GA36L|Allele_2
TGAG
>Contig13118|Mytilus_galloprovincialis|GA36A|Allele_1
TAAG
>Contig13118|Mytilus_galloprovincialis|GA36A|Allele_2
TGAG
>Contig13118|Mytilus_galloprovincialis|GA36C|Allele_1
TGAA
>Contig13118|Mytilus_galloprovincialis|GA36C|Allele_2
TGTG
>Contig13118|Mytilus_edulis|GA36E|Allele_1
TAAG
>Contig13118|Mytilus_edulis|GA36E|Allele_2
TGAG
>Contig13118|Mytilus_edulis|GA36M|Allele_1
AAAG
>Contig13118|Mytilus_edulis|GA36M|Allele_2
TGAG
>Contig13123|Mytilus_trossulus|GA36K|Allele_1
ACACT
>Contig13123|Mytilus_trossulus|GA36K|Allele_2
ACCCT
>Contig13123|Mytilus_trossulus|GA36L|Allele_1
ACACT
>Contig13123|Mytilus_trossulus|GA36L|Allele_2
GCCCT
>Contig13123|Mytilus_galloprovincialis|GA36A|Allele_1
ACACT
>Contig13123|Mytilus_galloprovincialis|GA36A|Allele_2
ACACT
>Contig13123|Mytilus_galloprovincialis|GA36C|Allele_1
ACCCC
>Contig13123|Mytilus_galloprovincialis|GA36C|Allele_2
ATCCT
>Contig13123|Mytilus_edulis|GA36E|Allele_1
ACCCC
>Contig13123|Mytilus_edulis|GA36E|Allele_2
GCCTT
>Contig13123|Mytilus_edulis|GA36M|Allele_1
ACCCC
>Contig13123|Mytilus_edulis|GA36M|Allele_2
ATCCC
>Contig13145|Mytilus_trossulus|GA36K|Allele_1
TCACCAA
>Contig13145|Mytilus_trossulus|GA36K|Allele_2
TCTCCAA
>Contig13145|Mytilus_trossulus|GA36L|Allele_1
CCACCAA
>Contig13145|Mytilus_trossulus|GA36L|Allele_2
CTACCAA
>Contig13145|Mytilus_galloprovincialis|GA36A|Allele_1
TCACCAG
>Contig13145|Mytilus_galloprovincialis|GA36A|Allele_2
TCTCCGG
>Contig13145|Mytilus_galloprovincialis|GA36C|Allele_1
TCTCCAG
>Contig13145|Mytilus_galloprovincialis|GA36C|Allele_2
TCTTTAG
>Contig13145|Mytilus_edulis|GA36E|Allele_1
CCTCCAA
>Contig13145|Mytilus_edulis|GA36E|Allele_2
CCTCCAA
>Contig13145|Mytilus_edulis|GA36M|Allele_1
TCACCAA
>Contig13145|Mytilus_edulis|GA36M|Allele_2
TTACCAA
>Contig13161|Mytilus_trossulus|GA36K|Allele_1
TCGC
>Contig13161|Mytilus_trossulus|GA36K|Allele_2
TTGC
>Contig13161|Mytilus_trossulus|GA36L|Allele_1
CCGC
>Contig13161|Mytilus_trossulus|GA36L|Allele_2
TTGC
>Contig13161|Mytilus_galloprovincialis|GA36A|Allele_1
TTGC
>Contig13161|Mytilus_galloprovincialis|GA36A|Allele_2
TTGT
>Contig13161|Mytilus_galloprovincialis|GA36C|Allele_1
CTAC
>Contig13161|Mytilus_galloprovincialis|GA36C|Allele_2
TTGC
>Contig13161|Mytilus_edulis|GA36E|Allele_1
CTGC
>Contig13161|Mytilus_edulis|GA36E|Allele_2
TTGC
>Contig13161|Mytilus_edulis|GA36M|Allele_1
TCGC
>Contig13161|Mytilus_edulis|GA36M|Allele_2
TTGC
>Contig13165|Mytilus_trossulus|GA36K|Allele_1
ACAGATAA
>Contig13165|Mytilus_trossulus|GA36K|Allele_2
ACGGATAA
>Contig13165|Mytilus_trossulus|GA36L|Allele_1
ACAGATAA
>Contig13165|Mytilus_trossulus|GA36L|Allele_2
ACGGATAA
>Contig13165|Mytilus_galloprovincialis|GA36A|Allele_1
ACAGAGAA
>Contig13165|Mytilus_galloprovincialis|GA36A|Allele_2
ACGGATAA
>Contig13165|Mytilus_galloprovincialis|GA36C|Allele_1
ACAGATAA
>Contig13165|Mytilus_galloprovincialis|GA36C|Allele_2
ACGGATGG
>Contig13165|Mytilus_edulis|GA36E|Allele_1
ACGGTTAA
>Contig13165|Mytilus_edulis|GA36E|Allele_2
ATGTTTAG
>Contig13165|Mytilus_edulis|GA36M|Allele_1
ACAGTTAG
>Contig13165|Mytilus_edulis|GA36M|Allele_2
CCGGTTAG
>Contig13184|Mytilus_trossulus|GA36K|Allele_1
ACAC
>Contig13184|Mytilus_trossulus|GA36K|Allele_2
GCAT
>Contig13184|Mytilus_trossulus|GA36L|Allele_1
GCAT
>Contig13184|Mytilus_trossulus|GA36L|Allele_2
GTAT
>Contig13184|Mytilus_galloprovincialis|GA36A|Allele_1
ACAC
>Contig13184|Mytilus_galloprovincialis|GA36A|Allele_2
GCAT
>Contig13184|Mytilus_galloprovincialis|GA36C|Allele_1
GCAC
>Contig13184|Mytilus_galloprovincialis|GA36C|Allele_2
GCTC
>Contig13184|Mytilus_edulis|GA36E|Allele_1
GCAT
>Contig13184|Mytilus_edulis|GA36E|Allele_2
GTAT
>Contig13184|Mytilus_edulis|GA36M|Allele_1
GCAT
>Contig13184|Mytilus_edulis|GA36M|Allele_2
GCAT
>Contig13206|Mytilus_trossulus|GA36K|Allele_1
CCGCGATG
>Contig13206|Mytilus_trossulus|GA36K|Allele_2
CCTTGATG
>Contig13206|Mytilus_trossulus|GA36L|Allele_1
CCGTGATG
>Contig13206|Mytilus_trossulus|GA36L|Allele_2
TTGTGATT
>Contig13206|Mytilus_galloprovincialis|GA36A|Allele_1
CTGCGAAG
>Contig13206|Mytilus_galloprovincialis|GA36A|Allele_2
CTGTGATG
>Contig13206|Mytilus_galloprovincialis|GA36C|Allele_1
CTGTGATG
>Contig13206|Mytilus_galloprovincialis|GA36C|Allele_2
CTGTTGTT
>Contig13206|Mytilus_edulis|GA36E|Allele_1
CTGTGATG
>Contig13206|Mytilus_edulis|GA36E|Allele_2
CTGTGATT
>Contig13206|Mytilus_edulis|GA36M|Allele_1
CCGCGATG
>Contig13206|Mytilus_edulis|GA36M|Allele_2
TCTCGATG
>Contig13247|Mytilus_trossulus|GA36K|Allele_1
CGTCACGACCTAGTGTC
>Contig13247|Mytilus_trossulus|GA36K|Allele_2
CGTCAGGTTCTGGTGTC
>Contig13247|Mytilus_trossulus|GA36L|Allele_1
CGTCACGTCCTGGTGTC
>Contig13247|Mytilus_trossulus|GA36L|Allele_2
CGTCACGTCCTGGTGTT
>Contig13247|Mytilus_galloprovincialis|GA36A|Allele_1
CGTCGCGTCCAAGTGTC
>Contig13247|Mytilus_galloprovincialis|GA36A|Allele_2
CGTCGCGTCCAAGTGTC
>Contig13247|Mytilus_galloprovincialis|GA36C|Allele_1
CGTCACAACCTGGTAAT
>Contig13247|Mytilus_galloprovincialis|GA36C|Allele_2
CGTCAGGTTTTGGTGTT
>Contig13247|Mytilus_edulis|GA36E|Allele_1
CGAAACGTCCAAGCGTT
>Contig13247|Mytilus_edulis|GA36E|Allele_2
CGTCACGTTCTGGTGTT
>Contig13247|Mytilus_edulis|GA36M|Allele_1
CATCACGATCTGATGTC
>Contig13247|Mytilus_edulis|GA36M|Allele_2
TGTCAGGTTCTGGTGTC
>Contig13249|Mytilus_trossulus|GA36K|Allele_1
CTGATACCTA
>Contig13249|Mytilus_trossulus|GA36K|Allele_2
CTGCTACTTG
>Contig13249|Mytilus_trossulus|GA36L|Allele_1
CTGATACCTA
>Contig13249|Mytilus_trossulus|GA36L|Allele_2
CTGCTGCTTG
>Contig13249|Mytilus_galloprovincialis|GA36A|Allele_1
CTGCTACCTG
>Contig13249|Mytilus_galloprovincialis|GA36A|Allele_2
CTGCTGCCTG
>Contig13249|Mytilus_galloprovincialis|GA36C|Allele_1
CTGCTACTTG
>Contig13249|Mytilus_galloprovincialis|GA36C|Allele_2
CTGCTACTTG
>Contig13249|Mytilus_edulis|GA36E|Allele_1
CCAAAACCTG
>Contig13249|Mytilus_edulis|GA36E|Allele_2
CTGCTGTTTG
>Contig13249|Mytilus_edulis|GA36M|Allele_1
CTGATACCCA
>Contig13249|Mytilus_edulis|GA36M|Allele_2
TTGCTGCTTG
>Contig1325|Mytilus_trossulus|GA36K|Allele_1
TCACCTCCCAACAAACTTATCTAAACTATTAAAT
>Contig1325|Mytilus_trossulus|GA36K|Allele_2
TCACCTCCTAACAAACTTATTTAGGCTATTACAT
>Contig1325|Mytilus_trossulus|GA36L|Allele_1
TCGACCCCCCACAAATTTACTCAAACTATTAAAC
>Contig1325|Mytilus_trossulus|GA36L|Allele_2
TCGCCCCCTCTCAAATTTCTTTAGGCTATTCCAT
>Contig1325|Mytilus_galloprovincialis|GA36A|Allele_1
TCGAACCCCCACAAACTTACCTAAACTATCACAC
>Contig1325|Mytilus_galloprovincialis|GA36A|Allele_2
TCGCCCTCTCTCAAATTTCTTTAGGCTATTACAC
>Contig1325|Mytilus_galloprovincialis|GA36C|Allele_1
TCACACCCCCACAAACTTATTTAGACTATTCAAC
>Contig1325|Mytilus_galloprovincialis|GA36C|Allele_2
TCGCCTCCCCATAATTTTATTTAGACTATTCAAC
>Contig1325|Mytilus_edulis|GA36E|Allele_1
CCGCCCCCTAACAAACTTATTTAAACTAATAAAC
>Contig1325|Mytilus_edulis|GA36E|Allele_2
TTGCCTCCTAATTATCTTCTTTAAATTTTTCAAT
>Contig1325|Mytilus_edulis|GA36M|Allele_1
TCACCCCCCAACTAACCCCCTCAAACCATTCAAC
>Contig1325|Mytilus_edulis|GA36M|Allele_2
TTGCCTCTTAATTCATCTCTTTGGACTATTCAGC
>Contig13269|Mytilus_trossulus|GA36K|Allele_1
AATACCTACCC
>Contig13269|Mytilus_trossulus|GA36K|Allele_2
GATTTTTACCC
>Contig13269|Mytilus_trossulus|GA36L|Allele_1
AAAACTTACCC
>Contig13269|Mytilus_trossulus|GA36L|Allele_2
GAAATTTACCC
>Contig13269|Mytilus_galloprovincialis|GA36A|Allele_1
AAAACTTACCC
>Contig13269|Mytilus_galloprovincialis|GA36A|Allele_2
GAAACTTATCC
>Contig13269|Mytilus_galloprovincialis|GA36C|Allele_1
AAAATCTACAC
>Contig13269|Mytilus_galloprovincialis|GA36C|Allele_2
AGAATTTTCCC
>Contig13269|Mytilus_edulis|GA36E|Allele_1
AAAATTTACCC
>Contig13269|Mytilus_edulis|GA36E|Allele_2
GAAATTTACCC
>Contig13269|Mytilus_edulis|GA36M|Allele_1
AAAACTCACCA
>Contig13269|Mytilus_edulis|GA36M|Allele_2
GATTTTTACCC
>Contig1327|Mytilus_trossulus|GA36K|Allele_1
ACA
>Contig1327|Mytilus_trossulus|GA36K|Allele_2
ACA
>Contig1327|Mytilus_trossulus|GA36L|Allele_1
ACA
>Contig1327|Mytilus_trossulus|GA36L|Allele_2
GCA
>Contig1327|Mytilus_galloprovincialis|GA36A|Allele_1
ACA
>Contig1327|Mytilus_galloprovincialis|GA36A|Allele_2
ATA
>Contig1327|Mytilus_galloprovincialis|GA36C|Allele_1
ACA
>Contig1327|Mytilus_galloprovincialis|GA36C|Allele_2
GCT
>Contig1327|Mytilus_edulis|GA36E|Allele_1
GCT
>Contig1327|Mytilus_edulis|GA36E|Allele_2
GCT
>Contig1327|Mytilus_edulis|GA36M|Allele_1
GCT
>Contig1327|Mytilus_edulis|GA36M|Allele_2
GCT
>Contig132741|Mytilus_trossulus|GA36K|Allele_1
CGA
>Contig132741|Mytilus_trossulus|GA36K|Allele_2
CGA
>Contig132741|Mytilus_trossulus|GA36L|Allele_1
CGA
>Contig132741|Mytilus_trossulus|GA36L|Allele_2
CGG
>Contig132741|Mytilus_galloprovincialis|GA36A|Allele_1
CGA
>Contig132741|Mytilus_galloprovincialis|GA36A|Allele_2
CGA
>Contig132741|Mytilus_galloprovincialis|GA36C|Allele_1
CAG
>Contig132741|Mytilus_galloprovincialis|GA36C|Allele_2
GAG
>Contig132741|Mytilus_edulis|GA36E|Allele_1
CAG
>Contig132741|Mytilus_edulis|GA36E|Allele_2
CAG
>Contig132741|Mytilus_edulis|GA36M|Allele_1
CAG
>Contig132741|Mytilus_edulis|GA36M|Allele_2
CAG
>Contig13291|Mytilus_trossulus|GA36K|Allele_1
ACTAC
>Contig13291|Mytilus_trossulus|GA36K|Allele_2
GCTAC
>Contig13291|Mytilus_trossulus|GA36L|Allele_1
ACCAC
>Contig13291|Mytilus_trossulus|GA36L|Allele_2
GCTAC
>Contig13291|Mytilus_galloprovincialis|GA36A|Allele_1
ACTAC
>Contig13291|Mytilus_galloprovincialis|GA36A|Allele_2
GCTAC
>Contig13291|Mytilus_galloprovincialis|GA36C|Allele_1
GCTAT
>Contig13291|Mytilus_galloprovincialis|GA36C|Allele_2
GCTAT
>Contig13291|Mytilus_edulis|GA36E|Allele_1
ACCAC
>Contig13291|Mytilus_edulis|GA36E|Allele_2
GGTAC
>Contig13291|Mytilus_edulis|GA36M|Allele_1
ACTAC
>Contig13291|Mytilus_edulis|GA36M|Allele_2
ACTCC
>Contig13363|Mytilus_trossulus|GA36K|Allele_1
ACCCTACGCCCCCATAACCG
>Contig13363|Mytilus_trossulus|GA36K|Allele_2
ATTTTACTCTTCCGTAATTG
>Contig13363|Mytilus_trossulus|GA36L|Allele_1
ACTTTACGCCCCCATAACCG
>Contig13363|Mytilus_trossulus|GA36L|Allele_2
ACTTTACTTTCCCGTTACTG
>Contig13363|Mytilus_galloprovincialis|GA36A|Allele_1
ACTTCACGCCCCAATAACCG
>Contig13363|Mytilus_galloprovincialis|GA36A|Allele_2
ACTTTGCTCTCCCGTTATTG
>Contig13363|Mytilus_galloprovincialis|GA36C|Allele_1
ACTTTACGCCCCCGTAACCG
>Contig13363|Mytilus_galloprovincialis|GA36C|Allele_2
ACTTTACGTCCCCGTAACTG
>Contig13363|Mytilus_edulis|GA36E|Allele_1
ACCCTAATCTCGCACAACCG
>Contig13363|Mytilus_edulis|GA36E|Allele_2
TTTCTACTCTTGCATACCCT
>Contig13363|Mytilus_edulis|GA36M|Allele_1
ACTCTACTCTTGCACAACCG
>Contig13363|Mytilus_edulis|GA36M|Allele_2
TCTCTACTCTTGCATAACCT
>Contig13368|Mytilus_trossulus|GA36K|Allele_1
TGAATTGCATAACGCAATT
>Contig13368|Mytilus_trossulus|GA36K|Allele_2
TGAATTTCATGACGCAATT
>Contig13368|Mytilus_trossulus|GA36L|Allele_1
TGAATTGCATAACGCAATT
>Contig13368|Mytilus_trossulus|GA36L|Allele_2
TGAATTTTATGACGCAATT
>Contig13368|Mytilus_galloprovincialis|GA36A|Allele_1
TGAACTGCGTGACGAAATC
>Contig13368|Mytilus_galloprovincialis|GA36A|Allele_2
TGAACTGCGTGACGCAATT
>Contig13368|Mytilus_galloprovincialis|GA36C|Allele_1
TAAACTGCACAACGAAATT
>Contig13368|Mytilus_galloprovincialis|GA36C|Allele_2
TGGATTTCGTGCCGACATT
>Contig13368|Mytilus_edulis|GA36E|Allele_1
CGAACTTCACAACACAAGT
>Contig13368|Mytilus_edulis|GA36E|Allele_2
TGAATTTCACAACGCACTT
>Contig13368|Mytilus_edulis|GA36M|Allele_1
TGAATGTCACAAAGAAATT
>Contig13368|Mytilus_edulis|GA36M|Allele_2
TGACTTTTATAACGCAATT
>Contig133807|Mytilus_trossulus|GA36K|Allele_1
AA
>Contig133807|Mytilus_trossulus|GA36K|Allele_2
TA
>Contig133807|Mytilus_trossulus|GA36L|Allele_1
AA
>Contig133807|Mytilus_trossulus|GA36L|Allele_2
TA
>Contig133807|Mytilus_galloprovincialis|GA36A|Allele_1
AA
>Contig133807|Mytilus_galloprovincialis|GA36A|Allele_2
AA
>Contig133807|Mytilus_galloprovincialis|GA36C|Allele_1
AA
>Contig133807|Mytilus_galloprovincialis|GA36C|Allele_2
TG
>Contig133807|Mytilus_edulis|GA36E|Allele_1
AA
>Contig133807|Mytilus_edulis|GA36E|Allele_2
AA
>Contig133807|Mytilus_edulis|GA36M|Allele_1
AA
>Contig133807|Mytilus_edulis|GA36M|Allele_2
AA
>Contig13396|Mytilus_trossulus|GA36K|Allele_1
GC
>Contig13396|Mytilus_trossulus|GA36K|Allele_2
GC
>Contig13396|Mytilus_trossulus|GA36L|Allele_1
AC
>Contig13396|Mytilus_trossulus|GA36L|Allele_2
GC
>Contig13396|Mytilus_galloprovincialis|GA36A|Allele_1
AA
>Contig13396|Mytilus_galloprovincialis|GA36A|Allele_2
GC
>Contig13396|Mytilus_galloprovincialis|GA36C|Allele_1
AC
>Contig13396|Mytilus_galloprovincialis|GA36C|Allele_2
AC
>Contig13396|Mytilus_edulis|GA36E|Allele_1
AC
>Contig13396|Mytilus_edulis|GA36E|Allele_2
AC
>Contig13396|Mytilus_edulis|GA36M|Allele_1
AC
>Contig13396|Mytilus_edulis|GA36M|Allele_2
GC
>Contig13406|Mytilus_trossulus|GA36K|Allele_1
TTGTCC
>Contig13406|Mytilus_trossulus|GA36K|Allele_2
TTGTTC
>Contig13406|Mytilus_trossulus|GA36L|Allele_1
CCGACC
>Contig13406|Mytilus_trossulus|GA36L|Allele_2
TTGTTC
>Contig13406|Mytilus_galloprovincialis|GA36A|Allele_1
CCGACC
>Contig13406|Mytilus_galloprovincialis|GA36A|Allele_2
TTTTCT
>Contig13406|Mytilus_galloprovincialis|GA36C|Allele_1
CCGACC
>Contig13406|Mytilus_galloprovincialis|GA36C|Allele_2
TTTTTT
>Contig13406|Mytilus_edulis|GA36E|Allele_1
CCGACC
>Contig13406|Mytilus_edulis|GA36E|Allele_2
CTTTCT
>Contig13406|Mytilus_edulis|GA36M|Allele_1
CCGACC
>Contig13406|Mytilus_edulis|GA36M|Allele_2
CTTTCT
>Contig13420|Mytilus_trossulus|GA36K|Allele_1
CTGAACGTAACTAACAT
>Contig13420|Mytilus_trossulus|GA36K|Allele_2
CTGAACGTAACTAACAT
>Contig13420|Mytilus_trossulus|GA36L|Allele_1
CGGAACGTAACCAACAT
>Contig13420|Mytilus_trossulus|GA36L|Allele_2
TTGAACGTATCTAGTAT
>Contig13420|Mytilus_galloprovincialis|GA36A|Allele_1
CTGAACGTAACTAACAT
>Contig13420|Mytilus_galloprovincialis|GA36A|Allele_2
CTGAACGTAACTAACAT
>Contig13420|Mytilus_galloprovincialis|GA36C|Allele_1
CGAAACGTAACCAACAC
>Contig13420|Mytilus_galloprovincialis|GA36C|Allele_2
TTGTAGGTATTTAGTTT
>Contig13420|Mytilus_edulis|GA36E|Allele_1
TGAAAGAAATCCAACAC
>Contig13420|Mytilus_edulis|GA36E|Allele_2
TGAAGGGATTTCAGTAT
>Contig13420|Mytilus_edulis|GA36M|Allele_1
TGGAAGGAATTCAGTAT
>Contig13420|Mytilus_edulis|GA36M|Allele_2
TGGAAGGAATTCGGTAT
>Contig13433|Mytilus_trossulus|GA36K|Allele_1
TC
>Contig13433|Mytilus_trossulus|GA36K|Allele_2
TT
>Contig13433|Mytilus_trossulus|GA36L|Allele_1
TC
>Contig13433|Mytilus_trossulus|GA36L|Allele_2
TT
>Contig13433|Mytilus_galloprovincialis|GA36A|Allele_1
TC
>Contig13433|Mytilus_galloprovincialis|GA36A|Allele_2
TT
>Contig13433|Mytilus_galloprovincialis|GA36C|Allele_1
TC
>Contig13433|Mytilus_galloprovincialis|GA36C|Allele_2
TT
>Contig13433|Mytilus_edulis|GA36E|Allele_1
CC
>Contig13433|Mytilus_edulis|GA36E|Allele_2
TT
>Contig13433|Mytilus_edulis|GA36M|Allele_1
TC
>Contig13433|Mytilus_edulis|GA36M|Allele_2
TT
>Contig13448|Mytilus_trossulus|GA36K|Allele_1
CTCAACCCA
>Contig13448|Mytilus_trossulus|GA36K|Allele_2
CTCTCCTCA
>Contig13448|Mytilus_trossulus|GA36L|Allele_1
CTCACACCA
>Contig13448|Mytilus_trossulus|GA36L|Allele_2
CTCTCCCGG
>Contig13448|Mytilus_galloprovincialis|GA36A|Allele_1
CTCTACCCA
>Contig13448|Mytilus_galloprovincialis|GA36A|Allele_2
CTTTCCTGG
>Contig13448|Mytilus_galloprovincialis|GA36C|Allele_1
CCCACCCGG
>Contig13448|Mytilus_galloprovincialis|GA36C|Allele_2
CTCTCCCGG
>Contig13448|Mytilus_edulis|GA36E|Allele_1
CTCACACGG
>Contig13448|Mytilus_edulis|GA36E|Allele_2
TTCTCCCGG
>Contig13448|Mytilus_edulis|GA36M|Allele_1
CTCACCCGG
>Contig13448|Mytilus_edulis|GA36M|Allele_2
CTCACCCGG
>Contig1345|Mytilus_trossulus|GA36K|Allele_1
AATCGAA
>Contig1345|Mytilus_trossulus|GA36K|Allele_2
GTTCGAA
>Contig1345|Mytilus_trossulus|GA36L|Allele_1
GATCGAA
>Contig1345|Mytilus_trossulus|GA36L|Allele_2
GTTTGAA
>Contig1345|Mytilus_galloprovincialis|GA36A|Allele_1
GATCGAA
>Contig1345|Mytilus_galloprovincialis|GA36A|Allele_2
GTTCGCA
>Contig1345|Mytilus_galloprovincialis|GA36C|Allele_1
AATCGAA
>Contig1345|Mytilus_galloprovincialis|GA36C|Allele_2
ATTTGAA
>Contig1345|Mytilus_edulis|GA36E|Allele_1
GATCAAA
>Contig1345|Mytilus_edulis|GA36E|Allele_2
GTTCGAA
>Contig1345|Mytilus_edulis|GA36M|Allele_1
GAACGAA
>Contig1345|Mytilus_edulis|GA36M|Allele_2
GTTTGAG
>Contig13454|Mytilus_trossulus|GA36K|Allele_1
ACG
>Contig13454|Mytilus_trossulus|GA36K|Allele_2
GTG
>Contig13454|Mytilus_trossulus|GA36L|Allele_1
ACG
>Contig13454|Mytilus_trossulus|GA36L|Allele_2
ATG
>Contig13454|Mytilus_galloprovincialis|GA36A|Allele_1
ATG
>Contig13454|Mytilus_galloprovincialis|GA36A|Allele_2
GTG
>Contig13454|Mytilus_galloprovincialis|GA36C|Allele_1
ACG
>Contig13454|Mytilus_galloprovincialis|GA36C|Allele_2
GTG
>Contig13454|Mytilus_edulis|GA36E|Allele_1
ACC
>Contig13454|Mytilus_edulis|GA36E|Allele_2
ATG
>Contig13454|Mytilus_edulis|GA36M|Allele_1
ATG
>Contig13454|Mytilus_edulis|GA36M|Allele_2
ATG
>Contig13477|Mytilus_trossulus|GA36K|Allele_1
GACTCAGA
>Contig13477|Mytilus_trossulus|GA36K|Allele_2
GTTTCAGA
>Contig13477|Mytilus_trossulus|GA36L|Allele_1
AACTCAAA
>Contig13477|Mytilus_trossulus|GA36L|Allele_2
GTCTTTGG
>Contig13477|Mytilus_galloprovincialis|GA36A|Allele_1
GACGCAGA
>Contig13477|Mytilus_galloprovincialis|GA36A|Allele_2
GTCTTAGA
>Contig13477|Mytilus_galloprovincialis|GA36C|Allele_1
GTCTCAGA
>Contig13477|Mytilus_galloprovincialis|GA36C|Allele_2
GTCTCAGA
>Contig13477|Mytilus_edulis|GA36E|Allele_1
AACTCAAA
>Contig13477|Mytilus_edulis|GA36E|Allele_2
AACTCAGA
>Contig13477|Mytilus_edulis|GA36M|Allele_1
AACTCAAA
>Contig13477|Mytilus_edulis|GA36M|Allele_2
GTTTCTGG
>Contig1349|Mytilus_trossulus|GA36K|Allele_1
CTAAG
>Contig1349|Mytilus_trossulus|GA36K|Allele_2
CTAAG
>Contig1349|Mytilus_trossulus|GA36L|Allele_1
CTAAG
>Contig1349|Mytilus_trossulus|GA36L|Allele_2
CTAAG
>Contig1349|Mytilus_galloprovincialis|GA36A|Allele_1
CCAAG
>Contig1349|Mytilus_galloprovincialis|GA36A|Allele_2
TTGCG
>Contig1349|Mytilus_galloprovincialis|GA36C|Allele_1
TCGCA
>Contig1349|Mytilus_galloprovincialis|GA36C|Allele_2
TTGCA
>Contig1349|Mytilus_edulis|GA36E|Allele_1
TTGCG
>Contig1349|Mytilus_edulis|GA36E|Allele_2
TTGCG
>Contig1349|Mytilus_edulis|GA36M|Allele_1
TTGCA
>Contig1349|Mytilus_edulis|GA36M|Allele_2
TTGCA
>Contig1351|Mytilus_trossulus|GA36K|Allele_1
ACTTG
>Contig1351|Mytilus_trossulus|GA36K|Allele_2
GCTTG
>Contig1351|Mytilus_trossulus|GA36L|Allele_1
ACCAG
>Contig1351|Mytilus_trossulus|GA36L|Allele_2
GCTTG
>Contig1351|Mytilus_galloprovincialis|GA36A|Allele_1
ACCAG
>Contig1351|Mytilus_galloprovincialis|GA36A|Allele_2
ACTTG
>Contig1351|Mytilus_galloprovincialis|GA36C|Allele_1
ACCAG
>Contig1351|Mytilus_galloprovincialis|GA36C|Allele_2
GCTTG
>Contig1351|Mytilus_edulis|GA36E|Allele_1
ACCAG
>Contig1351|Mytilus_edulis|GA36E|Allele_2
ACCAG
>Contig1351|Mytilus_edulis|GA36M|Allele_1
ACCAG
>Contig1351|Mytilus_edulis|GA36M|Allele_2
ATTTT
>Contig13521|Mytilus_trossulus|GA36K|Allele_1
GAACCAAT
>Contig13521|Mytilus_trossulus|GA36K|Allele_2
GAATCTAT
>Contig13521|Mytilus_trossulus|GA36L|Allele_1
GAACCTAT
>Contig13521|Mytilus_trossulus|GA36L|Allele_2
GAACCTAT
>Contig13521|Mytilus_galloprovincialis|GA36A|Allele_1
GAACCTAT
>Contig13521|Mytilus_galloprovincialis|GA36A|Allele_2
GAATCTAT
>Contig13521|Mytilus_galloprovincialis|GA36C|Allele_1
GGACTAAT
>Contig13521|Mytilus_galloprovincialis|GA36C|Allele_2
GGACTAAT
>Contig13521|Mytilus_edulis|GA36E|Allele_1
AGACTAAT
>Contig13521|Mytilus_edulis|GA36E|Allele_2
GGACTAAT
>Contig13521|Mytilus_edulis|GA36M|Allele_1
GGACTAAG
>Contig13521|Mytilus_edulis|GA36M|Allele_2
GGGCTTGT
>Contig13526|Mytilus_trossulus|GA36K|Allele_1
AAAATAG
>Contig13526|Mytilus_trossulus|GA36K|Allele_2
ATTGTTG
>Contig13526|Mytilus_trossulus|GA36L|Allele_1
AAAATAG
>Contig13526|Mytilus_trossulus|GA36L|Allele_2
AAAATTG
>Contig13526|Mytilus_galloprovincialis|GA36A|Allele_1
GAAATAA
>Contig13526|Mytilus_galloprovincialis|GA36A|Allele_2
GAAATAG
>Contig13526|Mytilus_galloprovincialis|GA36C|Allele_1
GAAATTG
>Contig13526|Mytilus_galloprovincialis|GA36C|Allele_2
GATATTG
>Contig13526|Mytilus_edulis|GA36E|Allele_1
ATTGTAG
>Contig13526|Mytilus_edulis|GA36E|Allele_2
ATTGTAG
>Contig13526|Mytilus_edulis|GA36M|Allele_1
ATTGCAG
>Contig13526|Mytilus_edulis|GA36M|Allele_2
ATTGTAG
>Contig13536|Mytilus_trossulus|GA36K|Allele_1
CCCATGAG
>Contig13536|Mytilus_trossulus|GA36K|Allele_2
CCCATGAG
>Contig13536|Mytilus_trossulus|GA36L|Allele_1
CCCATGAG
>Contig13536|Mytilus_trossulus|GA36L|Allele_2
CCCGTGAG
>Contig13536|Mytilus_galloprovincialis|GA36A|Allele_1
CCAATAAG
>Contig13536|Mytilus_galloprovincialis|GA36A|Allele_2
CCCATGAG
>Contig13536|Mytilus_galloprovincialis|GA36C|Allele_1
CCCACGAG
>Contig13536|Mytilus_galloprovincialis|GA36C|Allele_2
CTCGTGAG
>Contig13536|Mytilus_edulis|GA36E|Allele_1
CCCGTAAA
>Contig13536|Mytilus_edulis|GA36E|Allele_2
CCCGTGGG
>Contig13536|Mytilus_edulis|GA36M|Allele_1
CCAACGAG
>Contig13536|Mytilus_edulis|GA36M|Allele_2
TCCGTGAG
>Contig13550|Mytilus_trossulus|GA36K|Allele_1
CCAT
>Contig13550|Mytilus_trossulus|GA36K|Allele_2
CTAT
>Contig13550|Mytilus_trossulus|GA36L|Allele_1
CCAT
>Contig13550|Mytilus_trossulus|GA36L|Allele_2
CTAT
>Contig13550|Mytilus_galloprovincialis|GA36A|Allele_1
CCAT
>Contig13550|Mytilus_galloprovincialis|GA36A|Allele_2
CCAT
>Contig13550|Mytilus_galloprovincialis|GA36C|Allele_1
ACAT
>Contig13550|Mytilus_galloprovincialis|GA36C|Allele_2
CTAT
>Contig13550|Mytilus_edulis|GA36E|Allele_1
CCAT
>Contig13550|Mytilus_edulis|GA36E|Allele_2
CTCT
>Contig13550|Mytilus_edulis|GA36M|Allele_1
CCAC
>Contig13550|Mytilus_edulis|GA36M|Allele_2
CTAT
>Contig13557|Mytilus_trossulus|GA36K|Allele_1
AAAAAAACTCTCTCTTCC
>Contig13557|Mytilus_trossulus|GA36K|Allele_2
AATAACGCTCTCTTTTCG
>Contig13557|Mytilus_trossulus|GA36L|Allele_1
AAAAAAGCTCTCTCTACC
>Contig13557|Mytilus_trossulus|GA36L|Allele_2
AGTAACGCTTTCTCTTTG
>Contig13557|Mytilus_galloprovincialis|GA36A|Allele_1
AAAAAAGCCCTCTCTACC
>Contig13557|Mytilus_galloprovincialis|GA36A|Allele_2
AAAAAAGCTCTGTTTTTG
>Contig13557|Mytilus_galloprovincialis|GA36C|Allele_1
AAAAAAACTCTCCTCACC
>Contig13557|Mytilus_galloprovincialis|GA36C|Allele_2
GATAACGTTCTCTTTTTC
>Contig13557|Mytilus_edulis|GA36E|Allele_1
AAAAAAACTCCCTTTTCC
>Contig13557|Mytilus_edulis|GA36E|Allele_2
GATTGAGCTCTCTTTTCC
>Contig13557|Mytilus_edulis|GA36M|Allele_1
AAAAAAACCCTCTCTACC
>Contig13557|Mytilus_edulis|GA36M|Allele_2
AGAAAAGCTTTCTTTTTC
>Contig13559|Mytilus_trossulus|GA36K|Allele_1
AGA
>Contig13559|Mytilus_trossulus|GA36K|Allele_2
AGA
>Contig13559|Mytilus_trossulus|GA36L|Allele_1
AGA
>Contig13559|Mytilus_trossulus|GA36L|Allele_2
AGA
>Contig13559|Mytilus_galloprovincialis|GA36A|Allele_1
AGA
>Contig13559|Mytilus_galloprovincialis|GA36A|Allele_2
AGA
>Contig13559|Mytilus_galloprovincialis|GA36C|Allele_1
AGA
>Contig13559|Mytilus_galloprovincialis|GA36C|Allele_2
TGA
>Contig13559|Mytilus_edulis|GA36E|Allele_1
AGA
>Contig13559|Mytilus_edulis|GA36E|Allele_2
AGA
>Contig13559|Mytilus_edulis|GA36M|Allele_1
AAA
>Contig13559|Mytilus_edulis|GA36M|Allele_2
AGG
>Contig13564|Mytilus_trossulus|GA36K|Allele_1
ATCCCGAGGCCC
>Contig13564|Mytilus_trossulus|GA36K|Allele_2
ATCCCGAGGCCT
>Contig13564|Mytilus_trossulus|GA36L|Allele_1
ATCCCGAAGCCC
>Contig13564|Mytilus_trossulus|GA36L|Allele_2
ATCCCGAGGTCC
>Contig13564|Mytilus_galloprovincialis|GA36A|Allele_1
AGCCAGAAGCAC
>Contig13564|Mytilus_galloprovincialis|GA36A|Allele_2
TGCCCGAGGCCC
>Contig13564|Mytilus_galloprovincialis|GA36C|Allele_1
ATCCCGAAACCC
>Contig13564|Mytilus_galloprovincialis|GA36C|Allele_2
ATCCCGAGGTCC
>Contig13564|Mytilus_edulis|GA36E|Allele_1
ATCCAGAAGCAC
>Contig13564|Mytilus_edulis|GA36E|Allele_2
ATTCAGAGGTCT
>Contig13564|Mytilus_edulis|GA36M|Allele_1
AGCCCAAAGCCC
>Contig13564|Mytilus_edulis|GA36M|Allele_2
AGCTCGGGGCCC
>Contig13565|Mytilus_trossulus|GA36K|Allele_1
AGAATCCA
>Contig13565|Mytilus_trossulus|GA36K|Allele_2
AGATTCTC
>Contig13565|Mytilus_trossulus|GA36L|Allele_1
AGAATCCA
>Contig13565|Mytilus_trossulus|GA36L|Allele_2
AGATTCTC
>Contig13565|Mytilus_galloprovincialis|GA36A|Allele_1
AGAAGCCA
>Contig13565|Mytilus_galloprovincialis|GA36A|Allele_2
AGATTTTC
>Contig13565|Mytilus_galloprovincialis|GA36C|Allele_1
AGATTCCC
>Contig13565|Mytilus_galloprovincialis|GA36C|Allele_2
AGATTCTC
>Contig13565|Mytilus_edulis|GA36E|Allele_1
ACAAGTTA
>Contig13565|Mytilus_edulis|GA36E|Allele_2
ACGAGTTA
>Contig13565|Mytilus_edulis|GA36M|Allele_1
ACAAGTTA
>Contig13565|Mytilus_edulis|GA36M|Allele_2
TCAAGTTA
>Contig13573|Mytilus_trossulus|GA36K|Allele_1
TTACACATGTAC
>Contig13573|Mytilus_trossulus|GA36K|Allele_2
TTACACATGTAC
>Contig13573|Mytilus_trossulus|GA36L|Allele_1
TGACCCACACGT
>Contig13573|Mytilus_trossulus|GA36L|Allele_2
TTGCCTGTACGT
>Contig13573|Mytilus_galloprovincialis|GA36A|Allele_1
TGACACACACAC
>Contig13573|Mytilus_galloprovincialis|GA36A|Allele_2
TTGCCTGTGTGT
>Contig13573|Mytilus_galloprovincialis|GA36C|Allele_1
TTACACATGTAC
>Contig13573|Mytilus_galloprovincialis|GA36C|Allele_2
TTACACATGTAC
>Contig13573|Mytilus_edulis|GA36E|Allele_1
GGGCCTGCACGT
>Contig13573|Mytilus_edulis|GA36E|Allele_2
TGGCCTGCACGT
>Contig13573|Mytilus_edulis|GA36M|Allele_1
TGGACTGCACGT
>Contig13573|Mytilus_edulis|GA36M|Allele_2
TGGCCTGCACGT
>Contig13574|Mytilus_trossulus|GA36K|Allele_1
GCGGT
>Contig13574|Mytilus_trossulus|GA36K|Allele_2
GCGGT
>Contig13574|Mytilus_trossulus|GA36L|Allele_1
ACGGT
>Contig13574|Mytilus_trossulus|GA36L|Allele_2
ACGGT
>Contig13574|Mytilus_galloprovincialis|GA36A|Allele_1
GCGGT
>Contig13574|Mytilus_galloprovincialis|GA36A|Allele_2
GCGGT
>Contig13574|Mytilus_galloprovincialis|GA36C|Allele_1
ACGAT
>Contig13574|Mytilus_galloprovincialis|GA36C|Allele_2
ACGGT
>Contig13574|Mytilus_edulis|GA36E|Allele_1
GCAGA
>Contig13574|Mytilus_edulis|GA36E|Allele_2
GCGGT
>Contig13574|Mytilus_edulis|GA36M|Allele_1
GCGGT
>Contig13574|Mytilus_edulis|GA36M|Allele_2
GTGGT
>Contig13582|Mytilus_trossulus|GA36K|Allele_1
ACGCG
>Contig13582|Mytilus_trossulus|GA36K|Allele_2
GCGCT
>Contig13582|Mytilus_trossulus|GA36L|Allele_1
ACGCG
>Contig13582|Mytilus_trossulus|GA36L|Allele_2
GCGCG
>Contig13582|Mytilus_galloprovincialis|GA36A|Allele_1
ACGCG
>Contig13582|Mytilus_galloprovincialis|GA36A|Allele_2
GCGCT
>Contig13582|Mytilus_galloprovincialis|GA36C|Allele_1
ACGTG
>Contig13582|Mytilus_galloprovincialis|GA36C|Allele_2
ACGTG
>Contig13582|Mytilus_edulis|GA36E|Allele_1
ACGCG
>Contig13582|Mytilus_edulis|GA36E|Allele_2
ATGCT
>Contig13582|Mytilus_edulis|GA36M|Allele_1
ACACG
>Contig13582|Mytilus_edulis|GA36M|Allele_2
ACGCG
>Contig13626|Mytilus_trossulus|GA36K|Allele_1
TCTTA
>Contig13626|Mytilus_trossulus|GA36K|Allele_2
TCTTA
>Contig13626|Mytilus_trossulus|GA36L|Allele_1
TCTTA
>Contig13626|Mytilus_trossulus|GA36L|Allele_2
TCTTT
>Contig13626|Mytilus_galloprovincialis|GA36A|Allele_1
ACCCA
>Contig13626|Mytilus_galloprovincialis|GA36A|Allele_2
TCTTT
>Contig13626|Mytilus_galloprovincialis|GA36C|Allele_1
ACCCA
>Contig13626|Mytilus_galloprovincialis|GA36C|Allele_2
TCTTT
>Contig13626|Mytilus_edulis|GA36E|Allele_1
ACCCT
>Contig13626|Mytilus_edulis|GA36E|Allele_2
TGTCT
>Contig13626|Mytilus_edulis|GA36M|Allele_1
ACCCT
>Contig13626|Mytilus_edulis|GA36M|Allele_2
ACCCT
>Contig13629|Mytilus_trossulus|GA36K|Allele_1
GTA
>Contig13629|Mytilus_trossulus|GA36K|Allele_2
GTA
>Contig13629|Mytilus_trossulus|GA36L|Allele_1
GTA
>Contig13629|Mytilus_trossulus|GA36L|Allele_2
GTA
>Contig13629|Mytilus_galloprovincialis|GA36A|Allele_1
ATA
>Contig13629|Mytilus_galloprovincialis|GA36A|Allele_2
GTA
>Contig13629|Mytilus_galloprovincialis|GA36C|Allele_1
GGA
>Contig13629|Mytilus_galloprovincialis|GA36C|Allele_2
GTG
>Contig13629|Mytilus_edulis|GA36E|Allele_1
GTA
>Contig13629|Mytilus_edulis|GA36E|Allele_2
GTA
>Contig13629|Mytilus_edulis|GA36M|Allele_1
GTA
>Contig13629|Mytilus_edulis|GA36M|Allele_2
GTA
>Contig13635|Mytilus_trossulus|GA36K|Allele_1
CAA
>Contig13635|Mytilus_trossulus|GA36K|Allele_2
CTG
>Contig13635|Mytilus_trossulus|GA36L|Allele_1
CAG
>Contig13635|Mytilus_trossulus|GA36L|Allele_2
CAG
>Contig13635|Mytilus_galloprovincialis|GA36A|Allele_1
CAG
>Contig13635|Mytilus_galloprovincialis|GA36A|Allele_2
CAG
>Contig13635|Mytilus_galloprovincialis|GA36C|Allele_1
AAG
>Contig13635|Mytilus_galloprovincialis|GA36C|Allele_2
CAG
>Contig13635|Mytilus_edulis|GA36E|Allele_1
CTA
>Contig13635|Mytilus_edulis|GA36E|Allele_2
CTA
>Contig13635|Mytilus_edulis|GA36M|Allele_1
CTA
>Contig13635|Mytilus_edulis|GA36M|Allele_2
CTA
>Contig13674|Mytilus_trossulus|GA36K|Allele_1
CTCAC
>Contig13674|Mytilus_trossulus|GA36K|Allele_2
CTCAC
>Contig13674|Mytilus_trossulus|GA36L|Allele_1
CTCAA
>Contig13674|Mytilus_trossulus|GA36L|Allele_2
CTGGC
>Contig13674|Mytilus_galloprovincialis|GA36A|Allele_1
CTCAC
>Contig13674|Mytilus_galloprovincialis|GA36A|Allele_2
CTCAC
>Contig13674|Mytilus_galloprovincialis|GA36C|Allele_1
CTCAC
>Contig13674|Mytilus_galloprovincialis|GA36C|Allele_2
CTCAC
>Contig13674|Mytilus_edulis|GA36E|Allele_1
CTCAC
>Contig13674|Mytilus_edulis|GA36E|Allele_2
CTGAC
>Contig13674|Mytilus_edulis|GA36M|Allele_1
CCCAA
>Contig13674|Mytilus_edulis|GA36M|Allele_2
TTCGC
>Contig13696|Mytilus_trossulus|GA36K|Allele_1
GCCGTCCTTTCACTTCTTGC
>Contig13696|Mytilus_trossulus|GA36K|Allele_2
GCTGTCCTTTTTCTTCTTGC
>Contig13696|Mytilus_trossulus|GA36L|Allele_1
GCCGTCCACTCACCCCTTAC
>Contig13696|Mytilus_trossulus|GA36L|Allele_2
GCTGTCTTTTTATTTCTTGC
>Contig13696|Mytilus_galloprovincialis|GA36A|Allele_1
ACTCTCCTTTTACTTCATGC
>Contig13696|Mytilus_galloprovincialis|GA36A|Allele_2
GCTGTTCTTTTATTTCTTGC
>Contig13696|Mytilus_galloprovincialis|GA36C|Allele_1
ACCGTCCTTTTACTTCTTGC
>Contig13696|Mytilus_galloprovincialis|GA36C|Allele_2
GCTGTCCTTTTTCTTCTTGT
>Contig13696|Mytilus_edulis|GA36E|Allele_1
GACGCCCACACACCCCTCAC
>Contig13696|Mytilus_edulis|GA36E|Allele_2
GCTGTCTTTTTACTTTTTGC
>Contig13696|Mytilus_edulis|GA36M|Allele_1
GCCGTCCTTTCTCTTCTTGC
>Contig13696|Mytilus_edulis|GA36M|Allele_2
GCTGTCCTTTCTCTTCTTGC
>Contig13711|Mytilus_trossulus|GA36K|Allele_1
TCGCCAT
>Contig13711|Mytilus_trossulus|GA36K|Allele_2
TCGCCAT
>Contig13711|Mytilus_trossulus|GA36L|Allele_1
TCGCCAT
>Contig13711|Mytilus_trossulus|GA36L|Allele_2
TCGCCAT
>Contig13711|Mytilus_galloprovincialis|GA36A|Allele_1
TCGCCAT
>Contig13711|Mytilus_galloprovincialis|GA36A|Allele_2
TCGCCAT
>Contig13711|Mytilus_galloprovincialis|GA36C|Allele_1
TCGCAAC
>Contig13711|Mytilus_galloprovincialis|GA36C|Allele_2
TTGCCTT
>Contig13711|Mytilus_edulis|GA36E|Allele_1
ACACCAT
>Contig13711|Mytilus_edulis|GA36E|Allele_2
TCGTCAT
>Contig13711|Mytilus_edulis|GA36M|Allele_1
TCGCCAT
>Contig13711|Mytilus_edulis|GA36M|Allele_2
TCGCCAT
>Contig13714|Mytilus_trossulus|GA36K|Allele_1
ACCATCTCAC
>Contig13714|Mytilus_trossulus|GA36K|Allele_2
ACTTTCTTAT
>Contig13714|Mytilus_trossulus|GA36L|Allele_1
ACCATCTTAC
>Contig13714|Mytilus_trossulus|GA36L|Allele_2
ACTTTCTTAT
>Contig13714|Mytilus_galloprovincialis|GA36A|Allele_1
ACTATCTTAT
>Contig13714|Mytilus_galloprovincialis|GA36A|Allele_2
ACTATCTTAT
>Contig13714|Mytilus_galloprovincialis|GA36C|Allele_1
ACTATATCAT
>Contig13714|Mytilus_galloprovincialis|GA36C|Allele_2
ATTATCTCAT
>Contig13714|Mytilus_edulis|GA36E|Allele_1
GCCAACTCTC
>Contig13714|Mytilus_edulis|GA36E|Allele_2
GCCTACTCTC
>Contig13714|Mytilus_edulis|GA36M|Allele_1
GCCTACCCAC
>Contig13714|Mytilus_edulis|GA36M|Allele_2
GCCTACTCTC
>Contig13717|Mytilus_trossulus|GA36K|Allele_1
GTACAAAAGGCCAACACCAGGAAATGTTCGT
>Contig13717|Mytilus_trossulus|GA36K|Allele_2
TTATCATTTTGTGACTCTTGGAAGTGTTCGT
>Contig13717|Mytilus_trossulus|GA36L|Allele_1
TTACCATAGGCTAACACCAGGAAGCGCTCAT
>Contig13717|Mytilus_trossulus|GA36L|Allele_2
TTACCGTTTTCTATTACCAGGATGTGTTCGT
>Contig13717|Mytilus_galloprovincialis|GA36A|Allele_1
GAATAAAATTGCGACTCTTGAAAATATACAT
>Contig13717|Mytilus_galloprovincialis|GA36A|Allele_2
GAATAAAATTGCGACTCTTGGAAATGTACGT
>Contig13717|Mytilus_galloprovincialis|GA36C|Allele_1
GTACAATAGGCCAACACCAAGAAACGCAAAC
>Contig13717|Mytilus_galloprovincialis|GA36C|Allele_2
TTGTCGTTTTGTGTTTCTTGGATATGTTCGT
>Contig13717|Mytilus_edulis|GA36E|Allele_1
TTACCGTTGGCTATTATCAGGATACGCTAAC
>Contig13717|Mytilus_edulis|GA36E|Allele_2
TTACCGTTGGCTATTATCAGGTTACGCTCAT
>Contig13717|Mytilus_edulis|GA36M|Allele_1
TTACCGTTGGCTATTATCAGGATACGCTAAC
>Contig13717|Mytilus_edulis|GA36M|Allele_2
TTACCGTTGGCTATTATCAGGATGCGCTCAT
>Contig13740|Mytilus_trossulus|GA36K|Allele_1
ATCCACCACTCAGAAAAA
>Contig13740|Mytilus_trossulus|GA36K|Allele_2
CTCCATCACTTAGAGCAT
>Contig13740|Mytilus_trossulus|GA36L|Allele_1
CCACCCCACCTAGAGCAA
>Contig13740|Mytilus_trossulus|GA36L|Allele_2
CTACCCTGCTTTGAGCAT
>Contig13740|Mytilus_galloprovincialis|GA36A|Allele_1
ATCCATCACTCAGAAAAA
>Contig13740|Mytilus_galloprovincialis|GA36A|Allele_2
ATCCATTGCTTTGAGCAT
>Contig13740|Mytilus_galloprovincialis|GA36C|Allele_1
ACACACCATCTAGAGCAA
>Contig13740|Mytilus_galloprovincialis|GA36C|Allele_2
CTCCCTTATCTTGAGCAA
>Contig13740|Mytilus_edulis|GA36E|Allele_1
CCACCCCACCTTGAGCAA
>Contig13740|Mytilus_edulis|GA36E|Allele_2
CTCCCTCATCTTGAGCCA
>Contig13740|Mytilus_edulis|GA36M|Allele_1
CCACCCCATCTAAAACAA
>Contig13740|Mytilus_edulis|GA36M|Allele_2
CCATCCCATCTAGGGCAA
>Contig13746|Mytilus_trossulus|GA36K|Allele_1
AATAAACGTAGGGC
>Contig13746|Mytilus_trossulus|GA36K|Allele_2
GATAAACGTAGGGC
>Contig13746|Mytilus_trossulus|GA36L|Allele_1
AATAAACGTAGAGC
>Contig13746|Mytilus_trossulus|GA36L|Allele_2
GCTGATCGTAGGGC
>Contig13746|Mytilus_galloprovincialis|GA36A|Allele_1
GATAAACGTAAGGC
>Contig13746|Mytilus_galloprovincialis|GA36A|Allele_2
GATAAACGTAGGGC
>Contig13746|Mytilus_galloprovincialis|GA36C|Allele_1
GATAAACGTAGGAC
>Contig13746|Mytilus_galloprovincialis|GA36C|Allele_2
GATAATCGTAGGGC
>Contig13746|Mytilus_edulis|GA36E|Allele_1
GCTAATCACAGAGC
>Contig13746|Mytilus_edulis|GA36E|Allele_2
GCTGATTGTCGAGC
>Contig13746|Mytilus_edulis|GA36M|Allele_1
AACAATTACCGAGT
>Contig13746|Mytilus_edulis|GA36M|Allele_2
GATAGTTACCGAGT
>Contig13754|Mytilus_trossulus|GA36K|Allele_1
ACA
>Contig13754|Mytilus_trossulus|GA36K|Allele_2
ACT
>Contig13754|Mytilus_trossulus|GA36L|Allele_1
ACT
>Contig13754|Mytilus_trossulus|GA36L|Allele_2
ATT
>Contig13754|Mytilus_galloprovincialis|GA36A|Allele_1
ACA
>Contig13754|Mytilus_galloprovincialis|GA36A|Allele_2
ATA
>Contig13754|Mytilus_galloprovincialis|GA36C|Allele_1
ACA
>Contig13754|Mytilus_galloprovincialis|GA36C|Allele_2
ACA
>Contig13754|Mytilus_edulis|GA36E|Allele_1
ATA
>Contig13754|Mytilus_edulis|GA36E|Allele_2
TTT
>Contig13754|Mytilus_edulis|GA36M|Allele_1
ATA
>Contig13754|Mytilus_edulis|GA36M|Allele_2
ATT
>Contig1380|Mytilus_trossulus|GA36K|Allele_1
CGCAAAAACGCA
>Contig1380|Mytilus_trossulus|GA36K|Allele_2
TGTAAAAGCTCT
>Contig1380|Mytilus_trossulus|GA36L|Allele_1
CGCAAAAGCGCA
>Contig1380|Mytilus_trossulus|GA36L|Allele_2
CGTACAGGCGTT
>Contig1380|Mytilus_galloprovincialis|GA36A|Allele_1
CGCAAAAACGCA
>Contig1380|Mytilus_galloprovincialis|GA36A|Allele_2
TGCACCAGCTCA
>Contig1380|Mytilus_galloprovincialis|GA36C|Allele_1
CGCAACAACGCA
>Contig1380|Mytilus_galloprovincialis|GA36C|Allele_2
CGCAACGGCTTA
>Contig1380|Mytilus_edulis|GA36E|Allele_1
CGCAAAAGCGCA
>Contig1380|Mytilus_edulis|GA36E|Allele_2
TGCTACGGTGTA
>Contig1380|Mytilus_edulis|GA36M|Allele_1
CACAACAGCGCA
>Contig1380|Mytilus_edulis|GA36M|Allele_2
TGTTACAGCGCT
>Contig13833|Mytilus_trossulus|GA36K|Allele_1
ACC
>Contig13833|Mytilus_trossulus|GA36K|Allele_2
GCT
>Contig13833|Mytilus_trossulus|GA36L|Allele_1
ACC
>Contig13833|Mytilus_trossulus|GA36L|Allele_2
GTT
>Contig13833|Mytilus_galloprovincialis|GA36A|Allele_1
GCT
>Contig13833|Mytilus_galloprovincialis|GA36A|Allele_2
GCT
>Contig13833|Mytilus_galloprovincialis|GA36C|Allele_1
ACC
>Contig13833|Mytilus_galloprovincialis|GA36C|Allele_2
GCT
>Contig13833|Mytilus_edulis|GA36E|Allele_1
ATT
>Contig13833|Mytilus_edulis|GA36E|Allele_2
GTT
>Contig13833|Mytilus_edulis|GA36M|Allele_1
ACT
>Contig13833|Mytilus_edulis|GA36M|Allele_2
ATT
>Contig13871|Mytilus_trossulus|GA36K|Allele_1
ATTAGTTGCAAAAGCGCT
>Contig13871|Mytilus_trossulus|GA36K|Allele_2
ATTAGTTGCAAAGGCGCT
>Contig13871|Mytilus_trossulus|GA36L|Allele_1
ATCAGTTGCAAAAGCGCT
>Contig13871|Mytilus_trossulus|GA36L|Allele_2
GTTAGTTGTGAAGGCGCT
>Contig13871|Mytilus_galloprovincialis|GA36A|Allele_1
ATCAGCTGCAAAGGCGCT
>Contig13871|Mytilus_galloprovincialis|GA36A|Allele_2
ATTAGTTGCAAAGGCGCT
>Contig13871|Mytilus_galloprovincialis|GA36C|Allele_1
ATCAGCTGCAAAAACGCC
>Contig13871|Mytilus_galloprovincialis|GA36C|Allele_2
GTCAGTTGCATAGGTGCT
>Contig13871|Mytilus_edulis|GA36E|Allele_1
GTCAGCTGCAAAAGCACT
>Contig13871|Mytilus_edulis|GA36E|Allele_2
GTCCGTTGCGTGAGTGTT
>Contig13871|Mytilus_edulis|GA36M|Allele_1
GCCAATAACGTAAGCGCT
>Contig13871|Mytilus_edulis|GA36M|Allele_2
GCCCGTTGTGTAGGCGCT
>Contig13885|Mytilus_trossulus|GA36K|Allele_1
ATC
>Contig13885|Mytilus_trossulus|GA36K|Allele_2
ATC
>Contig13885|Mytilus_trossulus|GA36L|Allele_1
ATC
>Contig13885|Mytilus_trossulus|GA36L|Allele_2
GTC
>Contig13885|Mytilus_galloprovincialis|GA36A|Allele_1
ATC
>Contig13885|Mytilus_galloprovincialis|GA36A|Allele_2
ATC
>Contig13885|Mytilus_galloprovincialis|GA36C|Allele_1
ATT
>Contig13885|Mytilus_galloprovincialis|GA36C|Allele_2
ATT
>Contig13885|Mytilus_edulis|GA36E|Allele_1
GTC
>Contig13885|Mytilus_edulis|GA36E|Allele_2
GTT
>Contig13885|Mytilus_edulis|GA36M|Allele_1
AGC
>Contig13885|Mytilus_edulis|GA36M|Allele_2
GTC
>Contig13928|Mytilus_trossulus|GA36K|Allele_1
GTACCGG
>Contig13928|Mytilus_trossulus|GA36K|Allele_2
GTACCGG
>Contig13928|Mytilus_trossulus|GA36L|Allele_1
ACACCGG
>Contig13928|Mytilus_trossulus|GA36L|Allele_2
GTACCGG
>Contig13928|Mytilus_galloprovincialis|GA36A|Allele_1
GTACCAG
>Contig13928|Mytilus_galloprovincialis|GA36A|Allele_2
GTACCGG
>Contig13928|Mytilus_galloprovincialis|GA36C|Allele_1
ACACCGG
>Contig13928|Mytilus_galloprovincialis|GA36C|Allele_2
GTATCGG
>Contig13928|Mytilus_edulis|GA36E|Allele_1
GTCCCGG
>Contig13928|Mytilus_edulis|GA36E|Allele_2
GTCCTGG
>Contig13928|Mytilus_edulis|GA36M|Allele_1
GTACCGA
>Contig13928|Mytilus_edulis|GA36M|Allele_2
GTACTGG
>Contig13933|Mytilus_trossulus|GA36K|Allele_1
TTCCT
>Contig13933|Mytilus_trossulus|GA36K|Allele_2
TTCCT
>Contig13933|Mytilus_trossulus|GA36L|Allele_1
TCTTT
>Contig13933|Mytilus_trossulus|GA36L|Allele_2
TCTTT
>Contig13933|Mytilus_galloprovincialis|GA36A|Allele_1
TCCCT
>Contig13933|Mytilus_galloprovincialis|GA36A|Allele_2
TTTTT
>Contig13933|Mytilus_galloprovincialis|GA36C|Allele_1
TTCCC
>Contig13933|Mytilus_galloprovincialis|GA36C|Allele_2
TTCCT
>Contig13933|Mytilus_edulis|GA36E|Allele_1
CCTTT
>Contig13933|Mytilus_edulis|GA36E|Allele_2
CCTTT
>Contig13933|Mytilus_edulis|GA36M|Allele_1
CCTTT
>Contig13933|Mytilus_edulis|GA36M|Allele_2
CCTTT
>Contig13940|Mytilus_trossulus|GA36K|Allele_1
ATTTTAATGGA
>Contig13940|Mytilus_trossulus|GA36K|Allele_2
ATTTTAATGGA
>Contig13940|Mytilus_trossulus|GA36L|Allele_1
ATTATAACAGA
>Contig13940|Mytilus_trossulus|GA36L|Allele_2
ATTTTTATGGC
>Contig13940|Mytilus_galloprovincialis|GA36A|Allele_1
ACTTTAATGGA
>Contig13940|Mytilus_galloprovincialis|GA36A|Allele_2
ATTTTAATGGA
>Contig13940|Mytilus_galloprovincialis|GA36C|Allele_1
ACTTTAATAGA
>Contig13940|Mytilus_galloprovincialis|GA36C|Allele_2
ATTTTAATGGA
>Contig13940|Mytilus_edulis|GA36E|Allele_1
GTCAATGCAAC
>Contig13940|Mytilus_edulis|GA36E|Allele_2
GTCAATGCAAC
>Contig13940|Mytilus_edulis|GA36M|Allele_1
ACCAAAACAAC
>Contig13940|Mytilus_edulis|GA36M|Allele_2
GTTTTTGCGGC
>Contig13970|Mytilus_trossulus|GA36K|Allele_1
CGCTACGGTAAAGAC
>Contig13970|Mytilus_trossulus|GA36K|Allele_2
CGTTTCGGTGAAGGC
>Contig13970|Mytilus_trossulus|GA36L|Allele_1
CGCTACGGTGAAGGC
>Contig13970|Mytilus_trossulus|GA36L|Allele_2
CGTTACGGTGAAGGC
>Contig13970|Mytilus_galloprovincialis|GA36A|Allele_1
CACGATGGTGATAAC
>Contig13970|Mytilus_galloprovincialis|GA36A|Allele_2
CACGATGGTGATAAC
>Contig13970|Mytilus_galloprovincialis|GA36C|Allele_1
CGCTACAGCGAAGAC
>Contig13970|Mytilus_galloprovincialis|GA36C|Allele_2
CGCTTCGGTGAAGGC
>Contig13970|Mytilus_edulis|GA36E|Allele_1
AGCTACGGTAAAGAC
>Contig13970|Mytilus_edulis|GA36E|Allele_2
CGTTACGTTGTTGAC
>Contig13970|Mytilus_edulis|GA36M|Allele_1
CGCGACGGTAAAAAC
>Contig13970|Mytilus_edulis|GA36M|Allele_2
CGCTACGTTGAAGAT
>Contig13976|Mytilus_trossulus|GA36K|Allele_1
CTAA
>Contig13976|Mytilus_trossulus|GA36K|Allele_2
TTAA
>Contig13976|Mytilus_trossulus|GA36L|Allele_1
CTAA
>Contig13976|Mytilus_trossulus|GA36L|Allele_2
TTAA
>Contig13976|Mytilus_galloprovincialis|GA36A|Allele_1
CTAA
>Contig13976|Mytilus_galloprovincialis|GA36A|Allele_2
CTAA
>Contig13976|Mytilus_galloprovincialis|GA36C|Allele_1
CCAA
>Contig13976|Mytilus_galloprovincialis|GA36C|Allele_2
CTAA
>Contig13976|Mytilus_edulis|GA36E|Allele_1
CCAA
>Contig13976|Mytilus_edulis|GA36E|Allele_2
CTAA
>Contig13976|Mytilus_edulis|GA36M|Allele_1
CCAA
>Contig13976|Mytilus_edulis|GA36M|Allele_2
TTCG
>Contig13982|Mytilus_trossulus|GA36K|Allele_1
GCCTATACAA
>Contig13982|Mytilus_trossulus|GA36K|Allele_2
GCCTATACAA
>Contig13982|Mytilus_trossulus|GA36L|Allele_1
ACTAATGCAA
>Contig13982|Mytilus_trossulus|GA36L|Allele_2
ATTTATGCAA
>Contig13982|Mytilus_galloprovincialis|GA36A|Allele_1
ATTAATGCAA
>Contig13982|Mytilus_galloprovincialis|GA36A|Allele_2
ATTAATGCAA
>Contig13982|Mytilus_galloprovincialis|GA36C|Allele_1
GCCTATACAA
>Contig13982|Mytilus_galloprovincialis|GA36C|Allele_2
GCTTCTATCA
>Contig13982|Mytilus_edulis|GA36E|Allele_1
GCCTATACAA
>Contig13982|Mytilus_edulis|GA36E|Allele_2
GCTTATACAA
>Contig13982|Mytilus_edulis|GA36M|Allele_1
ACCAAGACAA
>Contig13982|Mytilus_edulis|GA36M|Allele_2
GTTTATGCAT
>Contig13987|Mytilus_trossulus|GA36K|Allele_1
CCC
>Contig13987|Mytilus_trossulus|GA36K|Allele_2
CCC
>Contig13987|Mytilus_trossulus|GA36L|Allele_1
CAC
>Contig13987|Mytilus_trossulus|GA36L|Allele_2
TCC
>Contig13987|Mytilus_galloprovincialis|GA36A|Allele_1
CAC
>Contig13987|Mytilus_galloprovincialis|GA36A|Allele_2
CCC
>Contig13987|Mytilus_galloprovincialis|GA36C|Allele_1
CCC
>Contig13987|Mytilus_galloprovincialis|GA36C|Allele_2
CCC
>Contig13987|Mytilus_edulis|GA36E|Allele_1
TCT
>Contig13987|Mytilus_edulis|GA36E|Allele_2
TCT
>Contig13987|Mytilus_edulis|GA36M|Allele_1
TCC
>Contig13987|Mytilus_edulis|GA36M|Allele_2
TCC
>Contig13988|Mytilus_trossulus|GA36K|Allele_1
ACGAA
>Contig13988|Mytilus_trossulus|GA36K|Allele_2
GTTCC
>Contig13988|Mytilus_trossulus|GA36L|Allele_1
ACGAA
>Contig13988|Mytilus_trossulus|GA36L|Allele_2
GCTCC
>Contig13988|Mytilus_galloprovincialis|GA36A|Allele_1
ACGAC
>Contig13988|Mytilus_galloprovincialis|GA36A|Allele_2
ACGAC
>Contig13988|Mytilus_galloprovincialis|GA36C|Allele_1
GTTCA
>Contig13988|Mytilus_galloprovincialis|GA36C|Allele_2
GTTCA
>Contig13988|Mytilus_edulis|GA36E|Allele_1
GTTCA
>Contig13988|Mytilus_edulis|GA36E|Allele_2
GTTCA
>Contig13988|Mytilus_edulis|GA36M|Allele_1
GTTCA
>Contig13988|Mytilus_edulis|GA36M|Allele_2
GTTCA
>Contig14020|Mytilus_trossulus|GA36K|Allele_1
ATTTAACT
>Contig14020|Mytilus_trossulus|GA36K|Allele_2
TTTTAACT
>Contig14020|Mytilus_trossulus|GA36L|Allele_1
TTCTAACC
>Contig14020|Mytilus_trossulus|GA36L|Allele_2
TTTTACCT
>Contig14020|Mytilus_galloprovincialis|GA36A|Allele_1
TTTTAACC
>Contig14020|Mytilus_galloprovincialis|GA36A|Allele_2
TTTTACTT
>Contig14020|Mytilus_galloprovincialis|GA36C|Allele_1
ATTTAACT
>Contig14020|Mytilus_galloprovincialis|GA36C|Allele_2
TTTTAACT
>Contig14020|Mytilus_edulis|GA36E|Allele_1
TCCCAACC
>Contig14020|Mytilus_edulis|GA36E|Allele_2
TTTTGCCT
>Contig14020|Mytilus_edulis|GA36M|Allele_1
TTTCACCC
>Contig14020|Mytilus_edulis|GA36M|Allele_2
TTTCACCC
>Contig14078|Mytilus_trossulus|GA36K|Allele_1
TA
>Contig14078|Mytilus_trossulus|GA36K|Allele_2
TA
>Contig14078|Mytilus_trossulus|GA36L|Allele_1
TA
>Contig14078|Mytilus_trossulus|GA36L|Allele_2
TA
>Contig14078|Mytilus_galloprovincialis|GA36A|Allele_1
CA
>Contig14078|Mytilus_galloprovincialis|GA36A|Allele_2
TA
>Contig14078|Mytilus_galloprovincialis|GA36C|Allele_1
TA
>Contig14078|Mytilus_galloprovincialis|GA36C|Allele_2
TA
>Contig14078|Mytilus_edulis|GA36E|Allele_1
TA
>Contig14078|Mytilus_edulis|GA36E|Allele_2
TA
>Contig14078|Mytilus_edulis|GA36M|Allele_1
TA
>Contig14078|Mytilus_edulis|GA36M|Allele_2
TC
>Contig14100|Mytilus_trossulus|GA36K|Allele_1
ACAAAT
>Contig14100|Mytilus_trossulus|GA36K|Allele_2
ATAAAT
>Contig14100|Mytilus_trossulus|GA36L|Allele_1
ATAAAA
>Contig14100|Mytilus_trossulus|GA36L|Allele_2
ATAAAT
>Contig14100|Mytilus_galloprovincialis|GA36A|Allele_1
ATAAAA
>Contig14100|Mytilus_galloprovincialis|GA36A|Allele_2
TTTAGT
>Contig14100|Mytilus_galloprovincialis|GA36C|Allele_1
ATAAAA
>Contig14100|Mytilus_galloprovincialis|GA36C|Allele_2
TTTAGT
>Contig14100|Mytilus_edulis|GA36E|Allele_1
ATAAGT
>Contig14100|Mytilus_edulis|GA36E|Allele_2
ATAGGT
>Contig14100|Mytilus_edulis|GA36M|Allele_1
ACAAAT
>Contig14100|Mytilus_edulis|GA36M|Allele_2
TTTAGT
>Contig14107|Mytilus_trossulus|GA36K|Allele_1
GCCACGCAA
>Contig14107|Mytilus_trossulus|GA36K|Allele_2
TCCGTGCAA
>Contig14107|Mytilus_trossulus|GA36L|Allele_1
GCCATGCAA
>Contig14107|Mytilus_trossulus|GA36L|Allele_2
GCTGTGCAT
>Contig14107|Mytilus_galloprovincialis|GA36A|Allele_1
TCCGCGCAA
>Contig14107|Mytilus_galloprovincialis|GA36A|Allele_2
TCTGTGCAA
>Contig14107|Mytilus_galloprovincialis|GA36C|Allele_1
GCCATGCAA
>Contig14107|Mytilus_galloprovincialis|GA36C|Allele_2
TCTGTGTAT
>Contig14107|Mytilus_edulis|GA36E|Allele_1
GCTGCCCAA
>Contig14107|Mytilus_edulis|GA36E|Allele_2
TCTGTGCAA
>Contig14107|Mytilus_edulis|GA36M|Allele_1
GCTGTGCAA
>Contig14107|Mytilus_edulis|GA36M|Allele_2
GTTGTGCTA
>Contig14126|Mytilus_trossulus|GA36K|Allele_1
AACCA
>Contig14126|Mytilus_trossulus|GA36K|Allele_2
AGCCA
>Contig14126|Mytilus_trossulus|GA36L|Allele_1
AACCA
>Contig14126|Mytilus_trossulus|GA36L|Allele_2
AGCCA
>Contig14126|Mytilus_galloprovincialis|GA36A|Allele_1
AGCCA
>Contig14126|Mytilus_galloprovincialis|GA36A|Allele_2
AGCCA
>Contig14126|Mytilus_galloprovincialis|GA36C|Allele_1
AACCA
>Contig14126|Mytilus_galloprovincialis|GA36C|Allele_2
AGTTG
>Contig14126|Mytilus_edulis|GA36E|Allele_1
AACCA
>Contig14126|Mytilus_edulis|GA36E|Allele_2
AGCCA
>Contig14126|Mytilus_edulis|GA36M|Allele_1
AGCCA
>Contig14126|Mytilus_edulis|GA36M|Allele_2
GGCCA
>Contig14128|Mytilus_trossulus|GA36K|Allele_1
AATACAAATCT
>Contig14128|Mytilus_trossulus|GA36K|Allele_2
AATATTAGTCT
>Contig14128|Mytilus_trossulus|GA36L|Allele_1
AACACAAGCCC
>Contig14128|Mytilus_trossulus|GA36L|Allele_2
AATACTAGCCT
>Contig14128|Mytilus_galloprovincialis|GA36A|Allele_1
AATACAAACCT
>Contig14128|Mytilus_galloprovincialis|GA36A|Allele_2
AATATTAGTCT
>Contig14128|Mytilus_galloprovincialis|GA36C|Allele_1
AATACAAACCT
>Contig14128|Mytilus_galloprovincialis|GA36C|Allele_2
AATATTAGTCT
>Contig14128|Mytilus_edulis|GA36E|Allele_1
AACACAAGCCT
>Contig14128|Mytilus_edulis|GA36E|Allele_2
TGTACAAGCTT
>Contig14128|Mytilus_edulis|GA36M|Allele_1
AATGCAAATCC
>Contig14128|Mytilus_edulis|GA36M|Allele_2
AATGTTGATCT
>Contig14133|Mytilus_trossulus|GA36K|Allele_1
ACTATCCCAACTA
>Contig14133|Mytilus_trossulus|GA36K|Allele_2
TGTATCTCCATTG
>Contig14133|Mytilus_trossulus|GA36L|Allele_1
ACCATCCCAACTA
>Contig14133|Mytilus_trossulus|GA36L|Allele_2
TGTATTCCCGTTG
>Contig14133|Mytilus_galloprovincialis|GA36A|Allele_1
AGCATTCCCACAA
>Contig14133|Mytilus_galloprovincialis|GA36A|Allele_2
AGCATTCCCACAA
>Contig14133|Mytilus_galloprovincialis|GA36C|Allele_1
ACTATTCCCACTA
>Contig14133|Mytilus_galloprovincialis|GA36C|Allele_2
AGTATTTCCGTTA
>Contig14133|Mytilus_edulis|GA36E|Allele_1
AGTAATCCCACAG
>Contig14133|Mytilus_edulis|GA36E|Allele_2
AGTTTTTTCATAG
>Contig14133|Mytilus_edulis|GA36M|Allele_1
ACCATCCCAACAA
>Contig14133|Mytilus_edulis|GA36M|Allele_2
TGTATTTCCGTTG
>Contig14134|Mytilus_trossulus|GA36K|Allele_1
GAAGTT
>Contig14134|Mytilus_trossulus|GA36K|Allele_2
GAAGTT
>Contig14134|Mytilus_trossulus|GA36L|Allele_1
GAAGTT
>Contig14134|Mytilus_trossulus|GA36L|Allele_2
GAAGTT
>Contig14134|Mytilus_galloprovincialis|GA36A|Allele_1
AAAGTT
>Contig14134|Mytilus_galloprovincialis|GA36A|Allele_2
GAAGTT
>Contig14134|Mytilus_galloprovincialis|GA36C|Allele_1
AAAGGC
>Contig14134|Mytilus_galloprovincialis|GA36C|Allele_2
GTAGTT
>Contig14134|Mytilus_edulis|GA36E|Allele_1
AATATC
>Contig14134|Mytilus_edulis|GA36E|Allele_2
GATGTT
>Contig14134|Mytilus_edulis|GA36M|Allele_1
AAAGTC
>Contig14134|Mytilus_edulis|GA36M|Allele_2
AAAGTT
>Contig14148|Mytilus_trossulus|GA36K|Allele_1
TATCC
>Contig14148|Mytilus_trossulus|GA36K|Allele_2
TATCT
>Contig14148|Mytilus_trossulus|GA36L|Allele_1
TAGCC
>Contig14148|Mytilus_trossulus|GA36L|Allele_2
TGTTT
>Contig14148|Mytilus_galloprovincialis|GA36A|Allele_1
TATCC
>Contig14148|Mytilus_galloprovincialis|GA36A|Allele_2
TATCT
>Contig14148|Mytilus_galloprovincialis|GA36C|Allele_1
TATCT
>Contig14148|Mytilus_galloprovincialis|GA36C|Allele_2
TATCT
>Contig14148|Mytilus_edulis|GA36E|Allele_1
CGGTT
>Contig14148|Mytilus_edulis|GA36E|Allele_2
TGGTT
>Contig14148|Mytilus_edulis|GA36M|Allele_1
TGGTT
>Contig14148|Mytilus_edulis|GA36M|Allele_2
TGGTT
>Contig14185|Mytilus_trossulus|GA36K|Allele_1
CTATT
>Contig14185|Mytilus_trossulus|GA36K|Allele_2
CTATT
>Contig14185|Mytilus_trossulus|GA36L|Allele_1
CTATC
>Contig14185|Mytilus_trossulus|GA36L|Allele_2
CTATT
>Contig14185|Mytilus_galloprovincialis|GA36A|Allele_1
CTATT
>Contig14185|Mytilus_galloprovincialis|GA36A|Allele_2
CTATT
>Contig14185|Mytilus_galloprovincialis|GA36C|Allele_1
CAATT
>Contig14185|Mytilus_galloprovincialis|GA36C|Allele_2
CTATT
>Contig14185|Mytilus_edulis|GA36E|Allele_1
TTTTC
>Contig14185|Mytilus_edulis|GA36E|Allele_2
TTTTC
>Contig14185|Mytilus_edulis|GA36M|Allele_1
TTTCC
>Contig14185|Mytilus_edulis|GA36M|Allele_2
TTTTC
>Contig14202|Mytilus_trossulus|GA36K|Allele_1
GC
>Contig14202|Mytilus_trossulus|GA36K|Allele_2
GT
>Contig14202|Mytilus_trossulus|GA36L|Allele_1
GC
>Contig14202|Mytilus_trossulus|GA36L|Allele_2
GC
>Contig14202|Mytilus_galloprovincialis|GA36A|Allele_1
GC
>Contig14202|Mytilus_galloprovincialis|GA36A|Allele_2
GC
>Contig14202|Mytilus_galloprovincialis|GA36C|Allele_1
GC
>Contig14202|Mytilus_galloprovincialis|GA36C|Allele_2
GC
>Contig14202|Mytilus_edulis|GA36E|Allele_1
AT
>Contig14202|Mytilus_edulis|GA36E|Allele_2
AT
>Contig14202|Mytilus_edulis|GA36M|Allele_1
AT
>Contig14202|Mytilus_edulis|GA36M|Allele_2
AT
>Contig14233|Mytilus_trossulus|GA36K|Allele_1
AATAAATGTTAAGAACACAACCAAAGCAAACGAAATAACGA
>Contig14233|Mytilus_trossulus|GA36K|Allele_2
AATACATTTTAGGAATGCATTTGTTGTCAACGAGTTGGTGA
>Contig14233|Mytilus_trossulus|GA36L|Allele_1
AATAAATGTTAAGAACACAACCAAAACAAATGAGTTAACGA
>Contig14233|Mytilus_trossulus|GA36L|Allele_2
ATTTCGTGTTAGGAATGCATTTGTTGTAAATGAGTTGATGA
>Contig14233|Mytilus_galloprovincialis|GA36A|Allele_1
AATAAATGCTAAAAATACAACTAATGCAGACGAGTTGACGT
>Contig14233|Mytilus_galloprovincialis|GA36A|Allele_2
AATAAATGTTAAGAATACAACTAATGCCGACGAGTTGACGT
>Contig14233|Mytilus_galloprovincialis|GA36C|Allele_1
AATACACTTAAGGAACGCATTCGTAGTAAACGAAACAACGA
>Contig14233|Mytilus_galloprovincialis|GA36C|Allele_2
AATACATTTTAGGAACGCATTCGTAGTAAACGGGTTGGTGT
>Contig14233|Mytilus_edulis|GA36E|Allele_1
AATAAATGTTAAGAATACAACTAATGCCGACAAGTTAACGT
>Contig14233|Mytilus_edulis|GA36E|Allele_2
AATAAATGTTAAGAATACGACTAATGCCGACAAGTTAACGT
>Contig14233|Mytilus_edulis|GA36M|Allele_1
AACACATGTAAGGAACGCATCCGAAACAAACGAGTCAACGT
>Contig14233|Mytilus_edulis|GA36M|Allele_2
GTTTCGTTTTGGGGGCGTATTCGTTGTAATTGAGTCAGTTT
>Contig14256|Mytilus_trossulus|GA36K|Allele_1
AAAC
>Contig14256|Mytilus_trossulus|GA36K|Allele_2
AAAT
>Contig14256|Mytilus_trossulus|GA36L|Allele_1
AAAC
>Contig14256|Mytilus_trossulus|GA36L|Allele_2
AAAT
>Contig14256|Mytilus_galloprovincialis|GA36A|Allele_1
AAAC
>Contig14256|Mytilus_galloprovincialis|GA36A|Allele_2
GAAT
>Contig14256|Mytilus_galloprovincialis|GA36C|Allele_1
AAAC
>Contig14256|Mytilus_galloprovincialis|GA36C|Allele_2
ATGT
>Contig14256|Mytilus_edulis|GA36E|Allele_1
AAAC
>Contig14256|Mytilus_edulis|GA36E|Allele_2
AAAC
>Contig14256|Mytilus_edulis|GA36M|Allele_1
AAAC
>Contig14256|Mytilus_edulis|GA36M|Allele_2
AAAT
>Contig14258|Mytilus_trossulus|GA36K|Allele_1
GCGAA
>Contig14258|Mytilus_trossulus|GA36K|Allele_2
GCGAA
>Contig14258|Mytilus_trossulus|GA36L|Allele_1
GCGAA
>Contig14258|Mytilus_trossulus|GA36L|Allele_2
GCGAA
>Contig14258|Mytilus_galloprovincialis|GA36A|Allele_1
GCGAA
>Contig14258|Mytilus_galloprovincialis|GA36A|Allele_2
GCGAA
>Contig14258|Mytilus_galloprovincialis|GA36C|Allele_1
GCGAA
>Contig14258|Mytilus_galloprovincialis|GA36C|Allele_2
TCGAA
>Contig14258|Mytilus_edulis|GA36E|Allele_1
GCAAA
>Contig14258|Mytilus_edulis|GA36E|Allele_2
GTAAG
>Contig14258|Mytilus_edulis|GA36M|Allele_1
GTAAG
>Contig14258|Mytilus_edulis|GA36M|Allele_2
GTAGG
>Contig142951|Mytilus_trossulus|GA36K|Allele_1
CAAGAA
>Contig142951|Mytilus_trossulus|GA36K|Allele_2
TAGGGG
>Contig142951|Mytilus_trossulus|GA36L|Allele_1
CAAGGA
>Contig142951|Mytilus_trossulus|GA36L|Allele_2
TAGGGG
>Contig142951|Mytilus_galloprovincialis|GA36A|Allele_1
CAAAGG
>Contig142951|Mytilus_galloprovincialis|GA36A|Allele_2
CGGGGG
>Contig142951|Mytilus_galloprovincialis|GA36C|Allele_1
TAGGAA
>Contig142951|Mytilus_galloprovincialis|GA36C|Allele_2
TAGGAA
>Contig142951|Mytilus_edulis|GA36E|Allele_1
CAGGGG
>Contig142951|Mytilus_edulis|GA36E|Allele_2
CAGGGG
>Contig142951|Mytilus_edulis|GA36M|Allele_1
CAGGGG
>Contig142951|Mytilus_edulis|GA36M|Allele_2
CAGGGG
>Contig14309|Mytilus_trossulus|GA36K|Allele_1
AA
>Contig14309|Mytilus_trossulus|GA36K|Allele_2
AA
>Contig14309|Mytilus_trossulus|GA36L|Allele_1
AA
>Contig14309|Mytilus_trossulus|GA36L|Allele_2
GG
>Contig14309|Mytilus_galloprovincialis|GA36A|Allele_1
AA
>Contig14309|Mytilus_galloprovincialis|GA36A|Allele_2
GG
>Contig14309|Mytilus_galloprovincialis|GA36C|Allele_1
AA
>Contig14309|Mytilus_galloprovincialis|GA36C|Allele_2
AA
>Contig14309|Mytilus_edulis|GA36E|Allele_1
GG
>Contig14309|Mytilus_edulis|GA36E|Allele_2
GG
>Contig14309|Mytilus_edulis|GA36M|Allele_1
GG
>Contig14309|Mytilus_edulis|GA36M|Allele_2
GG
>Contig14323|Mytilus_trossulus|GA36K|Allele_1
TTAGT
>Contig14323|Mytilus_trossulus|GA36K|Allele_2
TTAGT
>Contig14323|Mytilus_trossulus|GA36L|Allele_1
TTAAT
>Contig14323|Mytilus_trossulus|GA36L|Allele_2
TTAGT
>Contig14323|Mytilus_galloprovincialis|GA36A|Allele_1
TTAAT
>Contig14323|Mytilus_galloprovincialis|GA36A|Allele_2
TTAGT
>Contig14323|Mytilus_galloprovincialis|GA36C|Allele_1
TTAAT
>Contig14323|Mytilus_galloprovincialis|GA36C|Allele_2
TTTAT
>Contig14323|Mytilus_edulis|GA36E|Allele_1
TTAAG
>Contig14323|Mytilus_edulis|GA36E|Allele_2
TTAAT
>Contig14323|Mytilus_edulis|GA36M|Allele_1
CCAAT
>Contig14323|Mytilus_edulis|GA36M|Allele_2
TTAAT
>Contig14338|Mytilus_trossulus|GA36K|Allele_1
GGG
>Contig14338|Mytilus_trossulus|GA36K|Allele_2
GGG
>Contig14338|Mytilus_trossulus|GA36L|Allele_1
GGA
>Contig14338|Mytilus_trossulus|GA36L|Allele_2
GGA
>Contig14338|Mytilus_galloprovincialis|GA36A|Allele_1
GGG
>Contig14338|Mytilus_galloprovincialis|GA36A|Allele_2
GGG
>Contig14338|Mytilus_galloprovincialis|GA36C|Allele_1
AGA
>Contig14338|Mytilus_galloprovincialis|GA36C|Allele_2
GGG
>Contig14338|Mytilus_edulis|GA36E|Allele_1
GGG
>Contig14338|Mytilus_edulis|GA36E|Allele_2
GGG
>Contig14338|Mytilus_edulis|GA36M|Allele_1
GAG
>Contig14338|Mytilus_edulis|GA36M|Allele_2
GGG
>Contig14353|Mytilus_trossulus|GA36K|Allele_1
CATATGGCATGCCTATA
>Contig14353|Mytilus_trossulus|GA36K|Allele_2
CATATGGTATGCCTATA
>Contig14353|Mytilus_trossulus|GA36L|Allele_1
AAAACGGTATGCCCATA
>Contig14353|Mytilus_trossulus|GA36L|Allele_2
AGTACGGTATGCTTATA
>Contig14353|Mytilus_galloprovincialis|GA36A|Allele_1
AATACGATATACCTAAA
>Contig14353|Mytilus_galloprovincialis|GA36A|Allele_2
CATATGGTATGCTTATA
>Contig14353|Mytilus_galloprovincialis|GA36C|Allele_1
AAAATGGTACGCCCAAA
>Contig14353|Mytilus_galloprovincialis|GA36C|Allele_2
AGTGTGGTCTGCTTATA
>Contig14353|Mytilus_edulis|GA36E|Allele_1
AATACAGTACGACCATA
>Contig14353|Mytilus_edulis|GA36E|Allele_2
AGTACGGTATGCCTATA
>Contig14353|Mytilus_edulis|GA36M|Allele_1
AGTATGGCATGCCTATA
>Contig14353|Mytilus_edulis|GA36M|Allele_2
AGTATGGTATGCTTGTC
>Contig14357|Mytilus_trossulus|GA36K|Allele_1
AACCCCAAGCTCCCGCA
>Contig14357|Mytilus_trossulus|GA36K|Allele_2
AATTCCGAGCTCCCGCA
>Contig14357|Mytilus_trossulus|GA36L|Allele_1
AACCCCAAGCTCCCGCA
>Contig14357|Mytilus_trossulus|GA36L|Allele_2
AATTCCGAGCTCCTGTG
>Contig14357|Mytilus_galloprovincialis|GA36A|Allele_1
AACCCCAAACCACCACA
>Contig14357|Mytilus_galloprovincialis|GA36A|Allele_2
CGTTTCAGGTTCGTGTG
>Contig14357|Mytilus_galloprovincialis|GA36C|Allele_1
AACCCCAAACTACCACA
>Contig14357|Mytilus_galloprovincialis|GA36C|Allele_2
CGTTTCGGGCTCGTGTG
>Contig14357|Mytilus_edulis|GA36E|Allele_1
CGCCTTGGACTAGTATG
>Contig14357|Mytilus_edulis|GA36E|Allele_2
CGCCTTGGACTAGTATG
>Contig14357|Mytilus_edulis|GA36M|Allele_1
CGCCTCGGACTAGTATG
>Contig14357|Mytilus_edulis|GA36M|Allele_2
CGCCTTGGACTAGTATG
>Contig14423|Mytilus_trossulus|GA36K|Allele_1
TCAA
>Contig14423|Mytilus_trossulus|GA36K|Allele_2
TCAG
>Contig14423|Mytilus_trossulus|GA36L|Allele_1
TCAG
>Contig14423|Mytilus_trossulus|GA36L|Allele_2
TCAG
>Contig14423|Mytilus_galloprovincialis|GA36A|Allele_1
TCAG
>Contig14423|Mytilus_galloprovincialis|GA36A|Allele_2
TCAG
>Contig14423|Mytilus_galloprovincialis|GA36C|Allele_1
CCAA
>Contig14423|Mytilus_galloprovincialis|GA36C|Allele_2
TCGG
>Contig14423|Mytilus_edulis|GA36E|Allele_1
TCAG
>Contig14423|Mytilus_edulis|GA36E|Allele_2
TTGG
>Contig14423|Mytilus_edulis|GA36M|Allele_1
TCAG
>Contig14423|Mytilus_edulis|GA36M|Allele_2
TCAG
>Contig14441|Mytilus_trossulus|GA36K|Allele_1
CTCAC
>Contig14441|Mytilus_trossulus|GA36K|Allele_2
TTTCC
>Contig14441|Mytilus_trossulus|GA36L|Allele_1
CTTAC
>Contig14441|Mytilus_trossulus|GA36L|Allele_2
TTTCC
>Contig14441|Mytilus_galloprovincialis|GA36A|Allele_1
CTCAC
>Contig14441|Mytilus_galloprovincialis|GA36A|Allele_2
TTTCC
>Contig14441|Mytilus_galloprovincialis|GA36C|Allele_1
CTTCA
>Contig14441|Mytilus_galloprovincialis|GA36C|Allele_2
CTTCC
>Contig14441|Mytilus_edulis|GA36E|Allele_1
CCTCC
>Contig14441|Mytilus_edulis|GA36E|Allele_2
CTTCC
>Contig14441|Mytilus_edulis|GA36M|Allele_1
CTTCC
>Contig14441|Mytilus_edulis|GA36M|Allele_2
TTTCC
>Contig1445|Mytilus_trossulus|GA36K|Allele_1
CTCCTCC
>Contig1445|Mytilus_trossulus|GA36K|Allele_2
CTTTTCC
>Contig1445|Mytilus_trossulus|GA36L|Allele_1
TCCCTCC
>Contig1445|Mytilus_trossulus|GA36L|Allele_2
TTTTTCC
>Contig1445|Mytilus_galloprovincialis|GA36A|Allele_1
CTCTTAC
>Contig1445|Mytilus_galloprovincialis|GA36A|Allele_2
TTCTTCC
>Contig1445|Mytilus_galloprovincialis|GA36C|Allele_1
CTCCCAA
>Contig1445|Mytilus_galloprovincialis|GA36C|Allele_2
CTCTTCC
>Contig1445|Mytilus_edulis|GA36E|Allele_1
CTCTTCC
>Contig1445|Mytilus_edulis|GA36E|Allele_2
TTTTTCC
>Contig1445|Mytilus_edulis|GA36M|Allele_1
CCCTTCC
>Contig1445|Mytilus_edulis|GA36M|Allele_2
TTCTTCC
>Contig14470|Mytilus_trossulus|GA36K|Allele_1
AC
>Contig14470|Mytilus_trossulus|GA36K|Allele_2
AC
>Contig14470|Mytilus_trossulus|GA36L|Allele_1
AC
>Contig14470|Mytilus_trossulus|GA36L|Allele_2
AC
>Contig14470|Mytilus_galloprovincialis|GA36A|Allele_1
AC
>Contig14470|Mytilus_galloprovincialis|GA36A|Allele_2
AC
>Contig14470|Mytilus_galloprovincialis|GA36C|Allele_1
AC
>Contig14470|Mytilus_galloprovincialis|GA36C|Allele_2
CC
>Contig14470|Mytilus_edulis|GA36E|Allele_1
AC
>Contig14470|Mytilus_edulis|GA36E|Allele_2
AC
>Contig14470|Mytilus_edulis|GA36M|Allele_1
AC
>Contig14470|Mytilus_edulis|GA36M|Allele_2
AT
>Contig14479|Mytilus_trossulus|GA36K|Allele_1
GCAAAACCCAT
>Contig14479|Mytilus_trossulus|GA36K|Allele_2
GCTTAGTTCCT
>Contig14479|Mytilus_trossulus|GA36L|Allele_1
GCAAAACTCAT
>Contig14479|Mytilus_trossulus|GA36L|Allele_2
GCAAAATTTCT
>Contig14479|Mytilus_galloprovincialis|GA36A|Allele_1
GCAAAGTCCAA
>Contig14479|Mytilus_galloprovincialis|GA36A|Allele_2
GCAAAGTCCAT
>Contig14479|Mytilus_galloprovincialis|GA36C|Allele_1
GCTTAACTCAA
>Contig14479|Mytilus_galloprovincialis|GA36C|Allele_2
GCTTAACTCCT
>Contig14479|Mytilus_edulis|GA36E|Allele_1
GCAAAACTCAT
>Contig14479|Mytilus_edulis|GA36E|Allele_2
GTTTTACTCCT
>Contig14479|Mytilus_edulis|GA36M|Allele_1
ACAAAACTCAT
>Contig14479|Mytilus_edulis|GA36M|Allele_2
GTAAAATTTAT
>Contig14484|Mytilus_trossulus|GA36K|Allele_1
CCGGC
>Contig14484|Mytilus_trossulus|GA36K|Allele_2
CCGGC
>Contig14484|Mytilus_trossulus|GA36L|Allele_1
CCAGC
>Contig14484|Mytilus_trossulus|GA36L|Allele_2
CCAGC
>Contig14484|Mytilus_galloprovincialis|GA36A|Allele_1
CCGGC
>Contig14484|Mytilus_galloprovincialis|GA36A|Allele_2
CCGGC
>Contig14484|Mytilus_galloprovincialis|GA36C|Allele_1
CCAGC
>Contig14484|Mytilus_galloprovincialis|GA36C|Allele_2
CCAGC
>Contig14484|Mytilus_edulis|GA36E|Allele_1
CCGGC
>Contig14484|Mytilus_edulis|GA36E|Allele_2
CCGGT
>Contig14484|Mytilus_edulis|GA36M|Allele_1
CCGAC
>Contig14484|Mytilus_edulis|GA36M|Allele_2
TGGGC
>Contig14495|Mytilus_trossulus|GA36K|Allele_1
ACAACTACACAATAC
>Contig14495|Mytilus_trossulus|GA36K|Allele_2
GTGCTTACGCGGTAT
>Contig14495|Mytilus_trossulus|GA36L|Allele_1
ACGCCTACACAATAT
>Contig14495|Mytilus_trossulus|GA36L|Allele_2
ATGCTTACGCGGTAT
>Contig14495|Mytilus_galloprovincialis|GA36A|Allele_1
ACAACTACACAAGAC
>Contig14495|Mytilus_galloprovincialis|GA36A|Allele_2
GTGCTTACGTGGTAT
>Contig14495|Mytilus_galloprovincialis|GA36C|Allele_1
ACGCCTACGTGATAT
>Contig14495|Mytilus_galloprovincialis|GA36C|Allele_2
ACGCCTGCGTGATAT
>Contig14495|Mytilus_edulis|GA36E|Allele_1
GTGACCACGCAGGAC
>Contig14495|Mytilus_edulis|GA36E|Allele_2
GTGACCATGCAGTTT
>Contig14495|Mytilus_edulis|GA36M|Allele_1
ACGACCACGCAGGAC
>Contig14495|Mytilus_edulis|GA36M|Allele_2
GTGCCTACGCAGTAT
>Contig14500|Mytilus_trossulus|GA36K|Allele_1
ATCCCGTGTGGG
>Contig14500|Mytilus_trossulus|GA36K|Allele_2
ATCCCGTGTGGG
>Contig14500|Mytilus_trossulus|GA36L|Allele_1
ATCCCATATGGG
>Contig14500|Mytilus_trossulus|GA36L|Allele_2
ATCTCGTGTGGG
>Contig14500|Mytilus_galloprovincialis|GA36A|Allele_1
ACCCCACATGAG
>Contig14500|Mytilus_galloprovincialis|GA36A|Allele_2
CTTTGGTGTTGT
>Contig14500|Mytilus_galloprovincialis|GA36C|Allele_1
ATCCCATGTGGG
>Contig14500|Mytilus_galloprovincialis|GA36C|Allele_2
ATCCCGTGTGGG
>Contig14500|Mytilus_edulis|GA36E|Allele_1
ATCCCATACGGG
>Contig14500|Mytilus_edulis|GA36E|Allele_2
ATCCCATGTGGG
>Contig14500|Mytilus_edulis|GA36M|Allele_1
ATCCCACGTGGG
>Contig14500|Mytilus_edulis|GA36M|Allele_2
ATCCCGTGTGGG
>Contig1451|Mytilus_trossulus|GA36K|Allele_1
GAT
>Contig1451|Mytilus_trossulus|GA36K|Allele_2
GAT
>Contig1451|Mytilus_trossulus|GA36L|Allele_1
GAT
>Contig1451|Mytilus_trossulus|GA36L|Allele_2
GTT
>Contig1451|Mytilus_galloprovincialis|GA36A|Allele_1
ATT
>Contig1451|Mytilus_galloprovincialis|GA36A|Allele_2
ATT
>Contig1451|Mytilus_galloprovincialis|GA36C|Allele_1
GAA
>Contig1451|Mytilus_galloprovincialis|GA36C|Allele_2
GAT
>Contig1451|Mytilus_edulis|GA36E|Allele_1
GAT
>Contig1451|Mytilus_edulis|GA36E|Allele_2
GAT
>Contig1451|Mytilus_edulis|GA36M|Allele_1
GAT
>Contig1451|Mytilus_edulis|GA36M|Allele_2
GAT
>Contig14610|Mytilus_trossulus|GA36K|Allele_1
CGCACA
>Contig14610|Mytilus_trossulus|GA36K|Allele_2
CGCACA
>Contig14610|Mytilus_trossulus|GA36L|Allele_1
CCCACA
>Contig14610|Mytilus_trossulus|GA36L|Allele_2
CGCACA
>Contig14610|Mytilus_galloprovincialis|GA36A|Allele_1
CGCACA
>Contig14610|Mytilus_galloprovincialis|GA36A|Allele_2
CGCACA
>Contig14610|Mytilus_galloprovincialis|GA36C|Allele_1
CCCACA
>Contig14610|Mytilus_galloprovincialis|GA36C|Allele_2
TGCGCA
>Contig14610|Mytilus_edulis|GA36E|Allele_1
CGCAAT
>Contig14610|Mytilus_edulis|GA36E|Allele_2
CGTAAT
>Contig14610|Mytilus_edulis|GA36M|Allele_1
CGCAAT
>Contig14610|Mytilus_edulis|GA36M|Allele_2
CGCAAT
>Contig14624|Mytilus_trossulus|GA36K|Allele_1
GGCCCGTTTACTAC
>Contig14624|Mytilus_trossulus|GA36K|Allele_2
GGCCCGTTTACTGT
>Contig14624|Mytilus_trossulus|GA36L|Allele_1
GGCCCGTTTACTGC
>Contig14624|Mytilus_trossulus|GA36L|Allele_2
GGCTCGTTTATTGC
>Contig14624|Mytilus_galloprovincialis|GA36A|Allele_1
GGCCCGTTTACTAC
>Contig14624|Mytilus_galloprovincialis|GA36A|Allele_2
GGCCCGTTTATTAT
>Contig14624|Mytilus_galloprovincialis|GA36C|Allele_1
GACCCAATAACTGC
>Contig14624|Mytilus_galloprovincialis|GA36C|Allele_2
GGTTCGTTTGCTGC
>Contig14624|Mytilus_edulis|GA36E|Allele_1
AACCCGTTTACGGC
>Contig14624|Mytilus_edulis|GA36E|Allele_2
GGCTCGTTTACTGC
>Contig14624|Mytilus_edulis|GA36M|Allele_1
GACCCAACAACTGC
>Contig14624|Mytilus_edulis|GA36M|Allele_2
GGTTTGTTTACTGC
>Contig1463|Mytilus_trossulus|GA36K|Allele_1
CC
>Contig1463|Mytilus_trossulus|GA36K|Allele_2
TC
>Contig1463|Mytilus_trossulus|GA36L|Allele_1
CC
>Contig1463|Mytilus_trossulus|GA36L|Allele_2
TC
>Contig1463|Mytilus_galloprovincialis|GA36A|Allele_1
CC
>Contig1463|Mytilus_galloprovincialis|GA36A|Allele_2
CC
>Contig1463|Mytilus_galloprovincialis|GA36C|Allele_1
CC
>Contig1463|Mytilus_galloprovincialis|GA36C|Allele_2
CT
>Contig1463|Mytilus_edulis|GA36E|Allele_1
CC
>Contig1463|Mytilus_edulis|GA36E|Allele_2
TC
>Contig1463|Mytilus_edulis|GA36M|Allele_1
CC
>Contig1463|Mytilus_edulis|GA36M|Allele_2
CC
>Contig14643|Mytilus_trossulus|GA36K|Allele_1
CA
>Contig14643|Mytilus_trossulus|GA36K|Allele_2
CA
>Contig14643|Mytilus_trossulus|GA36L|Allele_1
CA
>Contig14643|Mytilus_trossulus|GA36L|Allele_2
CG
>Contig14643|Mytilus_galloprovincialis|GA36A|Allele_1
TG
>Contig14643|Mytilus_galloprovincialis|GA36A|Allele_2
TG
>Contig14643|Mytilus_galloprovincialis|GA36C|Allele_1
CA
>Contig14643|Mytilus_galloprovincialis|GA36C|Allele_2
CA
>Contig14643|Mytilus_edulis|GA36E|Allele_1
CA
>Contig14643|Mytilus_edulis|GA36E|Allele_2
CA
>Contig14643|Mytilus_edulis|GA36M|Allele_1
CG
>Contig14643|Mytilus_edulis|GA36M|Allele_2
CG
>Contig14648|Mytilus_trossulus|GA36K|Allele_1
CTCAAA
>Contig14648|Mytilus_trossulus|GA36K|Allele_2
CTCAAA
>Contig14648|Mytilus_trossulus|GA36L|Allele_1
CTCATA
>Contig14648|Mytilus_trossulus|GA36L|Allele_2
CTCATA
>Contig14648|Mytilus_galloprovincialis|GA36A|Allele_1
CTCATA
>Contig14648|Mytilus_galloprovincialis|GA36A|Allele_2
TTCATA
>Contig14648|Mytilus_galloprovincialis|GA36C|Allele_1
CCCAAA
>Contig14648|Mytilus_galloprovincialis|GA36C|Allele_2
CTCATT
>Contig14648|Mytilus_edulis|GA36E|Allele_1
CCCAAA
>Contig14648|Mytilus_edulis|GA36E|Allele_2
CCGTTA
>Contig14648|Mytilus_edulis|GA36M|Allele_1
CCCAAA
>Contig14648|Mytilus_edulis|GA36M|Allele_2
CTCATA
>Contig14651|Mytilus_trossulus|GA36K|Allele_1
GCC
>Contig14651|Mytilus_trossulus|GA36K|Allele_2
GTT
>Contig14651|Mytilus_trossulus|GA36L|Allele_1
GCC
>Contig14651|Mytilus_trossulus|GA36L|Allele_2
GTT
>Contig14651|Mytilus_galloprovincialis|GA36A|Allele_1
GTC
>Contig14651|Mytilus_galloprovincialis|GA36A|Allele_2
GTC
>Contig14651|Mytilus_galloprovincialis|GA36C|Allele_1
GCC
>Contig14651|Mytilus_galloprovincialis|GA36C|Allele_2
GTT
>Contig14651|Mytilus_edulis|GA36E|Allele_1
ATC
>Contig14651|Mytilus_edulis|GA36E|Allele_2
GTC
>Contig14651|Mytilus_edulis|GA36M|Allele_1
ATC
>Contig14651|Mytilus_edulis|GA36M|Allele_2
GTC
>Contig14659|Mytilus_trossulus|GA36K|Allele_1
TGGCC
>Contig14659|Mytilus_trossulus|GA36K|Allele_2
TGGTC
>Contig14659|Mytilus_trossulus|GA36L|Allele_1
TGACC
>Contig14659|Mytilus_trossulus|GA36L|Allele_2
TGGTC
>Contig14659|Mytilus_galloprovincialis|GA36A|Allele_1
TGGCC
>Contig14659|Mytilus_galloprovincialis|GA36A|Allele_2
TGGTC
>Contig14659|Mytilus_galloprovincialis|GA36C|Allele_1
TGGCC
>Contig14659|Mytilus_galloprovincialis|GA36C|Allele_2
TGGTT
>Contig14659|Mytilus_edulis|GA36E|Allele_1
CGATC
>Contig14659|Mytilus_edulis|GA36E|Allele_2
CGATC
>Contig14659|Mytilus_edulis|GA36M|Allele_1
CAATC
>Contig14659|Mytilus_edulis|GA36M|Allele_2
CGGTC
>Contig14661|Mytilus_trossulus|GA36K|Allele_1
TAA
>Contig14661|Mytilus_trossulus|GA36K|Allele_2
TAA
>Contig14661|Mytilus_trossulus|GA36L|Allele_1
TAA
>Contig14661|Mytilus_trossulus|GA36L|Allele_2
TAA
>Contig14661|Mytilus_galloprovincialis|GA36A|Allele_1
CAA
>Contig14661|Mytilus_galloprovincialis|GA36A|Allele_2
TTG
>Contig14661|Mytilus_galloprovincialis|GA36C|Allele_1
CAA
>Contig14661|Mytilus_galloprovincialis|GA36C|Allele_2
TAA
>Contig14661|Mytilus_edulis|GA36E|Allele_1
TAG
>Contig14661|Mytilus_edulis|GA36E|Allele_2
TAG
>Contig14661|Mytilus_edulis|GA36M|Allele_1
TAG
>Contig14661|Mytilus_edulis|GA36M|Allele_2
TAG
>Contig1468|Mytilus_trossulus|GA36K|Allele_1
TGAAGTCACCGATCTATGTAG
>Contig1468|Mytilus_trossulus|GA36K|Allele_2
TGAAGTCACCGATCTATGTAG
>Contig1468|Mytilus_trossulus|GA36L|Allele_1
TGAAGTCACCGACCCATGCAG
>Contig1468|Mytilus_trossulus|GA36L|Allele_2
TGGAGTTACCGATCTGTGTAG
>Contig1468|Mytilus_galloprovincialis|GA36A|Allele_1
TGAAGCCACCAACCCACACAG
>Contig1468|Mytilus_galloprovincialis|GA36A|Allele_2
TGGAGTCTTCGGTCTGTGTTG
>Contig1468|Mytilus_galloprovincialis|GA36C|Allele_1
TGAAGTCACCGATCTATGTAG
>Contig1468|Mytilus_galloprovincialis|GA36C|Allele_2
TGAGGTCATCGATTTATGTAG
>Contig1468|Mytilus_edulis|GA36E|Allele_1
CAAAATCACCGATCTATGTAA
>Contig1468|Mytilus_edulis|GA36E|Allele_2
TGAAGTTACTGATCTATGTAG
>Contig1468|Mytilus_edulis|GA36M|Allele_1
TGAAGTCACCGATCTATGTAA
>Contig1468|Mytilus_edulis|GA36M|Allele_2
TGAAGTCACTGGTCTATGTAG
>Contig14692|Mytilus_trossulus|GA36K|Allele_1
GTAACCC
>Contig14692|Mytilus_trossulus|GA36K|Allele_2
TTGACCT
>Contig14692|Mytilus_trossulus|GA36L|Allele_1
GTGACAT
>Contig14692|Mytilus_trossulus|GA36L|Allele_2
GTGACCT
>Contig14692|Mytilus_galloprovincialis|GA36A|Allele_1
GCGGCCT
>Contig14692|Mytilus_galloprovincialis|GA36A|Allele_2
GTGGCCT
>Contig14692|Mytilus_galloprovincialis|GA36C|Allele_1
TTAACCC
>Contig14692|Mytilus_galloprovincialis|GA36C|Allele_2
TTAACCC
>Contig14692|Mytilus_edulis|GA36E|Allele_1
GTAACAC
>Contig14692|Mytilus_edulis|GA36E|Allele_2
TTGATCT
>Contig14692|Mytilus_edulis|GA36M|Allele_1
TTAACCC
>Contig14692|Mytilus_edulis|GA36M|Allele_2
TTAACCC
>Contig14698|Mytilus_trossulus|GA36K|Allele_1
CGC
>Contig14698|Mytilus_trossulus|GA36K|Allele_2
CGC
>Contig14698|Mytilus_trossulus|GA36L|Allele_1
TAT
>Contig14698|Mytilus_trossulus|GA36L|Allele_2
TAT
>Contig14698|Mytilus_galloprovincialis|GA36A|Allele_1
CAC
>Contig14698|Mytilus_galloprovincialis|GA36A|Allele_2
TGT
>Contig14698|Mytilus_galloprovincialis|GA36C|Allele_1
CAC
>Contig14698|Mytilus_galloprovincialis|GA36C|Allele_2
CGC
>Contig14698|Mytilus_edulis|GA36E|Allele_1
CAC
>Contig14698|Mytilus_edulis|GA36E|Allele_2
TGC
>Contig14698|Mytilus_edulis|GA36M|Allele_1
TAC
>Contig14698|Mytilus_edulis|GA36M|Allele_2
TAC
>Contig14715|Mytilus_trossulus|GA36K|Allele_1
CGTC
>Contig14715|Mytilus_trossulus|GA36K|Allele_2
CGTC
>Contig14715|Mytilus_trossulus|GA36L|Allele_1
CGAC
>Contig14715|Mytilus_trossulus|GA36L|Allele_2
CGAC
>Contig14715|Mytilus_galloprovincialis|GA36A|Allele_1
CATC
>Contig14715|Mytilus_galloprovincialis|GA36A|Allele_2
CGTT
>Contig14715|Mytilus_galloprovincialis|GA36C|Allele_1
CATC
>Contig14715|Mytilus_galloprovincialis|GA36C|Allele_2
CGTT
>Contig14715|Mytilus_edulis|GA36E|Allele_1
CGAC
>Contig14715|Mytilus_edulis|GA36E|Allele_2
TGTC
>Contig14715|Mytilus_edulis|GA36M|Allele_1
CGAC
>Contig14715|Mytilus_edulis|GA36M|Allele_2
TGTC
>Contig14724|Mytilus_trossulus|GA36K|Allele_1
GTACCCAG
>Contig14724|Mytilus_trossulus|GA36K|Allele_2
GTGCTTAG
>Contig14724|Mytilus_trossulus|GA36L|Allele_1
GTACCCAG
>Contig14724|Mytilus_trossulus|GA36L|Allele_2
GTGCTCAG
>Contig14724|Mytilus_galloprovincialis|GA36A|Allele_1
GTACCCAC
>Contig14724|Mytilus_galloprovincialis|GA36A|Allele_2
GTGCTTTG
>Contig14724|Mytilus_galloprovincialis|GA36C|Allele_1
GTACCCAG
>Contig14724|Mytilus_galloprovincialis|GA36C|Allele_2
GTACTTAG
>Contig14724|Mytilus_edulis|GA36E|Allele_1
GTACTCAG
>Contig14724|Mytilus_edulis|GA36E|Allele_2
GTGTTCAG
>Contig14724|Mytilus_edulis|GA36M|Allele_1
ACACCCAG
>Contig14724|Mytilus_edulis|GA36M|Allele_2
GTACTCAG
>Contig14733|Mytilus_trossulus|GA36K|Allele_1
CCC
>Contig14733|Mytilus_trossulus|GA36K|Allele_2
CCC
>Contig14733|Mytilus_trossulus|GA36L|Allele_1
CCC
>Contig14733|Mytilus_trossulus|GA36L|Allele_2
CCC
>Contig14733|Mytilus_galloprovincialis|GA36A|Allele_1
CCC
>Contig14733|Mytilus_galloprovincialis|GA36A|Allele_2
CCC
>Contig14733|Mytilus_galloprovincialis|GA36C|Allele_1
CCC
>Contig14733|Mytilus_galloprovincialis|GA36C|Allele_2
CCC
>Contig14733|Mytilus_edulis|GA36E|Allele_1
CCC
>Contig14733|Mytilus_edulis|GA36E|Allele_2
TCC
>Contig14733|Mytilus_edulis|GA36M|Allele_1
CCA
>Contig14733|Mytilus_edulis|GA36M|Allele_2
CTC
>Contig14736|Mytilus_trossulus|GA36K|Allele_1
CCTTGGC
>Contig14736|Mytilus_trossulus|GA36K|Allele_2
TCTTGGC
>Contig14736|Mytilus_trossulus|GA36L|Allele_1
TCTCGGC
>Contig14736|Mytilus_trossulus|GA36L|Allele_2
TCTTGGC
>Contig14736|Mytilus_galloprovincialis|GA36A|Allele_1
CCCCAGT
>Contig14736|Mytilus_galloprovincialis|GA36A|Allele_2
TCTTGGT
>Contig14736|Mytilus_galloprovincialis|GA36C|Allele_1
CCTTAAC
>Contig14736|Mytilus_galloprovincialis|GA36C|Allele_2
CCTTGGC
>Contig14736|Mytilus_edulis|GA36E|Allele_1
CCCTAGC
>Contig14736|Mytilus_edulis|GA36E|Allele_2
TTTTGGC
>Contig14736|Mytilus_edulis|GA36M|Allele_1
TTCTAGC
>Contig14736|Mytilus_edulis|GA36M|Allele_2
TTCTAGC
>Contig14744|Mytilus_trossulus|GA36K|Allele_1
CGATCTTG
>Contig14744|Mytilus_trossulus|GA36K|Allele_2
CGATCTTG
>Contig14744|Mytilus_trossulus|GA36L|Allele_1
TGATTTTG
>Contig14744|Mytilus_trossulus|GA36L|Allele_2
TGATTTTG
>Contig14744|Mytilus_galloprovincialis|GA36A|Allele_1
TGATCTTC
>Contig14744|Mytilus_galloprovincialis|GA36A|Allele_2
TGATTTTG
>Contig14744|Mytilus_galloprovincialis|GA36C|Allele_1
TGACCTTC
>Contig14744|Mytilus_galloprovincialis|GA36C|Allele_2
TGATTTTG
>Contig14744|Mytilus_edulis|GA36E|Allele_1
CAATCTTG
>Contig14744|Mytilus_edulis|GA36E|Allele_2
CGATCTTG
>Contig14744|Mytilus_edulis|GA36M|Allele_1
CGATCACG
>Contig14744|Mytilus_edulis|GA36M|Allele_2
CGTTCTTG
>Contig14755|Mytilus_trossulus|GA36K|Allele_1
TTCTGCCA
>Contig14755|Mytilus_trossulus|GA36K|Allele_2
TTCTGCCA
>Contig14755|Mytilus_trossulus|GA36L|Allele_1
TCCTGCCA
>Contig14755|Mytilus_trossulus|GA36L|Allele_2
TTCTGCCC
>Contig14755|Mytilus_galloprovincialis|GA36A|Allele_1
TCCTGCCA
>Contig14755|Mytilus_galloprovincialis|GA36A|Allele_2
TTCTGCCC
>Contig14755|Mytilus_galloprovincialis|GA36C|Allele_1
TTCTGCCC
>Contig14755|Mytilus_galloprovincialis|GA36C|Allele_2
TTCTGCCC
>Contig14755|Mytilus_edulis|GA36E|Allele_1
CCCGAAAC
>Contig14755|Mytilus_edulis|GA36E|Allele_2
CCCGAAAC
>Contig14755|Mytilus_edulis|GA36M|Allele_1
CCCGAAAC
>Contig14755|Mytilus_edulis|GA36M|Allele_2
CCTGAAAC
>Contig14773|Mytilus_trossulus|GA36K|Allele_1
AGTCAGTGT
>Contig14773|Mytilus_trossulus|GA36K|Allele_2
AGTCAGTGT
>Contig14773|Mytilus_trossulus|GA36L|Allele_1
AGTCAGTGT
>Contig14773|Mytilus_trossulus|GA36L|Allele_2
CTTCAGTGT
>Contig14773|Mytilus_galloprovincialis|GA36A|Allele_1
AGTCAGTGT
>Contig14773|Mytilus_galloprovincialis|GA36A|Allele_2
AGTCAGTGT
>Contig14773|Mytilus_galloprovincialis|GA36C|Allele_1
AGTCAGTGT
>Contig14773|Mytilus_galloprovincialis|GA36C|Allele_2
CTTCAGTGT
>Contig14773|Mytilus_edulis|GA36E|Allele_1
CTTTAATGA
>Contig14773|Mytilus_edulis|GA36E|Allele_2
CTTTGATGA
>Contig14773|Mytilus_edulis|GA36M|Allele_1
CTCTAACCA
>Contig14773|Mytilus_edulis|GA36M|Allele_2
CTTTGGTGA
>Contig14780|Mytilus_trossulus|GA36K|Allele_1
AATTT
>Contig14780|Mytilus_trossulus|GA36K|Allele_2
ACTTT
>Contig14780|Mytilus_trossulus|GA36L|Allele_1
AATTT
>Contig14780|Mytilus_trossulus|GA36L|Allele_2
ACTTT
>Contig14780|Mytilus_galloprovincialis|GA36A|Allele_1
AATCT
>Contig14780|Mytilus_galloprovincialis|GA36A|Allele_2
TCTTT
>Contig14780|Mytilus_galloprovincialis|GA36C|Allele_1
ACTCT
>Contig14780|Mytilus_galloprovincialis|GA36C|Allele_2
TCTCT
>Contig14780|Mytilus_edulis|GA36E|Allele_1
ACCTT
>Contig14780|Mytilus_edulis|GA36E|Allele_2
ACCTT
>Contig14780|Mytilus_edulis|GA36M|Allele_1
ACTCG
>Contig14780|Mytilus_edulis|GA36M|Allele_2
ACTCT
>Contig14814|Mytilus_trossulus|GA36K|Allele_1
GTCAA
>Contig14814|Mytilus_trossulus|GA36K|Allele_2
GTCAA
>Contig14814|Mytilus_trossulus|GA36L|Allele_1
GTCAA
>Contig14814|Mytilus_trossulus|GA36L|Allele_2
GTCAA
>Contig14814|Mytilus_galloprovincialis|GA36A|Allele_1
GTCAA
>Contig14814|Mytilus_galloprovincialis|GA36A|Allele_2
GTCAA
>Contig14814|Mytilus_galloprovincialis|GA36C|Allele_1
GTCAA
>Contig14814|Mytilus_galloprovincialis|GA36C|Allele_2
GTCAA
>Contig14814|Mytilus_edulis|GA36E|Allele_1
GCTCT
>Contig14814|Mytilus_edulis|GA36E|Allele_2
GCTCT
>Contig14814|Mytilus_edulis|GA36M|Allele_1
ACTCA
>Contig14814|Mytilus_edulis|GA36M|Allele_2
GCTCT
>Contig1484|Mytilus_trossulus|GA36K|Allele_1
TGTCGGGACAAAA
>Contig1484|Mytilus_trossulus|GA36K|Allele_2
TGTCGGGATACAG
>Contig1484|Mytilus_trossulus|GA36L|Allele_1
TGTCGGAACAAAA
>Contig1484|Mytilus_trossulus|GA36L|Allele_2
TGTCGGGATACAG
>Contig1484|Mytilus_galloprovincialis|GA36A|Allele_1
TGTCGGAACAAAA
>Contig1484|Mytilus_galloprovincialis|GA36A|Allele_2
TGTCGTGACAAAG
>Contig1484|Mytilus_galloprovincialis|GA36C|Allele_1
TGTCAGAACAAAA
>Contig1484|Mytilus_galloprovincialis|GA36C|Allele_2
TGTTGTGATAATG
>Contig1484|Mytilus_edulis|GA36E|Allele_1
CGTCGGACTGAAA
>Contig1484|Mytilus_edulis|GA36E|Allele_2
TGTCGGACTGCAA
>Contig1484|Mytilus_edulis|GA36M|Allele_1
TCACGGAATAAAA
>Contig1484|Mytilus_edulis|GA36M|Allele_2
TGTCGGAATGAAA
>Contig14847|Mytilus_trossulus|GA36K|Allele_1
GAACGAA
>Contig14847|Mytilus_trossulus|GA36K|Allele_2
GAACGAA
>Contig14847|Mytilus_trossulus|GA36L|Allele_1
GAAAGAA
>Contig14847|Mytilus_trossulus|GA36L|Allele_2
GTACGTA
>Contig14847|Mytilus_galloprovincialis|GA36A|Allele_1
GAACGAA
>Contig14847|Mytilus_galloprovincialis|GA36A|Allele_2
GTACGAA
>Contig14847|Mytilus_galloprovincialis|GA36C|Allele_1
GAACGAA
>Contig14847|Mytilus_galloprovincialis|GA36C|Allele_2
GTACGAA
>Contig14847|Mytilus_edulis|GA36E|Allele_1
GTAAAAA
>Contig14847|Mytilus_edulis|GA36E|Allele_2
GTGCGTG
>Contig14847|Mytilus_edulis|GA36M|Allele_1
AAACAAA
>Contig14847|Mytilus_edulis|GA36M|Allele_2
GTACGAA
>Contig14864|Mytilus_trossulus|GA36K|Allele_1
GGA
>Contig14864|Mytilus_trossulus|GA36K|Allele_2
GGG
>Contig14864|Mytilus_trossulus|GA36L|Allele_1
GGA
>Contig14864|Mytilus_trossulus|GA36L|Allele_2
GGA
>Contig14864|Mytilus_galloprovincialis|GA36A|Allele_1
GGA
>Contig14864|Mytilus_galloprovincialis|GA36A|Allele_2
GGG
>Contig14864|Mytilus_galloprovincialis|GA36C|Allele_1
GGA
>Contig14864|Mytilus_galloprovincialis|GA36C|Allele_2
GTA
>Contig14864|Mytilus_edulis|GA36E|Allele_1
GGA
>Contig14864|Mytilus_edulis|GA36E|Allele_2
TGA
>Contig14864|Mytilus_edulis|GA36M|Allele_1
GGA
>Contig14864|Mytilus_edulis|GA36M|Allele_2
GGA
>Contig14865|Mytilus_trossulus|GA36K|Allele_1
CTTCCTGCTGC
>Contig14865|Mytilus_trossulus|GA36K|Allele_2
CTTCCTGCTGC
>Contig14865|Mytilus_trossulus|GA36L|Allele_1
CCTCCTGCGGC
>Contig14865|Mytilus_trossulus|GA36L|Allele_2
CTTCTTGTTGT
>Contig14865|Mytilus_galloprovincialis|GA36A|Allele_1
CTTCCGGCTGC
>Contig14865|Mytilus_galloprovincialis|GA36A|Allele_2
CTTCCTGCTGC
>Contig14865|Mytilus_galloprovincialis|GA36C|Allele_1
CTCCCTGCTAC
>Contig14865|Mytilus_galloprovincialis|GA36C|Allele_2
CTTCCTGCTGC
>Contig14865|Mytilus_edulis|GA36E|Allele_1
TCTATTATGAT
>Contig14865|Mytilus_edulis|GA36E|Allele_2
TCTATTGTGAT
>Contig14865|Mytilus_edulis|GA36M|Allele_1
TCTATTATGAT
>Contig14865|Mytilus_edulis|GA36M|Allele_2
TCTATTGTGAT
>Contig14876|Mytilus_trossulus|GA36K|Allele_1
CGTC
>Contig14876|Mytilus_trossulus|GA36K|Allele_2
CGTC
>Contig14876|Mytilus_trossulus|GA36L|Allele_1
CGCC
>Contig14876|Mytilus_trossulus|GA36L|Allele_2
TGTT
>Contig14876|Mytilus_galloprovincialis|GA36A|Allele_1
CGCC
>Contig14876|Mytilus_galloprovincialis|GA36A|Allele_2
CGTT
>Contig14876|Mytilus_galloprovincialis|GA36C|Allele_1
CGTC
>Contig14876|Mytilus_galloprovincialis|GA36C|Allele_2
TGTT
>Contig14876|Mytilus_edulis|GA36E|Allele_1
CGCC
>Contig14876|Mytilus_edulis|GA36E|Allele_2
CGTC
>Contig14876|Mytilus_edulis|GA36M|Allele_1
CATC
>Contig14876|Mytilus_edulis|GA36M|Allele_2
CGTC
>Contig14879|Mytilus_trossulus|GA36K|Allele_1
AAACA
>Contig14879|Mytilus_trossulus|GA36K|Allele_2
GGCCT
>Contig14879|Mytilus_trossulus|GA36L|Allele_1
AAACA
>Contig14879|Mytilus_trossulus|GA36L|Allele_2
GACCT
>Contig14879|Mytilus_galloprovincialis|GA36A|Allele_1
AACCT
>Contig14879|Mytilus_galloprovincialis|GA36A|Allele_2
AACCT
>Contig14879|Mytilus_galloprovincialis|GA36C|Allele_1
AAAAA
>Contig14879|Mytilus_galloprovincialis|GA36C|Allele_2
GGCCT
>Contig14879|Mytilus_edulis|GA36E|Allele_1
GGAAT
>Contig14879|Mytilus_edulis|GA36E|Allele_2
GGACT
>Contig14879|Mytilus_edulis|GA36M|Allele_1
GGACA
>Contig14879|Mytilus_edulis|GA36M|Allele_2
GGACA
>Contig14890|Mytilus_trossulus|GA36K|Allele_1
CCG
>Contig14890|Mytilus_trossulus|GA36K|Allele_2
CCG
>Contig14890|Mytilus_trossulus|GA36L|Allele_1
CCG
>Contig14890|Mytilus_trossulus|GA36L|Allele_2
CCG
>Contig14890|Mytilus_galloprovincialis|GA36A|Allele_1
CCA
>Contig14890|Mytilus_galloprovincialis|GA36A|Allele_2
CCG
>Contig14890|Mytilus_galloprovincialis|GA36C|Allele_1
CAG
>Contig14890|Mytilus_galloprovincialis|GA36C|Allele_2
CAG
>Contig14890|Mytilus_edulis|GA36E|Allele_1
ACG
>Contig14890|Mytilus_edulis|GA36E|Allele_2
ACG
>Contig14890|Mytilus_edulis|GA36M|Allele_1
CAG
>Contig14890|Mytilus_edulis|GA36M|Allele_2
CAG
>Contig14896|Mytilus_trossulus|GA36K|Allele_1
ACCAATCTC
>Contig14896|Mytilus_trossulus|GA36K|Allele_2
TCCAATTTC
>Contig14896|Mytilus_trossulus|GA36L|Allele_1
ACCAAGCTC
>Contig14896|Mytilus_trossulus|GA36L|Allele_2
ACCAATCTC
>Contig14896|Mytilus_galloprovincialis|GA36A|Allele_1
TCCAATTCC
>Contig14896|Mytilus_galloprovincialis|GA36A|Allele_2
TCCGATTTC
>Contig14896|Mytilus_galloprovincialis|GA36C|Allele_1
ACCAAGCTT
>Contig14896|Mytilus_galloprovincialis|GA36C|Allele_2
ACCAGGCTT
>Contig14896|Mytilus_edulis|GA36E|Allele_1
TCAAATCTC
>Contig14896|Mytilus_edulis|GA36E|Allele_2
TCCAATTTC
>Contig14896|Mytilus_edulis|GA36M|Allele_1
TCAAATCTC
>Contig14896|Mytilus_edulis|GA36M|Allele_2
TTCAATTTC
>Contig14922|Mytilus_trossulus|GA36K|Allele_1
CG
>Contig14922|Mytilus_trossulus|GA36K|Allele_2
CG
>Contig14922|Mytilus_trossulus|GA36L|Allele_1
CG
>Contig14922|Mytilus_trossulus|GA36L|Allele_2
CG
>Contig14922|Mytilus_galloprovincialis|GA36A|Allele_1
CG
>Contig14922|Mytilus_galloprovincialis|GA36A|Allele_2
CG
>Contig14922|Mytilus_galloprovincialis|GA36C|Allele_1
CG
>Contig14922|Mytilus_galloprovincialis|GA36C|Allele_2
CG
>Contig14922|Mytilus_edulis|GA36E|Allele_1
TG
>Contig14922|Mytilus_edulis|GA36E|Allele_2
TG
>Contig14922|Mytilus_edulis|GA36M|Allele_1
CA
>Contig14922|Mytilus_edulis|GA36M|Allele_2
CG
>Contig14972|Mytilus_trossulus|GA36K|Allele_1
AACGA
>Contig14972|Mytilus_trossulus|GA36K|Allele_2
AACGA
>Contig14972|Mytilus_trossulus|GA36L|Allele_1
AACGA
>Contig14972|Mytilus_trossulus|GA36L|Allele_2
AACGA
>Contig14972|Mytilus_galloprovincialis|GA36A|Allele_1
AACGA
>Contig14972|Mytilus_galloprovincialis|GA36A|Allele_2
AACGA
>Contig14972|Mytilus_galloprovincialis|GA36C|Allele_1
AACGA
>Contig14972|Mytilus_galloprovincialis|GA36C|Allele_2
AGCGA
>Contig14972|Mytilus_edulis|GA36E|Allele_1
AACGA
>Contig14972|Mytilus_edulis|GA36E|Allele_2
TATGG
>Contig14972|Mytilus_edulis|GA36M|Allele_1
AACAA
>Contig14972|Mytilus_edulis|GA36M|Allele_2
AACGA
>Contig14980|Mytilus_trossulus|GA36K|Allele_1
GAGAT
>Contig14980|Mytilus_trossulus|GA36K|Allele_2
GTGTT
>Contig14980|Mytilus_trossulus|GA36L|Allele_1
GAGAC
>Contig14980|Mytilus_trossulus|GA36L|Allele_2
GTGAC
>Contig14980|Mytilus_galloprovincialis|GA36A|Allele_1
GAGAC
>Contig14980|Mytilus_galloprovincialis|GA36A|Allele_2
GTGAT
>Contig14980|Mytilus_galloprovincialis|GA36C|Allele_1
GAGAT
>Contig14980|Mytilus_galloprovincialis|GA36C|Allele_2
GAGTT
>Contig14980|Mytilus_edulis|GA36E|Allele_1
AAGAC
>Contig14980|Mytilus_edulis|GA36E|Allele_2
GTGTT
>Contig14980|Mytilus_edulis|GA36M|Allele_1
GAAAT
>Contig14980|Mytilus_edulis|GA36M|Allele_2
GAGTT
>Contig14989|Mytilus_trossulus|GA36K|Allele_1
GAAA
>Contig14989|Mytilus_trossulus|GA36K|Allele_2
GAAT
>Contig14989|Mytilus_trossulus|GA36L|Allele_1
GAAT
>Contig14989|Mytilus_trossulus|GA36L|Allele_2
GAAT
>Contig14989|Mytilus_galloprovincialis|GA36A|Allele_1
GAAT
>Contig14989|Mytilus_galloprovincialis|GA36A|Allele_2
GAAT
>Contig14989|Mytilus_galloprovincialis|GA36C|Allele_1
GAAT
>Contig14989|Mytilus_galloprovincialis|GA36C|Allele_2
GAAT
>Contig14989|Mytilus_edulis|GA36E|Allele_1
GAAA
>Contig14989|Mytilus_edulis|GA36E|Allele_2
GAAT
>Contig14989|Mytilus_edulis|GA36M|Allele_1
GAAA
>Contig14989|Mytilus_edulis|GA36M|Allele_2
TGCT
>Contig15001|Mytilus_trossulus|GA36K|Allele_1
TACTGGAAGTGAAGTAC
>Contig15001|Mytilus_trossulus|GA36K|Allele_2
TACTGGAAGTGAAGTAT
>Contig15001|Mytilus_trossulus|GA36L|Allele_1
TACTAAAAGCGAAATAC
>Contig15001|Mytilus_trossulus|GA36L|Allele_2
TACTGGATTTGGGGTGT
>Contig15001|Mytilus_galloprovincialis|GA36A|Allele_1
TACTGGAAGTGAAGTAC
>Contig15001|Mytilus_galloprovincialis|GA36A|Allele_2
TCCTGGAAGTGAAGTAC
>Contig15001|Mytilus_galloprovincialis|GA36C|Allele_1
TACTGGAAGTGAAGTAT
>Contig15001|Mytilus_galloprovincialis|GA36C|Allele_2
TCCTGGAAGTGAAGTAT
>Contig15001|Mytilus_edulis|GA36E|Allele_1
GAATAAATTCAGAAAGT
>Contig15001|Mytilus_edulis|GA36E|Allele_2
TACTAAATTCAGGGAGT
>Contig15001|Mytilus_edulis|GA36M|Allele_1
TACGAAATTCAGGAAGT
>Contig15001|Mytilus_edulis|GA36M|Allele_2
TACTAAGTTCAGGAAGT
>Contig15039|Mytilus_trossulus|GA36K|Allele_1
CA
>Contig15039|Mytilus_trossulus|GA36K|Allele_2
CA
>Contig15039|Mytilus_trossulus|GA36L|Allele_1
CA
>Contig15039|Mytilus_trossulus|GA36L|Allele_2
CA
>Contig15039|Mytilus_galloprovincialis|GA36A|Allele_1
CA
>Contig15039|Mytilus_galloprovincialis|GA36A|Allele_2
CA
>Contig15039|Mytilus_galloprovincialis|GA36C|Allele_1
CA
>Contig15039|Mytilus_galloprovincialis|GA36C|Allele_2
CA
>Contig15039|Mytilus_edulis|GA36E|Allele_1
CA
>Contig15039|Mytilus_edulis|GA36E|Allele_2
TT
>Contig15039|Mytilus_edulis|GA36M|Allele_1
CA
>Contig15039|Mytilus_edulis|GA36M|Allele_2
CA
>Contig15057|Mytilus_trossulus|GA36K|Allele_1
AAC
>Contig15057|Mytilus_trossulus|GA36K|Allele_2
AAC
>Contig15057|Mytilus_trossulus|GA36L|Allele_1
AAC
>Contig15057|Mytilus_trossulus|GA36L|Allele_2
AAC
>Contig15057|Mytilus_galloprovincialis|GA36A|Allele_1
AAC
>Contig15057|Mytilus_galloprovincialis|GA36A|Allele_2
AAC
>Contig15057|Mytilus_galloprovincialis|GA36C|Allele_1
AAC
>Contig15057|Mytilus_galloprovincialis|GA36C|Allele_2
AAC
>Contig15057|Mytilus_edulis|GA36E|Allele_1
AAC
>Contig15057|Mytilus_edulis|GA36E|Allele_2
TGC
>Contig15057|Mytilus_edulis|GA36M|Allele_1
AAC
>Contig15057|Mytilus_edulis|GA36M|Allele_2
TAT
>Contig15062|Mytilus_trossulus|GA36K|Allele_1
GAACAT
>Contig15062|Mytilus_trossulus|GA36K|Allele_2
GAGTCT
>Contig15062|Mytilus_trossulus|GA36L|Allele_1
GAACAT
>Contig15062|Mytilus_trossulus|GA36L|Allele_2
GTGTCT
>Contig15062|Mytilus_galloprovincialis|GA36A|Allele_1
GAATAT
>Contig15062|Mytilus_galloprovincialis|GA36A|Allele_2
GAATAT
>Contig15062|Mytilus_galloprovincialis|GA36C|Allele_1
AAATAT
>Contig15062|Mytilus_galloprovincialis|GA36C|Allele_2
GTGTCT
>Contig15062|Mytilus_edulis|GA36E|Allele_1
AAACCT
>Contig15062|Mytilus_edulis|GA36E|Allele_2
GTGTCT
>Contig15062|Mytilus_edulis|GA36M|Allele_1
AAGTCG
>Contig15062|Mytilus_edulis|GA36M|Allele_2
GAGTCT
>Contig15092|Mytilus_trossulus|GA36K|Allele_1
CAATCA
>Contig15092|Mytilus_trossulus|GA36K|Allele_2
CAATCA
>Contig15092|Mytilus_trossulus|GA36L|Allele_1
CAACTA
>Contig15092|Mytilus_trossulus|GA36L|Allele_2
CGATTC
>Contig15092|Mytilus_galloprovincialis|GA36A|Allele_1
CAATCA
>Contig15092|Mytilus_galloprovincialis|GA36A|Allele_2
CAATCA
>Contig15092|Mytilus_galloprovincialis|GA36C|Allele_1
CAATCA
>Contig15092|Mytilus_galloprovincialis|GA36C|Allele_2
CAATCA
>Contig15092|Mytilus_edulis|GA36E|Allele_1
CAATCA
>Contig15092|Mytilus_edulis|GA36E|Allele_2
CAATTA
>Contig15092|Mytilus_edulis|GA36M|Allele_1
CAACTC
>Contig15092|Mytilus_edulis|GA36M|Allele_2
TGTCTC
>Contig15100|Mytilus_trossulus|GA36K|Allele_1
TAAAAAG
>Contig15100|Mytilus_trossulus|GA36K|Allele_2
TAAAAAG
>Contig15100|Mytilus_trossulus|GA36L|Allele_1
TAAAAAG
>Contig15100|Mytilus_trossulus|GA36L|Allele_2
TAAAAAG
>Contig15100|Mytilus_galloprovincialis|GA36A|Allele_1
CAAAAAG
>Contig15100|Mytilus_galloprovincialis|GA36A|Allele_2
TAAAAGG
>Contig15100|Mytilus_galloprovincialis|GA36C|Allele_1
TAAAAAG
>Contig15100|Mytilus_galloprovincialis|GA36C|Allele_2
TAAAAAG
>Contig15100|Mytilus_edulis|GA36E|Allele_1
TAAAAAA
>Contig15100|Mytilus_edulis|GA36E|Allele_2
TATGCAG
>Contig15100|Mytilus_edulis|GA36M|Allele_1
TATGCAA
>Contig15100|Mytilus_edulis|GA36M|Allele_2
TGTGCAA
>Contig15132|Mytilus_trossulus|GA36K|Allele_1
GATTTTTCTACTTAC
>Contig15132|Mytilus_trossulus|GA36K|Allele_2
GATTTTTCTACTTAC
>Contig15132|Mytilus_trossulus|GA36L|Allele_1
GGATTACACTTTTAC
>Contig15132|Mytilus_trossulus|GA36L|Allele_2
GGATTTTCTTTTTAC
>Contig15132|Mytilus_galloprovincialis|GA36A|Allele_1
GATTTTTCTACCTAC
>Contig15132|Mytilus_galloprovincialis|GA36A|Allele_2
GATTTTTCTACTTAC
>Contig15132|Mytilus_galloprovincialis|GA36C|Allele_1
AGATTTTACTTTTAC
>Contig15132|Mytilus_galloprovincialis|GA36C|Allele_2
GGATTTTACTTTTAC
>Contig15132|Mytilus_edulis|GA36E|Allele_1
GAAATATCTATTAGC
>Contig15132|Mytilus_edulis|GA36E|Allele_2
GGTTTTTCTATTAGT
>Contig15132|Mytilus_edulis|GA36M|Allele_1
GATTCTCCTATTAGC
>Contig15132|Mytilus_edulis|GA36M|Allele_2
GGTTTTTCTATTAGC
>Contig15137|Mytilus_trossulus|GA36K|Allele_1
TTC
>Contig15137|Mytilus_trossulus|GA36K|Allele_2
TTC
>Contig15137|Mytilus_trossulus|GA36L|Allele_1
TTC
>Contig15137|Mytilus_trossulus|GA36L|Allele_2
TTC
>Contig15137|Mytilus_galloprovincialis|GA36A|Allele_1
CTC
>Contig15137|Mytilus_galloprovincialis|GA36A|Allele_2
TTC
>Contig15137|Mytilus_galloprovincialis|GA36C|Allele_1
TAT
>Contig15137|Mytilus_galloprovincialis|GA36C|Allele_2
TAT
>Contig15137|Mytilus_edulis|GA36E|Allele_1
TAT
>Contig15137|Mytilus_edulis|GA36E|Allele_2
TAT
>Contig15137|Mytilus_edulis|GA36M|Allele_1
TAT
>Contig15137|Mytilus_edulis|GA36M|Allele_2
TAT
>Contig15138|Mytilus_trossulus|GA36K|Allele_1
GTAAGCCA
>Contig15138|Mytilus_trossulus|GA36K|Allele_2
GTTGGTCG
>Contig15138|Mytilus_trossulus|GA36L|Allele_1
GTAAGCCA
>Contig15138|Mytilus_trossulus|GA36L|Allele_2
GTTGGTCG
>Contig15138|Mytilus_galloprovincialis|GA36A|Allele_1
GTAGGTCA
>Contig15138|Mytilus_galloprovincialis|GA36A|Allele_2
GTAGGTCA
>Contig15138|Mytilus_galloprovincialis|GA36C|Allele_1
ATAGGTCA
>Contig15138|Mytilus_galloprovincialis|GA36C|Allele_2
GTAGGTCA
>Contig15138|Mytilus_edulis|GA36E|Allele_1
GCTATCCG
>Contig15138|Mytilus_edulis|GA36E|Allele_2
GTTATCTG
>Contig15138|Mytilus_edulis|GA36M|Allele_1
GTTATCTG
>Contig15138|Mytilus_edulis|GA36M|Allele_2
GTTATCTG
>Contig15140|Mytilus_trossulus|GA36K|Allele_1
CTA
>Contig15140|Mytilus_trossulus|GA36K|Allele_2
CTA
>Contig15140|Mytilus_trossulus|GA36L|Allele_1
CCA
>Contig15140|Mytilus_trossulus|GA36L|Allele_2
CTA
>Contig15140|Mytilus_galloprovincialis|GA36A|Allele_1
CTA
>Contig15140|Mytilus_galloprovincialis|GA36A|Allele_2
CTA
>Contig15140|Mytilus_galloprovincialis|GA36C|Allele_1
CTA
>Contig15140|Mytilus_galloprovincialis|GA36C|Allele_2
CTG
>Contig15140|Mytilus_edulis|GA36E|Allele_1
TCA
>Contig15140|Mytilus_edulis|GA36E|Allele_2
TCA
>Contig15140|Mytilus_edulis|GA36M|Allele_1
CTA
>Contig15140|Mytilus_edulis|GA36M|Allele_2
TTA
>Contig15193|Mytilus_trossulus|GA36K|Allele_1
TGAT
>Contig15193|Mytilus_trossulus|GA36K|Allele_2
TGAT
>Contig15193|Mytilus_trossulus|GA36L|Allele_1
AGAT
>Contig15193|Mytilus_trossulus|GA36L|Allele_2
TGAT
>Contig15193|Mytilus_galloprovincialis|GA36A|Allele_1
TAAT
>Contig15193|Mytilus_galloprovincialis|GA36A|Allele_2
TGGT
>Contig15193|Mytilus_galloprovincialis|GA36C|Allele_1
TAAT
>Contig15193|Mytilus_galloprovincialis|GA36C|Allele_2
TGGT
>Contig15193|Mytilus_edulis|GA36E|Allele_1
AGAC
>Contig15193|Mytilus_edulis|GA36E|Allele_2
TGAT
>Contig15193|Mytilus_edulis|GA36M|Allele_1
TGAT
>Contig15193|Mytilus_edulis|GA36M|Allele_2
TGAT
>Contig1523|Mytilus_trossulus|GA36K|Allele_1
CCGAGC
>Contig1523|Mytilus_trossulus|GA36K|Allele_2
TTGAGC
>Contig1523|Mytilus_trossulus|GA36L|Allele_1
CCGAAC
>Contig1523|Mytilus_trossulus|GA36L|Allele_2
CCGAGC
>Contig1523|Mytilus_galloprovincialis|GA36A|Allele_1
CCGAAC
>Contig1523|Mytilus_galloprovincialis|GA36A|Allele_2
CCGCGC
>Contig1523|Mytilus_galloprovincialis|GA36C|Allele_1
CCGAAC
>Contig1523|Mytilus_galloprovincialis|GA36C|Allele_2
CCTAAT
>Contig1523|Mytilus_edulis|GA36E|Allele_1
CCGAAC
>Contig1523|Mytilus_edulis|GA36E|Allele_2
CCGAGT
>Contig1523|Mytilus_edulis|GA36M|Allele_1
CCGAAC
>Contig1523|Mytilus_edulis|GA36M|Allele_2
TTTAGT
>Contig15246|Mytilus_trossulus|GA36K|Allele_1
AACTTCGAAACACGGCTAT
>Contig15246|Mytilus_trossulus|GA36K|Allele_2
GGTTTCTAAACACGGCTGT
>Contig15246|Mytilus_trossulus|GA36L|Allele_1
AGCTTCTAAACACGACCAT
>Contig15246|Mytilus_trossulus|GA36L|Allele_2
AGCTTCTAAATACGGTTAT
>Contig15246|Mytilus_galloprovincialis|GA36A|Allele_1
GATTCCGAAACGTAGTTGT
>Contig15246|Mytilus_galloprovincialis|GA36A|Allele_2
GATTCCGAAACGTAGTTGT
>Contig15246|Mytilus_galloprovincialis|GA36C|Allele_1
AGCTTCGAAATATGATCAA
>Contig15246|Mytilus_galloprovincialis|GA36C|Allele_2
AGCTTCTAAATGTGATCAT
>Contig15246|Mytilus_edulis|GA36E|Allele_1
GATGTAGAAACACAGCTAT
>Contig15246|Mytilus_edulis|GA36E|Allele_2
GATTTCGCCCTGTGGTTGT
>Contig15246|Mytilus_edulis|GA36M|Allele_1
AGCTTCTAAATACGATCAT
>Contig15246|Mytilus_edulis|GA36M|Allele_2
AGCTTCTAAATGTGATCAT
>Contig15257|Mytilus_trossulus|GA36K|Allele_1
CACAGTCA
>Contig15257|Mytilus_trossulus|GA36K|Allele_2
CACGGTCG
>Contig15257|Mytilus_trossulus|GA36L|Allele_1
CACAAACA
>Contig15257|Mytilus_trossulus|GA36L|Allele_2
CATGGTTG
>Contig15257|Mytilus_galloprovincialis|GA36A|Allele_1
CACGGTCG
>Contig15257|Mytilus_galloprovincialis|GA36A|Allele_2
CACGGTCG
>Contig15257|Mytilus_galloprovincialis|GA36C|Allele_1
CACAAACA
>Contig15257|Mytilus_galloprovincialis|GA36C|Allele_2
TTTAGATA
>Contig15257|Mytilus_edulis|GA36E|Allele_1
CACAGTCG
>Contig15257|Mytilus_edulis|GA36E|Allele_2
CACAGTCG
>Contig15257|Mytilus_edulis|GA36M|Allele_1
CACAATCG
>Contig15257|Mytilus_edulis|GA36M|Allele_2
CACAGTCG
>Contig15270|Mytilus_trossulus|GA36K|Allele_1
TACACC
>Contig15270|Mytilus_trossulus|GA36K|Allele_2
TCCATT
>Contig15270|Mytilus_trossulus|GA36L|Allele_1
TCCATT
>Contig15270|Mytilus_trossulus|GA36L|Allele_2
TCCGTT
>Contig15270|Mytilus_galloprovincialis|GA36A|Allele_1
TCCACC
>Contig15270|Mytilus_galloprovincialis|GA36A|Allele_2
TCCGTT
>Contig15270|Mytilus_galloprovincialis|GA36C|Allele_1
TCCGTT
>Contig15270|Mytilus_galloprovincialis|GA36C|Allele_2
TCTGTT
>Contig15270|Mytilus_edulis|GA36E|Allele_1
TACACC
>Contig15270|Mytilus_edulis|GA36E|Allele_2
TCCGTT
>Contig15270|Mytilus_edulis|GA36M|Allele_1
CCCACC
>Contig15270|Mytilus_edulis|GA36M|Allele_2
TCCATT
>Contig15296|Mytilus_trossulus|GA36K|Allele_1
GGCCAACTCCCTTAAACCTACTAGGGCCCATAACCTGTCAATAAAG
>Contig15296|Mytilus_trossulus|GA36K|Allele_2
GGCCAGCTTCCTTAAGCTTCCTAGGGTTTATGTCCTTTTAATATCG
>Contig15296|Mytilus_trossulus|GA36L|Allele_1
AGACAGCCCACTAAAACCTACCAGGGCCTATGACCTGTCAATATAG
>Contig15296|Mytilus_trossulus|GA36L|Allele_2
GGCCAGCTTCTTTAAGCCTCCTAGGGCCTATGTCCTTTCAATATCG
>Contig15296|Mytilus_galloprovincialis|GA36A|Allele_1
GGCCAACCCCCTTAAGCCTACTAGGGTCTATATCCTGTCAATAAAG
>Contig15296|Mytilus_galloprovincialis|GA36A|Allele_2
GGCCTACTTCCTTAAGCCTACTGGGGTCTATATCCTGTCAATAAAG
>Contig15296|Mytilus_galloprovincialis|GA36C|Allele_1
GGACAACCCCCTTAAACCTACCAAGGCCCACGTCCCGTCAATAAAG
>Contig15296|Mytilus_galloprovincialis|GA36C|Allele_2
GGACAGCTTCCTTAAGTCTACCAGGGCTCTTGTCCTTTTGGTTTCG
>Contig15296|Mytilus_edulis|GA36E|Allele_1
AGACAGATCCCTAAAATCAATCAGGACCCACGACCCGTCAATAAAG
>Contig15296|Mytilus_edulis|GA36E|Allele_2
GGCTAGATCCCTTCCGTTTCTCAGGGCTCATGTTCTTTTGATTTCG
>Contig15296|Mytilus_edulis|GA36M|Allele_1
GAACAACTCACCAAAGCCTACCAGAGCCTACGTCATGGCAAGAAAG
>Contig15296|Mytilus_edulis|GA36M|Allele_2
GAACAACTCCTTTAAGCCTCCCAGAGCCTACGTCCTTTTAATTTCT
>Contig15304|Mytilus_trossulus|GA36K|Allele_1
ATT
>Contig15304|Mytilus_trossulus|GA36K|Allele_2
ATT
>Contig15304|Mytilus_trossulus|GA36L|Allele_1
ATT
>Contig15304|Mytilus_trossulus|GA36L|Allele_2
GTT
>Contig15304|Mytilus_galloprovincialis|GA36A|Allele_1
AAT
>Contig15304|Mytilus_galloprovincialis|GA36A|Allele_2
AAT
>Contig15304|Mytilus_galloprovincialis|GA36C|Allele_1
GTC
>Contig15304|Mytilus_galloprovincialis|GA36C|Allele_2
GTT
>Contig15304|Mytilus_edulis|GA36E|Allele_1
ATT
>Contig15304|Mytilus_edulis|GA36E|Allele_2
ATT
>Contig15304|Mytilus_edulis|GA36M|Allele_1
ATT
>Contig15304|Mytilus_edulis|GA36M|Allele_2
ATT
>Contig15312|Mytilus_trossulus|GA36K|Allele_1
CAATTTCGTTCATGCG
>Contig15312|Mytilus_trossulus|GA36K|Allele_2
CGTTTTCGTTCTTTCG
>Contig15312|Mytilus_trossulus|GA36L|Allele_1
CAATTACGTCGATGCG
>Contig15312|Mytilus_trossulus|GA36L|Allele_2
TGTTTATGTCGATGTG
>Contig15312|Mytilus_galloprovincialis|GA36A|Allele_1
CATTTTCATTCATGCG
>Contig15312|Mytilus_galloprovincialis|GA36A|Allele_2
CATTTTCGTTCATGCG
>Contig15312|Mytilus_galloprovincialis|GA36C|Allele_1
CATTTTCGTTCATGCG
>Contig15312|Mytilus_galloprovincialis|GA36C|Allele_2
CATTTTCGTTCTTGTG
>Contig15312|Mytilus_edulis|GA36E|Allele_1
CAACAACATCCACTCA
>Contig15312|Mytilus_edulis|GA36E|Allele_2
CGTTTTTGTTGATTCA
>Contig15312|Mytilus_edulis|GA36M|Allele_1
CGACAATGCTCACTCG
>Contig15312|Mytilus_edulis|GA36M|Allele_2
TGACAATGCTCACTCG
>Contig15321|Mytilus_trossulus|GA36K|Allele_1
CACC
>Contig15321|Mytilus_trossulus|GA36K|Allele_2
CACC
>Contig15321|Mytilus_trossulus|GA36L|Allele_1
CACC
>Contig15321|Mytilus_trossulus|GA36L|Allele_2
TGCT
>Contig15321|Mytilus_galloprovincialis|GA36A|Allele_1
CACC
>Contig15321|Mytilus_galloprovincialis|GA36A|Allele_2
CGCC
>Contig15321|Mytilus_galloprovincialis|GA36C|Allele_1
CACC
>Contig15321|Mytilus_galloprovincialis|GA36C|Allele_2
TGCC
>Contig15321|Mytilus_edulis|GA36E|Allele_1
CGCT
>Contig15321|Mytilus_edulis|GA36E|Allele_2
CGCT
>Contig15321|Mytilus_edulis|GA36M|Allele_1
CGCT
>Contig15321|Mytilus_edulis|GA36M|Allele_2
CGTT
>Contig15334|Mytilus_trossulus|GA36K|Allele_1
CCCCCAAAAGTCG
>Contig15334|Mytilus_trossulus|GA36K|Allele_2
CCTTTGCGATTTG
>Contig15334|Mytilus_trossulus|GA36L|Allele_1
TATCCAAAATCCG
>Contig15334|Mytilus_trossulus|GA36L|Allele_2
TCTCCAAGATTCG
>Contig15334|Mytilus_galloprovincialis|GA36A|Allele_1
CCCCCAAGATTCG
>Contig15334|Mytilus_galloprovincialis|GA36A|Allele_2
TCTTTACGATTCG
>Contig15334|Mytilus_galloprovincialis|GA36C|Allele_1
CACCCAAGAGCCG
>Contig15334|Mytilus_galloprovincialis|GA36C|Allele_2
TCTCCGCGTTTCG
>Contig15334|Mytilus_edulis|GA36E|Allele_1
TACCCAAGAGCCG
>Contig15334|Mytilus_edulis|GA36E|Allele_2
TCTCCGCGATTCG
>Contig15334|Mytilus_edulis|GA36M|Allele_1
CCTCCAAATGCCA
>Contig15334|Mytilus_edulis|GA36M|Allele_2
CCTTTGCATGTTG
>Contig15356|Mytilus_trossulus|GA36K|Allele_1
TAGGAAAGCAC
>Contig15356|Mytilus_trossulus|GA36K|Allele_2
TAGGAAAGCAC
>Contig15356|Mytilus_trossulus|GA36L|Allele_1
TAGGAAAGCAC
>Contig15356|Mytilus_trossulus|GA36L|Allele_2
TAGGAAAGCGC
>Contig15356|Mytilus_galloprovincialis|GA36A|Allele_1
CAGGAAAGCAC
>Contig15356|Mytilus_galloprovincialis|GA36A|Allele_2
TAGGAAAGCGC
>Contig15356|Mytilus_galloprovincialis|GA36C|Allele_1
TAGGAAAGCAC
>Contig15356|Mytilus_galloprovincialis|GA36C|Allele_2
TAGGGAAGTGC
>Contig15356|Mytilus_edulis|GA36E|Allele_1
TACAAAAACAC
>Contig15356|Mytilus_edulis|GA36E|Allele_2
TAGGATGGCGC
>Contig15356|Mytilus_edulis|GA36M|Allele_1
TAGGAAAACAC
>Contig15356|Mytilus_edulis|GA36M|Allele_2
TCGGAAAGCGT
>Contig15375|Mytilus_trossulus|GA36K|Allele_1
AAACACACTCGAAGCACA
>Contig15375|Mytilus_trossulus|GA36K|Allele_2
AATCACTTTTGAGGCCCA
>Contig15375|Mytilus_trossulus|GA36L|Allele_1
GCATTCTTTCAAGAAACA
>Contig15375|Mytilus_trossulus|GA36L|Allele_2
GCATTCTTTCGAGGCACA
>Contig15375|Mytilus_galloprovincialis|GA36A|Allele_1
AATCACACTCGAGGCATG
>Contig15375|Mytilus_galloprovincialis|GA36A|Allele_2
AATCACACTTGAGGCCTG
>Contig15375|Mytilus_galloprovincialis|GA36C|Allele_1
AATCACACCCAAAAAACA
>Contig15375|Mytilus_galloprovincialis|GA36C|Allele_2
AATTACTTTCGAGGCACA
>Contig15375|Mytilus_edulis|GA36E|Allele_1
AATCAAACTCAAGACATG
>Contig15375|Mytilus_edulis|GA36E|Allele_2
AATCACACTCGAGGCATG
>Contig15375|Mytilus_edulis|GA36M|Allele_1
AAACACACTCAAGACACA
>Contig15375|Mytilus_edulis|GA36M|Allele_2
GCTTTCTTTTGGGGCATA
>Contig1538|Mytilus_trossulus|GA36K|Allele_1
GC
>Contig1538|Mytilus_trossulus|GA36K|Allele_2
GC
>Contig1538|Mytilus_trossulus|GA36L|Allele_1
AC
>Contig1538|Mytilus_trossulus|GA36L|Allele_2
GT
>Contig1538|Mytilus_galloprovincialis|GA36A|Allele_1
GC
>Contig1538|Mytilus_galloprovincialis|GA36A|Allele_2
GC
>Contig1538|Mytilus_galloprovincialis|GA36C|Allele_1
AC
>Contig1538|Mytilus_galloprovincialis|GA36C|Allele_2
GT
>Contig1538|Mytilus_edulis|GA36E|Allele_1
AT
>Contig1538|Mytilus_edulis|GA36E|Allele_2
AT
>Contig1538|Mytilus_edulis|GA36M|Allele_1
AT
>Contig1538|Mytilus_edulis|GA36M|Allele_2
AT
>Contig15462|Mytilus_trossulus|GA36K|Allele_1
CCAAGATCACCAAAAAC
>Contig15462|Mytilus_trossulus|GA36K|Allele_2
TTCGTGTTGCTGGTTTC
>Contig15462|Mytilus_trossulus|GA36L|Allele_1
TCCATATCACCAAAAAC
>Contig15462|Mytilus_trossulus|GA36L|Allele_2
TTCGTATTACTGGAATC
>Contig15462|Mytilus_galloprovincialis|GA36A|Allele_1
CTAAGGTCGCCGGTTAC
>Contig15462|Mytilus_galloprovincialis|GA36A|Allele_2
CTAAGGTCGTCGGTTAT
>Contig15462|Mytilus_galloprovincialis|GA36C|Allele_1
CCAAGACCACCAAAAAC
>Contig15462|Mytilus_galloprovincialis|GA36C|Allele_2
TTCGTGTTGCTGGTTTC
>Contig15462|Mytilus_edulis|GA36E|Allele_1
TCCGTACTACTAAAATC
>Contig15462|Mytilus_edulis|GA36E|Allele_2
TCCGTATTACTAAAATC
>Contig15462|Mytilus_edulis|GA36M|Allele_1
TCCGTACTACTAAAATC
>Contig15462|Mytilus_edulis|GA36M|Allele_2
TCCGTATTACTAAAATC
>Contig15505|Mytilus_trossulus|GA36K|Allele_1
CA
>Contig15505|Mytilus_trossulus|GA36K|Allele_2
CC
>Contig15505|Mytilus_trossulus|GA36L|Allele_1
CA
>Contig15505|Mytilus_trossulus|GA36L|Allele_2
CC
>Contig15505|Mytilus_galloprovincialis|GA36A|Allele_1
CC
>Contig15505|Mytilus_galloprovincialis|GA36A|Allele_2
CC
>Contig15505|Mytilus_galloprovincialis|GA36C|Allele_1
CA
>Contig15505|Mytilus_galloprovincialis|GA36C|Allele_2
TC
>Contig15505|Mytilus_edulis|GA36E|Allele_1
CA
>Contig15505|Mytilus_edulis|GA36E|Allele_2
CC
>Contig15505|Mytilus_edulis|GA36M|Allele_1
CA
>Contig15505|Mytilus_edulis|GA36M|Allele_2
CC
>Contig15512|Mytilus_trossulus|GA36K|Allele_1
GAACT
>Contig15512|Mytilus_trossulus|GA36K|Allele_2
GGACT
>Contig15512|Mytilus_trossulus|GA36L|Allele_1
GAACT
>Contig15512|Mytilus_trossulus|GA36L|Allele_2
GGACT
>Contig15512|Mytilus_galloprovincialis|GA36A|Allele_1
AGACT
>Contig15512|Mytilus_galloprovincialis|GA36A|Allele_2
AGGCT
>Contig15512|Mytilus_galloprovincialis|GA36C|Allele_1
GAACG
>Contig15512|Mytilus_galloprovincialis|GA36C|Allele_2
GGATT
>Contig15512|Mytilus_edulis|GA36E|Allele_1
GAACT
>Contig15512|Mytilus_edulis|GA36E|Allele_2
GGACT
>Contig15512|Mytilus_edulis|GA36M|Allele_1
GAACT
>Contig15512|Mytilus_edulis|GA36M|Allele_2
GAACT
>Contig15515|Mytilus_trossulus|GA36K|Allele_1
ACGCAAATC
>Contig15515|Mytilus_trossulus|GA36K|Allele_2
CCGCGGGTC
>Contig15515|Mytilus_trossulus|GA36L|Allele_1
ACGCAAACC
>Contig15515|Mytilus_trossulus|GA36L|Allele_2
ACGGGGGTC
>Contig15515|Mytilus_galloprovincialis|GA36A|Allele_1
ACGGGGATC
>Contig15515|Mytilus_galloprovincialis|GA36A|Allele_2
CCGGGGGTC
>Contig15515|Mytilus_galloprovincialis|GA36C|Allele_1
CCGCGGATC
>Contig15515|Mytilus_galloprovincialis|GA36C|Allele_2
CCGCGGATC
>Contig15515|Mytilus_edulis|GA36E|Allele_1
CCGCAAATC
>Contig15515|Mytilus_edulis|GA36E|Allele_2
CCGCAAATC
>Contig15515|Mytilus_edulis|GA36M|Allele_1
ACACAAACC
>Contig15515|Mytilus_edulis|GA36M|Allele_2
ATAGAGGTT
>Contig15520|Mytilus_trossulus|GA36K|Allele_1
AAG
>Contig15520|Mytilus_trossulus|GA36K|Allele_2
AAG
>Contig15520|Mytilus_trossulus|GA36L|Allele_1
AAA
>Contig15520|Mytilus_trossulus|GA36L|Allele_2
AAG
>Contig15520|Mytilus_galloprovincialis|GA36A|Allele_1
AAG
>Contig15520|Mytilus_galloprovincialis|GA36A|Allele_2
AAG
>Contig15520|Mytilus_galloprovincialis|GA36C|Allele_1
AAG
>Contig15520|Mytilus_galloprovincialis|GA36C|Allele_2
AAG
>Contig15520|Mytilus_edulis|GA36E|Allele_1
AAG
>Contig15520|Mytilus_edulis|GA36E|Allele_2
GAG
>Contig15520|Mytilus_edulis|GA36M|Allele_1
AAA
>Contig15520|Mytilus_edulis|GA36M|Allele_2
ACG
>Contig15521|Mytilus_trossulus|GA36K|Allele_1
TGCTT
>Contig15521|Mytilus_trossulus|GA36K|Allele_2
TGTTT
>Contig15521|Mytilus_trossulus|GA36L|Allele_1
TGTTC
>Contig15521|Mytilus_trossulus|GA36L|Allele_2
TGTTT
>Contig15521|Mytilus_galloprovincialis|GA36A|Allele_1
TGCTC
>Contig15521|Mytilus_galloprovincialis|GA36A|Allele_2
TGTTT
>Contig15521|Mytilus_galloprovincialis|GA36C|Allele_1
TGTCT
>Contig15521|Mytilus_galloprovincialis|GA36C|Allele_2
TGTTT
>Contig15521|Mytilus_edulis|GA36E|Allele_1
AACTT
>Contig15521|Mytilus_edulis|GA36E|Allele_2
TGTTT
>Contig15521|Mytilus_edulis|GA36M|Allele_1
TGCTT
>Contig15521|Mytilus_edulis|GA36M|Allele_2
TGTTT
>Contig15528|Mytilus_trossulus|GA36K|Allele_1
CA
>Contig15528|Mytilus_trossulus|GA36K|Allele_2
TA
>Contig15528|Mytilus_trossulus|GA36L|Allele_1
CA
>Contig15528|Mytilus_trossulus|GA36L|Allele_2
TT
>Contig15528|Mytilus_galloprovincialis|GA36A|Allele_1
CA
>Contig15528|Mytilus_galloprovincialis|GA36A|Allele_2
TT
>Contig15528|Mytilus_galloprovincialis|GA36C|Allele_1
TT
>Contig15528|Mytilus_galloprovincialis|GA36C|Allele_2
TT
>Contig15528|Mytilus_edulis|GA36E|Allele_1
CA
>Contig15528|Mytilus_edulis|GA36E|Allele_2
TT
>Contig15528|Mytilus_edulis|GA36M|Allele_1
TT
>Contig15528|Mytilus_edulis|GA36M|Allele_2
TT
>Contig15541|Mytilus_trossulus|GA36K|Allele_1
CACGGAAAA
>Contig15541|Mytilus_trossulus|GA36K|Allele_2
CACTGAGGG
>Contig15541|Mytilus_trossulus|GA36L|Allele_1
CACGGAGAA
>Contig15541|Mytilus_trossulus|GA36L|Allele_2
CACTGGGAG
>Contig15541|Mytilus_galloprovincialis|GA36A|Allele_1
CACGGAAAA
>Contig15541|Mytilus_galloprovincialis|GA36A|Allele_2
CACGGGGAA
>Contig15541|Mytilus_galloprovincialis|GA36C|Allele_1
CACTAAAAA
>Contig15541|Mytilus_galloprovincialis|GA36C|Allele_2
CGCTGAGAG
>Contig15541|Mytilus_edulis|GA36E|Allele_1
CAATGAGAG
>Contig15541|Mytilus_edulis|GA36E|Allele_2
TACTGAGAG
>Contig15541|Mytilus_edulis|GA36M|Allele_1
CACTGAGAG
>Contig15541|Mytilus_edulis|GA36M|Allele_2
CGCTGAGGG
>Contig15544|Mytilus_trossulus|GA36K|Allele_1
ATA
>Contig15544|Mytilus_trossulus|GA36K|Allele_2
ATA
>Contig15544|Mytilus_trossulus|GA36L|Allele_1
ATA
>Contig15544|Mytilus_trossulus|GA36L|Allele_2
ATG
>Contig15544|Mytilus_galloprovincialis|GA36A|Allele_1
ATA
>Contig15544|Mytilus_galloprovincialis|GA36A|Allele_2
ATA
>Contig15544|Mytilus_galloprovincialis|GA36C|Allele_1
ATA
>Contig15544|Mytilus_galloprovincialis|GA36C|Allele_2
CTA
>Contig15544|Mytilus_edulis|GA36E|Allele_1
ACG
>Contig15544|Mytilus_edulis|GA36E|Allele_2
ATG
>Contig15544|Mytilus_edulis|GA36M|Allele_1
ATA
>Contig15544|Mytilus_edulis|GA36M|Allele_2
ATG
>Contig15546|Mytilus_trossulus|GA36K|Allele_1
CGAACCTCAAGCACTCATCGAA
>Contig15546|Mytilus_trossulus|GA36K|Allele_2
TGGATCTTACTCGTTCATCGAA
>Contig15546|Mytilus_trossulus|GA36L|Allele_1
CAAACCTCAAGCACTCATCGAA
>Contig15546|Mytilus_trossulus|GA36L|Allele_2
CGGATCTTACTCGCTCATCGAA
>Contig15546|Mytilus_galloprovincialis|GA36A|Allele_1
CAAACCTCAAGCACTCATCGAA
>Contig15546|Mytilus_galloprovincialis|GA36A|Allele_2
CGGGTCTTACTTGTTCATCGAA
>Contig15546|Mytilus_galloprovincialis|GA36C|Allele_1
CAAATCTCACGCGTTAATCGAA
>Contig15546|Mytilus_galloprovincialis|GA36C|Allele_2
TAAGTCTCGCGTGTTCATCGAC
>Contig15546|Mytilus_edulis|GA36E|Allele_1
CAAATCCCACGCGTTAACCGAA
>Contig15546|Mytilus_edulis|GA36E|Allele_2
TAAATTTCACGCGTTCATCGGC
>Contig15546|Mytilus_edulis|GA36M|Allele_1
CAAATCTCACGCGTGCATCAAA
>Contig15546|Mytilus_edulis|GA36M|Allele_2
TAAATCTCGCGCGTTCGTTGAA
>Contig15558|Mytilus_trossulus|GA36K|Allele_1
GTATC
>Contig15558|Mytilus_trossulus|GA36K|Allele_2
GTATC
>Contig15558|Mytilus_trossulus|GA36L|Allele_1
ACACC
>Contig15558|Mytilus_trossulus|GA36L|Allele_2
GTCTT
>Contig15558|Mytilus_galloprovincialis|GA36A|Allele_1
GTATC
>Contig15558|Mytilus_galloprovincialis|GA36A|Allele_2
GTATC
>Contig15558|Mytilus_galloprovincialis|GA36C|Allele_1
GTATC
>Contig15558|Mytilus_galloprovincialis|GA36C|Allele_2
GTATC
>Contig15558|Mytilus_edulis|GA36E|Allele_1
ACACC
>Contig15558|Mytilus_edulis|GA36E|Allele_2
ACCTT
>Contig15558|Mytilus_edulis|GA36M|Allele_1
ACATC
>Contig15558|Mytilus_edulis|GA36M|Allele_2
ACCTC
>Contig1556|Mytilus_trossulus|GA36K|Allele_1
AAGTAAT
>Contig1556|Mytilus_trossulus|GA36K|Allele_2
AGGTAAT
>Contig1556|Mytilus_trossulus|GA36L|Allele_1
AAATAAC
>Contig1556|Mytilus_trossulus|GA36L|Allele_2
AAGTAAT
>Contig1556|Mytilus_galloprovincialis|GA36A|Allele_1
AAGTAAT
>Contig1556|Mytilus_galloprovincialis|GA36A|Allele_2
AGGTCAT
>Contig1556|Mytilus_galloprovincialis|GA36C|Allele_1
AAGTAAT
>Contig1556|Mytilus_galloprovincialis|GA36C|Allele_2
AAGTATT
>Contig1556|Mytilus_edulis|GA36E|Allele_1
GAACAAC
>Contig1556|Mytilus_edulis|GA36E|Allele_2
GAACAAC
>Contig1556|Mytilus_edulis|GA36M|Allele_1
GAACAAC
>Contig1556|Mytilus_edulis|GA36M|Allele_2
GAACAAC
>Contig15590|Mytilus_trossulus|GA36K|Allele_1
CA
>Contig15590|Mytilus_trossulus|GA36K|Allele_2
CA
>Contig15590|Mytilus_trossulus|GA36L|Allele_1
CA
>Contig15590|Mytilus_trossulus|GA36L|Allele_2
CA
>Contig15590|Mytilus_galloprovincialis|GA36A|Allele_1
CA
>Contig15590|Mytilus_galloprovincialis|GA36A|Allele_2
CA
>Contig15590|Mytilus_galloprovincialis|GA36C|Allele_1
AA
>Contig15590|Mytilus_galloprovincialis|GA36C|Allele_2
CA
>Contig15590|Mytilus_edulis|GA36E|Allele_1
CA
>Contig15590|Mytilus_edulis|GA36E|Allele_2
CG
>Contig15590|Mytilus_edulis|GA36M|Allele_1
CA
>Contig15590|Mytilus_edulis|GA36M|Allele_2
CA
>Contig15594|Mytilus_trossulus|GA36K|Allele_1
ATTCCGTTACTGCA
>Contig15594|Mytilus_trossulus|GA36K|Allele_2
ATTTTGTTACTGTA
>Contig15594|Mytilus_trossulus|GA36L|Allele_1
ATTCTGTCACTGTA
>Contig15594|Mytilus_trossulus|GA36L|Allele_2
GTTTTGTTACTGTA
>Contig15594|Mytilus_galloprovincialis|GA36A|Allele_1
GTTCCGCCACTACA
>Contig15594|Mytilus_galloprovincialis|GA36A|Allele_2
GTTCTGTTACTGCA
>Contig15594|Mytilus_galloprovincialis|GA36C|Allele_1
ATCCTATCACTACA
>Contig15594|Mytilus_galloprovincialis|GA36C|Allele_2
ATTCTATCATTGTA
>Contig15594|Mytilus_edulis|GA36E|Allele_1
AACCTATCACTACA
>Contig15594|Mytilus_edulis|GA36E|Allele_2
ATTCTGTCGTTACA
>Contig15594|Mytilus_edulis|GA36M|Allele_1
ATTCTATCACCACA
>Contig15594|Mytilus_edulis|GA36M|Allele_2
ATTTTATCATTGCT
>Contig15601|Mytilus_trossulus|GA36K|Allele_1
CTACCACCCCTCTAAAG
>Contig15601|Mytilus_trossulus|GA36K|Allele_2
TTACCTTTTTTCTTACG
>Contig15601|Mytilus_trossulus|GA36L|Allele_1
CCACCTCTTCTCTTAAG
>Contig15601|Mytilus_trossulus|GA36L|Allele_2
TTACTTTTTTTTTTGAT
>Contig15601|Mytilus_galloprovincialis|GA36A|Allele_1
CCACTTCCTTTCTTGAG
>Contig15601|Mytilus_galloprovincialis|GA36A|Allele_2
TTACTTCTTTTCTTGCT
>Contig15601|Mytilus_galloprovincialis|GA36C|Allele_1
CTACCTCCCCCCTAAAG
>Contig15601|Mytilus_galloprovincialis|GA36C|Allele_2
CTACCTTTTTTCTAAAG
>Contig15601|Mytilus_edulis|GA36E|Allele_1
CCAACTCCCCTCCAAAG
>Contig15601|Mytilus_edulis|GA36E|Allele_2
CTACCTTTTTTTTTGCG
>Contig15601|Mytilus_edulis|GA36M|Allele_1
CTACCACCCCCCCAAAG
>Contig15601|Mytilus_edulis|GA36M|Allele_2
CTGCTTTTTTTTTTGAG
>Contig15606|Mytilus_trossulus|GA36K|Allele_1
ACTACGGCT
>Contig15606|Mytilus_trossulus|GA36K|Allele_2
ACTACGGCT
>Contig15606|Mytilus_trossulus|GA36L|Allele_1
ACTTTGGCC
>Contig15606|Mytilus_trossulus|GA36L|Allele_2
ACTTTGGCC
>Contig15606|Mytilus_galloprovincialis|GA36A|Allele_1
ACCTTGACC
>Contig15606|Mytilus_galloprovincialis|GA36A|Allele_2
GCTTTGGCC
>Contig15606|Mytilus_galloprovincialis|GA36C|Allele_1
GCTACAGCT
>Contig15606|Mytilus_galloprovincialis|GA36C|Allele_2
GCTACAGCT
>Contig15606|Mytilus_edulis|GA36E|Allele_1
ACTACGGCC
>Contig15606|Mytilus_edulis|GA36E|Allele_2
GCTTTGGCT
>Contig15606|Mytilus_edulis|GA36M|Allele_1
GATACGACC
>Contig15606|Mytilus_edulis|GA36M|Allele_2
GCTTTGGTT
>Contig15610|Mytilus_trossulus|GA36K|Allele_1
CCTC
>Contig15610|Mytilus_trossulus|GA36K|Allele_2
CGTC
>Contig15610|Mytilus_trossulus|GA36L|Allele_1
CCTC
>Contig15610|Mytilus_trossulus|GA36L|Allele_2
CCTC
>Contig15610|Mytilus_galloprovincialis|GA36A|Allele_1
CCAC
>Contig15610|Mytilus_galloprovincialis|GA36A|Allele_2
CCTC
>Contig15610|Mytilus_galloprovincialis|GA36C|Allele_1
CCTC
>Contig15610|Mytilus_galloprovincialis|GA36C|Allele_2
CGTC
>Contig15610|Mytilus_edulis|GA36E|Allele_1
CCTC
>Contig15610|Mytilus_edulis|GA36E|Allele_2
TGTC
>Contig15610|Mytilus_edulis|GA36M|Allele_1
CCTA
>Contig15610|Mytilus_edulis|GA36M|Allele_2
CCTC
>Contig15623|Mytilus_trossulus|GA36K|Allele_1
TATG
>Contig15623|Mytilus_trossulus|GA36K|Allele_2
TATG
>Contig15623|Mytilus_trossulus|GA36L|Allele_1
TATG
>Contig15623|Mytilus_trossulus|GA36L|Allele_2
TATG
>Contig15623|Mytilus_galloprovincialis|GA36A|Allele_1
TATG
>Contig15623|Mytilus_galloprovincialis|GA36A|Allele_2
TATG
>Contig15623|Mytilus_galloprovincialis|GA36C|Allele_1
TATG
>Contig15623|Mytilus_galloprovincialis|GA36C|Allele_2
TATG
>Contig15623|Mytilus_edulis|GA36E|Allele_1
CATA
>Contig15623|Mytilus_edulis|GA36E|Allele_2
TTTG
>Contig15623|Mytilus_edulis|GA36M|Allele_1
TAAG
>Contig15623|Mytilus_edulis|GA36M|Allele_2
TATG
>Contig15632|Mytilus_trossulus|GA36K|Allele_1
AGA
>Contig15632|Mytilus_trossulus|GA36K|Allele_2
GGA
>Contig15632|Mytilus_trossulus|GA36L|Allele_1
AGA
>Contig15632|Mytilus_trossulus|GA36L|Allele_2
GGG
>Contig15632|Mytilus_galloprovincialis|GA36A|Allele_1
AAA
>Contig15632|Mytilus_galloprovincialis|GA36A|Allele_2
AGA
>Contig15632|Mytilus_galloprovincialis|GA36C|Allele_1
GGA
>Contig15632|Mytilus_galloprovincialis|GA36C|Allele_2
GGA
>Contig15632|Mytilus_edulis|GA36E|Allele_1
AGA
>Contig15632|Mytilus_edulis|GA36E|Allele_2
GGG
>Contig15632|Mytilus_edulis|GA36M|Allele_1
AGA
>Contig15632|Mytilus_edulis|GA36M|Allele_2
AGA
>Contig1565|Mytilus_trossulus|GA36K|Allele_1
TC
>Contig1565|Mytilus_trossulus|GA36K|Allele_2
TT
>Contig1565|Mytilus_trossulus|GA36L|Allele_1
TC
>Contig1565|Mytilus_trossulus|GA36L|Allele_2
TC
>Contig1565|Mytilus_galloprovincialis|GA36A|Allele_1
GC
>Contig1565|Mytilus_galloprovincialis|GA36A|Allele_2
TC
>Contig1565|Mytilus_galloprovincialis|GA36C|Allele_1
GC
>Contig1565|Mytilus_galloprovincialis|GA36C|Allele_2
GC
>Contig1565|Mytilus_edulis|GA36E|Allele_1
GC
>Contig1565|Mytilus_edulis|GA36E|Allele_2
GC
>Contig1565|Mytilus_edulis|GA36M|Allele_1
GC
>Contig1565|Mytilus_edulis|GA36M|Allele_2
GT
>Contig15660|Mytilus_trossulus|GA36K|Allele_1
ACT
>Contig15660|Mytilus_trossulus|GA36K|Allele_2
TCT
>Contig15660|Mytilus_trossulus|GA36L|Allele_1
ACA
>Contig15660|Mytilus_trossulus|GA36L|Allele_2
TCT
>Contig15660|Mytilus_galloprovincialis|GA36A|Allele_1
ACT
>Contig15660|Mytilus_galloprovincialis|GA36A|Allele_2
TCT
>Contig15660|Mytilus_galloprovincialis|GA36C|Allele_1
ACT
>Contig15660|Mytilus_galloprovincialis|GA36C|Allele_2
ACT
>Contig15660|Mytilus_edulis|GA36E|Allele_1
ACA
>Contig15660|Mytilus_edulis|GA36E|Allele_2
TCT
>Contig15660|Mytilus_edulis|GA36M|Allele_1
ACT
>Contig15660|Mytilus_edulis|GA36M|Allele_2
TTT
>Contig15677|Mytilus_trossulus|GA36K|Allele_1
ACAC
>Contig15677|Mytilus_trossulus|GA36K|Allele_2
ACGC
>Contig15677|Mytilus_trossulus|GA36L|Allele_1
ACGC
>Contig15677|Mytilus_trossulus|GA36L|Allele_2
ATGC
>Contig15677|Mytilus_galloprovincialis|GA36A|Allele_1
ACAC
>Contig15677|Mytilus_galloprovincialis|GA36A|Allele_2
ACAC
>Contig15677|Mytilus_galloprovincialis|GA36C|Allele_1
ACGC
>Contig15677|Mytilus_galloprovincialis|GA36C|Allele_2
ACGC
>Contig15677|Mytilus_edulis|GA36E|Allele_1
ATGC
>Contig15677|Mytilus_edulis|GA36E|Allele_2
TTGC
>Contig15677|Mytilus_edulis|GA36M|Allele_1
TTGA
>Contig15677|Mytilus_edulis|GA36M|Allele_2
TTGC
>Contig15690|Mytilus_trossulus|GA36K|Allele_1
CCACCAA
>Contig15690|Mytilus_trossulus|GA36K|Allele_2
TCGCCCG
>Contig15690|Mytilus_trossulus|GA36L|Allele_1
CCACCCG
>Contig15690|Mytilus_trossulus|GA36L|Allele_2
TCGCCCG
>Contig15690|Mytilus_galloprovincialis|GA36A|Allele_1
CCGCCAG
>Contig15690|Mytilus_galloprovincialis|GA36A|Allele_2
CCGCCAG
>Contig15690|Mytilus_galloprovincialis|GA36C|Allele_1
CCGCCAG
>Contig15690|Mytilus_galloprovincialis|GA36C|Allele_2
TCGCCAG
>Contig15690|Mytilus_edulis|GA36E|Allele_1
CCGCCAA
>Contig15690|Mytilus_edulis|GA36E|Allele_2
CCGCCAA
>Contig15690|Mytilus_edulis|GA36M|Allele_1
CCACCAA
>Contig15690|Mytilus_edulis|GA36M|Allele_2
TGGTTCG
>Contig15702|Mytilus_trossulus|GA36K|Allele_1
CTCCGAAGAGC
>Contig15702|Mytilus_trossulus|GA36K|Allele_2
TTTCGGAGAGT
>Contig15702|Mytilus_trossulus|GA36L|Allele_1
CTCCGAAGAGT
>Contig15702|Mytilus_trossulus|GA36L|Allele_2
TTTCGGAGAGT
>Contig15702|Mytilus_galloprovincialis|GA36A|Allele_1
CCCCAGAGAAT
>Contig15702|Mytilus_galloprovincialis|GA36A|Allele_2
TTTTGGAGAGT
>Contig15702|Mytilus_galloprovincialis|GA36C|Allele_1
TTTTGAAGAAT
>Contig15702|Mytilus_galloprovincialis|GA36C|Allele_2
TTTTGGAGAGT
>Contig15702|Mytilus_edulis|GA36E|Allele_1
TTTCGAAGAGT
>Contig15702|Mytilus_edulis|GA36E|Allele_2
TTTTGGAGAGT
>Contig15702|Mytilus_edulis|GA36M|Allele_1
TTTCGGAAGGC
>Contig15702|Mytilus_edulis|GA36M|Allele_2
TTTCGGGGGGT
>Contig15711|Mytilus_trossulus|GA36K|Allele_1
ATTAA
>Contig15711|Mytilus_trossulus|GA36K|Allele_2
ATTAG
>Contig15711|Mytilus_trossulus|GA36L|Allele_1
ATTGG
>Contig15711|Mytilus_trossulus|GA36L|Allele_2
ATTGG
>Contig15711|Mytilus_galloprovincialis|GA36A|Allele_1
ATTAG
>Contig15711|Mytilus_galloprovincialis|GA36A|Allele_2
ATTAG
>Contig15711|Mytilus_galloprovincialis|GA36C|Allele_1
AATAA
>Contig15711|Mytilus_galloprovincialis|GA36C|Allele_2
ATTAG
>Contig15711|Mytilus_edulis|GA36E|Allele_1
CTGGG
>Contig15711|Mytilus_edulis|GA36E|Allele_2
CTGGG
>Contig15711|Mytilus_edulis|GA36M|Allele_1
ATGAG
>Contig15711|Mytilus_edulis|GA36M|Allele_2
ATTGG
>Contig15715|Mytilus_trossulus|GA36K|Allele_1
GTCTAGACTTT
>Contig15715|Mytilus_trossulus|GA36K|Allele_2
GTTTAGACTTT
>Contig15715|Mytilus_trossulus|GA36L|Allele_1
GTCTAGACTTT
>Contig15715|Mytilus_trossulus|GA36L|Allele_2
GTTTCGTCTTT
>Contig15715|Mytilus_galloprovincialis|GA36A|Allele_1
GTCTAGACTTT
>Contig15715|Mytilus_galloprovincialis|GA36A|Allele_2
GTTTAGACTTT
>Contig15715|Mytilus_galloprovincialis|GA36C|Allele_1
GCCTAGACTTT
>Contig15715|Mytilus_galloprovincialis|GA36C|Allele_2
GTCTAGACTTT
>Contig15715|Mytilus_edulis|GA36E|Allele_1
ATTACATCCGA
>Contig15715|Mytilus_edulis|GA36E|Allele_2
GTTACGTCCTT
>Contig15715|Mytilus_edulis|GA36M|Allele_1
ATTACGTCCTT
>Contig15715|Mytilus_edulis|GA36M|Allele_2
ATTACGTTTTT
>Contig15716|Mytilus_trossulus|GA36K|Allele_1
GCTATAA
>Contig15716|Mytilus_trossulus|GA36K|Allele_2
GCTATAA
>Contig15716|Mytilus_trossulus|GA36L|Allele_1
GCTATAA
>Contig15716|Mytilus_trossulus|GA36L|Allele_2
GCTATAA
>Contig15716|Mytilus_galloprovincialis|GA36A|Allele_1
GCTATAA
>Contig15716|Mytilus_galloprovincialis|GA36A|Allele_2
GCTATAA
>Contig15716|Mytilus_galloprovincialis|GA36C|Allele_1
GCTATAA
>Contig15716|Mytilus_galloprovincialis|GA36C|Allele_2
GCTATAA
>Contig15716|Mytilus_edulis|GA36E|Allele_1
ACTAAAA
>Contig15716|Mytilus_edulis|GA36E|Allele_2
ACTAAAA
>Contig15716|Mytilus_edulis|GA36M|Allele_1
ACGATAA
>Contig15716|Mytilus_edulis|GA36M|Allele_2
GTTGTGT
>Contig157253|Mytilus_trossulus|GA36K|Allele_1
TC
>Contig157253|Mytilus_trossulus|GA36K|Allele_2
TC
>Contig157253|Mytilus_trossulus|GA36L|Allele_1
GC
>Contig157253|Mytilus_trossulus|GA36L|Allele_2
TT
>Contig157253|Mytilus_galloprovincialis|GA36A|Allele_1
TC
>Contig157253|Mytilus_galloprovincialis|GA36A|Allele_2
TC
>Contig157253|Mytilus_galloprovincialis|GA36C|Allele_1
GC
>Contig157253|Mytilus_galloprovincialis|GA36C|Allele_2
TT
>Contig157253|Mytilus_edulis|GA36E|Allele_1
GT
>Contig157253|Mytilus_edulis|GA36E|Allele_2
GT
>Contig157253|Mytilus_edulis|GA36M|Allele_1
GT
>Contig157253|Mytilus_edulis|GA36M|Allele_2
GT
>Contig15758|Mytilus_trossulus|GA36K|Allele_1
TACACAATTTGAGTGA
>Contig15758|Mytilus_trossulus|GA36K|Allele_2
TACGCAATTTGGGTGA
>Contig15758|Mytilus_trossulus|GA36L|Allele_1
CACACAATATGAGGAA
>Contig15758|Mytilus_trossulus|GA36L|Allele_2
TACACGGTTTTGGTGG
>Contig15758|Mytilus_galloprovincialis|GA36A|Allele_1
TACACAATTTGAGTGA
>Contig15758|Mytilus_galloprovincialis|GA36A|Allele_2
TACGCAATTTGGGTGA
>Contig15758|Mytilus_galloprovincialis|GA36C|Allele_1
TACGCAATTTGGGTGA
>Contig15758|Mytilus_galloprovincialis|GA36C|Allele_2
TACGCAATTTGGGTGA
>Contig15758|Mytilus_edulis|GA36E|Allele_1
CAAATGGCAATGTGAG
>Contig15758|Mytilus_edulis|GA36E|Allele_2
CAAATGGTTTTGTGAG
>Contig15758|Mytilus_edulis|GA36M|Allele_1
CGAATGGCTATGTGAG
>Contig15758|Mytilus_edulis|GA36M|Allele_2
CGAATGGCTATGTGAG
>Contig15778|Mytilus_trossulus|GA36K|Allele_1
GTCTACGATTAAT
>Contig15778|Mytilus_trossulus|GA36K|Allele_2
TTTTATGGTTAAT
>Contig15778|Mytilus_trossulus|GA36L|Allele_1
GATTATGATTAAT
>Contig15778|Mytilus_trossulus|GA36L|Allele_2
TTTTGTGGTTAAT
>Contig15778|Mytilus_galloprovincialis|GA36A|Allele_1
GTCTACGGTTAAT
>Contig15778|Mytilus_galloprovincialis|GA36A|Allele_2
GTCTGTGGTTAAT
>Contig15778|Mytilus_galloprovincialis|GA36C|Allele_1
GTCTACGGATAAT
>Contig15778|Mytilus_galloprovincialis|GA36C|Allele_2
GTCTGTGGTTATT
>Contig15778|Mytilus_edulis|GA36E|Allele_1
TTTCATGATCAAT
>Contig15778|Mytilus_edulis|GA36E|Allele_2
TTTTATGATTAAT
>Contig15778|Mytilus_edulis|GA36M|Allele_1
TATTATCATCAAC
>Contig15778|Mytilus_edulis|GA36M|Allele_2
TATTATGATTGAT
>Contig15795|Mytilus_trossulus|GA36K|Allele_1
GGGTAGGTACTGTGCAAACAAAGGAAAG
>Contig15795|Mytilus_trossulus|GA36K|Allele_2
GGGTAGGTATTGTGCAAACAAGGGAAAG
>Contig15795|Mytilus_trossulus|GA36L|Allele_1
GGGTAAGTACTGTGCAAACAAAGGAAAA
>Contig15795|Mytilus_trossulus|GA36L|Allele_2
GGGTAGGTGTTGTGCAAACATAGGGCGG
>Contig15795|Mytilus_galloprovincialis|GA36A|Allele_1
GGGAAGGTATTGTGCAAACAAAAGAAAA
>Contig15795|Mytilus_galloprovincialis|GA36A|Allele_2
GGGTGGGTATTGTGCAAATAAGGGACGG
>Contig15795|Mytilus_galloprovincialis|GA36C|Allele_1
GGGTAAGTACTGCGCAAACAAAGAAAAA
>Contig15795|Mytilus_galloprovincialis|GA36C|Allele_2
GGGTAGGTACTGTGCAAACAAAGGAAAG
>Contig15795|Mytilus_edulis|GA36E|Allele_1
AAATAGGCGCCATAATTGTATGGGAAAG
>Contig15795|Mytilus_edulis|GA36E|Allele_2
GGGTAGGCGCCATGATTGTCTGGGGAGG
>Contig15795|Mytilus_edulis|GA36M|Allele_1
GGGTAGACGCCATGATTGTATGGGGAAA
>Contig15795|Mytilus_edulis|GA36M|Allele_2
GGGTAGGTGCCATGATTGTCTGGGGAGG
>Contig15832|Mytilus_trossulus|GA36K|Allele_1
CAT
>Contig15832|Mytilus_trossulus|GA36K|Allele_2
CGT
>Contig15832|Mytilus_trossulus|GA36L|Allele_1
CGT
>Contig15832|Mytilus_trossulus|GA36L|Allele_2
CGT
>Contig15832|Mytilus_galloprovincialis|GA36A|Allele_1
CAT
>Contig15832|Mytilus_galloprovincialis|GA36A|Allele_2
CAT
>Contig15832|Mytilus_galloprovincialis|GA36C|Allele_1
CAT
>Contig15832|Mytilus_galloprovincialis|GA36C|Allele_2
CAT
>Contig15832|Mytilus_edulis|GA36E|Allele_1
CGT
>Contig15832|Mytilus_edulis|GA36E|Allele_2
TGT
>Contig15832|Mytilus_edulis|GA36M|Allele_1
CGC
>Contig15832|Mytilus_edulis|GA36M|Allele_2
CGC
>Contig15867|Mytilus_trossulus|GA36K|Allele_1
TGAAATATTTTGCG
>Contig15867|Mytilus_trossulus|GA36K|Allele_2
TGAGATATTTTGCG
>Contig15867|Mytilus_trossulus|GA36L|Allele_1
TAAGATATTTTGCG
>Contig15867|Mytilus_trossulus|GA36L|Allele_2
TGGGCTATTTTGCG
>Contig15867|Mytilus_galloprovincialis|GA36A|Allele_1
TGAGACACTTTGCG
>Contig15867|Mytilus_galloprovincialis|GA36A|Allele_2
TGAGACACTTTGCG
>Contig15867|Mytilus_galloprovincialis|GA36C|Allele_1
TGAGATACTTTGCG
>Contig15867|Mytilus_galloprovincialis|GA36C|Allele_2
TGAGATACTTTGCG
>Contig15867|Mytilus_edulis|GA36E|Allele_1
CAAAATATTCCCAA
>Contig15867|Mytilus_edulis|GA36E|Allele_2
TGGGCTCTTCTCAA
>Contig15867|Mytilus_edulis|GA36M|Allele_1
TAGGCTCTCCTCAA
>Contig15867|Mytilus_edulis|GA36M|Allele_2
TAGGCTCTTCTCAA
>Contig15885|Mytilus_trossulus|GA36K|Allele_1
TCC
>Contig15885|Mytilus_trossulus|GA36K|Allele_2
TCC
>Contig15885|Mytilus_trossulus|GA36L|Allele_1
TCC
>Contig15885|Mytilus_trossulus|GA36L|Allele_2
TCT
>Contig15885|Mytilus_galloprovincialis|GA36A|Allele_1
TCC
>Contig15885|Mytilus_galloprovincialis|GA36A|Allele_2
TCC
>Contig15885|Mytilus_galloprovincialis|GA36C|Allele_1
TCC
>Contig15885|Mytilus_galloprovincialis|GA36C|Allele_2
TCC
>Contig15885|Mytilus_edulis|GA36E|Allele_1
TCC
>Contig15885|Mytilus_edulis|GA36E|Allele_2
TCT
>Contig15885|Mytilus_edulis|GA36M|Allele_1
CCC
>Contig15885|Mytilus_edulis|GA36M|Allele_2
TTT
>Contig15920|Mytilus_trossulus|GA36K|Allele_1
TTTCTC
>Contig15920|Mytilus_trossulus|GA36K|Allele_2
TTTCTC
>Contig15920|Mytilus_trossulus|GA36L|Allele_1
CCCCAC
>Contig15920|Mytilus_trossulus|GA36L|Allele_2
TCTCTC
>Contig15920|Mytilus_galloprovincialis|GA36A|Allele_1
CTTCAC
>Contig15920|Mytilus_galloprovincialis|GA36A|Allele_2
CTTCTT
>Contig15920|Mytilus_galloprovincialis|GA36C|Allele_1
CCCCAC
>Contig15920|Mytilus_galloprovincialis|GA36C|Allele_2
CTTCAC
>Contig15920|Mytilus_edulis|GA36E|Allele_1
CTTCAC
>Contig15920|Mytilus_edulis|GA36E|Allele_2
TTTCTC
>Contig15920|Mytilus_edulis|GA36M|Allele_1
CTCCAC
>Contig15920|Mytilus_edulis|GA36M|Allele_2
CTTTAC
>Contig15946|Mytilus_trossulus|GA36K|Allele_1
GC
>Contig15946|Mytilus_trossulus|GA36K|Allele_2
GC
>Contig15946|Mytilus_trossulus|GA36L|Allele_1
GC
>Contig15946|Mytilus_trossulus|GA36L|Allele_2
GC
>Contig15946|Mytilus_galloprovincialis|GA36A|Allele_1
GC
>Contig15946|Mytilus_galloprovincialis|GA36A|Allele_2
GC
>Contig15946|Mytilus_galloprovincialis|GA36C|Allele_1
GC
>Contig15946|Mytilus_galloprovincialis|GA36C|Allele_2
GC
>Contig15946|Mytilus_edulis|GA36E|Allele_1
AC
>Contig15946|Mytilus_edulis|GA36E|Allele_2
GC
>Contig15946|Mytilus_edulis|GA36M|Allele_1
GC
>Contig15946|Mytilus_edulis|GA36M|Allele_2
GT
>Contig15947|Mytilus_trossulus|GA36K|Allele_1
GCT
>Contig15947|Mytilus_trossulus|GA36K|Allele_2
GCT
>Contig15947|Mytilus_trossulus|GA36L|Allele_1
GCT
>Contig15947|Mytilus_trossulus|GA36L|Allele_2
GTT
>Contig15947|Mytilus_galloprovincialis|GA36A|Allele_1
GCT
>Contig15947|Mytilus_galloprovincialis|GA36A|Allele_2
GTT
>Contig15947|Mytilus_galloprovincialis|GA36C|Allele_1
ACC
>Contig15947|Mytilus_galloprovincialis|GA36C|Allele_2
GCT
>Contig15947|Mytilus_edulis|GA36E|Allele_1
GCT
>Contig15947|Mytilus_edulis|GA36E|Allele_2
GCT
>Contig15947|Mytilus_edulis|GA36M|Allele_1
GCT
>Contig15947|Mytilus_edulis|GA36M|Allele_2
GTT
>Contig15970|Mytilus_trossulus|GA36K|Allele_1
AACTT
>Contig15970|Mytilus_trossulus|GA36K|Allele_2
AACTT
>Contig15970|Mytilus_trossulus|GA36L|Allele_1
AACTT
>Contig15970|Mytilus_trossulus|GA36L|Allele_2
AAGTT
>Contig15970|Mytilus_galloprovincialis|GA36A|Allele_1
AACTT
>Contig15970|Mytilus_galloprovincialis|GA36A|Allele_2
AACTT
>Contig15970|Mytilus_galloprovincialis|GA36C|Allele_1
AACTA
>Contig15970|Mytilus_galloprovincialis|GA36C|Allele_2
AAGTT
>Contig15970|Mytilus_edulis|GA36E|Allele_1
GGGCT
>Contig15970|Mytilus_edulis|GA36E|Allele_2
GGGTT
>Contig15970|Mytilus_edulis|GA36M|Allele_1
GGGCT
>Contig15970|Mytilus_edulis|GA36M|Allele_2
GGGTT
>Contig16012|Mytilus_trossulus|GA36K|Allele_1
AA
>Contig16012|Mytilus_trossulus|GA36K|Allele_2
TG
>Contig16012|Mytilus_trossulus|GA36L|Allele_1
AA
>Contig16012|Mytilus_trossulus|GA36L|Allele_2
AA
>Contig16012|Mytilus_galloprovincialis|GA36A|Allele_1
AA
>Contig16012|Mytilus_galloprovincialis|GA36A|Allele_2
AA
>Contig16012|Mytilus_galloprovincialis|GA36C|Allele_1
TA
>Contig16012|Mytilus_galloprovincialis|GA36C|Allele_2
TG
>Contig16012|Mytilus_edulis|GA36E|Allele_1
AA
>Contig16012|Mytilus_edulis|GA36E|Allele_2
TG
>Contig16012|Mytilus_edulis|GA36M|Allele_1
AA
>Contig16012|Mytilus_edulis|GA36M|Allele_2
TA
>Contig16061|Mytilus_trossulus|GA36K|Allele_1
ATAG
>Contig16061|Mytilus_trossulus|GA36K|Allele_2
TTAG
>Contig16061|Mytilus_trossulus|GA36L|Allele_1
ATAA
>Contig16061|Mytilus_trossulus|GA36L|Allele_2
TTAG
>Contig16061|Mytilus_galloprovincialis|GA36A|Allele_1
TCAA
>Contig16061|Mytilus_galloprovincialis|GA36A|Allele_2
TTCG
>Contig16061|Mytilus_galloprovincialis|GA36C|Allele_1
ATAG
>Contig16061|Mytilus_galloprovincialis|GA36C|Allele_2
TTAG
>Contig16061|Mytilus_edulis|GA36E|Allele_1
TCCA
>Contig16061|Mytilus_edulis|GA36E|Allele_2
TCCA
>Contig16061|Mytilus_edulis|GA36M|Allele_1
TCCA
>Contig16061|Mytilus_edulis|GA36M|Allele_2
TCCA
>Contig16099|Mytilus_trossulus|GA36K|Allele_1
AAAGC
>Contig16099|Mytilus_trossulus|GA36K|Allele_2
AAAGC
>Contig16099|Mytilus_trossulus|GA36L|Allele_1
GAAGA
>Contig16099|Mytilus_trossulus|GA36L|Allele_2
GAGGA
>Contig16099|Mytilus_galloprovincialis|GA36A|Allele_1
AAAGC
>Contig16099|Mytilus_galloprovincialis|GA36A|Allele_2
AGAGC
>Contig16099|Mytilus_galloprovincialis|GA36C|Allele_1
AAAGA
>Contig16099|Mytilus_galloprovincialis|GA36C|Allele_2
AAAGA
>Contig16099|Mytilus_edulis|GA36E|Allele_1
AAAAC
>Contig16099|Mytilus_edulis|GA36E|Allele_2
AGAGC
>Contig16099|Mytilus_edulis|GA36M|Allele_1
AAAGA
>Contig16099|Mytilus_edulis|GA36M|Allele_2
GAGGC
>Contig16109|Mytilus_trossulus|GA36K|Allele_1
TAAGCTTTACATAATTTGTA
>Contig16109|Mytilus_trossulus|GA36K|Allele_2
TGAGCTTTCCATAGTTTGTT
>Contig16109|Mytilus_trossulus|GA36L|Allele_1
CAAACTATACATAATTCGCT
>Contig16109|Mytilus_trossulus|GA36L|Allele_2
CGTATTTTCCATCATTTGTT
>Contig16109|Mytilus_galloprovincialis|GA36A|Allele_1
CGAACTTTACATAATTTGTT
>Contig16109|Mytilus_galloprovincialis|GA36A|Allele_2
CGAACTTTACCTAATTTTTT
>Contig16109|Mytilus_galloprovincialis|GA36C|Allele_1
CGAATCAGCTAACAACCGCA
>Contig16109|Mytilus_galloprovincialis|GA36C|Allele_2
TGTGTTATCTATCATTTGTA
>Contig16109|Mytilus_edulis|GA36E|Allele_1
TGAGCTTTACATAATTTGTT
>Contig16109|Mytilus_edulis|GA36E|Allele_2
TGAGCTTTACATAATTTGTT
>Contig16109|Mytilus_edulis|GA36M|Allele_1
TAAGCTTTCCAAAATTTTTT
>Contig16109|Mytilus_edulis|GA36M|Allele_2
TAAGCTTTCTATCGTTTTTT
>Contig16115|Mytilus_trossulus|GA36K|Allele_1
AAAA
>Contig16115|Mytilus_trossulus|GA36K|Allele_2
ACAA
>Contig16115|Mytilus_trossulus|GA36L|Allele_1
AAAA
>Contig16115|Mytilus_trossulus|GA36L|Allele_2
AAAA
>Contig16115|Mytilus_galloprovincialis|GA36A|Allele_1
AAAA
>Contig16115|Mytilus_galloprovincialis|GA36A|Allele_2
ACAA
>Contig16115|Mytilus_galloprovincialis|GA36C|Allele_1
GAAA
>Contig16115|Mytilus_galloprovincialis|GA36C|Allele_2
GAAA
>Contig16115|Mytilus_edulis|GA36E|Allele_1
AAAA
>Contig16115|Mytilus_edulis|GA36E|Allele_2
ACTG
>Contig16115|Mytilus_edulis|GA36M|Allele_1
AAAA
>Contig16115|Mytilus_edulis|GA36M|Allele_2
AAAA
>Contig16123|Mytilus_trossulus|GA36K|Allele_1
CATATCACGGATG
>Contig16123|Mytilus_trossulus|GA36K|Allele_2
CATATCGCGGATG
>Contig16123|Mytilus_trossulus|GA36L|Allele_1
CATATCAAGGATG
>Contig16123|Mytilus_trossulus|GA36L|Allele_2
CATATCGCGGATG
>Contig16123|Mytilus_galloprovincialis|GA36A|Allele_1
CATATCACGGATG
>Contig16123|Mytilus_galloprovincialis|GA36A|Allele_2
CATATTACGGCTG
>Contig16123|Mytilus_galloprovincialis|GA36C|Allele_1
CATATCACGAATG
>Contig16123|Mytilus_galloprovincialis|GA36C|Allele_2
TATATCACGGATG
>Contig16123|Mytilus_edulis|GA36E|Allele_1
CACACCGCGGACG
>Contig16123|Mytilus_edulis|GA36E|Allele_2
CTTACCGCGGATG
>Contig16123|Mytilus_edulis|GA36M|Allele_1
CATACCAAAGACG
>Contig16123|Mytilus_edulis|GA36M|Allele_2
CATGTCGCGGACT
>Contig16130|Mytilus_trossulus|GA36K|Allele_1
ATAACTCTCTAATTAA
>Contig16130|Mytilus_trossulus|GA36K|Allele_2
ATAACTCTCTATTTAA
>Contig16130|Mytilus_trossulus|GA36L|Allele_1
ATAACTCTCTATAAAA
>Contig16130|Mytilus_trossulus|GA36L|Allele_2
ATAACTCTCTATTTGT
>Contig16130|Mytilus_galloprovincialis|GA36A|Allele_1
ACAACTCACTAATTAA
>Contig16130|Mytilus_galloprovincialis|GA36A|Allele_2
GTAACTCTCTAATTAA
>Contig16130|Mytilus_galloprovincialis|GA36C|Allele_1
ACAACTCTCCATAAAA
>Contig16130|Mytilus_galloprovincialis|GA36C|Allele_2
ATAATTCTGTGTATAA
>Contig16130|Mytilus_edulis|GA36E|Allele_1
ATCACCCTCTATAAAA
>Contig16130|Mytilus_edulis|GA36E|Allele_2
ATCACTTTCTATTTGT
>Contig16130|Mytilus_edulis|GA36M|Allele_1
ACCACCCTCTATAAAA
>Contig16130|Mytilus_edulis|GA36M|Allele_2
ATCGCTTTCTATTTGT
>Contig16146|Mytilus_trossulus|GA36K|Allele_1
AGGAACCCCACG
>Contig16146|Mytilus_trossulus|GA36K|Allele_2
AGGAACTTTACT
>Contig16146|Mytilus_trossulus|GA36L|Allele_1
AGGAACCTCACT
>Contig16146|Mytilus_trossulus|GA36L|Allele_2
AGGAACTTTACT
>Contig16146|Mytilus_galloprovincialis|GA36A|Allele_1
AGGAACCCCAAG
>Contig16146|Mytilus_galloprovincialis|GA36A|Allele_2
TGGAACTTTTCT
>Contig16146|Mytilus_galloprovincialis|GA36C|Allele_1
AAGAACTTTACG
>Contig16146|Mytilus_galloprovincialis|GA36C|Allele_2
TGGGACTTTACT
>Contig16146|Mytilus_edulis|GA36E|Allele_1
AGGAACCCCACG
>Contig16146|Mytilus_edulis|GA36E|Allele_2
TGGAGCTTTTCT
>Contig16146|Mytilus_edulis|GA36M|Allele_1
AGAAACCTCACT
>Contig16146|Mytilus_edulis|GA36M|Allele_2
TGGGATTTTACT
>Contig16180|Mytilus_trossulus|GA36K|Allele_1
TGCACGA
>Contig16180|Mytilus_trossulus|GA36K|Allele_2
TGCACGA
>Contig16180|Mytilus_trossulus|GA36L|Allele_1
TACACGA
>Contig16180|Mytilus_trossulus|GA36L|Allele_2
TACGCGA
>Contig16180|Mytilus_galloprovincialis|GA36A|Allele_1
TGCACGA
>Contig16180|Mytilus_galloprovincialis|GA36A|Allele_2
TGCACTA
>Contig16180|Mytilus_galloprovincialis|GA36C|Allele_1
CACACGA
>Contig16180|Mytilus_galloprovincialis|GA36C|Allele_2
TGCGTGG
>Contig16180|Mytilus_edulis|GA36E|Allele_1
TACACGA
>Contig16180|Mytilus_edulis|GA36E|Allele_2
TGTACGA
>Contig16180|Mytilus_edulis|GA36M|Allele_1
TGCACGA
>Contig16180|Mytilus_edulis|GA36M|Allele_2
TGCACGA
>Contig16207|Mytilus_trossulus|GA36K|Allele_1
AATAACATACGCCA
>Contig16207|Mytilus_trossulus|GA36K|Allele_2
CTTTCTATACGTTC
>Contig16207|Mytilus_trossulus|GA36L|Allele_1
AACAATATACGCCA
>Contig16207|Mytilus_trossulus|GA36L|Allele_2
ATTAATATACGCTC
>Contig16207|Mytilus_galloprovincialis|GA36A|Allele_1
AACAATACACGCTA
>Contig16207|Mytilus_galloprovincialis|GA36A|Allele_2
CTTACTGTACGCTC
>Contig16207|Mytilus_galloprovincialis|GA36C|Allele_1
AATAACATACGCCA
>Contig16207|Mytilus_galloprovincialis|GA36C|Allele_2
CTTTCTATCCGTTC
>Contig16207|Mytilus_edulis|GA36E|Allele_1
CTCACCACACACCC
>Contig16207|Mytilus_edulis|GA36E|Allele_2
CTTTCTGTATGTTC
>Contig16207|Mytilus_edulis|GA36M|Allele_1
CTCACCACACGCCC
>Contig16207|Mytilus_edulis|GA36M|Allele_2
CTTTCTGTCCGTTC
>Contig16212|Mytilus_trossulus|GA36K|Allele_1
TTC
>Contig16212|Mytilus_trossulus|GA36K|Allele_2
TTC
>Contig16212|Mytilus_trossulus|GA36L|Allele_1
CCC
>Contig16212|Mytilus_trossulus|GA36L|Allele_2
TTC
>Contig16212|Mytilus_galloprovincialis|GA36A|Allele_1
TTC
>Contig16212|Mytilus_galloprovincialis|GA36A|Allele_2
TTC
>Contig16212|Mytilus_galloprovincialis|GA36C|Allele_1
TCC
>Contig16212|Mytilus_galloprovincialis|GA36C|Allele_2
TTT
>Contig16212|Mytilus_edulis|GA36E|Allele_1
CTC
>Contig16212|Mytilus_edulis|GA36E|Allele_2
TTC
>Contig16212|Mytilus_edulis|GA36M|Allele_1
TTC
>Contig16212|Mytilus_edulis|GA36M|Allele_2
TTC
>Contig16219|Mytilus_trossulus|GA36K|Allele_1
TGCTCACTTTC
>Contig16219|Mytilus_trossulus|GA36K|Allele_2
TGCTCACTTTC
>Contig16219|Mytilus_trossulus|GA36L|Allele_1
TGCTCACCTTC
>Contig16219|Mytilus_trossulus|GA36L|Allele_2
TGCTTGCTTTC
>Contig16219|Mytilus_galloprovincialis|GA36A|Allele_1
CGCGCGCTTTC
>Contig16219|Mytilus_galloprovincialis|GA36A|Allele_2
TGTTTGCTTTC
>Contig16219|Mytilus_galloprovincialis|GA36C|Allele_1
TGCTCACTTTC
>Contig16219|Mytilus_galloprovincialis|GA36C|Allele_2
TGCTCACTTTC
>Contig16219|Mytilus_edulis|GA36E|Allele_1
TACTCACCTCC
>Contig16219|Mytilus_edulis|GA36E|Allele_2
TGCTCACTTTT
>Contig16219|Mytilus_edulis|GA36M|Allele_1
TACTCAACGTC
>Contig16219|Mytilus_edulis|GA36M|Allele_2
TGCTTGCTTTC
>Contig1622|Mytilus_trossulus|GA36K|Allele_1
TGCCAAC
>Contig1622|Mytilus_trossulus|GA36K|Allele_2
TGCTAAC
>Contig1622|Mytilus_trossulus|GA36L|Allele_1
TCCCAAC
>Contig1622|Mytilus_trossulus|GA36L|Allele_2
TGCTAAC
>Contig1622|Mytilus_galloprovincialis|GA36A|Allele_1
TGCTAAC
>Contig1622|Mytilus_galloprovincialis|GA36A|Allele_2
TGCTAAC
>Contig1622|Mytilus_galloprovincialis|GA36C|Allele_1
AGCCAAC
>Contig1622|Mytilus_galloprovincialis|GA36C|Allele_2
TGCTAAC
>Contig1622|Mytilus_edulis|GA36E|Allele_1
TCCCAAC
>Contig1622|Mytilus_edulis|GA36E|Allele_2
TGCTAAC
>Contig1622|Mytilus_edulis|GA36M|Allele_1
TCCCAAC
>Contig1622|Mytilus_edulis|GA36M|Allele_2
TCTCCCT
>Contig16220|Mytilus_trossulus|GA36K|Allele_1
TTAG
>Contig16220|Mytilus_trossulus|GA36K|Allele_2
TTAG
>Contig16220|Mytilus_trossulus|GA36L|Allele_1
TTGG
>Contig16220|Mytilus_trossulus|GA36L|Allele_2
TTGG
>Contig16220|Mytilus_galloprovincialis|GA36A|Allele_1
CTGG
>Contig16220|Mytilus_galloprovincialis|GA36A|Allele_2
TTGG
>Contig16220|Mytilus_galloprovincialis|GA36C|Allele_1
TTAG
>Contig16220|Mytilus_galloprovincialis|GA36C|Allele_2
TTGG
>Contig16220|Mytilus_edulis|GA36E|Allele_1
TTAG
>Contig16220|Mytilus_edulis|GA36E|Allele_2
TTAG
>Contig16220|Mytilus_edulis|GA36M|Allele_1
TAAA
>Contig16220|Mytilus_edulis|GA36M|Allele_2
TTAG
>Contig16252|Mytilus_trossulus|GA36K|Allele_1
AGATGCCCCCTACCTC
>Contig16252|Mytilus_trossulus|GA36K|Allele_2
AGATGCCTTCTATTTC
>Contig16252|Mytilus_trossulus|GA36L|Allele_1
AGATGCCCCACACCTC
>Contig16252|Mytilus_trossulus|GA36L|Allele_2
GGATGCCCTCTGTTTC
>Contig16252|Mytilus_galloprovincialis|GA36A|Allele_1
AGATGCCCTCTACCTC
>Contig16252|Mytilus_galloprovincialis|GA36A|Allele_2
GGATGCCCTCTATTTC
>Contig16252|Mytilus_galloprovincialis|GA36C|Allele_1
AGATACCCTATACCTC
>Contig16252|Mytilus_galloprovincialis|GA36C|Allele_2
AGATGCCCTCTATTTC
>Contig16252|Mytilus_edulis|GA36E|Allele_1
ACACGACCCCTGTCCC
>Contig16252|Mytilus_edulis|GA36E|Allele_2
AGCTGCTTTCTGTCTC
>Contig16252|Mytilus_edulis|GA36M|Allele_1
AGATACCCCCCGTCCC
>Contig16252|Mytilus_edulis|GA36M|Allele_2
AGATACTTTCTGTCTT
>Contig16277|Mytilus_trossulus|GA36K|Allele_1
ACAACC
>Contig16277|Mytilus_trossulus|GA36K|Allele_2
TTACCC
>Contig16277|Mytilus_trossulus|GA36L|Allele_1
ACAACC
>Contig16277|Mytilus_trossulus|GA36L|Allele_2
TCGCCC
>Contig16277|Mytilus_galloprovincialis|GA36A|Allele_1
ACGACC
>Contig16277|Mytilus_galloprovincialis|GA36A|Allele_2
ACGACC
>Contig16277|Mytilus_galloprovincialis|GA36C|Allele_1
ACAACC
>Contig16277|Mytilus_galloprovincialis|GA36C|Allele_2
ACACTT
>Contig16277|Mytilus_edulis|GA36E|Allele_1
ACGACC
>Contig16277|Mytilus_edulis|GA36E|Allele_2
TTGACC
>Contig16277|Mytilus_edulis|GA36M|Allele_1
ACAACC
>Contig16277|Mytilus_edulis|GA36M|Allele_2
TTACCC
>Contig16282|Mytilus_trossulus|GA36K|Allele_1
CG
>Contig16282|Mytilus_trossulus|GA36K|Allele_2
CG
>Contig16282|Mytilus_trossulus|GA36L|Allele_1
CG
>Contig16282|Mytilus_trossulus|GA36L|Allele_2
CG
>Contig16282|Mytilus_galloprovincialis|GA36A|Allele_1
CG
>Contig16282|Mytilus_galloprovincialis|GA36A|Allele_2
TG
>Contig16282|Mytilus_galloprovincialis|GA36C|Allele_1
CG
>Contig16282|Mytilus_galloprovincialis|GA36C|Allele_2
CG
>Contig16282|Mytilus_edulis|GA36E|Allele_1
CG
>Contig16282|Mytilus_edulis|GA36E|Allele_2
CG
>Contig16282|Mytilus_edulis|GA36M|Allele_1
CA
>Contig16282|Mytilus_edulis|GA36M|Allele_2
CG
>Contig16284|Mytilus_trossulus|GA36K|Allele_1
GAATTCAGAA
>Contig16284|Mytilus_trossulus|GA36K|Allele_2
GAATTCAGAA
>Contig16284|Mytilus_trossulus|GA36L|Allele_1
GAAATCAGAA
>Contig16284|Mytilus_trossulus|GA36L|Allele_2
TAGTTCAGAA
>Contig16284|Mytilus_galloprovincialis|GA36A|Allele_1
GAATTCAAAA
>Contig16284|Mytilus_galloprovincialis|GA36A|Allele_2
TCATTTAGAG
>Contig16284|Mytilus_galloprovincialis|GA36C|Allele_1
GAAAGCAGAA
>Contig16284|Mytilus_galloprovincialis|GA36C|Allele_2
GAATTTAGTA
>Contig16284|Mytilus_edulis|GA36E|Allele_1
TAATTCAGAA
>Contig16284|Mytilus_edulis|GA36E|Allele_2
TAATTTAGAA
>Contig16284|Mytilus_edulis|GA36M|Allele_1
TAATTCAGAA
>Contig16284|Mytilus_edulis|GA36M|Allele_2
TCGTTTGGAA
>Contig16289|Mytilus_trossulus|GA36K|Allele_1
CCAGATA
>Contig16289|Mytilus_trossulus|GA36K|Allele_2
CCAGATA
>Contig16289|Mytilus_trossulus|GA36L|Allele_1
CCAGAAA
>Contig16289|Mytilus_trossulus|GA36L|Allele_2
TCGGATA
>Contig16289|Mytilus_galloprovincialis|GA36A|Allele_1
TCGGAAA
>Contig16289|Mytilus_galloprovincialis|GA36A|Allele_2
TCGGAAG
>Contig16289|Mytilus_galloprovincialis|GA36C|Allele_1
TCGGAAA
>Contig16289|Mytilus_galloprovincialis|GA36C|Allele_2
TCGGGAA
>Contig16289|Mytilus_edulis|GA36E|Allele_1
CCAGATA
>Contig16289|Mytilus_edulis|GA36E|Allele_2
CCAGATA
>Contig16289|Mytilus_edulis|GA36M|Allele_1
CCAAATA
>Contig16289|Mytilus_edulis|GA36M|Allele_2
CTAGATA
>Contig16301|Mytilus_trossulus|GA36K|Allele_1
TGTGGCCCAAG
>Contig16301|Mytilus_trossulus|GA36K|Allele_2
TGTGGCCCAAG
>Contig16301|Mytilus_trossulus|GA36L|Allele_1
TGTGGCCCAAG
>Contig16301|Mytilus_trossulus|GA36L|Allele_2
TGTGGCCCAAG
>Contig16301|Mytilus_galloprovincialis|GA36A|Allele_1
TGTGGCCCAAG
>Contig16301|Mytilus_galloprovincialis|GA36A|Allele_2
TGTGGCCTAAG
>Contig16301|Mytilus_galloprovincialis|GA36C|Allele_1
CACGACCCAAG
>Contig16301|Mytilus_galloprovincialis|GA36C|Allele_2
TGTGGTTCATG
>Contig16301|Mytilus_edulis|GA36E|Allele_1
CACGATTCATG
>Contig16301|Mytilus_edulis|GA36E|Allele_2
CACGATTCATG
>Contig16301|Mytilus_edulis|GA36M|Allele_1
CATGACCCATA
>Contig16301|Mytilus_edulis|GA36M|Allele_2
CGTTACTCGTG
>Contig16308|Mytilus_trossulus|GA36K|Allele_1
CGAACGAGC
>Contig16308|Mytilus_trossulus|GA36K|Allele_2
TGATCGAGC
>Contig16308|Mytilus_trossulus|GA36L|Allele_1
CGAACGAGC
>Contig16308|Mytilus_trossulus|GA36L|Allele_2
TGAATGAGC
>Contig16308|Mytilus_galloprovincialis|GA36A|Allele_1
TGAACGAGC
>Contig16308|Mytilus_galloprovincialis|GA36A|Allele_2
TGATTGAGT
>Contig16308|Mytilus_galloprovincialis|GA36C|Allele_1
CAAACGAGC
>Contig16308|Mytilus_galloprovincialis|GA36C|Allele_2
TGTATGAGC
>Contig16308|Mytilus_edulis|GA36E|Allele_1
CAAACGAGC
>Contig16308|Mytilus_edulis|GA36E|Allele_2
TGTATGAGC
>Contig16308|Mytilus_edulis|GA36M|Allele_1
CATACAAAC
>Contig16308|Mytilus_edulis|GA36M|Allele_2
CATACGCGC
>Contig16343|Mytilus_trossulus|GA36K|Allele_1
CT
>Contig16343|Mytilus_trossulus|GA36K|Allele_2
TT
>Contig16343|Mytilus_trossulus|GA36L|Allele_1
TA
>Contig16343|Mytilus_trossulus|GA36L|Allele_2
TT
>Contig16343|Mytilus_galloprovincialis|GA36A|Allele_1
CT
>Contig16343|Mytilus_galloprovincialis|GA36A|Allele_2
TT
>Contig16343|Mytilus_galloprovincialis|GA36C|Allele_1
CT
>Contig16343|Mytilus_galloprovincialis|GA36C|Allele_2
TT
>Contig16343|Mytilus_edulis|GA36E|Allele_1
TA
>Contig16343|Mytilus_edulis|GA36E|Allele_2
TT
>Contig16343|Mytilus_edulis|GA36M|Allele_1
TA
>Contig16343|Mytilus_edulis|GA36M|Allele_2
TT
>Contig16350|Mytilus_trossulus|GA36K|Allele_1
TACGCTC
>Contig16350|Mytilus_trossulus|GA36K|Allele_2
TACGCTC
>Contig16350|Mytilus_trossulus|GA36L|Allele_1
TACGCCC
>Contig16350|Mytilus_trossulus|GA36L|Allele_2
TACGCTC
>Contig16350|Mytilus_galloprovincialis|GA36A|Allele_1
TACGCCC
>Contig16350|Mytilus_galloprovincialis|GA36A|Allele_2
TACGCTC
>Contig16350|Mytilus_galloprovincialis|GA36C|Allele_1
TACGCCA
>Contig16350|Mytilus_galloprovincialis|GA36C|Allele_2
TACGTCC
>Contig16350|Mytilus_edulis|GA36E|Allele_1
AGTATCC
>Contig16350|Mytilus_edulis|GA36E|Allele_2
AGTATCC
>Contig16350|Mytilus_edulis|GA36M|Allele_1
AGTATCC
>Contig16350|Mytilus_edulis|GA36M|Allele_2
AGTATCC
>Contig16359|Mytilus_trossulus|GA36K|Allele_1
AGTCCACA
>Contig16359|Mytilus_trossulus|GA36K|Allele_2
AGTCCACA
>Contig16359|Mytilus_trossulus|GA36L|Allele_1
AGACCACA
>Contig16359|Mytilus_trossulus|GA36L|Allele_2
AGACCACA
>Contig16359|Mytilus_galloprovincialis|GA36A|Allele_1
AGTCCACA
>Contig16359|Mytilus_galloprovincialis|GA36A|Allele_2
GGTCCACA
>Contig16359|Mytilus_galloprovincialis|GA36C|Allele_1
AGTCCACA
>Contig16359|Mytilus_galloprovincialis|GA36C|Allele_2
AGTCCACA
>Contig16359|Mytilus_edulis|GA36E|Allele_1
AGTCTTAA
>Contig16359|Mytilus_edulis|GA36E|Allele_2
AGTCTTAA
>Contig16359|Mytilus_edulis|GA36M|Allele_1
AAACCAAA
>Contig16359|Mytilus_edulis|GA36M|Allele_2
GGTTCTCT
>Contig164220|Mytilus_trossulus|GA36K|Allele_1
AAA
>Contig164220|Mytilus_trossulus|GA36K|Allele_2
GGG
>Contig164220|Mytilus_trossulus|GA36L|Allele_1
AAA
>Contig164220|Mytilus_trossulus|GA36L|Allele_2
GGG
>Contig164220|Mytilus_galloprovincialis|GA36A|Allele_1
AAA
>Contig164220|Mytilus_galloprovincialis|GA36A|Allele_2
AAG
>Contig164220|Mytilus_galloprovincialis|GA36C|Allele_1
GAA
>Contig164220|Mytilus_galloprovincialis|GA36C|Allele_2
GAA
>Contig164220|Mytilus_edulis|GA36E|Allele_1
GGA
>Contig164220|Mytilus_edulis|GA36E|Allele_2
GGA
>Contig164220|Mytilus_edulis|GA36M|Allele_1
GGA
>Contig164220|Mytilus_edulis|GA36M|Allele_2
GGA
>Contig16445|Mytilus_trossulus|GA36K|Allele_1
TCCCAAGA
>Contig16445|Mytilus_trossulus|GA36K|Allele_2
TCTCAAGA
>Contig16445|Mytilus_trossulus|GA36L|Allele_1
TCCCAAAA
>Contig16445|Mytilus_trossulus|GA36L|Allele_2
TTTCAAGA
>Contig16445|Mytilus_galloprovincialis|GA36A|Allele_1
TCCCAAAA
>Contig16445|Mytilus_galloprovincialis|GA36A|Allele_2
TTTCAAGA
>Contig16445|Mytilus_galloprovincialis|GA36C|Allele_1
GCTCAAGA
>Contig16445|Mytilus_galloprovincialis|GA36C|Allele_2
TCTCACGA
>Contig16445|Mytilus_edulis|GA36E|Allele_1
TCTCAAGA
>Contig16445|Mytilus_edulis|GA36E|Allele_2
TCTCAAGG
>Contig16445|Mytilus_edulis|GA36M|Allele_1
TCTTAAGA
>Contig16445|Mytilus_edulis|GA36M|Allele_2
TTTTGAGA
>Contig16448|Mytilus_trossulus|GA36K|Allele_1
TATACAACCGTC
>Contig16448|Mytilus_trossulus|GA36K|Allele_2
TATACTACCGTC
>Contig16448|Mytilus_trossulus|GA36L|Allele_1
TATACAACCGAT
>Contig16448|Mytilus_trossulus|GA36L|Allele_2
TATACAACCGTT
>Contig16448|Mytilus_galloprovincialis|GA36A|Allele_1
TATACAACCGTC
>Contig16448|Mytilus_galloprovincialis|GA36A|Allele_2
TATATTACCGTT
>Contig16448|Mytilus_galloprovincialis|GA36C|Allele_1
TATACAACCGAT
>Contig16448|Mytilus_galloprovincialis|GA36C|Allele_2
TATACATTTGTT
>Contig16448|Mytilus_edulis|GA36E|Allele_1
TTTATAACCGTT
>Contig16448|Mytilus_edulis|GA36E|Allele_2
TTTATAACCGTT
>Contig16448|Mytilus_edulis|GA36M|Allele_1
AACACAACCAAT
>Contig16448|Mytilus_edulis|GA36M|Allele_2
TATGCAACCGTT
>Contig16452|Mytilus_trossulus|GA36K|Allele_1
CCCA
>Contig16452|Mytilus_trossulus|GA36K|Allele_2
CCTA
>Contig16452|Mytilus_trossulus|GA36L|Allele_1
CCCA
>Contig16452|Mytilus_trossulus|GA36L|Allele_2
CCTA
>Contig16452|Mytilus_galloprovincialis|GA36A|Allele_1
CCCA
>Contig16452|Mytilus_galloprovincialis|GA36A|Allele_2
CCTA
>Contig16452|Mytilus_galloprovincialis|GA36C|Allele_1
CCCA
>Contig16452|Mytilus_galloprovincialis|GA36C|Allele_2
CCCA
>Contig16452|Mytilus_edulis|GA36E|Allele_1
CCCA
>Contig16452|Mytilus_edulis|GA36E|Allele_2
CCCC
>Contig16452|Mytilus_edulis|GA36M|Allele_1
CCCA
>Contig16452|Mytilus_edulis|GA36M|Allele_2
TTCA
>Contig16465|Mytilus_trossulus|GA36K|Allele_1
TAAGTTGAGACAA
>Contig16465|Mytilus_trossulus|GA36K|Allele_2
TTTGTTGAGATGA
>Contig16465|Mytilus_trossulus|GA36L|Allele_1
TTAGTTGAGACGA
>Contig16465|Mytilus_trossulus|GA36L|Allele_2
TTAGTTGAGCCGA
>Contig16465|Mytilus_galloprovincialis|GA36A|Allele_1
TATGTTGAGACAA
>Contig16465|Mytilus_galloprovincialis|GA36A|Allele_2
TTTGTTGAGCTGA
>Contig16465|Mytilus_galloprovincialis|GA36C|Allele_1
TATGTTGAGATAA
>Contig16465|Mytilus_galloprovincialis|GA36C|Allele_2
TATGTTGAGATGA
>Contig16465|Mytilus_edulis|GA36E|Allele_1
GAAATTGAGATGT
>Contig16465|Mytilus_edulis|GA36E|Allele_2
TTTGTTGCGATGT
>Contig16465|Mytilus_edulis|GA36M|Allele_1
TTAGCAAAAATGA
>Contig16465|Mytilus_edulis|GA36M|Allele_2
TTAGCAGAGATGT
>Contig16478|Mytilus_trossulus|GA36K|Allele_1
GG
>Contig16478|Mytilus_trossulus|GA36K|Allele_2
GG
>Contig16478|Mytilus_trossulus|GA36L|Allele_1
GG
>Contig16478|Mytilus_trossulus|GA36L|Allele_2
GT
>Contig16478|Mytilus_galloprovincialis|GA36A|Allele_1
GG
>Contig16478|Mytilus_galloprovincialis|GA36A|Allele_2
GT
>Contig16478|Mytilus_galloprovincialis|GA36C|Allele_1
GG
>Contig16478|Mytilus_galloprovincialis|GA36C|Allele_2
TT
>Contig16478|Mytilus_edulis|GA36E|Allele_1
GG
>Contig16478|Mytilus_edulis|GA36E|Allele_2
GG
>Contig16478|Mytilus_edulis|GA36M|Allele_1
GG
>Contig16478|Mytilus_edulis|GA36M|Allele_2
GT
>Contig16482|Mytilus_trossulus|GA36K|Allele_1
GTTCTTC
>Contig16482|Mytilus_trossulus|GA36K|Allele_2
GTTCTTC
>Contig16482|Mytilus_trossulus|GA36L|Allele_1
GTTACCC
>Contig16482|Mytilus_trossulus|GA36L|Allele_2
GTTCTTC
>Contig16482|Mytilus_galloprovincialis|GA36A|Allele_1
GTTCTTC
>Contig16482|Mytilus_galloprovincialis|GA36A|Allele_2
GTTCTTC
>Contig16482|Mytilus_galloprovincialis|GA36C|Allele_1
GTCCCTC
>Contig16482|Mytilus_galloprovincialis|GA36C|Allele_2
GTTCTTC
>Contig16482|Mytilus_edulis|GA36E|Allele_1
ACTACCC
>Contig16482|Mytilus_edulis|GA36E|Allele_2
GTTCCTT
>Contig16482|Mytilus_edulis|GA36M|Allele_1
GTTCCTC
>Contig16482|Mytilus_edulis|GA36M|Allele_2
GTTCTTC
>Contig16485|Mytilus_trossulus|GA36K|Allele_1
TTAGGC
>Contig16485|Mytilus_trossulus|GA36K|Allele_2
TTGGGC
>Contig16485|Mytilus_trossulus|GA36L|Allele_1
TTAGGC
>Contig16485|Mytilus_trossulus|GA36L|Allele_2
TTGGGC
>Contig16485|Mytilus_galloprovincialis|GA36A|Allele_1
ATGGGC
>Contig16485|Mytilus_galloprovincialis|GA36A|Allele_2
ATGGGC
>Contig16485|Mytilus_galloprovincialis|GA36C|Allele_1
ATGGGC
>Contig16485|Mytilus_galloprovincialis|GA36C|Allele_2
ATGGGC
>Contig16485|Mytilus_edulis|GA36E|Allele_1
TAAAAC
>Contig16485|Mytilus_edulis|GA36E|Allele_2
TAAGGT
>Contig16485|Mytilus_edulis|GA36M|Allele_1
TAAAGC
>Contig16485|Mytilus_edulis|GA36M|Allele_2
TAGGGC
>Contig16489|Mytilus_trossulus|GA36K|Allele_1
AATC
>Contig16489|Mytilus_trossulus|GA36K|Allele_2
AATC
>Contig16489|Mytilus_trossulus|GA36L|Allele_1
AATC
>Contig16489|Mytilus_trossulus|GA36L|Allele_2
CATT
>Contig16489|Mytilus_galloprovincialis|GA36A|Allele_1
AATC
>Contig16489|Mytilus_galloprovincialis|GA36A|Allele_2
ATTC
>Contig16489|Mytilus_galloprovincialis|GA36C|Allele_1
AACC
>Contig16489|Mytilus_galloprovincialis|GA36C|Allele_2
CTTT
>Contig16489|Mytilus_edulis|GA36E|Allele_1
AACC
>Contig16489|Mytilus_edulis|GA36E|Allele_2
CTTT
>Contig16489|Mytilus_edulis|GA36M|Allele_1
CTCT
>Contig16489|Mytilus_edulis|GA36M|Allele_2
CTCT
>Contig16499|Mytilus_trossulus|GA36K|Allele_1
AC
>Contig16499|Mytilus_trossulus|GA36K|Allele_2
AC
>Contig16499|Mytilus_trossulus|GA36L|Allele_1
AC
>Contig16499|Mytilus_trossulus|GA36L|Allele_2
AC
>Contig16499|Mytilus_galloprovincialis|GA36A|Allele_1
AC
>Contig16499|Mytilus_galloprovincialis|GA36A|Allele_2
AC
>Contig16499|Mytilus_galloprovincialis|GA36C|Allele_1
AC
>Contig16499|Mytilus_galloprovincialis|GA36C|Allele_2
AC
>Contig16499|Mytilus_edulis|GA36E|Allele_1
AC
>Contig16499|Mytilus_edulis|GA36E|Allele_2
AC
>Contig16499|Mytilus_edulis|GA36M|Allele_1
AC
>Contig16499|Mytilus_edulis|GA36M|Allele_2
GT
>Contig165|Mytilus_trossulus|GA36K|Allele_1
GATTGGGCA
>Contig165|Mytilus_trossulus|GA36K|Allele_2
GTTTGGGCT
>Contig165|Mytilus_trossulus|GA36L|Allele_1
GTTTGGGCA
>Contig165|Mytilus_trossulus|GA36L|Allele_2
GTTTGGGCA
>Contig165|Mytilus_galloprovincialis|GA36A|Allele_1
GATTGGACA
>Contig165|Mytilus_galloprovincialis|GA36A|Allele_2
GTTTGGGCT
>Contig165|Mytilus_galloprovincialis|GA36C|Allele_1
GATTGAGCA
>Contig165|Mytilus_galloprovincialis|GA36C|Allele_2
GATTGGGCA
>Contig165|Mytilus_edulis|GA36E|Allele_1
GTTAAGGCA
>Contig165|Mytilus_edulis|GA36E|Allele_2
TTTTGGGCA
>Contig165|Mytilus_edulis|GA36M|Allele_1
GTGTGGGAA
>Contig165|Mytilus_edulis|GA36M|Allele_2
GTTTGGGCT
>Contig16500|Mytilus_trossulus|GA36K|Allele_1
AAAGAAA
>Contig16500|Mytilus_trossulus|GA36K|Allele_2
ACTGAAA
>Contig16500|Mytilus_trossulus|GA36L|Allele_1
AATGAAA
>Contig16500|Mytilus_trossulus|GA36L|Allele_2
AATGAAA
>Contig16500|Mytilus_galloprovincialis|GA36A|Allele_1
AAAGAAA
>Contig16500|Mytilus_galloprovincialis|GA36A|Allele_2
ACTGAAC
>Contig16500|Mytilus_galloprovincialis|GA36C|Allele_1
AAAAAAA
>Contig16500|Mytilus_galloprovincialis|GA36C|Allele_2
ACTGCGA
>Contig16500|Mytilus_edulis|GA36E|Allele_1
AAAGAAA
>Contig16500|Mytilus_edulis|GA36E|Allele_2
GCTGCAA
>Contig16500|Mytilus_edulis|GA36M|Allele_1
AAAGAAA
>Contig16500|Mytilus_edulis|GA36M|Allele_2
GCTGAAA
>Contig16510|Mytilus_trossulus|GA36K|Allele_1
ACC
>Contig16510|Mytilus_trossulus|GA36K|Allele_2
GCC
>Contig16510|Mytilus_trossulus|GA36L|Allele_1
ACC
>Contig16510|Mytilus_trossulus|GA36L|Allele_2
GCT
>Contig16510|Mytilus_galloprovincialis|GA36A|Allele_1
ACC
>Contig16510|Mytilus_galloprovincialis|GA36A|Allele_2
ACC
>Contig16510|Mytilus_galloprovincialis|GA36C|Allele_1
ACC
>Contig16510|Mytilus_galloprovincialis|GA36C|Allele_2
GCC
>Contig16510|Mytilus_edulis|GA36E|Allele_1
GCC
>Contig16510|Mytilus_edulis|GA36E|Allele_2
GTC
>Contig16510|Mytilus_edulis|GA36M|Allele_1
GCC
>Contig16510|Mytilus_edulis|GA36M|Allele_2
GCT
>Contig16514|Mytilus_trossulus|GA36K|Allele_1
CCCGGCCCTC
>Contig16514|Mytilus_trossulus|GA36K|Allele_2
CCTGGTCTTC
>Contig16514|Mytilus_trossulus|GA36L|Allele_1
CCCGGCCCTC
>Contig16514|Mytilus_trossulus|GA36L|Allele_2
CCTGGCTTTC
>Contig16514|Mytilus_galloprovincialis|GA36A|Allele_1
CCCGGCCCTC
>Contig16514|Mytilus_galloprovincialis|GA36A|Allele_2
CCTGGTCCTC
>Contig16514|Mytilus_galloprovincialis|GA36C|Allele_1
CCCGGCCCAC
>Contig16514|Mytilus_galloprovincialis|GA36C|Allele_2
CCTGGCTCTC
>Contig16514|Mytilus_edulis|GA36E|Allele_1
CCCGGCCTAC
>Contig16514|Mytilus_edulis|GA36E|Allele_2
CCCGGTCTTT
>Contig16514|Mytilus_edulis|GA36M|Allele_1
CTCAGCCTTC
>Contig16514|Mytilus_edulis|GA36M|Allele_2
TTCGTCCTTC
>Contig16518|Mytilus_trossulus|GA36K|Allele_1
TTGCA
>Contig16518|Mytilus_trossulus|GA36K|Allele_2
TTGCA
>Contig16518|Mytilus_trossulus|GA36L|Allele_1
TTGCA
>Contig16518|Mytilus_trossulus|GA36L|Allele_2
TTGTA
>Contig16518|Mytilus_galloprovincialis|GA36A|Allele_1
TTGTA
>Contig16518|Mytilus_galloprovincialis|GA36A|Allele_2
TTGTA
>Contig16518|Mytilus_galloprovincialis|GA36C|Allele_1
TTGCA
>Contig16518|Mytilus_galloprovincialis|GA36C|Allele_2
TTGCA
>Contig16518|Mytilus_edulis|GA36E|Allele_1
CTTCA
>Contig16518|Mytilus_edulis|GA36E|Allele_2
TTTCA
>Contig16518|Mytilus_edulis|GA36M|Allele_1
TCGTA
>Contig16518|Mytilus_edulis|GA36M|Allele_2
TCGTC
>Contig16526|Mytilus_trossulus|GA36K|Allele_1
AATGAAAC
>Contig16526|Mytilus_trossulus|GA36K|Allele_2
AATGCAGC
>Contig16526|Mytilus_trossulus|GA36L|Allele_1
AAAGAAAA
>Contig16526|Mytilus_trossulus|GA36L|Allele_2
GATGAAAC
>Contig16526|Mytilus_galloprovincialis|GA36A|Allele_1
AAAGAAAA
>Contig16526|Mytilus_galloprovincialis|GA36A|Allele_2
GGTGAGAA
>Contig16526|Mytilus_galloprovincialis|GA36C|Allele_1
AATGAAAC
>Contig16526|Mytilus_galloprovincialis|GA36C|Allele_2
AATGCAGC
>Contig16526|Mytilus_edulis|GA36E|Allele_1
AAAGAAAA
>Contig16526|Mytilus_edulis|GA36E|Allele_2
AATGCAAC
>Contig16526|Mytilus_edulis|GA36M|Allele_1
AAAAAAAA
>Contig16526|Mytilus_edulis|GA36M|Allele_2
AAAGAAAA
>Contig16536|Mytilus_trossulus|GA36K|Allele_1
CTATAA
>Contig16536|Mytilus_trossulus|GA36K|Allele_2
TTCTAT
>Contig16536|Mytilus_trossulus|GA36L|Allele_1
CCATAA
>Contig16536|Mytilus_trossulus|GA36L|Allele_2
CTATCT
>Contig16536|Mytilus_galloprovincialis|GA36A|Allele_1
CTATAA
>Contig16536|Mytilus_galloprovincialis|GA36A|Allele_2
CTATCT
>Contig16536|Mytilus_galloprovincialis|GA36C|Allele_1
CTATAA
>Contig16536|Mytilus_galloprovincialis|GA36C|Allele_2
CTCTCT
>Contig16536|Mytilus_edulis|GA36E|Allele_1
CTATAA
>Contig16536|Mytilus_edulis|GA36E|Allele_2
CTATCT
>Contig16536|Mytilus_edulis|GA36M|Allele_1
CCACAT
>Contig16536|Mytilus_edulis|GA36M|Allele_2
TTATAT
>Contig16549|Mytilus_trossulus|GA36K|Allele_1
CCCCA
>Contig16549|Mytilus_trossulus|GA36K|Allele_2
GTCCA
>Contig16549|Mytilus_trossulus|GA36L|Allele_1
CCCCA
>Contig16549|Mytilus_trossulus|GA36L|Allele_2
CCCCA
>Contig16549|Mytilus_galloprovincialis|GA36A|Allele_1
CCCCA
>Contig16549|Mytilus_galloprovincialis|GA36A|Allele_2
GTCCA
>Contig16549|Mytilus_galloprovincialis|GA36C|Allele_1
CTCAA
>Contig16549|Mytilus_galloprovincialis|GA36C|Allele_2
CTTCT
>Contig16549|Mytilus_edulis|GA36E|Allele_1
CTCCA
>Contig16549|Mytilus_edulis|GA36E|Allele_2
CTTCA
>Contig16549|Mytilus_edulis|GA36M|Allele_1
CTCCA
>Contig16549|Mytilus_edulis|GA36M|Allele_2
CTCCA
>Contig1657|Mytilus_trossulus|GA36K|Allele_1
GCAACGATATCCCTCAATCCCAGGA
>Contig1657|Mytilus_trossulus|GA36K|Allele_2
GTCTCGATATCCCTCGATCCCAGGA
>Contig1657|Mytilus_trossulus|GA36L|Allele_1
GCCTCGAAACCCCTCAATCCCAGGA
>Contig1657|Mytilus_trossulus|GA36L|Allele_2
GTCTTGGTATCCCTCAATCCTTGGA
>Contig1657|Mytilus_galloprovincialis|GA36A|Allele_1
GCATCGATATCCCCCAATCCCAGGA
>Contig1657|Mytilus_galloprovincialis|GA36A|Allele_2
GTATTGATATCTCTTGGTCCTAGGA
>Contig1657|Mytilus_galloprovincialis|GA36C|Allele_1
GCCTTGGAACCCCTCAACCCCAAAA
>Contig1657|Mytilus_galloprovincialis|GA36C|Allele_2
GCCTTGGAGCTCTTCAATTCTTGGG
>Contig1657|Mytilus_edulis|GA36E|Allele_1
GTCACGATACCCCCCAATCCTAGGA
>Contig1657|Mytilus_edulis|GA36E|Allele_2
GTCACTATGTCTTCTAATCTTAGGA
>Contig1657|Mytilus_edulis|GA36M|Allele_1
ATCACGATACCCCCCAATCCCAAGA
>Contig1657|Mytilus_edulis|GA36M|Allele_2
GTCATGATGCCCTTCAATTCTTGGA
>Contig16573|Mytilus_trossulus|GA36K|Allele_1
GCACC
>Contig16573|Mytilus_trossulus|GA36K|Allele_2
GTATC
>Contig16573|Mytilus_trossulus|GA36L|Allele_1
GCACC
>Contig16573|Mytilus_trossulus|GA36L|Allele_2
GTATC
>Contig16573|Mytilus_galloprovincialis|GA36A|Allele_1
GTACC
>Contig16573|Mytilus_galloprovincialis|GA36A|Allele_2
GTACC
>Contig16573|Mytilus_galloprovincialis|GA36C|Allele_1
GCACC
>Contig16573|Mytilus_galloprovincialis|GA36C|Allele_2
GTTTC
>Contig16573|Mytilus_edulis|GA36E|Allele_1
ACACC
>Contig16573|Mytilus_edulis|GA36E|Allele_2
GTTTT
>Contig16573|Mytilus_edulis|GA36M|Allele_1
GTACC
>Contig16573|Mytilus_edulis|GA36M|Allele_2
GTACC
>Contig16589|Mytilus_trossulus|GA36K|Allele_1
ATAAGTACGGAG
>Contig16589|Mytilus_trossulus|GA36K|Allele_2
ATAAGTACGGAG
>Contig16589|Mytilus_trossulus|GA36L|Allele_1
ATAAGCACGGAA
>Contig16589|Mytilus_trossulus|GA36L|Allele_2
CTCAGTACGGAG
>Contig16589|Mytilus_galloprovincialis|GA36A|Allele_1
ATAAATACGGAA
>Contig16589|Mytilus_galloprovincialis|GA36A|Allele_2
ATAAGTACGGGG
>Contig16589|Mytilus_galloprovincialis|GA36C|Allele_1
ACAAATACCGAG
>Contig16589|Mytilus_galloprovincialis|GA36C|Allele_2
CTAAGTTCGGGG
>Contig16589|Mytilus_edulis|GA36E|Allele_1
ATAAGCACGAAG
>Contig16589|Mytilus_edulis|GA36E|Allele_2
CTCGGTACGGAG
>Contig16589|Mytilus_edulis|GA36M|Allele_1
CTAAGTTAGGAG
>Contig16589|Mytilus_edulis|GA36M|Allele_2
CTAAGTTCGGAG
>Contig16606|Mytilus_trossulus|GA36K|Allele_1
CCAT
>Contig16606|Mytilus_trossulus|GA36K|Allele_2
CCAT
>Contig16606|Mytilus_trossulus|GA36L|Allele_1
CCAC
>Contig16606|Mytilus_trossulus|GA36L|Allele_2
CTAC
>Contig16606|Mytilus_galloprovincialis|GA36A|Allele_1
CTAC
>Contig16606|Mytilus_galloprovincialis|GA36A|Allele_2
CTAC
>Contig16606|Mytilus_galloprovincialis|GA36C|Allele_1
CCAC
>Contig16606|Mytilus_galloprovincialis|GA36C|Allele_2
CCAT
>Contig16606|Mytilus_edulis|GA36E|Allele_1
CCAT
>Contig16606|Mytilus_edulis|GA36E|Allele_2
CCGT
>Contig16606|Mytilus_edulis|GA36M|Allele_1
CCAT
>Contig16606|Mytilus_edulis|GA36M|Allele_2
TCAT
>Contig1664|Mytilus_trossulus|GA36K|Allele_1
ACCGTGAA
>Contig1664|Mytilus_trossulus|GA36K|Allele_2
ACCGTGGA
>Contig1664|Mytilus_trossulus|GA36L|Allele_1
ACCATGGA
>Contig1664|Mytilus_trossulus|GA36L|Allele_2
ACCGTGGA
>Contig1664|Mytilus_galloprovincialis|GA36A|Allele_1
AACACAGA
>Contig1664|Mytilus_galloprovincialis|GA36A|Allele_2
TCTGTGGT
>Contig1664|Mytilus_galloprovincialis|GA36C|Allele_1
ACCGTGAA
>Contig1664|Mytilus_galloprovincialis|GA36C|Allele_2
ACCGTGGA
>Contig1664|Mytilus_edulis|GA36E|Allele_1
AACACAGA
>Contig1664|Mytilus_edulis|GA36E|Allele_2
TCTGTGGT
>Contig1664|Mytilus_edulis|GA36M|Allele_1
ACCGTGGA
>Contig1664|Mytilus_edulis|GA36M|Allele_2
ACCGTGGA
>Contig16647|Mytilus_trossulus|GA36K|Allele_1
ACCA
>Contig16647|Mytilus_trossulus|GA36K|Allele_2
ACTA
>Contig16647|Mytilus_trossulus|GA36L|Allele_1
ACTA
>Contig16647|Mytilus_trossulus|GA36L|Allele_2
ACTA
>Contig16647|Mytilus_galloprovincialis|GA36A|Allele_1
ACCA
>Contig16647|Mytilus_galloprovincialis|GA36A|Allele_2
ACTC
>Contig16647|Mytilus_galloprovincialis|GA36C|Allele_1
ACCA
>Contig16647|Mytilus_galloprovincialis|GA36C|Allele_2
ACCA
>Contig16647|Mytilus_edulis|GA36E|Allele_1
AACA
>Contig16647|Mytilus_edulis|GA36E|Allele_2
ACTC
>Contig16647|Mytilus_edulis|GA36M|Allele_1
ACCA
>Contig16647|Mytilus_edulis|GA36M|Allele_2
CCTC
>Contig1666|Mytilus_trossulus|GA36K|Allele_1
TGCCCACCTCTCTTCAGTCGCTCTCAGGGTATTCTGCTACCC
>Contig1666|Mytilus_trossulus|GA36K|Allele_2
TGCCCTCCTCTCTTCAGTCGCTCTCAGGGTATTCTGCTACCC
>Contig1666|Mytilus_trossulus|GA36L|Allele_1
TGCCCACCTCTCTTCAGTCGCCCTCAGGGTATTCCGCTACCC
>Contig1666|Mytilus_trossulus|GA36L|Allele_2
TGTCCTCCTCTCTTCAGTCGCTCTCAGGGTATTCTGCTGTCC
>Contig1666|Mytilus_galloprovincialis|GA36A|Allele_1
CGCCCACCTTAAACTTCCCACCTCAAAACCTCTTCATGATCA
>Contig1666|Mytilus_galloprovincialis|GA36A|Allele_2
TGTCCTCCTTAAACTTCCCACCTCAAAACCTTTTCATGATCA
>Contig1666|Mytilus_galloprovincialis|GA36C|Allele_1
TGCACACCTTAAACTTCCCACCTCAAAACCTCCTCATGATCA
>Contig1666|Mytilus_galloprovincialis|GA36C|Allele_2
TGTCCTCCTTAAACTTCCCACCTCAAAACCTCTTCATGATCA
>Contig1666|Mytilus_edulis|GA36E|Allele_1
TGCACACCTCTCTTCAGTCGCTCTCAGGGTTTTCCGTTGCTC
>Contig1666|Mytilus_edulis|GA36E|Allele_2
TGCCCTTTTCTCTTTAGTTGTTTTCTGGGTTTTCCGTTGCTC
>Contig1666|Mytilus_edulis|GA36M|Allele_1
TACCCACCCCTCTTCAGTCGCTCTCAGGGTATTCCGCTGCCC
>Contig1666|Mytilus_edulis|GA36M|Allele_2
TGTCTTCTTCTCTTCAGTCGCTCTCAGGGTATTCTGCTGCCC
>Contig16667|Mytilus_trossulus|GA36K|Allele_1
TT
>Contig16667|Mytilus_trossulus|GA36K|Allele_2
TT
>Contig16667|Mytilus_trossulus|GA36L|Allele_1
AT
>Contig16667|Mytilus_trossulus|GA36L|Allele_2
TT
>Contig16667|Mytilus_galloprovincialis|GA36A|Allele_1
AG
>Contig16667|Mytilus_galloprovincialis|GA36A|Allele_2
TT
>Contig16667|Mytilus_galloprovincialis|GA36C|Allele_1
AT
>Contig16667|Mytilus_galloprovincialis|GA36C|Allele_2
AT
>Contig16667|Mytilus_edulis|GA36E|Allele_1
AG
>Contig16667|Mytilus_edulis|GA36E|Allele_2
TT
>Contig16667|Mytilus_edulis|GA36M|Allele_1
AT
>Contig16667|Mytilus_edulis|GA36M|Allele_2
TT
>Contig166917|Mytilus_trossulus|GA36K|Allele_1
CC
>Contig166917|Mytilus_trossulus|GA36K|Allele_2
TT
>Contig166917|Mytilus_trossulus|GA36L|Allele_1
CT
>Contig166917|Mytilus_trossulus|GA36L|Allele_2
TT
>Contig166917|Mytilus_galloprovincialis|GA36A|Allele_1
CC
>Contig166917|Mytilus_galloprovincialis|GA36A|Allele_2
TT
>Contig166917|Mytilus_galloprovincialis|GA36C|Allele_1
CT
>Contig166917|Mytilus_galloprovincialis|GA36C|Allele_2
TT
>Contig166917|Mytilus_edulis|GA36E|Allele_1
CC
>Contig166917|Mytilus_edulis|GA36E|Allele_2
CC
>Contig166917|Mytilus_edulis|GA36M|Allele_1
CC
>Contig166917|Mytilus_edulis|GA36M|Allele_2
CC
>Contig16716|Mytilus_trossulus|GA36K|Allele_1
AGAACGGTGCGC
>Contig16716|Mytilus_trossulus|GA36K|Allele_2
AGAGTGGTGTGC
>Contig16716|Mytilus_trossulus|GA36L|Allele_1
AGAACGGTACGC
>Contig16716|Mytilus_trossulus|GA36L|Allele_2
AGAATGGTGCGC
>Contig16716|Mytilus_galloprovincialis|GA36A|Allele_1
AAAATGGTACAC
>Contig16716|Mytilus_galloprovincialis|GA36A|Allele_2
AGGATGGTGCGC
>Contig16716|Mytilus_galloprovincialis|GA36C|Allele_1
AGAACGGAGCGC
>Contig16716|Mytilus_galloprovincialis|GA36C|Allele_2
AGAGTGGTGTGC
>Contig16716|Mytilus_edulis|GA36E|Allele_1
AGAATAGTGCGA
>Contig16716|Mytilus_edulis|GA36E|Allele_2
GGAATGGTGCGC
>Contig16716|Mytilus_edulis|GA36M|Allele_1
AGAATAATGCGC
>Contig16716|Mytilus_edulis|GA36M|Allele_2
GGAATGGTGCGC
>Contig16744|Mytilus_trossulus|GA36K|Allele_1
ACTACAACCAACTCT
>Contig16744|Mytilus_trossulus|GA36K|Allele_2
GTTACAGTCAATTCT
>Contig16744|Mytilus_trossulus|GA36L|Allele_1
ATTACAACCAACCCT
>Contig16744|Mytilus_trossulus|GA36L|Allele_2
GTTACAACCAACTTT
>Contig16744|Mytilus_galloprovincialis|GA36A|Allele_1
ACTAAAATCAACCCA
>Contig16744|Mytilus_galloprovincialis|GA36A|Allele_2
GTTACTGTTCTTTTT
>Contig16744|Mytilus_galloprovincialis|GA36C|Allele_1
GTCACAATCAACCCA
>Contig16744|Mytilus_galloprovincialis|GA36C|Allele_2
GTTACAGTCAACTCT
>Contig16744|Mytilus_edulis|GA36E|Allele_1
ACTACAGCCAACCCT
>Contig16744|Mytilus_edulis|GA36E|Allele_2
ACTACAGTTCTTTCT
>Contig16744|Mytilus_edulis|GA36M|Allele_1
GCTACAACCAATCCT
>Contig16744|Mytilus_edulis|GA36M|Allele_2
GTTGCAGCCCTTTTT
>Contig16745|Mytilus_trossulus|GA36K|Allele_1
GTACAACAAAATCT
>Contig16745|Mytilus_trossulus|GA36K|Allele_2
GTATATCAGGATCT
>Contig16745|Mytilus_trossulus|GA36L|Allele_1
GTACAACAGAATCT
>Contig16745|Mytilus_trossulus|GA36L|Allele_2
GTACGTCAGGATCT
>Contig16745|Mytilus_galloprovincialis|GA36A|Allele_1
GTACGTCAAAACTT
>Contig16745|Mytilus_galloprovincialis|GA36A|Allele_2
GTATGTCAGGATTT
>Contig16745|Mytilus_galloprovincialis|GA36C|Allele_1
AAACATCAAAATCC
>Contig16745|Mytilus_galloprovincialis|GA36C|Allele_2
GTACGTCAGACTTT
>Contig16745|Mytilus_edulis|GA36E|Allele_1
GTACATAAAAATTT
>Contig16745|Mytilus_edulis|GA36E|Allele_2
GTTCGTCAAACTTT
>Contig16745|Mytilus_edulis|GA36M|Allele_1
ATACGACAAAATTC
>Contig16745|Mytilus_edulis|GA36M|Allele_2
GTACGTCGAAATTT
>Contig16750|Mytilus_trossulus|GA36K|Allele_1
CGAC
>Contig16750|Mytilus_trossulus|GA36K|Allele_2
CGAT
>Contig16750|Mytilus_trossulus|GA36L|Allele_1
CGAC
>Contig16750|Mytilus_trossulus|GA36L|Allele_2
CGAC
>Contig16750|Mytilus_galloprovincialis|GA36A|Allele_1
CGAC
>Contig16750|Mytilus_galloprovincialis|GA36A|Allele_2
CGAC
>Contig16750|Mytilus_galloprovincialis|GA36C|Allele_1
CGAC
>Contig16750|Mytilus_galloprovincialis|GA36C|Allele_2
CGAC
>Contig16750|Mytilus_edulis|GA36E|Allele_1
CGAC
>Contig16750|Mytilus_edulis|GA36E|Allele_2
TGAT
>Contig16750|Mytilus_edulis|GA36M|Allele_1
CGAC
>Contig16750|Mytilus_edulis|GA36M|Allele_2
CTTC
>Contig16754|Mytilus_trossulus|GA36K|Allele_1
GAA
>Contig16754|Mytilus_trossulus|GA36K|Allele_2
TAA
>Contig16754|Mytilus_trossulus|GA36L|Allele_1
TAA
>Contig16754|Mytilus_trossulus|GA36L|Allele_2
TAA
>Contig16754|Mytilus_galloprovincialis|GA36A|Allele_1
TAA
>Contig16754|Mytilus_galloprovincialis|GA36A|Allele_2
TAA
>Contig16754|Mytilus_galloprovincialis|GA36C|Allele_1
TTA
>Contig16754|Mytilus_galloprovincialis|GA36C|Allele_2
TTA
>Contig16754|Mytilus_edulis|GA36E|Allele_1
GAA
>Contig16754|Mytilus_edulis|GA36E|Allele_2
TTG
>Contig16754|Mytilus_edulis|GA36M|Allele_1
TTA
>Contig16754|Mytilus_edulis|GA36M|Allele_2
TTA
>Contig16784|Mytilus_trossulus|GA36K|Allele_1
ACGCGT
>Contig16784|Mytilus_trossulus|GA36K|Allele_2
ACGCGT
>Contig16784|Mytilus_trossulus|GA36L|Allele_1
ACGCGC
>Contig16784|Mytilus_trossulus|GA36L|Allele_2
ACGCGT
>Contig16784|Mytilus_galloprovincialis|GA36A|Allele_1
ACGCGT
>Contig16784|Mytilus_galloprovincialis|GA36A|Allele_2
ACGTGT
>Contig16784|Mytilus_galloprovincialis|GA36C|Allele_1
ACGCGC
>Contig16784|Mytilus_galloprovincialis|GA36C|Allele_2
CTTCGT
>Contig16784|Mytilus_edulis|GA36E|Allele_1
ACGCGC
>Contig16784|Mytilus_edulis|GA36E|Allele_2
CTTCTC
>Contig16784|Mytilus_edulis|GA36M|Allele_1
CTTCGC
>Contig16784|Mytilus_edulis|GA36M|Allele_2
CTTCGT
>Contig16816|Mytilus_trossulus|GA36K|Allele_1
GTCCAGTGTT
>Contig16816|Mytilus_trossulus|GA36K|Allele_2
GTCTAGTGTT
>Contig16816|Mytilus_trossulus|GA36L|Allele_1
GTCCAGTATT
>Contig16816|Mytilus_trossulus|GA36L|Allele_2
GTTCAGTGTT
>Contig16816|Mytilus_galloprovincialis|GA36A|Allele_1
GACCAGTGTT
>Contig16816|Mytilus_galloprovincialis|GA36A|Allele_2
GACCAGTGTT
>Contig16816|Mytilus_galloprovincialis|GA36C|Allele_1
AACCAGCGTC
>Contig16816|Mytilus_galloprovincialis|GA36C|Allele_2
ATCTAGTGTT
>Contig16816|Mytilus_edulis|GA36E|Allele_1
AACCAGCGCC
>Contig16816|Mytilus_edulis|GA36E|Allele_2
ATTCGGTGTT
>Contig16816|Mytilus_edulis|GA36M|Allele_1
AACCAATACT
>Contig16816|Mytilus_edulis|GA36M|Allele_2
ATTTGGTGTT
>Contig16840|Mytilus_trossulus|GA36K|Allele_1
ACACCGACGAAAAGTATAT
>Contig16840|Mytilus_trossulus|GA36K|Allele_2
ACACCGACTAACAGTATTT
>Contig16840|Mytilus_trossulus|GA36L|Allele_1
ACACCAACGAAAAGCATAC
>Contig16840|Mytilus_trossulus|GA36L|Allele_2
GCACCGACGAGCAGTGTTT
>Contig16840|Mytilus_galloprovincialis|GA36A|Allele_1
GTGTCAACGAAAAGTACAT
>Contig16840|Mytilus_galloprovincialis|GA36A|Allele_2
GTGTTGCCGAACAGTGTTT
>Contig16840|Mytilus_galloprovincialis|GA36C|Allele_1
ACACCGACGAAAAACATAC
>Contig16840|Mytilus_galloprovincialis|GA36C|Allele_2
GTGTCGACGGACGGTGTTT
>Contig16840|Mytilus_edulis|GA36E|Allele_1
ACACCGACGAAAAGTATTT
>Contig16840|Mytilus_edulis|GA36E|Allele_2
GTGTCGACTAAAAGTATTT
>Contig16840|Mytilus_edulis|GA36M|Allele_1
GTGTCGACGAAAAGTATAT
>Contig16840|Mytilus_edulis|GA36M|Allele_2
GTGTCGATGAGCAGTGTTT
>Contig16867|Mytilus_trossulus|GA36K|Allele_1
CATCCCATCCGTC
>Contig16867|Mytilus_trossulus|GA36K|Allele_2
CATCCTTTCCGTC
>Contig16867|Mytilus_trossulus|GA36L|Allele_1
CAATCTATCCGTC
>Contig16867|Mytilus_trossulus|GA36L|Allele_2
CATTCTATTCGTC
>Contig16867|Mytilus_galloprovincialis|GA36A|Allele_1
CATCCCATCCGTC
>Contig16867|Mytilus_galloprovincialis|GA36A|Allele_2
CATCCTTTCCGTC
>Contig16867|Mytilus_galloprovincialis|GA36C|Allele_1
TTATCCACTCGTC
>Contig16867|Mytilus_galloprovincialis|GA36C|Allele_2
TTATTCATTCGTT
>Contig16867|Mytilus_edulis|GA36E|Allele_1
TTATCCACTCACC
>Contig16867|Mytilus_edulis|GA36E|Allele_2
TTATCTACTTGTC
>Contig16867|Mytilus_edulis|GA36M|Allele_1
TTATCCATTCGCC
>Contig16867|Mytilus_edulis|GA36M|Allele_2
TTATCCATTTGCT
>Contig16879|Mytilus_trossulus|GA36K|Allele_1
CAGC
>Contig16879|Mytilus_trossulus|GA36K|Allele_2
TAGT
>Contig16879|Mytilus_trossulus|GA36L|Allele_1
CAGC
>Contig16879|Mytilus_trossulus|GA36L|Allele_2
CAGC
>Contig16879|Mytilus_galloprovincialis|GA36A|Allele_1
TAAC
>Contig16879|Mytilus_galloprovincialis|GA36A|Allele_2
TTGC
>Contig16879|Mytilus_galloprovincialis|GA36C|Allele_1
CTAC
>Contig16879|Mytilus_galloprovincialis|GA36C|Allele_2
CTAT
>Contig16879|Mytilus_edulis|GA36E|Allele_1
CAAC
>Contig16879|Mytilus_edulis|GA36E|Allele_2
TTGC
>Contig16879|Mytilus_edulis|GA36M|Allele_1
CAGT
>Contig16879|Mytilus_edulis|GA36M|Allele_2
CAGT
>Contig16897|Mytilus_trossulus|GA36K|Allele_1
ATCTT
>Contig16897|Mytilus_trossulus|GA36K|Allele_2
GTCTT
>Contig16897|Mytilus_trossulus|GA36L|Allele_1
ATCTT
>Contig16897|Mytilus_trossulus|GA36L|Allele_2
ATCTT
>Contig16897|Mytilus_galloprovincialis|GA36A|Allele_1
ATCCT
>Contig16897|Mytilus_galloprovincialis|GA36A|Allele_2
GTCTT
>Contig16897|Mytilus_galloprovincialis|GA36C|Allele_1
ATCTC
>Contig16897|Mytilus_galloprovincialis|GA36C|Allele_2
ATCTT
>Contig16897|Mytilus_edulis|GA36E|Allele_1
ATCCT
>Contig16897|Mytilus_edulis|GA36E|Allele_2
GTCTT
>Contig16897|Mytilus_edulis|GA36M|Allele_1
ACCTT
>Contig16897|Mytilus_edulis|GA36M|Allele_2
ATTTT
>Contig16899|Mytilus_trossulus|GA36K|Allele_1
AGAGATTC
>Contig16899|Mytilus_trossulus|GA36K|Allele_2
GGGTATTC
>Contig16899|Mytilus_trossulus|GA36L|Allele_1
AGAGAGCC
>Contig16899|Mytilus_trossulus|GA36L|Allele_2
GGGTATTC
>Contig16899|Mytilus_galloprovincialis|GA36A|Allele_1
GGAGATTC
>Contig16899|Mytilus_galloprovincialis|GA36A|Allele_2
GGAGATTC
>Contig16899|Mytilus_galloprovincialis|GA36C|Allele_1
AGAGAGCC
>Contig16899|Mytilus_galloprovincialis|GA36C|Allele_2
GGGTCTTC
>Contig16899|Mytilus_edulis|GA36E|Allele_1
AGAGATTT
>Contig16899|Mytilus_edulis|GA36E|Allele_2
GTAGATTT
>Contig16899|Mytilus_edulis|GA36M|Allele_1
GGAGCGCC
>Contig16899|Mytilus_edulis|GA36M|Allele_2
GGAGCGTC
>Contig169|Mytilus_trossulus|GA36K|Allele_1
CCATCTACGAATAGTGCGGG
>Contig169|Mytilus_trossulus|GA36K|Allele_2
CCATCTACGAATAGTGCGGG
>Contig169|Mytilus_trossulus|GA36L|Allele_1
CCATCTACGAATAGTGCGGG
>Contig169|Mytilus_trossulus|GA36L|Allele_2
CCATCTACGAATAGTGCGGG
>Contig169|Mytilus_galloprovincialis|GA36A|Allele_1
CCATCTACGAATAGTATGAG
>Contig169|Mytilus_galloprovincialis|GA36A|Allele_2
CCATCTACGAATAGTGTGGG
>Contig169|Mytilus_galloprovincialis|GA36C|Allele_1
CCATCTACGAATAGTGTGGG
>Contig169|Mytilus_galloprovincialis|GA36C|Allele_2
CCATCTACGAATAGTGTGGG
>Contig169|Mytilus_edulis|GA36E|Allele_1
CTCCTGGTAAGCTACGCGGA
>Contig169|Mytilus_edulis|GA36E|Allele_2
TTCCTGGTACGCTACGCGGG
>Contig169|Mytilus_edulis|GA36M|Allele_1
CTCCTGGTAAGCTACGCGAG
>Contig169|Mytilus_edulis|GA36M|Allele_2
CTCCTGGTACGCTACGCTAG
>Contig16903|Mytilus_trossulus|GA36K|Allele_1
TGTTTTTCTAAACAT
>Contig16903|Mytilus_trossulus|GA36K|Allele_2
TGTTTTTTTAAGTTT
>Contig16903|Mytilus_trossulus|GA36L|Allele_1
CATTTTCCTAAACAT
>Contig16903|Mytilus_trossulus|GA36L|Allele_2
TGTTTTTTTAAGTTT
>Contig16903|Mytilus_galloprovincialis|GA36A|Allele_1
TGTTTTTCTAAGCTT
>Contig16903|Mytilus_galloprovincialis|GA36A|Allele_2
TGTTTTTCTAAGCTT
>Contig16903|Mytilus_galloprovincialis|GA36C|Allele_1
TGTTTTTCTAAGCTT
>Contig16903|Mytilus_galloprovincialis|GA36C|Allele_2
TGTTTTTTTAAGCTT
>Contig16903|Mytilus_edulis|GA36E|Allele_1
CAACCACTAAGATAT
>Contig16903|Mytilus_edulis|GA36E|Allele_2
CAACCACTAAGATAT
>Contig16903|Mytilus_edulis|GA36M|Allele_1
CAACCACTAAGATAC
>Contig16903|Mytilus_edulis|GA36M|Allele_2
CAATCACTAGGATTT
>Contig16920|Mytilus_trossulus|GA36K|Allele_1
ACAAAATAACC
>Contig16920|Mytilus_trossulus|GA36K|Allele_2
ACGGTATAACT
>Contig16920|Mytilus_trossulus|GA36L|Allele_1
ACAAAATAACT
>Contig16920|Mytilus_trossulus|GA36L|Allele_2
ACAATATAACT
>Contig16920|Mytilus_galloprovincialis|GA36A|Allele_1
AAAAAAAAACC
>Contig16920|Mytilus_galloprovincialis|GA36A|Allele_2
GCGGTATAACT
>Contig16920|Mytilus_galloprovincialis|GA36C|Allele_1
ACAATAAAAAT
>Contig16920|Mytilus_galloprovincialis|GA36C|Allele_2
ACAATATAAAT
>Contig16920|Mytilus_edulis|GA36E|Allele_1
ACAATAAAAAT
>Contig16920|Mytilus_edulis|GA36E|Allele_2
ACAATCTAGCT
>Contig16920|Mytilus_edulis|GA36M|Allele_1
ACAATATAAAC
>Contig16920|Mytilus_edulis|GA36M|Allele_2
ACAATATGACT
>Contig16943|Mytilus_trossulus|GA36K|Allele_1
AACTTACCGCAAA
>Contig16943|Mytilus_trossulus|GA36K|Allele_2
AACTTGCTGCAAG
>Contig16943|Mytilus_trossulus|GA36L|Allele_1
AACTCACCGCAAG
>Contig16943|Mytilus_trossulus|GA36L|Allele_2
GCCTTGTTGCATG
>Contig16943|Mytilus_galloprovincialis|GA36A|Allele_1
AACTTACTGCAAG
>Contig16943|Mytilus_galloprovincialis|GA36A|Allele_2
AACTTGCTGTAAG
>Contig16943|Mytilus_galloprovincialis|GA36C|Allele_1
AACTTACTGCAAA
>Contig16943|Mytilus_galloprovincialis|GA36C|Allele_2
AACTTACTGCAAG
>Contig16943|Mytilus_edulis|GA36E|Allele_1
AACACACCACTTG
>Contig16943|Mytilus_edulis|GA36E|Allele_2
GCCTTATTGCTTG
>Contig16943|Mytilus_edulis|GA36M|Allele_1
AACTTACCGCTTG
>Contig16943|Mytilus_edulis|GA36M|Allele_2
AATTTACCGCTTG
>Contig16950|Mytilus_trossulus|GA36K|Allele_1
CATTA
>Contig16950|Mytilus_trossulus|GA36K|Allele_2
CTTTA
>Contig16950|Mytilus_trossulus|GA36L|Allele_1
CTTCA
>Contig16950|Mytilus_trossulus|GA36L|Allele_2
CTTTA
>Contig16950|Mytilus_galloprovincialis|GA36A|Allele_1
CATCA
>Contig16950|Mytilus_galloprovincialis|GA36A|Allele_2
TTTTA
>Contig16950|Mytilus_galloprovincialis|GA36C|Allele_1
CATTA
>Contig16950|Mytilus_galloprovincialis|GA36C|Allele_2
CATTA
>Contig16950|Mytilus_edulis|GA36E|Allele_1
CTGTA
>Contig16950|Mytilus_edulis|GA36E|Allele_2
CTTTA
>Contig16950|Mytilus_edulis|GA36M|Allele_1
CTTCA
>Contig16950|Mytilus_edulis|GA36M|Allele_2
TTTTG
>Contig16951|Mytilus_trossulus|GA36K|Allele_1
ATATAAGGG
>Contig16951|Mytilus_trossulus|GA36K|Allele_2
ATATAAGGG
>Contig16951|Mytilus_trossulus|GA36L|Allele_1
AAACAAAGG
>Contig16951|Mytilus_trossulus|GA36L|Allele_2
ATGTAAGGG
>Contig16951|Mytilus_galloprovincialis|GA36A|Allele_1
AAACAAAGG
>Contig16951|Mytilus_galloprovincialis|GA36A|Allele_2
GTGCGTGGG
>Contig16951|Mytilus_galloprovincialis|GA36C|Allele_1
ATATAAGAA
>Contig16951|Mytilus_galloprovincialis|GA36C|Allele_2
ATATAAGGG
>Contig16951|Mytilus_edulis|GA36E|Allele_1
ATATAAGGA
>Contig16951|Mytilus_edulis|GA36E|Allele_2
ATATAAGGG
>Contig16951|Mytilus_edulis|GA36M|Allele_1
ATATAAGGA
>Contig16951|Mytilus_edulis|GA36M|Allele_2
ATATAAGGA
>Contig16957|Mytilus_trossulus|GA36K|Allele_1
TAACATCGTACT
>Contig16957|Mytilus_trossulus|GA36K|Allele_2
TAACGTCGTACT
>Contig16957|Mytilus_trossulus|GA36L|Allele_1
TAACATCATACT
>Contig16957|Mytilus_trossulus|GA36L|Allele_2
TGATATCGTACT
>Contig16957|Mytilus_galloprovincialis|GA36A|Allele_1
TAATATCATACT
>Contig16957|Mytilus_galloprovincialis|GA36A|Allele_2
TGGTATCGTACT
>Contig16957|Mytilus_galloprovincialis|GA36C|Allele_1
TAACACAACACT
>Contig16957|Mytilus_galloprovincialis|GA36C|Allele_2
TAATACCGTACT
>Contig16957|Mytilus_edulis|GA36E|Allele_1
TAATATCATACT
>Contig16957|Mytilus_edulis|GA36E|Allele_2
TGATATCGTACT
>Contig16957|Mytilus_edulis|GA36M|Allele_1
CAATATAGTACA
>Contig16957|Mytilus_edulis|GA36M|Allele_2
TGATGTCGTGTT
>Contig16958|Mytilus_trossulus|GA36K|Allele_1
CATTAACCCTCATT
>Contig16958|Mytilus_trossulus|GA36K|Allele_2
TATTAACCCTCATT
>Contig16958|Mytilus_trossulus|GA36L|Allele_1
TAATAACCCTCATT
>Contig16958|Mytilus_trossulus|GA36L|Allele_2
TATTTACTCTCATT
>Contig16958|Mytilus_galloprovincialis|GA36A|Allele_1
TAATAACCCTCACT
>Contig16958|Mytilus_galloprovincialis|GA36A|Allele_2
TATTAACTTTTATT
>Contig16958|Mytilus_galloprovincialis|GA36C|Allele_1
TATCAACCCTCATT
>Contig16958|Mytilus_galloprovincialis|GA36C|Allele_2
TATTAACCCTCATT
>Contig16958|Mytilus_edulis|GA36E|Allele_1
TATTAACCCCCATT
>Contig16958|Mytilus_edulis|GA36E|Allele_2
TGTTTCTTTTCCTT
>Contig16958|Mytilus_edulis|GA36M|Allele_1
CATTAACCCTCATC
>Contig16958|Mytilus_edulis|GA36M|Allele_2
TATTAACCCTCATT
>Contig169612|Mytilus_trossulus|GA36K|Allele_1
CCAAAA
>Contig169612|Mytilus_trossulus|GA36K|Allele_2
CCGCGT
>Contig169612|Mytilus_trossulus|GA36L|Allele_1
CCAAAA
>Contig169612|Mytilus_trossulus|GA36L|Allele_2
CCGCGT
>Contig169612|Mytilus_galloprovincialis|GA36A|Allele_1
CCAAAA
>Contig169612|Mytilus_galloprovincialis|GA36A|Allele_2
CCGCGT
>Contig169612|Mytilus_galloprovincialis|GA36C|Allele_1
CCAAAA
>Contig169612|Mytilus_galloprovincialis|GA36C|Allele_2
CCGCGT
>Contig169612|Mytilus_edulis|GA36E|Allele_1
CCAAGA
>Contig169612|Mytilus_edulis|GA36E|Allele_2
CTGAGA
>Contig169612|Mytilus_edulis|GA36M|Allele_1
CCAAGA
>Contig169612|Mytilus_edulis|GA36M|Allele_2
TCGAGA
>Contig1699|Mytilus_trossulus|GA36K|Allele_1
AGT
>Contig1699|Mytilus_trossulus|GA36K|Allele_2
AGT
>Contig1699|Mytilus_trossulus|GA36L|Allele_1
AGT
>Contig1699|Mytilus_trossulus|GA36L|Allele_2
TGT
>Contig1699|Mytilus_galloprovincialis|GA36A|Allele_1
AGT
>Contig1699|Mytilus_galloprovincialis|GA36A|Allele_2
AGT
>Contig1699|Mytilus_galloprovincialis|GA36C|Allele_1
AGT
>Contig1699|Mytilus_galloprovincialis|GA36C|Allele_2
AGT
>Contig1699|Mytilus_edulis|GA36E|Allele_1
AAT
>Contig1699|Mytilus_edulis|GA36E|Allele_2
TGT
>Contig1699|Mytilus_edulis|GA36M|Allele_1
TAG
>Contig1699|Mytilus_edulis|GA36M|Allele_2
TAT
>Contig1701|Mytilus_trossulus|GA36K|Allele_1
CAC
>Contig1701|Mytilus_trossulus|GA36K|Allele_2
CAC
>Contig1701|Mytilus_trossulus|GA36L|Allele_1
CAC
>Contig1701|Mytilus_trossulus|GA36L|Allele_2
CGC
>Contig1701|Mytilus_galloprovincialis|GA36A|Allele_1
CAC
>Contig1701|Mytilus_galloprovincialis|GA36A|Allele_2
CAT
>Contig1701|Mytilus_galloprovincialis|GA36C|Allele_1
CAC
>Contig1701|Mytilus_galloprovincialis|GA36C|Allele_2
CGC
>Contig1701|Mytilus_edulis|GA36E|Allele_1
CAC
>Contig1701|Mytilus_edulis|GA36E|Allele_2
TAC
>Contig1701|Mytilus_edulis|GA36M|Allele_1
CAC
>Contig1701|Mytilus_edulis|GA36M|Allele_2
CAC
>Contig17039|Mytilus_trossulus|GA36K|Allele_1
AGCAGATTA
>Contig17039|Mytilus_trossulus|GA36K|Allele_2
AGCAGATTA
>Contig17039|Mytilus_trossulus|GA36L|Allele_1
AGCAGAACA
>Contig17039|Mytilus_trossulus|GA36L|Allele_2
TGTAGATTC
>Contig17039|Mytilus_galloprovincialis|GA36A|Allele_1
AGCAAAACA
>Contig17039|Mytilus_galloprovincialis|GA36A|Allele_2
TGCAGCTTC
>Contig17039|Mytilus_galloprovincialis|GA36C|Allele_1
TACAAAACA
>Contig17039|Mytilus_galloprovincialis|GA36C|Allele_2
TGTAGCTTC
>Contig17039|Mytilus_edulis|GA36E|Allele_1
AGCAGATTA
>Contig17039|Mytilus_edulis|GA36E|Allele_2
AGTAGATTA
>Contig17039|Mytilus_edulis|GA36M|Allele_1
AGCAGATTA
>Contig17039|Mytilus_edulis|GA36M|Allele_2
AGTTGATTA
>Contig17057|Mytilus_trossulus|GA36K|Allele_1
TAA
>Contig17057|Mytilus_trossulus|GA36K|Allele_2
TAA
>Contig17057|Mytilus_trossulus|GA36L|Allele_1
TTA
>Contig17057|Mytilus_trossulus|GA36L|Allele_2
TTG
>Contig17057|Mytilus_galloprovincialis|GA36A|Allele_1
TTG
>Contig17057|Mytilus_galloprovincialis|GA36A|Allele_2
TTG
>Contig17057|Mytilus_galloprovincialis|GA36C|Allele_1
TAA
>Contig17057|Mytilus_galloprovincialis|GA36C|Allele_2
TAA
>Contig17057|Mytilus_edulis|GA36E|Allele_1
CTG
>Contig17057|Mytilus_edulis|GA36E|Allele_2
TTG
>Contig17057|Mytilus_edulis|GA36M|Allele_1
TAA
>Contig17057|Mytilus_edulis|GA36M|Allele_2
TTG
>Contig17084|Mytilus_trossulus|GA36K|Allele_1
AACAGAGA
>Contig17084|Mytilus_trossulus|GA36K|Allele_2
GTCAGAGG
>Contig17084|Mytilus_trossulus|GA36L|Allele_1
AACAAATG
>Contig17084|Mytilus_trossulus|GA36L|Allele_2
GACAGATG
>Contig17084|Mytilus_galloprovincialis|GA36A|Allele_1
GACAGAGA
>Contig17084|Mytilus_galloprovincialis|GA36A|Allele_2
GACAGAGG
>Contig17084|Mytilus_galloprovincialis|GA36C|Allele_1
GACAAAGG
>Contig17084|Mytilus_galloprovincialis|GA36C|Allele_2
GATAGATG
>Contig17084|Mytilus_edulis|GA36E|Allele_1
GACAGAGG
>Contig17084|Mytilus_edulis|GA36E|Allele_2
GACTGAGG
>Contig17084|Mytilus_edulis|GA36M|Allele_1
AACAGAGG
>Contig17084|Mytilus_edulis|GA36M|Allele_2
GTCAGGGG
>Contig171086|Mytilus_trossulus|GA36K|Allele_1
ACAA
>Contig171086|Mytilus_trossulus|GA36K|Allele_2
GCTG
>Contig171086|Mytilus_trossulus|GA36L|Allele_1
ACAA
>Contig171086|Mytilus_trossulus|GA36L|Allele_2
GCTG
>Contig171086|Mytilus_galloprovincialis|GA36A|Allele_1
ACTG
>Contig171086|Mytilus_galloprovincialis|GA36A|Allele_2
ACTG
>Contig171086|Mytilus_galloprovincialis|GA36C|Allele_1
ACTG
>Contig171086|Mytilus_galloprovincialis|GA36C|Allele_2
ACTG
>Contig171086|Mytilus_edulis|GA36E|Allele_1
GTAA
>Contig171086|Mytilus_edulis|GA36E|Allele_2
GTAA
>Contig171086|Mytilus_edulis|GA36M|Allele_1
GTAA
>Contig171086|Mytilus_edulis|GA36M|Allele_2
GTTA
>Contig17118|Mytilus_trossulus|GA36K|Allele_1
GGAAAA
>Contig17118|Mytilus_trossulus|GA36K|Allele_2
GGAAGT
>Contig17118|Mytilus_trossulus|GA36L|Allele_1
GAAAGA
>Contig17118|Mytilus_trossulus|GA36L|Allele_2
GGAAGA
>Contig17118|Mytilus_galloprovincialis|GA36A|Allele_1
GGAAAA
>Contig17118|Mytilus_galloprovincialis|GA36A|Allele_2
GGAAGT
>Contig17118|Mytilus_galloprovincialis|GA36C|Allele_1
GGAAAA
>Contig17118|Mytilus_galloprovincialis|GA36C|Allele_2
GGAAGT
>Contig17118|Mytilus_edulis|GA36E|Allele_1
GAGAGA
>Contig17118|Mytilus_edulis|GA36E|Allele_2
GGGGGA
>Contig17118|Mytilus_edulis|GA36M|Allele_1
GGGAGA
>Contig17118|Mytilus_edulis|GA36M|Allele_2
TGGAGA
>Contig17136|Mytilus_trossulus|GA36K|Allele_1
CCTCAA
>Contig17136|Mytilus_trossulus|GA36K|Allele_2
TTTCGA
>Contig17136|Mytilus_trossulus|GA36L|Allele_1
CTCCGA
>Contig17136|Mytilus_trossulus|GA36L|Allele_2
CTTTGT
>Contig17136|Mytilus_galloprovincialis|GA36A|Allele_1
CTCCAA
>Contig17136|Mytilus_galloprovincialis|GA36A|Allele_2
CTTCGA
>Contig17136|Mytilus_galloprovincialis|GA36C|Allele_1
CTCCAA
>Contig17136|Mytilus_galloprovincialis|GA36C|Allele_2
CTTTGA
>Contig17136|Mytilus_edulis|GA36E|Allele_1
CCTCGA
>Contig17136|Mytilus_edulis|GA36E|Allele_2
TTTCGT
>Contig17136|Mytilus_edulis|GA36M|Allele_1
CTCCGA
>Contig17136|Mytilus_edulis|GA36M|Allele_2
CTCCGA
>Contig17151|Mytilus_trossulus|GA36K|Allele_1
CTAA
>Contig17151|Mytilus_trossulus|GA36K|Allele_2
CTAA
>Contig17151|Mytilus_trossulus|GA36L|Allele_1
CTAA
>Contig17151|Mytilus_trossulus|GA36L|Allele_2
CTCA
>Contig17151|Mytilus_galloprovincialis|GA36A|Allele_1
CCAA
>Contig17151|Mytilus_galloprovincialis|GA36A|Allele_2
CTCA
>Contig17151|Mytilus_galloprovincialis|GA36C|Allele_1
CTAA
>Contig17151|Mytilus_galloprovincialis|GA36C|Allele_2
CTAA
>Contig17151|Mytilus_edulis|GA36E|Allele_1
CTAA
>Contig17151|Mytilus_edulis|GA36E|Allele_2
CTAG
>Contig17151|Mytilus_edulis|GA36M|Allele_1
CTAA
>Contig17151|Mytilus_edulis|GA36M|Allele_2
GTAA
>Contig17160|Mytilus_trossulus|GA36K|Allele_1
GACTCTCTCATATATGACAAGAA
>Contig17160|Mytilus_trossulus|GA36K|Allele_2
GATTTTCTCATATCTGATAAGAA
>Contig17160|Mytilus_trossulus|GA36L|Allele_1
GACTCACTAATATATAACAAGAA
>Contig17160|Mytilus_trossulus|GA36L|Allele_2
GTTTCACTCTTATATGGTAAGTT
>Contig17160|Mytilus_galloprovincialis|GA36A|Allele_1
GTTTCACTAACATACAACAGGAA
>Contig17160|Mytilus_galloprovincialis|GA36A|Allele_2
GTTTTTCTCATATATGACGGGAT
>Contig17160|Mytilus_galloprovincialis|GA36C|Allele_1
AACTTTAACATATACAACAAGAA
>Contig17160|Mytilus_galloprovincialis|GA36C|Allele_2
GTTTTTCACATATATAACAAGAA
>Contig17160|Mytilus_edulis|GA36E|Allele_1
GTTATTCACTTATATAACAAGAA
>Contig17160|Mytilus_edulis|GA36E|Allele_2
GTTTTTCACTTATATAGCAAGAA
>Contig17160|Mytilus_edulis|GA36M|Allele_1
GACATTCACATACATAACAAGAA
>Contig17160|Mytilus_edulis|GA36M|Allele_2
GTTTTTCACATTTCTGATAGTTA
>Contig17161|Mytilus_trossulus|GA36K|Allele_1
GACCT
>Contig17161|Mytilus_trossulus|GA36K|Allele_2
GATCT
>Contig17161|Mytilus_trossulus|GA36L|Allele_1
AACCT
>Contig17161|Mytilus_trossulus|GA36L|Allele_2
GTCTT
>Contig17161|Mytilus_galloprovincialis|GA36A|Allele_1
AACCT
>Contig17161|Mytilus_galloprovincialis|GA36A|Allele_2
GTTCT
>Contig17161|Mytilus_galloprovincialis|GA36C|Allele_1
AACCT
>Contig17161|Mytilus_galloprovincialis|GA36C|Allele_2
ATCTT
>Contig17161|Mytilus_edulis|GA36E|Allele_1
AACTT
>Contig17161|Mytilus_edulis|GA36E|Allele_2
AACTT
>Contig17161|Mytilus_edulis|GA36M|Allele_1
AACCA
>Contig17161|Mytilus_edulis|GA36M|Allele_2
ATCTT
>Contig17173|Mytilus_trossulus|GA36K|Allele_1
TCTGACGCCACAC
>Contig17173|Mytilus_trossulus|GA36K|Allele_2
TCTGACGCCACCC
>Contig17173|Mytilus_trossulus|GA36L|Allele_1
TCCGACGCCACCC
>Contig17173|Mytilus_trossulus|GA36L|Allele_2
TCCGACGCCACCC
>Contig17173|Mytilus_galloprovincialis|GA36A|Allele_1
TCCGACGCCACAC
>Contig17173|Mytilus_galloprovincialis|GA36A|Allele_2
TCCGACGCCACAC
>Contig17173|Mytilus_galloprovincialis|GA36C|Allele_1
TCCGACCCCACAC
>Contig17173|Mytilus_galloprovincialis|GA36C|Allele_2
TCCGAGGCCGTAC
>Contig17173|Mytilus_edulis|GA36E|Allele_1
CTCAACGCCACCC
>Contig17173|Mytilus_edulis|GA36E|Allele_2
CTTGGCGTCACCT
>Contig17173|Mytilus_edulis|GA36M|Allele_1
CCTAGCGCCACCC
>Contig17173|Mytilus_edulis|GA36M|Allele_2
TTTGGCGCTACCC
>Contig17248|Mytilus_trossulus|GA36K|Allele_1
GCATACACCCGAACATTCGTCTCCATCC
>Contig17248|Mytilus_trossulus|GA36K|Allele_2
GCATGTACCTTCGCATTCGTTTTCATTC
>Contig17248|Mytilus_trossulus|GA36L|Allele_1
GCATACACCCGAACATTCGTCTTCATCC
>Contig17248|Mytilus_trossulus|GA36L|Allele_2
GCATGTACCTTCGCATTCGTCTTCATCC
>Contig17248|Mytilus_galloprovincialis|GA36A|Allele_1
GCATGTACCCGAGCATTCGTCTTCATCC
>Contig17248|Mytilus_galloprovincialis|GA36A|Allele_2
GCATGTACCCGAGCATTCGTCTTCATCC
>Contig17248|Mytilus_galloprovincialis|GA36C|Allele_1
ACGCGCCTCTTCATGCCTATTCCAGTCC
>Contig17248|Mytilus_galloprovincialis|GA36C|Allele_2
ACGCGCCTCTTCATGCCTATTCCAGTCC
>Contig17248|Mytilus_edulis|GA36E|Allele_1
ACACACCTCTTCACATTCGCCCCAACCC
>Contig17248|Mytilus_edulis|GA36E|Allele_2
GTGCGCCTTTTCACATTCGTCTCCGTTG
>Contig17248|Mytilus_edulis|GA36M|Allele_1
ACACACCTCTTCACATTCGCCCCAACCC
>Contig17248|Mytilus_edulis|GA36M|Allele_2
GCGCGCCTTTTCACATTCGTCTCCGTTG
>Contig17249|Mytilus_trossulus|GA36K|Allele_1
AACGACCAGACCA
>Contig17249|Mytilus_trossulus|GA36K|Allele_2
AACGACCAGACCA
>Contig17249|Mytilus_trossulus|GA36L|Allele_1
AACGACCAGACCA
>Contig17249|Mytilus_trossulus|GA36L|Allele_2
GACGACCAGACCC
>Contig17249|Mytilus_galloprovincialis|GA36A|Allele_1
AACGACCAGACCA
>Contig17249|Mytilus_galloprovincialis|GA36A|Allele_2
AACGACCAGACCA
>Contig17249|Mytilus_galloprovincialis|GA36C|Allele_1
AAAAACAAGACCA
>Contig17249|Mytilus_galloprovincialis|GA36C|Allele_2
GACGCTCTTGTCC
>Contig17249|Mytilus_edulis|GA36E|Allele_1
GAAACTATTGCCC
>Contig17249|Mytilus_edulis|GA36E|Allele_2
GAAACTATTGTCC
>Contig17249|Mytilus_edulis|GA36M|Allele_1
GAAACTATTACCC
>Contig17249|Mytilus_edulis|GA36M|Allele_2
GGAACTATTGTTC
>Contig17252|Mytilus_trossulus|GA36K|Allele_1
GCTCGATC
>Contig17252|Mytilus_trossulus|GA36K|Allele_2
GTTCGGTT
>Contig17252|Mytilus_trossulus|GA36L|Allele_1
ACCCAATT
>Contig17252|Mytilus_trossulus|GA36L|Allele_2
GCTTGGTT
>Contig17252|Mytilus_galloprovincialis|GA36A|Allele_1
GCTCGGTT
>Contig17252|Mytilus_galloprovincialis|GA36A|Allele_2
GCTCGGTT
>Contig17252|Mytilus_galloprovincialis|GA36C|Allele_1
ACCCAGCT
>Contig17252|Mytilus_galloprovincialis|GA36C|Allele_2
GTTTGGTT
>Contig17252|Mytilus_edulis|GA36E|Allele_1
GCTCGATC
>Contig17252|Mytilus_edulis|GA36E|Allele_2
GCTCGGTT
>Contig17252|Mytilus_edulis|GA36M|Allele_1
GCTCGGTT
>Contig17252|Mytilus_edulis|GA36M|Allele_2
GCTCGGTT
>Contig17253|Mytilus_trossulus|GA36K|Allele_1
CTCTAACATCTA
>Contig17253|Mytilus_trossulus|GA36K|Allele_2
CTCTACCATCTA
>Contig17253|Mytilus_trossulus|GA36L|Allele_1
CACCAACACCTA
>Contig17253|Mytilus_trossulus|GA36L|Allele_2
TTCTGACGTCTA
>Contig17253|Mytilus_galloprovincialis|GA36A|Allele_1
TACTACCATCTA
>Contig17253|Mytilus_galloprovincialis|GA36A|Allele_2
TTCTACTATCTA
>Contig17253|Mytilus_galloprovincialis|GA36C|Allele_1
CACTACCATCCA
>Contig17253|Mytilus_galloprovincialis|GA36C|Allele_2
TTCTACCATCTA
>Contig17253|Mytilus_edulis|GA36E|Allele_1
TACCAACACCTA
>Contig17253|Mytilus_edulis|GA36E|Allele_2
TACCGCCGTTTA
>Contig17253|Mytilus_edulis|GA36M|Allele_1
TAACACCACCTA
>Contig17253|Mytilus_edulis|GA36M|Allele_2
TACCGCCGTCTG
>Contig17265|Mytilus_trossulus|GA36K|Allele_1
TGGCGTTTGAG
>Contig17265|Mytilus_trossulus|GA36K|Allele_2
TGGCGTTTGAG
>Contig17265|Mytilus_trossulus|GA36L|Allele_1
TGGAGTTTGAG
>Contig17265|Mytilus_trossulus|GA36L|Allele_2
TGGCGTTTGAG
>Contig17265|Mytilus_galloprovincialis|GA36A|Allele_1
CAAAGCAAGAG
>Contig17265|Mytilus_galloprovincialis|GA36A|Allele_2
TGGCTTTTGGG
>Contig17265|Mytilus_galloprovincialis|GA36C|Allele_1
TGGCGTTTGAG
>Contig17265|Mytilus_galloprovincialis|GA36C|Allele_2
TGGCGTTTGGG
>Contig17265|Mytilus_edulis|GA36E|Allele_1
CAAAGCAAAAG
>Contig17265|Mytilus_edulis|GA36E|Allele_2
CGGCTTTAGAG
>Contig17265|Mytilus_edulis|GA36M|Allele_1
CAAATCAAGAA
>Contig17265|Mytilus_edulis|GA36M|Allele_2
CAAATCAAGAG
>Contig17278|Mytilus_trossulus|GA36K|Allele_1
TC
>Contig17278|Mytilus_trossulus|GA36K|Allele_2
TC
>Contig17278|Mytilus_trossulus|GA36L|Allele_1
TC
>Contig17278|Mytilus_trossulus|GA36L|Allele_2
TC
>Contig17278|Mytilus_galloprovincialis|GA36A|Allele_1
TC
>Contig17278|Mytilus_galloprovincialis|GA36A|Allele_2
TC
>Contig17278|Mytilus_galloprovincialis|GA36C|Allele_1
TC
>Contig17278|Mytilus_galloprovincialis|GA36C|Allele_2
TC
>Contig17278|Mytilus_edulis|GA36E|Allele_1
TC
>Contig17278|Mytilus_edulis|GA36E|Allele_2
TC
>Contig17278|Mytilus_edulis|GA36M|Allele_1
CC
>Contig17278|Mytilus_edulis|GA36M|Allele_2
TT
>Contig17288|Mytilus_trossulus|GA36K|Allele_1
GACACCG
>Contig17288|Mytilus_trossulus|GA36K|Allele_2
GTCACTG
>Contig17288|Mytilus_trossulus|GA36L|Allele_1
GACACCG
>Contig17288|Mytilus_trossulus|GA36L|Allele_2
GTCACTG
>Contig17288|Mytilus_galloprovincialis|GA36A|Allele_1
GTCACCG
>Contig17288|Mytilus_galloprovincialis|GA36A|Allele_2
GTCACCG
>Contig17288|Mytilus_galloprovincialis|GA36C|Allele_1
GTCACCG
>Contig17288|Mytilus_galloprovincialis|GA36C|Allele_2
GTCACCG
>Contig17288|Mytilus_edulis|GA36E|Allele_1
GACACTA
>Contig17288|Mytilus_edulis|GA36E|Allele_2
GATGGTG
>Contig17288|Mytilus_edulis|GA36M|Allele_1
AACACTA
>Contig17288|Mytilus_edulis|GA36M|Allele_2
GACGCTG
>Contig17323|Mytilus_trossulus|GA36K|Allele_1
GTCCCA
>Contig17323|Mytilus_trossulus|GA36K|Allele_2
GTCCCA
>Contig17323|Mytilus_trossulus|GA36L|Allele_1
GTCCCA
>Contig17323|Mytilus_trossulus|GA36L|Allele_2
GTCCTA
>Contig17323|Mytilus_galloprovincialis|GA36A|Allele_1
ACTCTA
>Contig17323|Mytilus_galloprovincialis|GA36A|Allele_2
ACTTTC
>Contig17323|Mytilus_galloprovincialis|GA36C|Allele_1
ACTCTA
>Contig17323|Mytilus_galloprovincialis|GA36C|Allele_2
ACTCTA
>Contig17323|Mytilus_edulis|GA36E|Allele_1
GTCCCA
>Contig17323|Mytilus_edulis|GA36E|Allele_2
GTCCCA
>Contig17323|Mytilus_edulis|GA36M|Allele_1
GTCCCA
>Contig17323|Mytilus_edulis|GA36M|Allele_2
GTCCCA
>Contig17335|Mytilus_trossulus|GA36K|Allele_1
CCTAC
>Contig17335|Mytilus_trossulus|GA36K|Allele_2
CCTAC
>Contig17335|Mytilus_trossulus|GA36L|Allele_1
TTCAC
>Contig17335|Mytilus_trossulus|GA36L|Allele_2
TTTGC
>Contig17335|Mytilus_galloprovincialis|GA36A|Allele_1
CCCAC
>Contig17335|Mytilus_galloprovincialis|GA36A|Allele_2
TTTGC
>Contig17335|Mytilus_galloprovincialis|GA36C|Allele_1
CCCAC
>Contig17335|Mytilus_galloprovincialis|GA36C|Allele_2
TTTGC
>Contig17335|Mytilus_edulis|GA36E|Allele_1
TTTAA
>Contig17335|Mytilus_edulis|GA36E|Allele_2
TTTAC
>Contig17335|Mytilus_edulis|GA36M|Allele_1
TTCAC
>Contig17335|Mytilus_edulis|GA36M|Allele_2
TTTGC
>Contig17377|Mytilus_trossulus|GA36K|Allele_1
ATTGA
>Contig17377|Mytilus_trossulus|GA36K|Allele_2
ATTGA
>Contig17377|Mytilus_trossulus|GA36L|Allele_1
TACGA
>Contig17377|Mytilus_trossulus|GA36L|Allele_2
TTTGG
>Contig17377|Mytilus_galloprovincialis|GA36A|Allele_1
TATGA
>Contig17377|Mytilus_galloprovincialis|GA36A|Allele_2
TATGG
>Contig17377|Mytilus_galloprovincialis|GA36C|Allele_1
TTTAA
>Contig17377|Mytilus_galloprovincialis|GA36C|Allele_2
TTTGA
>Contig17377|Mytilus_edulis|GA36E|Allele_1
TACGA
>Contig17377|Mytilus_edulis|GA36E|Allele_2
TATGG
>Contig17377|Mytilus_edulis|GA36M|Allele_1
AATGG
>Contig17377|Mytilus_edulis|GA36M|Allele_2
TATGG
>Contig17400|Mytilus_trossulus|GA36K|Allele_1
TAGAA
>Contig17400|Mytilus_trossulus|GA36K|Allele_2
TAGAA
>Contig17400|Mytilus_trossulus|GA36L|Allele_1
TAGAA
>Contig17400|Mytilus_trossulus|GA36L|Allele_2
TTGTA
>Contig17400|Mytilus_galloprovincialis|GA36A|Allele_1
TAGAA
>Contig17400|Mytilus_galloprovincialis|GA36A|Allele_2
TTGAA
>Contig17400|Mytilus_galloprovincialis|GA36C|Allele_1
TAGAA
>Contig17400|Mytilus_galloprovincialis|GA36C|Allele_2
TTGAA
>Contig17400|Mytilus_edulis|GA36E|Allele_1
AAGAA
>Contig17400|Mytilus_edulis|GA36E|Allele_2
TATTA
>Contig17400|Mytilus_edulis|GA36M|Allele_1
AATTA
>Contig17400|Mytilus_edulis|GA36M|Allele_2
AATTT
>Contig17404|Mytilus_trossulus|GA36K|Allele_1
CAGA
>Contig17404|Mytilus_trossulus|GA36K|Allele_2
CATA
>Contig17404|Mytilus_trossulus|GA36L|Allele_1
CAGA
>Contig17404|Mytilus_trossulus|GA36L|Allele_2
CAGA
>Contig17404|Mytilus_galloprovincialis|GA36A|Allele_1
CAGA
>Contig17404|Mytilus_galloprovincialis|GA36A|Allele_2
CATC
>Contig17404|Mytilus_galloprovincialis|GA36C|Allele_1
CAGA
>Contig17404|Mytilus_galloprovincialis|GA36C|Allele_2
CATA
>Contig17404|Mytilus_edulis|GA36E|Allele_1
TGGA
>Contig17404|Mytilus_edulis|GA36E|Allele_2
TGGA
>Contig17404|Mytilus_edulis|GA36M|Allele_1
TGGA
>Contig17404|Mytilus_edulis|GA36M|Allele_2
TGGA
>Contig17411|Mytilus_trossulus|GA36K|Allele_1
GCCATTAATCTATATATACAGTTTCATACCCCTTTTACCAG
>Contig17411|Mytilus_trossulus|GA36K|Allele_2
GCCATTAATCTATATATACAGTTTCATGCTCCTTTTACCAG
>Contig17411|Mytilus_trossulus|GA36L|Allele_1
GCCATTAATCCATATATACAGTTTCATACCCCTTTTACCAG
>Contig17411|Mytilus_trossulus|GA36L|Allele_2
GCCATTAATTTATATATACAGTTTCATGCTCCTTTTACCAG
>Contig17411|Mytilus_galloprovincialis|GA36A|Allele_1
GTTCCCGGACTCCTCGCCTTTTCCTTAATCACCTTCACCAG
>Contig17411|Mytilus_galloprovincialis|GA36A|Allele_2
GTTCCCGGTCTCCTCGCCTTTTCCTTAGTCACCTTCACCAG
>Contig17411|Mytilus_galloprovincialis|GA36C|Allele_1
GTTCCCGGACTCCTCGCCTTTTCCTTAATCACCTTCACCAG
>Contig17411|Mytilus_galloprovincialis|GA36C|Allele_2
GTTCCCGGACTCCTCGCCTTTTCCTTAGTCACCTTCACTAG
>Contig17411|Mytilus_edulis|GA36E|Allele_1
ACCATTAAACCATATATACAGCCTCATACCCCTCCCACCAA
>Contig17411|Mytilus_edulis|GA36E|Allele_2
GCCATTAATTTATATATACAGCTTCATGCTCCTTTCACCGA
>Contig17411|Mytilus_edulis|GA36M|Allele_1
ACCATTAAACCATATATACAGCCTCATACCCCTTTCACCAA
>Contig17411|Mytilus_edulis|GA36M|Allele_2
ACCATTAATTTATATATACAGCTTCATGCTCTTTTTGTCGA
>Contig17412|Mytilus_trossulus|GA36K|Allele_1
TCC
>Contig17412|Mytilus_trossulus|GA36K|Allele_2
TTT
>Contig17412|Mytilus_trossulus|GA36L|Allele_1
CCT
>Contig17412|Mytilus_trossulus|GA36L|Allele_2
TTT
>Contig17412|Mytilus_galloprovincialis|GA36A|Allele_1
CTT
>Contig17412|Mytilus_galloprovincialis|GA36A|Allele_2
TTT
>Contig17412|Mytilus_galloprovincialis|GA36C|Allele_1
TCC
>Contig17412|Mytilus_galloprovincialis|GA36C|Allele_2
TCC
>Contig17412|Mytilus_edulis|GA36E|Allele_1
TCC
>Contig17412|Mytilus_edulis|GA36E|Allele_2
TCC
>Contig17412|Mytilus_edulis|GA36M|Allele_1
TCT
>Contig17412|Mytilus_edulis|GA36M|Allele_2
TTT
>Contig1748|Mytilus_trossulus|GA36K|Allele_1
CCCTTCCCTAC
>Contig1748|Mytilus_trossulus|GA36K|Allele_2
CCTTTCCTTAC
>Contig1748|Mytilus_trossulus|GA36L|Allele_1
CCCCCCCCTAC
>Contig1748|Mytilus_trossulus|GA36L|Allele_2
TTCTCTCTTAC
>Contig1748|Mytilus_galloprovincialis|GA36A|Allele_1
CCCTCCCTAAA
>Contig1748|Mytilus_galloprovincialis|GA36A|Allele_2
CCTTTCCTAAA
>Contig1748|Mytilus_galloprovincialis|GA36C|Allele_1
CCCCCCCCTAC
>Contig1748|Mytilus_galloprovincialis|GA36C|Allele_2
CCCTTCCTTGC
>Contig1748|Mytilus_edulis|GA36E|Allele_1
CCCCCCCTTAC
>Contig1748|Mytilus_edulis|GA36E|Allele_2
CCTTTCCTTAC
>Contig1748|Mytilus_edulis|GA36M|Allele_1
CCCCCCCCTAC
>Contig1748|Mytilus_edulis|GA36M|Allele_2
TTCTCTTTTAC
>Contig17480|Mytilus_trossulus|GA36K|Allele_1
TTACAAC
>Contig17480|Mytilus_trossulus|GA36K|Allele_2
TTACAAC
>Contig17480|Mytilus_trossulus|GA36L|Allele_1
TTACAAC
>Contig17480|Mytilus_trossulus|GA36L|Allele_2
TTACAAC
>Contig17480|Mytilus_galloprovincialis|GA36A|Allele_1
TTACAAC
>Contig17480|Mytilus_galloprovincialis|GA36A|Allele_2
TTACAAT
>Contig17480|Mytilus_galloprovincialis|GA36C|Allele_1
TAACAAC
>Contig17480|Mytilus_galloprovincialis|GA36C|Allele_2
TTGCGAC
>Contig17480|Mytilus_edulis|GA36E|Allele_1
ATACGAC
>Contig17480|Mytilus_edulis|GA36E|Allele_2
TTACGTC
>Contig17480|Mytilus_edulis|GA36M|Allele_1
TTAAGAC
>Contig17480|Mytilus_edulis|GA36M|Allele_2
TTACGAC
>Contig175088|Mytilus_trossulus|GA36K|Allele_1
AGCA
>Contig175088|Mytilus_trossulus|GA36K|Allele_2
AGTG
>Contig175088|Mytilus_trossulus|GA36L|Allele_1
AGTA
>Contig175088|Mytilus_trossulus|GA36L|Allele_2
AGTG
>Contig175088|Mytilus_galloprovincialis|GA36A|Allele_1
AGTA
>Contig175088|Mytilus_galloprovincialis|GA36A|Allele_2
AGTA
>Contig175088|Mytilus_galloprovincialis|GA36C|Allele_1
AGCA
>Contig175088|Mytilus_galloprovincialis|GA36C|Allele_2
GTTA
>Contig175088|Mytilus_edulis|GA36E|Allele_1
AGCA
>Contig175088|Mytilus_edulis|GA36E|Allele_2
ATTG
>Contig175088|Mytilus_edulis|GA36M|Allele_1
AGTA
>Contig175088|Mytilus_edulis|GA36M|Allele_2
AGTG
>Contig17524|Mytilus_trossulus|GA36K|Allele_1
TTGTAAGCATGCCC
>Contig17524|Mytilus_trossulus|GA36K|Allele_2
TTGTAGGCATGCCT
>Contig17524|Mytilus_trossulus|GA36L|Allele_1
ATGTAAACATACCC
>Contig17524|Mytilus_trossulus|GA36L|Allele_2
TTGTGGGCATGCCC
>Contig17524|Mytilus_galloprovincialis|GA36A|Allele_1
TTGAAGGCAAGCCC
>Contig17524|Mytilus_galloprovincialis|GA36A|Allele_2
TTGTGGGCTTGCTC
>Contig17524|Mytilus_galloprovincialis|GA36C|Allele_1
ACGAAAGCATGCTT
>Contig17524|Mytilus_galloprovincialis|GA36C|Allele_2
TTGTAGGTATGCTT
>Contig17524|Mytilus_edulis|GA36E|Allele_1
TTGAAGGCAAGCCC
>Contig17524|Mytilus_edulis|GA36E|Allele_2
TTGTGGGCTTGCCT
>Contig17524|Mytilus_edulis|GA36M|Allele_1
TTAAAAACATACCC
>Contig17524|Mytilus_edulis|GA36M|Allele_2
TTGTGGGCATGTTC
>Contig17553|Mytilus_trossulus|GA36K|Allele_1
TCAAACAAATTGA
>Contig17553|Mytilus_trossulus|GA36K|Allele_2
TCAAGCAAATTGA
>Contig17553|Mytilus_trossulus|GA36L|Allele_1
TCAAGCAAATTGA
>Contig17553|Mytilus_trossulus|GA36L|Allele_2
TTAAGCAAGTTGA
>Contig17553|Mytilus_galloprovincialis|GA36A|Allele_1
TCAAGATGGACAG
>Contig17553|Mytilus_galloprovincialis|GA36A|Allele_2
TTATGATGGACAG
>Contig17553|Mytilus_galloprovincialis|GA36C|Allele_1
TCAAGATGGACAG
>Contig17553|Mytilus_galloprovincialis|GA36C|Allele_2
TCAAGATGGACAG
>Contig17553|Mytilus_edulis|GA36E|Allele_1
CCAAACAAATTGA
>Contig17553|Mytilus_edulis|GA36E|Allele_2
TCGAGCAAATTGA
>Contig17553|Mytilus_edulis|GA36M|Allele_1
CCAAGCAAATTGA
>Contig17553|Mytilus_edulis|GA36M|Allele_2
TCAAGCAAATTGA
>Contig17559|Mytilus_trossulus|GA36K|Allele_1
AACC
>Contig17559|Mytilus_trossulus|GA36K|Allele_2
AACC
>Contig17559|Mytilus_trossulus|GA36L|Allele_1
AACC
>Contig17559|Mytilus_trossulus|GA36L|Allele_2
AACC
>Contig17559|Mytilus_galloprovincialis|GA36A|Allele_1
AACC
>Contig17559|Mytilus_galloprovincialis|GA36A|Allele_2
AACC
>Contig17559|Mytilus_galloprovincialis|GA36C|Allele_1
AACC
>Contig17559|Mytilus_galloprovincialis|GA36C|Allele_2
AACC
>Contig17559|Mytilus_edulis|GA36E|Allele_1
CAAC
>Contig17559|Mytilus_edulis|GA36E|Allele_2
CAAG
>Contig17559|Mytilus_edulis|GA36M|Allele_1
AGCC
>Contig17559|Mytilus_edulis|GA36M|Allele_2
AGCC
>Contig17569|Mytilus_trossulus|GA36K|Allele_1
TCT
>Contig17569|Mytilus_trossulus|GA36K|Allele_2
TCT
>Contig17569|Mytilus_trossulus|GA36L|Allele_1
TCA
>Contig17569|Mytilus_trossulus|GA36L|Allele_2
TTT
>Contig17569|Mytilus_galloprovincialis|GA36A|Allele_1
TCT
>Contig17569|Mytilus_galloprovincialis|GA36A|Allele_2
TCT
>Contig17569|Mytilus_galloprovincialis|GA36C|Allele_1
TCT
>Contig17569|Mytilus_galloprovincialis|GA36C|Allele_2
TCT
>Contig17569|Mytilus_edulis|GA36E|Allele_1
CCA
>Contig17569|Mytilus_edulis|GA36E|Allele_2
CCA
>Contig17569|Mytilus_edulis|GA36M|Allele_1
CCA
>Contig17569|Mytilus_edulis|GA36M|Allele_2
CTA
>Contig17602|Mytilus_trossulus|GA36K|Allele_1
TCAC
>Contig17602|Mytilus_trossulus|GA36K|Allele_2
TCAT
>Contig17602|Mytilus_trossulus|GA36L|Allele_1
TCAC
>Contig17602|Mytilus_trossulus|GA36L|Allele_2
TCAT
>Contig17602|Mytilus_galloprovincialis|GA36A|Allele_1
TCAC
>Contig17602|Mytilus_galloprovincialis|GA36A|Allele_2
TTTT
>Contig17602|Mytilus_galloprovincialis|GA36C|Allele_1
TCAC
>Contig17602|Mytilus_galloprovincialis|GA36C|Allele_2
TTTT
>Contig17602|Mytilus_edulis|GA36E|Allele_1
GCAC
>Contig17602|Mytilus_edulis|GA36E|Allele_2
TCAC
>Contig17602|Mytilus_edulis|GA36M|Allele_1
GCAC
>Contig17602|Mytilus_edulis|GA36M|Allele_2
GCAC
>Contig17645|Mytilus_trossulus|GA36K|Allele_1
GCGCGCCG
>Contig17645|Mytilus_trossulus|GA36K|Allele_2
GCGCGCTG
>Contig17645|Mytilus_trossulus|GA36L|Allele_1
GCGAGCCG
>Contig17645|Mytilus_trossulus|GA36L|Allele_2
GCGCGCTG
>Contig17645|Mytilus_galloprovincialis|GA36A|Allele_1
GCGAGCCA
>Contig17645|Mytilus_galloprovincialis|GA36A|Allele_2
GCGCGTTA
>Contig17645|Mytilus_galloprovincialis|GA36C|Allele_1
ACACGCCA
>Contig17645|Mytilus_galloprovincialis|GA36C|Allele_2
GCGCGCTG
>Contig17645|Mytilus_edulis|GA36E|Allele_1
AAGCACTG
>Contig17645|Mytilus_edulis|GA36E|Allele_2
ACGCGCTG
>Contig17645|Mytilus_edulis|GA36M|Allele_1
ACGCACTG
>Contig17645|Mytilus_edulis|GA36M|Allele_2
GCGCGTTG
>Contig17648|Mytilus_trossulus|GA36K|Allele_1
ACGGTGGGC
>Contig17648|Mytilus_trossulus|GA36K|Allele_2
ACGGTGGGC
>Contig17648|Mytilus_trossulus|GA36L|Allele_1
AAGACGGGC
>Contig17648|Mytilus_trossulus|GA36L|Allele_2
ACGGTGGGC
>Contig17648|Mytilus_galloprovincialis|GA36A|Allele_1
ACGGTGAGC
>Contig17648|Mytilus_galloprovincialis|GA36A|Allele_2
ACGGTGGGC
>Contig17648|Mytilus_galloprovincialis|GA36C|Allele_1
AAGACGGGC
>Contig17648|Mytilus_galloprovincialis|GA36C|Allele_2
TCGGTGGGC
>Contig17648|Mytilus_edulis|GA36E|Allele_1
AAAACGGAC
>Contig17648|Mytilus_edulis|GA36E|Allele_2
AAGGCGGAT
>Contig17648|Mytilus_edulis|GA36M|Allele_1
AAGACAGAC
>Contig17648|Mytilus_edulis|GA36M|Allele_2
AAGGCGGGT
>Contig17655|Mytilus_trossulus|GA36K|Allele_1
AC
>Contig17655|Mytilus_trossulus|GA36K|Allele_2
AT
>Contig17655|Mytilus_trossulus|GA36L|Allele_1
AC
>Contig17655|Mytilus_trossulus|GA36L|Allele_2
AT
>Contig17655|Mytilus_galloprovincialis|GA36A|Allele_1
AC
>Contig17655|Mytilus_galloprovincialis|GA36A|Allele_2
AT
>Contig17655|Mytilus_galloprovincialis|GA36C|Allele_1
AC
>Contig17655|Mytilus_galloprovincialis|GA36C|Allele_2
AC
>Contig17655|Mytilus_edulis|GA36E|Allele_1
AT
>Contig17655|Mytilus_edulis|GA36E|Allele_2
GT
>Contig17655|Mytilus_edulis|GA36M|Allele_1
AT
>Contig17655|Mytilus_edulis|GA36M|Allele_2
GT
>Contig17665|Mytilus_trossulus|GA36K|Allele_1
TCTAGGG
>Contig17665|Mytilus_trossulus|GA36K|Allele_2
TCTAGGG
>Contig17665|Mytilus_trossulus|GA36L|Allele_1
TCTAGGG
>Contig17665|Mytilus_trossulus|GA36L|Allele_2
TTTGGGG
>Contig17665|Mytilus_galloprovincialis|GA36A|Allele_1
TCTAGGG
>Contig17665|Mytilus_galloprovincialis|GA36A|Allele_2
TTTGGGG
>Contig17665|Mytilus_galloprovincialis|GA36C|Allele_1
TCTAGAG
>Contig17665|Mytilus_galloprovincialis|GA36C|Allele_2
TCTAGGG
>Contig17665|Mytilus_edulis|GA36E|Allele_1
TTCGGGA
>Contig17665|Mytilus_edulis|GA36E|Allele_2
TTTGGGA
>Contig17665|Mytilus_edulis|GA36M|Allele_1
CCCGGGA
>Contig17665|Mytilus_edulis|GA36M|Allele_2
TTTGTGG
>Contig17687|Mytilus_trossulus|GA36K|Allele_1
ACCC
>Contig17687|Mytilus_trossulus|GA36K|Allele_2
CCCT
>Contig17687|Mytilus_trossulus|GA36L|Allele_1
ACCC
>Contig17687|Mytilus_trossulus|GA36L|Allele_2
CCCC
>Contig17687|Mytilus_galloprovincialis|GA36A|Allele_1
ACCC
>Contig17687|Mytilus_galloprovincialis|GA36A|Allele_2
ACCC
>Contig17687|Mytilus_galloprovincialis|GA36C|Allele_1
ACCC
>Contig17687|Mytilus_galloprovincialis|GA36C|Allele_2
ATCC
>Contig17687|Mytilus_edulis|GA36E|Allele_1
ACCC
>Contig17687|Mytilus_edulis|GA36E|Allele_2
CCCT
>Contig17687|Mytilus_edulis|GA36M|Allele_1
ACCC
>Contig17687|Mytilus_edulis|GA36M|Allele_2
ACTC
>Contig17692|Mytilus_trossulus|GA36K|Allele_1
TGTTCTCC
>Contig17692|Mytilus_trossulus|GA36K|Allele_2
TGTTCTTC
>Contig17692|Mytilus_trossulus|GA36L|Allele_1
TATTCTTC
>Contig17692|Mytilus_trossulus|GA36L|Allele_2
TGTTCTTC
>Contig17692|Mytilus_galloprovincialis|GA36A|Allele_1
TATCCTCC
>Contig17692|Mytilus_galloprovincialis|GA36A|Allele_2
TGTTTTTT
>Contig17692|Mytilus_galloprovincialis|GA36C|Allele_1
CACCCTTC
>Contig17692|Mytilus_galloprovincialis|GA36C|Allele_2
TGTTCTTC
>Contig17692|Mytilus_edulis|GA36E|Allele_1
TGTTCCCC
>Contig17692|Mytilus_edulis|GA36E|Allele_2
TGTTCTTC
>Contig17692|Mytilus_edulis|GA36M|Allele_1
TGTTCTTC
>Contig17692|Mytilus_edulis|GA36M|Allele_2
TGTTCTTC
>Contig17711|Mytilus_trossulus|GA36K|Allele_1
AGAACCCCCCCTAAA
>Contig17711|Mytilus_trossulus|GA36K|Allele_2
GGCCCCCCCCCTAAA
>Contig17711|Mytilus_trossulus|GA36L|Allele_1
AGACCCACCCCCTAA
>Contig17711|Mytilus_trossulus|GA36L|Allele_2
AGACCCCCTCCTTGC
>Contig17711|Mytilus_galloprovincialis|GA36A|Allele_1
AACACCACCCACAAA
>Contig17711|Mytilus_galloprovincialis|GA36A|Allele_2
GGCCCCATCCCTTAA
>Contig17711|Mytilus_galloprovincialis|GA36C|Allele_1
AGAACCCCCCCTAAA
>Contig17711|Mytilus_galloprovincialis|GA36C|Allele_2
AGCACCCCCCCTAAA
>Contig17711|Mytilus_edulis|GA36E|Allele_1
AGCACCACCCCTAAA
>Contig17711|Mytilus_edulis|GA36E|Allele_2
AGCCTCCTCCCTTGC
>Contig17711|Mytilus_edulis|GA36M|Allele_1
AGAATCACCCACAAA
>Contig17711|Mytilus_edulis|GA36M|Allele_2
GGCATTCCTTCTTAA
>Contig17752|Mytilus_trossulus|GA36K|Allele_1
ATGTCTA
>Contig17752|Mytilus_trossulus|GA36K|Allele_2
ATGTCTA
>Contig17752|Mytilus_trossulus|GA36L|Allele_1
AAGTCTA
>Contig17752|Mytilus_trossulus|GA36L|Allele_2
GTGTCTT
>Contig17752|Mytilus_galloprovincialis|GA36A|Allele_1
ATGTCTA
>Contig17752|Mytilus_galloprovincialis|GA36A|Allele_2
ATTTCTT
>Contig17752|Mytilus_galloprovincialis|GA36C|Allele_1
ATGTCTA
>Contig17752|Mytilus_galloprovincialis|GA36C|Allele_2
ATGTCTA
>Contig17752|Mytilus_edulis|GA36E|Allele_1
AAGACCA
>Contig17752|Mytilus_edulis|GA36E|Allele_2
GAGATTA
>Contig17752|Mytilus_edulis|GA36M|Allele_1
GAGATTA
>Contig17752|Mytilus_edulis|GA36M|Allele_2
GAGATTA
>Contig17784|Mytilus_trossulus|GA36K|Allele_1
GCCCCTA
>Contig17784|Mytilus_trossulus|GA36K|Allele_2
GCCCCTG
>Contig17784|Mytilus_trossulus|GA36L|Allele_1
GCTCCTA
>Contig17784|Mytilus_trossulus|GA36L|Allele_2
GCTCCTA
>Contig17784|Mytilus_galloprovincialis|GA36A|Allele_1
GCCCCAA
>Contig17784|Mytilus_galloprovincialis|GA36A|Allele_2
GCCCCTA
>Contig17784|Mytilus_galloprovincialis|GA36C|Allele_1
ACCCCTA
>Contig17784|Mytilus_galloprovincialis|GA36C|Allele_2
GCCTCTA
>Contig17784|Mytilus_edulis|GA36E|Allele_1
GCCCCTA
>Contig17784|Mytilus_edulis|GA36E|Allele_2
GCCCTTG
>Contig17784|Mytilus_edulis|GA36M|Allele_1
GCCCCTA
>Contig17784|Mytilus_edulis|GA36M|Allele_2
GTTCCTG
>Contig17815|Mytilus_trossulus|GA36K|Allele_1
CAGAGT
>Contig17815|Mytilus_trossulus|GA36K|Allele_2
CAGGGT
>Contig17815|Mytilus_trossulus|GA36L|Allele_1
CAGGAT
>Contig17815|Mytilus_trossulus|GA36L|Allele_2
CAGGGT
>Contig17815|Mytilus_galloprovincialis|GA36A|Allele_1
CAGGAT
>Contig17815|Mytilus_galloprovincialis|GA36A|Allele_2
TGGGGT
>Contig17815|Mytilus_galloprovincialis|GA36C|Allele_1
CAGGGT
>Contig17815|Mytilus_galloprovincialis|GA36C|Allele_2
TGGGGT
>Contig17815|Mytilus_edulis|GA36E|Allele_1
CAGAGA
>Contig17815|Mytilus_edulis|GA36E|Allele_2
TGGGGA
>Contig17815|Mytilus_edulis|GA36M|Allele_1
CAGAGA
>Contig17815|Mytilus_edulis|GA36M|Allele_2
TATGGA
>Contig1786|Mytilus_trossulus|GA36K|Allele_1
TACACACCCCACCCA
>Contig1786|Mytilus_trossulus|GA36K|Allele_2
TGTATGTTTCGTCCG
>Contig1786|Mytilus_trossulus|GA36L|Allele_1
TACACACTTCACCCA
>Contig1786|Mytilus_trossulus|GA36L|Allele_2
TGTACGCTTCGCCTG
>Contig1786|Mytilus_galloprovincialis|GA36A|Allele_1
TGCACACCCCACCCA
>Contig1786|Mytilus_galloprovincialis|GA36A|Allele_2
TGTATGTTTCGTCCG
>Contig1786|Mytilus_galloprovincialis|GA36C|Allele_1
TACACACCCCACCCA
>Contig1786|Mytilus_galloprovincialis|GA36C|Allele_2
TGTTTGTTTCGTCTG
>Contig1786|Mytilus_edulis|GA36E|Allele_1
CACATATCCCATCCG
>Contig1786|Mytilus_edulis|GA36E|Allele_2
TACATATCCTATTCG
>Contig1786|Mytilus_edulis|GA36M|Allele_1
CACATATCCTATCCG
>Contig1786|Mytilus_edulis|GA36M|Allele_2
CACATATCCTATCCG
>Contig17872|Mytilus_trossulus|GA36K|Allele_1
TCAA
>Contig17872|Mytilus_trossulus|GA36K|Allele_2
TCAT
>Contig17872|Mytilus_trossulus|GA36L|Allele_1
TCAA
>Contig17872|Mytilus_trossulus|GA36L|Allele_2
TTGA
>Contig17872|Mytilus_galloprovincialis|GA36A|Allele_1
TCAA
>Contig17872|Mytilus_galloprovincialis|GA36A|Allele_2
TCAT
>Contig17872|Mytilus_galloprovincialis|GA36C|Allele_1
TCAA
>Contig17872|Mytilus_galloprovincialis|GA36C|Allele_2
TCGT
>Contig17872|Mytilus_edulis|GA36E|Allele_1
CTAA
>Contig17872|Mytilus_edulis|GA36E|Allele_2
CTGA
>Contig17872|Mytilus_edulis|GA36M|Allele_1
CTGA
>Contig17872|Mytilus_edulis|GA36M|Allele_2
CTGA
>Contig17873|Mytilus_trossulus|GA36K|Allele_1
AGAAC
>Contig17873|Mytilus_trossulus|GA36K|Allele_2
AGATC
>Contig17873|Mytilus_trossulus|GA36L|Allele_1
ACAAC
>Contig17873|Mytilus_trossulus|GA36L|Allele_2
AGATC
>Contig17873|Mytilus_galloprovincialis|GA36A|Allele_1
ACAAC
>Contig17873|Mytilus_galloprovincialis|GA36A|Allele_2
AGATC
>Contig17873|Mytilus_galloprovincialis|GA36C|Allele_1
ACAAC
>Contig17873|Mytilus_galloprovincialis|GA36C|Allele_2
AGAAC
>Contig17873|Mytilus_edulis|GA36E|Allele_1
ACATC
>Contig17873|Mytilus_edulis|GA36E|Allele_2
GCTTC
>Contig17873|Mytilus_edulis|GA36M|Allele_1
ACATC
>Contig17873|Mytilus_edulis|GA36M|Allele_2
ACATT
>Contig17875|Mytilus_trossulus|GA36K|Allele_1
CCA
>Contig17875|Mytilus_trossulus|GA36K|Allele_2
CCA
>Contig17875|Mytilus_trossulus|GA36L|Allele_1
CCA
>Contig17875|Mytilus_trossulus|GA36L|Allele_2
CCA
>Contig17875|Mytilus_galloprovincialis|GA36A|Allele_1
CCA
>Contig17875|Mytilus_galloprovincialis|GA36A|Allele_2
CCA
>Contig17875|Mytilus_galloprovincialis|GA36C|Allele_1
CCA
>Contig17875|Mytilus_galloprovincialis|GA36C|Allele_2
CCA
>Contig17875|Mytilus_edulis|GA36E|Allele_1
CCA
>Contig17875|Mytilus_edulis|GA36E|Allele_2
CTA
>Contig17875|Mytilus_edulis|GA36M|Allele_1
CCA
>Contig17875|Mytilus_edulis|GA36M|Allele_2
TTC
>Contig17879|Mytilus_trossulus|GA36K|Allele_1
AT
>Contig17879|Mytilus_trossulus|GA36K|Allele_2
AT
>Contig17879|Mytilus_trossulus|GA36L|Allele_1
AT
>Contig17879|Mytilus_trossulus|GA36L|Allele_2
GT
>Contig17879|Mytilus_galloprovincialis|GA36A|Allele_1
AT
>Contig17879|Mytilus_galloprovincialis|GA36A|Allele_2
AT
>Contig17879|Mytilus_galloprovincialis|GA36C|Allele_1
AT
>Contig17879|Mytilus_galloprovincialis|GA36C|Allele_2
GT
>Contig17879|Mytilus_edulis|GA36E|Allele_1
AT
>Contig17879|Mytilus_edulis|GA36E|Allele_2
GT
>Contig17879|Mytilus_edulis|GA36M|Allele_1
AC
>Contig17879|Mytilus_edulis|GA36M|Allele_2
AT
>Contig1789|Mytilus_trossulus|GA36K|Allele_1
TTTCCTACCAATCAG
>Contig1789|Mytilus_trossulus|GA36K|Allele_2
TTTTCTACCGATTGG
>Contig1789|Mytilus_trossulus|GA36L|Allele_1
TTTCCTACCGATCAA
>Contig1789|Mytilus_trossulus|GA36L|Allele_2
TTTTCTACCGATTGG
>Contig1789|Mytilus_galloprovincialis|GA36A|Allele_1
TTTCCTACCAATCAG
>Contig1789|Mytilus_galloprovincialis|GA36A|Allele_2
TTTCCTACCGCTTAG
>Contig1789|Mytilus_galloprovincialis|GA36C|Allele_1
GTTCCAACCGATCAG
>Contig1789|Mytilus_galloprovincialis|GA36C|Allele_2
TTTTCAATCGCTCAG
>Contig1789|Mytilus_edulis|GA36E|Allele_1
TACCCTACCAAATAA
>Contig1789|Mytilus_edulis|GA36E|Allele_2
TTTTTTTCTGATTGG
>Contig1789|Mytilus_edulis|GA36M|Allele_1
TACCCTACCAATTAG
>Contig1789|Mytilus_edulis|GA36M|Allele_2
TTTCTTACCGATTGG
>Contig179|Mytilus_trossulus|GA36K|Allele_1
ACCGACC
>Contig179|Mytilus_trossulus|GA36K|Allele_2
ACTTGGC
>Contig179|Mytilus_trossulus|GA36L|Allele_1
GCCGGGT
>Contig179|Mytilus_trossulus|GA36L|Allele_2
GCTTGGT
>Contig179|Mytilus_galloprovincialis|GA36A|Allele_1
ACCGACC
>Contig179|Mytilus_galloprovincialis|GA36A|Allele_2
GCTTGGC
>Contig179|Mytilus_galloprovincialis|GA36C|Allele_1
GCCGAGC
>Contig179|Mytilus_galloprovincialis|GA36C|Allele_2
GCCGGGT
>Contig179|Mytilus_edulis|GA36E|Allele_1
GTCTGGC
>Contig179|Mytilus_edulis|GA36E|Allele_2
GTCTGGC
>Contig179|Mytilus_edulis|GA36M|Allele_1
GCCGGCC
>Contig179|Mytilus_edulis|GA36M|Allele_2
GCTTGGT
>Contig1790|Mytilus_trossulus|GA36K|Allele_1
CATTACAAACTGTC
>Contig1790|Mytilus_trossulus|GA36K|Allele_2
CATTACCGCCTGTC
>Contig1790|Mytilus_trossulus|GA36L|Allele_1
CATTACAAACTGTC
>Contig1790|Mytilus_trossulus|GA36L|Allele_2
CATTACAGCCTGTC
>Contig1790|Mytilus_galloprovincialis|GA36A|Allele_1
CACCACAGCCTGCC
>Contig1790|Mytilus_galloprovincialis|GA36A|Allele_2
CGCTGCCGCCTGTC
>Contig1790|Mytilus_galloprovincialis|GA36C|Allele_1
TATTACCGCCGGTC
>Contig1790|Mytilus_galloprovincialis|GA36C|Allele_2
TATTATCGCTTGTC
>Contig1790|Mytilus_edulis|GA36E|Allele_1
CACTACAGACTGTC
>Contig1790|Mytilus_edulis|GA36E|Allele_2
CACTGCCGCCTGTT
>Contig1790|Mytilus_edulis|GA36M|Allele_1
CACCACAAACTACC
>Contig1790|Mytilus_edulis|GA36M|Allele_2
TATTATAGACTGTC
>Contig17901|Mytilus_trossulus|GA36K|Allele_1
TCAGCATA
>Contig17901|Mytilus_trossulus|GA36K|Allele_2
TCAGTATA
>Contig17901|Mytilus_trossulus|GA36L|Allele_1
TCAGCAAG
>Contig17901|Mytilus_trossulus|GA36L|Allele_2
TTAGTATG
>Contig17901|Mytilus_galloprovincialis|GA36A|Allele_1
TCAGCATA
>Contig17901|Mytilus_galloprovincialis|GA36A|Allele_2
TCAGCATA
>Contig17901|Mytilus_galloprovincialis|GA36C|Allele_1
TCAGCATA
>Contig17901|Mytilus_galloprovincialis|GA36C|Allele_2
TCAGTATG
>Contig17901|Mytilus_edulis|GA36E|Allele_1
TTAACAAG
>Contig17901|Mytilus_edulis|GA36E|Allele_2
TTAGCATG
>Contig17901|Mytilus_edulis|GA36M|Allele_1
CTAGCATG
>Contig17901|Mytilus_edulis|GA36M|Allele_2
TTGGCGTG
>Contig17905|Mytilus_trossulus|GA36K|Allele_1
CC
>Contig17905|Mytilus_trossulus|GA36K|Allele_2
CC
>Contig17905|Mytilus_trossulus|GA36L|Allele_1
CC
>Contig17905|Mytilus_trossulus|GA36L|Allele_2
CC
>Contig17905|Mytilus_galloprovincialis|GA36A|Allele_1
AC
>Contig17905|Mytilus_galloprovincialis|GA36A|Allele_2
CC
>Contig17905|Mytilus_galloprovincialis|GA36C|Allele_1
AC
>Contig17905|Mytilus_galloprovincialis|GA36C|Allele_2
AC
>Contig17905|Mytilus_edulis|GA36E|Allele_1
AC
>Contig17905|Mytilus_edulis|GA36E|Allele_2
AC
>Contig17905|Mytilus_edulis|GA36M|Allele_1
AC
>Contig17905|Mytilus_edulis|GA36M|Allele_2
AT
>Contig17909|Mytilus_trossulus|GA36K|Allele_1
CATAT
>Contig17909|Mytilus_trossulus|GA36K|Allele_2
CATAT
>Contig17909|Mytilus_trossulus|GA36L|Allele_1
CATAT
>Contig17909|Mytilus_trossulus|GA36L|Allele_2
CATAT
>Contig17909|Mytilus_galloprovincialis|GA36A|Allele_1
CATAT
>Contig17909|Mytilus_galloprovincialis|GA36A|Allele_2
TATGT
>Contig17909|Mytilus_galloprovincialis|GA36C|Allele_1
CACAT
>Contig17909|Mytilus_galloprovincialis|GA36C|Allele_2
CATAT
>Contig17909|Mytilus_edulis|GA36E|Allele_1
CACAC
>Contig17909|Mytilus_edulis|GA36E|Allele_2
CTCAT
>Contig17909|Mytilus_edulis|GA36M|Allele_1
CACAT
>Contig17909|Mytilus_edulis|GA36M|Allele_2
CACAT
>Contig17918|Mytilus_trossulus|GA36K|Allele_1
GATA
>Contig17918|Mytilus_trossulus|GA36K|Allele_2
GATG
>Contig17918|Mytilus_trossulus|GA36L|Allele_1
AATG
>Contig17918|Mytilus_trossulus|GA36L|Allele_2
GATG
>Contig17918|Mytilus_galloprovincialis|GA36A|Allele_1
GATG
>Contig17918|Mytilus_galloprovincialis|GA36A|Allele_2
GATG
>Contig17918|Mytilus_galloprovincialis|GA36C|Allele_1
AACG
>Contig17918|Mytilus_galloprovincialis|GA36C|Allele_2
GGTG
>Contig17918|Mytilus_edulis|GA36E|Allele_1
GATA
>Contig17918|Mytilus_edulis|GA36E|Allele_2
GGTG
>Contig17918|Mytilus_edulis|GA36M|Allele_1
AGTG
>Contig17918|Mytilus_edulis|GA36M|Allele_2
GGTG
>Contig1793|Mytilus_trossulus|GA36K|Allele_1
GTCTATAATTT
>Contig1793|Mytilus_trossulus|GA36K|Allele_2
GTTTATAATTT
>Contig1793|Mytilus_trossulus|GA36L|Allele_1
ATCGACAATTA
>Contig1793|Mytilus_trossulus|GA36L|Allele_2
GTTTTTAATTT
>Contig1793|Mytilus_galloprovincialis|GA36A|Allele_1
GCCGATAATTT
>Contig1793|Mytilus_galloprovincialis|GA36A|Allele_2
GTTTATAATTT
>Contig1793|Mytilus_galloprovincialis|GA36C|Allele_1
ATTGACAACCA
>Contig1793|Mytilus_galloprovincialis|GA36C|Allele_2
GTTTTTTGTTT
>Contig1793|Mytilus_edulis|GA36E|Allele_1
GCTGATAATTT
>Contig1793|Mytilus_edulis|GA36E|Allele_2
GTTTATAATTT
>Contig1793|Mytilus_edulis|GA36M|Allele_1
ACTGATAATTT
>Contig1793|Mytilus_edulis|GA36M|Allele_2
GTTTATAATTT
>Contig17942|Mytilus_trossulus|GA36K|Allele_1
AAAG
>Contig17942|Mytilus_trossulus|GA36K|Allele_2
AAGG
>Contig17942|Mytilus_trossulus|GA36L|Allele_1
AAAA
>Contig17942|Mytilus_trossulus|GA36L|Allele_2
TAAG
>Contig17942|Mytilus_galloprovincialis|GA36A|Allele_1
AAAA
>Contig17942|Mytilus_galloprovincialis|GA36A|Allele_2
TAAG
>Contig17942|Mytilus_galloprovincialis|GA36C|Allele_1
AAAG
>Contig17942|Mytilus_galloprovincialis|GA36C|Allele_2
ACGG
>Contig17942|Mytilus_edulis|GA36E|Allele_1
AAAG
>Contig17942|Mytilus_edulis|GA36E|Allele_2
AAAG
>Contig17942|Mytilus_edulis|GA36M|Allele_1
AAAG
>Contig17942|Mytilus_edulis|GA36M|Allele_2
AAAG
>Contig18019|Mytilus_trossulus|GA36K|Allele_1
TGAAG
>Contig18019|Mytilus_trossulus|GA36K|Allele_2
TGAAG
>Contig18019|Mytilus_trossulus|GA36L|Allele_1
TGAAG
>Contig18019|Mytilus_trossulus|GA36L|Allele_2
TGAAG
>Contig18019|Mytilus_galloprovincialis|GA36A|Allele_1
TGAAG
>Contig18019|Mytilus_galloprovincialis|GA36A|Allele_2
TGAAG
>Contig18019|Mytilus_galloprovincialis|GA36C|Allele_1
TGAAG
>Contig18019|Mytilus_galloprovincialis|GA36C|Allele_2
TGAAG
>Contig18019|Mytilus_edulis|GA36E|Allele_1
GAAAA
>Contig18019|Mytilus_edulis|GA36E|Allele_2
TGGTG
>Contig18019|Mytilus_edulis|GA36M|Allele_1
TGAAG
>Contig18019|Mytilus_edulis|GA36M|Allele_2
TGAAG
>Contig18056|Mytilus_trossulus|GA36K|Allele_1
AACATAGCGACCCG
>Contig18056|Mytilus_trossulus|GA36K|Allele_2
TCCCTAGCGACCCG
>Contig18056|Mytilus_trossulus|GA36L|Allele_1
AACATAACAACCAG
>Contig18056|Mytilus_trossulus|GA36L|Allele_2
ACCATAGCGCCCCG
>Contig18056|Mytilus_galloprovincialis|GA36A|Allele_1
TCCATAACAAAAAA
>Contig18056|Mytilus_galloprovincialis|GA36A|Allele_2
TCCCTTGTGCCCAG
>Contig18056|Mytilus_galloprovincialis|GA36C|Allele_1
ACCCTAGCAACAAA
>Contig18056|Mytilus_galloprovincialis|GA36C|Allele_2
TCTCTAGTGCCCAA
>Contig18056|Mytilus_edulis|GA36E|Allele_1
AACATAGCACACAG
>Contig18056|Mytilus_edulis|GA36E|Allele_2
TCCCTAGCACACCG
>Contig18056|Mytilus_edulis|GA36M|Allele_1
TCCACAGCGACCAG
>Contig18056|Mytilus_edulis|GA36M|Allele_2
TCCCTAGTGACCAG
>Contig18064|Mytilus_trossulus|GA36K|Allele_1
TC
>Contig18064|Mytilus_trossulus|GA36K|Allele_2
TG
>Contig18064|Mytilus_trossulus|GA36L|Allele_1
TC
>Contig18064|Mytilus_trossulus|GA36L|Allele_2
TG
>Contig18064|Mytilus_galloprovincialis|GA36A|Allele_1
TG
>Contig18064|Mytilus_galloprovincialis|GA36A|Allele_2
TG
>Contig18064|Mytilus_galloprovincialis|GA36C|Allele_1
CC
>Contig18064|Mytilus_galloprovincialis|GA36C|Allele_2
TG
>Contig18064|Mytilus_edulis|GA36E|Allele_1
TC
>Contig18064|Mytilus_edulis|GA36E|Allele_2
TC
>Contig18064|Mytilus_edulis|GA36M|Allele_1
TC
>Contig18064|Mytilus_edulis|GA36M|Allele_2
TC
>Contig18081|Mytilus_trossulus|GA36K|Allele_1
GC
>Contig18081|Mytilus_trossulus|GA36K|Allele_2
GC
>Contig18081|Mytilus_trossulus|GA36L|Allele_1
GC
>Contig18081|Mytilus_trossulus|GA36L|Allele_2
GC
>Contig18081|Mytilus_galloprovincialis|GA36A|Allele_1
AC
>Contig18081|Mytilus_galloprovincialis|GA36A|Allele_2
GC
>Contig18081|Mytilus_galloprovincialis|GA36C|Allele_1
AC
>Contig18081|Mytilus_galloprovincialis|GA36C|Allele_2
GC
>Contig18081|Mytilus_edulis|GA36E|Allele_1
GC
>Contig18081|Mytilus_edulis|GA36E|Allele_2
GC
>Contig18081|Mytilus_edulis|GA36M|Allele_1
GC
>Contig18081|Mytilus_edulis|GA36M|Allele_2
GT
>Contig18087|Mytilus_trossulus|GA36K|Allele_1
AA
>Contig18087|Mytilus_trossulus|GA36K|Allele_2
GT
>Contig18087|Mytilus_trossulus|GA36L|Allele_1
AA
>Contig18087|Mytilus_trossulus|GA36L|Allele_2
AA
>Contig18087|Mytilus_galloprovincialis|GA36A|Allele_1
AA
>Contig18087|Mytilus_galloprovincialis|GA36A|Allele_2
GT
>Contig18087|Mytilus_galloprovincialis|GA36C|Allele_1
GT
>Contig18087|Mytilus_galloprovincialis|GA36C|Allele_2
GT
>Contig18087|Mytilus_edulis|GA36E|Allele_1
GT
>Contig18087|Mytilus_edulis|GA36E|Allele_2
GT
>Contig18087|Mytilus_edulis|GA36M|Allele_1
GT
>Contig18087|Mytilus_edulis|GA36M|Allele_2
GT
>Contig18090|Mytilus_trossulus|GA36K|Allele_1
AA
>Contig18090|Mytilus_trossulus|GA36K|Allele_2
AA
>Contig18090|Mytilus_trossulus|GA36L|Allele_1
AA
>Contig18090|Mytilus_trossulus|GA36L|Allele_2
AA
>Contig18090|Mytilus_galloprovincialis|GA36A|Allele_1
AA
>Contig18090|Mytilus_galloprovincialis|GA36A|Allele_2
TA
>Contig18090|Mytilus_galloprovincialis|GA36C|Allele_1
AA
>Contig18090|Mytilus_galloprovincialis|GA36C|Allele_2
AC
>Contig18090|Mytilus_edulis|GA36E|Allele_1
AA
>Contig18090|Mytilus_edulis|GA36E|Allele_2
AA
>Contig18090|Mytilus_edulis|GA36M|Allele_1
AA
>Contig18090|Mytilus_edulis|GA36M|Allele_2
AA
>Contig181219|Mytilus_trossulus|GA36K|Allele_1
AT
>Contig181219|Mytilus_trossulus|GA36K|Allele_2
AT
>Contig181219|Mytilus_trossulus|GA36L|Allele_1
AT
>Contig181219|Mytilus_trossulus|GA36L|Allele_2
AT
>Contig181219|Mytilus_galloprovincialis|GA36A|Allele_1
AT
>Contig181219|Mytilus_galloprovincialis|GA36A|Allele_2
AT
>Contig181219|Mytilus_galloprovincialis|GA36C|Allele_1
AT
>Contig181219|Mytilus_galloprovincialis|GA36C|Allele_2
AT
>Contig181219|Mytilus_edulis|GA36E|Allele_1
AC
>Contig181219|Mytilus_edulis|GA36E|Allele_2
GT
>Contig181219|Mytilus_edulis|GA36M|Allele_1
AC
>Contig181219|Mytilus_edulis|GA36M|Allele_2
GT
>Contig18136|Mytilus_trossulus|GA36K|Allele_1
TGTATAAGTTC
>Contig18136|Mytilus_trossulus|GA36K|Allele_2
TGTATAAGTTC
>Contig18136|Mytilus_trossulus|GA36L|Allele_1
AGTAAAAATTC
>Contig18136|Mytilus_trossulus|GA36L|Allele_2
TGTATGCGTTC
>Contig18136|Mytilus_galloprovincialis|GA36A|Allele_1
TGTATAAGCTC
>Contig18136|Mytilus_galloprovincialis|GA36A|Allele_2
TGTATAAGTTC
>Contig18136|Mytilus_galloprovincialis|GA36C|Allele_1
TGTATAAATAC
>Contig18136|Mytilus_galloprovincialis|GA36C|Allele_2
TGTATAAGTTT
>Contig18136|Mytilus_edulis|GA36E|Allele_1
AAAAAAAGTAT
>Contig18136|Mytilus_edulis|GA36E|Allele_2
AGTCAACGTAT
>Contig18136|Mytilus_edulis|GA36M|Allele_1
TGTAAACATAC
>Contig18136|Mytilus_edulis|GA36M|Allele_2
TGTATGCGTTT
>Contig18151|Mytilus_trossulus|GA36K|Allele_1
ATGATGA
>Contig18151|Mytilus_trossulus|GA36K|Allele_2
TTGGTGC
>Contig18151|Mytilus_trossulus|GA36L|Allele_1
ACGGTGA
>Contig18151|Mytilus_trossulus|GA36L|Allele_2
ATGGTGC
>Contig18151|Mytilus_galloprovincialis|GA36A|Allele_1
ATGATGC
>Contig18151|Mytilus_galloprovincialis|GA36A|Allele_2
TTGGTGC
>Contig18151|Mytilus_galloprovincialis|GA36C|Allele_1
ATAGTGA
>Contig18151|Mytilus_galloprovincialis|GA36C|Allele_2
ATAGTGA
>Contig18151|Mytilus_edulis|GA36E|Allele_1
ATGGGGC
>Contig18151|Mytilus_edulis|GA36E|Allele_2
ATGGTGC
>Contig18151|Mytilus_edulis|GA36M|Allele_1
ACGGTAC
>Contig18151|Mytilus_edulis|GA36M|Allele_2
ATGGTGC
>Contig18161|Mytilus_trossulus|GA36K|Allele_1
ATCCCGCTAACAGCA
>Contig18161|Mytilus_trossulus|GA36K|Allele_2
ATTCCGCTAACAGCA
>Contig18161|Mytilus_trossulus|GA36L|Allele_1
GTCCCATAAACAGCA
>Contig18161|Mytilus_trossulus|GA36L|Allele_2
GTTCTGTTGTCAGCA
>Contig18161|Mytilus_galloprovincialis|GA36A|Allele_1
ATCCCACAAAAAGCA
>Contig18161|Mytilus_galloprovincialis|GA36A|Allele_2
ATTCTGTTGACAGTA
>Contig18161|Mytilus_galloprovincialis|GA36C|Allele_1
ATCCCGCTAACAGCA
>Contig18161|Mytilus_galloprovincialis|GA36C|Allele_2
ATCCCGCTAACAGCA
>Contig18161|Mytilus_edulis|GA36E|Allele_1
ACCCCGCTAACAGCA
>Contig18161|Mytilus_edulis|GA36E|Allele_2
ATCCCGCTAACGGCA
>Contig18161|Mytilus_edulis|GA36M|Allele_1
ATCCCACAAACAACA
>Contig18161|Mytilus_edulis|GA36M|Allele_2
GTTTTGTTGTCAGTG
>Contig18173|Mytilus_trossulus|GA36K|Allele_1
CGTATAGC
>Contig18173|Mytilus_trossulus|GA36K|Allele_2
CGTTTTGT
>Contig18173|Mytilus_trossulus|GA36L|Allele_1
CGTTTAGT
>Contig18173|Mytilus_trossulus|GA36L|Allele_2
CGTTTAGT
>Contig18173|Mytilus_galloprovincialis|GA36A|Allele_1
CGTATTAC
>Contig18173|Mytilus_galloprovincialis|GA36A|Allele_2
CGTTTTGT
>Contig18173|Mytilus_galloprovincialis|GA36C|Allele_1
AGTACAGT
>Contig18173|Mytilus_galloprovincialis|GA36C|Allele_2
AGTATAGT
>Contig18173|Mytilus_edulis|GA36E|Allele_1
CGGATAAC
>Contig18173|Mytilus_edulis|GA36E|Allele_2
CGTATTGT
>Contig18173|Mytilus_edulis|GA36M|Allele_1
CATATTAC
>Contig18173|Mytilus_edulis|GA36M|Allele_2
CGTTTTGT
>Contig18179|Mytilus_trossulus|GA36K|Allele_1
GGAACTATCGAT
>Contig18179|Mytilus_trossulus|GA36K|Allele_2
GGGCCTATCGGT
>Contig18179|Mytilus_trossulus|GA36L|Allele_1
GGGACTATCGAT
>Contig18179|Mytilus_trossulus|GA36L|Allele_2
GGGCCTATCGGT
>Contig18179|Mytilus_galloprovincialis|GA36A|Allele_1
GAAACTACCAAC
>Contig18179|Mytilus_galloprovincialis|GA36A|Allele_2
GGGCCTATTGAT
>Contig18179|Mytilus_galloprovincialis|GA36C|Allele_1
GGGACAATCGAT
>Contig18179|Mytilus_galloprovincialis|GA36C|Allele_2
GGGACTATCGGT
>Contig18179|Mytilus_edulis|GA36E|Allele_1
AGAACTACCAAC
>Contig18179|Mytilus_edulis|GA36E|Allele_2
GGGCCTATTGAT
>Contig18179|Mytilus_edulis|GA36M|Allele_1
GGAAATATCGAC
>Contig18179|Mytilus_edulis|GA36M|Allele_2
GGGCCTGTCGAC
>Contig18187|Mytilus_trossulus|GA36K|Allele_1
GGA
>Contig18187|Mytilus_trossulus|GA36K|Allele_2
GGA
>Contig18187|Mytilus_trossulus|GA36L|Allele_1
GAA
>Contig18187|Mytilus_trossulus|GA36L|Allele_2
GGA
>Contig18187|Mytilus_galloprovincialis|GA36A|Allele_1
GAA
>Contig18187|Mytilus_galloprovincialis|GA36A|Allele_2
TGA
>Contig18187|Mytilus_galloprovincialis|GA36C|Allele_1
GGA
>Contig18187|Mytilus_galloprovincialis|GA36C|Allele_2
GGA
>Contig18187|Mytilus_edulis|GA36E|Allele_1
GGA
>Contig18187|Mytilus_edulis|GA36E|Allele_2
GGG
>Contig18187|Mytilus_edulis|GA36M|Allele_1
GGA
>Contig18187|Mytilus_edulis|GA36M|Allele_2
GGG
>Contig18188|Mytilus_trossulus|GA36K|Allele_1
GCAG
>Contig18188|Mytilus_trossulus|GA36K|Allele_2
GTGG
>Contig18188|Mytilus_trossulus|GA36L|Allele_1
ATAA
>Contig18188|Mytilus_trossulus|GA36L|Allele_2
GTGA
>Contig18188|Mytilus_galloprovincialis|GA36A|Allele_1
ACAA
>Contig18188|Mytilus_galloprovincialis|GA36A|Allele_2
GTAG
>Contig18188|Mytilus_galloprovincialis|GA36C|Allele_1
GCAG
>Contig18188|Mytilus_galloprovincialis|GA36C|Allele_2
GCAG
>Contig18188|Mytilus_edulis|GA36E|Allele_1
ATAA
>Contig18188|Mytilus_edulis|GA36E|Allele_2
GTGG
>Contig18188|Mytilus_edulis|GA36M|Allele_1
GTGG
>Contig18188|Mytilus_edulis|GA36M|Allele_2
GTGG
>Contig18242|Mytilus_trossulus|GA36K|Allele_1
CCGTCTGCGTACGTAG
>Contig18242|Mytilus_trossulus|GA36K|Allele_2
CCGTCTGCGTACGTAG
>Contig18242|Mytilus_trossulus|GA36L|Allele_1
CCGTCTGCGTACGTAA
>Contig18242|Mytilus_trossulus|GA36L|Allele_2
CTGTCTGCGTACGTAA
>Contig18242|Mytilus_galloprovincialis|GA36A|Allele_1
CCGTCTGCGTACGTAG
>Contig18242|Mytilus_galloprovincialis|GA36A|Allele_2
CCGTCTGTGTACGTAG
>Contig18242|Mytilus_galloprovincialis|GA36C|Allele_1
CCGTCTGCGTACGTAG
>Contig18242|Mytilus_galloprovincialis|GA36C|Allele_2
CCGTCTGTGTACGTAG
>Contig18242|Mytilus_edulis|GA36E|Allele_1
TTATTAATAATCATAA
>Contig18242|Mytilus_edulis|GA36E|Allele_2
TTATTAATAATCATCA
>Contig18242|Mytilus_edulis|GA36M|Allele_1
CTACTAATAATCACAA
>Contig18242|Mytilus_edulis|GA36M|Allele_2
TTATTAATAATTATAA
>Contig18273|Mytilus_trossulus|GA36K|Allele_1
TAAAC
>Contig18273|Mytilus_trossulus|GA36K|Allele_2
TAAAC
>Contig18273|Mytilus_trossulus|GA36L|Allele_1
TAAAC
>Contig18273|Mytilus_trossulus|GA36L|Allele_2
TAAAC
>Contig18273|Mytilus_galloprovincialis|GA36A|Allele_1
TCAAC
>Contig18273|Mytilus_galloprovincialis|GA36A|Allele_2
TCAAT
>Contig18273|Mytilus_galloprovincialis|GA36C|Allele_1
TAAAC
>Contig18273|Mytilus_galloprovincialis|GA36C|Allele_2
TCAAC
>Contig18273|Mytilus_edulis|GA36E|Allele_1
TAAAC
>Contig18273|Mytilus_edulis|GA36E|Allele_2
TAAGC
>Contig18273|Mytilus_edulis|GA36M|Allele_1
CCAAC
>Contig18273|Mytilus_edulis|GA36M|Allele_2
CCGGC
>Contig18329|Mytilus_trossulus|GA36K|Allele_1
CAT
>Contig18329|Mytilus_trossulus|GA36K|Allele_2
CAT
>Contig18329|Mytilus_trossulus|GA36L|Allele_1
CAT
>Contig18329|Mytilus_trossulus|GA36L|Allele_2
CAT
>Contig18329|Mytilus_galloprovincialis|GA36A|Allele_1
CAT
>Contig18329|Mytilus_galloprovincialis|GA36A|Allele_2
TAT
>Contig18329|Mytilus_galloprovincialis|GA36C|Allele_1
CAT
>Contig18329|Mytilus_galloprovincialis|GA36C|Allele_2
CGT
>Contig18329|Mytilus_edulis|GA36E|Allele_1
CAT
>Contig18329|Mytilus_edulis|GA36E|Allele_2
CAT
>Contig18329|Mytilus_edulis|GA36M|Allele_1
CAC
>Contig18329|Mytilus_edulis|GA36M|Allele_2
TAT
>Contig18343|Mytilus_trossulus|GA36K|Allele_1
AAGCGTTCCTCGG
>Contig18343|Mytilus_trossulus|GA36K|Allele_2
AAGCGTTCCTCGG
>Contig18343|Mytilus_trossulus|GA36L|Allele_1
GAACCCCCTATAG
>Contig18343|Mytilus_trossulus|GA36L|Allele_2
GAACCCCCTATAG
>Contig18343|Mytilus_galloprovincialis|GA36A|Allele_1
GAACCCCCTATAG
>Contig18343|Mytilus_galloprovincialis|GA36A|Allele_2
GAACCCCCTATAG
>Contig18343|Mytilus_galloprovincialis|GA36C|Allele_1
AAACCTCCCTCAA
>Contig18343|Mytilus_galloprovincialis|GA36C|Allele_2
GTGCCTTTTTTGG
>Contig18343|Mytilus_edulis|GA36E|Allele_1
AAACCTCCCTCAA
>Contig18343|Mytilus_edulis|GA36E|Allele_2
GTGTGTTTTTTGG
>Contig18343|Mytilus_edulis|GA36M|Allele_1
GAACCTCCCTCAA
>Contig18343|Mytilus_edulis|GA36M|Allele_2
GAACGTTTTTTGG
>Contig18345|Mytilus_trossulus|GA36K|Allele_1
GGCCCTTTCATA
>Contig18345|Mytilus_trossulus|GA36K|Allele_2
GGCCCTTTCATA
>Contig18345|Mytilus_trossulus|GA36L|Allele_1
GGCCCAACCATA
>Contig18345|Mytilus_trossulus|GA36L|Allele_2
GGCTCTTTCATA
>Contig18345|Mytilus_galloprovincialis|GA36A|Allele_1
GGCCCAACCAAA
>Contig18345|Mytilus_galloprovincialis|GA36A|Allele_2
GGTTTTTTTGTG
>Contig18345|Mytilus_galloprovincialis|GA36C|Allele_1
GGCCCATTCATA
>Contig18345|Mytilus_galloprovincialis|GA36C|Allele_2
GGCCCTTTCATA
>Contig18345|Mytilus_edulis|GA36E|Allele_1
GGCCCATTCATA
>Contig18345|Mytilus_edulis|GA36E|Allele_2
GGCTCTTTCATA
>Contig18345|Mytilus_edulis|GA36M|Allele_1
AACTCATTCATA
>Contig18345|Mytilus_edulis|GA36M|Allele_2
GGCTCTTTCATA
>Contig18358|Mytilus_trossulus|GA36K|Allele_1
AA
>Contig18358|Mytilus_trossulus|GA36K|Allele_2
AA
>Contig18358|Mytilus_trossulus|GA36L|Allele_1
AA
>Contig18358|Mytilus_trossulus|GA36L|Allele_2
GA
>Contig18358|Mytilus_galloprovincialis|GA36A|Allele_1
AA
>Contig18358|Mytilus_galloprovincialis|GA36A|Allele_2
AC
>Contig18358|Mytilus_galloprovincialis|GA36C|Allele_1
AA
>Contig18358|Mytilus_galloprovincialis|GA36C|Allele_2
GA
>Contig18358|Mytilus_edulis|GA36E|Allele_1
AA
>Contig18358|Mytilus_edulis|GA36E|Allele_2
AA
>Contig18358|Mytilus_edulis|GA36M|Allele_1
AA
>Contig18358|Mytilus_edulis|GA36M|Allele_2
AA
>Contig18364|Mytilus_trossulus|GA36K|Allele_1
TATCA
>Contig18364|Mytilus_trossulus|GA36K|Allele_2
TATTA
>Contig18364|Mytilus_trossulus|GA36L|Allele_1
TATCA
>Contig18364|Mytilus_trossulus|GA36L|Allele_2
TATTA
>Contig18364|Mytilus_galloprovincialis|GA36A|Allele_1
TATTA
>Contig18364|Mytilus_galloprovincialis|GA36A|Allele_2
TATTA
>Contig18364|Mytilus_galloprovincialis|GA36C|Allele_1
TATCA
>Contig18364|Mytilus_galloprovincialis|GA36C|Allele_2
TATTA
>Contig18364|Mytilus_edulis|GA36E|Allele_1
TACCA
>Contig18364|Mytilus_edulis|GA36E|Allele_2
TGTTG
>Contig18364|Mytilus_edulis|GA36M|Allele_1
GATTA
>Contig18364|Mytilus_edulis|GA36M|Allele_2
TGTTA
>Contig18366|Mytilus_trossulus|GA36K|Allele_1
ACACTAC
>Contig18366|Mytilus_trossulus|GA36K|Allele_2
GTACTAC
>Contig18366|Mytilus_trossulus|GA36L|Allele_1
ACACTAC
>Contig18366|Mytilus_trossulus|GA36L|Allele_2
GTACTAC
>Contig18366|Mytilus_galloprovincialis|GA36A|Allele_1
ACGCCCC
>Contig18366|Mytilus_galloprovincialis|GA36A|Allele_2
ACGCCCC
>Contig18366|Mytilus_galloprovincialis|GA36C|Allele_1
GCACCAC
>Contig18366|Mytilus_galloprovincialis|GA36C|Allele_2
GTGTTCT
>Contig18366|Mytilus_edulis|GA36E|Allele_1
GTATTAT
>Contig18366|Mytilus_edulis|GA36E|Allele_2
GTATTAT
>Contig18366|Mytilus_edulis|GA36M|Allele_1
GTATTAT
>Contig18366|Mytilus_edulis|GA36M|Allele_2
GTATTAT
>Contig18371|Mytilus_trossulus|GA36K|Allele_1
ACAGACACCTACCAAACCAACCC
>Contig18371|Mytilus_trossulus|GA36K|Allele_2
ACATGTTTTTGCTGGTCTTACTT
>Contig18371|Mytilus_trossulus|GA36L|Allele_1
ACAGACATCTACCAATCCTACCC
>Contig18371|Mytilus_trossulus|GA36L|Allele_2
ACATGTTTCTGCTAGTCCTACTT
>Contig18371|Mytilus_galloprovincialis|GA36A|Allele_1
ACAGATTCTCGCTGGACTAACCC
>Contig18371|Mytilus_galloprovincialis|GA36A|Allele_2
ACAGATTCTTGTTGGATTATTCC
>Contig18371|Mytilus_galloprovincialis|GA36C|Allele_1
ACAGACACCCACCAAACCAACTC
>Contig18371|Mytilus_galloprovincialis|GA36C|Allele_2
ACATGTTTTTGCTGGTTTTACTT
>Contig18371|Mytilus_edulis|GA36E|Allele_1
ACAGATTCTCACCGGATTAACCC
>Contig18371|Mytilus_edulis|GA36E|Allele_2
ACTGATTCTCGCTGGATTAACTC
>Contig18371|Mytilus_edulis|GA36M|Allele_1
ACAGATTCTCACCGGATTAACCC
>Contig18371|Mytilus_edulis|GA36M|Allele_2
CTAGATTCTCGCTGGATTAACTC
>Contig18393|Mytilus_trossulus|GA36K|Allele_1
CAACCAACAA
>Contig18393|Mytilus_trossulus|GA36K|Allele_2
CAGCCAACAA
>Contig18393|Mytilus_trossulus|GA36L|Allele_1
AAGCCAACAA
>Contig18393|Mytilus_trossulus|GA36L|Allele_2
AAGTTTACAT
>Contig18393|Mytilus_galloprovincialis|GA36A|Allele_1
CAGCCAACAA
>Contig18393|Mytilus_galloprovincialis|GA36A|Allele_2
CAGCCAACAA
>Contig18393|Mytilus_galloprovincialis|GA36C|Allele_1
CAACCAAAAA
>Contig18393|Mytilus_galloprovincialis|GA36C|Allele_2
CAGCCTGCAT
>Contig18393|Mytilus_edulis|GA36E|Allele_1
AAACCAACAA
>Contig18393|Mytilus_edulis|GA36E|Allele_2
AAGCCTGCAT
>Contig18393|Mytilus_edulis|GA36M|Allele_1
CAATCAACTA
>Contig18393|Mytilus_edulis|GA36M|Allele_2
CGATTAACTA
>Contig18428|Mytilus_trossulus|GA36K|Allele_1
CTCTCTAC
>Contig18428|Mytilus_trossulus|GA36K|Allele_2
CTCTCTAC
>Contig18428|Mytilus_trossulus|GA36L|Allele_1
CACCCCAC
>Contig18428|Mytilus_trossulus|GA36L|Allele_2
CATTTTAT
>Contig18428|Mytilus_galloprovincialis|GA36A|Allele_1
CACCCCAC
>Contig18428|Mytilus_galloprovincialis|GA36A|Allele_2
TTTTTTAT
>Contig18428|Mytilus_galloprovincialis|GA36C|Allele_1
CATCTCGT
>Contig18428|Mytilus_galloprovincialis|GA36C|Allele_2
CATTTCGT
>Contig18428|Mytilus_edulis|GA36E|Allele_1
CTCTCTAC
>Contig18428|Mytilus_edulis|GA36E|Allele_2
CTCTCTAC
>Contig18428|Mytilus_edulis|GA36M|Allele_1
CTCTCTAC
>Contig18428|Mytilus_edulis|GA36M|Allele_2
CTCTCTAC
>Contig18451|Mytilus_trossulus|GA36K|Allele_1
CCTGA
>Contig18451|Mytilus_trossulus|GA36K|Allele_2
CCTGA
>Contig18451|Mytilus_trossulus|GA36L|Allele_1
CCTGA
>Contig18451|Mytilus_trossulus|GA36L|Allele_2
CCTGA
>Contig18451|Mytilus_galloprovincialis|GA36A|Allele_1
CCTGA
>Contig18451|Mytilus_galloprovincialis|GA36A|Allele_2
CCTGA
>Contig18451|Mytilus_galloprovincialis|GA36C|Allele_1
CCTGA
>Contig18451|Mytilus_galloprovincialis|GA36C|Allele_2
CCTGA
>Contig18451|Mytilus_edulis|GA36E|Allele_1
CCCGA
>Contig18451|Mytilus_edulis|GA36E|Allele_2
TTTTA
>Contig18451|Mytilus_edulis|GA36M|Allele_1
CCTGA
>Contig18451|Mytilus_edulis|GA36M|Allele_2
CCTGG
>Contig18480|Mytilus_trossulus|GA36K|Allele_1
GTACCAGGCCTACC
>Contig18480|Mytilus_trossulus|GA36K|Allele_2
GTACCAGTCCTACC
>Contig18480|Mytilus_trossulus|GA36L|Allele_1
GCACCAGGCCCACC
>Contig18480|Mytilus_trossulus|GA36L|Allele_2
GTTTCAGTCTTGCC
>Contig18480|Mytilus_galloprovincialis|GA36A|Allele_1
GTACCAGGCCTACC
>Contig18480|Mytilus_galloprovincialis|GA36A|Allele_2
GTACTAGGCCTACT
>Contig18480|Mytilus_galloprovincialis|GA36C|Allele_1
GCACCAAGCCCACC
>Contig18480|Mytilus_galloprovincialis|GA36C|Allele_2
GTTTCAGTCTTGTC
>Contig18480|Mytilus_edulis|GA36E|Allele_1
GCTCCAAGCTCATC
>Contig18480|Mytilus_edulis|GA36E|Allele_2
GCTCCGAGCTCATC
>Contig18480|Mytilus_edulis|GA36M|Allele_1
ACTCCAAGCTCATC
>Contig18480|Mytilus_edulis|GA36M|Allele_2
GCTCCAAGTTCATC
>Contig18490|Mytilus_trossulus|GA36K|Allele_1
AGTTA
>Contig18490|Mytilus_trossulus|GA36K|Allele_2
AGTTA
>Contig18490|Mytilus_trossulus|GA36L|Allele_1
AGTTA
>Contig18490|Mytilus_trossulus|GA36L|Allele_2
GGTTA
>Contig18490|Mytilus_galloprovincialis|GA36A|Allele_1
AGTTA
>Contig18490|Mytilus_galloprovincialis|GA36A|Allele_2
AGTTA
>Contig18490|Mytilus_galloprovincialis|GA36C|Allele_1
AGTTA
>Contig18490|Mytilus_galloprovincialis|GA36C|Allele_2
AGTTA
>Contig18490|Mytilus_edulis|GA36E|Allele_1
GACTA
>Contig18490|Mytilus_edulis|GA36E|Allele_2
GACTG
>Contig18490|Mytilus_edulis|GA36M|Allele_1
GACAA
>Contig18490|Mytilus_edulis|GA36M|Allele_2
GACTA
>Contig18517|Mytilus_trossulus|GA36K|Allele_1
GGTTCATCCAAAG
>Contig18517|Mytilus_trossulus|GA36K|Allele_2
GGTTCATCCAAAG
>Contig18517|Mytilus_trossulus|GA36L|Allele_1
GGTACAACCAAAG
>Contig18517|Mytilus_trossulus|GA36L|Allele_2
GGTTCATTCAAAG
>Contig18517|Mytilus_galloprovincialis|GA36A|Allele_1
GGTTCATCCAAAG
>Contig18517|Mytilus_galloprovincialis|GA36A|Allele_2
GGTTCATCCAAAG
>Contig18517|Mytilus_galloprovincialis|GA36C|Allele_1
GATACAACAAAAG
>Contig18517|Mytilus_galloprovincialis|GA36C|Allele_2
GGTTTATTCAAGG
>Contig18517|Mytilus_edulis|GA36E|Allele_1
AGCTCGTTCGAAG
>Contig18517|Mytilus_edulis|GA36E|Allele_2
AGCTCGTTCGGAG
>Contig18517|Mytilus_edulis|GA36M|Allele_1
AGCTCGTTCGAAA
>Contig18517|Mytilus_edulis|GA36M|Allele_2
AGCTCGTTCGAAG
>Contig18552|Mytilus_trossulus|GA36K|Allele_1
TCTTACACCC
>Contig18552|Mytilus_trossulus|GA36K|Allele_2
TCTTACGCCC
>Contig18552|Mytilus_trossulus|GA36L|Allele_1
TCTTACACCC
>Contig18552|Mytilus_trossulus|GA36L|Allele_2
TCTTACGCCT
>Contig18552|Mytilus_galloprovincialis|GA36A|Allele_1
TCTTACACCC
>Contig18552|Mytilus_galloprovincialis|GA36A|Allele_2
TCTTACGCTT
>Contig18552|Mytilus_galloprovincialis|GA36C|Allele_1
TCTTACACCC
>Contig18552|Mytilus_galloprovincialis|GA36C|Allele_2
TCTTACGCCT
>Contig18552|Mytilus_edulis|GA36E|Allele_1
GTGGACACCC
>Contig18552|Mytilus_edulis|GA36E|Allele_2
TTTTCCGCCT
>Contig18552|Mytilus_edulis|GA36M|Allele_1
TCTGCTACCT
>Contig18552|Mytilus_edulis|GA36M|Allele_2
TCTGCTATCT
>Contig18563|Mytilus_trossulus|GA36K|Allele_1
GCTGG
>Contig18563|Mytilus_trossulus|GA36K|Allele_2
GCTGG
>Contig18563|Mytilus_trossulus|GA36L|Allele_1
GCTAG
>Contig18563|Mytilus_trossulus|GA36L|Allele_2
GCTGG
>Contig18563|Mytilus_galloprovincialis|GA36A|Allele_1
GCTGG
>Contig18563|Mytilus_galloprovincialis|GA36A|Allele_2
GCTGG
>Contig18563|Mytilus_galloprovincialis|GA36C|Allele_1
GAAGG
>Contig18563|Mytilus_galloprovincialis|GA36C|Allele_2
GCTGG
>Contig18563|Mytilus_edulis|GA36E|Allele_1
GAAGA
>Contig18563|Mytilus_edulis|GA36E|Allele_2
GCTGG
>Contig18563|Mytilus_edulis|GA36M|Allele_1
ACTAG
>Contig18563|Mytilus_edulis|GA36M|Allele_2
GCTGG
>Contig18585|Mytilus_trossulus|GA36K|Allele_1
GTTAAACG
>Contig18585|Mytilus_trossulus|GA36K|Allele_2
GTTTTCTG
>Contig18585|Mytilus_trossulus|GA36L|Allele_1
ATTAACCG
>Contig18585|Mytilus_trossulus|GA36L|Allele_2
GTTATCTG
>Contig18585|Mytilus_galloprovincialis|GA36A|Allele_1
ATCAAACG
>Contig18585|Mytilus_galloprovincialis|GA36A|Allele_2
GTTATCTG
>Contig18585|Mytilus_galloprovincialis|GA36C|Allele_1
ACTAAACG
>Contig18585|Mytilus_galloprovincialis|GA36C|Allele_2
GTTTTCCG
>Contig18585|Mytilus_edulis|GA36E|Allele_1
ATTAACCA
>Contig18585|Mytilus_edulis|GA36E|Allele_2
ATTAACTG
>Contig18585|Mytilus_edulis|GA36M|Allele_1
ATTAACCA
>Contig18585|Mytilus_edulis|GA36M|Allele_2
ATTATCTG
>Contig18591|Mytilus_trossulus|GA36K|Allele_1
TTA
>Contig18591|Mytilus_trossulus|GA36K|Allele_2
TTA
>Contig18591|Mytilus_trossulus|GA36L|Allele_1
TTA
>Contig18591|Mytilus_trossulus|GA36L|Allele_2
TTA
>Contig18591|Mytilus_galloprovincialis|GA36A|Allele_1
TGA
>Contig18591|Mytilus_galloprovincialis|GA36A|Allele_2
TTT
>Contig18591|Mytilus_galloprovincialis|GA36C|Allele_1
TTA
>Contig18591|Mytilus_galloprovincialis|GA36C|Allele_2
TTA
>Contig18591|Mytilus_edulis|GA36E|Allele_1
CTA
>Contig18591|Mytilus_edulis|GA36E|Allele_2
TTA
>Contig18591|Mytilus_edulis|GA36M|Allele_1
TGA
>Contig18591|Mytilus_edulis|GA36M|Allele_2
TTA
>Contig18602|Mytilus_trossulus|GA36K|Allele_1
AACTTAAGGACCCAAAAGTCAAAC
>Contig18602|Mytilus_trossulus|GA36K|Allele_2
AACTTCATGACCTAAAGGTTGGGT
>Contig18602|Mytilus_trossulus|GA36L|Allele_1
AACTTAATAACCTAAAAAGCAAAC
>Contig18602|Mytilus_trossulus|GA36L|Allele_2
AACTTAATGGCTTAAAAGTTAAGC
>Contig18602|Mytilus_galloprovincialis|GA36A|Allele_1
AACCTCAGGACCTAAAAGTTAAGT
>Contig18602|Mytilus_galloprovincialis|GA36A|Allele_2
TACTTCGTGGCCTAAAAGTTAAGT
>Contig18602|Mytilus_galloprovincialis|GA36C|Allele_1
AACCCAATGATTTAAAGGTCAAAC
>Contig18602|Mytilus_galloprovincialis|GA36C|Allele_2
AACTTCATGATTTGAAGGTCAAGT
>Contig18602|Mytilus_edulis|GA36E|Allele_1
AACTCAAGAACCCAAAAAGCAAGC
>Contig18602|Mytilus_edulis|GA36E|Allele_2
AGCTTAATAACTTGGAGGTCGGGT
>Contig18602|Mytilus_edulis|GA36M|Allele_1
AACTTAATAACCTAAAAGTCAAGC
>Contig18602|Mytilus_edulis|GA36M|Allele_2
AATTTAATGGCTTGGTGGTTAAGC
>Contig18616|Mytilus_trossulus|GA36K|Allele_1
AA
>Contig18616|Mytilus_trossulus|GA36K|Allele_2
AA
>Contig18616|Mytilus_trossulus|GA36L|Allele_1
AA
>Contig18616|Mytilus_trossulus|GA36L|Allele_2
AA
>Contig18616|Mytilus_galloprovincialis|GA36A|Allele_1
AA
>Contig18616|Mytilus_galloprovincialis|GA36A|Allele_2
AA
>Contig18616|Mytilus_galloprovincialis|GA36C|Allele_1
AA
>Contig18616|Mytilus_galloprovincialis|GA36C|Allele_2
AG
>Contig18616|Mytilus_edulis|GA36E|Allele_1
AA
>Contig18616|Mytilus_edulis|GA36E|Allele_2
TA
>Contig18616|Mytilus_edulis|GA36M|Allele_1
AA
>Contig18616|Mytilus_edulis|GA36M|Allele_2
AA
>Contig18633|Mytilus_trossulus|GA36K|Allele_1
GATA
>Contig18633|Mytilus_trossulus|GA36K|Allele_2
GGTA
>Contig18633|Mytilus_trossulus|GA36L|Allele_1
GAAA
>Contig18633|Mytilus_trossulus|GA36L|Allele_2
GGAA
>Contig18633|Mytilus_galloprovincialis|GA36A|Allele_1
GATA
>Contig18633|Mytilus_galloprovincialis|GA36A|Allele_2
GATG
>Contig18633|Mytilus_galloprovincialis|GA36C|Allele_1
AATA
>Contig18633|Mytilus_galloprovincialis|GA36C|Allele_2
GGTA
>Contig18633|Mytilus_edulis|GA36E|Allele_1
GAAA
>Contig18633|Mytilus_edulis|GA36E|Allele_2
GGTA
>Contig18633|Mytilus_edulis|GA36M|Allele_1
GATA
>Contig18633|Mytilus_edulis|GA36M|Allele_2
GATA
>Contig18638|Mytilus_trossulus|GA36K|Allele_1
GAACGTGACA
>Contig18638|Mytilus_trossulus|GA36K|Allele_2
GGGTGTTGTA
>Contig18638|Mytilus_trossulus|GA36L|Allele_1
GGACGTGACA
>Contig18638|Mytilus_trossulus|GA36L|Allele_2
GGGCGTTGCA
>Contig18638|Mytilus_galloprovincialis|GA36A|Allele_1
GAACGCTATA
>Contig18638|Mytilus_galloprovincialis|GA36A|Allele_2
GAATGTTATA
>Contig18638|Mytilus_galloprovincialis|GA36C|Allele_1
GAACGTGACA
>Contig18638|Mytilus_galloprovincialis|GA36C|Allele_2
GGGTGTTGCG
>Contig18638|Mytilus_edulis|GA36E|Allele_1
AAACGTTACA
>Contig18638|Mytilus_edulis|GA36E|Allele_2
GAACGTTGCA
>Contig18638|Mytilus_edulis|GA36M|Allele_1
GAACATTACA
>Contig18638|Mytilus_edulis|GA36M|Allele_2
GAACGTTGCA
>Contig18662|Mytilus_trossulus|GA36K|Allele_1
AAATAGAACAAGAAAGATTT
>Contig18662|Mytilus_trossulus|GA36K|Allele_2
AGGTGGTCTCGGGATGATTT
>Contig18662|Mytilus_trossulus|GA36L|Allele_1
AGGCAGTACAAGAAAGATAT
>Contig18662|Mytilus_trossulus|GA36L|Allele_2
GGGTAGTCTCAGGATGATTT
>Contig18662|Mytilus_galloprovincialis|GA36A|Allele_1
AGGTAGTCCAAGAATGATTT
>Contig18662|Mytilus_galloprovincialis|GA36A|Allele_2
AGGTAGTCCAAGAGTGATTT
>Contig18662|Mytilus_galloprovincialis|GA36C|Allele_1
AGGCAGTCCAAGAAAGACTA
>Contig18662|Mytilus_galloprovincialis|GA36C|Allele_2
GGGCAGTCCAAGAATGATTT
>Contig18662|Mytilus_edulis|GA36E|Allele_1
AAATGGAATCGAGAAGATAT
>Contig18662|Mytilus_edulis|GA36E|Allele_2
AAATGGAATCGAGAATATTT
>Contig18662|Mytilus_edulis|GA36M|Allele_1
AAATGAAATCGAGAATATAT
>Contig18662|Mytilus_edulis|GA36M|Allele_2
AAATGGAATCGAGAATTTTT
>Contig18684|Mytilus_trossulus|GA36K|Allele_1
TTCTTCTCG
>Contig18684|Mytilus_trossulus|GA36K|Allele_2
TTCTTCTTG
>Contig18684|Mytilus_trossulus|GA36L|Allele_1
GCCCGCCCA
>Contig18684|Mytilus_trossulus|GA36L|Allele_2
TTCTTTTTG
>Contig18684|Mytilus_galloprovincialis|GA36A|Allele_1
TTCTTCTCG
>Contig18684|Mytilus_galloprovincialis|GA36A|Allele_2
TTCTTCTTG
>Contig18684|Mytilus_galloprovincialis|GA36C|Allele_1
TTCTTCTCG
>Contig18684|Mytilus_galloprovincialis|GA36C|Allele_2
TTCTTCTCG
>Contig18684|Mytilus_edulis|GA36E|Allele_1
TTCCTCCCA
>Contig18684|Mytilus_edulis|GA36E|Allele_2
TTTTTCTCG
>Contig18684|Mytilus_edulis|GA36M|Allele_1
GCCCGTCCA
>Contig18684|Mytilus_edulis|GA36M|Allele_2
GCCCGTCCA
>Contig18727|Mytilus_trossulus|GA36K|Allele_1
AAAGGGTCCGTA
>Contig18727|Mytilus_trossulus|GA36K|Allele_2
AAAGGGTCCGTA
>Contig18727|Mytilus_trossulus|GA36L|Allele_1
AAAGGGTCCGTA
>Contig18727|Mytilus_trossulus|GA36L|Allele_2
AAAGGGTCCGTA
>Contig18727|Mytilus_galloprovincialis|GA36A|Allele_1
AAAGGACCCGCA
>Contig18727|Mytilus_galloprovincialis|GA36A|Allele_2
AAAGGGTTTGTG
>Contig18727|Mytilus_galloprovincialis|GA36C|Allele_1
AAAGGGTCCGTA
>Contig18727|Mytilus_galloprovincialis|GA36C|Allele_2
AAAGGGTCTGTA
>Contig18727|Mytilus_edulis|GA36E|Allele_1
AAAGAGTCCGCA
>Contig18727|Mytilus_edulis|GA36E|Allele_2
GACTGGTTCGTA
>Contig18727|Mytilus_edulis|GA36M|Allele_1
AACTGGTCCATA
>Contig18727|Mytilus_edulis|GA36M|Allele_2
AGCTGGTTCGTA
>Contig18746|Mytilus_trossulus|GA36K|Allele_1
CCAAACG
>Contig18746|Mytilus_trossulus|GA36K|Allele_2
TTGAACG
>Contig18746|Mytilus_trossulus|GA36L|Allele_1
CCAAACG
>Contig18746|Mytilus_trossulus|GA36L|Allele_2
TTGAACG
>Contig18746|Mytilus_galloprovincialis|GA36A|Allele_1
TCAAACA
>Contig18746|Mytilus_galloprovincialis|GA36A|Allele_2
TCAAACA
>Contig18746|Mytilus_galloprovincialis|GA36C|Allele_1
TCAAACG
>Contig18746|Mytilus_galloprovincialis|GA36C|Allele_2
TTAATCG
>Contig18746|Mytilus_edulis|GA36E|Allele_1
CTAAACG
>Contig18746|Mytilus_edulis|GA36E|Allele_2
CTGTATG
>Contig18746|Mytilus_edulis|GA36M|Allele_1
CTAAACG
>Contig18746|Mytilus_edulis|GA36M|Allele_2
CTGAACG
>Contig18766|Mytilus_trossulus|GA36K|Allele_1
ATCC
>Contig18766|Mytilus_trossulus|GA36K|Allele_2
GTTT
>Contig18766|Mytilus_trossulus|GA36L|Allele_1
ATCC
>Contig18766|Mytilus_trossulus|GA36L|Allele_2
ATCC
>Contig18766|Mytilus_galloprovincialis|GA36A|Allele_1
GGCC
>Contig18766|Mytilus_galloprovincialis|GA36A|Allele_2
GTTT
>Contig18766|Mytilus_galloprovincialis|GA36C|Allele_1
ATCC
>Contig18766|Mytilus_galloprovincialis|GA36C|Allele_2
ATCC
>Contig18766|Mytilus_edulis|GA36E|Allele_1
ATCC
>Contig18766|Mytilus_edulis|GA36E|Allele_2
ATCC
>Contig18766|Mytilus_edulis|GA36M|Allele_1
ATCC
>Contig18766|Mytilus_edulis|GA36M|Allele_2
ATCC
>Contig18797|Mytilus_trossulus|GA36K|Allele_1
ATTCCCC
>Contig18797|Mytilus_trossulus|GA36K|Allele_2
TTTTCCC
>Contig18797|Mytilus_trossulus|GA36L|Allele_1
TTTCCCC
>Contig18797|Mytilus_trossulus|GA36L|Allele_2
TTTTCCC
>Contig18797|Mytilus_galloprovincialis|GA36A|Allele_1
TTTCCCC
>Contig18797|Mytilus_galloprovincialis|GA36A|Allele_2
TTTTCCC
>Contig18797|Mytilus_galloprovincialis|GA36C|Allele_1
AGTCCCC
>Contig18797|Mytilus_galloprovincialis|GA36C|Allele_2
TTTTCCC
>Contig18797|Mytilus_edulis|GA36E|Allele_1
TTCTCCC
>Contig18797|Mytilus_edulis|GA36E|Allele_2
TTTTTCC
>Contig18797|Mytilus_edulis|GA36M|Allele_1
TTTTCTT
>Contig18797|Mytilus_edulis|GA36M|Allele_2
TTTTCTT
>Contig18822|Mytilus_trossulus|GA36K|Allele_1
CATCCTTAC
>Contig18822|Mytilus_trossulus|GA36K|Allele_2
TATTCTTCC
>Contig18822|Mytilus_trossulus|GA36L|Allele_1
TAGCCTTCC
>Contig18822|Mytilus_trossulus|GA36L|Allele_2
TATTCTTCT
>Contig18822|Mytilus_galloprovincialis|GA36A|Allele_1
CAGCCTTAC
>Contig18822|Mytilus_galloprovincialis|GA36A|Allele_2
TATCCTTCC
>Contig18822|Mytilus_galloprovincialis|GA36C|Allele_1
CATCCTTCC
>Contig18822|Mytilus_galloprovincialis|GA36C|Allele_2
TATTCTTCT
>Contig18822|Mytilus_edulis|GA36E|Allele_1
CATCCCTCC
>Contig18822|Mytilus_edulis|GA36E|Allele_2
CATTTTTCC
>Contig18822|Mytilus_edulis|GA36M|Allele_1
TGGCCTCCC
>Contig18822|Mytilus_edulis|GA36M|Allele_2
TGTTCTTCC
>Contig18872|Mytilus_trossulus|GA36K|Allele_1
CAAC
>Contig18872|Mytilus_trossulus|GA36K|Allele_2
CGGT
>Contig18872|Mytilus_trossulus|GA36L|Allele_1
CAAC
>Contig18872|Mytilus_trossulus|GA36L|Allele_2
CGGC
>Contig18872|Mytilus_galloprovincialis|GA36A|Allele_1
CGAC
>Contig18872|Mytilus_galloprovincialis|GA36A|Allele_2
CGAC
>Contig18872|Mytilus_galloprovincialis|GA36C|Allele_1
CAGT
>Contig18872|Mytilus_galloprovincialis|GA36C|Allele_2
CAGT
>Contig18872|Mytilus_edulis|GA36E|Allele_1
CAGC
>Contig18872|Mytilus_edulis|GA36E|Allele_2
CAGT
>Contig18872|Mytilus_edulis|GA36M|Allele_1
AAGC
>Contig18872|Mytilus_edulis|GA36M|Allele_2
CAGC
>Contig18882|Mytilus_trossulus|GA36K|Allele_1
CCGACCTCAACCCAC
>Contig18882|Mytilus_trossulus|GA36K|Allele_2
TCGACCTCAACCTAT
>Contig18882|Mytilus_trossulus|GA36L|Allele_1
CCGACCTCAACCCAC
>Contig18882|Mytilus_trossulus|GA36L|Allele_2
CCGACCTCGGTCTCC
>Contig18882|Mytilus_galloprovincialis|GA36A|Allele_1
CCAACCTCAACCCAC
>Contig18882|Mytilus_galloprovincialis|GA36A|Allele_2
TTGACTTCGACCCAT
>Contig18882|Mytilus_galloprovincialis|GA36C|Allele_1
CCGACCTCAACCCAC
>Contig18882|Mytilus_galloprovincialis|GA36C|Allele_2
CCGACCTCGGCCCAT
>Contig18882|Mytilus_edulis|GA36E|Allele_1
CCGACCTCAACCCAT
>Contig18882|Mytilus_edulis|GA36E|Allele_2
CCGACCTTAACCCAT
>Contig18882|Mytilus_edulis|GA36M|Allele_1
CCGACCCCAACACAC
>Contig18882|Mytilus_edulis|GA36M|Allele_2
CTGGGCTCGATCTCT
>Contig18948|Mytilus_trossulus|GA36K|Allele_1
AACTTC
>Contig18948|Mytilus_trossulus|GA36K|Allele_2
AACTTC
>Contig18948|Mytilus_trossulus|GA36L|Allele_1
AACTCC
>Contig18948|Mytilus_trossulus|GA36L|Allele_2
GACTTC
>Contig18948|Mytilus_galloprovincialis|GA36A|Allele_1
AACTCC
>Contig18948|Mytilus_galloprovincialis|GA36A|Allele_2
AACTCC
>Contig18948|Mytilus_galloprovincialis|GA36C|Allele_1
AACTCC
>Contig18948|Mytilus_galloprovincialis|GA36C|Allele_2
AACTTC
>Contig18948|Mytilus_edulis|GA36E|Allele_1
AACTCC
>Contig18948|Mytilus_edulis|GA36E|Allele_2
AACTTC
>Contig18948|Mytilus_edulis|GA36M|Allele_1
AACCCC
>Contig18948|Mytilus_edulis|GA36M|Allele_2
GTTTTT
>Contig18969|Mytilus_trossulus|GA36K|Allele_1
TATCTGTA
>Contig18969|Mytilus_trossulus|GA36K|Allele_2
TATCTGTA
>Contig18969|Mytilus_trossulus|GA36L|Allele_1
TATATATA
>Contig18969|Mytilus_trossulus|GA36L|Allele_2
TATCTGTA
>Contig18969|Mytilus_galloprovincialis|GA36A|Allele_1
TATATATA
>Contig18969|Mytilus_galloprovincialis|GA36A|Allele_2
TATCTGTC
>Contig18969|Mytilus_galloprovincialis|GA36C|Allele_1
TATATATA
>Contig18969|Mytilus_galloprovincialis|GA36C|Allele_2
TATATATC
>Contig18969|Mytilus_edulis|GA36E|Allele_1
CATACAGA
>Contig18969|Mytilus_edulis|GA36E|Allele_2
TATCTGTC
>Contig18969|Mytilus_edulis|GA36M|Allele_1
TACATATA
>Contig18969|Mytilus_edulis|GA36M|Allele_2
TGTCTATA
>Contig18970|Mytilus_trossulus|GA36K|Allele_1
GCATATCAC
>Contig18970|Mytilus_trossulus|GA36K|Allele_2
GTATATCAC
>Contig18970|Mytilus_trossulus|GA36L|Allele_1
GCAAATCAC
>Contig18970|Mytilus_trossulus|GA36L|Allele_2
TTATATTAT
>Contig18970|Mytilus_galloprovincialis|GA36A|Allele_1
GCATATCAC
>Contig18970|Mytilus_galloprovincialis|GA36A|Allele_2
GCATATCAC
>Contig18970|Mytilus_galloprovincialis|GA36C|Allele_1
GCATATCAC
>Contig18970|Mytilus_galloprovincialis|GA36C|Allele_2
GTATATCAC
>Contig18970|Mytilus_edulis|GA36E|Allele_1
TCAAAATCT
>Contig18970|Mytilus_edulis|GA36E|Allele_2
TTCATTTCT
>Contig18970|Mytilus_edulis|GA36M|Allele_1
TCAAAATCT
>Contig18970|Mytilus_edulis|GA36M|Allele_2
TCAAAATCT
>Contig18972|Mytilus_trossulus|GA36K|Allele_1
GACACAAAAACCAGAC
>Contig18972|Mytilus_trossulus|GA36K|Allele_2
GGCATGCTGCTTTGGT
>Contig18972|Mytilus_trossulus|GA36L|Allele_1
GACACACAAACCAGGT
>Contig18972|Mytilus_trossulus|GA36L|Allele_2
GGCATACTGATTTGGT
>Contig18972|Mytilus_galloprovincialis|GA36A|Allele_1
AGCATGATACCTTGGC
>Contig18972|Mytilus_galloprovincialis|GA36A|Allele_2
GGCATGATGCCTTGGT
>Contig18972|Mytilus_galloprovincialis|GA36C|Allele_1
GACACAAAAACCAAAT
>Contig18972|Mytilus_galloprovincialis|GA36C|Allele_2
GGCACGCAACTTTGGT
>Contig18972|Mytilus_edulis|GA36E|Allele_1
GGCACGAAAACTTAGT
>Contig18972|Mytilus_edulis|GA36E|Allele_2
GGCATGAAGCCTTAGT
>Contig18972|Mytilus_edulis|GA36M|Allele_1
GGCACGAAAACTTAGT
>Contig18972|Mytilus_edulis|GA36M|Allele_2
GGTGCGAAGCCTTAGT
>Contig19018|Mytilus_trossulus|GA36K|Allele_1
TCC
>Contig19018|Mytilus_trossulus|GA36K|Allele_2
TCC
>Contig19018|Mytilus_trossulus|GA36L|Allele_1
TCC
>Contig19018|Mytilus_trossulus|GA36L|Allele_2
TCC
>Contig19018|Mytilus_galloprovincialis|GA36A|Allele_1
TCC
>Contig19018|Mytilus_galloprovincialis|GA36A|Allele_2
TCC
>Contig19018|Mytilus_galloprovincialis|GA36C|Allele_1
TCC
>Contig19018|Mytilus_galloprovincialis|GA36C|Allele_2
TCC
>Contig19018|Mytilus_edulis|GA36E|Allele_1
TCC
>Contig19018|Mytilus_edulis|GA36E|Allele_2
TTT
>Contig19018|Mytilus_edulis|GA36M|Allele_1
CCT
>Contig19018|Mytilus_edulis|GA36M|Allele_2
TCT
>Contig19020|Mytilus_trossulus|GA36K|Allele_1
GGGAGGAACCTCAATCGA
>Contig19020|Mytilus_trossulus|GA36K|Allele_2
GGGGTGGGCCTCGATCGA
>Contig19020|Mytilus_trossulus|GA36L|Allele_1
AGGAGGAACCTCAAACGA
>Contig19020|Mytilus_trossulus|GA36L|Allele_2
GGTGGGGGCCTCGGACGA
>Contig19020|Mytilus_galloprovincialis|GA36A|Allele_1
AGGAGGGGCCTCAATCAA
>Contig19020|Mytilus_galloprovincialis|GA36A|Allele_2
GGTGGGGGCCTCAATTGA
>Contig19020|Mytilus_galloprovincialis|GA36C|Allele_1
GGTAGGAACCTCAAACGA
>Contig19020|Mytilus_galloprovincialis|GA36C|Allele_2
GGTAGGGACCTCGGTCGA
>Contig19020|Mytilus_edulis|GA36E|Allele_1
AGTAGGGACCAAGGACGA
>Contig19020|Mytilus_edulis|GA36E|Allele_2
GGTGGGGGTTTCGGACGT
>Contig19020|Mytilus_edulis|GA36M|Allele_1
AAGAGAGGCCTCAATCGA
>Contig19020|Mytilus_edulis|GA36M|Allele_2
GGTGTGGGCCTCAATCGA
>Contig19032|Mytilus_trossulus|GA36K|Allele_1
CCGTTA
>Contig19032|Mytilus_trossulus|GA36K|Allele_2
CCGTTA
>Contig19032|Mytilus_trossulus|GA36L|Allele_1
CCGACA
>Contig19032|Mytilus_trossulus|GA36L|Allele_2
TTTTTA
>Contig19032|Mytilus_galloprovincialis|GA36A|Allele_1
CCGTTA
>Contig19032|Mytilus_galloprovincialis|GA36A|Allele_2
CCGTTA
>Contig19032|Mytilus_galloprovincialis|GA36C|Allele_1
CCGACA
>Contig19032|Mytilus_galloprovincialis|GA36C|Allele_2
TTTTTG
>Contig19032|Mytilus_edulis|GA36E|Allele_1
CCGACA
>Contig19032|Mytilus_edulis|GA36E|Allele_2
TTTTTA
>Contig19032|Mytilus_edulis|GA36M|Allele_1
TTTACA
>Contig19032|Mytilus_edulis|GA36M|Allele_2
TTTACA
>Contig19058|Mytilus_trossulus|GA36K|Allele_1
AGGGCC
>Contig19058|Mytilus_trossulus|GA36K|Allele_2
TTGGTC
>Contig19058|Mytilus_trossulus|GA36L|Allele_1
AGGGCC
>Contig19058|Mytilus_trossulus|GA36L|Allele_2
TTGGTC
>Contig19058|Mytilus_galloprovincialis|GA36A|Allele_1
TTGGTC
>Contig19058|Mytilus_galloprovincialis|GA36A|Allele_2
TTGGTC
>Contig19058|Mytilus_galloprovincialis|GA36C|Allele_1
AGGGTA
>Contig19058|Mytilus_galloprovincialis|GA36C|Allele_2
AGGGTA
>Contig19058|Mytilus_edulis|GA36E|Allele_1
TTAGCC
>Contig19058|Mytilus_edulis|GA36E|Allele_2
TTAGCC
>Contig19058|Mytilus_edulis|GA36M|Allele_1
TTGACC
>Contig19058|Mytilus_edulis|GA36M|Allele_2
TTGGCC
>Contig1907|Mytilus_trossulus|GA36K|Allele_1
CA
>Contig1907|Mytilus_trossulus|GA36K|Allele_2
CA
>Contig1907|Mytilus_trossulus|GA36L|Allele_1
CA
>Contig1907|Mytilus_trossulus|GA36L|Allele_2
CA
>Contig1907|Mytilus_galloprovincialis|GA36A|Allele_1
CA
>Contig1907|Mytilus_galloprovincialis|GA36A|Allele_2
CA
>Contig1907|Mytilus_galloprovincialis|GA36C|Allele_1
CA
>Contig1907|Mytilus_galloprovincialis|GA36C|Allele_2
CA
>Contig1907|Mytilus_edulis|GA36E|Allele_1
AG
>Contig1907|Mytilus_edulis|GA36E|Allele_2
AG
>Contig1907|Mytilus_edulis|GA36M|Allele_1
AG
>Contig1907|Mytilus_edulis|GA36M|Allele_2
AG
>Contig19095|Mytilus_trossulus|GA36K|Allele_1
ACTCTCC
>Contig19095|Mytilus_trossulus|GA36K|Allele_2
TTTCTTT
>Contig19095|Mytilus_trossulus|GA36L|Allele_1
ACTACTC
>Contig19095|Mytilus_trossulus|GA36L|Allele_2
TTTCTTC
>Contig19095|Mytilus_galloprovincialis|GA36A|Allele_1
ACTCCCC
>Contig19095|Mytilus_galloprovincialis|GA36A|Allele_2
TTTCTTT
>Contig19095|Mytilus_galloprovincialis|GA36C|Allele_1
ATACCTC
>Contig19095|Mytilus_galloprovincialis|GA36C|Allele_2
ATTCCTC
>Contig19095|Mytilus_edulis|GA36E|Allele_1
ATAACTC
>Contig19095|Mytilus_edulis|GA36E|Allele_2
ATTCCTC
>Contig19095|Mytilus_edulis|GA36M|Allele_1
ATTCCTC
>Contig19095|Mytilus_edulis|GA36M|Allele_2
ATTCCTC
>Contig19099|Mytilus_trossulus|GA36K|Allele_1
GCCAC
>Contig19099|Mytilus_trossulus|GA36K|Allele_2
GCCAC
>Contig19099|Mytilus_trossulus|GA36L|Allele_1
GCCAC
>Contig19099|Mytilus_trossulus|GA36L|Allele_2
GCTAC
>Contig19099|Mytilus_galloprovincialis|GA36A|Allele_1
ACCAC
>Contig19099|Mytilus_galloprovincialis|GA36A|Allele_2
GCTGC
>Contig19099|Mytilus_galloprovincialis|GA36C|Allele_1
ACCAC
>Contig19099|Mytilus_galloprovincialis|GA36C|Allele_2
GCTAC
>Contig19099|Mytilus_edulis|GA36E|Allele_1
ACCAC
>Contig19099|Mytilus_edulis|GA36E|Allele_2
GCCAT
>Contig19099|Mytilus_edulis|GA36M|Allele_1
GCCAC
>Contig19099|Mytilus_edulis|GA36M|Allele_2
GTCAC
>Contig19100|Mytilus_trossulus|GA36K|Allele_1
AGAGC
>Contig19100|Mytilus_trossulus|GA36K|Allele_2
AGAGT
>Contig19100|Mytilus_trossulus|GA36L|Allele_1
AAAGC
>Contig19100|Mytilus_trossulus|GA36L|Allele_2
GGTGT
>Contig19100|Mytilus_galloprovincialis|GA36A|Allele_1
AGAGC
>Contig19100|Mytilus_galloprovincialis|GA36A|Allele_2
AGAGC
>Contig19100|Mytilus_galloprovincialis|GA36C|Allele_1
AGAGC
>Contig19100|Mytilus_galloprovincialis|GA36C|Allele_2
AGAGT
>Contig19100|Mytilus_edulis|GA36E|Allele_1
GATAC
>Contig19100|Mytilus_edulis|GA36E|Allele_2
GATAC
>Contig19100|Mytilus_edulis|GA36M|Allele_1
GATAC
>Contig19100|Mytilus_edulis|GA36M|Allele_2
GATAC
>Contig19104|Mytilus_trossulus|GA36K|Allele_1
CGGGACA
>Contig19104|Mytilus_trossulus|GA36K|Allele_2
TGGGATG
>Contig19104|Mytilus_trossulus|GA36L|Allele_1
CGGAGTA
>Contig19104|Mytilus_trossulus|GA36L|Allele_2
TGGGGTA
>Contig19104|Mytilus_galloprovincialis|GA36A|Allele_1
TGGGATA
>Contig19104|Mytilus_galloprovincialis|GA36A|Allele_2
TGGGGTA
>Contig19104|Mytilus_galloprovincialis|GA36C|Allele_1
CAGAACA
>Contig19104|Mytilus_galloprovincialis|GA36C|Allele_2
TGGGGTA
>Contig19104|Mytilus_edulis|GA36E|Allele_1
CGAGGTA
>Contig19104|Mytilus_edulis|GA36E|Allele_2
TGGGGTA
>Contig19104|Mytilus_edulis|GA36M|Allele_1
CAGGGTA
>Contig19104|Mytilus_edulis|GA36M|Allele_2
CGGGGTG
>Contig191261|Mytilus_trossulus|GA36K|Allele_1
GCC
>Contig191261|Mytilus_trossulus|GA36K|Allele_2
GCT
>Contig191261|Mytilus_trossulus|GA36L|Allele_1
GCC
>Contig191261|Mytilus_trossulus|GA36L|Allele_2
GCC
>Contig191261|Mytilus_galloprovincialis|GA36A|Allele_1
GCC
>Contig191261|Mytilus_galloprovincialis|GA36A|Allele_2
GCT
>Contig191261|Mytilus_galloprovincialis|GA36C|Allele_1
GCC
>Contig191261|Mytilus_galloprovincialis|GA36C|Allele_2
GTT
>Contig191261|Mytilus_edulis|GA36E|Allele_1
ACT
>Contig191261|Mytilus_edulis|GA36E|Allele_2
GCT
>Contig191261|Mytilus_edulis|GA36M|Allele_1
ACT
>Contig191261|Mytilus_edulis|GA36M|Allele_2
GCT
>Contig19127|Mytilus_trossulus|GA36K|Allele_1
ACT
>Contig19127|Mytilus_trossulus|GA36K|Allele_2
ACT
>Contig19127|Mytilus_trossulus|GA36L|Allele_1
AAT
>Contig19127|Mytilus_trossulus|GA36L|Allele_2
AAT
>Contig19127|Mytilus_galloprovincialis|GA36A|Allele_1
AAT
>Contig19127|Mytilus_galloprovincialis|GA36A|Allele_2
GCT
>Contig19127|Mytilus_galloprovincialis|GA36C|Allele_1
AAT
>Contig19127|Mytilus_galloprovincialis|GA36C|Allele_2
ACT
>Contig19127|Mytilus_edulis|GA36E|Allele_1
AAC
>Contig19127|Mytilus_edulis|GA36E|Allele_2
AAT
>Contig19127|Mytilus_edulis|GA36M|Allele_1
AAT
>Contig19127|Mytilus_edulis|GA36M|Allele_2
AAT
>Contig1915|Mytilus_trossulus|GA36K|Allele_1
CTCCCTTAT
>Contig1915|Mytilus_trossulus|GA36K|Allele_2
CTTTCTTTT
>Contig1915|Mytilus_trossulus|GA36L|Allele_1
CTCCCTTAT
>Contig1915|Mytilus_trossulus|GA36L|Allele_2
CTTTCTTTT
>Contig1915|Mytilus_galloprovincialis|GA36A|Allele_1
CTTCCTTAT
>Contig1915|Mytilus_galloprovincialis|GA36A|Allele_2
TTTCTTTAT
>Contig1915|Mytilus_galloprovincialis|GA36C|Allele_1
CCTCCTAAT
>Contig1915|Mytilus_galloprovincialis|GA36C|Allele_2
CTTTCTTTT
>Contig1915|Mytilus_edulis|GA36E|Allele_1
CCCTCCTTT
>Contig1915|Mytilus_edulis|GA36E|Allele_2
CCCTCCTTT
>Contig1915|Mytilus_edulis|GA36M|Allele_1
CCCTCTATC
>Contig1915|Mytilus_edulis|GA36M|Allele_2
CCTTCTTTT
>Contig19153|Mytilus_trossulus|GA36K|Allele_1
GA
>Contig19153|Mytilus_trossulus|GA36K|Allele_2
GC
>Contig19153|Mytilus_trossulus|GA36L|Allele_1
GA
>Contig19153|Mytilus_trossulus|GA36L|Allele_2
GC
>Contig19153|Mytilus_galloprovincialis|GA36A|Allele_1
GC
>Contig19153|Mytilus_galloprovincialis|GA36A|Allele_2
GC
>Contig19153|Mytilus_galloprovincialis|GA36C|Allele_1
GC
>Contig19153|Mytilus_galloprovincialis|GA36C|Allele_2
GC
>Contig19153|Mytilus_edulis|GA36E|Allele_1
GA
>Contig19153|Mytilus_edulis|GA36E|Allele_2
TA
>Contig19153|Mytilus_edulis|GA36M|Allele_1
GA
>Contig19153|Mytilus_edulis|GA36M|Allele_2
TC
>Contig19212|Mytilus_trossulus|GA36K|Allele_1
GG
>Contig19212|Mytilus_trossulus|GA36K|Allele_2
GG
>Contig19212|Mytilus_trossulus|GA36L|Allele_1
CG
>Contig19212|Mytilus_trossulus|GA36L|Allele_2
GG
>Contig19212|Mytilus_galloprovincialis|GA36A|Allele_1
CG
>Contig19212|Mytilus_galloprovincialis|GA36A|Allele_2
GG
>Contig19212|Mytilus_galloprovincialis|GA36C|Allele_1
CG
>Contig19212|Mytilus_galloprovincialis|GA36C|Allele_2
GG
>Contig19212|Mytilus_edulis|GA36E|Allele_1
CA
>Contig19212|Mytilus_edulis|GA36E|Allele_2
CA
>Contig19212|Mytilus_edulis|GA36M|Allele_1
CA
>Contig19212|Mytilus_edulis|GA36M|Allele_2
CA
>Contig19228|Mytilus_trossulus|GA36K|Allele_1
CCATGGTCTGTATGGGTTCCT
>Contig19228|Mytilus_trossulus|GA36K|Allele_2
CCATGGTCTGTATGGGTTCCT
>Contig19228|Mytilus_trossulus|GA36L|Allele_1
CCATGATCTGCACGGGTTCCT
>Contig19228|Mytilus_trossulus|GA36L|Allele_2
CTATGGTCTGTGTGGGTTCTT
>Contig19228|Mytilus_galloprovincialis|GA36A|Allele_1
CCATGGTCTGTATGGGTTCCT
>Contig19228|Mytilus_galloprovincialis|GA36A|Allele_2
CCATGGTCTGTATGGGTTCCT
>Contig19228|Mytilus_galloprovincialis|GA36C|Allele_1
CCATGGTCTGTACGGGTTCCT
>Contig19228|Mytilus_galloprovincialis|GA36C|Allele_2
CCATGGTCTGTGTGGGTTCTT
>Contig19228|Mytilus_edulis|GA36E|Allele_1
ACACAACACGCGCAAAATCTT
>Contig19228|Mytilus_edulis|GA36E|Allele_2
CTATGACCTTTGCGGGTTTTT
>Contig19228|Mytilus_edulis|GA36M|Allele_1
CTATGACCTGCGCGAGTGCTA
>Contig19228|Mytilus_edulis|GA36M|Allele_2
CTGTGACCTGCGCGGGTTTTT
>Contig19335|Mytilus_trossulus|GA36K|Allele_1
TCA
>Contig19335|Mytilus_trossulus|GA36K|Allele_2
TCA
>Contig19335|Mytilus_trossulus|GA36L|Allele_1
TCA
>Contig19335|Mytilus_trossulus|GA36L|Allele_2
TTA
>Contig19335|Mytilus_galloprovincialis|GA36A|Allele_1
ACA
>Contig19335|Mytilus_galloprovincialis|GA36A|Allele_2
TCA
>Contig19335|Mytilus_galloprovincialis|GA36C|Allele_1
ACA
>Contig19335|Mytilus_galloprovincialis|GA36C|Allele_2
TCA
>Contig19335|Mytilus_edulis|GA36E|Allele_1
TCA
>Contig19335|Mytilus_edulis|GA36E|Allele_2
TCA
>Contig19335|Mytilus_edulis|GA36M|Allele_1
ACA
>Contig19335|Mytilus_edulis|GA36M|Allele_2
TTC
>Contig19350|Mytilus_trossulus|GA36K|Allele_1
ACAAT
>Contig19350|Mytilus_trossulus|GA36K|Allele_2
ACAAT
>Contig19350|Mytilus_trossulus|GA36L|Allele_1
ACAAT
>Contig19350|Mytilus_trossulus|GA36L|Allele_2
ACAAT
>Contig19350|Mytilus_galloprovincialis|GA36A|Allele_1
ACAAT
>Contig19350|Mytilus_galloprovincialis|GA36A|Allele_2
ACACT
>Contig19350|Mytilus_galloprovincialis|GA36C|Allele_1
ACAAC
>Contig19350|Mytilus_galloprovincialis|GA36C|Allele_2
GCAAT
>Contig19350|Mytilus_edulis|GA36E|Allele_1
GCAAT
>Contig19350|Mytilus_edulis|GA36E|Allele_2
GTGAT
>Contig19350|Mytilus_edulis|GA36M|Allele_1
GCAAT
>Contig19350|Mytilus_edulis|GA36M|Allele_2
GTGAT
>Contig19372|Mytilus_trossulus|GA36K|Allele_1
ACAACGAGTCC
>Contig19372|Mytilus_trossulus|GA36K|Allele_2
ATGGCGAGTTT
>Contig19372|Mytilus_trossulus|GA36L|Allele_1
ACAACGAGTCC
>Contig19372|Mytilus_trossulus|GA36L|Allele_2
ATAACGAGTCT
>Contig19372|Mytilus_galloprovincialis|GA36A|Allele_1
ACAACGAGTCC
>Contig19372|Mytilus_galloprovincialis|GA36A|Allele_2
ATGGCTGTTTT
>Contig19372|Mytilus_galloprovincialis|GA36C|Allele_1
ATAACTAGACT
>Contig19372|Mytilus_galloprovincialis|GA36C|Allele_2
GTAACTATTCT
>Contig19372|Mytilus_edulis|GA36E|Allele_1
ATAACTATACT
>Contig19372|Mytilus_edulis|GA36E|Allele_2
ATAATTATTCT
>Contig19372|Mytilus_edulis|GA36M|Allele_1
ATAACTATACT
>Contig19372|Mytilus_edulis|GA36M|Allele_2
ATAACTATTCT
>Contig19420|Mytilus_trossulus|GA36K|Allele_1
ACTTGC
>Contig19420|Mytilus_trossulus|GA36K|Allele_2
ACTTGC
>Contig19420|Mytilus_trossulus|GA36L|Allele_1
ACTTGC
>Contig19420|Mytilus_trossulus|GA36L|Allele_2
ATTTGC
>Contig19420|Mytilus_galloprovincialis|GA36A|Allele_1
ACATGC
>Contig19420|Mytilus_galloprovincialis|GA36A|Allele_2
ATTTGC
>Contig19420|Mytilus_galloprovincialis|GA36C|Allele_1
ACTCGC
>Contig19420|Mytilus_galloprovincialis|GA36C|Allele_2
GTTTGC
>Contig19420|Mytilus_edulis|GA36E|Allele_1
ACATGC
>Contig19420|Mytilus_edulis|GA36E|Allele_2
ACTTTC
>Contig19420|Mytilus_edulis|GA36M|Allele_1
ACATGC
>Contig19420|Mytilus_edulis|GA36M|Allele_2
ACTTGT
>Contig19434|Mytilus_trossulus|GA36K|Allele_1
GGCGAACCACGCTTCACGACCT
>Contig19434|Mytilus_trossulus|GA36K|Allele_2
GGCGCGCCACGCTTCACGACCT
>Contig19434|Mytilus_trossulus|GA36L|Allele_1
GGCACGCTGCGCCTTACGACCC
>Contig19434|Mytilus_trossulus|GA36L|Allele_2
GGCGCGCTGCGCTTTATGACCC
>Contig19434|Mytilus_galloprovincialis|GA36A|Allele_1
GGCGCACCACGCTTCACGACCT
>Contig19434|Mytilus_galloprovincialis|GA36A|Allele_2
GGCGCACCACGCTTCACGACCT
>Contig19434|Mytilus_galloprovincialis|GA36C|Allele_1
GGCGCACCACGCTTCACGACCT
>Contig19434|Mytilus_galloprovincialis|GA36C|Allele_2
GGCGCACCACGCTTCACGACCT
>Contig19434|Mytilus_edulis|GA36E|Allele_1
CGCAAGCTATATTCTCTAACCC
>Contig19434|Mytilus_edulis|GA36E|Allele_2
GGTGAGTTATATTTTCTATCCC
>Contig19434|Mytilus_edulis|GA36M|Allele_1
CACGAGCTACGCCTTCTAATAC
>Contig19434|Mytilus_edulis|GA36M|Allele_2
GGCGAGCTGCGCCTTCTAATAC
>Contig19438|Mytilus_trossulus|GA36K|Allele_1
CCTAAGC
>Contig19438|Mytilus_trossulus|GA36K|Allele_2
CCTAAGC
>Contig19438|Mytilus_trossulus|GA36L|Allele_1
CCTAAGC
>Contig19438|Mytilus_trossulus|GA36L|Allele_2
CCTAAGC
>Contig19438|Mytilus_galloprovincialis|GA36A|Allele_1
CCTAAGC
>Contig19438|Mytilus_galloprovincialis|GA36A|Allele_2
CCTCTGC
>Contig19438|Mytilus_galloprovincialis|GA36C|Allele_1
TTTAAGC
>Contig19438|Mytilus_galloprovincialis|GA36C|Allele_2
TTTAAGC
>Contig19438|Mytilus_edulis|GA36E|Allele_1
CCTAAAA
>Contig19438|Mytilus_edulis|GA36E|Allele_2
TCTAAGC
>Contig19438|Mytilus_edulis|GA36M|Allele_1
TCAAAGC
>Contig19438|Mytilus_edulis|GA36M|Allele_2
TTTAAGC
>Contig19439|Mytilus_trossulus|GA36K|Allele_1
CGTAACCTA
>Contig19439|Mytilus_trossulus|GA36K|Allele_2
CGTGGTCTA
>Contig19439|Mytilus_trossulus|GA36L|Allele_1
CATAACCTA
>Contig19439|Mytilus_trossulus|GA36L|Allele_2
CATAGCGTA
>Contig19439|Mytilus_galloprovincialis|GA36A|Allele_1
CGTAACCCA
>Contig19439|Mytilus_galloprovincialis|GA36A|Allele_2
CGTGGCGTG
>Contig19439|Mytilus_galloprovincialis|GA36C|Allele_1
CGTGGCCTA
>Contig19439|Mytilus_galloprovincialis|GA36C|Allele_2
CGTGGCCTG
>Contig19439|Mytilus_edulis|GA36E|Allele_1
CATGGCCTA
>Contig19439|Mytilus_edulis|GA36E|Allele_2
TGTGGCCTA
>Contig19439|Mytilus_edulis|GA36M|Allele_1
CACAACCTA
>Contig19439|Mytilus_edulis|GA36M|Allele_2
CGTAATGTA
>Contig19447|Mytilus_trossulus|GA36K|Allele_1
TACAC
>Contig19447|Mytilus_trossulus|GA36K|Allele_2
TACAC
>Contig19447|Mytilus_trossulus|GA36L|Allele_1
TACAC
>Contig19447|Mytilus_trossulus|GA36L|Allele_2
TACAC
>Contig19447|Mytilus_galloprovincialis|GA36A|Allele_1
AGTAC
>Contig19447|Mytilus_galloprovincialis|GA36A|Allele_2
AGTGT
>Contig19447|Mytilus_galloprovincialis|GA36C|Allele_1
TACAC
>Contig19447|Mytilus_galloprovincialis|GA36C|Allele_2
TGTAC
>Contig19447|Mytilus_edulis|GA36E|Allele_1
AGCAC
>Contig19447|Mytilus_edulis|GA36E|Allele_2
TGTAC
>Contig19447|Mytilus_edulis|GA36M|Allele_1
AACAC
>Contig19447|Mytilus_edulis|GA36M|Allele_2
TGTGT
>Contig19457|Mytilus_trossulus|GA36K|Allele_1
CAGACG
>Contig19457|Mytilus_trossulus|GA36K|Allele_2
CAGACT
>Contig19457|Mytilus_trossulus|GA36L|Allele_1
CAGATG
>Contig19457|Mytilus_trossulus|GA36L|Allele_2
CAGGTG
>Contig19457|Mytilus_galloprovincialis|GA36A|Allele_1
CAGACG
>Contig19457|Mytilus_galloprovincialis|GA36A|Allele_2
CAGGTT
>Contig19457|Mytilus_galloprovincialis|GA36C|Allele_1
AAGACG
>Contig19457|Mytilus_galloprovincialis|GA36C|Allele_2
CAGACG
>Contig19457|Mytilus_edulis|GA36E|Allele_1
CAGACG
>Contig19457|Mytilus_edulis|GA36E|Allele_2
CAGACG
>Contig19457|Mytilus_edulis|GA36M|Allele_1
CAAACG
>Contig19457|Mytilus_edulis|GA36M|Allele_2
CTGACG
>Contig19467|Mytilus_trossulus|GA36K|Allele_1
AATACCCCCTGA
>Contig19467|Mytilus_trossulus|GA36K|Allele_2
AATCTCTTTTGA
>Contig19467|Mytilus_trossulus|GA36L|Allele_1
AATACCTCCTGA
>Contig19467|Mytilus_trossulus|GA36L|Allele_2
ATTCTCTCTTGA
>Contig19467|Mytilus_galloprovincialis|GA36A|Allele_1
AATATCTCCCGA
>Contig19467|Mytilus_galloprovincialis|GA36A|Allele_2
ATTATCTCTCGA
>Contig19467|Mytilus_galloprovincialis|GA36C|Allele_1
AATCCCCTTTGA
>Contig19467|Mytilus_galloprovincialis|GA36C|Allele_2
AATCCCCTTTGA
>Contig19467|Mytilus_edulis|GA36E|Allele_1
AAACCACTTTAA
>Contig19467|Mytilus_edulis|GA36E|Allele_2
TATCCCCTTTGA
>Contig19467|Mytilus_edulis|GA36M|Allele_1
AATACCCCTCGA
>Contig19467|Mytilus_edulis|GA36M|Allele_2
AATCTCTTTTGT
>Contig19474|Mytilus_trossulus|GA36K|Allele_1
CATATGGTCAAACAAGCG
>Contig19474|Mytilus_trossulus|GA36K|Allele_2
CATATGGTCAAACAAGCG
>Contig19474|Mytilus_trossulus|GA36L|Allele_1
CATAAAGTTAAACAAGCG
>Contig19474|Mytilus_trossulus|GA36L|Allele_2
TATATAGTTAGTCGAGCG
>Contig19474|Mytilus_galloprovincialis|GA36A|Allele_1
CATATGGTCAAACAAGCG
>Contig19474|Mytilus_galloprovincialis|GA36A|Allele_2
CATATGGTCAAACAAGCG
>Contig19474|Mytilus_galloprovincialis|GA36C|Allele_1
CATGTGGTCAAACAAGCG
>Contig19474|Mytilus_galloprovincialis|GA36C|Allele_2
CATGTGGTCAAACAAGCG
>Contig19474|Mytilus_edulis|GA36E|Allele_1
TAGAAAACTAGTCGGAAA
>Contig19474|Mytilus_edulis|GA36E|Allele_2
TATAAAACTGGTCGGGCA
>Contig19474|Mytilus_edulis|GA36M|Allele_1
TATAAAACTAGTCGGGCA
>Contig19474|Mytilus_edulis|GA36M|Allele_2
TTTAAAACTAGTTGGGCA
>Contig19504|Mytilus_trossulus|GA36K|Allele_1
CCTCC
>Contig19504|Mytilus_trossulus|GA36K|Allele_2
CCTTC
>Contig19504|Mytilus_trossulus|GA36L|Allele_1
CCTTC
>Contig19504|Mytilus_trossulus|GA36L|Allele_2
CCTTC
>Contig19504|Mytilus_galloprovincialis|GA36A|Allele_1
CCCCC
>Contig19504|Mytilus_galloprovincialis|GA36A|Allele_2
CCTTC
>Contig19504|Mytilus_galloprovincialis|GA36C|Allele_1
CCTCC
>Contig19504|Mytilus_galloprovincialis|GA36C|Allele_2
CCTTC
>Contig19504|Mytilus_edulis|GA36E|Allele_1
AATTC
>Contig19504|Mytilus_edulis|GA36E|Allele_2
CCTTC
>Contig19504|Mytilus_edulis|GA36M|Allele_1
CCTTC
>Contig19504|Mytilus_edulis|GA36M|Allele_2
CCTTT
>Contig19513|Mytilus_trossulus|GA36K|Allele_1
CAAAGCCCGC
>Contig19513|Mytilus_trossulus|GA36K|Allele_2
CGGGTCCCGC
>Contig19513|Mytilus_trossulus|GA36L|Allele_1
CAAAGCCCGC
>Contig19513|Mytilus_trossulus|GA36L|Allele_2
CAGGTTCCGC
>Contig19513|Mytilus_galloprovincialis|GA36A|Allele_1
CGGATCACGC
>Contig19513|Mytilus_galloprovincialis|GA36A|Allele_2
CGGATTCTGC
>Contig19513|Mytilus_galloprovincialis|GA36C|Allele_1
CAAAGCACCC
>Contig19513|Mytilus_galloprovincialis|GA36C|Allele_2
CGGGTTCTGC
>Contig19513|Mytilus_edulis|GA36E|Allele_1
CGGATTATGC
>Contig19513|Mytilus_edulis|GA36E|Allele_2
TGGATTATGT
>Contig19513|Mytilus_edulis|GA36M|Allele_1
CGGATTATGC
>Contig19513|Mytilus_edulis|GA36M|Allele_2
CGGATTATGC
>Contig19521|Mytilus_trossulus|GA36K|Allele_1
TAGAAGAACACAGC
>Contig19521|Mytilus_trossulus|GA36K|Allele_2
TAGGAGAACTCGTC
>Contig19521|Mytilus_trossulus|GA36L|Allele_1
TAGGAGACCACGTC
>Contig19521|Mytilus_trossulus|GA36L|Allele_2
TAGGGGACCTCGTT
>Contig19521|Mytilus_galloprovincialis|GA36A|Allele_1
TAGAAGAACACAGC
>Contig19521|Mytilus_galloprovincialis|GA36A|Allele_2
TAGGAGAACTCGTT
>Contig19521|Mytilus_galloprovincialis|GA36C|Allele_1
AAAAAAAACACGTC
>Contig19521|Mytilus_galloprovincialis|GA36C|Allele_2
TTGGGGACCTTGTT
>Contig19521|Mytilus_edulis|GA36E|Allele_1
TAGGAGAATTCAGC
>Contig19521|Mytilus_edulis|GA36E|Allele_2
TAGGAGAATTCGTT
>Contig19521|Mytilus_edulis|GA36M|Allele_1
TAGGAGAACTCGTC
>Contig19521|Mytilus_edulis|GA36M|Allele_2
TAGGAGCCCTCGTC
>Contig19576|Mytilus_trossulus|GA36K|Allele_1
TCGTGT
>Contig19576|Mytilus_trossulus|GA36K|Allele_2
TTGTTT
>Contig19576|Mytilus_trossulus|GA36L|Allele_1
TTGTGC
>Contig19576|Mytilus_trossulus|GA36L|Allele_2
TTGTGT
>Contig19576|Mytilus_galloprovincialis|GA36A|Allele_1
TCGCGC
>Contig19576|Mytilus_galloprovincialis|GA36A|Allele_2
TTGTTT
>Contig19576|Mytilus_galloprovincialis|GA36C|Allele_1
GCGCTC
>Contig19576|Mytilus_galloprovincialis|GA36C|Allele_2
TTTTTT
>Contig19576|Mytilus_edulis|GA36E|Allele_1
TCGCGC
>Contig19576|Mytilus_edulis|GA36E|Allele_2
TCGTGT
>Contig19576|Mytilus_edulis|GA36M|Allele_1
TCGCGC
>Contig19576|Mytilus_edulis|GA36M|Allele_2
TCGCGC
>Contig1958|Mytilus_trossulus|GA36K|Allele_1
TCT
>Contig1958|Mytilus_trossulus|GA36K|Allele_2
TTT
>Contig1958|Mytilus_trossulus|GA36L|Allele_1
TCT
>Contig1958|Mytilus_trossulus|GA36L|Allele_2
TCT
>Contig1958|Mytilus_galloprovincialis|GA36A|Allele_1
TCT
>Contig1958|Mytilus_galloprovincialis|GA36A|Allele_2
TTT
>Contig1958|Mytilus_galloprovincialis|GA36C|Allele_1
CCG
>Contig1958|Mytilus_galloprovincialis|GA36C|Allele_2
TCT
>Contig1958|Mytilus_edulis|GA36E|Allele_1
TCT
>Contig1958|Mytilus_edulis|GA36E|Allele_2
TCT
>Contig1958|Mytilus_edulis|GA36M|Allele_1
TCT
>Contig1958|Mytilus_edulis|GA36M|Allele_2
TCT
>Contig19609|Mytilus_trossulus|GA36K|Allele_1
CAATCAAACAACT
>Contig19609|Mytilus_trossulus|GA36K|Allele_2
TGTTTCAACTACT
>Contig19609|Mytilus_trossulus|GA36L|Allele_1
CGTCTAAACTGCT
>Contig19609|Mytilus_trossulus|GA36L|Allele_2
TGTCTAAGTTGTT
>Contig19609|Mytilus_galloprovincialis|GA36A|Allele_1
CAACCAAACAACT
>Contig19609|Mytilus_galloprovincialis|GA36A|Allele_2
TGTTTAAACTACT
>Contig19609|Mytilus_galloprovincialis|GA36C|Allele_1
CGTCTAAGCTGTC
>Contig19609|Mytilus_galloprovincialis|GA36C|Allele_2
CGTCTAAGCTGTT
>Contig19609|Mytilus_edulis|GA36E|Allele_1
CGATTAAACTACT
>Contig19609|Mytilus_edulis|GA36E|Allele_2
CGATTAAGCTGTT
>Contig19609|Mytilus_edulis|GA36M|Allele_1
CGATTAAGCTGTT
>Contig19609|Mytilus_edulis|GA36M|Allele_2
CGATTCGGTTGTT
>Contig19618|Mytilus_trossulus|GA36K|Allele_1
CGATCACGCAAACC
>Contig19618|Mytilus_trossulus|GA36K|Allele_2
CGATCACGTGAACC
>Contig19618|Mytilus_trossulus|GA36L|Allele_1
CGATCACGCGAACC
>Contig19618|Mytilus_trossulus|GA36L|Allele_2
CGATTACGTGAATT
>Contig19618|Mytilus_galloprovincialis|GA36A|Allele_1
CGATCACGCAAACC
>Contig19618|Mytilus_galloprovincialis|GA36A|Allele_2
TGTTCACGTGGGCC
>Contig19618|Mytilus_galloprovincialis|GA36C|Allele_1
CGATCACGTGAATT
>Contig19618|Mytilus_galloprovincialis|GA36C|Allele_2
CGATCACGTGAATT
>Contig19618|Mytilus_edulis|GA36E|Allele_1
CATATCTCTGAACC
>Contig19618|Mytilus_edulis|GA36E|Allele_2
CGTATCTCTGAATC
>Contig19618|Mytilus_edulis|GA36M|Allele_1
CGAACACGCAAACC
>Contig19618|Mytilus_edulis|GA36M|Allele_2
CGTTTACGTGGACC
>Contig19623|Mytilus_trossulus|GA36K|Allele_1
ATATATAAACT
>Contig19623|Mytilus_trossulus|GA36K|Allele_2
ATCTATGTTTT
>Contig19623|Mytilus_trossulus|GA36L|Allele_1
ACACACAATCT
>Contig19623|Mytilus_trossulus|GA36L|Allele_2
ATATTTGTTTT
>Contig19623|Mytilus_galloprovincialis|GA36A|Allele_1
ATACACAAATC
>Contig19623|Mytilus_galloprovincialis|GA36A|Allele_2
ATCTTTGTATT
>Contig19623|Mytilus_galloprovincialis|GA36C|Allele_1
ATACATATACT
>Contig19623|Mytilus_galloprovincialis|GA36C|Allele_2
TTCTATATATT
>Contig19623|Mytilus_edulis|GA36E|Allele_1
ACACTCATATT
>Contig19623|Mytilus_edulis|GA36E|Allele_2
TCACTCATATT
>Contig19623|Mytilus_edulis|GA36M|Allele_1
ACACTCATATT
>Contig19623|Mytilus_edulis|GA36M|Allele_2
ACACTCGTTTT
>Contig19624|Mytilus_trossulus|GA36K|Allele_1
TCTGT
>Contig19624|Mytilus_trossulus|GA36K|Allele_2
TCTGT
>Contig19624|Mytilus_trossulus|GA36L|Allele_1
TCAAT
>Contig19624|Mytilus_trossulus|GA36L|Allele_2
TTAGT
>Contig19624|Mytilus_galloprovincialis|GA36A|Allele_1
TCTGT
>Contig19624|Mytilus_galloprovincialis|GA36A|Allele_2
TCTGT
>Contig19624|Mytilus_galloprovincialis|GA36C|Allele_1
TCAGT
>Contig19624|Mytilus_galloprovincialis|GA36C|Allele_2
TTAGT
>Contig19624|Mytilus_edulis|GA36E|Allele_1
TCAAC
>Contig19624|Mytilus_edulis|GA36E|Allele_2
TTAGT
>Contig19624|Mytilus_edulis|GA36M|Allele_1
ACAGC
>Contig19624|Mytilus_edulis|GA36M|Allele_2
TCAGT
>Contig19649|Mytilus_trossulus|GA36K|Allele_1
TATTCGC
>Contig19649|Mytilus_trossulus|GA36K|Allele_2
TATTCGC
>Contig19649|Mytilus_trossulus|GA36L|Allele_1
TATTCGC
>Contig19649|Mytilus_trossulus|GA36L|Allele_2
TATTCGC
>Contig19649|Mytilus_galloprovincialis|GA36A|Allele_1
TACACGC
>Contig19649|Mytilus_galloprovincialis|GA36A|Allele_2
TGTTCGC
>Contig19649|Mytilus_galloprovincialis|GA36C|Allele_1
TATTCGC
>Contig19649|Mytilus_galloprovincialis|GA36C|Allele_2
TGTTCGC
>Contig19649|Mytilus_edulis|GA36E|Allele_1
TGCTCCC
>Contig19649|Mytilus_edulis|GA36E|Allele_2
TGTTCGC
>Contig19649|Mytilus_edulis|GA36M|Allele_1
CGTTCGC
>Contig19649|Mytilus_edulis|GA36M|Allele_2
TGTTTGT
>Contig1966|Mytilus_trossulus|GA36K|Allele_1
ATAGAC
>Contig1966|Mytilus_trossulus|GA36K|Allele_2
ATGGAC
>Contig1966|Mytilus_trossulus|GA36L|Allele_1
ATAGAC
>Contig1966|Mytilus_trossulus|GA36L|Allele_2
ATAGAT
>Contig1966|Mytilus_galloprovincialis|GA36A|Allele_1
ATAGAC
>Contig1966|Mytilus_galloprovincialis|GA36A|Allele_2
ATGGAC
>Contig1966|Mytilus_galloprovincialis|GA36C|Allele_1
ATAGAC
>Contig1966|Mytilus_galloprovincialis|GA36C|Allele_2
ATGGCC
>Contig1966|Mytilus_edulis|GA36E|Allele_1
CCAACC
>Contig1966|Mytilus_edulis|GA36E|Allele_2
CTAGCC
>Contig1966|Mytilus_edulis|GA36M|Allele_1
CTAAAC
>Contig1966|Mytilus_edulis|GA36M|Allele_2
CTAACT
>Contig19675|Mytilus_trossulus|GA36K|Allele_1
AC
>Contig19675|Mytilus_trossulus|GA36K|Allele_2
AC
>Contig19675|Mytilus_trossulus|GA36L|Allele_1
AC
>Contig19675|Mytilus_trossulus|GA36L|Allele_2
AT
>Contig19675|Mytilus_galloprovincialis|GA36A|Allele_1
AC
>Contig19675|Mytilus_galloprovincialis|GA36A|Allele_2
AC
>Contig19675|Mytilus_galloprovincialis|GA36C|Allele_1
AC
>Contig19675|Mytilus_galloprovincialis|GA36C|Allele_2
TT
>Contig19675|Mytilus_edulis|GA36E|Allele_1
AC
>Contig19675|Mytilus_edulis|GA36E|Allele_2
TC
>Contig19675|Mytilus_edulis|GA36M|Allele_1
TC
>Contig19675|Mytilus_edulis|GA36M|Allele_2
TC
>Contig19703|Mytilus_trossulus|GA36K|Allele_1
AGAATAGCTTCTCAACACTTCAAC
>Contig19703|Mytilus_trossulus|GA36K|Allele_2
GGAATAGCTTCTTGGTACTTCACC
>Contig19703|Mytilus_trossulus|GA36L|Allele_1
GGAATAGCCTCTCAACACTTCACC
>Contig19703|Mytilus_trossulus|GA36L|Allele_2
GGGATGGTTTCTTGACATTTTACC
>Contig19703|Mytilus_galloprovincialis|GA36A|Allele_1
AGAATAGCTTATCGACACAACACC
>Contig19703|Mytilus_galloprovincialis|GA36A|Allele_2
GGGATGGTTTCTCGACGCTTCACC
>Contig19703|Mytilus_galloprovincialis|GA36C|Allele_1
GGAACAGCTTCTCAACACTTCAAC
>Contig19703|Mytilus_galloprovincialis|GA36C|Allele_2
GGGATAGCTTCTTAGTACTTTACC
>Contig19703|Mytilus_edulis|GA36E|Allele_1
AGGACAGCTCCACGACACTTCACC
>Contig19703|Mytilus_edulis|GA36E|Allele_2
GGGGTAGCTTCACGACACTTCGCC
>Contig19703|Mytilus_edulis|GA36M|Allele_1
GGAACAACCTCTCAACACTACACC
>Contig19703|Mytilus_edulis|GA36M|Allele_2
GTGATAGCTTCTTGGTATTTCACT
>Contig19706|Mytilus_trossulus|GA36K|Allele_1
GACGCAGT
>Contig19706|Mytilus_trossulus|GA36K|Allele_2
GACGTTGT
>Contig19706|Mytilus_trossulus|GA36L|Allele_1
AACGTAAT
>Contig19706|Mytilus_trossulus|GA36L|Allele_2
GATGTTGT
>Contig19706|Mytilus_galloprovincialis|GA36A|Allele_1
AATGCTGT
>Contig19706|Mytilus_galloprovincialis|GA36A|Allele_2
GCTGCTGT
>Contig19706|Mytilus_galloprovincialis|GA36C|Allele_1
AACGCAAT
>Contig19706|Mytilus_galloprovincialis|GA36C|Allele_2
GCTGCTGT
>Contig19706|Mytilus_edulis|GA36E|Allele_1
GACGCAAT
>Contig19706|Mytilus_edulis|GA36E|Allele_2
GACGCTAT
>Contig19706|Mytilus_edulis|GA36M|Allele_1
AACATAGC
>Contig19706|Mytilus_edulis|GA36M|Allele_2
GCCGTTGT
>Contig19735|Mytilus_trossulus|GA36K|Allele_1
CGCGTAAA
>Contig19735|Mytilus_trossulus|GA36K|Allele_2
CGCGTAGA
>Contig19735|Mytilus_trossulus|GA36L|Allele_1
CGCGTAAA
>Contig19735|Mytilus_trossulus|GA36L|Allele_2
CGCGTAAA
>Contig19735|Mytilus_galloprovincialis|GA36A|Allele_1
CACGTAAG
>Contig19735|Mytilus_galloprovincialis|GA36A|Allele_2
CGCGTAAG
>Contig19735|Mytilus_galloprovincialis|GA36C|Allele_1
CGCGTAAG
>Contig19735|Mytilus_galloprovincialis|GA36C|Allele_2
CGCGTAGG
>Contig19735|Mytilus_edulis|GA36E|Allele_1
TGCGTAAA
>Contig19735|Mytilus_edulis|GA36E|Allele_2
TGCTTAAA
>Contig19735|Mytilus_edulis|GA36M|Allele_1
TGCGGAAA
>Contig19735|Mytilus_edulis|GA36M|Allele_2
TGTGTGAA
>Contig19740|Mytilus_trossulus|GA36K|Allele_1
CATCGAGGAA
>Contig19740|Mytilus_trossulus|GA36K|Allele_2
TCTCGAGGAA
>Contig19740|Mytilus_trossulus|GA36L|Allele_1
TATCGAGGAA
>Contig19740|Mytilus_trossulus|GA36L|Allele_2
TATCGAGGAG
>Contig19740|Mytilus_galloprovincialis|GA36A|Allele_1
CATCAAGTAA
>Contig19740|Mytilus_galloprovincialis|GA36A|Allele_2
TCTCGAGTAG
>Contig19740|Mytilus_galloprovincialis|GA36C|Allele_1
CATCGAAGAA
>Contig19740|Mytilus_galloprovincialis|GA36C|Allele_2
TATCGAGTTA
>Contig19740|Mytilus_edulis|GA36E|Allele_1
TAACGAGTAA
>Contig19740|Mytilus_edulis|GA36E|Allele_2
TCTCGAGTAA
>Contig19740|Mytilus_edulis|GA36M|Allele_1
CATCGAGGAA
>Contig19740|Mytilus_edulis|GA36M|Allele_2
CCTTGTGTAG
>Contig1979|Mytilus_trossulus|GA36K|Allele_1
AAT
>Contig1979|Mytilus_trossulus|GA36K|Allele_2
AAT
>Contig1979|Mytilus_trossulus|GA36L|Allele_1
AAT
>Contig1979|Mytilus_trossulus|GA36L|Allele_2
AAT
>Contig1979|Mytilus_galloprovincialis|GA36A|Allele_1
AAT
>Contig1979|Mytilus_galloprovincialis|GA36A|Allele_2
AAT
>Contig1979|Mytilus_galloprovincialis|GA36C|Allele_1
AAC
>Contig1979|Mytilus_galloprovincialis|GA36C|Allele_2
AAT
>Contig1979|Mytilus_edulis|GA36E|Allele_1
AAC
>Contig1979|Mytilus_edulis|GA36E|Allele_2
GAT
>Contig1979|Mytilus_edulis|GA36M|Allele_1
AAC
>Contig1979|Mytilus_edulis|GA36M|Allele_2
ATC
>Contig19796|Mytilus_trossulus|GA36K|Allele_1
TGGGC
>Contig19796|Mytilus_trossulus|GA36K|Allele_2
TGGGC
>Contig19796|Mytilus_trossulus|GA36L|Allele_1
TAGGC
>Contig19796|Mytilus_trossulus|GA36L|Allele_2
TGGGC
>Contig19796|Mytilus_galloprovincialis|GA36A|Allele_1
TGGGC
>Contig19796|Mytilus_galloprovincialis|GA36A|Allele_2
TGGGC
>Contig19796|Mytilus_galloprovincialis|GA36C|Allele_1
TAAAC
>Contig19796|Mytilus_galloprovincialis|GA36C|Allele_2
TGGGC
>Contig19796|Mytilus_edulis|GA36E|Allele_1
TGGGA
>Contig19796|Mytilus_edulis|GA36E|Allele_2
TGGGC
>Contig19796|Mytilus_edulis|GA36M|Allele_1
AAGGC
>Contig19796|Mytilus_edulis|GA36M|Allele_2
TAGGC
>Contig19799|Mytilus_trossulus|GA36K|Allele_1
AGGT
>Contig19799|Mytilus_trossulus|GA36K|Allele_2
AGGT
>Contig19799|Mytilus_trossulus|GA36L|Allele_1
AGGT
>Contig19799|Mytilus_trossulus|GA36L|Allele_2
AGGT
>Contig19799|Mytilus_galloprovincialis|GA36A|Allele_1
AGGT
>Contig19799|Mytilus_galloprovincialis|GA36A|Allele_2
AGGT
>Contig19799|Mytilus_galloprovincialis|GA36C|Allele_1
AGGT
[truncated: 1,053,736 more chars]
