# Supplementary material for: The divergence history of European blue mussel species reconstructed from Approximate Bayesian Computation: the effects of sequencing techniques and sampling strategies
Source: PeerJ. 2018 Jul 30;6:e5198. doi: 10.7717/peerj.5198 (PMC6071616; doi:10.7717/peerj.5198)
Supplement: Supplemental Information 4 — The “input_data1” folder should be placed in the “Supplementary_Methods” directory and pooled with the “input_data2” folder. They have been separated because of a maximal size issue when uploading to the PeerJ website. [file peerj-06-5198-s004.zip › Supplementary_Methods.input_data1/input_data/rna-seq_n2/spinput.txt]

2147
4
4
44
4
4
59
4
4
48
4
4
104
4
4
22
4
4
105
4
4
128
4
4
63
4
4
61
4
4
57
4
4
167
4
4
79
4
4
39
4
4
49
4
4
69
4
4
51
4
4
55
4
4
19
4
4
43
4
4
47
4
4
61
4
4
32
4
4
49
4
4
61
4
4
42
4
4
63
4
4
67
4
4
30
4
4
62
4
4
72
4
4
243
4
4
108
4
4
50
4
4
49
4
4
44
4
4
32
4
4
68
4
4
36
4
4
35
4
4
150
4
4
26
4
4
28
4
4
25
4
4
31
4
4
84
4
4
41
4
4
89
4
4
159
4
4
29
4
4
88
4
4
57
4
4
34
4
4
54
4
4
23
4
4
130
4
4
105
4
4
26
4
4
39
4
4
81
4
4
87
4
4
104
4
4
38
4
4
63
4
4
168
4
4
75
4
4
65
4
4
44
4
4
99
4
4
76
4
4
48
4
4
21
4
4
104
4
4
58
4
4
23
4
4
65
4
4
61
4
4
112
4
4
83
4
4
184
4
4
28
4
4
59
4
4
35
4
4
55
4
4
40
4
4
229
4
4
91
4
4
89
4
4
78
4
4
33
4
4
94
4
4
20
4
4
153
4
4
101
4
4
69
4
4
31
4
4
46
4
4
37
4
4
19
4
4
102
4
4
25
4
4
65
4
4
95
4
4
68
4
4
138
4
4
49
4
4
180
4
4
67
4
4
44
4
4
57
4
4
61
4
4
44
4
4
140
4
4
33
4
4
123
4
4
54
4
4
23
4
4
42
4
4
98
4
4
92
4
4
164
4
4
73
4
4
174
4
4
25
4
4
76
4
4
35
4
4
59
4
4
21
4
4
116
4
4
85
4
4
193
4
4
62
4
4
50
4
4
88
4
4
48
4
4
22
4
4
76
4
4
79
4
4
18
4
4
57
4
4
163
4
4
39
4
4
59
4
4
62
4
4
30
4
4
68
4
4
33
4
4
35
4
4
134
4
4
114
4
4
53
4
4
47
4
4
85
4
4
128
4
4
73
4
4
91
4
4
74
4
4
60
4
4
61
4
4
43
4
4
21
4
4
70
4
4
85
4
4
28
4
4
74
4
4
54
4
4
42
4
4
71
4
4
36
4
4
62
4
4
137
4
4
132
4
4
93
4
4
28
4
4
44
4
4
80
4
4
42
4
4
150
4
4
69
4
4
30
4
4
22
4
4
33
4
4
101
4
4
29
4
4
49
4
4
86
4
4
33
4
4
137
4
4
110
4
4
23
4
4
37
4
4
40
4
4
88
4
4
110
4
4
31
4
4
51
4
4
24
4
4
75
4
4
31
4
4
50
4
4
51
4
4
133
4
4
75
4
4
63
4
4
76
4
4
40
4
4
50
4
4
53
4
4
50
4
4
108
4
4
46
4
4
40
4
4
54
4
4
75
4
4
52
4
4
48
4
4
45
4
4
33
4
4
92
4
4
29
4
4
111
4
4
28
4
4
102
4
4
118
4
4
152
4
4
69
4
4
52
4
4
74
4
4
27
4
4
151
4
4
35
4
4
56
4
4
33
4
4
84
4
4
100
4
4
29
4
4
39
4
4
35
4
4
28
4
4
149
4
4
40
4
4
43
4
4
63
4
4
61
4
4
59
4
4
63
4
4
54
4
4
51
4
4
66
4
4
21
4
4
170
4
4
47
4
4
19
4
4
57
4
4
45
4
4
137
4
4
18
4
4
91
4
4
116
4
4
72
4
4
51
4
4
46
4
4
27
4
4
103
4
4
119
4
4
51
4
4
67
4
4
95
4
4
34
4
4
135
4
4
57
4
4
42
4
4
68
4
4
29
4
4
39
4
4
150
4
4
95
4
4
42
4
4
41
4
4
17
4
4
97
4
4
38
4
4
29
4
4
90
4
4
48
4
4
50
4
4
37
4
4
40
4
4
103
4
4
61
4
4
47
4
4
60
4
4
28
4
4
46
4
4
94
4
4
112
4
4
39
4
4
68
4
4
50
4
4
34
4
4
133
4
4
21
4
4
54
4
4
50
4
4
53
4
4
33
4
4
137
4
4
21
4
4
135
4
4
94
4
4
40
4
4
37
4
4
93
4
4
97
4
4
46
4
4
291
4
4
23
4
4
60
4
4
52
4
4
58
4
4
80
4
4
95
4
4
44
4
4
69
4
4
63
4
4
67
4
4
22
4
4
39
4
4
32
4
4
54
4
4
69
4
4
31
4
4
88
4
4
30
4
4
52
4
4
31
4
4
103
4
4
101
4
4
49
4
4
43
4
4
49
4
4
51
4
4
60
4
4
51
4
4
36
4
4
40
4
4
98
4
4
110
4
4
134
4
4
76
4
4
76
4
4
146
4
4
55
4
4
83
4
4
21
4
4
39
4
4
24
4
4
51
4
4
34
4
4
69
4
4
67
4
4
26
4
4
43
4
4
36
4
4
115
4
4
30
4
4
68
4
4
68
4
4
65
4
4
53
4
4
77
4
4
25
4
4
56
4
4
62
4
4
69
4
4
96
4
4
46
4
4
56
4
4
127
4
4
40
4
4
71
4
4
43
4
4
47
4
4
62
4
4
88
4
4
41
4
4
147
4
4
32
4
4
28
4
4
56
4
4
50
4
4
144
4
4
59
4
4
36
4
4
70
4
4
71
4
4
63
4
4
22
4
4
101
4
4
54
4
4
39
4
4
45
4
4
35
4
4
124
4
4
34
4
4
75
4
4
34
4
4
86
4
4
21
4
4
111
4
4
25
4
4
28
4
4
120
4
4
74
4
4
81
4
4
83
4
4
41
4
4
51
4
4
56
4
4
97
4
4
104
4
4
39
4
4
42
4
4
44
4
4
118
4
4
78
4
4
84
4
4
84
4
4
50
4
4
86
4
4
42
4
4
116
4
4
37
4
4
86
4
4
64
4
4
67
4
4
27
4
4
88
4
4
21
4
4
54
4
4
68
4
4
80
4
4
182
4
4
64
4
4
53
4
4
106
4
4
83
4
4
49
4
4
76
4
4
72
4
4
35
4
4
57
4
4
153
4
4
40
4
4
43
4
4
45
4
4
69
4
4
98
4
4
50
4
4
24
4
4
25
4
4
31
4
4
99
4
4
73
4
4
59
4
4
45
4
4
56
4
4
43
4
4
66
4
4
60
4
4
85
4
4
28
4
4
31
4
4
148
4
4
35
4
4
101
4
4
55
4
4
76
4
4
56
4
4
53
4
4
55
4
4
19
4
4
69
4
4
52
4
4
83
4
4
80
4
4
25
4
4
49
4
4
18
4
4
72
4
4
39
4
4
59
4
4
91
4
4
59
4
4
36
4
4
28
4
4
76
4
4
23
4
4
67
4
4
101
4
4
71
4
4
31
4
4
113
4
4
35
4
4
22
4
4
83
4
4
60
4
4
46
4
4
44
4
4
50
4
4
30
4
4
82
4
4
30
4
4
102
4
4
74
4
4
59
4
4
26
4
4
159
4
4
116
4
4
160
4
4
26
4
4
48
4
4
41
4
4
35
4
4
94
4
4
33
4
4
54
4
4
63
4
4
180
4
4
34
4
4
50
4
4
39
4
4
52
4
4
32
4
4
85
4
4
59
4
4
104
4
4
80
4
4
135
4
4
40
4
4
56
4
4
31
4
4
140
4
4
126
4
4
129
4
4
60
4
4
82
4
4
86
4
4
28
4
4
47
4
4
103
4
4
79
4
4
61
4
4
39
4
4
48
4
4
159
4
4
21
4
4
30
4
4
53
4
4
206
4
4
155
4
4
93
4
4
119
4
4
37
4
4
49
4
4
94
4
4
102
4
4
34
4
4
65
4
4
76
4
4
95
4
4
94
4
4
75
4
4
125
4
4
38
4
4
66
4
4
43
4
4
72
4
4
44
4
4
110
4
4
33
4
4
56
4
4
103
4
4
23
4
4
48
4
4
56
4
4
114
4
4
50
4
4
49
4
4
156
4
4
147
4
4
36
4
4
29
4
4
53
4
4
94
4
4
93
4
4
68
4
4
138
4
4
109
4
4
38
4
4
30
4
4
87
4
4
95
4
4
54
4
4
56
4
4
68
4
4
93
4
4
35
4
4
23
4
4
84
4
4
76
4
4
27
4
4
53
4
4
38
4
4
112
4
4
42
4
4
45
4
4
43
4
4
54
4
4
56
4
4
71
4
4
180
4
4
49
4
4
99
4
4
28
4
4
89
4
4
47
4
4
85
4
4
88
4
4
69
4
4
90
4
4
63
4
4
80
4
4
174
4
4
79
4
4
42
4
4
48
4
4
132
4
4
72
4
4
20
4
4
32
4
4
25
4
4
35
4
4
43
4
4
92
4
4
84
4
4
36
4
4
67
4
4
38
4
4
73
4
4
85
4
4
39
4
4
128
4
4
130
4
4
49
4
4
104
4
4
63
4
4
83
4
4
94
4
4
15
4
4
207
4
4
48
4
4
70
4
4
53
4
4
42
4
4
32
4
4
33
4
4
36
4
4
150
4
4
28
4
4
67
4
4
27
4
4
83
4
4
26
4
4
47
4
4
40
4
4
62
4
4
36
4
4
139
4
4
46
4
4
204
4
4
36
4
4
74
4
4
124
4
4
118
4
4
76
4
4
31
4
4
79
4
4
92
4
4
45
4
4
53
4
4
81
4
4
66
4
4
37
4
4
44
4
4
114
4
4
62
4
4
34
4
4
39
4
4
102
4
4
45
4
4
48
4
4
26
4
4
39
4
4
44
4
4
41
4
4
77
4
4
47
4
4
46
4
4
53
4
4
25
4
4
199
4
4
91
4
4
122
4
4
93
4
4
214
4
4
21
4
4
36
4
4
71
4
4
24
4
4
64
4
4
61
4
4
82
4
4
22
4
4
143
4
4
69
4
4
52
4
4
60
4
4
65
4
4
28
4
4
17
4
4
32
4
4
41
4
4
44
4
4
70
4
4
57
4
4
62
4
4
71
4
4
169
4
4
41
4
4
126
4
4
187
4
4
75
4
4
61
4
4
43
4
4
40
4
4
72
4
4
57
4
4
40
4
4
53
4
4
138
4
4
62
4
4
78
4
4
109
4
4
53
4
4
38
4
4
108
4
4
60
4
4
140
4
4
86
4
4
25
4
4
82
4
4
137
4
4
22
4
4
27
4
4
127
4
4
24
4
4
93
4
4
55
4
4
51
4
4
72
4
4
177
4
4
62
4
4
32
4
4
55
4
4
90
4
4
75
4
4
108
4
4
39
4
4
38
4
4
50
4
4
32
4
4
160
4
4
93
4
4
39
4
4
38
4
4
53
4
4
78
4
4
30
4
4
23
4
4
107
4
4
74
4
4
63
4
4
55
4
4
23
4
4
96
4
4
60
4
4
50
4
4
118
4
4
48
4
4
67
4
4
38
4
4
86
4
4
43
4
4
57
4
4
38
4
4
60
4
4
125
4
4
91
4
4
92
4
4
50
4
4
114
4
4
62
4
4
192
4
4
65
4
4
83
4
4
25
4
4
65
4
4
49
4
4
181
4
4
23
4
4
24
4
4
64
4
4
62
4
4
30
4
4
92
4
4
33
4
4
104
4
4
39
4
4
82
4
4
66
4
4
32
4
4
70
4
4
58
4
4
46
4
4
79
4
4
68
4
4
116
4
4
63
4
4
126
4
4
23
4
4
47
4
4
52
4
4
28
4
4
40
4
4
30
4
4
93
4
4
25
4
4
170
4
4
228
4
4
64
4
4
41
4
4
105
4
4
66
4
4
29
4
4
28
4
4
42
4
4
64
4
4
35
4
4
21
4
4
98
4
4
77
4
4
72
4
4
45
4
4
120
4
4
69
4
4
46
4
4
70
4
4
62
4
4
87
4
4
236
4
4
36
4
4
118
4
4
143
4
4
71
4
4
56
4
4
45
4
4
78
4
4
39
4
4
41
4
4
85
4
4
66
4
4
69
4
4
207
4
4
67
4
4
33
4
4
65
4
4
123
4
4
53
4
4
44
4
4
55
4
4
54
4
4
89
4
4
112
4
4
77
4
4
85
4
4
34
4
4
75
4
4
86
4
4
74
4
4
44
4
4
31
4
4
73
4
4
67
4
4
41
4
4
96
4
4
106
4
4
158
4
4
89
4
4
88
4
4
69
4
4
103
4
4
41
4
4
29
4
4
45
4
4
44
4
4
58
4
4
38
4
4
47
4
4
39
4
4
39
4
4
36
4
4
26
4
4
52
4
4
28
4
4
134
4
4
40
4
4
47
4
4
68
4
4
73
4
4
57
4
4
58
4
4
50
4
4
75
4
4
38
4
4
71
4
4
55
4
4
90
4
4
121
4
4
34
4
4
62
4
4
159
4
4
144
4
4
86
4
4
59
4
4
97
4
4
96
4
4
54
4
4
48
4
4
41
4
4
142
4
4
24
4
4
23
4
4
45
4
4
30
4
4
41
4
4
41
4
4
99
4
4
85
4
4
20
4
4
44
4
4
47
4
4
29
4
4
86
4
4
27
4
4
38
4
4
163
4
4
21
4
4
33
4
4
102
4
4
57
4
4
57
4
4
26
4
4
26
4
4
48
4
4
71
4
4
64
4
4
37
4
4
48
4
4
111
4
4
82
4
4
92
4
4
107
4
4
33
4
4
28
4
4
138
4
4
39
4
4
85
4
4
106
4
4
49
4
4
33
4
4
55
4
4
41
4
4
137
4
4
53
4
4
18
4
4
47
4
4
27
4
4
45
4
4
79
4
4
86
4
4
51
4
4
41
4
4
36
4
4
69
4
4
40
4
4
37
4
4
87
4
4
60
4
4
53
4
4
67
4
4
53
4
4
102
4
4
143
4
4
68
4
4
29
4
4
50
4
4
79
4
4
54
4
4
53
4
4
112
4
4
161
4
4
21
4
4
130
4
4
42
4
4
56
4
4
72
4
4
38
4
4
116
4
4
51
4
4
41
4
4
141
4
4
87
4
4
49
4
4
134
4
4
46
4
4
34
4
4
32
4
4
65
4
4
160
4
4
46
4
4
107
4
4
46
4
4
75
4
4
73
4
4
36
4
4
67
4
4
38
4
4
23
4
4
26
4
4
28
4
4
141
4
4
43
4
4
26
4
4
40
4
4
71
4
4
54
4
4
71
4
4
29
4
4
20
4
4
74
4
4
65
4
4
34
4
4
62
4
4
252
4
4
49
4
4
65
4
4
289
4
4
68
4
4
39
4
4
77
4
4
56
4
4
104
4
4
60
4
4
23
4
4
39
4
4
162
4
4
88
4
4
23
4
4
28
4
4
67
4
4
193
4
4
30
4
4
105
4
4
37
4
4
26
4
4
38
4
4
54
4
4
57
4
4
36
4
4
69
4
4
78
4
4
35
4
4
48
4
4
115
4
4
175
4
4
56
4
4
204
4
4
37
4
4
92
4
4
57
4
4
87
4
4
48
4
4
67
4
4
45
4
4
67
4
4
48
4
4
56
4
4
58
4
4
84
4
4
72
4
4
53
4
4
68
4
4
79
4
4
35
4
4
162
4
4
171
4
4
71
4
4
69
4
4
81
4
4
24
4
4
33
4
4
34
4
4
65
4
4
98
4
4
85
4
4
82
4
4
139
4
4
43
4
4
54
4
4
48
4
4
118
4
4
101
4
4
49
4
4
25
4
4
67
4
4
52
4
4
177
4
4
27
4
4
42
4
4
26
4
4
89
4
4
40
4
4
69
4
4
77
4
4
78
4
4
126
4
4
84
4
4
117
4
4
43
4
4
54
4
4
62
4
4
129
4
4
108
4
4
58
4
4
67
4
4
56
4
4
87
4
4
77
4
4
197
4
4
92
4
4
69
4
4
62
4
4
28
4
4
32
4
4
31
4
4
31
4
4
118
4
4
46
4
4
60
4
4
54
4
4
61
4
4
66
4
4
34
4
4
54
4
4
156
4
4
50
4
4
158
4
4
97
4
4
24
4
4
229
4
4
57
4
4
97
4
4
110
4
4
46
4
4
58
4
4
21
4
4
68
4
4
111
4
4
85
4
4
116
4
4
26
4
4
35
4
4
60
4
4
86
4
4
32
4
4
69
4
4
113
4
4
32
4
4
115
4
4
36
4
4
69
4
4
74
4
4
76
4
4
69
4
4
87
4
4
73
4
4
26
4
4
80
4
4
35
4
4
67
4
4
30
4
4
50
4
4
61
4
4
62
4
4
43
4
4
97
4
4
41
4
4
38
4
4
46
4
4
58
4
4
47
4
4
84
4
4
44
4
4
36
4
4
101
4
4
67
4
4
51
4
4
87
4
4
64
4
4
36
4
4
84
4
4
77
4
4
65
4
4
34
4
4
120
4
4
67
4
4
62
4
4
26
4
4
52
4
4
28
4
4
33
4
4
117
4
4
75
4
4
50
4
4
69
4
4
30
4
4
103
4
4
90
4
4
38
4
4
37
4
4
67
4
4
94
4
4
48
4
4
22
4
4
41
4
4
22
4
4
46
4
4
30
4
4
46
4
4
36
4
4
67
4
4
74
4
4
36
4
4
98
4
4
95
4
4
74
4
4
20
4
4
41
4
4
83
4
4
67
4
4
48
4
4
150
4
4
20
4
4
202
4
4
36
4
4
34
4
4
74
4
4
128
4
4
133
4
4
194
4
4
59
4
4
116
4
4
66
4
4
95
4
4
49
4
4
26
4
4
67
4
4
137
4
4
38
4
4
28
4
4
94
4
4
52
4
4
66
4
4
35
4
4
53
4
4
117
4
4
40
4
4
49
4
4
68
4
4
28
4
4
25
4
4
98
4
4
38
4
4
186
4
4
52
4
4
24
4
4
35
4
4
111
4
4
47
4
4
54
4
4
44
4
4
190
4
4
30
4
4
43
4
4
52
4
4
94
4
4
59
4
4
81
4
4
88
4
4
47
4
4
77
4
4
63
4
4
70
4
4
54
4
4
38
4
4
40
4
4
135
4
4
38
4
4
62
4
4
51
4
4
89
4
4
98
4
4
73
4
4
27
4
4
21
4
4
18
4
4
192
4
4
90
4
4
47
4
4
43
4
4
114
4
4
53
4
4
64
4
4
25
4
4
31
4
4
46
4
4
58
4
4
43
4
4
77
4
4
40
4
4
24
4
4
29
4
4
42
4
4
34
4
4
27
4
4
53
4
4
54
4
4
41
4
4
96
4
4
18
4
4
51
4
4
42
4
4
55
4
4
40
4
4
92
4
4
44
4
4
54
4
4
84
4
4
116
4
4
59
4
4
79
4
4
36
4
4
57
4
4
64
4
4
61
4
4
74
4
4
424
4
4
51
4
4
32
4
4
65
4
4
167
4
4
34
4
4
75
4
4
49
4
4
68
4
4
38
4
4
139
4
4
113
4
4
72
4
4
41
4
4
25
4
4
131
4
4
74
4
4
29
4
4
116
4
4
79
4
4
248
4
4
52
4
4
80
4
4
39
4
4
69
4
4
99
4
4
89
4
4
105
4
4
20
4
4
80
4
4
50
4
4
172
4
4
81
4
4
48
4
4
84
4
4
48
4
4
64
4
4
86
4
4
113
4
4
22
4
4
100
4
4
86
4
4
100
4
4
72
4
4
51
4
4
37
4
4
69
4
4
41
4
4
50
4
4
92
4
4
34
4
4
22
4
4
23
4
4
171
4
4
99
4
4
100
4
4
118
4
4
29
4
4
69
4
4
27
4
4
48
4
4
163
4
4
61
4
4
126
4
4
57
4
4
61
4
4
238
4
4
39
4
4
80
4
4
41
4
4
128
4
4
46
4
4
110
4
4
42
4
4
37
4
4
74
4
4
81
4
4
57
4
4
30
4
4
33
4
4
79
4
4
105
4
4
54
4
4
67
4
4
46
4
4
66
4
4
146
4
4
54
4
4
47
4
4
57
4
4
37
4
4
71
4
4
131
4
4
21
4
4
58
4
4
56
4
4
62
4
4
68
4
4
89
4
4
61
4
4
97
4
4
69
4
4
129
4
4
41
4
4
81
4
4
75
4
4
33
4
4
57
4
4
54
4
4
28
4
4
32
4
4
50
4
4
32
4
4
55
4
4
108
4
4
124
4
4
32
4
4
97
4
4
39
4
4
99
4
4
46
4
4
73
4
4
153
4
4
22
4
4
73
4
4
41
4
4
98
4
4
45
4
4
26
4
4
270
4
4
51
4
4
39
4
4
102
4
4
54
4
4
64
4
4
51
4
4
50
4
4
68
4
4
63
4
4
37
4
4
137
4
4
49
4
4
80
4
4
29
4
4
57
4
4
29
4
4
40
4
4
51
4
4
45
4
4
114
4
4
61
4
4
79
4
4
47
4
4
167
4
4
47
4
4
33
4
4
48
4
4
41
4
4
25
4
4
171
4
4
62
4
4
32
4
4
81
4
4
69
4
4
33
4
4
52
4
4
22
4
4
53
4
4
95
4
4
62
4
4
53
4
4
27
4
4
72
4
4
36
4
4
39
4
4
87
4
4
60
4
4
63
4
4
44
4
4
77
4
4
79
4
4
89
4
4
36
4
4
96
4
4
76
4
4
67
4
4
49
4
4
68
4
4
64
4
4
44
4
4
34
4
4
181
4
4
33
4
4
72
4
4
92
4
4
35
4
4
83
4
4
35
4
4
58
4
4
40
4
4
173
4
4
101
4
4
64
4
4
63
4
4
88
4
4
58
4
4
109
4
4
94
4
4
32
4
4
40
4
4
64
4
4
23
4
4
67
4
4
168
4
4
41
4
4
73
4
4
71
4
4
30
4
4
97
4
4
68
4
4
53
4
4
68
4
4
21
4
4
35
4
4
70
4
4
71
4
4
63
4
4
22
4
4
46
4
4
129
4
4
85
4
4
59
4
4
90
4
4
45
4
4
111
4
4
94
4
4
39
4
4
50
4
4
52
4
4
71
4
4
77
4
4
124
4
4
69
4
4
171
4
4
86
4
4
69
4
4
130
4
4
87
4
4
77
4
4
53
4
4
54
4
4
20
4
4
75
4
4
29
4
4
90
4
4
39
4
4
61
4
4
106
4
4
89
4
4
31
4
4
158
4
4
136
4
4
45
4
4
52
4
4
75
4
4
47
4
4
35
4
4
22
4
4
128
4
4
46
4
4
109
4
4
80
4
4
23
4
4
92
4
4
32
4
4
25
4
4
62
4
4
93
4
4
54
4
4
26
4
4
38
4
4
68
4
4
205
4
4
118
4
4
46
4
4
26
4
4
26
4
4
103
4
4
45
4
4
126
4
4
54
4
4
77
4
4
21
4
4
40
4
4
148
4
4
70
4
4
27
4
4
23
4
4
60
4
4
52
4
4
92
4
4
45
4
4
52
4
4
66
4
4
109
4
4
92
4
4
102
4
4
72
4
4
30
4
4
135
4
4
22
4
4
71
4
4
126
4
4
37
4
4
58
4
4
90
4
4
86
4
4
54
4
4
38
4
4
33
4
4
70
4
4
53
4
4
68
4
4
26
4
4
78
4
4
26
4
4
72
4
4
34
4
4
34
4
4
130
4
4
61
4
4
117
4
4
65
4
4
58
4
4
61
4
4
32
4
4
72
4
4
59
4
4
20
4
4
125
4
4
22
4
4
32
4
4
34
4
4
74
4
4
72
4
4
83
4
4
47
4
4
167
4
4
37
4
4
27
4
4
52
4
4
113
4
4
29
4
4
42
4
4
43
4
4
36
4
4
41
4
4
33
4
4
53
4
4
41
4
4
79
4
4
83
4
4
64
4
4
56
4
4
64
4
4
47
4
4
76
4
4
72
4
4
42
4
4
40
4
4
115
4
4
48
4
4
23
4
4
57
4
4
40
4
4
74
4
4
71
4
4
81
4
4
25
4
4
47
4
4
77
4
4
47
4
4
24
4
4
32
4
4
65
4
4
28
4
4
73
4
4
113
4
4
103
4
4
37
4
4
88
4
4
63
4
4
36
4
4
48
4
4
32
4
4
22
4
4
127
4
4
39
4
4
20
4
4
103
4
4
162
4
4
64
4
4
26
4
4
79
4
4
161
4
4
50
4
4
92
4
4
28
4
4
100
4
4
45
4
4
93
4
4
49
4
4
136
4
4
46
4
4
70
4
4
80
4
4
67
4
4
91
4
4
45
4
4
70
4
4
51
4
4
68
4
4
39
4
4
28
4
4
96
4
4
41
4
4
72
4
4
79
4
4
65
4
4
74
4
4
45
4
4
21
4
4
92
4
4
54
4
4
67
4
4
60
4
4
88
4
4
90
4
4
33
4
4
69
4
4
93
4
4
73
4
4
119
4
4
28
4
4
96
4
4
55
4
4
77
4
4
31
4
4
40
4
4
73
4
4
37
4
4
37
4
4
25
4
4
110
4
4
81
4
4
64
4
4
36
4
4
37
4
4
94
4
4
49
4
4
45
4
4
36
4
4
31
4
4
61
4
4
27
4
4
87
4
4
80
4
4
24
4
4
110
4
4
27
4
4
43
4
4
45
4
4
71
4
4
64
4
4
108
4
4
45
4
4
54
4
4
34
4
4
36
4
4
121
4
4
27
4
4
55
4
4
201
4
4
64
4
4
31
4
4
30
4
4
45
4
4
45
4
4
87
4
4
29
4
4
77
4
4
22
4
4
32
4
4
59
4
4
45
4
4
49
4
4
76
4
4
57
4
4
45
4
4
20
4
4
26
4
4
50
4
4
45
4
4
71
4
4
38
4
4
61
4
4
22
4
4
27
4
4
35
4
4
63
4
4
28
4
4
84
4
4
41
4
4
45
4
4
49
4
4
33
4
4
97
4
4
103
4
4
53
4
4
51
4
4
49
4
4
38
4
4
63
4
4
83
4
4
67
4
4
50
4
4
63
4
4
153
4
4
117
4
4
29
4
4
77
4
4
25
4
4
24
4
4
38
4
4
150
4
4
35
4
4
18
4
4
75
4
4
28
4
4
96
4
4
170
4
4
82
4
4
88
4
4
63
4
4
21
4
4
59
4
4
40
4
4
47
4
4
50
4
4
31
4
4
41
4
4
102
4
4
48
4
4
147
4
4
40
4
4
27
4
4
96
4
4
54
4
4
95
4
4
40
4
4
43
4
4
34
4
4
123
4
4
37
4
4
59
4
4
99
4
4
71
4
4
111
4
4
89
4
4
48
4
4
66
4
4
47
4
4
45
4
4
53
4
4
38
4
4
74
4
4
165
4
4
33
4
4
37
4
4
41
4
4
119
4
4
34
4
4
57
4
4
33
4
4
45
4
4
28
4
4
26
4
4
75
4
4
48
4
4
46
4
4
28
4
4
106
4
4
64
4
4
39
4
4
24
4
4
59
4
4
39
4
4
45
4
4
98
4
4
34
4
4
48
4
4
47
4
4
77
4
4
79
4
4
67
4
4
63
4
4
48
4
4
41
4
4
71
4
4
86
4
4
53
4
4
65
4
4
54
4
4
25
4
4
39
4
4
45
4
4
95
4
4
129
4
4
48
4
4
69
4
4
67
4
4
190
4
4
69
4
4
124
4
4
38
4
4
70
4
4
23
4
4
44
4
4
42
4
4
92
4
4
85
4
4
57
4
4
63
4
4
46
4
4
52
4
4
64
4
4
87
4
4
45
4
4
43
4
4
92
4
4
36
4
4
36
4
4
81
4
4
33
4
4
48
4
4
40
4
4
120
4
4
22
4
4
62
4
4
44
4
4
63
4
4
32
4
4
35
4
4
75
4
4
32
4
4
34
4
4
52
4
4
36
4
4
78
4
4
31
4
4
57
4
4
36
4
4
42
4
4
57
4
4
91
4
4
48
4
4
34
4
4
42
4
4
51
4
4
19
4
4
31
4
4
72
4
4
49
4
4
93
4
4
21
4
4
42
4
4
58
4
4
100
4
4
32
4
4
45
4
4
58
4
4
247
4
4
62
4
4
59
4
4
38
4
4
53
4
4
127
4
4
35
4
4
27
4
4
39
4
4
24
4
4
41
4
4
27
4
4
38
4
4
25
4
4
67
4
4
144
4
4
143
4
4
105
4
4
66
4
4
28
4
4
42
4
4
28
4
4
102
4
4
38
4
4
58
4
4
46
4
4
65
4
4
62
4
4
34
4
4
146
4
4
33
4
4
93
4
4
101
4
4
91
4
4
55
4
4
42
4
4
103
4
4
54
4
4
69
4
4
59
4
4
161
4
4
97
4
4
52
4
4
66
4
4
107
4
4
67
4
4
82
4
4
28
4
4
42
4
4
113
4
4
32
4
4
136
4
4
88
4
4
38
4
4
62
4
4
256
4
4
40
4
4
27
4
4
45
4
4
149
4
4
104
4
4
28
4
4
99
4
4
66
4
4
33
4
4
223
4
4
37
4
4
107
4
4
96
4
4
26
4
4
87
4
4
61
4
4
101
4
4
19
4
4
79
4
4
29
4
4
39
4
4
28
4
4
27
4
4
69
4
4
142
4
4
104
4
4
21
4
4
62
4
4
142
4
4
187
4
4
101
4
4
27
4
4
52
4
4
126
10000
msout
