# Supplementary material for: The divergence history of European blue mussel species reconstructed from Approximate Bayesian Computation: the effects of sequencing techniques and sampling strategies
Source: PeerJ. 2018 Jul 30;6:e5198. doi: 10.7717/peerj.5198 (PMC6071616; doi:10.7717/peerj.5198)
Supplement: Supplemental Information 4 — The “input_data1” folder should be placed in the “Supplementary_Methods” directory and pooled with the “input_data2” folder. They have been separated because of a maximal size issue when uploading to the PeerJ website. [file peerj-06-5198-s004.zip › Supplementary_Methods.input_data1/input_data/rna-seq_n2/target.txt]

dataset	bialsites_avg	bialsites_std	sf_avg	sf_std	sxA_avg	sxA_std	sxB_avg	sxB_std	ss_avg	ss_std	Wald_avg	Wald_std	piA_avg	piA_std	piB_avg	piB_std	thetaA_avg	thetaA_std	thetaB_avg	thetaB_std	DtajA_avg	DtajA_std	DtajB_avg	DtajB_std	divAB_avg	divAB_std	netdivAB_avg	netdivAB_std	FST_avg	FST_std	corr_pi
0	8.046	6.554	0.810	3.057	2.966	3.140	2.809	2.851	1.462	2.216	-8.519	2.761	0.0377117	0.0307433	0.0358542	0.0285147	0.0379930	0.0304854	0.0366309	0.0288101	-0.0678583	0.8045202	-0.1785458	0.6986458	0.0568373	0.0525101	0.0200543	0.0494875	0.1807268	0.2556359	0.3901084
