# Supplementary material for: The divergence history of European blue mussel species reconstructed from Approximate Bayesian Computation: the effects of sequencing techniques and sampling strategies
Source: PeerJ. 2018 Jul 30;6:e5198. doi: 10.7717/peerj.5198 (PMC6071616; doi:10.7717/peerj.5198)
Supplement: Supplemental Information 4 — The “input_data1” folder should be placed in the “Supplementary_Methods” directory and pooled with the “input_data2” folder. They have been separated because of a maximal size issue when uploading to the PeerJ website. [file peerj-06-5198-s004.zip › Supplementary_Methods.input_data1/input_data/rna-seq_n2/target_s23_sd]

0 0 1268 470 4175 910 636 3487 911 329 627 581 433 77 85 147 877 446 343 283 370 255 166 184 215 0 0 2.0054829257566 2.22385527163427 2.03079785498099 0.889070800394006 0.941335986489271 1.99038581983704 0.985082315138687 0.633259958019576 1.03793243052717 1.00320444189412 0.669420596193966 0.226647918127797 0.262288693019476 0.333676223647278 0.902715619173654 0.586962918420037 0.557170940277792 0.508866974150361 0.588106970358644 0.464345511301438 0.370866687887224 0.385084817776052 0.39182582032929
