# Supplementary material for: The divergence history of European blue mussel species reconstructed from Approximate Bayesian Computation: the effects of sequencing techniques and sampling strategies
Source: PeerJ. 2018 Jul 30;6:e5198. doi: 10.7717/peerj.5198 (PMC6071616; doi:10.7717/peerj.5198)
Supplement: Supplemental Information 4 — The “input_data1” folder should be placed in the “Supplementary_Methods” directory and pooled with the “input_data2” folder. They have been separated because of a maximal size issue when uploading to the PeerJ website. [file peerj-06-5198-s004.zip › Supplementary_Methods.input_data1/input_data/rna-seq_n4/target_tot_sd]

0 4275 870 313 218 112 121 151 639 3252 735 363 211 136 105 90 125 254 799 300 195 114 76 80 62 84 201 393 148 129 99 91 70 74 76 132 260 82 76 59 57 48 58 71 189 112 54 42 46 49 47 54 68 145 73 29 25 21 30 36 36 68 127 56 18 15 11 20 30 42 51 167 294 21 13 10 5 12 19 63 0 0 2.40330429319872 0.919665039476773 0.49976300160438 0.438628908426357 0.34029575504327 0.363347624362936 0.472273964942493 1.64591363716698 2.10540857516545 0.841521035991018 0.559090676221156 0.502481661024147 0.310908623098719 0.278716950509047 0.267365489909532 0.519326315590488 0.702666229487475 0.947399784249426 0.541157783287956 0.3860387255487 0.280591275879156 0.229379672591363 0.253734214214802 0.225858417883023 0.31800008293575 0.768424524240163 0.625004710812467 0.345773407192741 0.305628707978273 0.287035791160432 0.278219237489707 0.241464668858756 0.258507755905417 0.316883484635491 0.390365166034321 0.652284982207788 0.276107832238623 0.234067867100283 0.212471305277371 0.199450843503749 0.162725939810163 0.211270855464542 0.235685578440576 0.548370501958371 0.357423037953098 0.195574250360297 0.179083224634234 0.187686172129069 0.18007259914977 0.180229740590999 0.203736068775572 0.22047512410764 0.379817973163045 0.355072613828481 0.206551351116684 0.129051810725887 0.111189769124047 0.15373566740554 0.160282912793857 0.142333346784215 0.273280198476472 0.362743302220548 0.242539415607028 0.127279016266698 0.106491757357291 0.0770670628338403 0.108775328539385 0.14649888471204 0.176023962118849 0.185849120646717 0.43717737663893 1.97114917506983 0.133397883359319 0.116317411870457 0.073500624227364 0.0520436650532505 0.0804719380315679 0.101064452500195 0.204306270282068 0
