# Supplementary material for: The divergence history of European blue mussel species reconstructed from Approximate Bayesian Computation: the effects of sequencing techniques and sampling strategies
Source: PeerJ. 2018 Jul 30;6:e5198. doi: 10.7717/peerj.5198 (PMC6071616; doi:10.7717/peerj.5198)
Supplement: Supplemental Information 4 — The “input_data1” folder should be placed in the “Supplementary_Methods” directory and pooled with the “input_data2” folder. They have been separated because of a maximal size issue when uploading to the PeerJ website. [file peerj-06-5198-s004.zip › Supplementary_Methods.input_data1/input_data/rna-seq_n4/locus.ms]

./msnsam tbs 20 -t tbs -r tbs tbs -I 2 tbs tbs 0 -m 1 2 tbs -m 2 1 tbs -n 1 tbs -n 2 tbs -ej tbs 1 2 -eN tbs tbs
3579 27011 59243

//    78    1.58854    1.58854    111    56    22    0.795745    1.02097    0.574558    1.49299    4.90703    4.90703    6.22109
segsites: 4
positions:	0	0.333333333333333	0.666666666666667	1
0000
0000
0000
0000
0000
0001
1000
0000
0000
0000
0000
0000
0010
0000
0000
0100

//    78    1.58854    1.58854    111    56    22    0.795745    1.02097    0.574558    1.49299    4.90703    4.90703    6.22109
segsites: 5
positions:	0	0.25	0.5	0.75	1
00000
00000
00000
00000
01000
00000
00000
00000
00111
00000
00000
00000
01010
00010
11010
00010

//    78    1.58854    1.58854    111    56    22    0.795745    1.02097    0.574558    1.49299    4.90703    4.90703    6.22109
segsites: 5
positions:	0	0.25	0.5	0.75	1
00000
01000
00000
01010
01100
01010
00100
10100
01100
01100
01101
01000
01110
01110
01100
01100

//    78    1.58854    1.58854    111    56    22    0.795745    1.02097    0.574558    1.49299    4.90703    4.90703    6.22109
segsites: 8
positions:	0	0.142857142857143	0.285714285714286	0.428571428571429	0.571428571428571	0.714285714285714	0.857142857142857	1
00000000
00100000
00000000
00011000
01000011
01000011
00000000
00000000
01000001
01000101
01000001
01000101
01000001
01000001
01000001
11000001

//    78    1.58854    1.58854    111    56    22    0.795745    1.02097    0.574558    1.49299    4.90703    4.90703    6.22109
segsites: 7
positions:	0	0.166666666666667	0.333333333333333	0.5	0.666666666666667	0.833333333333333	1
0000000
0000010
0000010
0000011
0000000
0000100
0000100
0010101
1100100
0001101
1000100
1000110
0000000
0000101
0000100
0000101

//    78    1.58854    1.58854    111    56    22    0.795745    1.02097    0.574558    1.49299    4.90703    4.90703    6.22109
segsites: 4
positions:	0	0.333333333333333	0.666666666666667	1
0000
0000
0000
0000
0000
0000
0010
0000
0001
0001
0001
1001
0001
0001
0001
0101

//    78    1.58854    1.58854    111    56    22    0.795745    1.02097    0.574558    1.49299    4.90703    4.90703    6.22109
segsites: 4
positions:	0	0.333333333333333	0.666666666666667	1
0000
1000
1000
1000
1000
1000
1000
1000
1010
1000
0010
1100
1011
1000
1010
1000

//    78    1.58854    1.58854    111    56    22    0.795745    1.02097    0.574558    1.49299    4.90703    4.90703    6.22109
segsites: 17
positions:	0	0.0625	0.125	0.1875	0.25	0.3125	0.375	0.4375	0.5	0.5625	0.625	0.6875	0.75	0.8125	0.875	0.9375	1
00000000000000000
01000000010000100
00000000100000100
00000000100000100
10000000010000100
00111010010000100
00000100010001100
00000000110001100
10000000000101100
00111010010011100
00000000000000101
00000000110000100
00000001000001100
00000000111001110
10111010010001100
10111010010000100

//    78    1.58854    1.58854    111    56    22    0.795745    1.02097    0.574558    1.49299    4.90703    4.90703    6.22109
segsites: 8
positions:	0	0.142857142857143	0.285714285714286	0.428571428571429	0.571428571428571	0.714285714285714	0.857142857142857	1
00000000
10000000
10000000
10000000
10110000
10000000
11001010
10000000
11000001
10000001
10100000
10000000
10000100
10000000
10000100
10000001

//    78    1.58854    1.58854    111    56    22    0.795745    1.02097    0.574558    1.49299    4.90703    4.90703    6.22109
segsites: 6
positions:	0	0.2	0.4	0.6	0.8	1
000000
101110
000100
101100
000000
101110
000010
000010
000011
000011
000010
000010
000010
000010
010010
000010

//    78    1.58854    1.58854    111    56    22    0.795745    1.02097    0.574558    1.49299    4.90703    4.90703    6.22109
segsites: 6
positions:	0	0.2	0.4	0.6	0.8	1
000000
000000
000000
000000
000000
000100
000001
100000
111001
100010
001001
100000
001001
100000
001001
101001

//    78    1.58854    1.58854    111    56    22    0.795745    1.02097    0.574558    1.49299    4.90703    4.90703    6.22109
segsites: 3
positions:	0	0.5	1
000
000
000
000
110
000
000
000
000
000
000
000
000
000
001
000

//    78    1.58854    1.58854    111    56    22    0.795745    1.02097    0.574558    1.49299    4.90703    4.90703    6.22109
segsites: 6
positions:	0	0.2	0.4	0.6	0.8	1
000000
001000
100000
000100
100100
100100
100100
000101
100100
100100
110000
100110
100000
100100
100100
100100

//    78    1.58854    1.58854    111    56    22    0.795745    1.02097    0.574558    1.49299    4.90703    4.90703    6.22109
segsites: 2
positions:	0	1
00
00
00
00
00
00
00
00
00
11
00
00
00
01
00
00

//    78    1.58854    1.58854    111    56    22    0.795745    1.02097    0.574558    1.49299    4.90703    4.90703    6.22109
segsites: 7
positions:	0	0.166666666666667	0.333333333333333	0.5	0.666666666666667	0.833333333333333	1
0000000
1100000
0000000
0100000
0000000
0000000
0000000
1000000
0010010
1000100
0000000
0000000
0001000
1000001
0000000
0000000

//    78    1.58854    1.58854    111    56    22    0.795745    1.02097    0.574558    1.49299    4.90703    4.90703    6.22109
segsites: 2
positions:	0	1
00
00
00
00
00
00
00
00
00
00
00
00
10
00
10
01

//    78    1.58854    1.58854    111    56    22    0.795745    1.02097    0.574558    1.49299    4.90703    4.90703    6.22109
segsites: 2
positions:	0	1
00
00
00
01
00
00
00
00
10
00
00
00
00
00
00
00

//    78    1.58854    1.58854    111    56    22    0.795745    1.02097    0.574558    1.49299    4.90703    4.90703    6.22109
segsites: 7
positions:	0	0.166666666666667	0.333333333333333	0.5	0.666666666666667	0.833333333333333	1
0000000
0000000
1010100
1010100
0000000
1000000
1000010
1010100
0001010
1000000
0000001
1000100
0000010
1010010
1100000
1000000

//    78    1.58854    1.58854    111    56    22    0.795745    1.02097    0.574558    1.49299    4.90703    4.90703    6.22109
segsites: 10
positions:	0	0.111111111111111	0.222222222222222	0.333333333333333	0.444444444444444	0.555555555555556	0.666666666666667	0.777777777777778	0.888888888888889	1
0000000000
0000000001
0100000001
1010010001
0000010000
1000010000
0000000000
0000010001
0110000010
0010000001
0000000000
0000000100
0100001001
0001100001
0000000000
0011000001

//    78    1.58854    1.58854    111    56    22    0.795745    1.02097    0.574558    1.49299    4.90703    4.90703    6.22109
segsites: 9
positions:	0	0.125	0.25	0.375	0.5	0.625	0.75	0.875	1
000000000
001010000
110100000
000000010
000101000
000100000
000100100
000100000
000100000
000100000
000100000
000100000
100100000
000100000
000100001
000100000

//    78    1.58854    1.58854    111    56    22    0.795745    1.02097    0.574558    1.49299    4.90703    4.90703    6.22109
segsites: 4
positions:	0	0.333333333333333	0.666666666666667	1
0000
0010
0010
0010
0010
0011
0010
0010
1010
0011
0010
0011
0010
0011
0011
0111

//    78    1.58854    1.58854    111    56    22    0.795745    1.02097    0.574558    1.49299    4.90703    4.90703    6.22109
segsites: 9
positions:	0	0.125	0.25	0.375	0.5	0.625	0.75	0.875	1
000000000
000100000
000011101
000011101
000000000
000000000
000011001
100000100
000000010
000000000
010000000
000000000
001000000
000000000
001000000
000000000

//    78    1.58854    1.58854    111    56    22    0.795745    1.02097    0.574558    1.49299    4.90703    4.90703    6.22109
segsites: 15
positions:	0	0.0714285714285714	0.142857142857143	0.214285714285714	0.285714285714286	0.357142857142857	0.428571428571429	0.5	0.571428571428571	0.642857142857143	0.714285714285714	0.785714285714286	0.857142857142857	0.928571428571428	1
000000000000000
100101010110010
100001001000000
100011001100000
100000000100000
100000000100000
000001000000000
101101011010010
100000000000000
101011001000000
110001001001000
100001001100000
110000100000100
110000000100000
110000100000000
100001000100001

//    78    1.58854    1.58854    111    56    22    0.795745    1.02097    0.574558    1.49299    4.90703    4.90703    6.22109
segsites: 6
positions:	0	0.2	0.4	0.6	0.8	1
000000
100010
100010
111010
100100
100010
100101
100000
100010
100010
100010
100010
100010
100010
100010
100010

//    78    1.58854    1.58854    111    56    22    0.795745    1.02097    0.574558    1.49299    4.90703    4.90703    6.22109
segsites: 7
positions:	0	0.166666666666667	0.333333333333333	0.5	0.666666666666667	0.833333333333333	1
0000000
0000000
0000000
0000000
0001000
0000110
0001000
1000000
1101000
1011000
1001000
1001001
1001000
1001000
0101000
1001100

//    78    1.58854    1.58854    111    56    22    0.795745    1.02097    0.574558    1.49299    4.90703    4.90703    6.22109
segsites: 11
positions:	0	0.1	0.2	0.3	0.4	0.5	0.6	0.7	0.8	0.9	1
00000000000
10111100011
00011000000
00011000111
00010000000
00011100011
00010000000
00011100001
10011101001
10111101001
10000111000
11011100001
10001000001
10001000011
00001001001
00001100001

//    78    1.58854    1.58854    111    56    22    0.795745    1.02097    0.574558    1.49299    4.90703    4.90703    6.22109
segsites: 4
positions:	0	0.333333333333333	0.666666666666667	1
0000
0000
0000
0000
0000
0000
0000
0001
1000
0000
1100
0000
1100
0000
1000
1010

//    78    1.58854    1.58854    111    56    22    0.795745    1.02097    0.574558    1.49299    4.90703    4.90703    6.22109
segsites: 9
positions:	0	0.125	0.25	0.375	0.5	0.625	0.75	0.875	1
000000000
000000001
000000000
000000000
000000000
000000000
000000000
100000000
001110100
001110100
001011110
001011110
001111110
011010110
001111110
011011110

//    78    1.58854    1.58854    111    56    22    0.795745    1.02097    0.574558    1.49299    4.90703    4.90703    6.22109
segsites: 12
positions:	0	0.0909090909090909	0.181818181818182	0.272727272727273	0.363636363636364	0.454545454545455	0.545454545454545	0.636363636363636	0.727272727272727	0.818181818181818	0.909090909090909	1
000000000000
000000100000
001000000000
001000000000
000000100000
000000101000
001000000000
000000100000
111111000110
011111000001
111111000000
011111000000
111111000000
011111000000
111111010000
011111000000

//    78    1.58854    1.58854    111    56    22    0.795745    1.02097    0.574558    1.49299    4.90703    4.90703    6.22109
segsites: 8
positions:	0	0.142857142857143	0.285714285714286	0.428571428571429	0.571428571428571	0.714285714285714	0.857142857142857	1
00000000
11000011
10000011
10010111
00000011
10000011
10000011
10000011
00000011
10000111
10001011
10100111
10000011
10000011
10000011
10000111

//    78    1.58854    1.58854    111    56    22    0.795745    1.02097    0.574558    1.49299    4.90703    4.90703    6.22109
segsites: 4
positions:	0	0.333333333333333	0.666666666666667	1
0000
0001
1110
1000
1000
1001
1000
0000
1000
1001
1010
1001
1000
1000
1010
1010

//    78    1.58854    1.58854    111    56    22    0.795745    1.02097    0.574558    1.49299    4.90703    4.90703    6.22109
segsites: 30
positions:	0	0.0344827586206897	0.0689655172413793	0.103448275862069	0.137931034482759	0.172413793103448	0.206896551724138	0.241379310344828	0.275862068965517	0.310344827586207	0.344827586206897	0.379310344827586	0.413793103448276	0.448275862068966	0.482758620689655	0.517241379310345	0.551724137931034	0.586206896551724	0.620689655172414	0.655172413793103	0.689655172413793	0.724137931034483	0.758620689655172	0.793103448275862	0.827586206896552	0.862068965517241	0.896551724137931	0.931034482758621	0.96551724137931	1
000000000000000000000000000000
000000000000000101000100000000
100001010001011100000100000000
001100111010000101000100000000
101001110001001100000000000000
001100111010000101000100000000
110001010001001100101111101111
001000111100000100100111111010
111001111011001100101111111011
111001111011001100100111111011
101001111011111100100111101111
101111111011001100100111111010
111001111011011100110111111001
101101111011001110100111111011
111001111011011100101111101111
101101111011001100101111110011

//    78    1.58854    1.58854    111    56    22    0.795745    1.02097    0.574558    1.49299    4.90703    4.90703    6.22109
segsites: 4
positions:	0	0.333333333333333	0.666666666666667	1
0000
0000
1000
0000
0000
0000
0000
0010
0001
0001
0001
0001
0101
0001
0001
0001

//    78    1.58854    1.58854    111    56    22    0.795745    1.02097    0.574558    1.49299    4.90703    4.90703    6.22109
segsites: 13
positions:	0	0.0833333333333333	0.166666666666667	0.25	0.333333333333333	0.416666666666667	0.5	0.583333333333333	0.666666666666667	0.75	0.833333333333333	0.916666666666667	1
0000000000000
0000000010100
0000000000000
0000100010000
0000000010000
0000000010000
0001000010000
0000000010000
1110010100011
1110010100001
1110010100011
1110010101001
1110010100001
1110011100001
1110010100001
1110010100001

//    78    1.58854    1.58854    111    56    22    0.795745    1.02097    0.574558    1.49299    4.90703    4.90703    6.22109
segsites: 4
positions:	0	0.333333333333333	0.666666666666667	1
0000
0000
0100
0001
0000
0001
0000
0000
0101
0101
0111
1101
0100
0001
0100
0001

//    78    1.58854    1.58854    111    56    22    0.795745    1.02097    0.574558    1.49299    4.90703    4.90703    6.22109
segsites: 9
positions:	0	0.125	0.25	0.375	0.5	0.625	0.75	0.875	1
000000000
000000000
000000000
000010000
010000000
100000000
001000010
000000000
110001001
110100000
110000000
110000000
110001100
110000000
110000000
110000000

//    78    1.58854    1.58854    111    56    22    0.795745    1.02097    0.574558    1.49299    4.90703    4.90703    6.22109
segsites: 10
positions:	0	0.111111111111111	0.222222222222222	0.333333333333333	0.444444444444444	0.555555555555556	0.666666666666667	0.777777777777778	0.888888888888889	1
0000000000
1010111111
1000100001
1000110001
0000000000
1010100111
1000100001
1000110001
0011000100
0010000100
0100000000
1010100101
0011001100
0010001110
0010000100
0010000100

//    78    1.58854    1.58854    111    56    22    0.795745    1.02097    0.574558    1.49299    4.90703    4.90703    6.22109
segsites: 10
positions:	0	0.111111111111111	0.222222222222222	0.333333333333333	0.444444444444444	0.555555555555556	0.666666666666667	0.777777777777778	0.888888888888889	1
0000000000
1011000000
0011001010
0011000000
0101001010
0001000000
0011001011
0011001000
0001011010
0001101000
0111011000
0011001000
0001001011
0011001000
0001001110
0011001000

//    78    1.58854    1.58854    111    56    22    0.795745    1.02097    0.574558    1.49299    4.90703    4.90703    6.22109
segsites: 17
positions:	0	0.0625	0.125	0.1875	0.25	0.3125	0.375	0.4375	0.5	0.5625	0.625	0.6875	0.75	0.8125	0.875	0.9375	1
00000000000000000
00000000000000010
00000000100000011
00100000000010010
00000000000100000
00000000001000110
00000000000000000
00000100000000010
11000000010000010
00110000000000010
11000010000000010
00100000000000010
11100000000001010
11100000000000010
11000001000000011
11101000000000010

//    78    1.58854    1.58854    111    56    22    0.795745    1.02097    0.574558    1.49299    4.90703    4.90703    6.22109
segsites: 5
positions:	0	0.25	0.5	0.75	1
00000
00000
00000
00110
01000
00011
00010
00010
00010
00010
11010
00010
01010
00010
00010
00010

//    78    1.58854    1.58854    111    56    22    0.795745    1.02097    0.574558    1.49299    4.90703    4.90703    6.22109
segsites: 13
positions:	0	0.0833333333333333	0.166666666666667	0.25	0.333333333333333	0.416666666666667	0.5	0.583333333333333	0.666666666666667	0.75	0.833333333333333	0.916666666666667	1
0000000000000
0000100000000
0001000000000
0000000000000
0000000010000
0000000000000
0000000010000
0000000001000
0000001010000
0100010111100
0000000010010
0000000010001
0010000010000
0100000011001
1000001010000
0000000011000

//    78    1.58854    1.58854    111    56    22    0.795745    1.02097    0.574558    1.49299    4.90703    4.90703    6.22109
segsites: 3
positions:	0	0.5	1
000
110
000
010
000
010
010
010
010
010
010
010
010
010
010
011

//    78    1.58854    1.58854    111    56    22    0.795745    1.02097    0.574558    1.49299    4.90703    4.90703    6.22109
segsites: 11
positions:	0	0.1	0.2	0.3	0.4	0.5	0.6	0.7	0.8	0.9	1
00000000000
00000000000
00000001000
00000100010
00000100010
00000100010
10000100010
00000110010
00000000010
00100100010
01010000000
00000000010
00101100101
00101100101
01000000010
00000100110

//    78    1.58854    1.58854    111    56    22    0.795745    1.02097    0.574558    1.49299    4.90703    4.90703    6.22109
segsites: 20
positions:	0	0.0526315789473684	0.105263157894737	0.157894736842105	0.210526315789474	0.263157894736842	0.315789473684211	0.368421052631579	0.421052631578947	0.473684210526316	0.526315789473684	0.578947368421053	0.631578947368421	0.684210526315789	0.736842105263158	0.789473684210526	0.842105263157895	0.894736842105263	0.947368421052632	1
00000000000000000000
00001111000000110010
00000000000000110010
00001111000000110010
00011011001000110010
00001011001010110010
00011011000000000000
00001011001000000000
00001001000100110000
00001111000000110000
00010001000011110001
00100101000010110010
10001011100100110000
00001011010000111100
01001010000001110010
00001011000010110010

//    78    1.58854    1.58854    111    56    22    0.795745    1.02097    0.574558    1.49299    4.90703    4.90703    6.22109
segsites: 5
positions:	0	0.25	0.5	0.75	1
00000
00000
00100
00000
00000
00000
00000
00000
00000
00000
00000
01000
10010
00001
00000
00000

//    78    1.58854    1.58854    111    56    22    0.795745    1.02097    0.574558    1.49299    4.90703    4.90703    6.22109
segsites: 2
positions:	0	1
00
10
00
10
00
10
00
10
00
00
01
00
00
00
01
00

//    78    1.58854    1.58854    111    56    22    0.795745    1.02097    0.574558    1.49299    4.90703    4.90703    6.22109
segsites: 18
positions:	0	0.0588235294117647	0.117647058823529	0.176470588235294	0.235294117647059	0.294117647058824	0.352941176470588	0.411764705882353	0.470588235294118	0.529411764705882	0.588235294117647	0.647058823529412	0.705882352941176	0.764705882352941	0.823529411764706	0.882352941176471	0.941176470588235	1
000000000000000000
000000000000000000
000000100000000000
000000010000000000
000000000000000000
000000000000100001
000000000000000000
000000000000010000
111011010100100010
111011010100100010
011101011011101100
011101011011101100
011100110011101100
011101010011101100
011101010011101100
011101010011101100

//    78    1.58854    1.58854    111    56    22    0.795745    1.02097    0.574558    1.49299    4.90703    4.90703    6.22109
segsites: 22
positions:	0	0.0476190476190476	0.0952380952380952	0.142857142857143	0.19047619047619	0.238095238095238	0.285714285714286	0.333333333333333	0.380952380952381	0.428571428571429	0.476190476190476	0.523809523809524	0.571428571428571	0.619047619047619	0.666666666666667	0.714285714285714	0.761904761904762	0.80952380952381	0.857142857142857	0.904761904761905	0.952380952380952	1
0000000000000000000000
0000000000011000001101
0000000100010010001100
0000000001110100001100
0000000100010100011000
0000000100110100101100
0000000100010100011100
0000000000010100101100
0000000100010100000010
0000000010010101001100
1010010100010000010000
0001000100110100000100
0000001100010100011000
0000100100110100101100
1000000000000000010000
0100000000111100101000

//    78    1.58854    1.58854    111    56    22    0.795745    1.02097    0.574558    1.49299    4.90703    4.90703    6.22109
segsites: 4
positions:	0	0.333333333333333	0.666666666666667	1
0000
1000
1000
1000
1010
1101
1000
1000
1000
1000
1000
1000
1000
1000
1000
1000

//    78    1.58854    1.58854    111    56    22    0.795745    1.02097    0.574558    1.49299    4.90703    4.90703    6.22109
segsites: 3
positions:	0	0.5	1
000
000
000
000
000
000
000
000
000
001
000
000
010
000
100
001

//    78    1.58854    1.58854    111    56    22    0.795745    1.02097    0.574558    1.49299    4.90703    4.90703    6.22109
segsites: 46
positions:	0	0.0222222222222222	0.0444444444444444	0.0666666666666667	0.0888888888888889	0.111111111111111	0.133333333333333	0.155555555555556	0.177777777777778	0.2	0.222222222222222	0.244444444444444	0.266666666666667	0.288888888888889	0.311111111111111	0.333333333333333	0.355555555555556	0.377777777777778	0.4	0.422222222222222	0.444444444444444	0.466666666666667	0.488888888888889	0.511111111111111	0.533333333333333	0.555555555555556	0.577777777777778	0.6	0.622222222222222	0.644444444444444	0.666666666666667	0.688888888888889	0.711111111111111	0.733333333333333	0.755555555555556	0.777777777777778	0.8	0.822222222222222	0.844444444444444	0.866666666666667	0.888888888888889	0.911111111111111	0.933333333333333	0.955555555555556	0.977777777777778	1
0000000000000000000000000000000000000000000000
0000000000000100001010000010000010000000100000
0000000000000100001000000010000010000000000000
0000000000000100001000000010000010000000100000
0000000000000000000000010010010010010111000010
0000000000000000000000010010010010010111000010
0000000000000000000000010010010010010111000010
0000000000000000000000010011010010010111000010
1111111111111111100000010110010010010111000001
1111111111111111110000010010010010010011000001
1111111111111111100000010010010011010111010001
1111111111111111100000011010011110010111000001
1111111111111111100001110010110010010111000101
1111111111111111100100110010110010010011001001
1111111111111111100000010010010010111111010001
1111111111111111100000010010010010010111010001

//    78    1.58854    1.58854    111    56    22    0.795745    1.02097    0.574558    1.49299    4.90703    4.90703    6.22109
segsites: 10
positions:	0	0.111111111111111	0.222222222222222	0.333333333333333	0.444444444444444	0.555555555555556	0.666666666666667	0.777777777777778	0.888888888888889	1
0000000000
0100010100
0000000100
0000000100
0000100100
0001000100
0000100101
0010000100
0000100000
0010001100
0010001000
1010001000
0000000001
0010001110
0000100001
0010001100

//    78    1.58854    1.58854    111    56    22    0.795745    1.02097    0.574558    1.49299    4.90703    4.90703    6.22109
segsites: 3
positions:	0	0.5	1
000
010
000
010
011
010
010
010
010
010
010
010
110
010
010
010

//    78    1.58854    1.58854    111    56    22    0.795745    1.02097    0.574558    1.49299    4.90703    4.90703    6.22109
segsites: 10
positions:	0	0.111111111111111	0.222222222222222	0.333333333333333	0.444444444444444	0.555555555555556	0.666666666666667	0.777777777777778	0.888888888888889	1
0000000000
0100000011
0100000010
0100000011
0101000011
0100000011
1000001011
0110100011
0100010110
0100000011
0100000010
0100000011
0100000011
0100000011
0100000111
0100000011

//    78    1.58854    1.58854    111    56    22    0.795745    1.02097    0.574558    1.49299    4.90703    4.90703    6.22109
segsites: 26
positions:	0	0.04	0.08	0.12	0.16	0.2	0.24	0.28	0.32	0.36	0.4	0.44	0.48	0.52	0.56	0.6	0.64	0.68	0.72	0.76	0.8	0.84	0.88	0.92	0.96	1
00000000000000000000000000
10100011001100110111000010
01000001110001000011100001
01000001110001000011100001
00000000110000000001001001
01100001101101110011110100
00000000110000100101000010
00000000000000100101000010
00101001110100100001001101
00100001101101110011011100
00000001100100000011011100
01000101100100101111011100
00000001110100000011011101
01110101101100111111011100
00101000011110100011001101
00100010001101110011011100

//    78    1.58854    1.58854    111    56    22    0.795745    1.02097    0.574558    1.49299    4.90703    4.90703    6.22109
segsites: 3
positions:	0	0.5	1
000
010
000
000
000
010
000
010
000
000
010
010
100
011
100
000

//    78    1.58854    1.58854    111    56    22    0.795745    1.02097    0.574558    1.49299    4.90703    4.90703    6.22109
segsites: 11
positions:	0	0.1	0.2	0.3	0.4	0.5	0.6	0.7	0.8	0.9	1
00000000000
10001000101
00101100101
00101100101
00001000101
00001000101
00001000101
00001100101
00001000101
00001000101
00001000101
00001000101
00001000101
00001000101
01001001101
00011010111

//    78    1.58854    1.58854    111    56    22    0.795745    1.02097    0.574558    1.49299    4.90703    4.90703    6.22109
segsites: 13
positions:	0	0.0833333333333333	0.166666666666667	0.25	0.333333333333333	0.416666666666667	0.5	0.583333333333333	0.666666666666667	0.75	0.833333333333333	0.916666666666667	1
0000000000000
0000000000000
0000000000001
0000000000000
0111001010001
1000000001000
0000000000001
0000010000010
0000110000001
0000010000001
0000010000101
0000010000001
0000010000010
0000010000010
0000010000001
0000010100000

//    78    1.58854    1.58854    111    56    22    0.795745    1.02097    0.574558    1.49299    4.90703    4.90703    6.22109
segsites: 8
positions:	0	0.142857142857143	0.285714285714286	0.428571428571429	0.571428571428571	0.714285714285714	0.857142857142857	1
00000000
00000000
01001000
10100000
00000101
00000000
00000100
00000100
00000100
00000000
00010100
00000010
00000100
00000110
00000100
00000000

//    78    1.58854    1.58854    111    56    22    0.795745    1.02097    0.574558    1.49299    4.90703    4.90703    6.22109
segsites: 11
positions:	0	0.1	0.2	0.3	0.4	0.5	0.6	0.7	0.8	0.9	1
00000000000
00000000000
00000000000
00000000000
00000000000
00000000000
00000000000
00000000010
10101100000
00010000000
00000000000
00000000000
01100010000
00000001111
00000000010
00000000010

//    78    1.58854    1.58854    111    56    22    0.795745    1.02097    0.574558    1.49299    4.90703    4.90703    6.22109
segsites: 12
positions:	0	0.0909090909090909	0.181818181818182	0.272727272727273	0.363636363636364	0.454545454545455	0.545454545454545	0.636363636363636	0.727272727272727	0.818181818181818	0.909090909090909	1
000000000000
000000000000
000000000000
001000000000
000000000000
000000000000
000000000000
001000000000
100000011010
010101111101
110101111111
110101111111
110101111111
110111111111
110101111111
110101111111

//    78    1.58854    1.58854    111    56    22    0.795745    1.02097    0.574558    1.49299    4.90703    4.90703    6.22109
segsites: 7
positions:	0	0.166666666666667	0.333333333333333	0.5	0.666666666666667	0.833333333333333	1
0000000
0000000
0000000
0000000
0001010
0010010
0000010
0000010
1000010
0000100
0000010
0100010
0000011
0000000
0000010
0000010

//    78    1.58854    1.58854    111    56    22    0.795745    1.02097    0.574558    1.49299    4.90703    4.90703    6.22109
segsites: 29
positions:	0	0.0357142857142857	0.0714285714285714	0.107142857142857	0.142857142857143	0.178571428571429	0.214285714285714	0.25	0.285714285714286	0.321428571428571	0.357142857142857	0.392857142857143	0.428571428571429	0.464285714285714	0.5	0.535714285714286	0.571428571428571	0.607142857142857	0.642857142857143	0.678571428571428	0.714285714285714	0.75	0.785714285714286	0.821428571428571	0.857142857142857	0.892857142857143	0.928571428571428	0.964285714285714	1
00000000000000000000000000000
00000010000000010000010000000
00000010000000000000010000010
01000010011000000000010000000
00000010000000000000000000010
00000010000000000000000000000
00000010000000000000000001000
00000010000100000000010000000
00111111001000111100000000111
01011010001000011111000010011
01111011101011111100001000110
01011011001000011111010100011
01101111001000111001000100011
01010011011000011101100100011
10111111001010111001001001011
01011111001000011111010100011

//    78    1.58854    1.58854    111    56    22    0.795745    1.02097    0.574558    1.49299    4.90703    4.90703    6.22109
segsites: 8
positions:	0	0.142857142857143	0.285714285714286	0.428571428571429	0.571428571428571	0.714285714285714	0.857142857142857	1
00000000
11000000
11000000
11000000
11000000
11000000
10000000
11000000
11000000
11101000
11001101
11001101
11001101
11001111
11001101
11011101

//    78    1.58854    1.58854    111    56    22    0.795745    1.02097    0.574558    1.49299    4.90703    4.90703    6.22109
segsites: 6
positions:	0	0.2	0.4	0.6	0.8	1
000000
010011
010010
010011
000011
001011
000000
010001
010001
010001
010011
010011
110000
010001
010110
010011

//    78    1.58854    1.58854    111    56    22    0.795745    1.02097    0.574558    1.49299    4.90703    4.90703    6.22109
segsites: 4
positions:	0	0.333333333333333	0.666666666666667	1
0000
0001
0000
0011
1000
1100
1000
1000
1000
1000
1000
1000
1000
0000
1000
1000

//    78    1.58854    1.58854    111    56    22    0.795745    1.02097    0.574558    1.49299    4.90703    4.90703    6.22109
segsites: 10
positions:	0	0.111111111111111	0.222222222222222	0.333333333333333	0.444444444444444	0.555555555555556	0.666666666666667	0.777777777777778	0.888888888888889	1
0000000000
0000001010
0010001010
0010001110
0100001001
0000001010
0000000010
0000001010
0001001010
0000011010
0100000000
0000001010
0000001010
1000001010
0000001010
1000101010

//    78    1.58854    1.58854    111    56    22    0.795745    1.02097    0.574558    1.49299    4.90703    4.90703    6.22109
segsites: 5
positions:	0	0.25	0.5	0.75	1
00000
00000
00000
00000
10100
00000
00000
00011
00000
00000
00000
00010
00000
01000
00000
00000

//    78    1.58854    1.58854    111    56    22    0.795745    1.02097    0.574558    1.49299    4.90703    4.90703    6.22109
segsites: 36
positions:	0	0.0285714285714286	0.0571428571428571	0.0857142857142857	0.114285714285714	0.142857142857143	0.171428571428571	0.2	0.228571428571429	0.257142857142857	0.285714285714286	0.314285714285714	0.342857142857143	0.371428571428571	0.4	0.428571428571429	0.457142857142857	0.485714285714286	0.514285714285714	0.542857142857143	0.571428571428571	0.6	0.628571428571429	0.657142857142857	0.685714285714286	0.714285714285714	0.742857142857143	0.771428571428571	0.8	0.828571428571429	0.857142857142857	0.885714285714286	0.914285714285714	0.942857142857143	0.971428571428571	1
000000000000000000000000000000000000
000000000000000000000000000000000000
000000000000010100000000000000000000
001010000100000001000000001000000001
001111100000010101000010010000100010
001111000000010101000010000000110000
000000100000010100000000000001000000
001010010000000001010010000000100000
001010001000011110001100000001000000
101010010000010000100000000000000100
001010001000110010101100000000001000
111010000011010010101100000000000000
011010000011110100001101000000000001
011010000011100000100000000100000001
001010001000110000101100100000000000
111010000011010000101100000010000000

//    78    1.58854    1.58854    111    56    22    0.795745    1.02097    0.574558    1.49299    4.90703    4.90703    6.22109
segsites: 22
positions:	0	0.0476190476190476	0.0952380952380952	0.142857142857143	0.19047619047619	0.238095238095238	0.285714285714286	0.333333333333333	0.380952380952381	0.428571428571429	0.476190476190476	0.523809523809524	0.571428571428571	0.619047619047619	0.666666666666667	0.714285714285714	0.761904761904762	0.80952380952381	0.857142857142857	0.904761904761905	0.952380952380952	1
0000000000000000000000
0000000000000100000010
1000000000000100010000
0010000000000100001010
0000100000000100000011
0000010101000101000010
0000000000010100100010
0001000000100100000010
0000100000000100000010
0000100000000100000010
0000100000000100000010
0000001000001110000110
0000000000000100000010
0000000000000100000010
0000100010000100000010
0100000000000100000010

//    78    1.58854    1.58854    111    56    22    0.795745    1.02097    0.574558    1.49299    4.90703    4.90703    6.22109
segsites: 20
positions:	0	0.0526315789473684	0.105263157894737	0.157894736842105	0.210526315789474	0.263157894736842	0.315789473684211	0.368421052631579	0.421052631578947	0.473684210526316	0.526315789473684	0.578947368421053	0.631578947368421	0.684210526315789	0.736842105263158	0.789473684210526	0.842105263157895	0.894736842105263	0.947368421052632	1
00000000000000000000
00110000000100000000
00010100000000000010
01010100010000000000
00010000001000000010
00010000000010000000
00011001000000000000
00010101000000000000
00010000000100000011
00010000000100000010
10011000101000000110
00010000101000000000
00010011000000000010
00010100000001110000
00010000101000000111
00010000000000001010

//    78    1.58854    1.58854    111    56    22    0.795745    1.02097    0.574558    1.49299    4.90703    4.90703    6.22109
segsites: 19
positions:	0	0.0555555555555556	0.111111111111111	0.166666666666667	0.222222222222222	0.277777777777778	0.333333333333333	0.388888888888889	0.444444444444444	0.5	0.555555555555556	0.611111111111111	0.666666666666667	0.722222222222222	0.777777777777778	0.833333333333333	0.888888888888889	0.944444444444444	1
0000000000000000000
0111010000010000010
0110010000000000000
0110010000100000010
0110010000100000010
0110010000100000010
0110010000001100010
0110010000110010010
0000000011011000010
0001010000010001010
0000000110011000010
0001010000010001010
0000010010011001110
1001111000011001111
0000010110011001010
0000010000011001010

//    78    1.58854    1.58854    111    56    22    0.795745    1.02097    0.574558    1.49299    4.90703    4.90703    6.22109
segsites: 16
positions:	0	0.0666666666666667	0.133333333333333	0.2	0.266666666666667	0.333333333333333	0.4	0.466666666666667	0.533333333333333	0.6	0.666666666666667	0.733333333333333	0.8	0.866666666666667	0.933333333333333	1
0000000000000000
0000000000000000
0010000000000000
0010000000000000
1010100010001000
1111001000100100
0000100010011100
0010011001100101
0000000000000000
0011000100000000
1000000000011000
0110000000010100
1110000000001010
1110000100100100
0000101010011100
0110111010101100

//    78    1.58854    1.58854    111    56    22    0.795745    1.02097    0.574558    1.49299    4.90703    4.90703    6.22109
segsites: 10
positions:	0	0.111111111111111	0.222222222222222	0.333333333333333	0.444444444444444	0.555555555555556	0.666666666666667	0.777777777777778	0.888888888888889	1
0000000000
1000000000
0000010000
0000000000
0001110001
0001110001
0001110001
0001110001
0101111010
0001111010
0001111010
0001111010
0001111010
0001111110
0001111010
0011111010

//    78    1.58854    1.58854    111    56    22    0.795745    1.02097    0.574558    1.49299    4.90703    4.90703    6.22109
segsites: 14
positions:	0	0.0769230769230769	0.153846153846154	0.230769230769231	0.307692307692308	0.384615384615385	0.461538461538462	0.538461538461539	0.615384615384615	0.692307692307692	0.769230769230769	0.846153846153846	0.923076923076923	1
00000000000000
00000011000000
00000001000000
01000011000000
00100010110110
00010011110111
00000000110110
00000011110110
00000011000000
00000011001000
10000011000000
10001011000000
00000111000000
00000011001000
00000011000000
00001011000000

//    78    1.58854    1.58854    111    56    22    0.795745    1.02097    0.574558    1.49299    4.90703    4.90703    6.22109
segsites: 5
positions:	0	0.25	0.5	0.75	1
00000
00001
00000
00000
00000
00000
00000
00000
00000
11000
00010
00000
00100
00000
00000
10000

//    78    1.58854    1.58854    111    56    22    0.795745    1.02097    0.574558    1.49299    4.90703    4.90703    6.22109
segsites: 12
positions:	0	0.0909090909090909	0.181818181818182	0.272727272727273	0.363636363636364	0.454545454545455	0.545454545454545	0.636363636363636	0.727272727272727	0.818181818181818	0.909090909090909	1
000000000000
000000000010
101001001110
101010111011
101001000110
000000011011
100000000010
000010001010
010000000010
000000000010
000000000010
000000000010
100000000010
000010001010
100000000000
000100001011

//    78    1.58854    1.58854    111    56    22    0.795745    1.02097    0.574558    1.49299    4.90703    4.90703    6.22109
segsites: 3
positions:	0	0.5	1
000
000
000
000
000
000
011
011
001
000
000
000
000
100
000
000

//    78    1.58854    1.58854    111    56    22    0.795745    1.02097    0.574558    1.49299    4.90703    4.90703    6.22109
segsites: 4
positions:	0	0.333333333333333	0.666666666666667	1
0000
0000
1000
0000
1001
1000
1000
1000
1000
1100
1000
1100
1000
1000
1010
1000

//    78    1.58854    1.58854    111    56    22    0.795745    1.02097    0.574558    1.49299    4.90703    4.90703    6.22109
segsites: 6
positions:	0	0.2	0.4	0.6	0.8	1
000000
100100
101001
100001
001001
110001
101001
100001
100010
100100
000000
100001
100000
100000
100000
100000

//    78    1.58854    1.58854    111    56    22    0.795745    1.02097    0.574558    1.49299    4.90703    4.90703    6.22109
segsites: 25
positions:	0	0.0416666666666667	0.0833333333333333	0.125	0.166666666666667	0.208333333333333	0.25	0.291666666666667	0.333333333333333	0.375	0.416666666666667	0.458333333333333	0.5	0.541666666666667	0.583333333333333	0.625	0.666666666666667	0.708333333333333	0.75	0.791666666666667	0.833333333333333	0.875	0.916666666666667	0.958333333333333	1
0000000000000000000000000
0000000001110100000000000
0000000100010100000000000
0000000001010100000000001
0000000000100100000000000
1000000000110100000000000
1000000000000100001000000
1000000010110101000000000
0001000000010100001000000
0000000000110100000000000
0011100000001110101101000
1100011000110100000000110
0000000000010100011000000
0000000000010100000010000
0000000000010000000000000
0000000001110100000000000

//    78    1.58854    1.58854    111    56    22    0.795745    1.02097    0.574558    1.49299    4.90703    4.90703    6.22109
segsites: 2
positions:	0	1
00
10
10
11
10
10
10
11
10
11
10
11
10
10
10
10

//    78    1.58854    1.58854    111    56    22    0.795745    1.02097    0.574558    1.49299    4.90703    4.90703    6.22109
segsites: 17
positions:	0	0.0625	0.125	0.1875	0.25	0.3125	0.375	0.4375	0.5	0.5625	0.625	0.6875	0.75	0.8125	0.875	0.9375	1
00000000000000000
10010000000000001
00000000000000000
00010000000000000
00000100011010110
11110001100100000
10000000000000010
10000000000000010
10000000000001010
10000010000000010
10000000000000000
10000000000000001
10001000000000010
10000010000000010
10000000000000010
10000000000000010

//    78    1.58854    1.58854    111    56    22    0.795745    1.02097    0.574558    1.49299    4.90703    4.90703    6.22109
segsites: 3
positions:	0	0.5	1
000
001
001
011
001
001
000
101
000
001
001
001
001
101
001
001

//    78    1.58854    1.58854    111    56    22    0.795745    1.02097    0.574558    1.49299    4.90703    4.90703    6.22109
segsites: 25
positions:	0	0.0416666666666667	0.0833333333333333	0.125	0.166666666666667	0.208333333333333	0.25	0.291666666666667	0.333333333333333	0.375	0.416666666666667	0.458333333333333	0.5	0.541666666666667	0.583333333333333	0.625	0.666666666666667	0.708333333333333	0.75	0.791666666666667	0.833333333333333	0.875	0.916666666666667	0.958333333333333	1
0000000000000000000000000
0011000000000000000101111
0010011001000000000011000
0011011001000001100011000
0011000000011000000010010
0011010000000000000001011
0011000100001000000000010
0011010000000100000001010
1000010000101000000000010
0011110000000000000100010
0111010000100000000000010
0011110010000000001100010
0011000000000010000000010
0011010000000000000000010
0000000000101000000010010
0011010000100100010100010

//    78    1.58854    1.58854    111    56    22    0.795745    1.02097    0.574558    1.49299    4.90703    4.90703    6.22109
segsites: 12
positions:	0	0.0909090909090909	0.181818181818182	0.272727272727273	0.363636363636364	0.454545454545455	0.545454545454545	0.636363636363636	0.727272727272727	0.818181818181818	0.909090909090909	1
000000000000
000000010001
000001010000
000010010000
000000010000
000000011110
000000010000
000010010000
000000010000
000010010010
000100010000
000000010000
000000010000
000000010100
111100110000
011000011110

//    78    1.58854    1.58854    111    56    22    0.795745    1.02097    0.574558    1.49299    4.90703    4.90703    6.22109
segsites: 17
positions:	0	0.0625	0.125	0.1875	0.25	0.3125	0.375	0.4375	0.5	0.5625	0.625	0.6875	0.75	0.8125	0.875	0.9375	1
00000000000000000
01100000100000000
10111001001000000
01100000000100000
00100000010000000
01100000000000000
01100000000000010
01100000000010000
00111001000001100
00100000100100000
00100110000000000
01100000100000001
00100100000000000
01100000100000001
00100000000000000
01100000000000000

//    78    1.58854    1.58854    111    56    22    0.795745    1.02097    0.574558    1.49299    4.90703    4.90703    6.22109
segsites: 3
positions:	0	0.5	1
000
000
000
000
000
010
000
000
000
100
000
000
000
001
000
000

//    78    1.58854    1.58854    111    56    22    0.795745    1.02097    0.574558    1.49299    4.90703    4.90703    6.22109
segsites: 3
positions:	0	0.5	1
000
000
000
010
110
011
110
011
110
010
010
010
010
010
010
010

//    78    1.58854    1.58854    111    56    22    0.795745    1.02097    0.574558    1.49299    4.90703    4.90703    6.22109
segsites: 3
positions:	0	0.5	1
000
000
000
010
110
110
110
110
000
000
100
011
000
000
100
000

//    78    1.58854    1.58854    111    56    22    0.795745    1.02097    0.574558    1.49299    4.90703    4.90703    6.22109
segsites: 3
positions:	0	0.5	1
000
000
010
000
000
000
000
000
001
000
000
100
000
000
000
100

//    78    1.58854    1.58854    111    56    22    0.795745    1.02097    0.574558    1.49299    4.90703    4.90703    6.22109
segsites: 3
positions:	0	0.5	1
000
100
011
100
100
100
100
100
101
100
100
100
111
100
110
100

//    78    1.58854    1.58854    111    56    22    0.795745    1.02097    0.574558    1.49299    4.90703    4.90703    6.22109
segsites: 5
positions:	0	0.25	0.5	0.75	1
00000
00000
00011
01101
00010
01001
00010
01001
01001
01001
10000
01001
01011
01001
01001
01101

//    78    1.58854    1.58854    111    56    22    0.795745    1.02097    0.574558    1.49299    4.90703    4.90703    6.22109
segsites: 23
positions:	0	0.0454545454545455	0.0909090909090909	0.136363636363636	0.181818181818182	0.227272727272727	0.272727272727273	0.318181818181818	0.363636363636364	0.409090909090909	0.454545454545455	0.5	0.545454545454545	0.590909090909091	0.636363636363636	0.681818181818182	0.727272727272727	0.772727272727273	0.818181818181818	0.863636363636364	0.909090909090909	0.954545454545455	1
00000000000000000000000
00000101000000000000010
00000000000000000000000
10000100110001000000000
10000010001011100100110
11000110000011100100110
10000100000001000000010
10000100000001100001011
00000000000001000100100
10000110010011100000010
00001000000000010000000
00010100010101000010010
00000000000000000000000
00000100000001100001010
00100000000001001000000
10000101010001000000000

//    78    1.58854    1.58854    111    56    22    0.795745    1.02097    0.574558    1.49299    4.90703    4.90703    6.22109
segsites: 2
positions:	0	1
00
00
00
00
10
10
11
10
10
10
11
10
10
10
11
11

//    78    1.58854    1.58854    111    56    22    0.795745    1.02097    0.574558    1.49299    4.90703    4.90703    6.22109
segsites: 7
positions:	0	0.166666666666667	0.333333333333333	0.5	0.666666666666667	0.833333333333333	1
0000000
0000000
0000000
0000000
0100000
0100000
0100000
0010000
0100000
0001011
0000000
0010001
1000100
0001010
0000000
0011010

//    78    1.58854    1.58854    111    56    22    0.795745    1.02097    0.574558    1.49299    4.90703    4.90703    6.22109
segsites: 40
positions:	0	0.0256410256410256	0.0512820512820513	0.0769230769230769	0.102564102564103	0.128205128205128	0.153846153846154	0.179487179487179	0.205128205128205	0.230769230769231	0.256410256410256	0.282051282051282	0.307692307692308	0.333333333333333	0.358974358974359	0.384615384615385	0.41025641025641	0.435897435897436	0.461538461538462	0.487179487179487	0.512820512820513	0.538461538461538	0.564102564102564	0.58974358974359	0.615384615384615	0.641025641025641	0.666666666666667	0.692307692307692	0.717948717948718	0.743589743589744	0.769230769230769	0.794871794871795	0.82051282051282	0.846153846153846	0.871794871794872	0.897435897435897	0.923076923076923	0.948717948717949	0.974358974358974	1
0000000000000000000000000000000000000000
0000000000000010000000110000010101000000
0000001000010010001001000010101010000001
1001001010010010001010110010010100001001
0010001101011000000000110000000000000100
0100100010000010010000110011000100000001
0000001000010010000000000010100100001101
0000100000100010011100110010000101001001
0010101000110110001100110110101100100100
0010101000110110001100110010010100001001
0000011000010000000000110100000000000000
0000000000100110011100110000000100000000
0000001001011001000000111000000000101001
1000101000110110001100110011000101001011
0010001000010011101000000010100010010101
0010000000110010001000100010010000001001

//    78    1.58854    1.58854    111    56    22    0.795745    1.02097    0.574558    1.49299    4.90703    4.90703    6.22109
segsites: 5
positions:	0	0.25	0.5	0.75	1
00000
10000
00000
10000
00000
00000
00000
10000
01111
01111
01111
01111
01111
01111
01111
01111

//    78    1.58854    1.58854    111    56    22    0.795745    1.02097    0.574558    1.49299    4.90703    4.90703    6.22109
segsites: 6
positions:	0	0.2	0.4	0.6	0.8	1
000000
011000
000000
010001
000100
011001
010000
011000
010000
010000
010000
010010
000000
010000
010000
110000

//    78    1.58854    1.58854    111    56    22    0.795745    1.02097    0.574558    1.49299    4.90703    4.90703    6.22109
segsites: 14
positions:	0	0.0769230769230769	0.153846153846154	0.230769230769231	0.307692307692308	0.384615384615385	0.461538461538462	0.538461538461539	0.615384615384615	0.692307692307692	0.769230769230769	0.846153846153846	0.923076923076923	1
00000000000000
00000000110010
00001000000000
10000000010000
00000000010000
00000000010000
00001000000000
00000000010000
00101001000000
00001100000100
00100101000000
01100101000100
01100101000000
01110111000000
00100101001100
00100100001101

//    78    1.58854    1.58854    111    56    22    0.795745    1.02097    0.574558    1.49299    4.90703    4.90703    6.22109
segsites: 22
positions:	0	0.0476190476190476	0.0952380952380952	0.142857142857143	0.19047619047619	0.238095238095238	0.285714285714286	0.333333333333333	0.380952380952381	0.428571428571429	0.476190476190476	0.523809523809524	0.571428571428571	0.619047619047619	0.666666666666667	0.714285714285714	0.761904761904762	0.80952380952381	0.857142857142857	0.904761904761905	0.952380952380952	1
0000000000000000000000
0000000001001000000000
0100110010001001000000
0100110010101001000001
0000011010001011000000
0100100011001001100000
0000010000001001000000
0100100011001001001000
0000010000001101000000
1001000101111001100000
0100010000001011110110
0110110011011001100000
0000010000001001000000
0100100010001001000000
0000000000001000000000
0000000001001001001000

//    78    1.58854    1.58854    111    56    22    0.795745    1.02097    0.574558    1.49299    4.90703    4.90703    6.22109
segsites: 8
positions:	0	0.142857142857143	0.285714285714286	0.428571428571429	0.571428571428571	0.714285714285714	0.857142857142857	1
00000000
00000000
10010000
00000000
10000000
10000000
10010000
00100000
00000010
00000000
00000000
00101000
00000100
01000101
00000010
00000000

//    78    1.58854    1.58854    111    56    22    0.795745    1.02097    0.574558    1.49299    4.90703    4.90703    6.22109
segsites: 13
positions:	0	0.0833333333333333	0.166666666666667	0.25	0.333333333333333	0.416666666666667	0.5	0.583333333333333	0.666666666666667	0.75	0.833333333333333	0.916666666666667	1
0000000000000
0000000000000
0100101000001
0101010100001
0000100000000
0000010000001
0000000000000
0000000000000
1110101000001
0101011110001
0000111001001
0100010000001
0100110000001
0100110000001
0100111001111
0100011010001

//    78    1.58854    1.58854    111    56    22    0.795745    1.02097    0.574558    1.49299    4.90703    4.90703    6.22109
segsites: 8
positions:	0	0.142857142857143	0.285714285714286	0.428571428571429	0.571428571428571	0.714285714285714	0.857142857142857	1
00000000
01001000
00000000
00001000
00000100
10011011
00001100
10011011
10011111
10011111
10011111
10011111
10011111
10111111
10011111
10011111

//    78    1.58854    1.58854    111    56    22    0.795745    1.02097    0.574558    1.49299    4.90703    4.90703    6.22109
segsites: 23
positions:	0	0.0454545454545455	0.0909090909090909	0.136363636363636	0.181818181818182	0.227272727272727	0.272727272727273	0.318181818181818	0.363636363636364	0.409090909090909	0.454545454545455	0.5	0.545454545454545	0.590909090909091	0.636363636363636	0.681818181818182	0.727272727272727	0.772727272727273	0.818181818181818	0.863636363636364	0.909090909090909	0.954545454545455	1
00000000000000000000000
00010100010100010010000
00000100000000001000010
10000100010100010000000
00000100001100011000010
10010100000100011000010
00000100000000000001110
00000111110111110010000
00100100000100010000010
11010100000100010010000
00000100000100010010010
00011100000100010010001
00000100000100010010001
00010100000100010010001
00000100000100010001010
00000101100111110100010

//    78    1.58854    1.58854    111    56    22    0.795745    1.02097    0.574558    1.49299    4.90703    4.90703    6.22109
segsites: 7
positions:	0	0.166666666666667	0.333333333333333	0.5	0.666666666666667	0.833333333333333	1
0000000
1110010
0010010
0010010
0100010
0100010
0100011
0100010
0011110
0011110
0011110
0011010
0011110
0011110
0011110
0011110

//    78    1.58854    1.58854    111    56    22    0.795745    1.02097    0.574558    1.49299    4.90703    4.90703    6.22109
segsites: 14
positions:	0	0.0769230769230769	0.153846153846154	0.230769230769231	0.307692307692308	0.384615384615385	0.461538461538462	0.538461538461539	0.615384615384615	0.692307692307692	0.769230769230769	0.846153846153846	0.923076923076923	1
00000000000000
11110010010100
00010001100100
00010000010100
10011001000100
10011001000100
10011101001100
11010001000100
00010001100100
00010000000100
10010101101101
11010001010100
00010001100100
10010001000100
00010001100100
10010001010110

//    78    1.58854    1.58854    111    56    22    0.795745    1.02097    0.574558    1.49299    4.90703    4.90703    6.22109
segsites: 9
positions:	0	0.125	0.25	0.375	0.5	0.625	0.75	0.875	1
000000000
101010000
000000000
000000000
010000010
000001100
000000000
000010000
000000001
000000000
000000000
000000000
000000000
000000000
000100010
000000000

//    78    1.58854    1.58854    111    56    22    0.795745    1.02097    0.574558    1.49299    4.90703    4.90703    6.22109
segsites: 26
positions:	0	0.04	0.08	0.12	0.16	0.2	0.24	0.28	0.32	0.36	0.4	0.44	0.48	0.52	0.56	0.6	0.64	0.68	0.72	0.76	0.8	0.84	0.88	0.92	0.96	1
00000000000000000000000000
01100000000000000000100000
01000000000000000000000000
01100000000000000000000000
01000000000000000000000000
01000000000110000000000000
01001010000000000000000001
01100000000000000000000000
00000000010000000000001100
01000001010000000000001000
01000100111000010000001100
01000001000010011001000000
00000000010000000110010010
01000001010001100000000000
10010110001010000000000000
01000100000010010000000000

//    78    1.58854    1.58854    111    56    22    0.795745    1.02097    0.574558    1.49299    4.90703    4.90703    6.22109
segsites: 14
positions:	0	0.0769230769230769	0.153846153846154	0.230769230769231	0.307692307692308	0.384615384615385	0.461538461538462	0.538461538461539	0.615384615384615	0.692307692307692	0.769230769230769	0.846153846153846	0.923076923076923	1
00000000000000
00000001100111
00000010000000
10000000011100
00000000000010
00000000000011
00000100000010
01001000000010
00000100000000
00000001000100
00100100000000
00001001000000
00000000000000
00011000100000
00000000100000
00001000100011

//    78    1.58854    1.58854    111    56    22    0.795745    1.02097    0.574558    1.49299    4.90703    4.90703    6.22109
segsites: 11
positions:	0	0.1	0.2	0.3	0.4	0.5	0.6	0.7	0.8	0.9	1
00000000000
00000000000
00000000000
00001000000
00000000000
00000000000
00000000100
00001001010
11100101111
11100101110
11110101111
11100101110
11100101111
11100101111
11100111111
11100101111

//    78    1.58854    1.58854    111    56    22    0.795745    1.02097    0.574558    1.49299    4.90703    4.90703    6.22109
segsites: 34
positions:	0	0.0303030303030303	0.0606060606060606	0.0909090909090909	0.121212121212121	0.151515151515152	0.181818181818182	0.212121212121212	0.242424242424242	0.272727272727273	0.303030303030303	0.333333333333333	0.363636363636364	0.393939393939394	0.424242424242424	0.454545454545455	0.484848484848485	0.515151515151515	0.545454545454545	0.575757575757576	0.606060606060606	0.636363636363636	0.666666666666667	0.696969696969697	0.727272727272727	0.757575757575758	0.787878787878788	0.818181818181818	0.848484848484849	0.878787878787879	0.909090909090909	0.939393939393939	0.96969696969697	1
0000000000000000000000000000000000
1011000000000010100000001010001111
0101001000010000000000000010000001
1001000000001010100000000010000001
0001100000110100000000100010000001
1011010000000010110000000010000011
0101101101010000100000100010000001
0001001010001000101000100010000001
0001100000110101100100001000000010
0011110010010000110000011010000011
0000101101000000000000100000000010
0011000010000000100000100000010010
0101001001010000000000100100000000
1001000000001010101000000010000011
0001101110000000100011000001000010
0001101110000000100000000000100010

//    78    1.58854    1.58854    111    56    22    0.795745    1.02097    0.574558    1.49299    4.90703    4.90703    6.22109
segsites: 6
positions:	0	0.2	0.4	0.6	0.8	1
000000
010000
010010
010010
010000
010010
110000
110000
110000
110010
110100
110000
111000
010011
010000
010010

//    78    1.58854    1.58854    111    56    22    0.795745    1.02097    0.574558    1.49299    4.90703    4.90703    6.22109
segsites: 3
positions:	0	0.5	1
000
001
000
000
010
010
000
000
010
010
000
110
000
000
000
010

//    78    1.58854    1.58854    111    56    22    0.795745    1.02097    0.574558    1.49299    4.90703    4.90703    6.22109
segsites: 6
positions:	0	0.2	0.4	0.6	0.8	1
000000
000000
000000
000000
000000
000000
000000
010001
010110
010000
011000
011000
111000
010000
110000
010000

//    78    1.58854    1.58854    111    56    22    0.795745    1.02097    0.574558    1.49299    4.90703    4.90703    6.22109
segsites: 32
positions:	0	0.032258064516129	0.0645161290322581	0.0967741935483871	0.129032258064516	0.161290322580645	0.193548387096774	0.225806451612903	0.258064516129032	0.290322580645161	0.32258064516129	0.354838709677419	0.387096774193548	0.419354838709677	0.451612903225806	0.483870967741935	0.516129032258065	0.548387096774194	0.580645161290323	0.612903225806452	0.645161290322581	0.67741935483871	0.709677419354839	0.741935483870968	0.774193548387097	0.806451612903226	0.838709677419355	0.870967741935484	0.903225806451613	0.935483870967742	0.967741935483871	1
00000000000000000000000000000000
00100000000000000000000000000000
00100000000000000000000000000000
00100000000000000000000000000000
00000111001101001011101010100100
00100000110010100100010100010001
00100000000000000000000000000000
00100000000000000000000000000000
00000111111101111111111111110101
00000101111101101111111110110101
00000111111101101111111110110101
00000111111101101111111110110101
00000111111101101111111110110111
10011101111111101111111110110101
01000111101101001011101010100100
00000011110100100101010110011001

//    78    1.58854    1.58854    111    56    22    0.795745    1.02097    0.574558    1.49299    4.90703    4.90703    6.22109
segsites: 5
positions:	0	0.25	0.5	0.75	1
00000
00110
00000
10101
00000
00000
00000
00000
00000
01110
00110
00110
00000
00110
00000
00110

//    78    1.58854    1.58854    111    56    22    0.795745    1.02097    0.574558    1.49299    4.90703    4.90703    6.22109
segsites: 5
positions:	0	0.25	0.5	0.75	1
00000
01001
00000
01001
10000
00000
00000
00111
00000
00001
00000
00111
00000
00001
00001
00001

//    78    1.58854    1.58854    111    56    22    0.795745    1.02097    0.574558    1.49299    4.90703    4.90703    6.22109
segsites: 7
positions:	0	0.166666666666667	0.333333333333333	0.5	0.666666666666667	0.833333333333333	1
0000000
0000100
0000000
0000100
0000000
0000000
0000000
0000000
1111101
1011111
1111101
1111101
1111101
1111101
1111100
1011101

//    78    1.58854    1.58854    111    56    22    0.795745    1.02097    0.574558    1.49299    4.90703    4.90703    6.22109
segsites: 11
positions:	0	0.1	0.2	0.3	0.4	0.5	0.6	0.7	0.8	0.9	1
00000000000
00000010110
00000000100
00000000100
00001000000
00000000110
00000000100
10000010100
01110100100
00000000100
00000000101
00000000100
00000001100
00000000100
00000000100
10000000100

//    78    1.58854    1.58854    111    56    22    0.795745    1.02097    0.574558    1.49299    4.90703    4.90703    6.22109
segsites: 7
positions:	0	0.166666666666667	0.333333333333333	0.5	0.666666666666667	0.833333333333333	1
0000000
0000000
0000000
0000000
1011111
1011111
1000000
1000000
1000000
1000000
1000000
1000000
1100100
1000000
1001000
1000000

//    78    1.58854    1.58854    111    56    22    0.795745    1.02097    0.574558    1.49299    4.90703    4.90703    6.22109
segsites: 4
positions:	0	0.333333333333333	0.666666666666667	1
0000
1101
0000
1101
1000
1010
1000
1000
1000
1000
1000
1000
1000
1000
1000
1000

//    78    1.58854    1.58854    111    56    22    0.795745    1.02097    0.574558    1.49299    4.90703    4.90703    6.22109
segsites: 18
positions:	0	0.0588235294117647	0.117647058823529	0.176470588235294	0.235294117647059	0.294117647058824	0.352941176470588	0.411764705882353	0.470588235294118	0.529411764705882	0.588235294117647	0.647058823529412	0.705882352941176	0.764705882352941	0.823529411764706	0.882352941176471	0.941176470588235	1
000000000000000000
000000000000000000
000000000000000000
000000000000000000
000000000010000000
000010000000000000
000000000000000000
000000000000000000
110111001101101010
110111100100011010
111111000100001000
110111100100000110
110111000100001000
110011110100000111
110111100100000100
110111100100000100

//    78    1.58854    1.58854    111    56    22    0.795745    1.02097    0.574558    1.49299    4.90703    4.90703    6.22109
segsites: 9
positions:	0	0.125	0.25	0.375	0.5	0.625	0.75	0.875	1
000000000
100000100
100000100
100000100
100000100
100111100
100000110
100000110
100000110
100000110
100000110
100001110
100000100
100000110
100000101
111000110

//    78    1.58854    1.58854    111    56    22    0.795745    1.02097    0.574558    1.49299    4.90703    4.90703    6.22109
segsites: 9
positions:	0	0.125	0.25	0.375	0.5	0.625	0.75	0.875	1
000000000
000001010
001001000
001001000
001001000
000001001
011001000
000001100
011101000
001001000
011101000
001001100
011011000
111001100
011001000
001001000

//    78    1.58854    1.58854    111    56    22    0.795745    1.02097    0.574558    1.49299    4.90703    4.90703    6.22109
segsites: 2
positions:	0	1
00
00
00
00
00
00
00
10
00
00
00
10
01
00
00
00

//    78    1.58854    1.58854    111    56    22    0.795745    1.02097    0.574558    1.49299    4.90703    4.90703    6.22109
segsites: 6
positions:	0	0.2	0.4	0.6	0.8	1
000000
000000
000000
000000
000000
000000
000000
000100
101000
010011
111011
111011
111011
111011
111011
111011

//    78    1.58854    1.58854    111    56    22    0.795745    1.02097    0.574558    1.49299    4.90703    4.90703    6.22109
segsites: 21
positions:	0	0.05	0.1	0.15	0.2	0.25	0.3	0.35	0.4	0.45	0.5	0.55	0.6	0.65	0.7	0.75	0.8	0.85	0.9	0.95	1
000000000000000000000
000000000000000000000
000000000000010000110
000000100000010000010
110010010010011000001
001000000000000100010
000000000000010001000
000000100000000000010
000000001000110001000
000000100000010000010
000100100000010001000
000001100000010000000
000000000100010010101
000000100000010000010
000100100000010011000
000001100001010000010

//    78    1.58854    1.58854    111    56    22    0.795745    1.02097    0.574558    1.49299    4.90703    4.90703    6.22109
segsites: 6
positions:	0	0.2	0.4	0.6	0.8	1
000000
010000
000000
000000
000000
000000
000000
000010
001101
000000
000101
100101
000101
000000
000000
000010

//    78    1.58854    1.58854    111    56    22    0.795745    1.02097    0.574558    1.49299    4.90703    4.90703    6.22109
segsites: 30
positions:	0	0.0344827586206897	0.0689655172413793	0.103448275862069	0.137931034482759	0.172413793103448	0.206896551724138	0.241379310344828	0.275862068965517	0.310344827586207	0.344827586206897	0.379310344827586	0.413793103448276	0.448275862068966	0.482758620689655	0.517241379310345	0.551724137931034	0.586206896551724	0.620689655172414	0.655172413793103	0.689655172413793	0.724137931034483	0.758620689655172	0.793103448275862	0.827586206896552	0.862068965517241	0.896551724137931	0.931034482758621	0.96551724137931	1
000000000000000000000000000000
000000010000000101000100000111
000000000010101000000000100000
100000010010010001010000000100
000000010000000000101010000000
100000010000000101000011001011
000000010000000000001000000010
000100010010010100000101001011
001000010010000100001000110000
110001110010000100000011001011
001000011000100000001000001010
100000110111000110000101001010
001000000000100000001001000010
000000010010000000000001001010
001000011000100000000000000010
100011110111000110000101001010

//    78    1.58854    1.58854    111    56    22    0.795745    1.02097    0.574558    1.49299    4.90703    4.90703    6.22109
segsites: 5
positions:	0	0.25	0.5	0.75	1
00000
00001
00000
00000
00001
00001
11000
00010
00000
00000
00100
00000
00000
00000
00000
00000

//    78    1.58854    1.58854    111    56    22    0.795745    1.02097    0.574558    1.49299    4.90703    4.90703    6.22109
segsites: 14
positions:	0	0.0769230769230769	0.153846153846154	0.230769230769231	0.307692307692308	0.384615384615385	0.461538461538462	0.538461538461539	0.615384615384615	0.692307692307692	0.769230769230769	0.846153846153846	0.923076923076923	1
00000000000000
10011111000110
10010111000110
10010111000110
00000111000100
10010111000110
00010111000110
10010111000110
10110111000111
10010111000110
10010111000110
11010111101110
10010111010110
10010111000110
00010111010110
10010111101110

//    78    1.58854    1.58854    111    56    22    0.795745    1.02097    0.574558    1.49299    4.90703    4.90703    6.22109
segsites: 6
positions:	0	0.2	0.4	0.6	0.8	1
000000
000001
111010
000001
000000
000000
000000
000000
110011
010111
110011
110111
110011
010111
110111
110111

//    78    1.58854    1.58854    111    56    22    0.795745    1.02097    0.574558    1.49299    4.90703    4.90703    6.22109
segsites: 5
positions:	0	0.25	0.5	0.75	1
00000
00000
01110
00000
00110
00000
00000
00001
01000
01000
01000
01000
11000
01000
01000
01000

//    78    1.58854    1.58854    111    56    22    0.795745    1.02097    0.574558    1.49299    4.90703    4.90703    6.22109
segsites: 11
positions:	0	0.1	0.2	0.3	0.4	0.5	0.6	0.7	0.8	0.9	1
00000000000
10011101110
10010001000
10010001000
00001100100
00001100100
01001100101
00001100100
00001100100
00001100100
00001100100
00101110110
00001100100
00001100100
00001100100
00001100100

//    78    1.58854    1.58854    111    56    22    0.795745    1.02097    0.574558    1.49299    4.90703    4.90703    6.22109
segsites: 8
positions:	0	0.142857142857143	0.285714285714286	0.428571428571429	0.571428571428571	0.714285714285714	0.857142857142857	1
00000000
10000000
00100000
00000001
00100000
00000000
00100000
00000010
00101100
01000001
00110000
00000000
00101001
00000001
00100000
01000001

//    78    1.58854    1.58854    111    56    22    0.795745    1.02097    0.574558    1.49299    4.90703    4.90703    6.22109
segsites: 5
positions:	0	0.25	0.5	0.75	1
00000
00000
00000
00000
01101
10000
01101
10000
11101
11101
11111
11101
11101
11101
11101
11101

//    78    1.58854    1.58854    111    56    22    0.795745    1.02097    0.574558    1.49299    4.90703    4.90703    6.22109
segsites: 3
positions:	0	0.5	1
000
011
001
001
001
111
001
111
001
001
001
001
001
001
001
001

//    78    1.58854    1.58854    111    56    22    0.795745    1.02097    0.574558    1.49299    4.90703    4.90703    6.22109
segsites: 6
positions:	0	0.2	0.4	0.6	0.8	1
000000
000000
000000
000000
000000
000000
001001
110010
011001
011011
011001
011101
011001
011011
011011
011011

//    78    1.58854    1.58854    111    56    22    0.795745    1.02097    0.574558    1.49299    4.90703    4.90703    6.22109
segsites: 7
positions:	0	0.166666666666667	0.333333333333333	0.5	0.666666666666667	0.833333333333333	1
0000000
0010111
0010000
0010000
1111000
0110001
1111000
0110001
1111000
0110001
0111000
0110001
0110001
0110001
0110001
0110101

//    78    1.58854    1.58854    111    56    22    0.795745    1.02097    0.574558    1.49299    4.90703    4.90703    6.22109
segsites: 13
positions:	0	0.0833333333333333	0.166666666666667	0.25	0.333333333333333	0.416666666666667	0.5	0.583333333333333	0.666666666666667	0.75	0.833333333333333	0.916666666666667	1
0000000000000
0000000000000
1111011100001
1111011101001
0000000000011
0000000010001
0110011100000
1001000000001
0000000000001
0000000000001
0000100000101
0000000000001
0000000000001
0000000000001
0000000000000
0000000000000

//    78    1.58854    1.58854    111    56    22    0.795745    1.02097    0.574558    1.49299    4.90703    4.90703    6.22109
segsites: 20
positions:	0	0.0526315789473684	0.105263157894737	0.157894736842105	0.210526315789474	0.263157894736842	0.315789473684211	0.368421052631579	0.421052631578947	0.473684210526316	0.526315789473684	0.578947368421053	0.631578947368421	0.684210526315789	0.736842105263158	0.789473684210526	0.842105263157895	0.894736842105263	0.947368421052632	1
00000000000000000000
00000000000000010100
00000000010001101100
00000000010000110100
00000000000000000100
00010000000000010100
00000000010001110100
01010000000000110100
00100111011100110100
00100111011010110100
00101111011100110100
00100111011100110111
00100111011100110100
00100111111100110100
10100111011100110100
00100111011100110100

//    78    1.58854    1.58854    111    56    22    0.795745    1.02097    0.574558    1.49299    4.90703    4.90703    6.22109
segsites: 10
positions:	0	0.111111111111111	0.222222222222222	0.333333333333333	0.444444444444444	0.555555555555556	0.666666666666667	0.777777777777778	0.888888888888889	1
0000000000
0001100000
0001100000
0011100000
0001100000
0001100001
0001110100
0001100010
0001100000
0001100000
0001100000
0001100000
0101110000
0011101000
1001100000
0001100000

//    78    1.58854    1.58854    111    56    22    0.795745    1.02097    0.574558    1.49299    4.90703    4.90703    6.22109
segsites: 8
positions:	0	0.142857142857143	0.285714285714286	0.428571428571429	0.571428571428571	0.714285714285714	0.857142857142857	1
00000000
00000000
00000000
00000000
00000000
00000000
00100100
10010000
10110111
10110111
11110111
10111111
10110111
10110111
10110111
10110111

//    78    1.58854    1.58854    111    56    22    0.795745    1.02097    0.574558    1.49299    4.90703    4.90703    6.22109
segsites: 15
positions:	0	0.0714285714285714	0.142857142857143	0.214285714285714	0.285714285714286	0.357142857142857	0.428571428571429	0.5	0.571428571428571	0.642857142857143	0.714285714285714	0.785714285714286	0.857142857142857	0.928571428571428	1
000000000000000
000000000000000
101000011000110
010100000111000
000000000000000
000000000000000
000000000000000
000000000000000
100001011000110
000000000001000
000000000000110
000010000001000
100001011000110
000000100001001
100001011001110
100001011001110

//    78    1.58854    1.58854    111    56    22    0.795745    1.02097    0.574558    1.49299    4.90703    4.90703    6.22109
segsites: 4
positions:	0	0.333333333333333	0.666666666666667	1
0000
0100
0100
0100
0100
0100
0100
0100
0001
0010
0000
1000
0000
0000
0000
0000

//    78    1.58854    1.58854    111    56    22    0.795745    1.02097    0.574558    1.49299    4.90703    4.90703    6.22109
segsites: 23
positions:	0	0.0454545454545455	0.0909090909090909	0.136363636363636	0.181818181818182	0.227272727272727	0.272727272727273	0.318181818181818	0.363636363636364	0.409090909090909	0.454545454545455	0.5	0.545454545454545	0.590909090909091	0.636363636363636	0.681818181818182	0.727272727272727	0.772727272727273	0.818181818181818	0.863636363636364	0.909090909090909	0.954545454545455	1
00000000000000000000000
10101010010010001000000
10110000100000000000000
10101011010010001000000
10111011110000000100100
11111011010000001010000
10110010100000000000000
10101011011001001001000
10100010001100010000101
10100010001000000000000
10100000000000100000100
10100110001010000000000
10100010001000000000010
10100010001000000000000
10100010001000000000000
10100010001000000000000

//    78    1.58854    1.58854    111    56    22    0.795745    1.02097    0.574558    1.49299    4.90703    4.90703    6.22109
segsites: 6
positions:	0	0.2	0.4	0.6	0.8	1
000000
000100
000100
000100
000101
000100
010000
000100
000000
000100
101110
000100
100000
000100
100100
000100

//    78    1.58854    1.58854    111    56    22    0.795745    1.02097    0.574558    1.49299    4.90703    4.90703    6.22109
segsites: 5
positions:	0	0.25	0.5	0.75	1
00000
00000
00000
00000
01001
11000
01000
01000
01001
01100
11001
11000
01001
11001
01011
01000

//    78    1.58854    1.58854    111    56    22    0.795745    1.02097    0.574558    1.49299    4.90703    4.90703    6.22109
segsites: 2
positions:	0	1
00
01
00
01
00
01
10
00
00
01
01
01
01
01
00
01

//    78    1.58854    1.58854    111    56    22    0.795745    1.02097    0.574558    1.49299    4.90703    4.90703    6.22109
segsites: 7
positions:	0	0.166666666666667	0.333333333333333	0.5	0.666666666666667	0.833333333333333	1
0000000
0000100
0000000
0000000
0101000
0000000
0100000
0000000
0100000
0000000
1000000
0000000
0010000
0000000
0100001
0000110

//    78    1.58854    1.58854    111    56    22    0.795745    1.02097    0.574558    1.49299    4.90703    4.90703    6.22109
segsites: 12
positions:	0	0.0909090909090909	0.181818181818182	0.272727272727273	0.363636363636364	0.454545454545455	0.545454545454545	0.636363636363636	0.727272727272727	0.818181818181818	0.909090909090909	1
000000000000
000010000100
000000000100
000000001101
000000000100
000010000111
000000001100
000010001101
000010001100
010011001101
000000001100
001000001101
000000001101
100010001101
000000001101
000110111101

//    78    1.58854    1.58854    111    56    22    0.795745    1.02097    0.574558    1.49299    4.90703    4.90703    6.22109
segsites: 4
positions:	0	0.333333333333333	0.666666666666667	1
0000
1001
1001
1001
1000
1010
1001
1101
1001
1101
1001
1101
1001
1001
1001
1001

//    78    1.58854    1.58854    111    56    22    0.795745    1.02097    0.574558    1.49299    4.90703    4.90703    6.22109
segsites: 7
positions:	0	0.166666666666667	0.333333333333333	0.5	0.666666666666667	0.833333333333333	1
0000000
0100010
0000000
0000010
0100010
0101111
1000010
0110011
0100010
0100011
0100010
0100010
0000010
0000010
0000010
0100110

//    78    1.58854    1.58854    111    56    22    0.795745    1.02097    0.574558    1.49299    4.90703    4.90703    6.22109
segsites: 24
positions:	0	0.0434782608695652	0.0869565217391304	0.130434782608696	0.173913043478261	0.217391304347826	0.260869565217391	0.304347826086957	0.347826086956522	0.391304347826087	0.434782608695652	0.478260869565217	0.521739130434783	0.565217391304348	0.608695652173913	0.652173913043478	0.695652173913043	0.739130434782609	0.782608695652174	0.826086956521739	0.869565217391304	0.91304347826087	0.956521739130435	1
000000000000000000000000
000000000000000000000000
000000011001100011000000
010010010100100011000000
000000010011000011001110
000000010100110011000010
000000010000000011000000
000000010000100111000000
000001110000000000010010
000000010000100011000010
001000010001000000000001
000000000100100011000010
000100010001100011100000
100000010100100011000000
000000010000000000000000
010010000000001011000000

//    78    1.58854    1.58854    111    56    22    0.795745    1.02097    0.574558    1.49299    4.90703    4.90703    6.22109
segsites: 11
positions:	0	0.1	0.2	0.3	0.4	0.5	0.6	0.7	0.8	0.9	1
00000000000
00000010000
10000000000
00000000100
00000000100
00000000100
00000000000
00000000000
00111100000
00000011100
10001000011
01000010100
00001000011
01000010100
01001010111
01001010101

//    78    1.58854    1.58854    111    56    22    0.795745    1.02097    0.574558    1.49299    4.90703    4.90703    6.22109
segsites: 47
positions:	0	0.0217391304347826	0.0434782608695652	0.0652173913043478	0.0869565217391304	0.108695652173913	0.130434782608696	0.152173913043478	0.173913043478261	0.195652173913043	0.217391304347826	0.239130434782609	0.260869565217391	0.282608695652174	0.304347826086957	0.326086956521739	0.347826086956522	0.369565217391304	0.391304347826087	0.41304347826087	0.434782608695652	0.456521739130435	0.478260869565217	0.5	0.521739130434783	0.543478260869565	0.565217391304348	0.58695652173913	0.608695652173913	0.630434782608696	0.652173913043478	0.673913043478261	0.695652173913043	0.717391304347826	0.739130434782609	0.760869565217391	0.782608695652174	0.804347826086957	0.826086956521739	0.847826086956522	0.869565217391304	0.891304347826087	0.91304347826087	0.934782608695652	0.956521739130435	0.978260869565217	1
00000000000000000000000000000000000000000000000
00001001001010100000100101100001010000010000000
00010001000001000000000001000001000000000000100
10001001100000010001000001101001011000010010001
00011000000000000000000001100001000000010010100
00001001100000010001100001100001000000010010100
00000101000011000000001000100010110000010000100
00001001000010100000100110100001011001011011001
01001001000011000000000001100000000000110000100
00101001100011010101000101100000000101010010101
00011111000001001000011001100000000000010100000
00001001110010000000000001100001000100010000001
00011001000001000100011100110000000010010010100
00101001100111010110110101100101000000010010110
00011110000001000000011001000000000000110000101
10001001000011110000000101100001000101010000001

//    78    1.58854    1.58854    111    56    22    0.795745    1.02097    0.574558    1.49299    4.90703    4.90703    6.22109
segsites: 13
positions:	0	0.0833333333333333	0.166666666666667	0.25	0.333333333333333	0.416666666666667	0.5	0.583333333333333	0.666666666666667	0.75	0.833333333333333	0.916666666666667	1
0000000000000
0010000000100
0010000000000
1110111000000
0000010100010
0001010001000
0000000100000
1110111000000
0000010000000
0010010000000
0000010100000
0000010100000
0000000010001
0010110000000
0000010100000
0000010000000

//    78    1.58854    1.58854    111    56    22    0.795745    1.02097    0.574558    1.49299    4.90703    4.90703    6.22109
segsites: 3
positions:	0	0.5	1
000
010
000
000
000
101
000
000
101
101
101
101
101
101
101
101

//    78    1.58854    1.58854    111    56    22    0.795745    1.02097    0.574558    1.49299    4.90703    4.90703    6.22109
segsites: 4
positions:	0	0.333333333333333	0.666666666666667	1
0000
0000
0000
0001
0110
1110
0110
0110
0110
0110
0100
0010
0110
0110
0110
0110

//    78    1.58854    1.58854    111    56    22    0.795745    1.02097    0.574558    1.49299    4.90703    4.90703    6.22109
segsites: 9
positions:	0	0.125	0.25	0.375	0.5	0.625	0.75	0.875	1
000000000
100000000
000000000
100000000
100000010
100000010
100000000
100000000
000100000
101000000
000000000
110000000
000000000
000010000
000000000
000001101

//    78    1.58854    1.58854    111    56    22    0.795745    1.02097    0.574558    1.49299    4.90703    4.90703    6.22109
segsites: 15
positions:	0	0.0714285714285714	0.142857142857143	0.214285714285714	0.285714285714286	0.357142857142857	0.428571428571429	0.5	0.571428571428571	0.642857142857143	0.714285714285714	0.785714285714286	0.857142857142857	0.928571428571428	1
000000000000000
011010011010110
000000000000000
011010011010110
010000011000000
010100011000010
010000011000000
010010011000010
010010110100000
110011110001001
110010110100000
110011110100001
010011110100000
010011110000001
010011110100001
110011110100011

//    78    1.58854    1.58854    111    56    22    0.795745    1.02097    0.574558    1.49299    4.90703    4.90703    6.22109
segsites: 25
positions:	0	0.0416666666666667	0.0833333333333333	0.125	0.166666666666667	0.208333333333333	0.25	0.291666666666667	0.333333333333333	0.375	0.416666666666667	0.458333333333333	0.5	0.541666666666667	0.583333333333333	0.625	0.666666666666667	0.708333333333333	0.75	0.791666666666667	0.833333333333333	0.875	0.916666666666667	0.958333333333333	1
0000000000000000000000000
0000000000000000010000010
0000011011000000000010010
1000111011000000110000010
0100000011000000000000010
0010011000100000001000010
0000001011000100000000010
0000011010000000010100011
0000001011001000010000010
0000011011000000010100010
0000001011000000010000010
0000011010000000010001010
0000011011010000000000010
0001011110000000010000010
0000000011000011000000010
0000011010000000010000110

//    78    1.58854    1.58854    111    56    22    0.795745    1.02097    0.574558    1.49299    4.90703    4.90703    6.22109
segsites: 2
positions:	0	1
00
00
00
10
00
11
00
00
00
00
00
00
00
00
00
00

//    78    1.58854    1.58854    111    56    22    0.795745    1.02097    0.574558    1.49299    4.90703    4.90703    6.22109
segsites: 3
positions:	0	0.5	1
000
110
010
110
010
010
000
111
010
010
010
110
010
110
010
110

//    78    1.58854    1.58854    111    56    22    0.795745    1.02097    0.574558    1.49299    4.90703    4.90703    6.22109
segsites: 3
positions:	0	0.5	1
000
000
100
000
000
010
000
000
000
000
001
000
000
010
000
000

//    78    1.58854    1.58854    111    56    22    0.795745    1.02097    0.574558    1.49299    4.90703    4.90703    6.22109
segsites: 9
positions:	0	0.125	0.25	0.375	0.5	0.625	0.75	0.875	1
000000000
001000111
000100000
000000011
010100011
000000011
000100011
000000011
000101011
100000011
000100011
000100011
000100011
000100011
000100000
000110011

//    78    1.58854    1.58854    111    56    22    0.795745    1.02097    0.574558    1.49299    4.90703    4.90703    6.22109
segsites: 10
positions:	0	0.111111111111111	0.222222222222222	0.333333333333333	0.444444444444444	0.555555555555556	0.666666666666667	0.777777777777778	0.888888888888889	1
0000000000
0010001000
0000000000
0010000000
1000000000
1010100000
0010000000
0010000100
0000010000
0010000000
0000000000
0000000101
0001000000
0010100100
0000000110
0100100100

//    78    1.58854    1.58854    111    56    22    0.795745    1.02097    0.574558    1.49299    4.90703    4.90703    6.22109
segsites: 4
positions:	0	0.333333333333333	0.666666666666667	1
0000
1000
0100
0000
0100
1000
0001
0000
0101
0000
0100
0000
0000
0000
0000
0010

//    78    1.58854    1.58854    111    56    22    0.795745    1.02097    0.574558    1.49299    4.90703    4.90703    6.22109
segsites: 10
positions:	0	0.111111111111111	0.222222222222222	0.333333333333333	0.444444444444444	0.555555555555556	0.666666666666667	0.777777777777778	0.888888888888889	1
0000000000
0100110000
0010100000
0101100000
0100100000
0100100000
1000100000
0100100000
1000100100
1000100000
1000100101
0000101000
1000100100
0101101010
1000100000
1001100000

//    78    1.58854    1.58854    111    56    22    0.795745    1.02097    0.574558    1.49299    4.90703    4.90703    6.22109
segsites: 6
positions:	0	0.2	0.4	0.6	0.8	1
000000
111100
000000
111100
101101
111101
111101
111101
111100
111100
111101
111110
111101
111101
111100
111100

//    78    1.58854    1.58854    111    56    22    0.795745    1.02097    0.574558    1.49299    4.90703    4.90703    6.22109
segsites: 5
positions:	0	0.25	0.5	0.75	1
00000
00110
00000
10110
00000
00110
00110
00111
00000
00000
00000
00000
00000
01111
00000
00000

//    78    1.58854    1.58854    111    56    22    0.795745    1.02097    0.574558    1.49299    4.90703    4.90703    6.22109
segsites: 6
positions:	0	0.2	0.4	0.6	0.8	1
000000
000010
010010
010010
000110
000110
010001
000000
010010
010010
110010
010010
011010
010010
010010
010010

//    78    1.58854    1.58854    111    56    22    0.795745    1.02097    0.574558    1.49299    4.90703    4.90703    6.22109
segsites: 12
positions:	0	0.0909090909090909	0.181818181818182	0.272727272727273	0.363636363636364	0.454545454545455	0.545454545454545	0.636363636363636	0.727272727272727	0.818181818181818	0.909090909090909	1
000000000000
000010001000
010010000000
101110001000
000010011000
001011001000
000010101000
001111001100
000011000010
000011001100
000010010000
000010001100
000000011000
100011001000
000010011001
000010011001

//    78    1.58854    1.58854    111    56    22    0.795745    1.02097    0.574558    1.49299    4.90703    4.90703    6.22109
segsites: 32
positions:	0	0.032258064516129	0.0645161290322581	0.0967741935483871	0.129032258064516	0.161290322580645	0.193548387096774	0.225806451612903	0.258064516129032	0.290322580645161	0.32258064516129	0.354838709677419	0.387096774193548	0.419354838709677	0.451612903225806	0.483870967741935	0.516129032258065	0.548387096774194	0.580645161290323	0.612903225806452	0.645161290322581	0.67741935483871	0.709677419354839	0.741935483870968	0.774193548387097	0.806451612903226	0.838709677419355	0.870967741935484	0.903225806451613	0.935483870967742	0.967741935483871	1
00000000000000000000000000000000
00000000000010001000101110000000
00000000100000010000010100001000
00000000000010000000000110000001
00000000100010000100110000000000
10100010000110000000101100000000
00000000001010000010001001100000
00100010010010000000101010010110
00000000100010100000101000000000
10110100000010000000101000000000
00000000000000000101101000000000
00011001000010000000101000000000
00000000100000000000000000000000
01000000000011000000101100000000
00000000100010000000000000000000
01000000000011000000101100000000

//    78    1.58854    1.58854    111    56    22    0.795745    1.02097    0.574558    1.49299    4.90703    4.90703    6.22109
segsites: 3
positions:	0	0.5	1
000
000
000
000
000
100
001
000
000
000
000
100
001
000
001
011

//    78    1.58854    1.58854    111    56    22    0.795745    1.02097    0.574558    1.49299    4.90703    4.90703    6.22109
segsites: 11
positions:	0	0.1	0.2	0.3	0.4	0.5	0.6	0.7	0.8	0.9	1
00000000000
00000101011
00000110001
00000100001
00000100001
00000100011
00001110001
00000110101
01000001010
01100001010
01000000000
11000101011
01000001010
11000001010
01010001010
11000001010

//    78    1.58854    1.58854    111    56    22    0.795745    1.02097    0.574558    1.49299    4.90703    4.90703    6.22109
segsites: 13
positions:	0	0.0833333333333333	0.166666666666667	0.25	0.333333333333333	0.416666666666667	0.5	0.583333333333333	0.666666666666667	0.75	0.833333333333333	0.916666666666667	1
0000000000000
0011011111111
0010000011100
0010000011100
0010000011100
0010000011100
0010000011100
0010000011100
0101011100011
0001011100011
0001011100011
0001011100011
0001111100011
0001011100011
0001011100011
1001011100011

//    78    1.58854    1.58854    111    56    22    0.795745    1.02097    0.574558    1.49299    4.90703    4.90703    6.22109
segsites: 7
positions:	0	0.166666666666667	0.333333333333333	0.5	0.666666666666667	0.833333333333333	1
0000000
0100001
0000000
0100000
0000010
0000010
0000000
0100010
0000000
0010001
0000101
0000001
0000100
0000000
0000001
1001001

//    78    1.58854    1.58854    111    56    22    0.795745    1.02097    0.574558    1.49299    4.90703    4.90703    6.22109
segsites: 5
positions:	0	0.25	0.5	0.75	1
00000
01110
00010
00010
00000
01110
00010
00010
00010
11010
00011
11010
00010
00010
00010
00010

//    78    1.58854    1.58854    111    56    22    0.795745    1.02097    0.574558    1.49299    4.90703    4.90703    6.22109
segsites: 4
positions:	0	0.333333333333333	0.666666666666667	1
0000
1000
1001
1000
1100
1010
1001
1000
1000
1000
1000
1000
1000
1000
1000
1000

//    78    1.58854    1.58854    111    56    22    0.795745    1.02097    0.574558    1.49299    4.90703    4.90703    6.22109
segsites: 3
positions:	0	0.5	1
000
000
000
000
100
000
000
000
011
011
011
011
011
011
111
011

//    78    1.58854    1.58854    111    56    22    0.795745    1.02097    0.574558    1.49299    4.90703    4.90703    6.22109
segsites: 5
positions:	0	0.25	0.5	0.75	1
00000
00000
00000
10100
00000
00000
10000
10000
00000
00100
00000
10000
01001
10010
00000
10000

//    78    1.58854    1.58854    111    56    22    0.795745    1.02097    0.574558    1.49299    4.90703    4.90703    6.22109
segsites: 24
positions:	0	0.0434782608695652	0.0869565217391304	0.130434782608696	0.173913043478261	0.217391304347826	0.260869565217391	0.304347826086957	0.347826086956522	0.391304347826087	0.434782608695652	0.478260869565217	0.521739130434783	0.565217391304348	0.608695652173913	0.652173913043478	0.695652173913043	0.739130434782609	0.782608695652174	0.826086956521739	0.869565217391304	0.91304347826087	0.956521739130435	1
000000000000000000000000
100001010000001000010000
100101000000100000010000
100001000000010100010000
000101000000000000010000
100001000000010000010010
100101000000100000011001
101001000000110000010000
110101100111100011011100
100001001000000000110000
100101101111100000010000
101111001110000000010000
100101000000110000010000
100001000000110000010000
100101000110100000011000
100111001000100000010000

//    78    1.58854    1.58854    111    56    22    0.795745    1.02097    0.574558    1.49299    4.90703    4.90703    6.22109
segsites: 12
positions:	0	0.0909090909090909	0.181818181818182	0.272727272727273	0.363636363636364	0.454545454545455	0.545454545454545	0.636363636363636	0.727272727272727	0.818181818181818	0.909090909090909	1
000000000000
000000000000
000000000100
000000000000
000000010100
010000000100
000000000100
011000000100
100010100111
100011100111
100010000101
100111000101
100011101101
100011100111
100011100101
100011100111

//    78    1.58854    1.58854    111    56    22    0.795745    1.02097    0.574558    1.49299    4.90703    4.90703    6.22109
segsites: 10
positions:	0	0.111111111111111	0.222222222222222	0.333333333333333	0.444444444444444	0.555555555555556	0.666666666666667	0.777777777777778	0.888888888888889	1
0000000000
0000000100
0000100100
1000000100
0010111101
0000000100
0110110101
0011110101
0011110101
0011110111
0010110101
0010110101
0011110101
0011110101
0010110101
0010110101

//    78    1.58854    1.58854    111    56    22    0.795745    1.02097    0.574558    1.49299    4.90703    4.90703    6.22109
segsites: 17
positions:	0	0.0625	0.125	0.1875	0.25	0.3125	0.375	0.4375	0.5	0.5625	0.625	0.6875	0.75	0.8125	0.875	0.9375	1
00000000000000000
00000001100110010
00000000001000000
00000000000110010
01100010011100010
00001001011110010
00000010000000000
00000000000000000
01101010001110010
00001000011110011
01101010011100010
11101110010100010
01101010011101010
01111010011100110
01101010001100010
01111000010100010

//    78    1.58854    1.58854    111    56    22    0.795745    1.02097    0.574558    1.49299    4.90703    4.90703    6.22109
segsites: 14
positions:	0	0.0769230769230769	0.153846153846154	0.230769230769231	0.307692307692308	0.384615384615385	0.461538461538462	0.538461538461539	0.615384615384615	0.692307692307692	0.769230769230769	0.846153846153846	0.923076923076923	1
00000000000000
00000000001000
00000000001001
00001100001000
00000000001010
00001000001000
00000000001000
01001010001000
00001001101100
01001100011100
10001001101100
00011100011100
10001101111100
00101101111100
10001000001100
11101000001000

//    78    1.58854    1.58854    111    56    22    0.795745    1.02097    0.574558    1.49299    4.90703    4.90703    6.22109
segsites: 5
positions:	0	0.25	0.5	0.75	1
00000
00100
00101
00101
00000
00000
01010
00101
00100
10101
00101
00101
00100
00101
00101
00101

//    78    1.58854    1.58854    111    56    22    0.795745    1.02097    0.574558    1.49299    4.90703    4.90703    6.22109
segsites: 4
positions:	0	0.333333333333333	0.666666666666667	1
0000
0001
0000
0001
0000
0000
0101
1001
0000
0001
0000
0000
0000
0001
0000
0011

//    78    1.58854    1.58854    111    56    22    0.795745    1.02097    0.574558    1.49299    4.90703    4.90703    6.22109
segsites: 12
positions:	0	0.0909090909090909	0.181818181818182	0.272727272727273	0.363636363636364	0.454545454545455	0.545454545454545	0.636363636363636	0.727272727272727	0.818181818181818	0.909090909090909	1
000000000000
100001101010
000000001001
000010111001
000000100000
000000111011
000000000000
100001001011
000000001000
100010111101
010000101000
000100101001
001000101000
100110101000
000010001000
000110101010

//    78    1.58854    1.58854    111    56    22    0.795745    1.02097    0.574558    1.49299    4.90703    4.90703    6.22109
segsites: 5
positions:	0	0.25	0.5	0.75	1
00000
00000
00101
00100
00101
00000
00101
00101
00100
00000
00100
11100
00100
00100
00101
00010

//    78    1.58854    1.58854    111    56    22    0.795745    1.02097    0.574558    1.49299    4.90703    4.90703    6.22109
segsites: 21
positions:	0	0.05	0.1	0.15	0.2	0.25	0.3	0.35	0.4	0.45	0.5	0.55	0.6	0.65	0.7	0.75	0.8	0.85	0.9	0.95	1
000000000000000000000
001000010000000000000
000000000000000000000
001000010010000000000
000000000000000011001
100000010000001000000
001000010000001010000
001000010000001010000
100000000000000010100
100001010000101110010
100100010000001010100
101010010000011010000
110000111100101010000
110001010001101000000
100000100000001010100
100000010000101010000

//    78    1.58854    1.58854    111    56    22    0.795745    1.02097    0.574558    1.49299    4.90703    4.90703    6.22109
segsites: 8
positions:	0	0.142857142857143	0.285714285714286	0.428571428571429	0.571428571428571	0.714285714285714	0.857142857142857	1
00000000
00000010
11010010
11010010
11000010
00010010
10000000
00001010
00100010
00100110
10000010
00001110
00000011
00000110
00000010
00000010

//    78    1.58854    1.58854    111    56    22    0.795745    1.02097    0.574558    1.49299    4.90703    4.90703    6.22109
segsites: 5
positions:	0	0.25	0.5	0.75	1
00000
01100
01010
01010
01010
01000
01010
01010
00100
00100
00100
00100
00100
00100
11001
11000

//    78    1.58854    1.58854    111    56    22    0.795745    1.02097    0.574558    1.49299    4.90703    4.90703    6.22109
segsites: 5
positions:	0	0.25	0.5	0.75	1
00000
00000
01000
00000
00000
00000
11110
00001
10111
10111
10111
10111
10111
00001
01000
00000

//    78    1.58854    1.58854    111    56    22    0.795745    1.02097    0.574558    1.49299    4.90703    4.90703    6.22109
segsites: 20
positions:	0	0.0526315789473684	0.105263157894737	0.157894736842105	0.210526315789474	0.263157894736842	0.315789473684211	0.368421052631579	0.421052631578947	0.473684210526316	0.526315789473684	0.578947368421053	0.631578947368421	0.684210526315789	0.736842105263158	0.789473684210526	0.842105263157895	0.894736842105263	0.947368421052632	1
00000000000000000000
00000000000000000000
01011010101000110010
01011010000001110010
01010011010000110000
01011010000000110010
01010010000100110000
01110010000010011010
11010010000100110000
01110010000010010000
00010010000100110000
01010110000100010000
01000010000100100000
01010010000000110001
01010011000100110100
01110010000100110000

//    78    1.58854    1.58854    111    56    22    0.795745    1.02097    0.574558    1.49299    4.90703    4.90703    6.22109
segsites: 3
positions:	0	0.5	1
000
010
010
110
010
010
010
111
111
111
111
111
110
110
110
111

//    78    1.58854    1.58854    111    56    22    0.795745    1.02097    0.574558    1.49299    4.90703    4.90703    6.22109
segsites: 9
positions:	0	0.125	0.25	0.375	0.5	0.625	0.75	0.875	1
000000000
000000110
001000010
000000010
100000010
000000010
010100000
000010010
011100000
000010010
010100001
000100000
000100000
000100000
000100000
000101000

//    78    1.58854    1.58854    111    56    22    0.795745    1.02097    0.574558    1.49299    4.90703    4.90703    6.22109
segsites: 2
positions:	0	1
00
01
00
01
01
01
10
00
00
01
00
00
00
01
00
01

//    78    1.58854    1.58854    111    56    22    0.795745    1.02097    0.574558    1.49299    4.90703    4.90703    6.22109
segsites: 9
positions:	0	0.125	0.25	0.375	0.5	0.625	0.75	0.875	1
000000000
001010001
000000000
100000000
000000000
001010001
000010101
010010001
000000001
000000001
000100000
000100000
000100001
001010001
000100010
000001001

//    78    1.58854    1.58854    111    56    22    0.795745    1.02097    0.574558    1.49299    4.90703    4.90703    6.22109
segsites: 12
positions:	0	0.0909090909090909	0.181818181818182	0.272727272727273	0.363636363636364	0.454545454545455	0.545454545454545	0.636363636363636	0.727272727272727	0.818181818181818	0.909090909090909	1
000000000000
000100100000
110100000000
010100000000
010001100000
000100100101
010000100000
000100100000
010100010000
000100100000
010000000000
010110101000
010100100000
011100100010
010100100000
000100100000

//    78    1.58854    1.58854    111    56    22    0.795745    1.02097    0.574558    1.49299    4.90703    4.90703    6.22109
segsites: 7
positions:	0	0.166666666666667	0.333333333333333	0.5	0.666666666666667	0.833333333333333	1
0000000
0000000
0000000
0000000
0010000
0001101
0010000
0000000
0010000
0000000
0010000
0000000
0000000
0100000
1000010
0000000

//    78    1.58854    1.58854    111    56    22    0.795745    1.02097    0.574558    1.49299    4.90703    4.90703    6.22109
segsites: 12
positions:	0	0.0909090909090909	0.181818181818182	0.272727272727273	0.363636363636364	0.454545454545455	0.545454545454545	0.636363636363636	0.727272727272727	0.818181818181818	0.909090909090909	1
000000000000
000001101100
000001100100
000001100100
000000000000
000001101100
000001100100
000001100100
000100001000
110000001010
000000000000
001001101100
000010000101
000011110100
000100001000
010010001000

//    78    1.58854    1.58854    111    56    22    0.795745    1.02097    0.574558    1.49299    4.90703    4.90703    6.22109
segsites: 11
positions:	0	0.1	0.2	0.3	0.4	0.5	0.6	0.7	0.8	0.9	1
00000000000
00000000000
11100010000
11100010000
01100000001
00101001101
01100010000
11111100100
00100000000
00111100100
01100010000
10100000000
01000010000
10101001101
00000000010
00101100101

//    78    1.58854    1.58854    111    56    22    0.795745    1.02097    0.574558    1.49299    4.90703    4.90703    6.22109
segsites: 8
positions:	0	0.142857142857143	0.285714285714286	0.428571428571429	0.571428571428571	0.714285714285714	0.857142857142857	1
00000000
10000000
10000001
10000001
00000011
10010000
00100001
00011000
00001101
10001000
00000000
10001000
00000001
00000000
01001010
10001010

//    78    1.58854    1.58854    111    56    22    0.795745    1.02097    0.574558    1.49299    4.90703    4.90703    6.22109
segsites: 6
positions:	0	0.2	0.4	0.6	0.8	1
000000
000001
000001
000001
000001
000001
000001
000001
111011
011011
011011
011011
011011
011011
011111
011011

//    78    1.58854    1.58854    111    56    22    0.795745    1.02097    0.574558    1.49299    4.90703    4.90703    6.22109
segsites: 4
positions:	0	0.333333333333333	0.666666666666667	1
0000
0000
0000
1010
0000
0000
0000
1010
0000
0000
0000
0001
0000
0000
0100
0000

//    78    1.58854    1.58854    111    56    22    0.795745    1.02097    0.574558    1.49299    4.90703    4.90703    6.22109
segsites: 4
positions:	0	0.333333333333333	0.666666666666667	1
0000
0000
0000
0000
0000
0000
0100
0000
1001
1001
1001
1001
1011
1001
1001
1001

//    78    1.58854    1.58854    111    56    22    0.795745    1.02097    0.574558    1.49299    4.90703    4.90703    6.22109
segsites: 2
positions:	0	1
00
00
00
00
00
00
10
01
11
11
11
11
11
11
11
11

//    78    1.58854    1.58854    111    56    22    0.795745    1.02097    0.574558    1.49299    4.90703    4.90703    6.22109
segsites: 42
positions:	0	0.024390243902439	0.0487804878048781	0.0731707317073171	0.0975609756097561	0.121951219512195	0.146341463414634	0.170731707317073	0.195121951219512	0.219512195121951	0.24390243902439	0.268292682926829	0.292682926829268	0.317073170731707	0.341463414634146	0.365853658536585	0.390243902439024	0.414634146341463	0.439024390243902	0.463414634146341	0.48780487804878	0.51219512195122	0.536585365853659	0.560975609756098	0.585365853658537	0.609756097560976	0.634146341463415	0.658536585365854	0.682926829268293	0.707317073170732	0.731707317073171	0.75609756097561	0.780487804878049	0.804878048780488	0.829268292682927	0.853658536585366	0.878048780487805	0.902439024390244	0.926829268292683	0.951219512195122	0.975609756097561	1
000000000000000000000000000000000000000000
000000000100001000000000000000001000000000
000000000100001001000000001001000101110001
000001001100011000100000110110011000001010
000001011110011001100000111111010101110000
000001001100011001100000111111010100001010
000000000100001000000000000000001001000000
000000000100001000000000000000001000000010
000000000100001000000000000000001000010000
000000000100001000000001000000001000010000
100001011101011001111000111111010100110000
000001001100011001100100111111010100111110
000101000110011001100000101101100100110000
011011101100111111100010111110010110111010
000101000100011001100000101101100100110000
011011101100111101100010111110010110111100

//    78    1.58854    1.58854    111    56    22    0.795745    1.02097    0.574558    1.49299    4.90703    4.90703    6.22109
segsites: 7
positions:	0	0.166666666666667	0.333333333333333	0.5	0.666666666666667	0.833333333333333	1
0000000
0000000
1000000
0000000
0000000
0000000
0000000
0000000
0001000
0101001
1001000
0000000
0101001
0101011
0011100
0101001

//    78    1.58854    1.58854    111    56    22    0.795745    1.02097    0.574558    1.49299    4.90703    4.90703    6.22109
segsites: 4
positions:	0	0.333333333333333	0.666666666666667	1
0000
1110
0010
0110
0111
0111
0111
0110
0110
0110
0110
0110
0110
0110
0110
0110

//    78    1.58854    1.58854    111    56    22    0.795745    1.02097    0.574558    1.49299    4.90703    4.90703    6.22109
segsites: 6
positions:	0	0.2	0.4	0.6	0.8	1
000000
100010
000000
100010
000000
000000
010000
010000
100010
100010
101110
100010
100010
100010
100010
100011

//    78    1.58854    1.58854    111    56    22    0.795745    1.02097    0.574558    1.49299    4.90703    4.90703    6.22109
segsites: 4
positions:	0	0.333333333333333	0.666666666666667	1
0000
0010
0010
0010
0000
0100
0000
0010
0001
0000
0000
0000
1000
0000
0000
0000

//    78    1.58854    1.58854    111    56    22    0.795745    1.02097    0.574558    1.49299    4.90703    4.90703    6.22109
segsites: 19
positions:	0	0.0555555555555556	0.111111111111111	0.166666666666667	0.222222222222222	0.277777777777778	0.333333333333333	0.388888888888889	0.444444444444444	0.5	0.555555555555556	0.611111111111111	0.666666666666667	0.722222222222222	0.777777777777778	0.833333333333333	0.888888888888889	0.944444444444444	1
0000000000000000000
1000100100001010010
1000000111010000000
1100000101011000110
0010100100011001000
0101100101001010010
1000000110001000010
1100100100101000110
0000010100011101010
0100000100001000010
0010011010001001010
0110100100101000010
0100100110001000010
0100100100001010111
0000100100010000010
0100100100001010011

//    78    1.58854    1.58854    111    56    22    0.795745    1.02097    0.574558    1.49299    4.90703    4.90703    6.22109
segsites: 22
positions:	0	0.0476190476190476	0.0952380952380952	0.142857142857143	0.19047619047619	0.238095238095238	0.285714285714286	0.333333333333333	0.380952380952381	0.428571428571429	0.476190476190476	0.523809523809524	0.571428571428571	0.619047619047619	0.666666666666667	0.714285714285714	0.761904761904762	0.80952380952381	0.857142857142857	0.904761904761905	0.952380952380952	1
0000000000000000000000
1101000001000111010111
1000000000111001010100
1100101010000101111100
0000000000000001000000
1101010001000101010111
0000000000000001000000
1101000001000101010111
0001010001000001000011
0001010001000001000011
0001010001000001000011
0011010001000001000011
0001010001000001000011
0001010001000001000011
0000000100000001000000
1101010001000101010111

//    78    1.58854    1.58854    111    56    22    0.795745    1.02097    0.574558    1.49299    4.90703    4.90703    6.22109
segsites: 2
positions:	0	1
00
00
00
00
00
00
10
00
00
00
00
00
00
00
01
00

//    78    1.58854    1.58854    111    56    22    0.795745    1.02097    0.574558    1.49299    4.90703    4.90703    6.22109
segsites: 4
positions:	0	0.333333333333333	0.666666666666667	1
0000
0000
0000
0000
1001
0010
0000
0010
0000
0110
0000
0000
0000
0000
0000
0000

//    78    1.58854    1.58854    111    56    22    0.795745    1.02097    0.574558    1.49299    4.90703    4.90703    6.22109
segsites: 6
positions:	0	0.2	0.4	0.6	0.8	1
000000
101100
001101
001100
001110
001100
000000
101100
011100
001100
001000
101100
001100
101100
001100
101100

//    78    1.58854    1.58854    111    56    22    0.795745    1.02097    0.574558    1.49299    4.90703    4.90703    6.22109
segsites: 6
positions:	0	0.2	0.4	0.6	0.8	1
000000
000000
000000
000000
000000
000000
000000
011010
000000
000000
000000
000100
000000
000010
100001
000001

//    78    1.58854    1.58854    111    56    22    0.795745    1.02097    0.574558    1.49299    4.90703    4.90703    6.22109
segsites: 7
positions:	0	0.166666666666667	0.333333333333333	0.5	0.666666666666667	0.833333333333333	1
0000000
1000010
0010010
0010010
0001101
0000010
1111011
1110010
0000010
1010010
0000011
1000011
0100010
1000010
0000010
0000010

//    78    1.58854    1.58854    111    56    22    0.795745    1.02097    0.574558    1.49299    4.90703    4.90703    6.22109
segsites: 4
positions:	0	0.333333333333333	0.666666666666667	1
0000
0000
0000
0000
0000
1000
0000
0000
0000
0000
0100
0100
0000
0010
0000
0001

//    78    1.58854    1.58854    111    56    22    0.795745    1.02097    0.574558    1.49299    4.90703    4.90703    6.22109
segsites: 8
positions:	0	0.142857142857143	0.285714285714286	0.428571428571429	0.571428571428571	0.714285714285714	0.857142857142857	1
00000000
00000001
01101001
01101011
01101000
01101011
00001001
01101011
00001001
11111011
10001001
10011001
00001001
10001101
10001001
10001001

//    78    1.58854    1.58854    111    56    22    0.795745    1.02097    0.574558    1.49299    4.90703    4.90703    6.22109
segsites: 7
positions:	0	0.166666666666667	0.333333333333333	0.5	0.666666666666667	0.833333333333333	1
0000000
0000000
0000000
0000000
0001000
0001000
0000010
0000000
0000000
0000001
0000000
0100000
0000100
0110000
1000000
0000000

//    78    1.58854    1.58854    111    56    22    0.795745    1.02097    0.574558    1.49299    4.90703    4.90703    6.22109
segsites: 14
positions:	0	0.0769230769230769	0.153846153846154	0.230769230769231	0.307692307692308	0.384615384615385	0.461538461538462	0.538461538461539	0.615384615384615	0.692307692307692	0.769230769230769	0.846153846153846	0.923076923076923	1
00000000000000
11111000111111
00110000111011
00110000111011
00110000111011
00110010111011
00100100100011
11110001101111
11100100100100
11100101100111
00100100100111
11110000101111
00100100100100
11110000100111
00100100100101
11110000100111

//    78    1.58854    1.58854    111    56    22    0.795745    1.02097    0.574558    1.49299    4.90703    4.90703    6.22109
segsites: 12
positions:	0	0.0909090909090909	0.181818181818182	0.272727272727273	0.363636363636364	0.454545454545455	0.545454545454545	0.636363636363636	0.727272727272727	0.818181818181818	0.909090909090909	1
000000000000
011101111011
010100001000
010101001000
001000011001
001000111001
001000001001
001000111001
001000010101
001000011001
001000001001
101000111001
001000001001
001000111001
001010011001
001000111001

//    78    1.58854    1.58854    111    56    22    0.795745    1.02097    0.574558    1.49299    4.90703    4.90703    6.22109
segsites: 4
positions:	0	0.333333333333333	0.666666666666667	1
0000
0000
0000
0000
1101
1100
0100
1000
1100
1100
1100
1110
1100
1100
1100
1110

//    78    1.58854    1.58854    111    56    22    0.795745    1.02097    0.574558    1.49299    4.90703    4.90703    6.22109
segsites: 7
positions:	0	0.166666666666667	0.333333333333333	0.5	0.666666666666667	0.833333333333333	1
0000000
0000000
1000000
1000000
0100000
1000100
0001010
1001001
0000011
0010011
0000011
0000011
0000011
0000011
0000011
0000011

//    78    1.58854    1.58854    111    56    22    0.795745    1.02097    0.574558    1.49299    4.90703    4.90703    6.22109
segsites: 16
positions:	0	0.0666666666666667	0.133333333333333	0.2	0.266666666666667	0.333333333333333	0.4	0.466666666666667	0.533333333333333	0.6	0.666666666666667	0.733333333333333	0.8	0.866666666666667	0.933333333333333	1
0000000000000000
0000000000001001
0000000000000001
0000000000000001
0100011001000010
0011000000100010
0000000100000100
0000000000000011
1100000000000110
0001000000000010
0000000000000100
0000000000000011
0100011011000010
0011100000000010
0101000000010110
0001000000000010

//    78    1.58854    1.58854    111    56    22    0.795745    1.02097    0.574558    1.49299    4.90703    4.90703    6.22109
segsites: 7
positions:	0	0.166666666666667	0.333333333333333	0.5	0.666666666666667	0.833333333333333	1
0000000
1000000
0100001
1000000
0010001
0000000
0000000
0000000
0010001
0011100
0110001
0000010
0010001
0000000
0000001
0000000

//    78    1.58854    1.58854    111    56    22    0.795745    1.02097    0.574558    1.49299    4.90703    4.90703    6.22109
segsites: 2
positions:	0	1
00
00
11
11
10
01
11
11
00
00
00
00
00
00
00
00

//    78    1.58854    1.58854    111    56    22    0.795745    1.02097    0.574558    1.49299    4.90703    4.90703    6.22109
segsites: 6
positions:	0	0.2	0.4	0.6	0.8	1
000000
000010
000010
000010
000000
000011
000000
000010
101010
101010
100010
000010
101010
100010
101110
010010

//    78    1.58854    1.58854    111    56    22    0.795745    1.02097    0.574558    1.49299    4.90703    4.90703    6.22109
segsites: 7
positions:	0	0.166666666666667	0.333333333333333	0.5	0.666666666666667	0.833333333333333	1
0000000
0001101
0001000
0001001
0000000
0001000
0000000
0000000
0001001
0001001
0001000
0011001
0001001
0001001
0101010
1101001

//    78    1.58854    1.58854    111    56    22    0.795745    1.02097    0.574558    1.49299    4.90703    4.90703    6.22109
segsites: 21
positions:	0	0.05	0.1	0.15	0.2	0.25	0.3	0.35	0.4	0.45	0.5	0.55	0.6	0.65	0.7	0.75	0.8	0.85	0.9	0.95	1
000000000000000000000
010010011111001111110
000000000100010000000
010010011111001111110
000010000101001011100
001010001101101011100
000010100101001011100
000011100101001011100
100110000101001011101
000011000101001011100
000010000101001011100
010010100101001011100
000010000101001011101
000010000111001011100
100010000101001011100
010010100111001011100

//    78    1.58854    1.58854    111    56    22    0.795745    1.02097    0.574558    1.49299    4.90703    4.90703    6.22109
segsites: 7
positions:	0	0.166666666666667	0.333333333333333	0.5	0.666666666666667	0.833333333333333	1
0000000
1000000
1110001
1001100
1110001
1110001
1110001
1110001
1110011
1011000
1110001
1110001
1110001
1110001
1110001
1011000

//    78    1.58854    1.58854    111    56    22    0.795745    1.02097    0.574558    1.49299    4.90703    4.90703    6.22109
segsites: 4
positions:	0	0.333333333333333	0.666666666666667	1
0000
1110
0100
0100
0000
0100
0001
1100
0000
1100
1001
1000
1000
1000
1000
1000

//    78    1.58854    1.58854    111    56    22    0.795745    1.02097    0.574558    1.49299    4.90703    4.90703    6.22109
segsites: 11
positions:	0	0.1	0.2	0.3	0.4	0.5	0.6	0.7	0.8	0.9	1
00000000000
00000010111
01000000010
00000010110
00000000000
00000000110
00000000010
00000010110
00000000100
00000011100
10100010000
00001010000
10100000000
00000000100
00000110000
00010010100

//    78    1.58854    1.58854    111    56    22    0.795745    1.02097    0.574558    1.49299    4.90703    4.90703    6.22109
segsites: 3
positions:	0	0.5	1
000
000
000
000
000
000
000
000
000
100
000
000
001
010
000
000

//    78    1.58854    1.58854    111    56    22    0.795745    1.02097    0.574558    1.49299    4.90703    4.90703    6.22109
segsites: 10
positions:	0	0.111111111111111	0.222222222222222	0.333333333333333	0.444444444444444	0.555555555555556	0.666666666666667	0.777777777777778	0.888888888888889	1
0000000000
0001001100
0010000011
1001001101
0001001011
0001001101
0001000101
0001111101
0000001001
0001001101
0100001011
0000001001
0000001001
0000001001
0101001001
0001001001

//    78    1.58854    1.58854    111    56    22    0.795745    1.02097    0.574558    1.49299    4.90703    4.90703    6.22109
segsites: 8
positions:	0	0.142857142857143	0.285714285714286	0.428571428571429	0.571428571428571	0.714285714285714	0.857142857142857	1
00000000
00000000
00000000
10000010
00001000
00000000
00000000
00000000
01000000
00000000
00001001
00000000
00000000
00010000
00000100
00110000

//    78    1.58854    1.58854    111    56    22    0.795745    1.02097    0.574558    1.49299    4.90703    4.90703    6.22109
segsites: 11
positions:	0	0.1	0.2	0.3	0.4	0.5	0.6	0.7	0.8	0.9	1
00000000000
00000000000
00000000000
00000000000
00000000000
11000000000
11101111000
11101111000
11001010001
11001110001
11011110011
11001110001
11011010111
11001100001
11001010001
11001100001

//    78    1.58854    1.58854    111    56    22    0.795745    1.02097    0.574558    1.49299    4.90703    4.90703    6.22109
segsites: 2
positions:	0	1
00
00
10
00
00
00
00
00
00
00
01
00
00
00
00
00

//    78    1.58854    1.58854    111    56    22    0.795745    1.02097    0.574558    1.49299    4.90703    4.90703    6.22109
segsites: 5
positions:	0	0.25	0.5	0.75	1
00000
11010
00110
01010
01000
11000
01000
11000
01110
01110
01100
01010
01001
01000
01101
01010

//    78    1.58854    1.58854    111    56    22    0.795745    1.02097    0.574558    1.49299    4.90703    4.90703    6.22109
segsites: 6
positions:	0	0.2	0.4	0.6	0.8	1
000000
000000
000000
000001
000000
000000
011100
011100
011101
011101
011100
011100
111100
011101
011100
011110

//    78    1.58854    1.58854    111    56    22    0.795745    1.02097    0.574558    1.49299    4.90703    4.90703    6.22109
segsites: 14
positions:	0	0.0769230769230769	0.153846153846154	0.230769230769231	0.307692307692308	0.384615384615385	0.461538461538462	0.538461538461539	0.615384615384615	0.692307692307692	0.769230769230769	0.846153846153846	0.923076923076923	1
00000000000000
00000000000001
01000000000001
00000000010011
00000000000000
00010010000101
00000010000000
00001111000000
00000111000000
00000111001000
00100010100000
00000011000000
00000010000000
00000011000000
00000010000000
10000111000000

//    78    1.58854    1.58854    111    56    22    0.795745    1.02097    0.574558    1.49299    4.90703    4.90703    6.22109
segsites: 8
positions:	0	0.142857142857143	0.285714285714286	0.428571428571429	0.571428571428571	0.714285714285714	0.857142857142857	1
00000000
01000000
01000000
01000000
00000000
01000000
01000000
01010000
01001100
01010011
01000000
01110000
10000100
01000000
00000000
00000000

//    78    1.58854    1.58854    111    56    22    0.795745    1.02097    0.574558    1.49299    4.90703    4.90703    6.22109
segsites: 4
positions:	0	0.333333333333333	0.666666666666667	1
0000
0001
0000
0001
0000
0000
0000
0100
0000
1000
0000
0000
0000
0000
0010
0000

//    78    1.58854    1.58854    111    56    22    0.795745    1.02097    0.574558    1.49299    4.90703    4.90703    6.22109
segsites: 7
positions:	0	0.166666666666667	0.333333333333333	0.5	0.666666666666667	0.833333333333333	1
0000000
0001000
0001000
1001000
0001000
0001000
0001000
0001000
0011111
0011011
0011011
0011011
0011111
0011011
0011011
0111011

//    78    1.58854    1.58854    111    56    22    0.795745    1.02097    0.574558    1.49299    4.90703    4.90703    6.22109
segsites: 8
positions:	0	0.142857142857143	0.285714285714286	0.428571428571429	0.571428571428571	0.714285714285714	0.857142857142857	1
00000000
00001001
00101000
01011001
00001000
10001001
00001100
00001000
00000000
00001000
00001000
00001000
00101000
00001000
00001010
00001000

//    78    1.58854    1.58854    111    56    22    0.795745    1.02097    0.574558    1.49299    4.90703    4.90703    6.22109
segsites: 5
positions:	0	0.25	0.5	0.75	1
00000
00000
00100
11000
00111
11000
11101
11000
11110
11100
00001
00001
11101
11101
11101
11101

//    78    1.58854    1.58854    111    56    22    0.795745    1.02097    0.574558    1.49299    4.90703    4.90703    6.22109
segsites: 11
positions:	0	0.1	0.2	0.3	0.4	0.5	0.6	0.7	0.8	0.9	1
00000000000
00010001000
10000111000
10000111001
10000111001
10001111001
10000111000
00000001000
00100011000
00000001000
00100011000
00000001110
00100011000
01000001000
00100011000
00000001000

//    78    1.58854    1.58854    111    56    22    0.795745    1.02097    0.574558    1.49299    4.90703    4.90703    6.22109
segsites: 6
positions:	0	0.2	0.4	0.6	0.8	1
000000
000000
000000
000000
000000
010000
000000
000000
000000
101001
000000
000000
000100
000000
000000
000010

//    78    1.58854    1.58854    111    56    22    0.795745    1.02097    0.574558    1.49299    4.90703    4.90703    6.22109
segsites: 5
positions:	0	0.25	0.5	0.75	1
00000
01001
00000
01001
00001
00011
00001
00011
10000
01011
00001
00011
00101
00011
00011
00011

//    78    1.58854    1.58854    111    56    22    0.795745    1.02097    0.574558    1.49299    4.90703    4.90703    6.22109
segsites: 18
positions:	0	0.0588235294117647	0.117647058823529	0.176470588235294	0.235294117647059	0.294117647058824	0.352941176470588	0.411764705882353	0.470588235294118	0.529411764705882	0.588235294117647	0.647058823529412	0.705882352941176	0.764705882352941	0.823529411764706	0.882352941176471	0.941176470588235	1
000000000000000000
000000000000000000
000000000000000000
000000000000000100
000000000000000100
000000000000000100
000000000000000100
000000010000000100
101101101101010100
001101101101010100
001111101101010100
001111101101110100
011101101101010100
001111101101010100
001101101101010110
001111101111011101

//    78    1.58854    1.58854    111    56    22    0.795745    1.02097    0.574558    1.49299    4.90703    4.90703    6.22109
segsites: 7
positions:	0	0.166666666666667	0.333333333333333	0.5	0.666666666666667	0.833333333333333	1
0000000
0000000
0000100
0000100
0000000
1000100
0000000
0000000
0001100
1000100
0110000
0110000
1000101
1000100
0110010
0110000

//    78    1.58854    1.58854    111    56    22    0.795745    1.02097    0.574558    1.49299    4.90703    4.90703    6.22109
segsites: 10
positions:	0	0.111111111111111	0.222222222222222	0.333333333333333	0.444444444444444	0.555555555555556	0.666666666666667	0.777777777777778	0.888888888888889	1
0000000000
0000000000
0000000000
0000000000
0000000000
0000000000
0000000000
0000110000
0000000000
0000100000
0000110000
0000111000
0000110000
1101110000
1100110001
1110110111

//    78    1.58854    1.58854    111    56    22    0.795745    1.02097    0.574558    1.49299    4.90703    4.90703    6.22109
segsites: 7
positions:	0	0.166666666666667	0.333333333333333	0.5	0.666666666666667	0.833333333333333	1
0000000
1000010
1000000
1000000
1000000
1000000
1000000
1000000
1000001
1011100
1011101
1111101
1011101
1111101
1011101
1011101

//    78    1.58854    1.58854    111    56    22    0.795745    1.02097    0.574558    1.49299    4.90703    4.90703    6.22109
segsites: 13
positions:	0	0.0833333333333333	0.166666666666667	0.25	0.333333333333333	0.416666666666667	0.5	0.583333333333333	0.666666666666667	0.75	0.833333333333333	0.916666666666667	1
0000000000000
0000000001000
0000000001000
0000000001000
1100011111000
0100011111000
0100011111000
0100011111000
0001000011100
0100000011110
0010100011101
0000000011100
0000100011100
0100000011100
0000100011110
0000000011110

//    78    1.58854    1.58854    111    56    22    0.795745    1.02097    0.574558    1.49299    4.90703    4.90703    6.22109
segsites: 10
positions:	0	0.111111111111111	0.222222222222222	0.333333333333333	0.444444444444444	0.555555555555556	0.666666666666667	0.777777777777778	0.888888888888889	1
0000000000
0000000000
0000000000
0010000000
1000000000
0000000000
0000000000
0010000000
0101101101
0001101111
0001101101
0001101101
0001101111
0001101111
0001101101
0001111101

//    78    1.58854    1.58854    111    56    22    0.795745    1.02097    0.574558    1.49299    4.90703    4.90703    6.22109
segsites: 10
positions:	0	0.111111111111111	0.222222222222222	0.333333333333333	0.444444444444444	0.555555555555556	0.666666666666667	0.777777777777778	0.888888888888889	1
0000000000
0000000000
0000000010
0000100000
0000000000
0000000001
0000010000
0000000000
0100001000
0100001000
0000001000
0100000000
0000000000
0100000000
1000001000
0011001100

//    78    1.58854    1.58854    111    56    22    0.795745    1.02097    0.574558    1.49299    4.90703    4.90703    6.22109
segsites: 6
positions:	0	0.2	0.4	0.6	0.8	1
000000
001100
000000
000010
000000
010010
000000
100010
000000
000110
000000
010010
000000
110110
000101
100100

//    78    1.58854    1.58854    111    56    22    0.795745    1.02097    0.574558    1.49299    4.90703    4.90703    6.22109
segsites: 20
positions:	0	0.0526315789473684	0.105263157894737	0.157894736842105	0.210526315789474	0.263157894736842	0.315789473684211	0.368421052631579	0.421052631578947	0.473684210526316	0.526315789473684	0.578947368421053	0.631578947368421	0.684210526315789	0.736842105263158	0.789473684210526	0.842105263157895	0.894736842105263	0.947368421052632	1
00000000000000000000
00000000000000000000
10101000000001110110
01001010000101110100
11101000000100110111
11101010000100110110
10100000000001010110
01001010000100000000
00011100000001001010
00001001110100100000
10101010001101110110
11101010000101110110
11101010000101110110
11101010000100110110
11101000000101110111
11101010000110110110

//    78    1.58854    1.58854    111    56    22    0.795745    1.02097    0.574558    1.49299    4.90703    4.90703    6.22109
segsites: 9
positions:	0	0.125	0.25	0.375	0.5	0.625	0.75	0.875	1
000000000
000000000
000010101
101000000
000011101
101110111
000010101
000010001
000010000
000010000
000010000
000010000
000011000
000010000
000011001
010010000

//    78    1.58854    1.58854    111    56    22    0.795745    1.02097    0.574558    1.49299    4.90703    4.90703    6.22109
segsites: 6
positions:	0	0.2	0.4	0.6	0.8	1
000000
000111
000111
100111
000111
001111
000111
000111
010000
000111
010001
000111
000000
000011
000111
000111

//    78    1.58854    1.58854    111    56    22    0.795745    1.02097    0.574558    1.49299    4.90703    4.90703    6.22109
segsites: 62
positions:	0	0.0163934426229508	0.0327868852459016	0.0491803278688525	0.0655737704918033	0.0819672131147541	0.0983606557377049	0.114754098360656	0.131147540983607	0.147540983606557	0.163934426229508	0.180327868852459	0.19672131147541	0.213114754098361	0.229508196721311	0.245901639344262	0.262295081967213	0.278688524590164	0.295081967213115	0.311475409836066	0.327868852459016	0.344262295081967	0.360655737704918	0.377049180327869	0.39344262295082	0.409836065573771	0.426229508196721	0.442622950819672	0.459016393442623	0.475409836065574	0.491803278688525	0.508196721311475	0.524590163934426	0.540983606557377	0.557377049180328	0.573770491803279	0.590163934426229	0.60655737704918	0.622950819672131	0.639344262295082	0.655737704918033	0.672131147540984	0.688524590163934	0.704918032786885	0.721311475409836	0.737704918032787	0.754098360655738	0.770491803278689	0.786885245901639	0.80327868852459	0.819672131147541	0.836065573770492	0.852459016393443	0.868852459016394	0.885245901639344	0.901639344262295	0.918032786885246	0.934426229508197	0.950819672131148	0.967213114754098	0.983606557377049	1
00000000000000000000000000000000000000000000000000000000000000
00001000000000110000000000000100000000000000000000000000000000
00000000010000100100000000101000010010000010000000000000000000
00000000010000110000000000000000011010000010000000010000000000
01000000000000000000000000001010010010001010000100000000000000
01000000010000110000000000001000010111000010000010111010011000
01000000000000000000000000001000010010001110000000000000000000
01000000010000110000001000001000001010000010000010100010011000
01000000010100100000000110011000110010001010100100000000000000
00110000010100100000000001011000010110000010010010110010011000
01000000000000000000010000101000010010101010000100000000100100
01000000010010101000000000001000010000000010000010110010011000
11000000000000100100000100001000010000001010001001000100000000
11000000000000101000000001001000010000001010000010100010011010
00000110101001100010010110001010010010001011100000000000000000
00110001010000100001100001011001010110010010010010101011011001

//    78    1.58854    1.58854    111    56    22    0.795745    1.02097    0.574558    1.49299    4.90703    4.90703    6.22109
segsites: 4
positions:	0	0.333333333333333	0.666666666666667	1
0000
0000
0000
0000
1101
1100
1100
1110
0100
0100
0100
0100
0100
0100
0100
1100

//    78    1.58854    1.58854    111    56    22    0.795745    1.02097    0.574558    1.49299    4.90703    4.90703    6.22109
segsites: 4
positions:	0	0.333333333333333	0.666666666666667	1
0000
0100
0000
0000
0000
1100
0000
0100
0101
0101
0101
0101
0101
0111
0101
0101

//    78    1.58854    1.58854    111    56    22    0.795745    1.02097    0.574558    1.49299    4.90703    4.90703    6.22109
segsites: 11
positions:	0	0.1	0.2	0.3	0.4	0.5	0.6	0.7	0.8	0.9	1
00000000000
10111010000
01000001000
10000010000
01000000011
10100110100
01000000010
10100000000
11000000011
10100110000
00100001111
00100000111
00100001111
00111111110
01100100111
01100100111

//    78    1.58854    1.58854    111    56    22    0.795745    1.02097    0.574558    1.49299    4.90703    4.90703    6.22109
segsites: 17
positions:	0	0.0625	0.125	0.1875	0.25	0.3125	0.375	0.4375	0.5	0.5625	0.625	0.6875	0.75	0.8125	0.875	0.9375	1
00000000000000000
10000000000010000
10010000001000000
10000010000010000
10000000000000000
10000001000110000
10000000000000000
10000000000010000
10101000001000000
10000000110010000
10000000000000000
10000100000011010
10000000001000000
11000000000010100
00001000000010000
10000000000010101

//    78    1.58854    1.58854    111    56    22    0.795745    1.02097    0.574558    1.49299    4.90703    4.90703    6.22109
segsites: 23
positions:	0	0.0454545454545455	0.0909090909090909	0.136363636363636	0.181818181818182	0.227272727272727	0.272727272727273	0.318181818181818	0.363636363636364	0.409090909090909	0.454545454545455	0.5	0.545454545454545	0.590909090909091	0.636363636363636	0.681818181818182	0.727272727272727	0.772727272727273	0.818181818181818	0.863636363636364	0.909090909090909	0.954545454545455	1
00000000000000000000000
00000000000000100000100
11110111010100010010011
11110101010100010010011
00000000000001010110011
00000000010100000000011
00000010000000010010011
00001101010100000000100
00000000100000010010000
00000000000000000000000
00100010000001000100000
00000100010100000000000
00000010000000010010011
00000101010100101000001
00000010011010000001011
00000100010100000000000

//    78    1.58854    1.58854    111    56    22    0.795745    1.02097    0.574558    1.49299    4.90703    4.90703    6.22109
segsites: 2
positions:	0	1
00
00
00
10
00
00
01
00
00
00
00
00
00
00
00
00

//    78    1.58854    1.58854    111    56    22    0.795745    1.02097    0.574558    1.49299    4.90703    4.90703    6.22109
segsites: 17
positions:	0	0.0625	0.125	0.1875	0.25	0.3125	0.375	0.4375	0.5	0.5625	0.625	0.6875	0.75	0.8125	0.875	0.9375	1
00000000000000000
00000000001000001
01000010010011100
10011100100100000
01000011010011100
10011100100100010
00000000000000000
00000000000000000
11011111110111110
11011110110111110
11011111110111110
11011110110111110
11011111110111110
11011110110111110
11011111110111110
11111110110111110

//    78    1.58854    1.58854    111    56    22    0.795745    1.02097    0.574558    1.49299    4.90703    4.90703    6.22109
segsites: 10
positions:	0	0.111111111111111	0.222222222222222	0.333333333333333	0.444444444444444	0.555555555555556	0.666666666666667	0.777777777777778	0.888888888888889	1
0000000000
1000001000
1001000000
1000000000
1001000000
1001000000
0001110100
0000001000
1001110000
1001110000
0001110000
1001111000
0011110010
0110101001
0001110010
1001101001

//    78    1.58854    1.58854    111    56    22    0.795745    1.02097    0.574558    1.49299    4.90703    4.90703    6.22109
segsites: 3
positions:	0	0.5	1
000
000
000
000
000
000
000
000
000
000
011
000
010
100
000
000

//    78    1.58854    1.58854    111    56    22    0.795745    1.02097    0.574558    1.49299    4.90703    4.90703    6.22109
segsites: 4
positions:	0	0.333333333333333	0.666666666666667	1
0000
0011
0000
0011
0011
0011
0000
0011
0000
0011
0011
1111
0011
0011
0000
0011

//    78    1.58854    1.58854    111    56    22    0.795745    1.02097    0.574558    1.49299    4.90703    4.90703    6.22109
segsites: 10
positions:	0	0.111111111111111	0.222222222222222	0.333333333333333	0.444444444444444	0.555555555555556	0.666666666666667	0.777777777777778	0.888888888888889	1
0000000000
0000001100
0000000000
0000001100
0001100000
0101000101
0000000000
0001000101
0011000101
1001000101
0001010111
0101000111
0001000101
0101000111
0001000101
0101000111

//    78    1.58854    1.58854    111    56    22    0.795745    1.02097    0.574558    1.49299    4.90703    4.90703    6.22109
segsites: 4
positions:	0	0.333333333333333	0.666666666666667	1
0000
0000
0000
0000
0000
1000
0000
0000
0011
0001
0000
0001
0000
0001
0001
0101

//    78    1.58854    1.58854    111    56    22    0.795745    1.02097    0.574558    1.49299    4.90703    4.90703    6.22109
segsites: 3
positions:	0	0.5	1
000
000
000
000
000
000
000
000
110
110
111
000
110
110
110
110

//    78    1.58854    1.58854    111    56    22    0.795745    1.02097    0.574558    1.49299    4.90703    4.90703    6.22109
segsites: 10
positions:	0	0.111111111111111	0.222222222222222	0.333333333333333	0.444444444444444	0.555555555555556	0.666666666666667	0.777777777777778	0.888888888888889	1
0000000000
0100010000
0000000000
0000100000
0000000000
0000000100
0000000000
0000100000
1011000001
1011000001
0011001001
1011000011
1011000001
1011000001
1011000001
1010000001

//    78    1.58854    1.58854    111    56    22    0.795745    1.02097    0.574558    1.49299    4.90703    4.90703    6.22109
segsites: 2
positions:	0	1
00
00
00
00
00
00
00
00
00
00
00
00
00
01
00
10

//    78    1.58854    1.58854    111    56    22    0.795745    1.02097    0.574558    1.49299    4.90703    4.90703    6.22109
segsites: 20
positions:	0	0.0526315789473684	0.105263157894737	0.157894736842105	0.210526315789474	0.263157894736842	0.315789473684211	0.368421052631579	0.421052631578947	0.473684210526316	0.526315789473684	0.578947368421053	0.631578947368421	0.684210526315789	0.736842105263158	0.789473684210526	0.842105263157895	0.894736842105263	0.947368421052632	1
00000000000000000000
00010000011000000100
00011000110000010100
00010001010000000110
01010010010000000000
00010010010000100110
00000000000000000000
00000000010000000100
11010010010000000000
00010000010100100000
10010010010001000000
00110000011110000110
00010010010000001000
00110010010000100101
01010010010000000000
00010100010000000100

//    78    1.58854    1.58854    111    56    22    0.795745    1.02097    0.574558    1.49299    4.90703    4.90703    6.22109
segsites: 24
positions:	0	0.0434782608695652	0.0869565217391304	0.130434782608696	0.173913043478261	0.217391304347826	0.260869565217391	0.304347826086957	0.347826086956522	0.391304347826087	0.434782608695652	0.478260869565217	0.521739130434783	0.565217391304348	0.608695652173913	0.652173913043478	0.695652173913043	0.739130434782609	0.782608695652174	0.826086956521739	0.869565217391304	0.91304347826087	0.956521739130435	1
000000000000000000000000
110000000001000000000011
000000010000110010111100
010000000010000001000010
010000010000110010011000
010000010011000000011000
000000110000110000111000
010000010111000001001010
000000110000110000111000
010000010011000001000010
011000010010110011111000
010000010010110001111000
010000011000110010111000
010100000011000001000000
011010011001011000000000
011001010011000100000010

//    78    1.58854    1.58854    111    56    22    0.795745    1.02097    0.574558    1.49299    4.90703    4.90703    6.22109
segsites: 12
positions:	0	0.0909090909090909	0.181818181818182	0.272727272727273	0.363636363636364	0.454545454545455	0.545454545454545	0.636363636363636	0.727272727272727	0.818181818181818	0.909090909090909	1
000000000000
101000000100
001000010101
101000010101
101000010101
101000010101
101000010101
101000010101
001000010100
101000000101
001110100101
001110100101
111000010000
101000000111
001010100100
101101101101

//    78    1.58854    1.58854    111    56    22    0.795745    1.02097    0.574558    1.49299    4.90703    4.90703    6.22109
segsites: 7
positions:	0	0.166666666666667	0.333333333333333	0.5	0.666666666666667	0.833333333333333	1
0000000
0000100
0010100
0101110
0000100
0100100
0000100
0000100
0000100
1100100
0001100
0001100
0000101
0000100
0000100
0000100

//    78    1.58854    1.58854    111    56    22    0.795745    1.02097    0.574558    1.49299    4.90703    4.90703    6.22109
segsites: 4
positions:	0	0.333333333333333	0.666666666666667	1
0000
0000
0000
0000
0000
0000
0000
0000
1001
0100
0000
0000
0010
0000
0010
0000

//    78    1.58854    1.58854    111    56    22    0.795745    1.02097    0.574558    1.49299    4.90703    4.90703    6.22109
segsites: 5
positions:	0	0.25	0.5	0.75	1
00000
00100
00100
01100
01100
01100
01100
11100
00100
01110
00100
00100
00100
00100
00101
00100

//    78    1.58854    1.58854    111    56    22    0.795745    1.02097    0.574558    1.49299    4.90703    4.90703    6.22109
segsites: 4
positions:	0	0.333333333333333	0.666666666666667	1
0000
1000
0000
0011
0000
0000
0000
0001
0000
0000
0000
0000
0000
0001
0100
1000

//    78    1.58854    1.58854    111    56    22    0.795745    1.02097    0.574558    1.49299    4.90703    4.90703    6.22109
segsites: 5
positions:	0	0.25	0.5	0.75	1
00000
01000
00010
11000
00000
00000
00010
00001
00000
01000
00000
01001
00000
01100
00010
01001

//    78    1.58854    1.58854    111    56    22    0.795745    1.02097    0.574558    1.49299    4.90703    4.90703    6.22109
segsites: 11
positions:	0	0.1	0.2	0.3	0.4	0.5	0.6	0.7	0.8	0.9	1
00000000000
00000000000
00000000101
00000110010
00000000000
10000000000
00000100100
11010110000
00000001000
00000001000
00000001000
00000000000
00100001000
11011100000
00000110100
00000110100

//    78    1.58854    1.58854    111    56    22    0.795745    1.02097    0.574558    1.49299    4.90703    4.90703    6.22109
segsites: 11
positions:	0	0.1	0.2	0.3	0.4	0.5	0.6	0.7	0.8	0.9	1
00000000000
01100001000
00010001010
00100001000
01110000000
01100001000
00110001000
01110001000
00110001000
01100001000
10100001000
00100001100
00100111001
00101011000
00100001001
00100011000

//    78    1.58854    1.58854    111    56    22    0.795745    1.02097    0.574558    1.49299    4.90703    4.90703    6.22109
segsites: 8
positions:	0	0.142857142857143	0.285714285714286	0.428571428571429	0.571428571428571	0.714285714285714	0.857142857142857	1
00000000
00000000
00000010
00100100
00010010
00000000
00000000
01000000
00100100
00100100
00000000
00000100
00000000
00000100
10001000
00000101

//    78    1.58854    1.58854    111    56    22    0.795745    1.02097    0.574558    1.49299    4.90703    4.90703    6.22109
segsites: 23
positions:	0	0.0454545454545455	0.0909090909090909	0.136363636363636	0.181818181818182	0.227272727272727	0.272727272727273	0.318181818181818	0.363636363636364	0.409090909090909	0.454545454545455	0.5	0.545454545454545	0.590909090909091	0.636363636363636	0.681818181818182	0.727272727272727	0.772727272727273	0.818181818181818	0.863636363636364	0.909090909090909	0.954545454545455	1
00000000000000000000000
01000000000000000000000
00000000000011000000100
00000000110100100010010
10000000000000000000000
00000000000000000000000
00000000000000000000000
00000000000000000000000
01001110000000001100001
01001100000000001000000
01101101000000001100001
01011100000000001000000
01001100000000001000000
01001100000000010000000
01001111000000001000101
01000100001000001001000

//    78    1.58854    1.58854    111    56    22    0.795745    1.02097    0.574558    1.49299    4.90703    4.90703    6.22109
segsites: 7
positions:	0	0.166666666666667	0.333333333333333	0.5	0.666666666666667	0.833333333333333	1
0000000
0000000
0000100
0000100
0000000
0000000
0000000
0000100
1000000
1000000
0010010
0000000
1001000
0100100
0000101
0000100

//    78    1.58854    1.58854    111    56    22    0.795745    1.02097    0.574558    1.49299    4.90703    4.90703    6.22109
segsites: 3
positions:	0	0.5	1
000
000
000
000
010
000
110
000
010
010
010
011
010
010
010
010

//    78    1.58854    1.58854    111    56    22    0.795745    1.02097    0.574558    1.49299    4.90703    4.90703    6.22109
segsites: 18
positions:	0	0.0588235294117647	0.117647058823529	0.176470588235294	0.235294117647059	0.294117647058824	0.352941176470588	0.411764705882353	0.470588235294118	0.529411764705882	0.588235294117647	0.647058823529412	0.705882352941176	0.764705882352941	0.823529411764706	0.882352941176471	0.941176470588235	1
000000000000000000
000010000000010000
000000000000000000
000010000000010000
000010000000010000
000010000000010000
010100001101010110
000011110000111001
010101110111111111
010101110000111111
110101110101111111
011101110101111111
011101110101111111
011101110101111111
010101000111111111
011101110000111111

//    78    1.58854    1.58854    111    56    22    0.795745    1.02097    0.574558    1.49299    4.90703    4.90703    6.22109
segsites: 25
positions:	0	0.0416666666666667	0.0833333333333333	0.125	0.166666666666667	0.208333333333333	0.25	0.291666666666667	0.333333333333333	0.375	0.416666666666667	0.458333333333333	0.5	0.541666666666667	0.583333333333333	0.625	0.666666666666667	0.708333333333333	0.75	0.791666666666667	0.833333333333333	0.875	0.916666666666667	0.958333333333333	1
0000000000000000000000000
0000110000000000001100111
0000000000100000000100001
0000100000000000001100101
0000101000101000000110000
0000100000100000000100001
1000100000101000000100001
0000100000000000001100001
0111100011110101111100001
0000100011110001111101011
0000100001110001111101001
0000100001100000111101001
0000100111110001111101000
0000100001110001111101011
0100100011110001111100000
0000100001110010111101000

//    78    1.58854    1.58854    111    56    22    0.795745    1.02097    0.574558    1.49299    4.90703    4.90703    6.22109
segsites: 10
positions:	0	0.111111111111111	0.222222222222222	0.333333333333333	0.444444444444444	0.555555555555556	0.666666666666667	0.777777777777778	0.888888888888889	1
0000000000
0000000000
1000001000
0000001010
0000001000
0000001000
0000101000
0000001010
0110101010
0001011110
0011011110
0011011110
0011011111
0011011110
0011011110
0011011110

//    78    1.58854    1.58854    111    56    22    0.795745    1.02097    0.574558    1.49299    4.90703    4.90703    6.22109
segsites: 4
positions:	0	0.333333333333333	0.666666666666667	1
0000
0000
0100
0000
0000
0000
0000
0000
0000
0001
0000
0000
1000
0011
0001
0001

//    78    1.58854    1.58854    111    56    22    0.795745    1.02097    0.574558    1.49299    4.90703    4.90703    6.22109
segsites: 2
positions:	0	1
00
00
10
00
00
00
00
00
00
00
00
00
00
00
00
01

//    78    1.58854    1.58854    111    56    22    0.795745    1.02097    0.574558    1.49299    4.90703    4.90703    6.22109
segsites: 6
positions:	0	0.2	0.4	0.6	0.8	1
000000
000011
000010
000010
011000
000000
000000
100001
000000
100010
001000
100001
001000
000100
100000
100001

//    78    1.58854    1.58854    111    56    22    0.795745    1.02097    0.574558    1.49299    4.90703    4.90703    6.22109
segsites: 9
positions:	0	0.125	0.25	0.375	0.5	0.625	0.75	0.875	1
000000000
000000000
000000000
000000000
000000000
000000000
000001010
110000000
000000100
000000000
000101010
111000000
000000000
000000001
000000000
000010000

//    78    1.58854    1.58854    111    56    22    0.795745    1.02097    0.574558    1.49299    4.90703    4.90703    6.22109
segsites: 4
positions:	0	0.333333333333333	0.666666666666667	1
0000
0010
0010
0010
0101
0000
1000
1000
0000
0000
0000
0000
0000
0010
0000
0000

//    78    1.58854    1.58854    111    56    22    0.795745    1.02097    0.574558    1.49299    4.90703    4.90703    6.22109
segsites: 6
positions:	0	0.2	0.4	0.6	0.8	1
000000
000000
000000
000000
000001
000100
000000
111100
011110
011100
011100
011100
011110
011100
000110
011100

//    78    1.58854    1.58854    111    56    22    0.795745    1.02097    0.574558    1.49299    4.90703    4.90703    6.22109
segsites: 2
positions:	0	1
00
00
00
11
10
11
10
10
00
11
00
01
00
10
00
00

//    78    1.58854    1.58854    111    56    22    0.795745    1.02097    0.574558    1.49299    4.90703    4.90703    6.22109
segsites: 4
positions:	0	0.333333333333333	0.666666666666667	1
0000
0111
1101
0101
1101
0101
1101
0101
0010
0010
0010
0010
0010
0010
0010
0010

//    78    1.58854    1.58854    111    56    22    0.795745    1.02097    0.574558    1.49299    4.90703    4.90703    6.22109
segsites: 7
positions:	0	0.166666666666667	0.333333333333333	0.5	0.666666666666667	0.833333333333333	1
0000000
0000100
0000000
0000000
0000000
0000000
0101000
1010010
0000001
0000100
0000000
0000000
0000000
1000010
1001000
1010000

//    78    1.58854    1.58854    111    56    22    0.795745    1.02097    0.574558    1.49299    4.90703    4.90703    6.22109
segsites: 28
positions:	0	0.037037037037037	0.0740740740740741	0.111111111111111	0.148148148148148	0.185185185185185	0.222222222222222	0.259259259259259	0.296296296296296	0.333333333333333	0.37037037037037	0.407407407407407	0.444444444444444	0.481481481481481	0.518518518518518	0.555555555555556	0.592592592592593	0.62962962962963	0.666666666666667	0.703703703703704	0.740740740740741	0.777777777777778	0.814814814814815	0.851851851851852	0.888888888888889	0.925925925925926	0.962962962962963	1
0000000000000000000000000000
0000000000000010000000100000
0110010000000000000000000000
0100010000010000010000000000
0000000111111001100111001001
0100110101011000100000000001
0000010000000000000000000000
0101010000000000000000000000
0100010000000000000000000000
0100010000000000000000000000
0010000000000000000000010000
0100010000010000010000000000
0110010000010001000000100000
0110010000011000110000100000
0010001001000100001000001011
1000100100011000100000000100

//    78    1.58854    1.58854    111    56    22    0.795745    1.02097    0.574558    1.49299    4.90703    4.90703    6.22109
segsites: 4
positions:	0	0.333333333333333	0.666666666666667	1
0000
0100
0000
1100
1000
1000
1000
1000
0000
0101
0000
1100
0000
0000
0000
0110

//    78    1.58854    1.58854    111    56    22    0.795745    1.02097    0.574558    1.49299    4.90703    4.90703    6.22109
segsites: 14
positions:	0	0.0769230769230769	0.153846153846154	0.230769230769231	0.307692307692308	0.384615384615385	0.461538461538462	0.538461538461539	0.615384615384615	0.692307692307692	0.769230769230769	0.846153846153846	0.923076923076923	1
00000000000000
00000100000010
00101010000000
10001010000000
00000000000100
00000000000000
00000000110000
00000000000000
01001010000001
10001010000000
10101011000000
10101011000000
00001000011001
00010010000001
00001010000001
00000010000000

//    78    1.58854    1.58854    111    56    22    0.795745    1.02097    0.574558    1.49299    4.90703    4.90703    6.22109
segsites: 12
positions:	0	0.0909090909090909	0.181818181818182	0.272727272727273	0.363636363636364	0.454545454545455	0.545454545454545	0.636363636363636	0.727272727272727	0.818181818181818	0.909090909090909	1
000000000000
000000000000
000000000000
000000000000
000001010000
000010110000
001000011000
000100010111
001000010000
000100010101
001100010000
001100010101
001000010000
010100010101
100000011000
000000010000

//    78    1.58854    1.58854    111    56    22    0.795745    1.02097    0.574558    1.49299    4.90703    4.90703    6.22109
segsites: 15
positions:	0	0.0714285714285714	0.142857142857143	0.214285714285714	0.285714285714286	0.357142857142857	0.428571428571429	0.5	0.571428571428571	0.642857142857143	0.714285714285714	0.785714285714286	0.857142857142857	0.928571428571428	1
000000000000000
000000000111111
000000000000010
000001000111111
000000000111010
000001000111011
000000010000010
000001000111111
000000000000010
000000100111111
000000000111011
001110000111011
010000000010011
000001001111011
000000000111010
100000000111011

//    78    1.58854    1.58854    111    56    22    0.795745    1.02097    0.574558    1.49299    4.90703    4.90703    6.22109
segsites: 9
positions:	0	0.125	0.25	0.375	0.5	0.625	0.75	0.875	1
000000000
000000010
000000100
000100000
011000000
000011001
000000000
000000000
001000000
000100000
001000000
000010010
000000000
000000000
101000000
000010010

//    78    1.58854    1.58854    111    56    22    0.795745    1.02097    0.574558    1.49299    4.90703    4.90703    6.22109
segsites: 14
positions:	0	0.0769230769230769	0.153846153846154	0.230769230769231	0.307692307692308	0.384615384615385	0.461538461538462	0.538461538461539	0.615384615384615	0.692307692307692	0.769230769230769	0.846153846153846	0.923076923076923	1
00000000000000
11101001000001
00100000000000
00100000000000
00100010000010
11111000000101
11111010000111
11111010000111
11001010001011
11111001010101
11111010000110
11111010000111
11001010000011
11111001000101
00000000000001
11101101100001

//    78    1.58854    1.58854    111    56    22    0.795745    1.02097    0.574558    1.49299    4.90703    4.90703    6.22109
segsites: 13
positions:	0	0.0833333333333333	0.166666666666667	0.25	0.333333333333333	0.416666666666667	0.5	0.583333333333333	0.666666666666667	0.75	0.833333333333333	0.916666666666667	1
0000000000000
1001110000000
1110101010001
1010100000010
1000101000000
1000101000000
1110101010000
1000100000000
1010101010100
1000101000010
1000101000000
1000101000000
1010101111000
1000110000000
0000001000000
1000110000000

//    78    1.58854    1.58854    111    56    22    0.795745    1.02097    0.574558    1.49299    4.90703    4.90703    6.22109
segsites: 9
positions:	0	0.125	0.25	0.375	0.5	0.625	0.75	0.875	1
000000000
000000000
100000100
000000000
100000000
000000000
000110000
000000000
010000000
000000000
110000000
001001010
010000000
011001011
100000000
100001000

//    78    1.58854    1.58854    111    56    22    0.795745    1.02097    0.574558    1.49299    4.90703    4.90703    6.22109
segsites: 5
positions:	0	0.25	0.5	0.75	1
00000
10000
11010
10000
10010
10000
10000
10000
10010
10010
10010
10010
10111
10010
10010
10010

//    78    1.58854    1.58854    111    56    22    0.795745    1.02097    0.574558    1.49299    4.90703    4.90703    6.22109
segsites: 20
positions:	0	0.0526315789473684	0.105263157894737	0.157894736842105	0.210526315789474	0.263157894736842	0.315789473684211	0.368421052631579	0.421052631578947	0.473684210526316	0.526315789473684	0.578947368421053	0.631578947368421	0.684210526315789	0.736842105263158	0.789473684210526	0.842105263157895	0.894736842105263	0.947368421052632	1
00000000000000000000
10000000000000001100
00000000001000000000
00000000010100001100
00001000000010000000
00000000000000001100
00001000001000100010
00000000110000011100
01010001001000011010
00100000110000011000
00000100000000011000
00000010000001011000
00001000001000111010
00001000110000011001
00000000001000001000
00000000010000011000

//    78    1.58854    1.58854    111    56    22    0.795745    1.02097    0.574558    1.49299    4.90703    4.90703    6.22109
segsites: 9
positions:	0	0.125	0.25	0.375	0.5	0.625	0.75	0.875	1
000000000
000000000
000100000
000100000
000100000
000111100
000000000
000000000
000000000
110000000
001100000
000000100
000100000
110110000
000000010
000000001

//    78    1.58854    1.58854    111    56    22    0.795745    1.02097    0.574558    1.49299    4.90703    4.90703    6.22109
segsites: 15
positions:	0	0.0714285714285714	0.142857142857143	0.214285714285714	0.285714285714286	0.357142857142857	0.428571428571429	0.5	0.571428571428571	0.642857142857143	0.714285714285714	0.785714285714286	0.857142857142857	0.928571428571428	1
000000000000000
001001000100101
000000000000000
001100000100101
000000011000100
000000000100110
000000010000100
011010000000100
001000000000100
001000000100100
001000000110100
101000000111110
001000000000100
001001100101100
001000000000100
001000000110100

//    78    1.58854    1.58854    111    56    22    0.795745    1.02097    0.574558    1.49299    4.90703    4.90703    6.22109
segsites: 8
positions:	0	0.142857142857143	0.285714285714286	0.428571428571429	0.571428571428571	0.714285714285714	0.857142857142857	1
00000000
00000001
10100000
00000101
00000000
00001000
10100100
10100100
10100100
10100100
10110100
10100100
10110100
11100100
10100100
10100110

//    78    1.58854    1.58854    111    56    22    0.795745    1.02097    0.574558    1.49299    4.90703    4.90703    6.22109
segsites: 11
positions:	0	0.1	0.2	0.3	0.4	0.5	0.6	0.7	0.8	0.9	1
00000000000
00000001000
00000000000
00000000000
11101000000
00000110010
11001000000
00000010010
11101110010
11101110010
11101110010
11101110010
11001000011
10011010110
11001000011
10010010010

//    78    1.58854    1.58854    111    56    22    0.795745    1.02097    0.574558    1.49299    4.90703    4.90703    6.22109
segsites: 10
positions:	0	0.111111111111111	0.222222222222222	0.333333333333333	0.444444444444444	0.555555555555556	0.666666666666667	0.777777777777778	0.888888888888889	1
0000000000
0001100001
0000010000
0000100100
1100000000
0010100000
0000100000
0000100000
1100000000
0010100000
1110010000
1111000000
1110010010
1110001000
1110010000
1110000000

//    78    1.58854    1.58854    111    56    22    0.795745    1.02097    0.574558    1.49299    4.90703    4.90703    6.22109
segsites: 6
positions:	0	0.2	0.4	0.6	0.8	1
000000
000100
000000
000000
000001
001000
100000
001000
101000
101000
111000
101000
101000
101000
101010
101000

//    78    1.58854    1.58854    111    56    22    0.795745    1.02097    0.574558    1.49299    4.90703    4.90703    6.22109
segsites: 7
positions:	0	0.166666666666667	0.333333333333333	0.5	0.666666666666667	0.833333333333333	1
0000000
0000000
0100000
0000000
0000000
0000000
0000010
0000000
0001100
0001100
0001100
0001100
1000000
0010101
0000000
0001100

//    78    1.58854    1.58854    111    56    22    0.795745    1.02097    0.574558    1.49299    4.90703    4.90703    6.22109
segsites: 4
positions:	0	0.333333333333333	0.666666666666667	1
0000
0001
0000
1100
1000
1000
0000
0001
1100
1100
1100
1100
1100
1100
1100
1110

//    78    1.58854    1.58854    111    56    22    0.795745    1.02097    0.574558    1.49299    4.90703    4.90703    6.22109
segsites: 13
positions:	0	0.0833333333333333	0.166666666666667	0.25	0.333333333333333	0.416666666666667	0.5	0.583333333333333	0.666666666666667	0.75	0.833333333333333	0.916666666666667	1
0000000000000
0101000000010
0000000000000
0001010100010
1001000000010
0001000001010
0001100000010
0001100000010
0001000000010
0001000000011
0101001000010
0101000000110
0001000100010
0101000110010
0011000000010
0101010001010

//    78    1.58854    1.58854    111    56    22    0.795745    1.02097    0.574558    1.49299    4.90703    4.90703    6.22109
segsites: 16
positions:	0	0.0666666666666667	0.133333333333333	0.2	0.266666666666667	0.333333333333333	0.4	0.466666666666667	0.533333333333333	0.6	0.666666666666667	0.733333333333333	0.8	0.866666666666667	0.933333333333333	1
0000000000000000
0000011000000001
0000000000000101
0100010000010001
0000000000000101
0000000011100001
0000000100000101
0100010000000011
0100010000000001
0100010000000001
0000000000001001
0001001000000001
1010000000001101
0000100000000001
0000000000000101
0000000000000101

//    78    1.58854    1.58854    111    56    22    0.795745    1.02097    0.574558    1.49299    4.90703    4.90703    6.22109
segsites: 13
positions:	0	0.0833333333333333	0.166666666666667	0.25	0.333333333333333	0.416666666666667	0.5	0.583333333333333	0.666666666666667	0.75	0.833333333333333	0.916666666666667	1
0000000000000
0010000000111
0100000000010
0000000010011
0000000000010
0000000000011
0000000000010
0000000000011
0101100000011
0010000010011
0011011100011
0011000000011
0011011101011
0011011000011
1101000010011
0010000010011

//    78    1.58854    1.58854    111    56    22    0.795745    1.02097    0.574558    1.49299    4.90703    4.90703    6.22109
segsites: 4
positions:	0	0.333333333333333	0.666666666666667	1
0000
0100
0000
0100
0000
1100
0000
0101
0000
0000
0000
0110
0000
0100
0000
0100

//    78    1.58854    1.58854    111    56    22    0.795745    1.02097    0.574558    1.49299    4.90703    4.90703    6.22109
segsites: 9
positions:	0	0.125	0.25	0.375	0.5	0.625	0.75	0.875	1
000000000
000000000
000000100
000001000
000100100
000000000
000000100
000000000
110010110
000000101
000000100
000000101
000000100
000000000
001000100
000000100

//    78    1.58854    1.58854    111    56    22    0.795745    1.02097    0.574558    1.49299    4.90703    4.90703    6.22109
segsites: 4
positions:	0	0.333333333333333	0.666666666666667	1
0000
0000
0000
0000
0000
0000
0110
1000
1111
1110
1010
1010
1111
1100
1110
1110

//    78    1.58854    1.58854    111    56    22    0.795745    1.02097    0.574558    1.49299    4.90703    4.90703    6.22109
segsites: 14
positions:	0	0.0769230769230769	0.153846153846154	0.230769230769231	0.307692307692308	0.384615384615385	0.461538461538462	0.538461538461539	0.615384615384615	0.692307692307692	0.769230769230769	0.846153846153846	0.923076923076923	1
00000000000000
00001000001001
01000000011000
01000000001001
00000000011000
00000000001000
00000000001000
00001000001001
00001001101000
10001000001000
00100000001010
00000010001000
00001100001100
00001000001001
01010000001000
01000000001000

//    78    1.58854    1.58854    111    56    22    0.795745    1.02097    0.574558    1.49299    4.90703    4.90703    6.22109
segsites: 10
positions:	0	0.111111111111111	0.222222222222222	0.333333333333333	0.444444444444444	0.555555555555556	0.666666666666667	0.777777777777778	0.888888888888889	1
0000000000
0110000001
1100000010
1100000000
0001000000
0110011000
0000000010
1110000100
0000000000
1110010000
0000000000
1110000000
0000000000
1110000000
0001100000
1110011000

//    78    1.58854    1.58854    111    56    22    0.795745    1.02097    0.574558    1.49299    4.90703    4.90703    6.22109
segsites: 18
positions:	0	0.0588235294117647	0.117647058823529	0.176470588235294	0.235294117647059	0.294117647058824	0.352941176470588	0.411764705882353	0.470588235294118	0.529411764705882	0.588235294117647	0.647058823529412	0.705882352941176	0.764705882352941	0.823529411764706	0.882352941176471	0.941176470588235	1
000000000000000000
000000000100010000
010000000000000100
001100000000000100
000000000000000010
000000000100001000
000000000000000110
000010001001010100
000000000000000110
000000000000010101
100000010000000000
000000000000010100
000000100010000100
000001100000100100
000000000000010110
000100000000010100

//    78    1.58854    1.58854    111    56    22    0.795745    1.02097    0.574558    1.49299    4.90703    4.90703    6.22109
segsites: 7
positions:	0	0.166666666666667	0.333333333333333	0.5	0.666666666666667	0.833333333333333	1
0000000
0000000
0000100
0000100
0000100
0000100
0000100
1000100
0101100
0001100
0000100
0001100
0010000
0010001
0000110
0001100

//    78    1.58854    1.58854    111    56    22    0.795745    1.02097    0.574558    1.49299    4.90703    4.90703    6.22109
segsites: 8
positions:	0	0.142857142857143	0.285714285714286	0.428571428571429	0.571428571428571	0.714285714285714	0.857142857142857	1
00000000
11001000
00000000
01010001
01000001
01010101
01000001
01010101
00000000
01010001
00100000
00100010
00100000
00000000
00100000
01000000

//    78    1.58854    1.58854    111    56    22    0.795745    1.02097    0.574558    1.49299    4.90703    4.90703    6.22109
segsites: 7
positions:	0	0.166666666666667	0.333333333333333	0.5	0.666666666666667	0.833333333333333	1
0000000
0000001
0000000
0000001
0000000
0000101
0000000
1000001
0000000
0000001
0001011
0100001
0001011
0100001
0000000
0010100

//    78    1.58854    1.58854    111    56    22    0.795745    1.02097    0.574558    1.49299    4.90703    4.90703    6.22109
segsites: 30
positions:	0	0.0344827586206897	0.0689655172413793	0.103448275862069	0.137931034482759	0.172413793103448	0.206896551724138	0.241379310344828	0.275862068965517	0.310344827586207	0.344827586206897	0.379310344827586	0.413793103448276	0.448275862068966	0.482758620689655	0.517241379310345	0.551724137931034	0.586206896551724	0.620689655172414	0.655172413793103	0.689655172413793	0.724137931034483	0.758620689655172	0.793103448275862	0.827586206896552	0.862068965517241	0.896551724137931	0.931034482758621	0.96551724137931	1
000000000000000000000000000000
010001000000001011101000100000
011101000000000010100000101000
011101000000000010100000101000
001001001101000010000100001100
001001001111010110000010110010
011010010000000000000000100001
011010100010001011110001100000
011010000001000000000000100000
011010100010001101000001100000
001010000011000100000100000000
011001000011000110000010110000
111010000001000000000000001000
011011000011000110000010110000
111010000011000010000000100000
011011000010100110000010100000

//    78    1.58854    1.58854    111    56    22    0.795745    1.02097    0.574558    1.49299    4.90703    4.90703    6.22109
segsites: 19
positions:	0	0.0555555555555556	0.111111111111111	0.166666666666667	0.222222222222222	0.277777777777778	0.333333333333333	0.388888888888889	0.444444444444444	0.5	0.555555555555556	0.611111111111111	0.666666666666667	0.722222222222222	0.777777777777778	0.833333333333333	0.888888888888889	0.944444444444444	1
0000000000000000000
0000100000000001010
0000000000000001010
0000000000000001010
0100000000001000010
1000100100000001010
0000100000100000010
0000100000000000010
0000110000000100010
1011100000000000010
1000110000000000111
1010100100000010010
1000100110000000010
1000100100000000010
1000100000000000010
1000101101010000010

//    78    1.58854    1.58854    111    56    22    0.795745    1.02097    0.574558    1.49299    4.90703    4.90703    6.22109
segsites: 4
positions:	0	0.333333333333333	0.666666666666667	1
0000
0000
0000
0000
0100
0101
0101
0101
0101
0111
0100
0001
0101
1101
0101
0101

//    78    1.58854    1.58854    111    56    22    0.795745    1.02097    0.574558    1.49299    4.90703    4.90703    6.22109
segsites: 8
positions:	0	0.142857142857143	0.285714285714286	0.428571428571429	0.571428571428571	0.714285714285714	0.857142857142857	1
00000000
10111001
00101110
00101000
00101010
00101000
00101010
00101010
00000000
10111001
00101000
00101000
00101000
00101000
00101000
01101000

//    78    1.58854    1.58854    111    56    22    0.795745    1.02097    0.574558    1.49299    4.90703    4.90703    6.22109
segsites: 54
positions:	0	0.0188679245283019	0.0377358490566038	0.0566037735849057	0.0754716981132075	0.0943396226415094	0.113207547169811	0.132075471698113	0.150943396226415	0.169811320754717	0.188679245283019	0.207547169811321	0.226415094339623	0.245283018867925	0.264150943396226	0.283018867924528	0.30188679245283	0.320754716981132	0.339622641509434	0.358490566037736	0.377358490566038	0.39622641509434	0.415094339622641	0.433962264150943	0.452830188679245	0.471698113207547	0.490566037735849	0.509433962264151	0.528301886792453	0.547169811320755	0.566037735849057	0.584905660377358	0.60377358490566	0.622641509433962	0.641509433962264	0.660377358490566	0.679245283018868	0.69811320754717	0.716981132075472	0.735849056603774	0.754716981132075	0.773584905660377	0.792452830188679	0.811320754716981	0.830188679245283	0.849056603773585	0.867924528301887	0.886792452830189	0.905660377358491	0.924528301886792	0.943396226415094	0.962264150943396	0.981132075471698	1
000000000000000000000000000000000000000000000000000000
001000000100000000000000000000000000000000100000000000
001000000000000000000000000000000000010000001000000000
001000000100100100000000000000000000000000000000000000
001010000000000000000000000000000000000000001000000000
001000000100000000000000000000000000000000000000000000
001100001000000001000000000000000000010000001000000000
011000000100000000000000000010000101000000000000000000
001010000000000010101111111010111101001110100101011111
001000000111000010101110111111101111001110100101011111
001000000000001010101111111010111101001111110101111101
101001110101000010111111111011111101001110100111111101
001000000000010010101111111010111101001111100101111101
001000010101000010101111111010111101001111100111111101
001010000000000010101111111010111101001111110101111101
001000000101000010101111111110111101101110100101111101

//    78    1.58854    1.58854    111    56    22    0.795745    1.02097    0.574558    1.49299    4.90703    4.90703    6.22109
segsites: 3
positions:	0	0.5	1
000
010
000
000
000
010
100
001
000
000
000
000
000
000
000
000

//    78    1.58854    1.58854    111    56    22    0.795745    1.02097    0.574558    1.49299    4.90703    4.90703    6.22109
segsites: 19
positions:	0	0.0555555555555556	0.111111111111111	0.166666666666667	0.222222222222222	0.277777777777778	0.333333333333333	0.388888888888889	0.444444444444444	0.5	0.555555555555556	0.611111111111111	0.666666666666667	0.722222222222222	0.777777777777778	0.833333333333333	0.888888888888889	0.944444444444444	1
0000000000000000000
0110000000100000100
0100100100000100100
0101000000101000101
0100100001100000100
0101000000100001100
0100000000100010110
0100000000110000100
0100001000100000110
1100000000100000100
0100000000100000100
0100000000100000100
0100001010100000100
1100000000100000100
0100010000100000100
0100000000100000100

//    78    1.58854    1.58854    111    56    22    0.795745    1.02097    0.574558    1.49299    4.90703    4.90703    6.22109
segsites: 18
positions:	0	0.0588235294117647	0.117647058823529	0.176470588235294	0.235294117647059	0.294117647058824	0.352941176470588	0.411764705882353	0.470588235294118	0.529411764705882	0.588235294117647	0.647058823529412	0.705882352941176	0.764705882352941	0.823529411764706	0.882352941176471	0.941176470588235	1
000000000000000000
110001110011111101
100011000100011001
110001011001011001
111001000000000000
110001010000001001
100001000100011001
110001010001011111
000001010100000001
000001010011111001
110011000110011000
110011000110011000
100001000100010001
110101010101111101
110011000100011000
110001000111011101

//    78    1.58854    1.58854    111    56    22    0.795745    1.02097    0.574558    1.49299    4.90703    4.90703    6.22109
segsites: 19
positions:	0	0.0555555555555556	0.111111111111111	0.166666666666667	0.222222222222222	0.277777777777778	0.333333333333333	0.388888888888889	0.444444444444444	0.5	0.555555555555556	0.611111111111111	0.666666666666667	0.722222222222222	0.777777777777778	0.833333333333333	0.888888888888889	0.944444444444444	1
0000000000000000000
0000100000110001000
1000000000100000000
0000100000110011000
1100010000000001110
0000000000100011000
1010100000100001000
0000100001100001000
0000010100000001000
0000000000000011000
1001000000010101000
0000100000111011001
1000001000000001010
0000000010000001000
0000000000000001000
0000100000100001000

//    78    1.58854    1.58854    111    56    22    0.795745    1.02097    0.574558    1.49299    4.90703    4.90703    6.22109
segsites: 6
positions:	0	0.2	0.4	0.6	0.8	1
000000
000000
000000
000000
000000
000000
000000
000000
000000
100001
000000
001000
000000
010010
000000
100100

//    78    1.58854    1.58854    111    56    22    0.795745    1.02097    0.574558    1.49299    4.90703    4.90703    6.22109
segsites: 3
positions:	0	0.5	1
000
000
000
000
010
010
100
010
100
011
010
010
010
010
010
010

//    78    1.58854    1.58854    111    56    22    0.795745    1.02097    0.574558    1.49299    4.90703    4.90703    6.22109
segsites: 9
positions:	0	0.125	0.25	0.375	0.5	0.625	0.75	0.875	1
000000000
000100000
000000000
000001000
000000001
111000000
000000000
000000000
000000001
111000011
111000001
111000001
111000001
111000000
000010000
000010100

//    78    1.58854    1.58854    111    56    22    0.795745    1.02097    0.574558    1.49299    4.90703    4.90703    6.22109
segsites: 12
positions:	0	0.0909090909090909	0.181818181818182	0.272727272727273	0.363636363636364	0.454545454545455	0.545454545454545	0.636363636363636	0.727272727272727	0.818181818181818	0.909090909090909	1
000000000000
000000000000
001000000000
101000000001
010000010010
011000000000
010010000000
011000000000
010000010110
011101000000
011000101000
001000000001
010000101100
011101000000
010000101000
011000000000

//    78    1.58854    1.58854    111    56    22    0.795745    1.02097    0.574558    1.49299    4.90703    4.90703    6.22109
segsites: 20
positions:	0	0.0526315789473684	0.105263157894737	0.157894736842105	0.210526315789474	0.263157894736842	0.315789473684211	0.368421052631579	0.421052631578947	0.473684210526316	0.526315789473684	0.578947368421053	0.631578947368421	0.684210526315789	0.736842105263158	0.789473684210526	0.842105263157895	0.894736842105263	0.947368421052632	1
00000000000000000000
00001110000010001110
00000100000000010101
00000100000011001110
11110100000000110101
00000100001011001110
11110100000000000100
00000101000110001110
11110100000000000110
00000100010000000110
00000100000000000100
00000101000110001110
00000100000000000100
00000101000110001110
00000100100000000110
00000101010110001110

//    78    1.58854    1.58854    111    56    22    0.795745    1.02097    0.574558    1.49299    4.90703    4.90703    6.22109
segsites: 13
positions:	0	0.0833333333333333	0.166666666666667	0.25	0.333333333333333	0.416666666666667	0.5	0.583333333333333	0.666666666666667	0.75	0.833333333333333	0.916666666666667	1
0000000000000
0001100000000
0000100000100
0100100100000
1100010100000
1110000100001
0000100000000
0000101000000
1100010101100
1101010110000
1000000000000
1100100100000
1100000100100
1100000110101
1100000100110
1100000100100

//    78    1.58854    1.58854    111    56    22    0.795745    1.02097    0.574558    1.49299    4.90703    4.90703    6.22109
segsites: 6
positions:	0	0.2	0.4	0.6	0.8	1
000000
010100
100110
101101
110000
110001
000100
001100
100000
010100
100100
001101
100101
100101
100100
000100

//    78    1.58854    1.58854    111    56    22    0.795745    1.02097    0.574558    1.49299    4.90703    4.90703    6.22109
segsites: 2
positions:	0	1
00
00
00
00
00
00
00
00
00
00
00
00
01
00
10
00

//    78    1.58854    1.58854    111    56    22    0.795745    1.02097    0.574558    1.49299    4.90703    4.90703    6.22109
segsites: 8
positions:	0	0.142857142857143	0.285714285714286	0.428571428571429	0.571428571428571	0.714285714285714	0.857142857142857	1
00000000
00000000
11000000
00011000
10000010
00011100
10000000
00011000
10000001
00100001
00000110
00000101
00000110
00000100
00000110
00000110

//    78    1.58854    1.58854    111    56    22    0.795745    1.02097    0.574558    1.49299    4.90703    4.90703    6.22109
segsites: 20
positions:	0	0.0526315789473684	0.105263157894737	0.157894736842105	0.210526315789474	0.263157894736842	0.315789473684211	0.368421052631579	0.421052631578947	0.473684210526316	0.526315789473684	0.578947368421053	0.631578947368421	0.684210526315789	0.736842105263158	0.789473684210526	0.842105263157895	0.894736842105263	0.947368421052632	1
00000000000000000000
00000000000000000000
00000000000100000000
00000000000001000000
00000000000000000000
00000000100000000000
01111111010000010100
00000000100010000000
11111110110010011100
11111110110010011100
11111110111010111010
11101110111010111000
11111110110010011101
11101110111010011000
11111110110010011001
11111110110010111000

//    78    1.58854    1.58854    111    56    22    0.795745    1.02097    0.574558    1.49299    4.90703    4.90703    6.22109
segsites: 11
positions:	0	0.1	0.2	0.3	0.4	0.5	0.6	0.7	0.8	0.9	1
00000000000
11101000010
01101000000
01101000000
01100000110
01101000110
01110000010
01111000010
01100000110
01111001010
01101000100
01101000010
01101000100
01101010010
01101000110
01111100011

//    78    1.58854    1.58854    111    56    22    0.795745    1.02097    0.574558    1.49299    4.90703    4.90703    6.22109
segsites: 15
positions:	0	0.0714285714285714	0.142857142857143	0.214285714285714	0.285714285714286	0.357142857142857	0.428571428571429	0.5	0.571428571428571	0.642857142857143	0.714285714285714	0.785714285714286	0.857142857142857	0.928571428571428	1
000000000000000
000001000001000
000000010000001
000001000010000
000000000000001
000000000000000
000000000000001
000001000001000
000110011000110
110000100000110
000110010000110
110000010000110
000000010000110
001000010000110
000000010100110
000000010000110

//    78    1.58854    1.58854    111    56    22    0.795745    1.02097    0.574558    1.49299    4.90703    4.90703    6.22109
segsites: 13
positions:	0	0.0833333333333333	0.166666666666667	0.25	0.333333333333333	0.416666666666667	0.5	0.583333333333333	0.666666666666667	0.75	0.833333333333333	0.916666666666667	1
0000000000000
1110001011000
0100010001100
0101010101000
0100010001011
0100010001000
0100010001001
0100110001000
0100010001001
0100010001000
0100010001000
0100010001000
0100010001001
0100010001001
0100010001001
0100110001000

//    78    1.58854    1.58854    111    56    22    0.795745    1.02097    0.574558    1.49299    4.90703    4.90703    6.22109
segsites: 11
positions:	0	0.1	0.2	0.3	0.4	0.5	0.6	0.7	0.8	0.9	1
00000000000
01000010000
00101100000
00000000000
00101101000
00001010000
00110100000
00010010000
00000000000
00000010000
00100000000
00110010000
00000110001
00010010110
10110000000
00110000000

//    78    1.58854    1.58854    111    56    22    0.795745    1.02097    0.574558    1.49299    4.90703    4.90703    6.22109
segsites: 18
positions:	0	0.0588235294117647	0.117647058823529	0.176470588235294	0.235294117647059	0.294117647058824	0.352941176470588	0.411764705882353	0.470588235294118	0.529411764705882	0.588235294117647	0.647058823529412	0.705882352941176	0.764705882352941	0.823529411764706	0.882352941176471	0.941176470588235	1
000000000000000000
000001000010100010
000001000000000010
000001000000000010
000001100000000010
000001000000000010
000001000000000010
000001000110000010
000001000001000010
000101011110000110
011101000000000010
010101000100011010
100001000000000011
000001000000000010
000001000000000011
000011000000000011

//    78    1.58854    1.58854    111    56    22    0.795745    1.02097    0.574558    1.49299    4.90703    4.90703    6.22109
segsites: 6
positions:	0	0.2	0.4	0.6	0.8	1
000000
000000
000001
000000
000000
000000
000000
000010
001000
100000
111000
101000
101100
101000
101000
101000

//    78    1.58854    1.58854    111    56    22    0.795745    1.02097    0.574558    1.49299    4.90703    4.90703    6.22109
segsites: 2
positions:	0	1
00
00
00
00
00
01
00
00
00
10
00
01
00
00
00
01

//    78    1.58854    1.58854    111    56    22    0.795745    1.02097    0.574558    1.49299    4.90703    4.90703    6.22109
segsites: 13
positions:	0	0.0833333333333333	0.166666666666667	0.25	0.333333333333333	0.416666666666667	0.5	0.583333333333333	0.666666666666667	0.75	0.833333333333333	0.916666666666667	1
0000000000000
1000000110111
1000000010001
1000000010001
1100000000000
1010000110111
0100000100110
1010000101110
0000000100110
0010000100110
0001010100110
1010000100110
0000000100110
0010100100110
0000001100110
0000000100110

//    78    1.58854    1.58854    111    56    22    0.795745    1.02097    0.574558    1.49299    4.90703    4.90703    6.22109
segsites: 2
positions:	0	1
00
00
11
00
11
11
00
00
00
00
00
00
11
00
00
00

//    78    1.58854    1.58854    111    56    22    0.795745    1.02097    0.574558    1.49299    4.90703    4.90703    6.22109
segsites: 8
positions:	0	0.142857142857143	0.285714285714286	0.428571428571429	0.571428571428571	0.714285714285714	0.857142857142857	1
00000000
00000001
00001001
00100011
00001001
00100011
00001001
00100011
00000001
00010001
00000001
00000001
10000001
01000101
00000000
00000001

//    78    1.58854    1.58854    111    56    22    0.795745    1.02097    0.574558    1.49299    4.90703    4.90703    6.22109
segsites: 8
positions:	0	0.142857142857143	0.285714285714286	0.428571428571429	0.571428571428571	0.714285714285714	0.857142857142857	1
00000000
00001010
00001000
00001000
00000000
00001010
00000000
00001010
01101000
00111000
01101000
00101101
00101000
10101000
00101000
00101000

//    78    1.58854    1.58854    111    56    22    0.795745    1.02097    0.574558    1.49299    4.90703    4.90703    6.22109
segsites: 9
positions:	0	0.125	0.25	0.375	0.5	0.625	0.75	0.875	1
000000000
100100000
000100000
010100100
000000000
101100000
000000001
100110000
100100000
100110000
100010010
100111000
000100000
000100000
000100000
100110000

//    78    1.58854    1.58854    111    56    22    0.795745    1.02097    0.574558    1.49299    4.90703    4.90703    6.22109
segsites: 5
positions:	0	0.25	0.5	0.75	1
00000
01100
01000
01000
01000
01000
01000
01010
01000
01001
01000
01000
01000
11000
01000
01000

//    78    1.58854    1.58854    111    56    22    0.795745    1.02097    0.574558    1.49299    4.90703    4.90703    6.22109
segsites: 55
positions:	0	0.0185185185185185	0.037037037037037	0.0555555555555556	0.0740740740740741	0.0925925925925926	0.111111111111111	0.12962962962963	0.148148148148148	0.166666666666667	0.185185185185185	0.203703703703704	0.222222222222222	0.240740740740741	0.259259259259259	0.277777777777778	0.296296296296296	0.314814814814815	0.333333333333333	0.351851851851852	0.37037037037037	0.388888888888889	0.407407407407407	0.425925925925926	0.444444444444444	0.462962962962963	0.481481481481481	0.5	0.518518518518518	0.537037037037037	0.555555555555556	0.574074074074074	0.592592592592593	0.611111111111111	0.62962962962963	0.648148148148148	0.666666666666667	0.685185185185185	0.703703703703704	0.722222222222222	0.740740740740741	0.759259259259259	0.777777777777778	0.796296296296296	0.814814814814815	0.833333333333333	0.851851851851852	0.87037037037037	0.888888888888889	0.907407407407407	0.925925925925926	0.944444444444444	0.962962962962963	0.981481481481481	1
0000000000000000000000000000000000000000000000000000000
0000000000001000000000010000000000000011000010000000010
0000001000100100000000100000001000000010000001000100000
0000000000001000100000010000100000000011000000000000010
0100000010101000000100110000000000000000000001000000000
0000000000001000000000110000000000000010000001000000000
0000000000001000000000010100000000000010000001000000000
0000000001001000000001010000010001101010000001000000010
0000000000011000000000110000000100000010000001000000000
0000000000001000000000110000000100000010100001000000000
0000000010101000000000110000000000000000000001000000000
0001010000001000100010010000000001000010100000000000000
0000000010111000000000110000000000010010000001000000000
0000000000001000000000110000000001000111000000001000100
1010100000100001011000000011000000000011001101000110000
0000000100001010000000001000000011000011011111110101011

//    78    1.58854    1.58854    111    56    22    0.795745    1.02097    0.574558    1.49299    4.90703    4.90703    6.22109
segsites: 9
positions:	0	0.125	0.25	0.375	0.5	0.625	0.75	0.875	1
000000000
110100000
001000000
100100000
000000000
010000100
010000000
010000010
000000100
000000100
000011100
000000100
000000001
010000100
000001000
100100100

//    78    1.58854    1.58854    111    56    22    0.795745    1.02097    0.574558    1.49299    4.90703    4.90703    6.22109
segsites: 18
positions:	0	0.0588235294117647	0.117647058823529	0.176470588235294	0.235294117647059	0.294117647058824	0.352941176470588	0.411764705882353	0.470588235294118	0.529411764705882	0.588235294117647	0.647058823529412	0.705882352941176	0.764705882352941	0.823529411764706	0.882352941176471	0.941176470588235	1
000000000000000000
000000000000000000
000000000000000000
000010000000000000
000000000001000000
000000000100001100
000000000111001100
010000000101001101
100100000000000010
110000100000100011
101000000000000010
000010100000000010
110100100000000010
010000100000010010
100100000000000010
100001111000100010

//    78    1.58854    1.58854    111    56    22    0.795745    1.02097    0.574558    1.49299    4.90703    4.90703    6.22109
segsites: 25
positions:	0	0.0416666666666667	0.0833333333333333	0.125	0.166666666666667	0.208333333333333	0.25	0.291666666666667	0.333333333333333	0.375	0.416666666666667	0.458333333333333	0.5	0.541666666666667	0.583333333333333	0.625	0.666666666666667	0.708333333333333	0.75	0.791666666666667	0.833333333333333	0.875	0.916666666666667	0.958333333333333	1
0000000000000000000000000
0000000000000000000000000
1010100001001101001110000
0000001110110010010001000
1010101111111111011111000
1010101111111111011111000
1010100001001101001110000
0000001110110010010001000
1011101111000000101110100
0110111111000000000101011
0010101111000000000100111
0010101111000000000100111
1011101111000000101110100
0010111111000000000101011
0010101111000000000100111
0010101111000000000100111

//    78    1.58854    1.58854    111    56    22    0.795745    1.02097    0.574558    1.49299    4.90703    4.90703    6.22109
segsites: 13
positions:	0	0.0833333333333333	0.166666666666667	0.25	0.333333333333333	0.416666666666667	0.5	0.583333333333333	0.666666666666667	0.75	0.833333333333333	0.916666666666667	1
0000000000000
0000000000000
0000000000000
0000000000000
0011000010000
1000101001110
0000000000000
0000000000000
1011101011100
1011101011110
1011101111110
1011101011110
1011101011100
1111101011111
1011111011100
1011101011110

//    78    1.58854    1.58854    111    56    22    0.795745    1.02097    0.574558    1.49299    4.90703    4.90703    6.22109
segsites: 7
positions:	0	0.166666666666667	0.333333333333333	0.5	0.666666666666667	0.833333333333333	1
0000000
0000000
0000000
0000000
0010100
1100000
0000000
0000000
0001001
0000000
0010010
0100000
0000000
0000000
0000000
0000000

//    78    1.58854    1.58854    111    56    22    0.795745    1.02097    0.574558    1.49299    4.90703    4.90703    6.22109
segsites: 11
positions:	0	0.1	0.2	0.3	0.4	0.5	0.6	0.7	0.8	0.9	1
00000000000
01000001000
10000000000
01000000100
10000000000
01000000000
11000000000
11000000000
00001010001
00001100010
00101000001
01001100010
00011000001
00001100010
00001000001
00001100010

//    78    1.58854    1.58854    111    56    22    0.795745    1.02097    0.574558    1.49299    4.90703    4.90703    6.22109
segsites: 12
positions:	0	0.0909090909090909	0.181818181818182	0.272727272727273	0.363636363636364	0.454545454545455	0.545454545454545	0.636363636363636	0.727272727272727	0.818181818181818	0.909090909090909	1
000000000000
110111111010
110110111000
110110111000
110110111000
110110111010
110110111000
111110111000
000000000100
010111110000
000001000000
100001010000
000001000001
000001000000
000000000000
100101010000

//    78    1.58854    1.58854    111    56    22    0.795745    1.02097    0.574558    1.49299    4.90703    4.90703    6.22109
segsites: 2
positions:	0	1
00
00
00
00
00
00
00
00
00
00
00
00
10
01
00
00

//    78    1.58854    1.58854    111    56    22    0.795745    1.02097    0.574558    1.49299    4.90703    4.90703    6.22109
segsites: 8
positions:	0	0.142857142857143	0.285714285714286	0.428571428571429	0.571428571428571	0.714285714285714	0.857142857142857	1
00000000
00000000
01000000
00010100
00000000
00000000
01000010
00000100
01000101
01111100
01000110
01000100
11000101
01010100
01000100
01000100

//    78    1.58854    1.58854    111    56    22    0.795745    1.02097    0.574558    1.49299    4.90703    4.90703    6.22109
segsites: 10
positions:	0	0.111111111111111	0.222222222222222	0.333333333333333	0.444444444444444	0.555555555555556	0.666666666666667	0.777777777777778	0.888888888888889	1
0000000000
0000001001
1011000100
1011000100
0000000000
0000000000
0000000000
1110100000
1011000100
1011000100
1011000110
1011000100
1011000100
1011000100
1011000100
1011010100

//    78    1.58854    1.58854    111    56    22    0.795745    1.02097    0.574558    1.49299    4.90703    4.90703    6.22109
segsites: 7
positions:	0	0.166666666666667	0.333333333333333	0.5	0.666666666666667	0.833333333333333	1
0000000
1101010
0000000
1101010
0000000
1101010
0001000
0011000
1101001
1101000
1100001
1111010
1100000
1101010
1101100
1101000

//    78    1.58854    1.58854    111    56    22    0.795745    1.02097    0.574558    1.49299    4.90703    4.90703    6.22109
segsites: 4
positions:	0	0.333333333333333	0.666666666666667	1
0000
0000
0000
0000
0000
0000
0010
0001
0000
0000
0000
0000
1000
0000
1000
1100

//    78    1.58854    1.58854    111    56    22    0.795745    1.02097    0.574558    1.49299    4.90703    4.90703    6.22109
segsites: 4
positions:	0	0.333333333333333	0.666666666666667	1
0000
0011
0000
0010
0000
0010
0000
1100
1100
1100
1100
1100
1100
1100
1100
1100

//    78    1.58854    1.58854    111    56    22    0.795745    1.02097    0.574558    1.49299    4.90703    4.90703    6.22109
segsites: 44
positions:	0	0.0232558139534884	0.0465116279069767	0.0697674418604651	0.0930232558139535	0.116279069767442	0.13953488372093	0.162790697674419	0.186046511627907	0.209302325581395	0.232558139534884	0.255813953488372	0.27906976744186	0.302325581395349	0.325581395348837	0.348837209302326	0.372093023255814	0.395348837209302	0.418604651162791	0.441860465116279	0.465116279069767	0.488372093023256	0.511627906976744	0.534883720930233	0.558139534883721	0.581395348837209	0.604651162790698	0.627906976744186	0.651162790697674	0.674418604651163	0.697674418604651	0.720930232558139	0.744186046511628	0.767441860465116	0.790697674418605	0.813953488372093	0.837209302325581	0.86046511627907	0.883720930232558	0.906976744186046	0.930232558139535	0.953488372093023	0.976744186046512	1
00000000000000000000000000000000000000000000
00000000000000000000000000001000000000000000
00000000001000100000000000000000000000000000
00000000001000100000000000001000000000000000
00000000000000000000000000000000000000000000
00000000000000000000000000001000000000000100
00000000000000000000000000001000000100000000
00000000000000000000000000001000000000001000
11111111010111111111110011110101011010000001
01111111100111111111110111111111010000000011
01111111000111111111101111111111010000000001
01111111000110111111101111111111010000010011
11111111010111111111110011110101010000000001
11111111100111111111110111111111110001110011
11111111010111111111111011110101010000000001
01111111100111111111110111111111010000000011

//    78    1.58854    1.58854    111    56    22    0.795745    1.02097    0.574558    1.49299    4.90703    4.90703    6.22109
segsites: 4
positions:	0	0.333333333333333	0.666666666666667	1
0000
1000
1101
1000
1101
1101
1101
1000
1101
1101
1101
1011
1100
1000
1101
1101

//    78    1.58854    1.58854    111    56    22    0.795745    1.02097    0.574558    1.49299    4.90703    4.90703    6.22109
segsites: 5
positions:	0	0.25	0.5	0.75	1
00000
00000
00000
00000
00010
10100
00000
10000
00010
00101
00000
01000
00000
00001
00000
01001

//    78    1.58854    1.58854    111    56    22    0.795745    1.02097    0.574558    1.49299    4.90703    4.90703    6.22109
segsites: 20
positions:	0	0.0526315789473684	0.105263157894737	0.157894736842105	0.210526315789474	0.263157894736842	0.315789473684211	0.368421052631579	0.421052631578947	0.473684210526316	0.526315789473684	0.578947368421053	0.631578947368421	0.684210526315789	0.736842105263158	0.789473684210526	0.842105263157895	0.894736842105263	0.947368421052632	1
00000000000000000000
00011000000010100010
00000000011000100010
00011000000010100011
11000010000000100011
00010000000100100011
00000000100000100000
00011000000000100001
00000000000000000000
00011000000010100001
00000011001000110000
00000000000000101001
00100010001000110000
00011000000000100110
10000011001000100000
00011100000001100000

//    78    1.58854    1.58854    111    56    22    0.795745    1.02097    0.574558    1.49299    4.90703    4.90703    6.22109
segsites: 14
positions:	0	0.0769230769230769	0.153846153846154	0.230769230769231	0.307692307692308	0.384615384615385	0.461538461538462	0.538461538461539	0.615384615384615	0.692307692307692	0.769230769230769	0.846153846153846	0.923076923076923	1
00000000000000
01010000000000
00000000000000
00000000000110
00000000000000
00000000000000
00000000000000
01000000000010
10001111111001
00100111111001
10000111111001
00000111111001
10000111111001
00000111111001
00000111111001
00000111111001

//    78    1.58854    1.58854    111    56    22    0.795745    1.02097    0.574558    1.49299    4.90703    4.90703    6.22109
segsites: 6
positions:	0	0.2	0.4	0.6	0.8	1
000000
000000
000000
000000
000000
000000
000000
001010
100100
100101
100100
100000
010000
010000
000100
110000

//    78    1.58854    1.58854    111    56    22    0.795745    1.02097    0.574558    1.49299    4.90703    4.90703    6.22109
segsites: 3
positions:	0	0.5	1
000
000
000
000
000
000
000
000
101
101
101
101
101
111
101
111

//    78    1.58854    1.58854    111    56    22    0.795745    1.02097    0.574558    1.49299    4.90703    4.90703    6.22109
segsites: 5
positions:	0	0.25	0.5	0.75	1
00000
00101
00100
00100
01100
00100
10110
00100
10110
00100
10110
00100
00110
00101
10110
00100

//    78    1.58854    1.58854    111    56    22    0.795745    1.02097    0.574558    1.49299    4.90703    4.90703    6.22109
segsites: 11
positions:	0	0.1	0.2	0.3	0.4	0.5	0.6	0.7	0.8	0.9	1
00000000000
00000010000
01001010000
01001010000
01001010000
10000010000
01000010100
00000010000
01011011000
01001011010
01001110100
01001010001
01001111000
01001010010
01001110000
01101010000

//    78    1.58854    1.58854    111    56    22    0.795745    1.02097    0.574558    1.49299    4.90703    4.90703    6.22109
segsites: 3
positions:	0	0.5	1
000
010
001
000
000
000
001
010
010
110
010
010
010
110
010
010

//    78    1.58854    1.58854    111    56    22    0.795745    1.02097    0.574558    1.49299    4.90703    4.90703    6.22109
segsites: 6
positions:	0	0.2	0.4	0.6	0.8	1
000000
010000
000001
000000
000010
000000
100011
000000
011001
010001
100001
000001
101001
010100
100001
000001

//    78    1.58854    1.58854    111    56    22    0.795745    1.02097    0.574558    1.49299    4.90703    4.90703    6.22109
segsites: 2
positions:	0	1
00
00
01
01
00
10
00
01
00
01
00
01
00
00
00
00

//    78    1.58854    1.58854    111    56    22    0.795745    1.02097    0.574558    1.49299    4.90703    4.90703    6.22109
segsites: 19
positions:	0	0.0555555555555556	0.111111111111111	0.166666666666667	0.222222222222222	0.277777777777778	0.333333333333333	0.388888888888889	0.444444444444444	0.5	0.555555555555556	0.611111111111111	0.666666666666667	0.722222222222222	0.777777777777778	0.833333333333333	0.888888888888889	0.944444444444444	1
0000000000000000000
1101000010000101100
0110000000000100000
1111000100000101100
0110000100000101000
0100000100000101000
0100000000000100100
1101100100011100100
0100000000000101000
0101100110000101111
0110000000000100100
0101110010000100100
0110100000000000000
1100101100011101100
1101000101100100100
1101000101101110100

//    78    1.58854    1.58854    111    56    22    0.795745    1.02097    0.574558    1.49299    4.90703    4.90703    6.22109
segsites: 9
positions:	0	0.125	0.25	0.375	0.5	0.625	0.75	0.875	1
000000000
001000010
000000000
001000010
000000000
000000000
000000000
000000000
010100100
110110000
010100100
110110000
110110000
110110000
010100100
010101001

//    78    1.58854    1.58854    111    56    22    0.795745    1.02097    0.574558    1.49299    4.90703    4.90703    6.22109
segsites: 12
positions:	0	0.0909090909090909	0.181818181818182	0.272727272727273	0.363636363636364	0.454545454545455	0.545454545454545	0.636363636363636	0.727272727272727	0.818181818181818	0.909090909090909	1
000000000000
000000000100
100001010100
000000000111
010000000100
000000100100
000000000100
000100000100
000000000100
000000001110
000000000100
000000000110
000000000100
001100000110
010000000100
000010000100

//    78    1.58854    1.58854    111    56    22    0.795745    1.02097    0.574558    1.49299    4.90703    4.90703    6.22109
segsites: 7
positions:	0	0.166666666666667	0.333333333333333	0.5	0.666666666666667	0.833333333333333	1
0000000
0110010
0000110
0010010
0000010
0110010
0100000
0100000
0000111
0110011
1000000
0110010
0000111
0101011
0000000
0100010

//    78    1.58854    1.58854    111    56    22    0.795745    1.02097    0.574558    1.49299    4.90703    4.90703    6.22109
segsites: 8
positions:	0	0.142857142857143	0.285714285714286	0.428571428571429	0.571428571428571	0.714285714285714	0.857142857142857	1
00000000
00101001
01001001
01001101
01000000
00111011
01000000
00111001
11001001
01001101
11001001
01001001
11001001
11001001
11001001
11001001

//    78    1.58854    1.58854    111    56    22    0.795745    1.02097    0.574558    1.49299    4.90703    4.90703    6.22109
segsites: 5
positions:	0	0.25	0.5	0.75	1
00000
00001
10000
01100
00000
00101
00100
00100
11000
11100
11100
01100
11100
11100
11110
11100

//    78    1.58854    1.58854    111    56    22    0.795745    1.02097    0.574558    1.49299    4.90703    4.90703    6.22109
segsites: 6
positions:	0	0.2	0.4	0.6	0.8	1
000000
010010
010000
010010
000000
010000
010000
010000
000010
101010
000010
000011
000010
000011
000110
000011

//    78    1.58854    1.58854    111    56    22    0.795745    1.02097    0.574558    1.49299    4.90703    4.90703    6.22109
segsites: 3
positions:	0	0.5	1
000
000
000
001
000
000
000
001
000
010
000
010
000
111
001
001

//    78    1.58854    1.58854    111    56    22    0.795745    1.02097    0.574558    1.49299    4.90703    4.90703    6.22109
segsites: 2
positions:	0	1
00
00
00
10
00
10
00
00
00
10
00
00
01
00
00
10

//    78    1.58854    1.58854    111    56    22    0.795745    1.02097    0.574558    1.49299    4.90703    4.90703    6.22109
segsites: 15
positions:	0	0.0714285714285714	0.142857142857143	0.214285714285714	0.285714285714286	0.357142857142857	0.428571428571429	0.5	0.571428571428571	0.642857142857143	0.714285714285714	0.785714285714286	0.857142857142857	0.928571428571428	1
000000000000000
000000011010000
000000010010000
000100011010010
010000010000000
000001011000000
110000000010000
010001010011000
001010000110001
000001010011000
110000110000000
010101010011100
001010000010000
000000010011000
001011000010000
000001011011000

//    78    1.58854    1.58854    111    56    22    0.795745    1.02097    0.574558    1.49299    4.90703    4.90703    6.22109
segsites: 3
positions:	0	0.5	1
000
111
001
111
001
011
011
011
111
111
000
111
010
111
011
011

//    78    1.58854    1.58854    111    56    22    0.795745    1.02097    0.574558    1.49299    4.90703    4.90703    6.22109
segsites: 9
positions:	0	0.125	0.25	0.375	0.5	0.625	0.75	0.875	1
000000000
001100100
110100000
110100000
010000100
010001100
001000001
001000101
000000001
000100100
000100001
000100100
000000011
010001001
000010000
010100100

//    78    1.58854    1.58854    111    56    22    0.795745    1.02097    0.574558    1.49299    4.90703    4.90703    6.22109
segsites: 12
positions:	0	0.0909090909090909	0.181818181818182	0.272727272727273	0.363636363636364	0.454545454545455	0.545454545454545	0.636363636363636	0.727272727272727	0.818181818181818	0.909090909090909	1
000000000000
000000000000
000001000000
000001000011
000000000000
000001000001
000000010000
010000000010
010100000101
010000000001
000010000101
000000100001
110000000001
011000001001
010000000101
010000000001

//    78    1.58854    1.58854    111    56    22    0.795745    1.02097    0.574558    1.49299    4.90703    4.90703    6.22109
segsites: 3
positions:	0	0.5	1
000
000
010
000
000
000
000
000
000
000
000
100
000
001
000
000

//    78    1.58854    1.58854    111    56    22    0.795745    1.02097    0.574558    1.49299    4.90703    4.90703    6.22109
segsites: 7
positions:	0	0.166666666666667	0.333333333333333	0.5	0.666666666666667	0.833333333333333	1
0000000
1000010
0001000
1000000
0000100
0000000
0000100
0100000
0000101
0010100
0000100
0000000
0000100
0000100
0000100
0000100

//    78    1.58854    1.58854    111    56    22    0.795745    1.02097    0.574558    1.49299    4.90703    4.90703    6.22109
segsites: 13
positions:	0	0.0833333333333333	0.166666666666667	0.25	0.333333333333333	0.416666666666667	0.5	0.583333333333333	0.666666666666667	0.75	0.833333333333333	0.916666666666667	1
0000000000000
0011100000000
1010001000111
0011110011000
1011001000111
0011110011000
0001000000000
0001100000000
0001000000000
0011100000000
0001000000000
0011000100000
1001000000000
0011100000000
1010100000000
1111100000000

//    78    1.58854    1.58854    111    56    22    0.795745    1.02097    0.574558    1.49299    4.90703    4.90703    6.22109
segsites: 6
positions:	0	0.2	0.4	0.6	0.8	1
000000
000000
000000
000000
000000
000000
000000
000100
110001
001010
000011
000011
000000
000000
000011
000011

//    78    1.58854    1.58854    111    56    22    0.795745    1.02097    0.574558    1.49299    4.90703    4.90703    6.22109
segsites: 15
positions:	0	0.0714285714285714	0.142857142857143	0.214285714285714	0.285714285714286	0.357142857142857	0.428571428571429	0.5	0.571428571428571	0.642857142857143	0.714285714285714	0.785714285714286	0.857142857142857	0.928571428571428	1
000000000000000
000100111111101
110000010001000
100100011111110
100100010001000
001100011111100
110000010010101
110100011010101
110000010010101
000100010010111
110010010000101
100100010111111
000001010101101
000100011101101
100101010101100
100100010101111

//    78    1.58854    1.58854    111    56    22    0.795745    1.02097    0.574558    1.49299    4.90703    4.90703    6.22109
segsites: 2
positions:	0	1
00
00
00
00
00
00
01
00
00
10
00
00
00
00
00
00

//    78    1.58854    1.58854    111    56    22    0.795745    1.02097    0.574558    1.49299    4.90703    4.90703    6.22109
segsites: 3
positions:	0	0.5	1
000
000
001
010
101
000
000
000
001
001
001
011
001
001
001
001

//    78    1.58854    1.58854    111    56    22    0.795745    1.02097    0.574558    1.49299    4.90703    4.90703    6.22109
segsites: 6
positions:	0	0.2	0.4	0.6	0.8	1
000000
010000
011000
011000
000000
010000
100000
010000
010000
010000
011000
010000
010000
010010
010000
010101

//    78    1.58854    1.58854    111    56    22    0.795745    1.02097    0.574558    1.49299    4.90703    4.90703    6.22109
segsites: 3
positions:	0	0.5	1
000
100
010
010
000
001
000
100
000
000
000
000
000
000
000
000

//    78    1.58854    1.58854    111    56    22    0.795745    1.02097    0.574558    1.49299    4.90703    4.90703    6.22109
segsites: 13
positions:	0	0.0833333333333333	0.166666666666667	0.25	0.333333333333333	0.416666666666667	0.5	0.583333333333333	0.666666666666667	0.75	0.833333333333333	0.916666666666667	1
0000000000000
0000000000100
0000000000100
0000000000100
0000000001110
0000000000101
0010000001111
1000000001111
0101101000111
0100011010111
0100100110111
0000000110111
0000001011110
0000000110101
0000000000110
0000000110101

//    78    1.58854    1.58854    111    56    22    0.795745    1.02097    0.574558    1.49299    4.90703    4.90703    6.22109
segsites: 10
positions:	0	0.111111111111111	0.222222222222222	0.333333333333333	0.444444444444444	0.555555555555556	0.666666666666667	0.777777777777778	0.888888888888889	1
0000000000
0010000010
0000000101
0010000010
0000000111
0000000111
0000010010
1000000010
0000000010
0000000010
0100010010
0000001010
0000010010
0000000010
0000110010
0001011010

//    78    1.58854    1.58854    111    56    22    0.795745    1.02097    0.574558    1.49299    4.90703    4.90703    6.22109
segsites: 3
positions:	0	0.5	1
000
000
000
000
000
000
000
000
000
000
100
000
001
000
000
010

//    78    1.58854    1.58854    111    56    22    0.795745    1.02097    0.574558    1.49299    4.90703    4.90703    6.22109
segsites: 22
positions:	0	0.0476190476190476	0.0952380952380952	0.142857142857143	0.19047619047619	0.238095238095238	0.285714285714286	0.333333333333333	0.380952380952381	0.428571428571429	0.476190476190476	0.523809523809524	0.571428571428571	0.619047619047619	0.666666666666667	0.714285714285714	0.761904761904762	0.80952380952381	0.857142857142857	0.904761904761905	0.952380952380952	1
0000000000000000000000
0000101000110110010010
0000000000010100010000
0000101000110100010000
0000000000100100010000
0000000000100100010000
1001000010110100010000
0100000001111100010000
0010000000100100010000
0000000000100100011000
0000001100010010010000
0000101000010011010000
0000000000000000010100
0000111000110110010011
0000000000000000110000
0000101000110110010000

//    78    1.58854    1.58854    111    56    22    0.795745    1.02097    0.574558    1.49299    4.90703    4.90703    6.22109
segsites: 19
positions:	0	0.0555555555555556	0.111111111111111	0.166666666666667	0.222222222222222	0.277777777777778	0.333333333333333	0.388888888888889	0.444444444444444	0.5	0.555555555555556	0.611111111111111	0.666666666666667	0.722222222222222	0.777777777777778	0.833333333333333	0.888888888888889	0.944444444444444	1
0000000000000000000
0011010000000110100
0010000000000100000
0011011010000100000
0011000000100100100
0011000000000100101
1010010000000100100
0011010001010100100
1010000000000000000
0011010000000110100
0011000000000100100
0011010000001101110
0010000100000100100
0011010000010100100
0111010100000100100
0011110000000101100

//    78    1.58854    1.58854    111    56    22    0.795745    1.02097    0.574558    1.49299    4.90703    4.90703    6.22109
segsites: 5
positions:	0	0.25	0.5	0.75	1
00000
11010
00000
11010
10010
10010
10010
11110
01000
11110
01100
11110
11110
11110
11101
11110

//    78    1.58854    1.58854    111    56    22    0.795745    1.02097    0.574558    1.49299    4.90703    4.90703    6.22109
segsites: 15
positions:	0	0.0714285714285714	0.142857142857143	0.214285714285714	0.285714285714286	0.357142857142857	0.428571428571429	0.5	0.571428571428571	0.642857142857143	0.714285714285714	0.785714285714286	0.857142857142857	0.928571428571428	1
000000000000000
000000010000000
000000000000000
000000000000000
000000000000000
000000010000000
001001101100000
110010010010000
111011111110001
111011111110011
111011111110001
111011111110001
011111111110101
111011111111001
111011111110101
111011111110001

//    78    1.58854    1.58854    111    56    22    0.795745    1.02097    0.574558    1.49299    4.90703    4.90703    6.22109
segsites: 8
positions:	0	0.142857142857143	0.285714285714286	0.428571428571429	0.571428571428571	0.714285714285714	0.857142857142857	1
00000000
00000001
00000000
00000000
00010000
00000000
00000000
10000000
00010000
00010010
00100000
00000000
00100000
00100110
00110000
01001000

//    78    1.58854    1.58854    111    56    22    0.795745    1.02097    0.574558    1.49299    4.90703    4.90703    6.22109
segsites: 5
positions:	0	0.25	0.5	0.75	1
00000
00100
00000
10100
00000
00010
00000
00000
00000
00000
01000
00010
00001
00100
00000
00100

//    78    1.58854    1.58854    111    56    22    0.795745    1.02097    0.574558    1.49299    4.90703    4.90703    6.22109
segsites: 9
positions:	0	0.125	0.25	0.375	0.5	0.625	0.75	0.875	1
000000000
001111111
000000000
001111111
000000110
000001110
000001110
000001110
000000110
000101110
100001110
000101110
110100110
000101110
000000110
000101110

//    78    1.58854    1.58854    111    56    22    0.795745    1.02097    0.574558    1.49299    4.90703    4.90703    6.22109
segsites: 9
positions:	0	0.125	0.25	0.375	0.5	0.625	0.75	0.875	1
000000000
000000000
000000000
000000100
000000010
000000000
000000000
000000000
000001010
001000001
000000000
000010000
100000000
001000000
000100000
011000000

//    78    1.58854    1.58854    111    56    22    0.795745    1.02097    0.574558    1.49299    4.90703    4.90703    6.22109
segsites: 14
positions:	0	0.0769230769230769	0.153846153846154	0.230769230769231	0.307692307692308	0.384615384615385	0.461538461538462	0.538461538461539	0.615384615384615	0.692307692307692	0.769230769230769	0.846153846153846	0.923076923076923	1
00000000000000
00000001001100
00011100100000
10100010010011
00011100100010
10100011010011
00011100100010
10100011010011
00010001000000
00000001000010
01010001000000
00000001000010
00010001000000
00000001000010
00010001000000
00000001000010

//    78    1.58854    1.58854    111    56    22    0.795745    1.02097    0.574558    1.49299    4.90703    4.90703    6.22109
segsites: 3
positions:	0	0.5	1
000
000
010
010
010
000
010
010
010
000
010
011
011
111
010
011

//    78    1.58854    1.58854    111    56    22    0.795745    1.02097    0.574558    1.49299    4.90703    4.90703    6.22109
segsites: 7
positions:	0	0.166666666666667	0.333333333333333	0.5	0.666666666666667	0.833333333333333	1
0000000
1101101
0101001
0101011
0101011
0101011
0001000
0111011
1000100
1000100
1000100
1000100
1000100
1000100
1000100
1000100

//    78    1.58854    1.58854    111    56    22    0.795745    1.02097    0.574558    1.49299    4.90703    4.90703    6.22109
segsites: 8
positions:	0	0.142857142857143	0.285714285714286	0.428571428571429	0.571428571428571	0.714285714285714	0.857142857142857	1
00000000
00000001
00000000
01000000
00001000
01010110
00000000
01000011
00011010
00011010
00011010
11011010
00011010
00111010
00011010
00011010

//    78    1.58854    1.58854    111    56    22    0.795745    1.02097    0.574558    1.49299    4.90703    4.90703    6.22109
segsites: 11
positions:	0	0.1	0.2	0.3	0.4	0.5	0.6	0.7	0.8	0.9	1
00000000000
00000000000
00000000000
00000000000
00000000000
00000000000
00000000001
00000000000
01011000000
01011010000
01011000000
01011000000
01011100000
01011000000
11111000100
01011001010

//    78    1.58854    1.58854    111    56    22    0.795745    1.02097    0.574558    1.49299    4.90703    4.90703    6.22109
segsites: 6
positions:	0	0.2	0.4	0.6	0.8	1
000000
000000
110000
000000
010000
000001
010000
000000
001000
001100
000010
001000
001000
001000
001000
001000

//    78    1.58854    1.58854    111    56    22    0.795745    1.02097    0.574558    1.49299    4.90703    4.90703    6.22109
segsites: 7
positions:	0	0.166666666666667	0.333333333333333	0.5	0.666666666666667	0.833333333333333	1
0000000
0000000
0000000
0000000
0101000
0000000
0000011
0000000
0101010
0000000
0100000
0000000
1000100
0000000
0010010
0000000

//    78    1.58854    1.58854    111    56    22    0.795745    1.02097    0.574558    1.49299    4.90703    4.90703    6.22109
segsites: 10
positions:	0	0.111111111111111	0.222222222222222	0.333333333333333	0.444444444444444	0.555555555555556	0.666666666666667	0.777777777777778	0.888888888888889	1
0000000000
1001010110
1001010110
1001010110
0011000000
1001110100
0001000001
1101000110
0001000101
0001000110
0001000111
0001000111
0001000101
0001010110
0001001100
1001010100

//    78    1.58854    1.58854    111    56    22    0.795745    1.02097    0.574558    1.49299    4.90703    4.90703    6.22109
segsites: 3
positions:	0	0.5	1
000
011
010
010
010
010
010
010
110
010
010
010
000
010
000
010

//    78    1.58854    1.58854    111    56    22    0.795745    1.02097    0.574558    1.49299    4.90703    4.90703    6.22109
segsites: 31
positions:	0	0.0333333333333333	0.0666666666666667	0.1	0.133333333333333	0.166666666666667	0.2	0.233333333333333	0.266666666666667	0.3	0.333333333333333	0.366666666666667	0.4	0.433333333333333	0.466666666666667	0.5	0.533333333333333	0.566666666666667	0.6	0.633333333333333	0.666666666666667	0.7	0.733333333333333	0.766666666666667	0.8	0.833333333333333	0.866666666666667	0.9	0.933333333333333	0.966666666666667	1
0000000000000000000000000000000
1000000100011010000000000000000
0010000100101000000000011100000
0010000101011000000000000010000
0000000010101001100000100100011
0000000100001001100100100100000
0001000010101000001000000000001
0011000100001000101000000000101
0000000110100100010000011100001
0010000100101100100110100110100
0000001000101000100000000100001
0000010100001001100000100000001
0000000100101100000000000100001
0000100100101010100111100000001
0000000010101100010000011100011
0110000000011000100000100111010

//    78    1.58854    1.58854    111    56    22    0.795745    1.02097    0.574558    1.49299    4.90703    4.90703    6.22109
segsites: 2
positions:	0	1
00
00
00
00
00
01
00
00
00
10
00
00
00
00
00
00

//    78    1.58854    1.58854    111    56    22    0.795745    1.02097    0.574558    1.49299    4.90703    4.90703    6.22109
segsites: 4
positions:	0	0.333333333333333	0.666666666666667	1
0000
0001
0000
1001
0000
1000
0000
1000
0100
1000
0000
1000
0000
0000
1010
1000

//    78    1.58854    1.58854    111    56    22    0.795745    1.02097    0.574558    1.49299    4.90703    4.90703    6.22109
segsites: 12
positions:	0	0.0909090909090909	0.181818181818182	0.272727272727273	0.363636363636364	0.454545454545455	0.545454545454545	0.636363636363636	0.727272727272727	0.818181818181818	0.909090909090909	1
000000000000
000001000000
011101011110
010101011011
000001100010
010101001011
000001000010
000001000010
100001000010
000001001010
000001000010
000001000010
000011000010
000001001010
000001000010
000001000010

//    78    1.58854    1.58854    111    56    22    0.795745    1.02097    0.574558    1.49299    4.90703    4.90703    6.22109
segsites: 14
positions:	0	0.0769230769230769	0.153846153846154	0.230769230769231	0.307692307692308	0.384615384615385	0.461538461538462	0.538461538461539	0.615384615384615	0.692307692307692	0.769230769230769	0.846153846153846	0.923076923076923	1
00000000000000
00000001000000
00000000000000
10000000000000
00000000100011
10000000000000
00000000100000
00000000011000
01111110100000
01111110101000
01111110100000
01111110100000
01111110101000
01111110101100
01111110100000
01111110101000

//    78    1.58854    1.58854    111    56    22    0.795745    1.02097    0.574558    1.49299    4.90703    4.90703    6.22109
segsites: 8
positions:	0	0.142857142857143	0.285714285714286	0.428571428571429	0.571428571428571	0.714285714285714	0.857142857142857	1
00000000
00000001
00000001
00000001
00000000
00000000
00000001
00000001
00010010
00100000
00000000
00000000
11011110
11011110
00000000
00000000

//    78    1.58854    1.58854    111    56    22    0.795745    1.02097    0.574558    1.49299    4.90703    4.90703    6.22109
segsites: 13
positions:	0	0.0833333333333333	0.166666666666667	0.25	0.333333333333333	0.416666666666667	0.5	0.583333333333333	0.666666666666667	0.75	0.833333333333333	0.916666666666667	1
0000000000000
0000011110011
0000000000000
0000011100011
0000011000010
0000011010010
0000011000010
0011011000110
0000111000000
1011011100010
0000011000010
0011011100110
0011011001010
0111011100010
0000011000010
0011011000010

//    78    1.58854    1.58854    111    56    22    0.795745    1.02097    0.574558    1.49299    4.90703    4.90703    6.22109
segsites: 10
positions:	0	0.111111111111111	0.222222222222222	0.333333333333333	0.444444444444444	0.555555555555556	0.666666666666667	0.777777777777778	0.888888888888889	1
0000000000
0000000000
0000000000
0000101011
0000000001
0100001001
0000000000
0000000001
1100000001
1110010101
1100000001
1100010001
1100000001
1110000001
1100000001
1111000001

//    78    1.58854    1.58854    111    56    22    0.795745    1.02097    0.574558    1.49299    4.90703    4.90703    6.22109
segsites: 9
positions:	0	0.125	0.25	0.375	0.5	0.625	0.75	0.875	1
000000000
000100000
000100010
000100010
110000000
000100000
000100000
000100111
001100000
000100100
001100000
001100000
000100011
000100011
100110000
000101000

//    78    1.58854    1.58854    111    56    22    0.795745    1.02097    0.574558    1.49299    4.90703    4.90703    6.22109
segsites: 10
positions:	0	0.111111111111111	0.222222222222222	0.333333333333333	0.444444444444444	0.555555555555556	0.666666666666667	0.777777777777778	0.888888888888889	1
0000000000
0000010000
0000010000
0000010000
0000010000
0000010001
0000011100
1000011010
0000010000
0000010000
0101011000
0000010000
0010110000
0010010000
0000000000
0010010000

//    78    1.58854    1.58854    111    56    22    0.795745    1.02097    0.574558    1.49299    4.90703    4.90703    6.22109
segsites: 5
positions:	0	0.25	0.5	0.75	1
00000
00000
00000
00001
01101
01101
01100
01111
01100
01101
01101
01101
11100
01100
01000
00101

//    78    1.58854    1.58854    111    56    22    0.795745    1.02097    0.574558    1.49299    4.90703    4.90703    6.22109
segsites: 16
positions:	0	0.0666666666666667	0.133333333333333	0.2	0.266666666666667	0.333333333333333	0.4	0.466666666666667	0.533333333333333	0.6	0.666666666666667	0.733333333333333	0.8	0.866666666666667	0.933333333333333	1
0000000000000000
1011001001000001
0101000000000001
1001000001000001
0001000000000000
0001000001100001
0001000000000001
0001000001100001
0001000000000001
0001000010000001
0001000100001000
0011110001010111
0001000100001000
0011110001010111
0001000000000001
0001000010000001

//    78    1.58854    1.58854    111    56    22    0.795745    1.02097    0.574558    1.49299    4.90703    4.90703    6.22109
segsites: 11
positions:	0	0.1	0.2	0.3	0.4	0.5	0.6	0.7	0.8	0.9	1
00000000000
00000000000
00000011000
01100101000
00000000000
00000001000
00010010000
01100101000
00000000000
00000001000
10010010000
01100101000
00000010000
01100101001
00000010010
01101101100

//    78    1.58854    1.58854    111    56    22    0.795745    1.02097    0.574558    1.49299    4.90703    4.90703    6.22109
segsites: 9
positions:	0	0.125	0.25	0.375	0.5	0.625	0.75	0.875	1
000000000
000101001
000010000
000101000
000000000
000000001
000000000
000000100
000010010
000101001
000000000
000000000
010000000
100100000
001000000
001000000

//    78    1.58854    1.58854    111    56    22    0.795745    1.02097    0.574558    1.49299    4.90703    4.90703    6.22109
segsites: 10
positions:	0	0.111111111111111	0.222222222222222	0.333333333333333	0.444444444444444	0.555555555555556	0.666666666666667	0.777777777777778	0.888888888888889	1
0000000000
0000000000
0000000000
0000100000
0000000000
0100000000
1001001111
1111011111
1001001111
1111010111
1001001111
1001001111
1001001111
1001001111
1001001111
1001001111

//    78    1.58854    1.58854    111    56    22    0.795745    1.02097    0.574558    1.49299    4.90703    4.90703    6.22109
segsites: 18
positions:	0	0.0588235294117647	0.117647058823529	0.176470588235294	0.235294117647059	0.294117647058824	0.352941176470588	0.411764705882353	0.470588235294118	0.529411764705882	0.588235294117647	0.647058823529412	0.705882352941176	0.764705882352941	0.823529411764706	0.882352941176471	0.941176470588235	1
000000000000000000
010100000000000100
000000000000000000
010100000000000100
010000000110000100
010000000010000100
010110011000000100
010101100000000100
010000000010011100
010100000001100110
001100000000000101
010100000000000110
100000010000000100
010101000000000100
000000000110011100
010000000001100100

//    78    1.58854    1.58854    111    56    22    0.795745    1.02097    0.574558    1.49299    4.90703    4.90703    6.22109
segsites: 4
positions:	0	0.333333333333333	0.666666666666667	1
0000
0100
0100
0100
0100
0100
0000
0100
0100
0100
0100
0111
0000
0100
1100
0100

//    78    1.58854    1.58854    111    56    22    0.795745    1.02097    0.574558    1.49299    4.90703    4.90703    6.22109
segsites: 4
positions:	0	0.333333333333333	0.666666666666667	1
0000
0000
0000
0000
0000
0111
0000
0000
0000
0110
0110
0110
0110
0110
1110
0110

//    78    1.58854    1.58854    111    56    22    0.795745    1.02097    0.574558    1.49299    4.90703    4.90703    6.22109
segsites: 11
positions:	0	0.1	0.2	0.3	0.4	0.5	0.6	0.7	0.8	0.9	1
00000000000
00000000000
00000000010
00000000100
01001000001
01001000001
01011000000
01101000000
00000100010
00000100010
00000100010
00000010010
00000001010
00000000010
00000001010
10000001010

//    78    1.58854    1.58854    111    56    22    0.795745    1.02097    0.574558    1.49299    4.90703    4.90703    6.22109
segsites: 7
positions:	0	0.166666666666667	0.333333333333333	0.5	0.666666666666667	0.833333333333333	1
0000000
0000000
0000000
0010101
0000000
0000000
0000000
0001000
1100000
1100000
1100000
1100000
1100000
1100000
1100010
1100001

//    78    1.58854    1.58854    111    56    22    0.795745    1.02097    0.574558    1.49299    4.90703    4.90703    6.22109
segsites: 8
positions:	0	0.142857142857143	0.285714285714286	0.428571428571429	0.571428571428571	0.714285714285714	0.857142857142857	1
00000000
11000111
00000100
11000111
01010010
01000010
01100010
01000010
01011010
01000010
01011010
01011010
01000010
01000010
01011010
01010010

//    78    1.58854    1.58854    111    56    22    0.795745    1.02097    0.574558    1.49299    4.90703    4.90703    6.22109
segsites: 6
positions:	0	0.2	0.4	0.6	0.8	1
000000
101010
101000
101000
000000
101000
000000
000000
000000
100001
000000
101000
100000
110000
000100
000000

//    78    1.58854    1.58854    111    56    22    0.795745    1.02097    0.574558    1.49299    4.90703    4.90703    6.22109
segsites: 4
positions:	0	0.333333333333333	0.666666666666667	1
0000
0001
0000
0001
1010
0001
0001
0001
0101
0001
0101
0001
1001
0001
0001
0001

//    78    1.58854    1.58854    111    56    22    0.795745    1.02097    0.574558    1.49299    4.90703    4.90703    6.22109
segsites: 3
positions:	0	0.5	1
000
001
000
000
000
011
001
001
101
001
001
001
101
001
001
001

//    78    1.58854    1.58854    111    56    22    0.795745    1.02097    0.574558    1.49299    4.90703    4.90703    6.22109
segsites: 8
positions:	0	0.142857142857143	0.285714285714286	0.428571428571429	0.571428571428571	0.714285714285714	0.857142857142857	1
00000000
10010000
01100001
00001100
00000000
00010000
00000000
00001000
00000010
00000000
00000000
00010000
00000000
00000000
00000000
00000000

//    78    1.58854    1.58854    111    56    22    0.795745    1.02097    0.574558    1.49299    4.90703    4.90703    6.22109
segsites: 12
positions:	0	0.0909090909090909	0.181818181818182	0.272727272727273	0.363636363636364	0.454545454545455	0.545454545454545	0.636363636363636	0.727272727272727	0.818181818181818	0.909090909090909	1
000000000000
100010000000
001000100000
100101000110
010000001000
000100000100
000000000000
000000000000
011100010100
011100010100
011100010100
011100000100
011100001101
010100000100
001100000100
001100000100

//    78    1.58854    1.58854    111    56    22    0.795745    1.02097    0.574558    1.49299    4.90703    4.90703    6.22109
segsites: 2
positions:	0	1
00
00
00
00
00
00
01
00
01
11
01
01
01
10
01
00

//    78    1.58854    1.58854    111    56    22    0.795745    1.02097    0.574558    1.49299    4.90703    4.90703    6.22109
segsites: 2
positions:	0	1
00
10
01
10
00
10
01
00
01
01
01
01
01
01
01
01

//    78    1.58854    1.58854    111    56    22    0.795745    1.02097    0.574558    1.49299    4.90703    4.90703    6.22109
segsites: 24
positions:	0	0.0434782608695652	0.0869565217391304	0.130434782608696	0.173913043478261	0.217391304347826	0.260869565217391	0.304347826086957	0.347826086956522	0.391304347826087	0.434782608695652	0.478260869565217	0.521739130434783	0.565217391304348	0.608695652173913	0.652173913043478	0.695652173913043	0.739130434782609	0.782608695652174	0.826086956521739	0.869565217391304	0.91304347826087	0.956521739130435	1
000000000000000000000000
000000000000000000000000
000000000000011000000100
000000000000011000000100
000000000000001000000000
000000000000010000000100
000000110001001010000000
010001000000010000000100
100110111101011111100100
010000110010011000001100
010000110001011110000110
010001110001111110000110
010000110001011010010110
011000110001011000001100
010000110001011010010111
010001110001011000001100

//    78    1.58854    1.58854    111    56    22    0.795745    1.02097    0.574558    1.49299    4.90703    4.90703    6.22109
segsites: 6
positions:	0	0.2	0.4	0.6	0.8	1
000000
000010
000000
000000
000001
100000
000001
100000
100000
111000
100001
100100
100000
111000
100000
101000

//    78    1.58854    1.58854    111    56    22    0.795745    1.02097    0.574558    1.49299    4.90703    4.90703    6.22109
segsites: 11
positions:	0	0.1	0.2	0.3	0.4	0.5	0.6	0.7	0.8	0.9	1
00000000000
01110111011
00000000010
00110010011
01000100101
11000101001
00000000000
01000000011
01000101101
01001101001
01000101101
01000101101
01000101101
01000101001
01000001101
01000111101

//    78    1.58854    1.58854    111    56    22    0.795745    1.02097    0.574558    1.49299    4.90703    4.90703    6.22109
segsites: 7
positions:	0	0.166666666666667	0.333333333333333	0.5	0.666666666666667	0.833333333333333	1
0000000
0100000
0101000
1100100
0101000
1100000
0100000
1110000
0000000
0100010
0000000
0100000
0000000
0100001
0000000
0000000

//    78    1.58854    1.58854    111    56    22    0.795745    1.02097    0.574558    1.49299    4.90703    4.90703    6.22109
segsites: 15
positions:	0	0.0714285714285714	0.142857142857143	0.214285714285714	0.285714285714286	0.357142857142857	0.428571428571429	0.5	0.571428571428571	0.642857142857143	0.714285714285714	0.785714285714286	0.857142857142857	0.928571428571428	1
000000000000000
000000000000000
001001100000001
001001100000001
000000000000000
000000000000000
000101100000000
001001100010000
111001001100000
011011001101000
011001101100000
011001101100100
011001001100100
011001101100100
011001000100010
011001111000000

//    78    1.58854    1.58854    111    56    22    0.795745    1.02097    0.574558    1.49299    4.90703    4.90703    6.22109
segsites: 11
positions:	0	0.1	0.2	0.3	0.4	0.5	0.6	0.7	0.8	0.9	1
00000000000
00011000000
00000000000
00000100000
11000000000
11000000000
10000000000
10000000000
00000000110
10000000000
10000001001
10000000000
10100000000
11000000000
10000000000
10000010000

//    78    1.58854    1.58854    111    56    22    0.795745    1.02097    0.574558    1.49299    4.90703    4.90703    6.22109
segsites: 17
positions:	0	0.0625	0.125	0.1875	0.25	0.3125	0.375	0.4375	0.5	0.5625	0.625	0.6875	0.75	0.8125	0.875	0.9375	1
00000000000000000
00001101000000110
01000100000000100
00001100000000100
00001100000000100
00001100000000110
00010000000000100
00001100100100100
01001100000000100
10001100000000100
01000000000000100
00000101001101101
01100000000000100
00000011000000100
01000000010000100
01001101001110101

//    78    1.58854    1.58854    111    56    22    0.795745    1.02097    0.574558    1.49299    4.90703    4.90703    6.22109
segsites: 8
positions:	0	0.142857142857143	0.285714285714286	0.428571428571429	0.571428571428571	0.714285714285714	0.857142857142857	1
00000000
00000011
10011000
10001011
10011000
10000000
00011000
10000011
00001000
10000000
00011011
11100111
00011000
10000011
10001000
10000000

//    78    1.58854    1.58854    111    56    22    0.795745    1.02097    0.574558    1.49299    4.90703    4.90703    6.22109
segsites: 5
positions:	0	0.25	0.5	0.75	1
00000
00011
00000
00011
00000
00000
00000
00011
00000
00000
00000
00100
01000
10000
01000
01000

//    78    1.58854    1.58854    111    56    22    0.795745    1.02097    0.574558    1.49299    4.90703    4.90703    6.22109
segsites: 12
positions:	0	0.0909090909090909	0.181818181818182	0.272727272727273	0.363636363636364	0.454545454545455	0.545454545454545	0.636363636363636	0.727272727272727	0.818181818181818	0.909090909090909	1
000000000000
100000010000
000010001000
000100111000
000110111000
000110111000
000000000000
000000000000
001111111100
000110111000
001011010001
010100111000
000010010000
000100111010
000110111000
000110111010

//    78    1.58854    1.58854    111    56    22    0.795745    1.02097    0.574558    1.49299    4.90703    4.90703    6.22109
segsites: 18
positions:	0	0.0588235294117647	0.117647058823529	0.176470588235294	0.235294117647059	0.294117647058824	0.352941176470588	0.411764705882353	0.470588235294118	0.529411764705882	0.588235294117647	0.647058823529412	0.705882352941176	0.764705882352941	0.823529411764706	0.882352941176471	0.941176470588235	1
000000000000000000
000000000000000000
000000000000000000
000000000000000000
000100000000000000
000100000000000000
000000000000000001
000100000001011000
101011111011011101
100011111111011001
101010000000011001
100010000000011011
100011111011011001
110011111011111001
100011110000011001
100010001011111001

//    78    1.58854    1.58854    111    56    22    0.795745    1.02097    0.574558    1.49299    4.90703    4.90703    6.22109
segsites: 2
positions:	0	1
00
00
00
10
00
00
00
00
00
01
00
00
00
00
00
01

//    78    1.58854    1.58854    111    56    22    0.795745    1.02097    0.574558    1.49299    4.90703    4.90703    6.22109
segsites: 16
positions:	0	0.0666666666666667	0.133333333333333	0.2	0.266666666666667	0.333333333333333	0.4	0.466666666666667	0.533333333333333	0.6	0.666666666666667	0.733333333333333	0.8	0.866666666666667	0.933333333333333	1
0000000000000000
0001000001000111
0000000000010001
0001100100001001
1010010000000110
0101100101100111
0001000001000110
0001000111000110
0001000011000000
0001000011000111
0001000001000111
0101000011000111
0001000001000110
0001001101000110
0001000001000110
0001000011000111

//    78    1.58854    1.58854    111    56    22    0.795745    1.02097    0.574558    1.49299    4.90703    4.90703    6.22109
segsites: 4
positions:	0	0.333333333333333	0.666666666666667	1
0000
0100
0000
0100
1000
0110
0000
0100
0000
0000
0001
0001
0000
0000
0000
0100

//    78    1.58854    1.58854    111    56    22    0.795745    1.02097    0.574558    1.49299    4.90703    4.90703    6.22109
segsites: 5
positions:	0	0.25	0.5	0.75	1
00000
01000
00000
01000
10001
00000
00000
00100
00000
00000
00000
00000
00000
00000
00010
00000

//    78    1.58854    1.58854    111    56    22    0.795745    1.02097    0.574558    1.49299    4.90703    4.90703    6.22109
segsites: 14
positions:	0	0.0769230769230769	0.153846153846154	0.230769230769231	0.307692307692308	0.384615384615385	0.461538461538462	0.538461538461539	0.615384615384615	0.692307692307692	0.769230769230769	0.846153846153846	0.923076923076923	1
00000000000000
11111000010000
01101001011011
01101001011011
01101001011011
01101001011010
01101000010000
01111101011010
01011000010000
01011001011010
01001001011010
01111001011010
01011001011010
01011111111010
01001001011010
01101001011110

//    78    1.58854    1.58854    111    56    22    0.795745    1.02097    0.574558    1.49299    4.90703    4.90703    6.22109
segsites: 18
positions:	0	0.0588235294117647	0.117647058823529	0.176470588235294	0.235294117647059	0.294117647058824	0.352941176470588	0.411764705882353	0.470588235294118	0.529411764705882	0.588235294117647	0.647058823529412	0.705882352941176	0.764705882352941	0.823529411764706	0.882352941176471	0.941176470588235	1
000000000000000000
101000000000111100
000000010110100000
000010001001100000
000000000000110011
000000000000110011
000100010100100000
001010101001110100
011110101100110000
001110101100110010
011110101100010010
001110101100110010
000100000000000000
001010000000111000
000100000100000000
101011101000110000

//    78    1.58854    1.58854    111    56    22    0.795745    1.02097    0.574558    1.49299    4.90703    4.90703    6.22109
segsites: 3
positions:	0	0.5	1
000
000
000
000
010
010
010
000
011
010
011
010
111
010
011
010

//    78    1.58854    1.58854    111    56    22    0.795745    1.02097    0.574558    1.49299    4.90703    4.90703    6.22109
segsites: 10
positions:	0	0.111111111111111	0.222222222222222	0.333333333333333	0.444444444444444	0.555555555555556	0.666666666666667	0.777777777777778	0.888888888888889	1
0000000000
0011100000
0001000000
0001100000
0001100000
0011100000
0000100000
0011100100
0010101000
0011100000
0010100000
1010100001
0111100000
0011110010
0010100000
0010100000

//    78    1.58854    1.58854    111    56    22    0.795745    1.02097    0.574558    1.49299    4.90703    4.90703    6.22109
segsites: 6
positions:	0	0.2	0.4	0.6	0.8	1
000000
000000
001000
000000
000000
000010
000000
000010
000000
000010
000010
000011
000010
000010
000010
110110

//    78    1.58854    1.58854    111    56    22    0.795745    1.02097    0.574558    1.49299    4.90703    4.90703    6.22109
segsites: 17
positions:	0	0.0625	0.125	0.1875	0.25	0.3125	0.375	0.4375	0.5	0.5625	0.625	0.6875	0.75	0.8125	0.875	0.9375	1
00000000000000000
00100100001000000
01000111000000000
00000100000010000
01000101000000100
00000101110010000
00000101110000100
00000101110000100
01001110000000000
00000110000001000
10000110000000000
00100100001000000
01010101000000000
00000100110100001
01000010000000000
00000110000000010

//    78    1.58854    1.58854    111    56    22    0.795745    1.02097    0.574558    1.49299    4.90703    4.90703    6.22109
segsites: 8
positions:	0	0.142857142857143	0.285714285714286	0.428571428571429	0.571428571428571	0.714285714285714	0.857142857142857	1
00000000
00000000
10110000
10110000
10010010
00000000
11000001
10101000
10010010
10000010
10010000
00000000
11110001
10100000
10010110
10000000

//    78    1.58854    1.58854    111    56    22    0.795745    1.02097    0.574558    1.49299    4.90703    4.90703    6.22109
segsites: 8
positions:	0	0.142857142857143	0.285714285714286	0.428571428571429	0.571428571428571	0.714285714285714	0.857142857142857	1
00000000
01000000
01000000
01000000
01000000
01000010
01000000
11000000
11000001
11010001
11000001
11000001
11001001
11100101
11000001
11000001

//    78    1.58854    1.58854    111    56    22    0.795745    1.02097    0.574558    1.49299    4.90703    4.90703    6.22109
segsites: 16
positions:	0	0.0666666666666667	0.133333333333333	0.2	0.266666666666667	0.333333333333333	0.4	0.466666666666667	0.533333333333333	0.6	0.666666666666667	0.733333333333333	0.8	0.866666666666667	0.933333333333333	1
0000000000000000
1000000100000010
1110000100000000
1010000110000000
0000000100011000
1000000100000100
1010100100001000
1000010100101000
1010000100000000
1000000100000000
0000001100001001
0000000100001001
0000000100001000
0001000101000010
1000001100001000
1000000100100010

//    78    1.58854    1.58854    111    56    22    0.795745    1.02097    0.574558    1.49299    4.90703    4.90703    6.22109
segsites: 4
positions:	0	0.333333333333333	0.666666666666667	1
0000
0000
0000
0000
0001
0000
0000
0000
0001
0100
0001
0000
0001
0011
1001
0000

//    78    1.58854    1.58854    111    56    22    0.795745    1.02097    0.574558    1.49299    4.90703    4.90703    6.22109
segsites: 4
positions:	0	0.333333333333333	0.666666666666667	1
0000
0000
0000
0000
0110
0000
0000
0000
0001
0000
0100
0000
0000
0000
0000
1000

//    78    1.58854    1.58854    111    56    22    0.795745    1.02097    0.574558    1.49299    4.90703    4.90703    6.22109
segsites: 3
positions:	0	0.5	1
000
000
010
000
000
100
000
000
001
001
001
001
011
001
001
001

//    78    1.58854    1.58854    111    56    22    0.795745    1.02097    0.574558    1.49299    4.90703    4.90703    6.22109
segsites: 7
positions:	0	0.166666666666667	0.333333333333333	0.5	0.666666666666667	0.833333333333333	1
0000000
0001110
0001010
0001010
0001000
0001010
0001000
0001110
1001000
0001000
0101000
0101000
0001001
0001000
0001000
0011000

//    78    1.58854    1.58854    111    56    22    0.795745    1.02097    0.574558    1.49299    4.90703    4.90703    6.22109
segsites: 4
positions:	0	0.333333333333333	0.666666666666667	1
0000
0000
0011
0011
0010
0001
0000
0000
0111
0011
1011
0011
0011
0011
0011
0011

//    78    1.58854    1.58854    111    56    22    0.795745    1.02097    0.574558    1.49299    4.90703    4.90703    6.22109
segsites: 12
positions:	0	0.0909090909090909	0.181818181818182	0.272727272727273	0.363636363636364	0.454545454545455	0.545454545454545	0.636363636363636	0.727272727272727	0.818181818181818	0.909090909090909	1
000000000000
000000000000
000000000000
000000000000
010010000111
010000000110
010010000111
010000000110
010000000110
111001010110
010000000110
010000000110
010100100110
011000001110
010000000110
010000000110

//    78    1.58854    1.58854    111    56    22    0.795745    1.02097    0.574558    1.49299    4.90703    4.90703    6.22109
segsites: 10
positions:	0	0.111111111111111	0.222222222222222	0.333333333333333	0.444444444444444	0.555555555555556	0.666666666666667	0.777777777777778	0.888888888888889	1
0000000000
1001000100
1000000000
1000010000
1000000000
1000000000
1000101000
1000001000
1000000011
1101000011
1000000011
1001000011
1000000011
1001000011
1000000011
1010000011

//    78    1.58854    1.58854    111    56    22    0.795745    1.02097    0.574558    1.49299    4.90703    4.90703    6.22109
segsites: 18
positions:	0	0.0588235294117647	0.117647058823529	0.176470588235294	0.235294117647059	0.294117647058824	0.352941176470588	0.411764705882353	0.470588235294118	0.529411764705882	0.588235294117647	0.647058823529412	0.705882352941176	0.764705882352941	0.823529411764706	0.882352941176471	0.941176470588235	1
000000000000000000
010000000000000000
010000000000000000
010000000100000000
011000000001000000
010101000000000001
010000001001000000
010000000000000010
011000000001000000
010100000000000001
010010011001100000
110000000000010000
011100000011000001
011100000001000001
010000101001001100
010000001000000000

//    78    1.58854    1.58854    111    56    22    0.795745    1.02097    0.574558    1.49299    4.90703    4.90703    6.22109
segsites: 3
positions:	0	0.5	1
000
000
010
000
100
100
100
100
001
000
010
010
000
000
010
000

//    78    1.58854    1.58854    111    56    22    0.795745    1.02097    0.574558    1.49299    4.90703    4.90703    6.22109
segsites: 6
positions:	0	0.2	0.4	0.6	0.8	1
000000
000000
000000
010000
000000
000000
000110
010001
000000
000000
000000
010000
001111
000101
000000
110000

//    78    1.58854    1.58854    111    56    22    0.795745    1.02097    0.574558    1.49299    4.90703    4.90703    6.22109
segsites: 4
positions:	0	0.333333333333333	0.666666666666667	1
0000
0000
1000
1000
0000
0000
0000
0000
1010
1000
1010
1100
1000
1000
1001
1000

//    78    1.58854    1.58854    111    56    22    0.795745    1.02097    0.574558    1.49299    4.90703    4.90703    6.22109
segsites: 4
positions:	0	0.333333333333333	0.666666666666667	1
0000
0110
0000
0110
0001
0000
0000
0100
0001
1001
1001
1001
0001
1001
0001
0001

//    78    1.58854    1.58854    111    56    22    0.795745    1.02097    0.574558    1.49299    4.90703    4.90703    6.22109
segsites: 18
positions:	0	0.0588235294117647	0.117647058823529	0.176470588235294	0.235294117647059	0.294117647058824	0.352941176470588	0.411764705882353	0.470588235294118	0.529411764705882	0.588235294117647	0.647058823529412	0.705882352941176	0.764705882352941	0.823529411764706	0.882352941176471	0.941176470588235	1
000000000000000000
000000000000010100
000000000000000000
000000000000010100
001010110110100100
001010110110101101
000000010000000101
110001000001111111
001010110110101100
101010110110101100
000000011000000100
001010100111101100
000100010000000000
001010110111101101
000000011000001100
001010110110101111

//    78    1.58854    1.58854    111    56    22    0.795745    1.02097    0.574558    1.49299    4.90703    4.90703    6.22109
segsites: 2
positions:	0	1
00
00
00
00
00
10
10
10
10
10
10
11
10
10
10
10

//    78    1.58854    1.58854    111    56    22    0.795745    1.02097    0.574558    1.49299    4.90703    4.90703    6.22109
segsites: 46
positions:	0	0.0222222222222222	0.0444444444444444	0.0666666666666667	0.0888888888888889	0.111111111111111	0.133333333333333	0.155555555555556	0.177777777777778	0.2	0.222222222222222	0.244444444444444	0.266666666666667	0.288888888888889	0.311111111111111	0.333333333333333	0.355555555555556	0.377777777777778	0.4	0.422222222222222	0.444444444444444	0.466666666666667	0.488888888888889	0.511111111111111	0.533333333333333	0.555555555555556	0.577777777777778	0.6	0.622222222222222	0.644444444444444	0.666666666666667	0.688888888888889	0.711111111111111	0.733333333333333	0.755555555555556	0.777777777777778	0.8	0.822222222222222	0.844444444444444	0.866666666666667	0.888888888888889	0.911111111111111	0.933333333333333	0.955555555555556	0.977777777777778	1
0000000000000000000000000000000000000000000000
0000000000000001001110100000000000101101000000
0000100101011100000010000001001100010001010011
0000000000000001001110100000000000000101100000
0000100000000001000110100001001100010101110011
0000000010000011000110101100000000010101110011
0010001000001101000110100000000000000011000000
0000001010000101111110101000100000000011000000
1100000000000100001010000000000001010001000000
0000001000000001001111100000000000001101000000
0000001000001101000110101000000000000001000000
0000001010101101101110111100000000100111001000
0000011000001101000110101010000100010001000100
0000011000000101001110111100000010010101000000
0001001000001101000110111100000000010001000100
0000001010001001011110111100010000111111000000

//    78    1.58854    1.58854    111    56    22    0.795745    1.02097    0.574558    1.49299    4.90703    4.90703    6.22109
segsites: 5
positions:	0	0.25	0.5	0.75	1
00000
00001
11000
00000
00010
00010
00000
00000
01000
00010
00000
00110
00000
00000
00000
00000

//    78    1.58854    1.58854    111    56    22    0.795745    1.02097    0.574558    1.49299    4.90703    4.90703    6.22109
segsites: 6
positions:	0	0.2	0.4	0.6	0.8	1
000000
101110
001010
011010
001010
001010
001010
011010
001010
001010
000011
001010
001010
001010
001010
001010

//    78    1.58854    1.58854    111    56    22    0.795745    1.02097    0.574558    1.49299    4.90703    4.90703    6.22109
segsites: 17
positions:	0	0.0625	0.125	0.1875	0.25	0.3125	0.375	0.4375	0.5	0.5625	0.625	0.6875	0.75	0.8125	0.875	0.9375	1
00000000000000000
10000010101000001
00000101101000000
00100000101000000
00000001101001010
00000000101000010
00000000101010010
00000000101010010
00000101111010000
00001000101000010
00010001101010100
00010001101100010
00000001100001000
00000000101000010
00000001100011010
01000000101000010

//    78    1.58854    1.58854    111    56    22    0.795745    1.02097    0.574558    1.49299    4.90703    4.90703    6.22109
segsites: 6
positions:	0	0.2	0.4	0.6	0.8	1
000000
001100
000000
001100
000110
000100
000101
000100
000100
000100
000100
000100
000100
100100
000100
010100

//    78    1.58854    1.58854    111    56    22    0.795745    1.02097    0.574558    1.49299    4.90703    4.90703    6.22109
segsites: 8
positions:	0	0.142857142857143	0.285714285714286	0.428571428571429	0.571428571428571	0.714285714285714	0.857142857142857	1
00000000
01000110
01001001
01000010
00001010
01000010
00011010
01100010
00000000
01000010
11000010
01000010
00000001
01000010
00001010
01000010

//    78    1.58854    1.58854    111    56    22    0.795745    1.02097    0.574558    1.49299    4.90703    4.90703    6.22109
segsites: 10
positions:	0	0.111111111111111	0.222222222222222	0.333333333333333	0.444444444444444	0.555555555555556	0.666666666666667	0.777777777777778	0.888888888888889	1
0000000000
0000100000
0000100000
0000100000
0010010100
0000100000
0001000100
0000100000
1000000000
0000100000
1100010100
0000001000
1011000101
1000000010
1011010101
1010000000

//    78    1.58854    1.58854    111    56    22    0.795745    1.02097    0.574558    1.49299    4.90703    4.90703    6.22109
segsites: 14
positions:	0	0.0769230769230769	0.153846153846154	0.230769230769231	0.307692307692308	0.384615384615385	0.461538461538462	0.538461538461539	0.615384615384615	0.692307692307692	0.769230769230769	0.846153846153846	0.923076923076923	1
00000000000000
00000100000000
00000000000000
01000001000000
00000100000111
00000100111000
00000000000000
00000100000000
10000100111111
10000100111111
00000100011111
10000100111111
00100100011111
00011100011111
00000110111111
10000100111111

//    78    1.58854    1.58854    111    56    22    0.795745    1.02097    0.574558    1.49299    4.90703    4.90703    6.22109
segsites: 3
positions:	0	0.5	1
000
000
000
000
110
001
110
001
111
111
111
111
111
111
111
111

//    78    1.58854    1.58854    111    56    22    0.795745    1.02097    0.574558    1.49299    4.90703    4.90703    6.22109
segsites: 22
positions:	0	0.0476190476190476	0.0952380952380952	0.142857142857143	0.19047619047619	0.238095238095238	0.285714285714286	0.333333333333333	0.380952380952381	0.428571428571429	0.476190476190476	0.523809523809524	0.571428571428571	0.619047619047619	0.666666666666667	0.714285714285714	0.761904761904762	0.80952380952381	0.857142857142857	0.904761904761905	0.952380952380952	1
0000000000000000000000
1001111111001000000000
0001000001000100010000
1101011111011000000000
0000010101000111101011
0010010101000111101111
0000010101000111101111
1001010101100111101111
0000000000000100000011
1001011111001011001011
0000010101000111101001
0000010101000111101001
0000010101000111101011
1000010101000111101111
0000010101000111101111
0000010101000111101111

//    78    1.58854    1.58854    111    56    22    0.795745    1.02097    0.574558    1.49299    4.90703    4.90703    6.22109
segsites: 4
positions:	0	0.333333333333333	0.666666666666667	1
0000
0011
0001
0001
0001
0001
0001
1001
0001
1101
0101
0101
0101
0101
0101
0101

//    78    1.58854    1.58854    111    56    22    0.795745    1.02097    0.574558    1.49299    4.90703    4.90703    6.22109
segsites: 10
positions:	0	0.111111111111111	0.222222222222222	0.333333333333333	0.444444444444444	0.555555555555556	0.666666666666667	0.777777777777778	0.888888888888889	1
0000000000
1100001000
1010100000
1101000100
1010000000
1101001000
0000000000
1101010000
0000000000
0000011000
0000000000
1000010000
0000010000
1101010001
1100000010
1101000001

//    78    1.58854    1.58854    111    56    22    0.795745    1.02097    0.574558    1.49299    4.90703    4.90703    6.22109
segsites: 29
positions:	0	0.0357142857142857	0.0714285714285714	0.107142857142857	0.142857142857143	0.178571428571429	0.214285714285714	0.25	0.285714285714286	0.321428571428571	0.357142857142857	0.392857142857143	0.428571428571429	0.464285714285714	0.5	0.535714285714286	0.571428571428571	0.607142857142857	0.642857142857143	0.678571428571428	0.714285714285714	0.75	0.785714285714286	0.821428571428571	0.857142857142857	0.892857142857143	0.928571428571428	0.964285714285714	1
00000000000000000000000000000
10100100011100100000100110011
10100010001000000000100110010
10100100001000001100100110010
10100000001000010000001011110
10100101001010000100100110010
10110000001000010000000110010
10100100001000100100000110010
10101000001000000000000110010
10100000001000000100000110010
10100000001000010010000110010
11100000001000000100010110010
10100000000001010101000110010
10100100011100010100000110010
10100000001000000000000110010
10100000101000000100000110010

//    78    1.58854    1.58854    111    56    22    0.795745    1.02097    0.574558    1.49299    4.90703    4.90703    6.22109
segsites: 2
positions:	0	1
00
01
01
01
01
01
01
11
01
01
01
01
01
01
01
01

//    78    1.58854    1.58854    111    56    22    0.795745    1.02097    0.574558    1.49299    4.90703    4.90703    6.22109
segsites: 6
positions:	0	0.2	0.4	0.6	0.8	1
000000
000000
000000
000000
000010
000010
000000
000001
010000
101000
000000
000000
000000
000000
000100
000000

//    78    1.58854    1.58854    111    56    22    0.795745    1.02097    0.574558    1.49299    4.90703    4.90703    6.22109
segsites: 5
positions:	0	0.25	0.5	0.75	1
00000
01111
01100
01100
01100
01100
01100
01100
01100
11100
01100
01100
01100
01100
01100
01100

//    78    1.58854    1.58854    111    56    22    0.795745    1.02097    0.574558    1.49299    4.90703    4.90703    6.22109
segsites: 3
positions:	0	0.5	1
000
000
010
110
000
110
000
110
110
110
010
010
011
110
010
010

//    78    1.58854    1.58854    111    56    22    0.795745    1.02097    0.574558    1.49299    4.90703    4.90703    6.22109
segsites: 21
positions:	0	0.05	0.1	0.15	0.2	0.25	0.3	0.35	0.4	0.45	0.5	0.55	0.6	0.65	0.7	0.75	0.8	0.85	0.9	0.95	1
000000000000000000000
000000000000000000000
000110010110000010011
111000111110010000111
111110110110010000111
111110110110010000111
111110110110010000111
111110110110010000111
100000011111000110011
100000011110001110011
100000011111000010011
100000011110000010011
100001011110000010011
100000011110000010011
100000010110000010011
100000011000100011011

//    78    1.58854    1.58854    111    56    22    0.795745    1.02097    0.574558    1.49299    4.90703    4.90703    6.22109
segsites: 10
positions:	0	0.111111111111111	0.222222222222222	0.333333333333333	0.444444444444444	0.555555555555556	0.666666666666667	0.777777777777778	0.888888888888889	1
0000000000
0000011000
0000000000
0000011000
0000011000
0000011000
1000011000
0010011001
0101100100
0101100100
0101100100
0101100100
0101100100
0101100100
0101100110
0101100100

//    78    1.58854    1.58854    111    56    22    0.795745    1.02097    0.574558    1.49299    4.90703    4.90703    6.22109
segsites: 20
positions:	0	0.0526315789473684	0.105263157894737	0.157894736842105	0.210526315789474	0.263157894736842	0.315789473684211	0.368421052631579	0.421052631578947	0.473684210526316	0.526315789473684	0.578947368421053	0.631578947368421	0.684210526315789	0.736842105263158	0.789473684210526	0.842105263157895	0.894736842105263	0.947368421052632	1
00000000000000000000
00000000000000000000
01000100000001101010
10011000010010000110
11011100010111101110
11011100010011101110
11100100010001101110
11011110111011001111
11000100111001001111
11000100111001001111
11000100111001001011
11000101111001011111
11000100111001001111
11000100111001001111
11000100111001001111
11000100111001001111

//    78    1.58854    1.58854    111    56    22    0.795745    1.02097    0.574558    1.49299    4.90703    4.90703    6.22109
segsites: 4
positions:	0	0.333333333333333	0.666666666666667	1
0000
1000
0000
1000
1111
1111
0000
1000
1101
1010
1111
1111
1000
1000
1111
1111

//    78    1.58854    1.58854    111    56    22    0.795745    1.02097    0.574558    1.49299    4.90703    4.90703    6.22109
segsites: 4
positions:	0	0.333333333333333	0.666666666666667	1
0000
0111
0010
0110
0010
0110
1000
0110
1010
0010
0000
0010
1010
1010
0010
0110

//    78    1.58854    1.58854    111    56    22    0.795745    1.02097    0.574558    1.49299    4.90703    4.90703    6.22109
segsites: 3
positions:	0	0.5	1
000
000
010
010
010
011
010
010
100
100
100
000
100
010
000
010

//    78    1.58854    1.58854    111    56    22    0.795745    1.02097    0.574558    1.49299    4.90703    4.90703    6.22109
segsites: 3
positions:	0	0.5	1
000
000
000
100
000
100
000
010
000
010
000
010
000
110
001
000

//    78    1.58854    1.58854    111    56    22    0.795745    1.02097    0.574558    1.49299    4.90703    4.90703    6.22109
segsites: 8
positions:	0	0.142857142857143	0.285714285714286	0.428571428571429	0.571428571428571	0.714285714285714	0.857142857142857	1
00000000
01100000
00100000
00100010
00101010
00100010
00101010
01100010
00101010
01101010
00000010
00100010
00000010
00100010
00101110
10111011

//    78    1.58854    1.58854    111    56    22    0.795745    1.02097    0.574558    1.49299    4.90703    4.90703    6.22109
segsites: 26
positions:	0	0.04	0.08	0.12	0.16	0.2	0.24	0.28	0.32	0.36	0.4	0.44	0.48	0.52	0.56	0.6	0.64	0.68	0.72	0.76	0.8	0.84	0.88	0.92	0.96	1
00000000000000000000000000
01000100100000000000000000
01100100000010000000000000
01000100000010000000000000
01100100100000000000000000
01000100100000000000000000
11110100010001010011000011
01001111001111010111000011
01010100000001100000011001
01001100001110010111000010
01010000000001000000010111
01001100101110010111000010
01110100001111011100011011
01011100001111010111111011
01111100001111010111011011
01101100001111010111010011

//    78    1.58854    1.58854    111    56    22    0.795745    1.02097    0.574558    1.49299    4.90703    4.90703    6.22109
segsites: 13
positions:	0	0.0833333333333333	0.166666666666667	0.25	0.333333333333333	0.416666666666667	0.5	0.583333333333333	0.666666666666667	0.75	0.833333333333333	0.916666666666667	1
0000000000000
0001001000000
0000001000000
0000001000000
0000011100100
0000001000000
0000011110010
0000101001000
0000000010010
1000001001000
0000011100000
0000001000000
0110001000001
0000001000001
0000001100000
0000001000000

//    78    1.58854    1.58854    111    56    22    0.795745    1.02097    0.574558    1.49299    4.90703    4.90703    6.22109
segsites: 13
positions:	0	0.0833333333333333	0.166666666666667	0.25	0.333333333333333	0.416666666666667	0.5	0.583333333333333	0.666666666666667	0.75	0.833333333333333	0.916666666666667	1
0000000000000
0001000000001
1000010001000
0000000000100
1000000010000
0000000100000
1000100100000
0000000100000
1000000101000
1010001100000
1000001100000
1000001100000
1000001100000
1100001100010
1000000000000
1000001100000

//    78    1.58854    1.58854    111    56    22    0.795745    1.02097    0.574558    1.49299    4.90703    4.90703    6.22109
segsites: 8
positions:	0	0.142857142857143	0.285714285714286	0.428571428571429	0.571428571428571	0.714285714285714	0.857142857142857	1
00000000
00010100
00000000
00011100
01000100
00000100
01000100
01000100
00000110
00001110
10100010
00000100
00001101
00001100
00000010
00001100

//    78    1.58854    1.58854    111    56    22    0.795745    1.02097    0.574558    1.49299    4.90703    4.90703    6.22109
segsites: 7
positions:	0	0.166666666666667	0.333333333333333	0.5	0.666666666666667	0.833333333333333	1
0000000
0000000
0000000
0000000
0000000
0000000
0000000
0010000
1001000
0000100
0000000
0000000
0100000
0000001
0000010
0000100

//    78    1.58854    1.58854    111    56    22    0.795745    1.02097    0.574558    1.49299    4.90703    4.90703    6.22109
segsites: 24
positions:	0	0.0434782608695652	0.0869565217391304	0.130434782608696	0.173913043478261	0.217391304347826	0.260869565217391	0.304347826086957	0.347826086956522	0.391304347826087	0.434782608695652	0.478260869565217	0.521739130434783	0.565217391304348	0.608695652173913	0.652173913043478	0.695652173913043	0.739130434782609	0.782608695652174	0.826086956521739	0.869565217391304	0.91304347826087	0.956521739130435	1
000000000000000000000000
000000100000100000000000
100011000000000001001101
100011100000000100100001
100001000000000000001101
000101000000000100100001
100001000000000000001101
100011000010000010000100
101001001001000000000101
110101010101010010000101
100001000001000000000101
100101100000000100100111
100001000000000000010101
100011110000000000000000
101001000000000000011101
110011000000001000000101

//    78    1.58854    1.58854    111    56    22    0.795745    1.02097    0.574558    1.49299    4.90703    4.90703    6.22109
segsites: 7
positions:	0	0.166666666666667	0.333333333333333	0.5	0.666666666666667	0.833333333333333	1
0000000
0000000
0100000
0100000
0101100
0110000
0100000
1100000
0100010
0100010
0100000
0100000
0100000
0100000
0100000
0100001

//    78    1.58854    1.58854    111    56    22    0.795745    1.02097    0.574558    1.49299    4.90703    4.90703    6.22109
segsites: 8
positions:	0	0.142857142857143	0.285714285714286	0.428571428571429	0.571428571428571	0.714285714285714	0.857142857142857	1
00000000
10000000
00000000
10000000
00000000
10000010
00000000
00000000
01011000
00011001
00011100
00011001
01011000
00011001
01011000
00111001

//    78    1.58854    1.58854    111    56    22    0.795745    1.02097    0.574558    1.49299    4.90703    4.90703    6.22109
segsites: 2
positions:	0	1
00
00
00
00
00
00
00
00
00
00
10
10
11
10
10
10

//    78    1.58854    1.58854    111    56    22    0.795745    1.02097    0.574558    1.49299    4.90703    4.90703    6.22109
segsites: 4
positions:	0	0.333333333333333	0.666666666666667	1
0000
0001
0000
0010
0000
0100
0000
0001
0000
0001
1000
0001
0000
0001
0000
0001

//    78    1.58854    1.58854    111    56    22    0.795745    1.02097    0.574558    1.49299    4.90703    4.90703    6.22109
segsites: 8
positions:	0	0.142857142857143	0.285714285714286	0.428571428571429	0.571428571428571	0.714285714285714	0.857142857142857	1
00000000
00000100
00000000
10000000
00000100
10100100
00010000
10000100
00000000
10100100
00001101
10100110
00000000
10000100
11100000
10100100

//    78    1.58854    1.58854    111    56    22    0.795745    1.02097    0.574558    1.49299    4.90703    4.90703    6.22109
segsites: 8
positions:	0	0.142857142857143	0.285714285714286	0.428571428571429	0.571428571428571	0.714285714285714	0.857142857142857	1
00000000
00101001
00100000
00100000
01000000
00101001
01011001
01001001
11001001
01001001
01000101
01001001
01011001
01001001
01011011
01001001

//    78    1.58854    1.58854    111    56    22    0.795745    1.02097    0.574558    1.49299    4.90703    4.90703    6.22109
segsites: 8
positions:	0	0.142857142857143	0.285714285714286	0.428571428571429	0.571428571428571	0.714285714285714	0.857142857142857	1
00000000
00110001
10000000
00011001
00000000
00010001
00000001
00000001
00000011
00000001
10000111
00000001
10000001
10000001
10000010
01000001

//    78    1.58854    1.58854    111    56    22    0.795745    1.02097    0.574558    1.49299    4.90703    4.90703    6.22109
segsites: 12
positions:	0	0.0909090909090909	0.181818181818182	0.272727272727273	0.363636363636364	0.454545454545455	0.545454545454545	0.636363636363636	0.727272727272727	0.818181818181818	0.909090909090909	1
000000000000
000000100000
000110000000
001000100000
000111000000
001000100000
010110000000
001000100010
110000101001
101000100011
000010100001
001000110001
000000100101
000000100001
101010100001
101000100001

//    78    1.58854    1.58854    111    56    22    0.795745    1.02097    0.574558    1.49299    4.90703    4.90703    6.22109
segsites: 6
positions:	0	0.2	0.4	0.6	0.8	1
000000
101001
100001
100001
000100
101001
000000
110001
100101
101011
000000
101001
000001
100001
000000
001001

//    78    1.58854    1.58854    111    56    22    0.795745    1.02097    0.574558    1.49299    4.90703    4.90703    6.22109
segsites: 6
positions:	0	0.2	0.4	0.6	0.8	1
000000
010011
000000
010000
000000
000000
110000
010000
110000
010010
010100
010000
011000
010000
010000
010000

//    78    1.58854    1.58854    111    56    22    0.795745    1.02097    0.574558    1.49299    4.90703    4.90703    6.22109
segsites: 3
positions:	0	0.5	1
000
000
000
000
000
010
000
010
000
000
000
001
100
000
100
001

//    78    1.58854    1.58854    111    56    22    0.795745    1.02097    0.574558    1.49299    4.90703    4.90703    6.22109
segsites: 8
positions:	0	0.142857142857143	0.285714285714286	0.428571428571429	0.571428571428571	0.714285714285714	0.857142857142857	1
00000000
00000000
00000001
10000000
00010101
00000001
00010011
00000000
00100101
00000001
00000001
00000001
00000011
00001011
00000101
01000101

//    78    1.58854    1.58854    111    56    22    0.795745    1.02097    0.574558    1.49299    4.90703    4.90703    6.22109
segsites: 12
positions:	0	0.0909090909090909	0.181818181818182	0.272727272727273	0.363636363636364	0.454545454545455	0.545454545454545	0.636363636363636	0.727272727272727	0.818181818181818	0.909090909090909	1
000000000000
101101100110
001010010100
101101100111
100100000010
100100000010
000000000000
101101100110
000000000000
101101100110
001000000000
111101100110
000000000000
101101100110
001001101100
001001100100

//    78    1.58854    1.58854    111    56    22    0.795745    1.02097    0.574558    1.49299    4.90703    4.90703    6.22109
segsites: 8
positions:	0	0.142857142857143	0.285714285714286	0.428571428571429	0.571428571428571	0.714285714285714	0.857142857142857	1
00000000
10110000
00001110
10100001
11010010
11010010
00001111
00011111
01000010
11110000
11000000
10110000
11000100
11110000
11010000
11110000

//    78    1.58854    1.58854    111    56    22    0.795745    1.02097    0.574558    1.49299    4.90703    4.90703    6.22109
segsites: 21
positions:	0	0.05	0.1	0.15	0.2	0.25	0.3	0.35	0.4	0.45	0.5	0.55	0.6	0.65	0.7	0.75	0.8	0.85	0.9	0.95	1
000000000000000000000
000110000111001000000
000010000000000010000
000010000000010010000
000000100000000000100
000110000111000000100
000000100000000000100
000110000111000000100
100000100000000000101
100110000111000001110
100100010111000001111
100100000111000001111
100100000111000001111
100101000111000001111
101000000010100101111
110100001111000001111

//    78    1.58854    1.58854    111    56    22    0.795745    1.02097    0.574558    1.49299    4.90703    4.90703    6.22109
segsites: 16
positions:	0	0.0666666666666667	0.133333333333333	0.2	0.266666666666667	0.333333333333333	0.4	0.466666666666667	0.533333333333333	0.6	0.666666666666667	0.733333333333333	0.8	0.866666666666667	0.933333333333333	1
0000000000000000
0000000001000000
1000000000100000
0000100000101000
0000000000001000
0000100001001000
1000110000000000
0000100001101000
0000001000001000
0000100000011001
0000000000001100
0000100100001000
0000001010001000
0000001000011000
0111001000001000
0000001000001010

//    78    1.58854    1.58854    111    56    22    0.795745    1.02097    0.574558    1.49299    4.90703    4.90703    6.22109
segsites: 2
positions:	0	1
00
00
00
00
00
00
00
00
00
00
00
00
11
00
00
00

//    78    1.58854    1.58854    111    56    22    0.795745    1.02097    0.574558    1.49299    4.90703    4.90703    6.22109
segsites: 12
positions:	0	0.0909090909090909	0.181818181818182	0.272727272727273	0.363636363636364	0.454545454545455	0.545454545454545	0.636363636363636	0.727272727272727	0.818181818181818	0.909090909090909	1
000000000000
000000001000
000001001000
000000001001
000011001000
000001001001
000001001100
001100001001
000001001000
000001001000
100001011000
111001011000
000001101110
001001001000
001001001000
001001001000

//    78    1.58854    1.58854    111    56    22    0.795745    1.02097    0.574558    1.49299    4.90703    4.90703    6.22109
segsites: 3
positions:	0	0.5	1
000
000
000
000
000
000
000
000
000
001
000
000
000
110
000
001

//    78    1.58854    1.58854    111    56    22    0.795745    1.02097    0.574558    1.49299    4.90703    4.90703    6.22109
segsites: 4
positions:	0	0.333333333333333	0.666666666666667	1
0000
0000
0001
0001
1010
1000
1011
0000
0000
0000
0100
0000
0000
0000
0000
0000

//    78    1.58854    1.58854    111    56    22    0.795745    1.02097    0.574558    1.49299    4.90703    4.90703    6.22109
segsites: 11
positions:	0	0.1	0.2	0.3	0.4	0.5	0.6	0.7	0.8	0.9	1
00000000000
00000000000
10000000000
10010000000
00000000000
00000000000
00000000000
00000000000
00001010101
01001111001
00000111001
00000111001
00000110011
00000111001
00000111001
00100111001

//    78    1.58854    1.58854    111    56    22    0.795745    1.02097    0.574558    1.49299    4.90703    4.90703    6.22109
segsites: 10
positions:	0	0.111111111111111	0.222222222222222	0.333333333333333	0.444444444444444	0.555555555555556	0.666666666666667	0.777777777777778	0.888888888888889	1
0000000000
1001000100
0000001100
0000001100
1000000100
1000010101
1000000000
1001000100
1000000100
1000000100
0000100100
0000000100
1110000100
1000000110
1000000100
1000000100

//    78    1.58854    1.58854    111    56    22    0.795745    1.02097    0.574558    1.49299    4.90703    4.90703    6.22109
segsites: 55
positions:	0	0.0185185185185185	0.037037037037037	0.0555555555555556	0.0740740740740741	0.0925925925925926	0.111111111111111	0.12962962962963	0.148148148148148	0.166666666666667	0.185185185185185	0.203703703703704	0.222222222222222	0.240740740740741	0.259259259259259	0.277777777777778	0.296296296296296	0.314814814814815	0.333333333333333	0.351851851851852	0.37037037037037	0.388888888888889	0.407407407407407	0.425925925925926	0.444444444444444	0.462962962962963	0.481481481481481	0.5	0.518518518518518	0.537037037037037	0.555555555555556	0.574074074074074	0.592592592592593	0.611111111111111	0.62962962962963	0.648148148148148	0.666666666666667	0.685185185185185	0.703703703703704	0.722222222222222	0.740740740740741	0.759259259259259	0.777777777777778	0.796296296296296	0.814814814814815	0.833333333333333	0.851851851851852	0.87037037037037	0.888888888888889	0.907407407407407	0.925925925925926	0.944444444444444	0.962962962962963	0.981481481481481	1
0000000000000000000000000000000000000000000000000000000
1101010010000000000000001010000000000000010000010001100
1011000010000000010000000010010000000000010000110011100
1001000010000000000000000010000000000000010000110011100
1001000010000000000000000000100100000101010000010001100
1001000010100000000000000011000000101000010000010001100
1001000010000000000000000010001000000000010000010011100
1001000010000100000000000010000000000000010000110001100
1001000010000000000001010010000100000000110000010001100
1001000010000000000000000010000000001000010001010001100
1001000010000000000000000010000000000000010100010101100
1001000010000001000000000011000000000000010000010001101
1001000010000010000000010010000000000000110000010001100
1001000010000001000000000010000000000000010000010001110
1000100010011000000010100100000000010010011010010001100
1101001111000000101100000010000011000000010000011001100

//    78    1.58854    1.58854    111    56    22    0.795745    1.02097    0.574558    1.49299    4.90703    4.90703    6.22109
segsites: 4
positions:	0	0.333333333333333	0.666666666666667	1
0000
0100
0000
0000
0100
0100
0010
0000
1100
1100
1100
1101
1100
1100
1100
1100

//    78    1.58854    1.58854    111    56    22    0.795745    1.02097    0.574558    1.49299    4.90703    4.90703    6.22109
segsites: 2
positions:	0	1
00
00
00
00
01
00
00
10
10
10
10
10
10
10
10
10

//    78    1.58854    1.58854    111    56    22    0.795745    1.02097    0.574558    1.49299    4.90703    4.90703    6.22109
segsites: 3
positions:	0	0.5	1
000
001
001
001
000
001
010
001
000
000
000
000
111
001
010
001

//    78    1.58854    1.58854    111    56    22    0.795745    1.02097    0.574558    1.49299    4.90703    4.90703    6.22109
segsites: 3
positions:	0	0.5	1
000
000
000
000
000
000
000
000
000
000
001
010
000
100
000
010

//    78    1.58854    1.58854    111    56    22    0.795745    1.02097    0.574558    1.49299    4.90703    4.90703    6.22109
segsites: 6
positions:	0	0.2	0.4	0.6	0.8	1
000000
000101
000101
000101
000101
000101
000101
010101
000101
000101
000101
000111
101101
000101
001101
000101

//    78    1.58854    1.58854    111    56    22    0.795745    1.02097    0.574558    1.49299    4.90703    4.90703    6.22109
segsites: 3
positions:	0	0.5	1
000
000
000
000
100
000
000
000
100
000
001
010
001
000
001
000

//    78    1.58854    1.58854    111    56    22    0.795745    1.02097    0.574558    1.49299    4.90703    4.90703    6.22109
segsites: 25
positions:	0	0.0416666666666667	0.0833333333333333	0.125	0.166666666666667	0.208333333333333	0.25	0.291666666666667	0.333333333333333	0.375	0.416666666666667	0.458333333333333	0.5	0.541666666666667	0.583333333333333	0.625	0.666666666666667	0.708333333333333	0.75	0.791666666666667	0.833333333333333	0.875	0.916666666666667	0.958333333333333	1
0000000000000000000000000
1010101001010100001101110
0000000010000000000000000
1010101001010100001101110
0010001101110100000001000
0010001001110101000001100
0111001001010100000001000
0010001001110100000111100
0011001001011000010001001
0010001001110100000111110
0011001001010100000001100
0010001001110101100111110
0011011011110110000001000
0010001001110100000111000
0111011001010100000111000
0010001001110100000111110

//    78    1.58854    1.58854    111    56    22    0.795745    1.02097    0.574558    1.49299    4.90703    4.90703    6.22109
segsites: 17
positions:	0	0.0625	0.125	0.1875	0.25	0.3125	0.375	0.4375	0.5	0.5625	0.625	0.6875	0.75	0.8125	0.875	0.9375	1
00000000000000000
00000000000000000
00000000000000000
00000000010000001
10000000000000000
10000000000010000
00000000000001000
00000000000000000
00000110101100000
00000110101100000
00100110101100000
00100110101100000
00010000001100000
01000110100000100
00001001001100010
00100110101100010

//    78    1.58854    1.58854    111    56    22    0.795745    1.02097    0.574558    1.49299    4.90703    4.90703    6.22109
segsites: 4
positions:	0	0.333333333333333	0.666666666666667	1
0000
0000
0010
0000
0000
0000
0000
0000
0001
0001
0101
1001
0001
0001
0001
0001

//    78    1.58854    1.58854    111    56    22    0.795745    1.02097    0.574558    1.49299    4.90703    4.90703    6.22109
segsites: 21
positions:	0	0.05	0.1	0.15	0.2	0.25	0.3	0.35	0.4	0.45	0.5	0.55	0.6	0.65	0.7	0.75	0.8	0.85	0.9	0.95	1
000000000000000000000
100001100000000000010
000000000000000000000
000000000000000000000
100000000001000000010
100000100000000000110
000000101001000000000
100101100000000010010
100000110011110100011
100000100101110100011
101000100111100101011
110000100111101000011
100000110011100101011
110000100101101000011
100010100111100100011
100001100111110100011

//    78    1.58854    1.58854    111    56    22    0.795745    1.02097    0.574558    1.49299    4.90703    4.90703    6.22109
segsites: 8
positions:	0	0.142857142857143	0.285714285714286	0.428571428571429	0.571428571428571	0.714285714285714	0.857142857142857	1
00000000
00000100
00000000
00000000
11001001
00100010
00000000
00000000
11101001
11101011
11001001
00100010
11101011
01111011
11101011
11101011

//    78    1.58854    1.58854    111    56    22    0.795745    1.02097    0.574558    1.49299    4.90703    4.90703    6.22109
segsites: 9
positions:	0	0.125	0.25	0.375	0.5	0.625	0.75	0.875	1
000000000
100110000
100000000
100001000
101100000
100110100
100000000
110100000
100000000
100000100
000000000
100010000
100000000
100000011
100000000
110000000

//    78    1.58854    1.58854    111    56    22    0.795745    1.02097    0.574558    1.49299    4.90703    4.90703    6.22109
segsites: 8
positions:	0	0.142857142857143	0.285714285714286	0.428571428571429	0.571428571428571	0.714285714285714	0.857142857142857	1
00000000
00100100
00100100
00101101
00100100
00100100
00100100
00100100
10110100
11100110
00100100
00100100
00100100
00100100
00100100
00100100

//    78    1.58854    1.58854    111    56    22    0.795745    1.02097    0.574558    1.49299    4.90703    4.90703    6.22109
segsites: 2
positions:	0	1
00
11
00
11
11
11
01
11
00
01
11
11
11
11
11
11

//    78    1.58854    1.58854    111    56    22    0.795745    1.02097    0.574558    1.49299    4.90703    4.90703    6.22109
segsites: 6
positions:	0	0.2	0.4	0.6	0.8	1
000000
000000
000000
000000
000000
000000
000000
100000
010011
011110
011010
011010
010011
011110
011010
011010

//    78    1.58854    1.58854    111    56    22    0.795745    1.02097    0.574558    1.49299    4.90703    4.90703    6.22109
segsites: 12
positions:	0	0.0909090909090909	0.181818181818182	0.272727272727273	0.363636363636364	0.454545454545455	0.545454545454545	0.636363636363636	0.727272727272727	0.818181818181818	0.909090909090909	1
000000000000
100111110000
100101000000
100101000000
100001000000
100101000000
000001000000
100011110000
110001001111
100001001111
100001001111
100001001111
100001001111
100001001111
101001001111
100001001111

//    78    1.58854    1.58854    111    56    22    0.795745    1.02097    0.574558    1.49299    4.90703    4.90703    6.22109
segsites: 2
positions:	0	1
00
00
00
00
00
00
00
00
00
00
00
00
00
00
11
00

//    78    1.58854    1.58854    111    56    22    0.795745    1.02097    0.574558    1.49299    4.90703    4.90703    6.22109
segsites: 6
positions:	0	0.2	0.4	0.6	0.8	1
000000
000000
000000
000000
010010
010000
000001
000100
000000
000000
000000
101000
000000
000000
000000
000000

//    78    1.58854    1.58854    111    56    22    0.795745    1.02097    0.574558    1.49299    4.90703    4.90703    6.22109
segsites: 2
positions:	0	1
00
00
00
00
00
00
11
00
11
00
01
00
00
00
00
00

//    78    1.58854    1.58854    111    56    22    0.795745    1.02097    0.574558    1.49299    4.90703    4.90703    6.22109
segsites: 23
positions:	0	0.0454545454545455	0.0909090909090909	0.136363636363636	0.181818181818182	0.227272727272727	0.272727272727273	0.318181818181818	0.363636363636364	0.409090909090909	0.454545454545455	0.5	0.545454545454545	0.590909090909091	0.636363636363636	0.681818181818182	0.727272727272727	0.772727272727273	0.818181818181818	0.863636363636364	0.909090909090909	0.954545454545455	1
00000000000000000000000
00010000101100000001100
01000010000000000110000
00000001000110000011100
01000011010001000010000
01000011010001000010000
00000000000100000010000
00010001100100000010000
00110000000100111111101
00010000101100111111100
00100000000100111111111
00010100001100111111100
01001010000000010110000
10000001000110101011100
01000010000000010110000
00000001000110101011100

//    78    1.58854    1.58854    111    56    22    0.795745    1.02097    0.574558    1.49299    4.90703    4.90703    6.22109
segsites: 27
positions:	0	0.0384615384615385	0.0769230769230769	0.115384615384615	0.153846153846154	0.192307692307692	0.230769230769231	0.269230769230769	0.307692307692308	0.346153846153846	0.384615384615385	0.423076923076923	0.461538461538462	0.5	0.538461538461539	0.576923076923077	0.615384615384615	0.653846153846154	0.692307692307692	0.730769230769231	0.769230769230769	0.807692307692308	0.846153846153846	0.884615384615385	0.923076923076923	0.961538461538462	1
000000000000000000000000000
010001000011000000000011000
011000000000000000000100000
011000000000000000000100000
010000000100000000010010000
010000000000000000000010000
010000011000000000110000110
011100000000000000000010000
110010011000000000110000110
011100000000010010000010000
011000011000000100110000110
011000001000010010000100001
010000100000000000001000000
011001000000101000000110000
010010000000000001000010000
010000000000000010000010000

//    78    1.58854    1.58854    111    56    22    0.795745    1.02097    0.574558    1.49299    4.90703    4.90703    6.22109
segsites: 9
positions:	0	0.125	0.25	0.375	0.5	0.625	0.75	0.875	1
000000000
000100011
000000001
000100001
110001001
011100001
000000001
000100001
000000001
000100001
000000000
000100011
010000001
010000001
000010101
000100001

//    78    1.58854    1.58854    111    56    22    0.795745    1.02097    0.574558    1.49299    4.90703    4.90703    6.22109
segsites: 6
positions:	0	0.2	0.4	0.6	0.8	1
000000
000000
010000
010000
000000
010000
000000
010000
000000
100010
100000
100000
000000
000101
000000
011000

//    78    1.58854    1.58854    111    56    22    0.795745    1.02097    0.574558    1.49299    4.90703    4.90703    6.22109
segsites: 11
positions:	0	0.1	0.2	0.3	0.4	0.5	0.6	0.7	0.8	0.9	1
00000000000
00000000000
00000001110
01101000001
01101001111
01101001111
00000000000
00000000000
01111001110
01101101110
01101011110
01101001010
00001011010
01101000000
01101001110
11101001010

//    78    1.58854    1.58854    111    56    22    0.795745    1.02097    0.574558    1.49299    4.90703    4.90703    6.22109
segsites: 19
positions:	0	0.0555555555555556	0.111111111111111	0.166666666666667	0.222222222222222	0.277777777777778	0.333333333333333	0.388888888888889	0.444444444444444	0.5	0.555555555555556	0.611111111111111	0.666666666666667	0.722222222222222	0.777777777777778	0.833333333333333	0.888888888888889	0.944444444444444	1
0000000000000000000
0001000010010000110
0011000010011000100
0001000010110010100
0011000010110000100
0011000010110000100
0011000000110000100
0011000010110000100
0001000010110001000
0001000011110000100
1100100000000101001
0001010010010000100
0011001010010000100
0001000010010000100
0001000100000000101
0001010010010000100

//    78    1.58854    1.58854    111    56    22    0.795745    1.02097    0.574558    1.49299    4.90703    4.90703    6.22109
segsites: 24
positions:	0	0.0434782608695652	0.0869565217391304	0.130434782608696	0.173913043478261	0.217391304347826	0.260869565217391	0.304347826086957	0.347826086956522	0.391304347826087	0.434782608695652	0.478260869565217	0.521739130434783	0.565217391304348	0.608695652173913	0.652173913043478	0.695652173913043	0.739130434782609	0.782608695652174	0.826086956521739	0.869565217391304	0.91304347826087	0.956521739130435	1
000000000000000000000000
010000000000000100111000
000000000000001010000000
010000000000000100111001
000000000000001110111000
000000000000000100111000
000000000000001110111000
010000000000001100111000
111110111111111000000000
111111111111110001111010
111111111111111000000000
111111111011110000111000
111110111111111000000000
111111111111111100111110
111111111111111000000000
111111111111111000111010

//    78    1.58854    1.58854    111    56    22    0.795745    1.02097    0.574558    1.49299    4.90703    4.90703    6.22109
segsites: 8
positions:	0	0.142857142857143	0.285714285714286	0.428571428571429	0.571428571428571	0.714285714285714	0.857142857142857	1
00000000
00000111
00001100
00000111
00000000
00000111
00000100
10000100
00000100
00000111
00010100
00000100
00000100
00000100
01000100
00100100

//    78    1.58854    1.58854    111    56    22    0.795745    1.02097    0.574558    1.49299    4.90703    4.90703    6.22109
segsites: 6
positions:	0	0.2	0.4	0.6	0.8	1
000000
000000
000100
000000
000000
000000
000100
100100
000110
000000
000100
001100
011110
001100
000101
001100

//    78    1.58854    1.58854    111    56    22    0.795745    1.02097    0.574558    1.49299    4.90703    4.90703    6.22109
segsites: 15
positions:	0	0.0714285714285714	0.142857142857143	0.214285714285714	0.285714285714286	0.357142857142857	0.428571428571429	0.5	0.571428571428571	0.642857142857143	0.714285714285714	0.785714285714286	0.857142857142857	0.928571428571428	1
000000000000000
000000000000000
000000000000000
000000000000000
101001000000000
001001000000000
101001000100000
001001100000000
000000001000000
011000010010000
101001100001001
101001100000000
101001100000000
101001100000110
101011100000100
101101100000110

//    78    1.58854    1.58854    111    56    22    0.795745    1.02097    0.574558    1.49299    4.90703    4.90703    6.22109
segsites: 3
positions:	0	0.5	1
000
100
000
000
100
100
100
100
110
100
100
100
001
100
100
100

//    78    1.58854    1.58854    111    56    22    0.795745    1.02097    0.574558    1.49299    4.90703    4.90703    6.22109
segsites: 6
positions:	0	0.2	0.4	0.6	0.8	1
000000
000100
011010
011100
000110
000100
000000
001101
010010
001100
000110
000110
010110
100100
010010
001100

//    78    1.58854    1.58854    111    56    22    0.795745    1.02097    0.574558    1.49299    4.90703    4.90703    6.22109
segsites: 6
positions:	0	0.2	0.4	0.6	0.8	1
000000
100011
101101
110001
101101
110001
111101
111101
000011
100011
000011
100011
000001
000011
000011
100011

//    78    1.58854    1.58854    111    56    22    0.795745    1.02097    0.574558    1.49299    4.90703    4.90703    6.22109
segsites: 26
positions:	0	0.04	0.08	0.12	0.16	0.2	0.24	0.28	0.32	0.36	0.4	0.44	0.48	0.52	0.56	0.6	0.64	0.68	0.72	0.76	0.8	0.84	0.88	0.92	0.96	1
00000000000000000000000000
00000000000000000000000000
00010000000100000000010010
00010000001000000000100001
00010010000001000000000000
00010000000000000000100000
01000000000100101000000000
00011000001000000000100000
10010000110001000000100000
00010000000000000101100000
00010000000001100000000000
00011100000001000001100000
00000000100001010000000000
00010000000000000000000000
00000000000101100000001110
00111001000010100011100010

//    78    1.58854    1.58854    111    56    22    0.795745    1.02097    0.574558    1.49299    4.90703    4.90703    6.22109
segsites: 5
positions:	0	0.25	0.5	0.75	1
00000
00000
00010
00000
00111
00010
00000
00000
01111
10111
01111
01111
01111
00111
00111
00111

//    78    1.58854    1.58854    111    56    22    0.795745    1.02097    0.574558    1.49299    4.90703    4.90703    6.22109
segsites: 12
positions:	0	0.0909090909090909	0.181818181818182	0.272727272727273	0.363636363636364	0.454545454545455	0.545454545454545	0.636363636363636	0.727272727272727	0.818181818181818	0.909090909090909	1
000000000000
001010001001
000000000000
000010001001
000000001001
000010001001
000010001001
000110001011
000011001001
010010001001
000010001001
000010001001
000011001001
000010101001
100010010001
000010001101

//    78    1.58854    1.58854    111    56    22    0.795745    1.02097    0.574558    1.49299    4.90703    4.90703    6.22109
segsites: 12
positions:	0	0.0909090909090909	0.181818181818182	0.272727272727273	0.363636363636364	0.454545454545455	0.545454545454545	0.636363636363636	0.727272727272727	0.818181818181818	0.909090909090909	1
000000000000
000010000000
110100010000
110100010000
110100010010
010100011001
110100010010
010100011001
010100011010
011100011001
010100011010
010101011011
010100011111
010101011011
010100011011
010100111011

//    78    1.58854    1.58854    111    56    22    0.795745    1.02097    0.574558    1.49299    4.90703    4.90703    6.22109
segsites: 12
positions:	0	0.0909090909090909	0.181818181818182	0.272727272727273	0.363636363636364	0.454545454545455	0.545454545454545	0.636363636363636	0.727272727272727	0.818181818181818	0.909090909090909	1
000000000000
000000000101
100100000000
001000000000
101100000000
101100100000
100000001010
000000001001
000001001000
000010010000
000001001011
000000001001
100100001000
011000000000
101100000000
101100000000

//    78    1.58854    1.58854    111    56    22    0.795745    1.02097    0.574558    1.49299    4.90703    4.90703    6.22109
segsites: 5
positions:	0	0.25	0.5	0.75	1
00000
00100
00000
00001
00000
00001
00010
01000
00001
00001
00000
00001
00001
00001
00001
10001

//    78    1.58854    1.58854    111    56    22    0.795745    1.02097    0.574558    1.49299    4.90703    4.90703    6.22109
segsites: 2
positions:	0	1
00
11
00
00
00
11
00
00
00
00
00
00
00
00
00
00

//    78    1.58854    1.58854    111    56    22    0.795745    1.02097    0.574558    1.49299    4.90703    4.90703    6.22109
segsites: 4
positions:	0	0.333333333333333	0.666666666666667	1
0000
0000
1000
1000
0000
0000
1000
1000
1000
1001
1000
1001
1011
1001
1000
1101

//    78    1.58854    1.58854    111    56    22    0.795745    1.02097    0.574558    1.49299    4.90703    4.90703    6.22109
segsites: 5
positions:	0	0.25	0.5	0.75	1
00000
00000
00000
00000
00000
00000
00000
01000
00100
00000
10000
01001
00100
00010
10100
00010

//    78    1.58854    1.58854    111    56    22    0.795745    1.02097    0.574558    1.49299    4.90703    4.90703    6.22109
segsites: 15
positions:	0	0.0714285714285714	0.142857142857143	0.214285714285714	0.285714285714286	0.357142857142857	0.428571428571429	0.5	0.571428571428571	0.642857142857143	0.714285714285714	0.785714285714286	0.857142857142857	0.928571428571428	1
000000000000000
100001001011000
010010100000000
101100000000000
100000000000000
100001001001010
000000000000000
100000000000001
100000000000100
100000010000000
100000100000000
100000000100000
100000000000000
100000000000010
100000100000000
100000000100000

//    78    1.58854    1.58854    111    56    22    0.795745    1.02097    0.574558    1.49299    4.90703    4.90703    6.22109
segsites: 4
positions:	0	0.333333333333333	0.666666666666667	1
0000
1101
1001
1001
1001
1001
0000
0101
0000
0101
1001
1001
0001
0111
0001
1001

//    78    1.58854    1.58854    111    56    22    0.795745    1.02097    0.574558    1.49299    4.90703    4.90703    6.22109
segsites: 2
positions:	0	1
00
00
01
00
00
10
00
00
00
00
00
00
00
00
00
00

//    78    1.58854    1.58854    111    56    22    0.795745    1.02097    0.574558    1.49299    4.90703    4.90703    6.22109
segsites: 13
positions:	0	0.0833333333333333	0.166666666666667	0.25	0.333333333333333	0.416666666666667	0.5	0.583333333333333	0.666666666666667	0.75	0.833333333333333	0.916666666666667	1
0000000000000
0110010001000
0100010001000
0100010001010
0100000000100
0100110001100
0100001000100
0100000000100
0100010000100
0100110001000
0100000001000
1100010101001
0100000000100
0100010001000
0101010000100
0100010010100

//    78    1.58854    1.58854    111    56    22    0.795745    1.02097    0.574558    1.49299    4.90703    4.90703    6.22109
segsites: 2
positions:	0	1
00
00
00
00
01
00
00
00
00
00
00
00
00
10
00
00

//    78    1.58854    1.58854    111    56    22    0.795745    1.02097    0.574558    1.49299    4.90703    4.90703    6.22109
segsites: 19
positions:	0	0.0555555555555556	0.111111111111111	0.166666666666667	0.222222222222222	0.277777777777778	0.333333333333333	0.388888888888889	0.444444444444444	0.5	0.555555555555556	0.611111111111111	0.666666666666667	0.722222222222222	0.777777777777778	0.833333333333333	0.888888888888889	0.944444444444444	1
0000000000000000000
0000000010100000110
0000101100101000010
0001000010100001010
0001000000100011010
0001000010110011010
0001000000100000000
0001000011100011110
0010001010100000001
1101000010100001110
0000010010100000010
0001000010100111010
0000000010100000000
0000000010100001110
0000001010100011010
0001000010100011010

//    78    1.58854    1.58854    111    56    22    0.795745    1.02097    0.574558    1.49299    4.90703    4.90703    6.22109
segsites: 5
positions:	0	0.25	0.5	0.75	1
00000
00000
11000
00000
00100
00000
11000
00000
00000
00010
00000
00000
00000
00000
00000
00001

//    78    1.58854    1.58854    111    56    22    0.795745    1.02097    0.574558    1.49299    4.90703    4.90703    6.22109
segsites: 17
positions:	0	0.0625	0.125	0.1875	0.25	0.3125	0.375	0.4375	0.5	0.5625	0.625	0.6875	0.75	0.8125	0.875	0.9375	1
00000000000000000
00000001010000001
00000000010000100
00000001010001100
00000101010000000
00010001010000000
01000111010000100
00000101110000100
00000101010100000
00000101010010000
00001111011000000
10000011010000000
00100111010000010
00000001010000100
00001111010000000
00000111110000100

//    78    1.58854    1.58854    111    56    22    0.795745    1.02097    0.574558    1.49299    4.90703    4.90703    6.22109
segsites: 22
positions:	0	0.0476190476190476	0.0952380952380952	0.142857142857143	0.19047619047619	0.238095238095238	0.285714285714286	0.333333333333333	0.380952380952381	0.428571428571429	0.476190476190476	0.523809523809524	0.571428571428571	0.619047619047619	0.666666666666667	0.714285714285714	0.761904761904762	0.80952380952381	0.857142857142857	0.904761904761905	0.952380952380952	1
0000000000000000000000
0100001111100011000000
0000001010100000000000
0000001010100000000000
0000001010100000000001
0000001010110000000000
0000001010100000000000
0000001010100000000000
0111000100000010011110
1100000101000011111110
1101000100000010111110
1101000100000010111110
1101000100000010011110
1101010100001010111110
0100100100000010011110
0100000101000111011110

//    78    1.58854    1.58854    111    56    22    0.795745    1.02097    0.574558    1.49299    4.90703    4.90703    6.22109
segsites: 19
positions:	0	0.0555555555555556	0.111111111111111	0.166666666666667	0.222222222222222	0.277777777777778	0.333333333333333	0.388888888888889	0.444444444444444	0.5	0.555555555555556	0.611111111111111	0.666666666666667	0.722222222222222	0.777777777777778	0.833333333333333	0.888888888888889	0.944444444444444	1
0000000000000000000
0000100000000000000
0000000000000000000
0000000000100000000
0000000000000000000
0000000000000000000
1100010110000101001
0001001000001010010
0100010111000101001
0000001000001010110
1100011110001111011
0100011110001111011
1100011110001111011
1011011110011111011
1100011110001111011
0101011110001111011

//    78    1.58854    1.58854    111    56    22    0.795745    1.02097    0.574558    1.49299    4.90703    4.90703    6.22109
segsites: 10
positions:	0	0.111111111111111	0.222222222222222	0.333333333333333	0.444444444444444	0.555555555555556	0.666666666666667	0.777777777777778	0.888888888888889	1
0000000000
0100000001
0000000001
0100000001
1110000000
1110000000
1110000001
0100000001
1010000100
0110111011
0100000000
0101100001
0100000001
0100000011
0100000001
0100000001

//    78    1.58854    1.58854    111    56    22    0.795745    1.02097    0.574558    1.49299    4.90703    4.90703    6.22109
segsites: 16
positions:	0	0.0666666666666667	0.133333333333333	0.2	0.266666666666667	0.333333333333333	0.4	0.466666666666667	0.533333333333333	0.6	0.666666666666667	0.733333333333333	0.8	0.866666666666667	0.933333333333333	1
0000000000000000
1011011010100100
1000001001100001
1000101010100100
1000001011100101
1000001011100101
1000000001100101
1000011000100100
1000101000100000
1000101100100000
1100101000100010
1000101100111000
1000101000100000
1000101100100000
1000101100100000
1000101100100000

//    78    1.58854    1.58854    111    56    22    0.795745    1.02097    0.574558    1.49299    4.90703    4.90703    6.22109
segsites: 3
positions:	0	0.5	1
000
010
110
010
110
110
110
010
110
110
111
110
111
110
110
110

//    78    1.58854    1.58854    111    56    22    0.795745    1.02097    0.574558    1.49299    4.90703    4.90703    6.22109
segsites: 6
positions:	0	0.2	0.4	0.6	0.8	1
000000
000000
000000
000000
000110
110001
000000
000000
000000
000001
001001
000001
000001
000001
000000
000000

//    78    1.58854    1.58854    111    56    22    0.795745    1.02097    0.574558    1.49299    4.90703    4.90703    6.22109
segsites: 11
positions:	0	0.1	0.2	0.3	0.4	0.5	0.6	0.7	0.8	0.9	1
00000000000
00000100110
00000100000
10011100000
00000100000
00000100110
01000100000
10011100110
00000100001
00000100001
10011100000
10011100000
00000100000
00100101000
00000100000
10011110000

//    78    1.58854    1.58854    111    56    22    0.795745    1.02097    0.574558    1.49299    4.90703    4.90703    6.22109
segsites: 16
positions:	0	0.0666666666666667	0.133333333333333	0.2	0.266666666666667	0.333333333333333	0.4	0.466666666666667	0.533333333333333	0.6	0.666666666666667	0.733333333333333	0.8	0.866666666666667	0.933333333333333	1
0000000000000000
0000000000000100
1000100000000010
0000010000000000
1000000000100011
0000000000110000
0000000000000000
0000000000110000
0000000000110000
0101000100110000
0000000001000001
0000000000011001
0000001010000000
0010000000110000
0000001001110000
0000000000110000

//    78    1.58854    1.58854    111    56    22    0.795745    1.02097    0.574558    1.49299    4.90703    4.90703    6.22109
segsites: 9
positions:	0	0.125	0.25	0.375	0.5	0.625	0.75	0.875	1
000000000
010100100
000000000
010000000
000000000
000000100
000010100
100001100
010000000
110000100
000000100
000000100
000000100
110001101
000000110
001000100

//    78    1.58854    1.58854    111    56    22    0.795745    1.02097    0.574558    1.49299    4.90703    4.90703    6.22109
segsites: 6
positions:	0	0.2	0.4	0.6	0.8	1
000000
100110
100100
110101
000000
100110
000000
100111
000011
000011
000010
000011
000011
001011
000010
011011

//    78    1.58854    1.58854    111    56    22    0.795745    1.02097    0.574558    1.49299    4.90703    4.90703    6.22109
segsites: 10
positions:	0	0.111111111111111	0.222222222222222	0.333333333333333	0.444444444444444	0.555555555555556	0.666666666666667	0.777777777777778	0.888888888888889	1
0000000000
0000000000
0000000100
0000000100
0000000100
0000000000
0000011100
0000000100
1110010011
1111110011
1110010011
1110110011
1100010011
1111110011
1100010011
1100110011

//    78    1.58854    1.58854    111    56    22    0.795745    1.02097    0.574558    1.49299    4.90703    4.90703    6.22109
segsites: 18
positions:	0	0.0588235294117647	0.117647058823529	0.176470588235294	0.235294117647059	0.294117647058824	0.352941176470588	0.411764705882353	0.470588235294118	0.529411764705882	0.588235294117647	0.647058823529412	0.705882352941176	0.764705882352941	0.823529411764706	0.882352941176471	0.941176470588235	1
000000000000000000
000000000000000000
101000000110001110
000110111011000011
110000000110000010
000110000011010010
110001000110001110
000110101011000011
110000000110000010
000110010011100010
100110000111001110
100110001111000011
110000000110000010
000110010011000010
101000000010000010
000000000010000010

//    78    1.58854    1.58854    111    56    22    0.795745    1.02097    0.574558    1.49299    4.90703    4.90703    6.22109
segsites: 4
positions:	0	0.333333333333333	0.666666666666667	1
0000
0000
0000
0011
0000
1000
0000
0100
0000
1000
1000
1000
1000
1000
1000
1000

//    78    1.58854    1.58854    111    56    22    0.795745    1.02097    0.574558    1.49299    4.90703    4.90703    6.22109
segsites: 12
positions:	0	0.0909090909090909	0.181818181818182	0.272727272727273	0.363636363636364	0.454545454545455	0.545454545454545	0.636363636363636	0.727272727272727	0.818181818181818	0.909090909090909	1
000000000000
110001001000
010110000000
110010000010
000100010000
110000011000
010110000000
010100000000
100010000000
110010000000
010110000000
010100010000
100110000000
110000101100
010100000000
011000000001

//    78    1.58854    1.58854    111    56    22    0.795745    1.02097    0.574558    1.49299    4.90703    4.90703    6.22109
segsites: 2
positions:	0	1
00
00
00
00
00
00
00
00
00
11
00
00
00
00
00
00

//    78    1.58854    1.58854    111    56    22    0.795745    1.02097    0.574558    1.49299    4.90703    4.90703    6.22109
segsites: 15
positions:	0	0.0714285714285714	0.142857142857143	0.214285714285714	0.285714285714286	0.357142857142857	0.428571428571429	0.5	0.571428571428571	0.642857142857143	0.714285714285714	0.785714285714286	0.857142857142857	0.928571428571428	1
000000000000000
000010000000000
000010010000000
000010000000000
000010001011110
101010100100001
000010000000000
000011000000000
101010101111111
101010101111111
101010101111111
101010101111111
101110101111111
111010100111111
101010101111111
101010101111111

//    78    1.58854    1.58854    111    56    22    0.795745    1.02097    0.574558    1.49299    4.90703    4.90703    6.22109
segsites: 13
positions:	0	0.0833333333333333	0.166666666666667	0.25	0.333333333333333	0.416666666666667	0.5	0.583333333333333	0.666666666666667	0.75	0.833333333333333	0.916666666666667	1
0000000000000
0000000000001
0000000000000
0000000000001
0000000000001
0000000000001
0000000000000
0000000000001
0011111111101
0011111111101
0011110111101
0111111110111
0011110111101
0111111110111
0111110110101
1111110110111

//    78    1.58854    1.58854    111    56    22    0.795745    1.02097    0.574558    1.49299    4.90703    4.90703    6.22109
segsites: 7
positions:	0	0.166666666666667	0.333333333333333	0.5	0.666666666666667	0.833333333333333	1
0000000
1001101
0110000
0011100
0010000
0001101
0011100
0001100
0000000
0001101
0011000
0011110
0000001
0000001
0000001
0000001

//    78    1.58854    1.58854    111    56    22    0.795745    1.02097    0.574558    1.49299    4.90703    4.90703    6.22109
segsites: 14
positions:	0	0.0769230769230769	0.153846153846154	0.230769230769231	0.307692307692308	0.384615384615385	0.461538461538462	0.538461538461539	0.615384615384615	0.692307692307692	0.769230769230769	0.846153846153846	0.923076923076923	1
00000000000000
00111000000010
01001001001010
10101000100010
01000000000010
00111000000110
00101001001010
00111000100010
01100100000010
00111000000011
00000001011010
00111000000010
01010001011000
00010010000010
01101000000010
00101000000010

//    78    1.58854    1.58854    111    56    22    0.795745    1.02097    0.574558    1.49299    4.90703    4.90703    6.22109
segsites: 29
positions:	0	0.0357142857142857	0.0714285714285714	0.107142857142857	0.142857142857143	0.178571428571429	0.214285714285714	0.25	0.285714285714286	0.321428571428571	0.357142857142857	0.392857142857143	0.428571428571429	0.464285714285714	0.5	0.535714285714286	0.571428571428571	0.607142857142857	0.642857142857143	0.678571428571428	0.714285714285714	0.75	0.785714285714286	0.821428571428571	0.857142857142857	0.892857142857143	0.928571428571428	0.964285714285714	1
00000000000000000000000000000
10000000000010100000000000000
00000000000000000000000000000
10000000000010100000000000000
10000000000000100001000010000
10000000000000100000000000000
11010010000000100001000010000
10010010000110100000001000000
10010100100000100001000100100
10011001000010100000000000100
10010000000001101001000100100
10111001000010100011101000110
10111001000010101001010101101
10111001000010100001000000110
10010000000010110001000000100
10010001011010100100001000000

//    78    1.58854    1.58854    111    56    22    0.795745    1.02097    0.574558    1.49299    4.90703    4.90703    6.22109
segsites: 31
positions:	0	0.0333333333333333	0.0666666666666667	0.1	0.133333333333333	0.166666666666667	0.2	0.233333333333333	0.266666666666667	0.3	0.333333333333333	0.366666666666667	0.4	0.433333333333333	0.466666666666667	0.5	0.533333333333333	0.566666666666667	0.6	0.633333333333333	0.666666666666667	0.7	0.733333333333333	0.766666666666667	0.8	0.833333333333333	0.866666666666667	0.9	0.933333333333333	0.966666666666667	1
0000000000000000000000000000000
0000000000000000000010000111111
1110110001110101110100100110100
1110110001110101110100100110101
0000000000000000010000000110100
0000001000000000000000000110100
0010000010000000000000000000000
0011000000000010000000000111100
0000000000001000000001010000001
0000000000000010000000000001001
0000000000000000000001000001001
0000000100000000000000000001001
0010100000110100000000001000000
0000010001000000001000000111101
0000000000100000000000000001001
0000000000000000000000000001001

//    78    1.58854    1.58854    111    56    22    0.795745    1.02097    0.574558    1.49299    4.90703    4.90703    6.22109
segsites: 8
positions:	0	0.142857142857143	0.285714285714286	0.428571428571429	0.571428571428571	0.714285714285714	0.857142857142857	1
00000000
00100000
00000000
00100000
01000000
01000000
00010000
01000000
01001010
01000000
01011000
01000100
11001000
01000001
01001000
01001000

//    78    1.58854    1.58854    111    56    22    0.795745    1.02097    0.574558    1.49299    4.90703    4.90703    6.22109
segsites: 11
positions:	0	0.1	0.2	0.3	0.4	0.5	0.6	0.7	0.8	0.9	1
00000000000
00000000000
00100000000
00001000010
00000000000
00000000001
00000000000
00000000001
01010010000
00000101000
11000000000
00000000001
00000000000
00000000000
00000000100
00000000001

//    78    1.58854    1.58854    111    56    22    0.795745    1.02097    0.574558    1.49299    4.90703    4.90703    6.22109
segsites: 4
positions:	0	0.333333333333333	0.666666666666667	1
0000
0000
0000
0000
0000
0000
0000
0001
0010
0001
1000
0001
0100
0000
0000
0000

//    78    1.58854    1.58854    111    56    22    0.795745    1.02097    0.574558    1.49299    4.90703    4.90703    6.22109
segsites: 4
positions:	0	0.333333333333333	0.666666666666667	1
0000
0000
0100
0000
0100
0010
0100
1101
0100
0110
0100
0100
0110
0110
0100
0100

//    78    1.58854    1.58854    111    56    22    0.795745    1.02097    0.574558    1.49299    4.90703    4.90703    6.22109
segsites: 4
positions:	0	0.333333333333333	0.666666666666667	1
0000
0000
0000
0000
0000
0000
0000
0000
0001
1010
0000
0010
1011
1011
1011
1111

//    78    1.58854    1.58854    111    56    22    0.795745    1.02097    0.574558    1.49299    4.90703    4.90703    6.22109
segsites: 2
positions:	0	1
00
00
00
00
00
00
00
00
00
01
10
00
00
00
10
01

//    78    1.58854    1.58854    111    56    22    0.795745    1.02097    0.574558    1.49299    4.90703    4.90703    6.22109
segsites: 8
positions:	0	0.142857142857143	0.285714285714286	0.428571428571429	0.571428571428571	0.714285714285714	0.857142857142857	1
00000000
00000000
00001100
00001100
00000100
00000000
00000000
00110000
11010101
11010101
01010111
01010111
01000101
01010101
11000101
01010101

//    78    1.58854    1.58854    111    56    22    0.795745    1.02097    0.574558    1.49299    4.90703    4.90703    6.22109
segsites: 10
positions:	0	0.111111111111111	0.222222222222222	0.333333333333333	0.444444444444444	0.555555555555556	0.666666666666667	0.777777777777778	0.888888888888889	1
0000000000
0000000000
0000100011
0001011100
0000000000
0001011000
0000000000
0001000000
0000110000
1100010000
1110000000
1100011000
1100110000
1100111000
1100111011
1100011000

//    78    1.58854    1.58854    111    56    22    0.795745    1.02097    0.574558    1.49299    4.90703    4.90703    6.22109
segsites: 4
positions:	0	0.333333333333333	0.666666666666667	1
0000
1010
0000
1010
0001
0000
0000
0000
0000
0000
0000
0000
0000
0000
0100
0000

//    78    1.58854    1.58854    111    56    22    0.795745    1.02097    0.574558    1.49299    4.90703    4.90703    6.22109
segsites: 3
positions:	0	0.5	1
000
000
000
000
100
001
000
000
110
001
100
000
100
101
000
001

//    78    1.58854    1.58854    111    56    22    0.795745    1.02097    0.574558    1.49299    4.90703    4.90703    6.22109
segsites: 25
positions:	0	0.0416666666666667	0.0833333333333333	0.125	0.166666666666667	0.208333333333333	0.25	0.291666666666667	0.333333333333333	0.375	0.416666666666667	0.458333333333333	0.5	0.541666666666667	0.583333333333333	0.625	0.666666666666667	0.708333333333333	0.75	0.791666666666667	0.833333333333333	0.875	0.916666666666667	0.958333333333333	1
0000000000000000000000000
0011110100100101100000110
0000000000010000000001000
0011110100100101110010111
0000000000100000100000000
0011110100100101100000110
0001010000110001100000100
0001110000100001110010100
1001010010110001111010100
0011010000110001110010110
0101011001111001110010100
0001011000110011110010110
0001010000110001100010100
0001010000110011110010110
0001010000110001110110100
0001010000110011110010100

//    78    1.58854    1.58854    111    56    22    0.795745    1.02097    0.574558    1.49299    4.90703    4.90703    6.22109
segsites: 3
positions:	0	0.5	1
000
000
000
000
000
000
011
000
001
001
011
001
011
001
001
101

//    78    1.58854    1.58854    111    56    22    0.795745    1.02097    0.574558    1.49299    4.90703    4.90703    6.22109
segsites: 15
positions:	0	0.0714285714285714	0.142857142857143	0.214285714285714	0.285714285714286	0.357142857142857	0.428571428571429	0.5	0.571428571428571	0.642857142857143	0.714285714285714	0.785714285714286	0.857142857142857	0.928571428571428	1
000000000000000
000001000000010
000001000000000
000001000000000
000001000000000
000001000001000
011000000100000
000001000010100
011100101100111
011100101100111
011000100110111
011010100110111
111000100110111
011000100110111
011000110100111
011100100110111

//    78    1.58854    1.58854    111    56    22    0.795745    1.02097    0.574558    1.49299    4.90703    4.90703    6.22109
segsites: 12
positions:	0	0.0909090909090909	0.181818181818182	0.272727272727273	0.363636363636364	0.454545454545455	0.545454545454545	0.636363636363636	0.727272727272727	0.818181818181818	0.909090909090909	1
000000000000
010000000010
000101100000
011000011110
000000000000
000000000010
000000000000
010000000000
010101111100
111111111100
011111110000
011111111100
010101111100
111101111100
010101111100
110100111101

//    78    1.58854    1.58854    111    56    22    0.795745    1.02097    0.574558    1.49299    4.90703    4.90703    6.22109
segsites: 4
positions:	0	0.333333333333333	0.666666666666667	1
0000
0000
1100
1100
1100
1100
1100
1100
0100
1101
0101
0101
0111
0101
0101
0101

//    78    1.58854    1.58854    111    56    22    0.795745    1.02097    0.574558    1.49299    4.90703    4.90703    6.22109
segsites: 18
positions:	0	0.0588235294117647	0.117647058823529	0.176470588235294	0.235294117647059	0.294117647058824	0.352941176470588	0.411764705882353	0.470588235294118	0.529411764705882	0.588235294117647	0.647058823529412	0.705882352941176	0.764705882352941	0.823529411764706	0.882352941176471	0.941176470588235	1
000000000000000000
000000000000000001
000000000010000000
000001000001000000
000000000010000000
000000000000000000
100000000010000000
011100010000100001
101010000000000011
111000110000000001
100010000000001001
001010000000000001
101000011000000111
101000110100010001
101000000000000001
101000000000000001

//    78    1.58854    1.58854    111    56    22    0.795745    1.02097    0.574558    1.49299    4.90703    4.90703    6.22109
segsites: 9
positions:	0	0.125	0.25	0.375	0.5	0.625	0.75	0.875	1
000000000
100010001
100000100
100000100
000000011
100000001
100000000
100000000
000000000
100100001
100000000
100001000
100000000
101000001
100000000
110000100

//    78    1.58854    1.58854    111    56    22    0.795745    1.02097    0.574558    1.49299    4.90703    4.90703    6.22109
segsites: 18
positions:	0	0.0588235294117647	0.117647058823529	0.176470588235294	0.235294117647059	0.294117647058824	0.352941176470588	0.411764705882353	0.470588235294118	0.529411764705882	0.588235294117647	0.647058823529412	0.705882352941176	0.764705882352941	0.823529411764706	0.882352941176471	0.941176470588235	1
000000000000000000
001000001000010110
001010000000000010
001000011000010010
001010000000000010
011000000000000010
000010000000000011
011000000000100010
001010000000000010
101100001000010010
000010000100000010
011000001000010110
000000011010010010
001001111000010010
001010000000000010
011010001001001010

//    78    1.58854    1.58854    111    56    22    0.795745    1.02097    0.574558    1.49299    4.90703    4.90703    6.22109
segsites: 11
positions:	0	0.1	0.2	0.3	0.4	0.5	0.6	0.7	0.8	0.9	1
00000000000
11100000100
00000000000
01000000000
00000000000
10000000000
10010000000
11001100000
10000001001
10000000000
10000000000
11000000010
10000000000
11001010010
00000000000
01000000000

//    78    1.58854    1.58854    111    56    22    0.795745    1.02097    0.574558    1.49299    4.90703    4.90703    6.22109
segsites: 17
positions:	0	0.0625	0.125	0.1875	0.25	0.3125	0.375	0.4375	0.5	0.5625	0.625	0.6875	0.75	0.8125	0.875	0.9375	1
00000000000000000
00000000000001100
00000000000001000
00000000000001101
00000000000000000
00100000000001100
00000000010001000
00100000000101111
00000000000001000
00000000000001000
01000000000010000
00000000000001010
00010111111000000
10001000000001001
00000000000000000
00000000000000011

//    78    1.58854    1.58854    111    56    22    0.795745    1.02097    0.574558    1.49299    4.90703    4.90703    6.22109
segsites: 8
positions:	0	0.142857142857143	0.285714285714286	0.428571428571429	0.571428571428571	0.714285714285714	0.857142857142857	1
00000000
00000101
00000000
00000000
00010010
01000000
10000000
00000000
00000100
00000100
00000100
00001100
00000000
00000100
00000100
00100100

//    78    1.58854    1.58854    111    56    22    0.795745    1.02097    0.574558    1.49299    4.90703    4.90703    6.22109
segsites: 12
positions:	0	0.0909090909090909	0.181818181818182	0.272727272727273	0.363636363636364	0.454545454545455	0.545454545454545	0.636363636363636	0.727272727272727	0.818181818181818	0.909090909090909	1
000000000000
000000000000
000000000000
000000000000
000100000000
010000000000
000000000000
000000000000
001000100000
000000100011
000000110000
000000100000
000000100000
000010100100
100000100000
000001101010

//    78    1.58854    1.58854    111    56    22    0.795745    1.02097    0.574558    1.49299    4.90703    4.90703    6.22109
segsites: 31
positions:	0	0.0333333333333333	0.0666666666666667	0.1	0.133333333333333	0.166666666666667	0.2	0.233333333333333	0.266666666666667	0.3	0.333333333333333	0.366666666666667	0.4	0.433333333333333	0.466666666666667	0.5	0.533333333333333	0.566666666666667	0.6	0.633333333333333	0.666666666666667	0.7	0.733333333333333	0.766666666666667	0.8	0.833333333333333	0.866666666666667	0.9	0.933333333333333	0.966666666666667	1
0000000000000000000000000000000
0100001000111001000010000001000
1100110000001100010100000010000
0110000000001000000001001000000
0001000001101000000000000001000
0101000000101000000000000001001
1101000000001000000000000001100
0100000000101000000010000001000
0101000000001000000000000000000
0100000100101010000001000001011
1001110000101000111100100011000
0101110010101000010101011111000
1101110010100000010100010111000
0100110010100000010100010111000
0100000000101010000000000001001
0100000000101010000000000001001

//    78    1.58854    1.58854    111    56    22    0.795745    1.02097    0.574558    1.49299    4.90703    4.90703    6.22109
segsites: 4
positions:	0	0.333333333333333	0.666666666666667	1
0000
0000
1000
0000
0000
0000
0001
0000
0000
0000
0010
0000
1000
0000
0010
0100

//    78    1.58854    1.58854    111    56    22    0.795745    1.02097    0.574558    1.49299    4.90703    4.90703    6.22109
segsites: 3
positions:	0	0.5	1
000
000
000
011
000
100
000
000
000
000
000
010
000
010
010
010

//    78    1.58854    1.58854    111    56    22    0.795745    1.02097    0.574558    1.49299    4.90703    4.90703    6.22109
segsites: 11
positions:	0	0.1	0.2	0.3	0.4	0.5	0.6	0.7	0.8	0.9	1
00000000000
10111111001
00000000000
10111111001
01000000000
10111111000
00001111100
10001111011
00000000100
00111111010
00110000000
00110000000
00000000100
00111111010
00000000100
00111111010

//    78    1.58854    1.58854    111    56    22    0.795745    1.02097    0.574558    1.49299    4.90703    4.90703    6.22109
segsites: 7
positions:	0	0.166666666666667	0.333333333333333	0.5	0.666666666666667	0.833333333333333	1
0000000
0110010
0000010
0100010
0000000
0011110
0000000
0100010
1000000
0010000
0000000
0011011
0000000
0001010
0001000
0001000

//    78    1.58854    1.58854    111    56    22    0.795745    1.02097    0.574558    1.49299    4.90703    4.90703    6.22109
segsites: 6
positions:	0	0.2	0.4	0.6	0.8	1
000000
000000
000000
000000
000000
000000
000000
001000
110100
111100
111101
111100
110100
111110
111101
111100

//    78    1.58854    1.58854    111    56    22    0.795745    1.02097    0.574558    1.49299    4.90703    4.90703    6.22109
segsites: 11
positions:	0	0.1	0.2	0.3	0.4	0.5	0.6	0.7	0.8	0.9	1
00000000000
00001110111
00000100110
00000100111
00000100110
00000100111
00000100110
00010100111
10000101110
00000100110
10000100110
00000100110
01000100110
00000100110
00100100110
00000100110

//    78    1.58854    1.58854    111    56    22    0.795745    1.02097    0.574558    1.49299    4.90703    4.90703    6.22109
segsites: 4
positions:	0	0.333333333333333	0.666666666666667	1
0000
0011
0000
0011
0000
0000
0000
0000
0000
0010
0000
0010
0000
1111
0000
0010

//    78    1.58854    1.58854    111    56    22    0.795745    1.02097    0.574558    1.49299    4.90703    4.90703    6.22109
segsites: 13
positions:	0	0.0833333333333333	0.166666666666667	0.25	0.333333333333333	0.416666666666667	0.5	0.583333333333333	0.666666666666667	0.75	0.833333333333333	0.916666666666667	1
0000000000000
0000000110000
1001000101000
0101000100100
0010000100000
0001110110100
0011110100000
0011110100100
0001000100000
0001000100001
0001000100000
0001000100110
0011000100000
0001111100100
0001000100100
0001000100101

//    78    1.58854    1.58854    111    56    22    0.795745    1.02097    0.574558    1.49299    4.90703    4.90703    6.22109
segsites: 10
positions:	0	0.111111111111111	0.222222222222222	0.333333333333333	0.444444444444444	0.555555555555556	0.666666666666667	0.777777777777778	0.888888888888889	1
0000000000
0000000000
0001001001
1000000010
1001001111
1001001111
1000000000
1000000000
0110000000
1010100000
1100010000
1000000000
1001001001
1000000010
0011001001
1000000010

//    78    1.58854    1.58854    111    56    22    0.795745    1.02097    0.574558    1.49299    4.90703    4.90703    6.22109
segsites: 16
positions:	0	0.0666666666666667	0.133333333333333	0.2	0.266666666666667	0.333333333333333	0.4	0.466666666666667	0.533333333333333	0.6	0.666666666666667	0.733333333333333	0.8	0.866666666666667	0.933333333333333	1
0000000000000000
0001001100000000
0000000000000000
0000000000010000
0000000000000000
0000010000000000
0100000100000010
1000010110000000
1010100100000010
1000000110000000
1010000100001010
1000010110000000
0110000100100011
1000000110000000
0010000100000010
1000000101000100

//    78    1.58854    1.58854    111    56    22    0.795745    1.02097    0.574558    1.49299    4.90703    4.90703    6.22109
segsites: 13
positions:	0	0.0833333333333333	0.166666666666667	0.25	0.333333333333333	0.416666666666667	0.5	0.583333333333333	0.666666666666667	0.75	0.833333333333333	0.916666666666667	1
0000000000000
0000010000010
0000000000000
0000010100010
1110000000000
0000000000101
0000000000000
0000010000000
0000000000000
0000000000011
1010000000000
0000000001011
1010010000000
1001011000000
1000100010000
0000000000000

//    78    1.58854    1.58854    111    56    22    0.795745    1.02097    0.574558    1.49299    4.90703    4.90703    6.22109
segsites: 9
positions:	0	0.125	0.25	0.375	0.5	0.625	0.75	0.875	1
000000000
100100110
010000010
000101010
000000010
000000010
000000010
000010010
000000010
000000010
000000011
000010010
000000010
000000010
001010010
000010010

//    78    1.58854    1.58854    111    56    22    0.795745    1.02097    0.574558    1.49299    4.90703    4.90703    6.22109
segsites: 3
positions:	0	0.5	1
000
001
000
001
001
001
110
001
001
001
001
001
001
001
001
001

//    78    1.58854    1.58854    111    56    22    0.795745    1.02097    0.574558    1.49299    4.90703    4.90703    6.22109
segsites: 2
positions:	0	1
00
00
00
00
00
01
00
00
01
01
00
10
00
00
01
01

//    78    1.58854    1.58854    111    56    22    0.795745    1.02097    0.574558    1.49299    4.90703    4.90703    6.22109
segsites: 3
positions:	0	0.5	1
000
010
010
010
000
000
100
001
010
010
010
010
010
010
010
010

//    78    1.58854    1.58854    111    56    22    0.795745    1.02097    0.574558    1.49299    4.90703    4.90703    6.22109
segsites: 5
positions:	0	0.25	0.5	0.75	1
00000
00000
00000
00000
10010
10001
10010
10010
10100
10100
10000
11000
00100
10000
10100
10100

//    78    1.58854    1.58854    111    56    22    0.795745    1.02097    0.574558    1.49299    4.90703    4.90703    6.22109
segsites: 17
positions:	0	0.0625	0.125	0.1875	0.25	0.3125	0.375	0.4375	0.5	0.5625	0.625	0.6875	0.75	0.8125	0.875	0.9375	1
00000000000000000
00000000000000000
00000000000000000
00000000000000000
00000000000000000
00000000000000000
00000000000000000
00000000000000000
11011111111111111
11011111111111111
11111111111111111
11011101111111111
11011111111111111
11011111111111111
11011111111111111
11011111111111111

//    78    1.58854    1.58854    111    56    22    0.795745    1.02097    0.574558    1.49299    4.90703    4.90703    6.22109
segsites: 4
positions:	0	0.333333333333333	0.666666666666667	1
0000
0110
0010
0010
0011
0010
1010
0010
0100
0100
0100
0100
0100
0100
0100
0100

//    78    1.58854    1.58854    111    56    22    0.795745    1.02097    0.574558    1.49299    4.90703    4.90703    6.22109
segsites: 17
positions:	0	0.0625	0.125	0.1875	0.25	0.3125	0.375	0.4375	0.5	0.5625	0.625	0.6875	0.75	0.8125	0.875	0.9375	1
00000000000000000
01011101001010001
00000011001111101
00000011001110101
00000011001110111
00000011001110101
00000011001110101
10000011001110101
01110100001010001
01110100001010001
00000000001010011
01010111101110001
01110100001010001
01110100001010001
00000000011010101
01110111001110001

//    78    1.58854    1.58854    111    56    22    0.795745    1.02097    0.574558    1.49299    4.90703    4.90703    6.22109
segsites: 12
positions:	0	0.0909090909090909	0.181818181818182	0.272727272727273	0.363636363636364	0.454545454545455	0.545454545454545	0.636363636363636	0.727272727272727	0.818181818181818	0.909090909090909	1
000000000000
000000000000
100000000000
000000000000
001000000010
000000000001
000000000000
010000000000
000011000010
000100100101
000011000010
010100101101
000011010010
010100100101
000111100111
000111100111

//    78    1.58854    1.58854    111    56    22    0.795745    1.02097    0.574558    1.49299    4.90703    4.90703    6.22109
segsites: 8
positions:	0	0.142857142857143	0.285714285714286	0.428571428571429	0.571428571428571	0.714285714285714	0.857142857142857	1
00000000
00001010
00000010
10000010
00001001
00001000
00100000
00001010
00010100
10000000
01000110
00000010
01000000
00001010
01000010
00000010

//    78    1.58854    1.58854    111    56    22    0.795745    1.02097    0.574558    1.49299    4.90703    4.90703    6.22109
segsites: 8
positions:	0	0.142857142857143	0.285714285714286	0.428571428571429	0.571428571428571	0.714285714285714	0.857142857142857	1
00000000
00000000
00000000
00000000
00000000
00000001
00000000
00000000
00001000
11010000
00000000
00000100
00000000
00000000
00001000
01110010

//    78    1.58854    1.58854    111    56    22    0.795745    1.02097    0.574558    1.49299    4.90703    4.90703    6.22109
segsites: 18
positions:	0	0.0588235294117647	0.117647058823529	0.176470588235294	0.235294117647059	0.294117647058824	0.352941176470588	0.411764705882353	0.470588235294118	0.529411764705882	0.588235294117647	0.647058823529412	0.705882352941176	0.764705882352941	0.823529411764706	0.882352941176471	0.941176470588235	1
000000000000000000
000000000000000000
000000000001010010
000000000001010010
000000000000000010
000000000001001000
000000000001000010
000000000001011010
000010000000110010
000110001110011010
110111010000111110
000110001011111011
001111010010111111
000110001010111111
000110010010111110
000110101010111011

//    78    1.58854    1.58854    111    56    22    0.795745    1.02097    0.574558    1.49299    4.90703    4.90703    6.22109
segsites: 10
positions:	0	0.111111111111111	0.222222222222222	0.333333333333333	0.444444444444444	0.555555555555556	0.666666666666667	0.777777777777778	0.888888888888889	1
0000000000
1010000000
1000010000
1000010000
1000000000
1010000000
1111001101
1111101111
1111001101
1111000101
1111001101
1111101101
1111001101
1111001101
1111001101
1111101101

//    78    1.58854    1.58854    111    56    22    0.795745    1.02097    0.574558    1.49299    4.90703    4.90703    6.22109
segsites: 2
positions:	0	1
00
00
00
00
00
00
10
01
00
00
10
01
00
00
00
00

//    78    1.58854    1.58854    111    56    22    0.795745    1.02097    0.574558    1.49299    4.90703    4.90703    6.22109
segsites: 6
positions:	0	0.2	0.4	0.6	0.8	1
000000
000000
010010
001000
011010
011000
000001
000000
001000
101100
001100
001100
001000
101100
001000
101100

//    78    1.58854    1.58854    111    56    22    0.795745    1.02097    0.574558    1.49299    4.90703    4.90703    6.22109
segsites: 26
positions:	0	0.04	0.08	0.12	0.16	0.2	0.24	0.28	0.32	0.36	0.4	0.44	0.48	0.52	0.56	0.6	0.64	0.68	0.72	0.76	0.8	0.84	0.88	0.92	0.96	1
00000000000000000000000000
00000000000000110000000001
00000000000000110100000001
00000000000000110100000001
01111111011111001000111101
01111111011111001000111101
01111111011111001000111101
10111111011111001000111101
00000000000000000001000001
00000000000100100000000001
00000000000000110000000011
00000000000110110000000001
00000000000000110001000001
00000000000110110010010101
00000000000000110001000001
00000000100110110000000001

//    78    1.58854    1.58854    111    56    22    0.795745    1.02097    0.574558    1.49299    4.90703    4.90703    6.22109
segsites: 5
positions:	0	0.25	0.5	0.75	1
00000
00101
00101
00101
00001
00101
00101
01101
00001
00101
00011
00101
00001
10101
00001
00101

//    78    1.58854    1.58854    111    56    22    0.795745    1.02097    0.574558    1.49299    4.90703    4.90703    6.22109
segsites: 3
positions:	0	0.5	1
000
100
110
100
000
100
000
000
001
001
001
100
001
000
001
000

//    78    1.58854    1.58854    111    56    22    0.795745    1.02097    0.574558    1.49299    4.90703    4.90703    6.22109
segsites: 15
positions:	0	0.0714285714285714	0.142857142857143	0.214285714285714	0.285714285714286	0.357142857142857	0.428571428571429	0.5	0.571428571428571	0.642857142857143	0.714285714285714	0.785714285714286	0.857142857142857	0.928571428571428	1
000000000000000
000000010010001
001000000001000
100011010000001
000000010001000
000000010000001
000000000000001
000100010000001
000000010000001
000000010000001
000000000000000
100000010010001
010000011001110
000000110000001
000000010000001
000000010100001

//    78    1.58854    1.58854    111    56    22    0.795745    1.02097    0.574558    1.49299    4.90703    4.90703    6.22109
segsites: 7
positions:	0	0.166666666666667	0.333333333333333	0.5	0.666666666666667	0.833333333333333	1
0000000
0110100
0100000
1101000
0100000
0100100
0100000
1100000
0100000
0100100
0100100
0100100
0100101
0100100
0100000
0100110

//    78    1.58854    1.58854    111    56    22    0.795745    1.02097    0.574558    1.49299    4.90703    4.90703    6.22109
segsites: 3
positions:	0	0.5	1
000
001
000
001
000
000
010
000
000
000
100
000
010
000
000
000

//    78    1.58854    1.58854    111    56    22    0.795745    1.02097    0.574558    1.49299    4.90703    4.90703    6.22109
segsites: 3
positions:	0	0.5	1
000
000
000
000
010
000
000
000
000
000
010
000
010
001
110
000

//    78    1.58854    1.58854    111    56    22    0.795745    1.02097    0.574558    1.49299    4.90703    4.90703    6.22109
segsites: 29
positions:	0	0.0357142857142857	0.0714285714285714	0.107142857142857	0.142857142857143	0.178571428571429	0.214285714285714	0.25	0.285714285714286	0.321428571428571	0.357142857142857	0.392857142857143	0.428571428571429	0.464285714285714	0.5	0.535714285714286	0.571428571428571	0.607142857142857	0.642857142857143	0.678571428571428	0.714285714285714	0.75	0.785714285714286	0.821428571428571	0.857142857142857	0.892857142857143	0.928571428571428	0.964285714285714	1
00000000000000000000000000000
00010000000000000000000000000
00000100000001001100000000000
00010000001000000011000000000
10011001000000111100010100000
00110000000010000011101001110
00010010000001001111000000000
01010000000100001111000001100
00000000000001001111000000000
00000000000001001111000001000
00010000000001001111000000000
01010000000001001111000001000
10011001010001001100000100000
01010000000010000011001001111
10011011000001011100000101000
00010000100010000011001011110

//    78    1.58854    1.58854    111    56    22    0.795745    1.02097    0.574558    1.49299    4.90703    4.90703    6.22109
segsites: 19
positions:	0	0.0555555555555556	0.111111111111111	0.166666666666667	0.222222222222222	0.277777777777778	0.333333333333333	0.388888888888889	0.444444444444444	0.5	0.555555555555556	0.611111111111111	0.666666666666667	0.722222222222222	0.777777777777778	0.833333333333333	0.888888888888889	0.944444444444444	1
0000000000000000000
0100100100001010001
0101000001000010001
0100000100010010101
0111000001000011000
0100100010001010100
0000000001001010000
0100000100001010000
1101001101100010000
0100000100000010010
0101000000001010000
0101000000001010100
1001010001000010000
1100000001001010000
0001010101001010000
0001000101001110001

//    78    1.58854    1.58854    111    56    22    0.795745    1.02097    0.574558    1.49299    4.90703    4.90703    6.22109
segsites: 20
positions:	0	0.0526315789473684	0.105263157894737	0.157894736842105	0.210526315789474	0.263157894736842	0.315789473684211	0.368421052631579	0.421052631578947	0.473684210526316	0.526315789473684	0.578947368421053	0.631578947368421	0.684210526315789	0.736842105263158	0.789473684210526	0.842105263157895	0.894736842105263	0.947368421052632	1
00000000000000000000
10010000010000010100
10000000011000010000
10000000010000010010
10000000010000010000
10000000010000010000
10000110010000010000
10000000010000011010
10000110010000010000
10010011010000010000
10000000010000000000
10000000010000010000
10000010010000010000
10000000010000010000
10000000010101010001
11111000110010111000

//    78    1.58854    1.58854    111    56    22    0.795745    1.02097    0.574558    1.49299    4.90703    4.90703    6.22109
segsites: 6
positions:	0	0.2	0.4	0.6	0.8	1
000000
000000
000000
000000
000001
000000
001001
010001
000001
000001
001011
110001
000101
000001
000011
000001

//    78    1.58854    1.58854    111    56    22    0.795745    1.02097    0.574558    1.49299    4.90703    4.90703    6.22109
segsites: 27
positions:	0	0.0384615384615385	0.0769230769230769	0.115384615384615	0.153846153846154	0.192307692307692	0.230769230769231	0.269230769230769	0.307692307692308	0.346153846153846	0.384615384615385	0.423076923076923	0.461538461538462	0.5	0.538461538461539	0.576923076923077	0.615384615384615	0.653846153846154	0.692307692307692	0.730769230769231	0.769230769230769	0.807692307692308	0.846153846153846	0.884615384615385	0.923076923076923	0.961538461538462	1
000000000000000000000000000
100000011000001000000011010
001001011000001100000011001
010011011000001000000011000
001001011000001000000111001
000011011000011010000011001
000001000000000000000011001
100100000000001000000011010
000001011000001000000011001
000001011001001000000011001
000001000010001000000011001
100100000000001000010011101
000001000000000000000011010
100000111000001000000011010
000001000110100000000001010
000000011001001001101011010

//    78    1.58854    1.58854    111    56    22    0.795745    1.02097    0.574558    1.49299    4.90703    4.90703    6.22109
segsites: 5
positions:	0	0.25	0.5	0.75	1
00000
00000
00000
00000
00000
00000
00000
00000
00000
00001
10000
00000
01110
00000
00000
00000

//    78    1.58854    1.58854    111    56    22    0.795745    1.02097    0.574558    1.49299    4.90703    4.90703    6.22109
segsites: 10
positions:	0	0.111111111111111	0.222222222222222	0.333333333333333	0.444444444444444	0.555555555555556	0.666666666666667	0.777777777777778	0.888888888888889	1
0000000000
0000000000
0000000000
0000000000
0000100000
0001000000
0001100000
0001100000
0010000000
0000010100
1000100011
0100011000
0010000011
0001000000
0010000011
0000010000

//    78    1.58854    1.58854    111    56    22    0.795745    1.02097    0.574558    1.49299    4.90703    4.90703    6.22109
segsites: 9
positions:	0	0.125	0.25	0.375	0.5	0.625	0.75	0.875	1
000000000
000000000
110110000
110110000
110110000
110110000
110110000
110110000
110111101
110110010
110110000
111110000
110111001
110110000
110110000
111110000

//    78    1.58854    1.58854    111    56    22    0.795745    1.02097    0.574558    1.49299    4.90703    4.90703    6.22109
segsites: 18
positions:	0	0.0588235294117647	0.117647058823529	0.176470588235294	0.235294117647059	0.294117647058824	0.352941176470588	0.411764705882353	0.470588235294118	0.529411764705882	0.588235294117647	0.647058823529412	0.705882352941176	0.764705882352941	0.823529411764706	0.882352941176471	0.941176470588235	1
000000000000000000
000000000000000000
000100000000000000
000000000000000000
100000000000000000
100000000000000000
011001011100101101
000010000000000000
011011111101001101
011011111101011101
011011111101001101
010011111101000101
011011111111101111
010011111100001101
011011111101001111
011011111100001101

//    78    1.58854    1.58854    111    56    22    0.795745    1.02097    0.574558    1.49299    4.90703    4.90703    6.22109
segsites: 14
positions:	0	0.0769230769230769	0.153846153846154	0.230769230769231	0.307692307692308	0.384615384615385	0.461538461538462	0.538461538461539	0.615384615384615	0.692307692307692	0.769230769230769	0.846153846153846	0.923076923076923	1
00000000000000
00100010010100
00110010000100
10101010100100
00100010001110
00100010001100
00100010001110
00100010001100
00100000001010
00100010000110
00100000000010
00100100000010
00100010001100
00100010000100
01100000000100
00100011000101

//    78    1.58854    1.58854    111    56    22    0.795745    1.02097    0.574558    1.49299    4.90703    4.90703    6.22109
segsites: 5
positions:	0	0.25	0.5	0.75	1
00000
01000
00010
01011
01000
11000
00000
01100
00000
00000
00000
00100
00000
01100
01010
01000

//    78    1.58854    1.58854    111    56    22    0.795745    1.02097    0.574558    1.49299    4.90703    4.90703    6.22109
segsites: 10
positions:	0	0.111111111111111	0.222222222222222	0.333333333333333	0.444444444444444	0.555555555555556	0.666666666666667	0.777777777777778	0.888888888888889	1
0000000000
0000000000
0111101001
1111101001
0111101001
1111101001
0010000001
1101101000
0000000010
0000010000
0000000000
0000000100
0000000010
0000000000
0000000010
0000010000

//    78    1.58854    1.58854    111    56    22    0.795745    1.02097    0.574558    1.49299    4.90703    4.90703    6.22109
segsites: 9
positions:	0	0.125	0.25	0.375	0.5	0.625	0.75	0.875	1
000000000
000000000
010000000
010000000
000000000
000000000
010001000
010001000
100100111
100100111
100100111
100110111
100100111
101100111
100100111
100100111

//    78    1.58854    1.58854    111    56    22    0.795745    1.02097    0.574558    1.49299    4.90703    4.90703    6.22109
segsites: 6
positions:	0	0.2	0.4	0.6	0.8	1
000000
000000
000000
000100
001110
100101
101101
101101
000100
010100
000100
010100
000000
010100
000000
000000

//    78    1.58854    1.58854    111    56    22    0.795745    1.02097    0.574558    1.49299    4.90703    4.90703    6.22109
segsites: 11
positions:	0	0.1	0.2	0.3	0.4	0.5	0.6	0.7	0.8	0.9	1
00000000000
00011100000
00001000000
01001010000
00000000000
00001100000
00000000011
01001001100
01000001110
01000001110
00000000010
01000001100
00000000011
01000001100
00100000010
11000001100

//    78    1.58854    1.58854    111    56    22    0.795745    1.02097    0.574558    1.49299    4.90703    4.90703    6.22109
segsites: 6
positions:	0	0.2	0.4	0.6	0.8	1
000000
000010
100110
011011
111110
111110
000010
000010
000010
000010
000010
000010
000010
000010
000010
000010

//    78    1.58854    1.58854    111    56    22    0.795745    1.02097    0.574558    1.49299    4.90703    4.90703    6.22109
segsites: 7
positions:	0	0.166666666666667	0.333333333333333	0.5	0.666666666666667	0.833333333333333	1
0000000
1010101
0011010
0010001
0011000
0011000
0000000
1010101
0110000
0010000
0010000
0010000
0010000
0010000
0010000
0010000

//    78    1.58854    1.58854    111    56    22    0.795745    1.02097    0.574558    1.49299    4.90703    4.90703    6.22109
segsites: 8
positions:	0	0.142857142857143	0.285714285714286	0.428571428571429	0.571428571428571	0.714285714285714	0.857142857142857	1
00000000
00001000
10101000
10101000
10001100
10111001
11101000
10101000
00001000
00001000
00001100
10111001
00001110
10111001
00001100
10111001

//    78    1.58854    1.58854    111    56    22    0.795745    1.02097    0.574558    1.49299    4.90703    4.90703    6.22109
segsites: 4
positions:	0	0.333333333333333	0.666666666666667	1
0000
0000
0000
0000
1110
0001
0000
0000
0101
0101
0100
0001
1111
0101
0101
0101

//    78    1.58854    1.58854    111    56    22    0.795745    1.02097    0.574558    1.49299    4.90703    4.90703    6.22109
segsites: 10
positions:	0	0.111111111111111	0.222222222222222	0.333333333333333	0.444444444444444	0.555555555555556	0.666666666666667	0.777777777777778	0.888888888888889	1
0000000000
0000001000
0000011000
0000001000
1001011001
0000111110
0000011000
0000011000
1011111111
1101111111
1001111111
1001111111
1001111111
1101111111
1001111111
1001111111

//    78    1.58854    1.58854    111    56    22    0.795745    1.02097    0.574558    1.49299    4.90703    4.90703    6.22109
segsites: 5
positions:	0	0.25	0.5	0.75	1
00000
00000
00100
00000
01100
00100
00100
00000
00110
00101
00100
10100
01100
01100
00100
00100

//    78    1.58854    1.58854    111    56    22    0.795745    1.02097    0.574558    1.49299    4.90703    4.90703    6.22109
segsites: 7
positions:	0	0.166666666666667	0.333333333333333	0.5	0.666666666666667	0.833333333333333	1
0000000
0000000
1101110
1101110
0000001
0000000
0000001
0000001
0000001
0000001
0000001
0000001
0000001
0000001
0000001
0011000

//    78    1.58854    1.58854    111    56    22    0.795745    1.02097    0.574558    1.49299    4.90703    4.90703    6.22109
segsites: 2
positions:	0	1
00
01
01
01
00
00
00
00
00
00
00
00
10
11
10
01

//    78    1.58854    1.58854    111    56    22    0.795745    1.02097    0.574558    1.49299    4.90703    4.90703    6.22109
segsites: 6
positions:	0	0.2	0.4	0.6	0.8	1
000000
010000
000111
000111
000111
000111
000111
000111
000111
001111
000111
000111
000111
000111
000111
100111

//    78    1.58854    1.58854    111    56    22    0.795745    1.02097    0.574558    1.49299    4.90703    4.90703    6.22109
segsites: 3
positions:	0	0.5	1
000
000
000
000
000
000
000
000
110
110
110
110
110
111
110
110

//    78    1.58854    1.58854    111    56    22    0.795745    1.02097    0.574558    1.49299    4.90703    4.90703    6.22109
segsites: 7
positions:	0	0.166666666666667	0.333333333333333	0.5	0.666666666666667	0.833333333333333	1
0000000
0000000
0000000
0000000
0100000
0010111
0011000
0011000
0110011
0010111
1010011
0010011
1010011
0010011
0010011
0010111

//    78    1.58854    1.58854    111    56    22    0.795745    1.02097    0.574558    1.49299    4.90703    4.90703    6.22109
segsites: 9
positions:	0	0.125	0.25	0.375	0.5	0.625	0.75	0.875	1
000000000
000100000
000100000
000100000
000100000
000100000
000100000
000100000
010111101
011111101
010101110
110101100
010101100
110111101
010101100
110111101

//    78    1.58854    1.58854    111    56    22    0.795745    1.02097    0.574558    1.49299    4.90703    4.90703    6.22109
segsites: 7
positions:	0	0.166666666666667	0.333333333333333	0.5	0.666666666666667	0.833333333333333	1
0000000
1000000
0000100
1011000
0000001
1000000
0000100
0000000
1000100
1000000
0000000
0000000
0000100
0100000
0000000
0000010

//    78    1.58854    1.58854    111    56    22    0.795745    1.02097    0.574558    1.49299    4.90703    4.90703    6.22109
segsites: 13
positions:	0	0.0833333333333333	0.166666666666667	0.25	0.333333333333333	0.416666666666667	0.5	0.583333333333333	0.666666666666667	0.75	0.833333333333333	0.916666666666667	1
0000000000000
0000000000000
0000000000000
0000000000000
1001010000000
1000000000000
1100000010000
1000000100000
1001010000000
1001010100000
1010000000100
1000100001001
1001011000010
1001010100010
1001010000000
1001000000000

//    78    1.58854    1.58854    111    56    22    0.795745    1.02097    0.574558    1.49299    4.90703    4.90703    6.22109
segsites: 20
positions:	0	0.0526315789473684	0.105263157894737	0.157894736842105	0.210526315789474	0.263157894736842	0.315789473684211	0.368421052631579	0.421052631578947	0.473684210526316	0.526315789473684	0.578947368421053	0.631578947368421	0.684210526315789	0.736842105263158	0.789473684210526	0.842105263157895	0.894736842105263	0.947368421052632	1
00000000000000000000
00010000001000000000
00000000000000000000
00110000101000001000
00000100010101000000
00000100010111000000
01000000001000000010
01000000001000000010
00000100010101000000
10000100010101001101
00000110010101000000
00001100011110001000
00000100010101100101
00000100010101100101
00000111010100000101
00010100011110010101

//    78    1.58854    1.58854    111    56    22    0.795745    1.02097    0.574558    1.49299    4.90703    4.90703    6.22109
segsites: 9
positions:	0	0.125	0.25	0.375	0.5	0.625	0.75	0.875	1
000000000
011000101
000000000
111101101
010000001
010000011
000000000
111010111
010001001
010101001
010001001
010111001
010010001
010111001
010000001
010111001

//    78    1.58854    1.58854    111    56    22    0.795745    1.02097    0.574558    1.49299    4.90703    4.90703    6.22109
segsites: 4
positions:	0	0.333333333333333	0.666666666666667	1
0000
1101
0000
1101
0111
0101
0101
0101
0101
0101
0111
0101
0101
0101
0101
0101

//    78    1.58854    1.58854    111    56    22    0.795745    1.02097    0.574558    1.49299    4.90703    4.90703    6.22109
segsites: 5
positions:	0	0.25	0.5	0.75	1
00000
00011
00010
00010
00110
00010
00110
01010
10000
00000
00010
00010
00000
00010
00100
01010

//    78    1.58854    1.58854    111    56    22    0.795745    1.02097    0.574558    1.49299    4.90703    4.90703    6.22109
segsites: 4
positions:	0	0.333333333333333	0.666666666666667	1
0000
0110
0000
0001
0000
0000
1110
0110
0000
0111
0000
0001
0110
0110
0001
0001

//    78    1.58854    1.58854    111    56    22    0.795745    1.02097    0.574558    1.49299    4.90703    4.90703    6.22109
segsites: 12
positions:	0	0.0909090909090909	0.181818181818182	0.272727272727273	0.363636363636364	0.454545454545455	0.545454545454545	0.636363636363636	0.727272727272727	0.818181818181818	0.909090909090909	1
000000000000
100000000000
100000000100
101000000100
100000000100
100100000100
100000000000
110000000000
100001000010
100000000000
100000000000
100000110000
100000000000
100000000000
100000001100
100110000001

//    78    1.58854    1.58854    111    56    22    0.795745    1.02097    0.574558    1.49299    4.90703    4.90703    6.22109
segsites: 6
positions:	0	0.2	0.4	0.6	0.8	1
000000
011000
000100
000100
000100
000100
000100
000110
000110
100110
000110
000110
000110
000110
000110
100111

//    78    1.58854    1.58854    111    56    22    0.795745    1.02097    0.574558    1.49299    4.90703    4.90703    6.22109
segsites: 2
positions:	0	1
00
00
00
01
00
00
00
00
00
00
00
00
00
00
10
00

//    78    1.58854    1.58854    111    56    22    0.795745    1.02097    0.574558    1.49299    4.90703    4.90703    6.22109
segsites: 9
positions:	0	0.125	0.25	0.375	0.5	0.625	0.75	0.875	1
000000000
000000110
000110000
010110110
000011000
000010110
001010001
000110000
000010000
100010000
000011001
000010000
000011000
010010000
000010001
000010110

//    78    1.58854    1.58854    111    56    22    0.795745    1.02097    0.574558    1.49299    4.90703    4.90703    6.22109
segsites: 4
positions:	0	0.333333333333333	0.666666666666667	1
0000
0000
1010
1010
0000
0000
0000
0000
0000
0000
1011
0100
0000
0100
0010
0000

//    78    1.58854    1.58854    111    56    22    0.795745    1.02097    0.574558    1.49299    4.90703    4.90703    6.22109
segsites: 7
positions:	0	0.166666666666667	0.333333333333333	0.5	0.666666666666667	0.833333333333333	1
0000000
0000001
0000000
0100000
0000000
0000001
0000000
0111001
0011001
1011001
0011111
0011001
0011001
0011001
0000001
0011001

//    78    1.58854    1.58854    111    56    22    0.795745    1.02097    0.574558    1.49299    4.90703    4.90703    6.22109
segsites: 5
positions:	0	0.25	0.5	0.75	1
00000
00000
00001
00001
01011
00001
00101
00000
00001
00001
00001
10001
10001
10000
01001
10001

//    78    1.58854    1.58854    111    56    22    0.795745    1.02097    0.574558    1.49299    4.90703    4.90703    6.22109
segsites: 7
positions:	0	0.166666666666667	0.333333333333333	0.5	0.666666666666667	0.833333333333333	1
0000000
0000000
1011110
1011110
0000000
0000000
0010000
1101000
1011000
1011000
0010000
1010000
0000000
1000000
0000000
1000001

//    78    1.58854    1.58854    111    56    22    0.795745    1.02097    0.574558    1.49299    4.90703    4.90703    6.22109
segsites: 7
positions:	0	0.166666666666667	0.333333333333333	0.5	0.666666666666667	0.833333333333333	1
0000000
1100000
0001000
1010001
0000000
1000000
0000010
0000000
0000000
1000000
0010001
0010001
0010001
0010001
0010001
0010101

//    78    1.58854    1.58854    111    56    22    0.795745    1.02097    0.574558    1.49299    4.90703    4.90703    6.22109
segsites: 3
positions:	0	0.5	1
000
000
000
110
000
000
000
000
000
110
000
001
000
000
000
000

//    78    1.58854    1.58854    111    56    22    0.795745    1.02097    0.574558    1.49299    4.90703    4.90703    6.22109
segsites: 5
positions:	0	0.25	0.5	0.75	1
00000
00000
00000
00000
01000
01000
01000
01001
11110
11110
11110
11110
11110
11110
11110
11110

//    78    1.58854    1.58854    111    56    22    0.795745    1.02097    0.574558    1.49299    4.90703    4.90703    6.22109
segsites: 9
positions:	0	0.125	0.25	0.375	0.5	0.625	0.75	0.875	1
000000000
000000001
000000100
000000000
000000000
000000000
110110000
000000000
110110000
000000000
110110000
000001000
101000000
000000000
100000010
000000000

//    78    1.58854    1.58854    111    56    22    0.795745    1.02097    0.574558    1.49299    4.90703    4.90703    6.22109
segsites: 11
positions:	0	0.1	0.2	0.3	0.4	0.5	0.6	0.7	0.8	0.9	1
00000000000
00000000000
00100010101
00010100011
00001010101
00010000011
00100010101
10010000001
00000000001
01000100001
00110010101
00010110101
00000011101
00010000001
00000010101
10010000001

//    78    1.58854    1.58854    111    56    22    0.795745    1.02097    0.574558    1.49299    4.90703    4.90703    6.22109
segsites: 7
positions:	0	0.166666666666667	0.333333333333333	0.5	0.666666666666667	0.833333333333333	1
0000000
0000100
0000000
0000000
0000000
0000000
0000000
0000000
0000010
0100000
0000000
1001000
0000000
0100000
0010000
0100001

//    78    1.58854    1.58854    111    56    22    0.795745    1.02097    0.574558    1.49299    4.90703    4.90703    6.22109
segsites: 6
positions:	0	0.2	0.4	0.6	0.8	1
000000
000000
000000
000000
000000
000000
100001
000000
100000
000000
000000
000000
001000
010000
000110
000000

//    78    1.58854    1.58854    111    56    22    0.795745    1.02097    0.574558    1.49299    4.90703    4.90703    6.22109
segsites: 3
positions:	0	0.5	1
000
000
000
000
000
000
000
000
010
001
000
001
000
000
100
000

//    78    1.58854    1.58854    111    56    22    0.795745    1.02097    0.574558    1.49299    4.90703    4.90703    6.22109
segsites: 2
positions:	0	1
00
00
00
00
10
00
00
00
00
00
00
00
00
01
00
00

//    78    1.58854    1.58854    111    56    22    0.795745    1.02097    0.574558    1.49299    4.90703    4.90703    6.22109
segsites: 6
positions:	0	0.2	0.4	0.6	0.8	1
000000
011100
001000
001000
001000
001000
001000
001010
101000
001000
001001
001000
001001
001000
001000
001000

//    78    1.58854    1.58854    111    56    22    0.795745    1.02097    0.574558    1.49299    4.90703    4.90703    6.22109
segsites: 19
positions:	0	0.0555555555555556	0.111111111111111	0.166666666666667	0.222222222222222	0.277777777777778	0.333333333333333	0.388888888888889	0.444444444444444	0.5	0.555555555555556	0.611111111111111	0.666666666666667	0.722222222222222	0.777777777777778	0.833333333333333	0.888888888888889	0.944444444444444	1
0000000000000000000
0001010100000000000
0001010101110010100
0011010101110010100
0001000100110000011
0001010100110100110
1001010100000000001
0001011100110000000
0001010101000000001
0101010110110000100
0001010100000000001
0001011100110000000
0001010100000011100
0101010100111001110
0001010100110010001
0001110100111001100

//    78    1.58854    1.58854    111    56    22    0.795745    1.02097    0.574558    1.49299    4.90703    4.90703    6.22109
segsites: 4
positions:	0	0.333333333333333	0.666666666666667	1
0000
0000
0000
0000
0000
0000
0000
0000
1111
0111
0111
0111
0011
0111
0111
0111

//    78    1.58854    1.58854    111    56    22    0.795745    1.02097    0.574558    1.49299    4.90703    4.90703    6.22109
segsites: 22
positions:	0	0.0476190476190476	0.0952380952380952	0.142857142857143	0.19047619047619	0.238095238095238	0.285714285714286	0.333333333333333	0.380952380952381	0.428571428571429	0.476190476190476	0.523809523809524	0.571428571428571	0.619047619047619	0.666666666666667	0.714285714285714	0.761904761904762	0.80952380952381	0.857142857142857	0.904761904761905	0.952380952380952	1
0000000000000000000000
1000000000000000000110
1000000001000000000110
1000000000000000000110
1011100000000100000111
1100010010001000000110
1000000000000000000110
1000000000010000000110
1011110000001101000111
1011010000001111011111
1011011100001101000111
1011010000001101000111
1011010000001101100111
1011010000001101000111
1011010000101101000111
1011010000001101000111

//    78    1.58854    1.58854    111    56    22    0.795745    1.02097    0.574558    1.49299    4.90703    4.90703    6.22109
segsites: 7
positions:	0	0.166666666666667	0.333333333333333	0.5	0.666666666666667	0.833333333333333	1
0000000
0000000
0110000
0001010
0000000
0000000
0000000
0000000
0000000
0000000
0000000
1000000
0000000
0000001
0000100
0000000

//    78    1.58854    1.58854    111    56    22    0.795745    1.02097    0.574558    1.49299    4.90703    4.90703    6.22109
segsites: 7
positions:	0	0.166666666666667	0.333333333333333	0.5	0.666666666666667	0.833333333333333	1
0000000
0000000
0000000
0000000
0000001
1010010
0000000
0000000
1001111
1001111
1001111
1101111
1001111
1001111
1001111
1001111

//    78    1.58854    1.58854    111    56    22    0.795745    1.02097    0.574558    1.49299    4.90703    4.90703    6.22109
segsites: 6
positions:	0	0.2	0.4	0.6	0.8	1
000000
001010
100000
001010
001000
001000
001000
001010
001101
001000
001000
001000
011000
001000
001000
001000

//    78    1.58854    1.58854    111    56    22    0.795745    1.02097    0.574558    1.49299    4.90703    4.90703    6.22109
segsites: 23
positions:	0	0.0454545454545455	0.0909090909090909	0.136363636363636	0.181818181818182	0.227272727272727	0.272727272727273	0.318181818181818	0.363636363636364	0.409090909090909	0.454545454545455	0.5	0.545454545454545	0.590909090909091	0.636363636363636	0.681818181818182	0.727272727272727	0.772727272727273	0.818181818181818	0.863636363636364	0.909090909090909	0.954545454545455	1
00000000000000000000000
00000000000000000000000
00000000000000000000000
00000000000001000000000
00000001010000000000000
00000001000000000000000
10000001010000000010000
00001000011000000000000
00000010000110010000000
00100100000100111001101
00000000000100111000001
00001000100100111000001
01100111000100000000000
01100111000100010100011
00000001000000000000000
00010001000000000000000

//    78    1.58854    1.58854    111    56    22    0.795745    1.02097    0.574558    1.49299    4.90703    4.90703    6.22109
segsites: 3
positions:	0	0.5	1
000
100
000
101
111
101
101
101
101
101
101
101
101
101
101
101

//    78    1.58854    1.58854    111    56    22    0.795745    1.02097    0.574558    1.49299    4.90703    4.90703    6.22109
segsites: 5
positions:	0	0.25	0.5	0.75	1
00000
00000
10000
00000
00100
00100
00100
00100
00110
00100
01100
00101
00100
00100
00100
00100

//    78    1.58854    1.58854    111    56    22    0.795745    1.02097    0.574558    1.49299    4.90703    4.90703    6.22109
segsites: 6
positions:	0	0.2	0.4	0.6	0.8	1
000000
000000
000000
000000
000010
000010
000000
000010
000101
000101
000101
010101
001101
100101
000101
000101

//    78    1.58854    1.58854    111    56    22    0.795745    1.02097    0.574558    1.49299    4.90703    4.90703    6.22109
segsites: 2
positions:	0	1
00
00
01
00
00
00
00
00
00
00
00
00
10
00
00
00

//    78    1.58854    1.58854    111    56    22    0.795745    1.02097    0.574558    1.49299    4.90703    4.90703    6.22109
segsites: 2
positions:	0	1
00
11
10
11
00
11
00
00
00
00
11
11
00
00
00
10

//    78    1.58854    1.58854    111    56    22    0.795745    1.02097    0.574558    1.49299    4.90703    4.90703    6.22109
segsites: 14
positions:	0	0.0769230769230769	0.153846153846154	0.230769230769231	0.307692307692308	0.384615384615385	0.461538461538462	0.538461538461539	0.615384615384615	0.692307692307692	0.769230769230769	0.846153846153846	0.923076923076923	1
00000000000000
00000000100000
00000010000001
00000000000000
00000000000001
00000000100000
00000010000001
00000010100001
00000100000011
10000000001011
00000100000011
00000001001011
00100000010011
01010000001011
00000000000111
00001000000111

//    78    1.58854    1.58854    111    56    22    0.795745    1.02097    0.574558    1.49299    4.90703    4.90703    6.22109
segsites: 7
positions:	0	0.166666666666667	0.333333333333333	0.5	0.666666666666667	0.833333333333333	1
0000000
0100000
0100000
0100000
1100000
0101000
0110000
0101000
0000000
0100000
1100000
0100100
0110011
0100000
0110000
0100100

//    78    1.58854    1.58854    111    56    22    0.795745    1.02097    0.574558    1.49299    4.90703    4.90703    6.22109
segsites: 4
positions:	0	0.333333333333333	0.666666666666667	1
0000
1111
0111
0111
0011
0011
0011
0011
0111
0111
0111
0111
0111
0111
0111
0111

//    78    1.58854    1.58854    111    56    22    0.795745    1.02097    0.574558    1.49299    4.90703    4.90703    6.22109
segsites: 26
positions:	0	0.04	0.08	0.12	0.16	0.2	0.24	0.28	0.32	0.36	0.4	0.44	0.48	0.52	0.56	0.6	0.64	0.68	0.72	0.76	0.8	0.84	0.88	0.92	0.96	1
00000000000000000000000000
00000010010000000000000110
00000001010000000000000010
00000000010000000100000010
00000000011000000001000000
10000000010010000000000010
00000000010100000000000000
00010100010000000010000110
01000000010110000000000010
00000000010010000000010011
01100000010001010000001000
00000000010000000000000110
01100000010000000000000010
00000000010000101000000010
00100000010000000000100000
00001000110000000010000010

//    78    1.58854    1.58854    111    56    22    0.795745    1.02097    0.574558    1.49299    4.90703    4.90703    6.22109
segsites: 12
positions:	0	0.0909090909090909	0.181818181818182	0.272727272727273	0.363636363636364	0.454545454545455	0.545454545454545	0.636363636363636	0.727272727272727	0.818181818181818	0.909090909090909	1
000000000000
000000000000
110110100110
110100100111
010000000100
101100100010
010000000100
100100100010
110100100011
110100101011
010100000010
100101110011
010000000000
100100100011
010000000010
100101100011

//    78    1.58854    1.58854    111    56    22    0.795745    1.02097    0.574558    1.49299    4.90703    4.90703    6.22109
segsites: 6
positions:	0	0.2	0.4	0.6	0.8	1
000000
111100
000001
011100
000000
011100
000000
111000
000000
011010
000000
011010
000000
011010
000000
011010

//    78    1.58854    1.58854    111    56    22    0.795745    1.02097    0.574558    1.49299    4.90703    4.90703    6.22109
segsites: 3
positions:	0	0.5	1
000
000
000
001
000
000
000
000
000
101
001
011
001
001
001
001

//    78    1.58854    1.58854    111    56    22    0.795745    1.02097    0.574558    1.49299    4.90703    4.90703    6.22109
segsites: 5
positions:	0	0.25	0.5	0.75	1
00000
00000
11000
00010
11010
11010
11010
11010
11100
00000
11001
10010
11000
00010
00000
00000

//    78    1.58854    1.58854    111    56    22    0.795745    1.02097    0.574558    1.49299    4.90703    4.90703    6.22109
segsites: 8
positions:	0	0.142857142857143	0.285714285714286	0.428571428571429	0.571428571428571	0.714285714285714	0.857142857142857	1
00000000
10000000
00000000
00010000
00000000
00000000
00001100
00000000
00000000
01100000
00000000
01000000
00000000
11000000
00000010
00000001

//    78    1.58854    1.58854    111    56    22    0.795745    1.02097    0.574558    1.49299    4.90703    4.90703    6.22109
segsites: 6
positions:	0	0.2	0.4	0.6	0.8	1
000000
000000
010000
000001
000000
000000
000000
000000
010100
010100
010100
010100
011110
110100
011110
110100

//    78    1.58854    1.58854    111    56    22    0.795745    1.02097    0.574558    1.49299    4.90703    4.90703    6.22109
segsites: 11
positions:	0	0.1	0.2	0.3	0.4	0.5	0.6	0.7	0.8	0.9	1
00000000000
11111011000
10000010000
10000010000
00000001010
11111011011
10000010000
10000011111
10000111000
10000011111
00000101001
11111011101
10000011000
10001011011
10000011000
10000011000

//    78    1.58854    1.58854    111    56    22    0.795745    1.02097    0.574558    1.49299    4.90703    4.90703    6.22109
segsites: 4
positions:	0	0.333333333333333	0.666666666666667	1
0000
0000
0000
0000
0000
0000
0000
0000
1101
1101
1101
1101
1101
1111
1101
1101

//    78    1.58854    1.58854    111    56    22    0.795745    1.02097    0.574558    1.49299    4.90703    4.90703    6.22109
segsites: 15
positions:	0	0.0714285714285714	0.142857142857143	0.214285714285714	0.285714285714286	0.357142857142857	0.428571428571429	0.5	0.571428571428571	0.642857142857143	0.714285714285714	0.785714285714286	0.857142857142857	0.928571428571428	1
000000000000000
000000000000000
000000000000000
000000000000000
000000000000000
000000000000000
000000000000000
000000000000000
110111101111111
110111101011111
110111101011111
111111101011111
110111111011111
110111101011111
110111111011111
110111101011111

//    78    1.58854    1.58854    111    56    22    0.795745    1.02097    0.574558    1.49299    4.90703    4.90703    6.22109
segsites: 9
positions:	0	0.125	0.25	0.375	0.5	0.625	0.75	0.875	1
000000000
101001101
000001001
000001001
000001000
100001001
000001001
100001001
000001000
000001000
000001000
000001000
000101010
010011000
000001000
000001000

//    78    1.58854    1.58854    111    56    22    0.795745    1.02097    0.574558    1.49299    4.90703    4.90703    6.22109
segsites: 12
positions:	0	0.0909090909090909	0.181818181818182	0.272727272727273	0.363636363636364	0.454545454545455	0.545454545454545	0.636363636363636	0.727272727272727	0.818181818181818	0.909090909090909	1
000000000000
000000000000
000000000000
000010000000
000000000000
000000010000
000100000000
000000000000
100100000011
110000000000
100100000111
011101100000
100000000011
100000000011
100100000000
100100001000

//    78    1.58854    1.58854    111    56    22    0.795745    1.02097    0.574558    1.49299    4.90703    4.90703    6.22109
segsites: 12
positions:	0	0.0909090909090909	0.181818181818182	0.272727272727273	0.363636363636364	0.454545454545455	0.545454545454545	0.636363636363636	0.727272727272727	0.818181818181818	0.909090909090909	1
000000000000
111001001111
000000000000
111000010111
000010000000
111100010111
110000000111
110000010111
001010000000
001000001000
001010100000
001000000000
001000100000
001000000000
001010000000
001100000000

//    78    1.58854    1.58854    111    56    22    0.795745    1.02097    0.574558    1.49299    4.90703    4.90703    6.22109
segsites: 9
positions:	0	0.125	0.25	0.375	0.5	0.625	0.75	0.875	1
000000000
001000101
100000100
001000110
101000100
101000100
100100100
111000100
100000000
001000101
100100000
010000101
101000100
101000100
100010000
001001101

//    78    1.58854    1.58854    111    56    22    0.795745    1.02097    0.574558    1.49299    4.90703    4.90703    6.22109
segsites: 9
positions:	0	0.125	0.25	0.375	0.5	0.625	0.75	0.875	1
000000000
000000001
100000010
100000100
110000010
100000100
101000010
100010100
110000110
100000110
100000110
100000110
100100110
100000110
110101010
100000100

//    78    1.58854    1.58854    111    56    22    0.795745    1.02097    0.574558    1.49299    4.90703    4.90703    6.22109
segsites: 7
positions:	0	0.166666666666667	0.333333333333333	0.5	0.666666666666667	0.833333333333333	1
0000000
0000000
1010110
0000000
1010110
1010111
1010110
1010110
1110110
1010110
1110110
1110110
1110110
1111110
1110110
1000110

//    78    1.58854    1.58854    111    56    22    0.795745    1.02097    0.574558    1.49299    4.90703    4.90703    6.22109
segsites: 17
positions:	0	0.0625	0.125	0.1875	0.25	0.3125	0.375	0.4375	0.5	0.5625	0.625	0.6875	0.75	0.8125	0.875	0.9375	1
00000000000000000
00000000000000000
00000000000000000
00000000000000000
00001111101000000
00110000000010000
00000000000000000
00000000000000000
10001110101000001
00110010001010001
01000011001000110
00000010001010110
00001010011000110
00010010001000000
11000011001000011
00000011001101011

//    78    1.58854    1.58854    111    56    22    0.795745    1.02097    0.574558    1.49299    4.90703    4.90703    6.22109
segsites: 5
positions:	0	0.25	0.5	0.75	1
00000
01001
00001
11001
01000
11011
00101
11001
11001
11001
11001
11001
11001
11001
11101
11001

//    78    1.58854    1.58854    111    56    22    0.795745    1.02097    0.574558    1.49299    4.90703    4.90703    6.22109
segsites: 5
positions:	0	0.25	0.5	0.75	1
00000
00000
00100
01101
00100
00100
00100
10000
00001
00001
00001
00011
00001
00001
00001
00001

//    78    1.58854    1.58854    111    56    22    0.795745    1.02097    0.574558    1.49299    4.90703    4.90703    6.22109
segsites: 6
positions:	0	0.2	0.4	0.6	0.8	1
000000
000000
010100
000000
111001
000000
010001
010000
010100
000000
000000
000000
110000
000000
000000
000010

//    78    1.58854    1.58854    111    56    22    0.795745    1.02097    0.574558    1.49299    4.90703    4.90703    6.22109
segsites: 13
positions:	0	0.0833333333333333	0.166666666666667	0.25	0.333333333333333	0.416666666666667	0.5	0.583333333333333	0.666666666666667	0.75	0.833333333333333	0.916666666666667	1
0000000000000
0101110001001
0101000000000
0101000001100
0000000101000
0101011001000
0000010000010
0010110011000
1000010001000
0000010001000
0000000101000
0101011001000
0000010000000
0000010001000
0010110010000
0010110011100

//    78    1.58854    1.58854    111    56    22    0.795745    1.02097    0.574558    1.49299    4.90703    4.90703    6.22109
segsites: 4
positions:	0	0.333333333333333	0.666666666666667	1
0000
0000
0000
0001
0100
0001
0000
0000
1000
1000
1000
0000
1000
0010
0000
0000

//    78    1.58854    1.58854    111    56    22    0.795745    1.02097    0.574558    1.49299    4.90703    4.90703    6.22109
segsites: 6
positions:	0	0.2	0.4	0.6	0.8	1
000000
000000
000000
000110
000000
011000
100000
001000
000000
000000
000001
000000
000001
011000
000000
000000

//    78    1.58854    1.58854    111    56    22    0.795745    1.02097    0.574558    1.49299    4.90703    4.90703    6.22109
segsites: 8
positions:	0	0.142857142857143	0.285714285714286	0.428571428571429	0.571428571428571	0.714285714285714	0.857142857142857	1
00000000
00011110
00000100
10000100
00110000
00011001
00110000
01010001
00010000
01011000
01010000
01010000
00010000
00011100
00110000
01010100

//    78    1.58854    1.58854    111    56    22    0.795745    1.02097    0.574558    1.49299    4.90703    4.90703    6.22109
segsites: 41
positions:	0	0.025	0.05	0.075	0.1	0.125	0.15	0.175	0.2	0.225	0.25	0.275	0.3	0.325	0.35	0.375	0.4	0.425	0.45	0.475	0.5	0.525	0.55	0.575	0.6	0.625	0.65	0.675	0.7	0.725	0.75	0.775	0.8	0.825	0.85	0.875	0.9	0.925	0.95	0.975	1
00000000000000000000000000000000000000000
00001000001000000111000000000000110010100
01000100011100000000000001000000010011000
00000001011010000110000000101101011010010
00000000011000010000000000000000000010000
00001000001001010000100000000100110010000
00001000001000000000000010000000000010000
00101000001000011000100000000100110110000
00000010011000000000010100000000010010000
00000010001000010010001000000101010010000
00000010011000000000010010000000100010000
10000000111000011000100000010110110010001
00000010011000010000000010000000010010000
00010000011000010000000000000001010010100
00000010011000000000000000000000000000000
00101000001001100110000000000001110010000

//    78    1.58854    1.58854    111    56    22    0.795745    1.02097    0.574558    1.49299    4.90703    4.90703    6.22109
segsites: 8
positions:	0	0.142857142857143	0.285714285714286	0.428571428571429	0.571428571428571	0.714285714285714	0.857142857142857	1
00000000
10011111
00000100
01011100
10000100
10011100
10000100
10000100
00000100
10100100
10000100
10011100
00011000
01011100
00000100
00011100

//    78    1.58854    1.58854    111    56    22    0.795745    1.02097    0.574558    1.49299    4.90703    4.90703    6.22109
segsites: 9
positions:	0	0.125	0.25	0.375	0.5	0.625	0.75	0.875	1
000000000
110000000
010000000
110000001
010010000
010001001
010000000
010000000
010010000
010000000
011000000
010100001
011000111
110000001
010000000
110000000

//    78    1.58854    1.58854    111    56    22    0.795745    1.02097    0.574558    1.49299    4.90703    4.90703    6.22109
segsites: 15
positions:	0	0.0714285714285714	0.142857142857143	0.214285714285714	0.285714285714286	0.357142857142857	0.428571428571429	0.5	0.571428571428571	0.642857142857143	0.714285714285714	0.785714285714286	0.857142857142857	0.928571428571428	1
000000000000000
000000000001010
000000000000000
000000000001010
000000000001010
000000000001010
000000000000000
000000000001010
101110111101111
101110111101111
101101101101111
101100101101111
101100101101111
101110111111111
101100101101111
111100101101111

//    78    1.58854    1.58854    111    56    22    0.795745    1.02097    0.574558    1.49299    4.90703    4.90703    6.22109
segsites: 19
positions:	0	0.0555555555555556	0.111111111111111	0.166666666666667	0.222222222222222	0.277777777777778	0.333333333333333	0.388888888888889	0.444444444444444	0.5	0.555555555555556	0.611111111111111	0.666666666666667	0.722222222222222	0.777777777777778	0.833333333333333	0.888888888888889	0.944444444444444	1
0000000000000000000
0000100000000000000
0000000000000000000
0000000000000000000
0000000000000000010
0000000000000100000
0000000100000010010
0000110000000000101
0100000000110010110
0011001010000000110
1100000001110011010
0011001010000000110
0100000000110000010
0011001010000000010
1110001000111011010
0011001010000000110

//    78    1.58854    1.58854    111    56    22    0.795745    1.02097    0.574558    1.49299    4.90703    4.90703    6.22109
segsites: 6
positions:	0	0.2	0.4	0.6	0.8	1
000000
000010
000010
100011
000110
000110
000010
000110
000010
000010
011010
010010
000010
000010
000010
010010

//    78    1.58854    1.58854    111    56    22    0.795745    1.02097    0.574558    1.49299    4.90703    4.90703    6.22109
segsites: 2
positions:	0	1
00
11
00
01
00
00
00
00
00
00
00
00
00
10
00
10

//    78    1.58854    1.58854    111    56    22    0.795745    1.02097    0.574558    1.49299    4.90703    4.90703    6.22109
segsites: 5
positions:	0	0.25	0.5	0.75	1
00000
00000
00000
00000
00000
00000
00000
00000
10011
00101
01101
01101
00001
00001
00000
00001

//    78    1.58854    1.58854    111    56    22    0.795745    1.02097    0.574558    1.49299    4.90703    4.90703    6.22109
segsites: 2
positions:	0	1
00
00
00
00
00
10
00
01
00
00
00
00
00
00
00
00

//    78    1.58854    1.58854    111    56    22    0.795745    1.02097    0.574558    1.49299    4.90703    4.90703    6.22109
segsites: 9
positions:	0	0.125	0.25	0.375	0.5	0.625	0.75	0.875	1
000000000
000000000
000000000
000000000
000001000
000000000
000000000
000000000
000010011
000010111
000010011
000010010
010010011
101110010
000010011
000010010

//    78    1.58854    1.58854    111    56    22    0.795745    1.02097    0.574558    1.49299    4.90703    4.90703    6.22109
segsites: 5
positions:	0	0.25	0.5	0.75	1
00000
01000
01100
01100
10000
01000
01010
01000
01000
01001
00000
01000
01000
01000
01000
01000

//    78    1.58854    1.58854    111    56    22    0.795745    1.02097    0.574558    1.49299    4.90703    4.90703    6.22109
segsites: 3
positions:	0	0.5	1
000
010
111
010
010
010
010
010
010
010
010
010
010
010
010
010

//    78    1.58854    1.58854    111    56    22    0.795745    1.02097    0.574558    1.49299    4.90703    4.90703    6.22109
segsites: 8
positions:	0	0.142857142857143	0.285714285714286	0.428571428571429	0.571428571428571	0.714285714285714	0.857142857142857	1
00000000
01011000
00000001
10100001
00000001
01001101
00000001
00000001
00000011
00000001
00000001
00000001
00000001
00100001
00000001
00000001

//    78    1.58854    1.58854    111    56    22    0.795745    1.02097    0.574558    1.49299    4.90703    4.90703    6.22109
segsites: 9
positions:	0	0.125	0.25	0.375	0.5	0.625	0.75	0.875	1
000000000
000000000
101100000
101101000
000000000
101100000
100100010
111100101
101110000
101100000
101100000
101100000
101110000
101100000
101100000
101100000

//    78    1.58854    1.58854    111    56    22    0.795745    1.02097    0.574558    1.49299    4.90703    4.90703    6.22109
segsites: 3
positions:	0	0.5	1
000
000
000
000
000
000
000
000
000
010
000
000
101
000
000
000

//    78    1.58854    1.58854    111    56    22    0.795745    1.02097    0.574558    1.49299    4.90703    4.90703    6.22109
segsites: 5
positions:	0	0.25	0.5	0.75	1
00000
00000
00100
00100
10000
10000
10000
10000
00000
01000
00001
00010
00000
00000
00000
00000

//    78    1.58854    1.58854    111    56    22    0.795745    1.02097    0.574558    1.49299    4.90703    4.90703    6.22109
segsites: 14
positions:	0	0.0769230769230769	0.153846153846154	0.230769230769231	0.307692307692308	0.384615384615385	0.461538461538462	0.538461538461539	0.615384615384615	0.692307692307692	0.769230769230769	0.846153846153846	0.923076923076923	1
00000000000000
00000000110000
11100100100000
00001010110000
11111100110000
01001010110010
11100001101000
00001010101000
11011000000000
01011000000100
01010000000001
00001010101000
01100000000001
01101000110100
11111100000000
01001000000000

//    78    1.58854    1.58854    111    56    22    0.795745    1.02097    0.574558    1.49299    4.90703    4.90703    6.22109
segsites: 5
positions:	0	0.25	0.5	0.75	1
00000
00000
00000
00000
00000
00000
00000
00000
11100
11100
11100
11100
11101
11110
11100
11100

//    78    1.58854    1.58854    111    56    22    0.795745    1.02097    0.574558    1.49299    4.90703    4.90703    6.22109
segsites: 8
positions:	0	0.142857142857143	0.285714285714286	0.428571428571429	0.571428571428571	0.714285714285714	0.857142857142857	1
00000000
01010010
00110000
00010010
00010000
00011110
00010000
00010010
00110000
10010000
00110010
00010011
00010000
00010011
00110000
10010000

//    78    1.58854    1.58854    111    56    22    0.795745    1.02097    0.574558    1.49299    4.90703    4.90703    6.22109
segsites: 3
positions:	0	0.5	1
000
000
000
000
100
000
011
000
001
001
001
000
001
001
001
001

//    78    1.58854    1.58854    111    56    22    0.795745    1.02097    0.574558    1.49299    4.90703    4.90703    6.22109
segsites: 5
positions:	0	0.25	0.5	0.75	1
00000
10000
00010
01000
00001
00000
00000
00000
00000
00000
00000
00000
00000
00000
00100
00000

//    78    1.58854    1.58854    111    56    22    0.795745    1.02097    0.574558    1.49299    4.90703    4.90703    6.22109
segsites: 4
positions:	0	0.333333333333333	0.666666666666667	1
0000
0000
0000
0000
0000
0000
0000
0000
0000
0000
0001
1100
0000
1010
1000
1000

//    78    1.58854    1.58854    111    56    22    0.795745    1.02097    0.574558    1.49299    4.90703    4.90703    6.22109
segsites: 22
positions:	0	0.0476190476190476	0.0952380952380952	0.142857142857143	0.19047619047619	0.238095238095238	0.285714285714286	0.333333333333333	0.380952380952381	0.428571428571429	0.476190476190476	0.523809523809524	0.571428571428571	0.619047619047619	0.666666666666667	0.714285714285714	0.761904761904762	0.80952380952381	0.857142857142857	0.904761904761905	0.952380952380952	1
0000000000000000000000
0000000000000000000000
0000000000000000000000
0000000000000000000000
1011000000010000000000
0000000000000000000000
1011000000010000000000
0000000000000000000000
1011111111111111111111
1011111111111111111111
0000111111111111111111
0000111111111111111111
0000111111111111111111
0000111111111111111111
0100111111111111111111
0000111111111111111111

//    78    1.58854    1.58854    111    56    22    0.795745    1.02097    0.574558    1.49299    4.90703    4.90703    6.22109
segsites: 11
positions:	0	0.1	0.2	0.3	0.4	0.5	0.6	0.7	0.8	0.9	1
00000000000
00001111010
10000110000
00110110010
10000110010
00010110010
00000000000
00101110010
01000110010
00010111010
10010110000
00010110110
01000110010
00010110010
00000110011
00010111010

//    78    1.58854    1.58854    111    56    22    0.795745    1.02097    0.574558    1.49299    4.90703    4.90703    6.22109
segsites: 10
positions:	0	0.111111111111111	0.222222222222222	0.333333333333333	0.444444444444444	0.555555555555556	0.666666666666667	0.777777777777778	0.888888888888889	1
0000000000
0010110000
1010001000
0110001000
0110000000
0110000000
0110000100
0110000001
0110000000
0110000000
0000000101
0110000101
0110000010
0110000000
0001000000
0110000000

//    78    1.58854    1.58854    111    56    22    0.795745    1.02097    0.574558    1.49299    4.90703    4.90703    6.22109
segsites: 3
positions:	0	0.5	1
000
010
010
010
010
010
010
010
011
111
011
011
011
011
011
011

//    78    1.58854    1.58854    111    56    22    0.795745    1.02097    0.574558    1.49299    4.90703    4.90703    6.22109
segsites: 3
positions:	0	0.5	1
000
100
110
101
000
100
100
100
100
100
100
100
000
100
100
100

//    78    1.58854    1.58854    111    56    22    0.795745    1.02097    0.574558    1.49299    4.90703    4.90703    6.22109
segsites: 4
positions:	0	0.333333333333333	0.666666666666667	1
0000
0000
0000
1000
0000
0000
0000
0000
0000
0100
0000
0010
0000
0000
0000
0001

//    78    1.58854    1.58854    111    56    22    0.795745    1.02097    0.574558    1.49299    4.90703    4.90703    6.22109
segsites: 6
positions:	0	0.2	0.4	0.6	0.8	1
000000
000000
000000
100000
000000
100001
000001
000001
000000
000010
001000
000100
010000
000100
000000
000000

//    78    1.58854    1.58854    111    56    22    0.795745    1.02097    0.574558    1.49299    4.90703    4.90703    6.22109
segsites: 7
positions:	0	0.166666666666667	0.333333333333333	0.5	0.666666666666667	0.833333333333333	1
0000000
0001000
0001000
0001000
0011001
0001100
0011001
0001100
0011101
0011111
0011101
0011101
0011101
0011101
0111101
1011101

//    78    1.58854    1.58854    111    56    22    0.795745    1.02097    0.574558    1.49299    4.90703    4.90703    6.22109
segsites: 25
positions:	0	0.0416666666666667	0.0833333333333333	0.125	0.166666666666667	0.208333333333333	0.25	0.291666666666667	0.333333333333333	0.375	0.416666666666667	0.458333333333333	0.5	0.541666666666667	0.583333333333333	0.625	0.666666666666667	0.708333333333333	0.75	0.791666666666667	0.833333333333333	0.875	0.916666666666667	0.958333333333333	1
0000000000000000000000000
0000000000000000000000000
0000010000100110000101000
1110000100001011011011100
1010011000100010000101010
1010010001100010010011100
1010010001100010000101000
1010010001100010000101100
0010011000100010010101000
1010110011100011010011100
0001010000110110001101000
1010010000001010101111100
0010010000100011010101010
1010010010100011010111000
0010010000100010000101001
1010010000100011010111100

//    78    1.58854    1.58854    111    56    22    0.795745    1.02097    0.574558    1.49299    4.90703    4.90703    6.22109
segsites: 4
positions:	0	0.333333333333333	0.666666666666667	1
0000
1001
0000
0000
0000
1001
0000
0000
0000
1001
1000
1001
1010
1011
0000
1100

//    78    1.58854    1.58854    111    56    22    0.795745    1.02097    0.574558    1.49299    4.90703    4.90703    6.22109
segsites: 11
positions:	0	0.1	0.2	0.3	0.4	0.5	0.6	0.7	0.8	0.9	1
00000000000
00100001000
00100001000
00100001010
00101001000
00101001000
01001001001
10100001000
00101001000
00101111100
00101001000
00100001000
00100001000
00110001000
00101001000
00100001000

//    78    1.58854    1.58854    111    56    22    0.795745    1.02097    0.574558    1.49299    4.90703    4.90703    6.22109
segsites: 3
positions:	0	0.5	1
000
110
010
111
010
011
010
111
000
100
001
101
101
101
100
101

//    78    1.58854    1.58854    111    56    22    0.795745    1.02097    0.574558    1.49299    4.90703    4.90703    6.22109
segsites: 12
positions:	0	0.0909090909090909	0.181818181818182	0.272727272727273	0.363636363636364	0.454545454545455	0.545454545454545	0.636363636363636	0.727272727272727	0.818181818181818	0.909090909090909	1
000000000000
010110001100
000010001100
010110001100
100010001100
000010101100
010100000000
010100001111
010000000000
010110000000
010101000000
010100000000
010100010000
011100000000
010100010000
010100000000

//    78    1.58854    1.58854    111    56    22    0.795745    1.02097    0.574558    1.49299    4.90703    4.90703    6.22109
segsites: 15
positions:	0	0.0714285714285714	0.142857142857143	0.214285714285714	0.285714285714286	0.357142857142857	0.428571428571429	0.5	0.571428571428571	0.642857142857143	0.714285714285714	0.785714285714286	0.857142857142857	0.928571428571428	1
000000000000000
001001001000010
000001001010001
001001001000010
001001101000011
001001001000110
001001011000000
101001001000000
001101101000001
101011001000110
001001101000001
001001101100110
000001101000011
001001001101110
011001111000001
101001001000110

//    78    1.58854    1.58854    111    56    22    0.795745    1.02097    0.574558    1.49299    4.90703    4.90703    6.22109
segsites: 6
positions:	0	0.2	0.4	0.6	0.8	1
000000
010100
000000
110000
000010
000000
000010
000100
000010
101011
000010
000000
000010
000010
000010
000010

//    78    1.58854    1.58854    111    56    22    0.795745    1.02097    0.574558    1.49299    4.90703    4.90703    6.22109
segsites: 11
positions:	0	0.1	0.2	0.3	0.4	0.5	0.6	0.7	0.8	0.9	1
00000000000
01000000000
10001000001
10000000001
10010000001
00000000000
10000010101
10000100001
10000000011
10000001001
10000000001
00000000000
10000000001
10100000000
10010000001
00000000000

//    78    1.58854    1.58854    111    56    22    0.795745    1.02097    0.574558    1.49299    4.90703    4.90703    6.22109
segsites: 5
positions:	0	0.25	0.5	0.75	1
00000
00000
00000
00000
00001
00000
00010
00000
11000
00000
00000
00000
00100
00000
00000
00000

//    78    1.58854    1.58854    111    56    22    0.795745    1.02097    0.574558    1.49299    4.90703    4.90703    6.22109
segsites: 5
positions:	0	0.25	0.5	0.75	1
00000
00010
00000
00010
00000
01000
00100
00000
00001
00000
00001
10000
00001
00000
00001
00001

//    78    1.58854    1.58854    111    56    22    0.795745    1.02097    0.574558    1.49299    4.90703    4.90703    6.22109
segsites: 7
positions:	0	0.166666666666667	0.333333333333333	0.5	0.666666666666667	0.833333333333333	1
0000000
1010000
0001000
0010000
0110000
0010000
0010000
0010000
0000000
0010000
0010000
0010000
0000100
0010011
0100000
0010000

//    78    1.58854    1.58854    111    56    22    0.795745    1.02097    0.574558    1.49299    4.90703    4.90703    6.22109
segsites: 7
positions:	0	0.166666666666667	0.333333333333333	0.5	0.666666666666667	0.833333333333333	1
0000000
0000000
0010000
0000000
0000000
0001100
0000000
0100000
0100000
0100100
1100001
0100000
0000000
0100110
0000000
0100100

//    78    1.58854    1.58854    111    56    22    0.795745    1.02097    0.574558    1.49299    4.90703    4.90703    6.22109
segsites: 2
positions:	0	1
00
00
10
01
00
00
00
00
00
00
00
00
00
00
00
00

//    78    1.58854    1.58854    111    56    22    0.795745    1.02097    0.574558    1.49299    4.90703    4.90703    6.22109
segsites: 10
positions:	0	0.111111111111111	0.222222222222222	0.333333333333333	0.444444444444444	0.555555555555556	0.666666666666667	0.777777777777778	0.888888888888889	1
0000000000
0001010011
0000011000
0001010000
0011010000
0001110000
1001010000
0001010100
0000010000
0001010000
0001010000
0001010000
0000010000
0000010000
0100010000
0001110000

//    78    1.58854    1.58854    111    56    22    0.795745    1.02097    0.574558    1.49299    4.90703    4.90703    6.22109
segsites: 5
positions:	0	0.25	0.5	0.75	1
00000
10000
00000
00000
00000
00000
00101
01010
00000
00000
00000
00000
00000
00000
00000
00000

//    78    1.58854    1.58854    111    56    22    0.795745    1.02097    0.574558    1.49299    4.90703    4.90703    6.22109
segsites: 4
positions:	0	0.333333333333333	0.666666666666667	1
0000
0000
0000
0000
0000
0001
0000
0000
0000
0000
1100
1100
0010
0000
1100
1100

//    78    1.58854    1.58854    111    56    22    0.795745    1.02097    0.574558    1.49299    4.90703    4.90703    6.22109
segsites: 6
positions:	0	0.2	0.4	0.6	0.8	1
000000
101110
110010
110010
110010
101011
010000
110011
010000
010000
010000
010000
010000
010000
010000
000010

//    78    1.58854    1.58854    111    56    22    0.795745    1.02097    0.574558    1.49299    4.90703    4.90703    6.22109
segsites: 10
positions:	0	0.111111111111111	0.222222222222222	0.333333333333333	0.444444444444444	0.555555555555556	0.666666666666667	0.777777777777778	0.888888888888889	1
0000000000
1000000000
1000000100
1000001001
1010110011
1001001001
1000000000
1000000000
1000000000
1000001000
1000000000
1100001000
0000000000
1000001001
1000001000
1000001001

//    78    1.58854    1.58854    111    56    22    0.795745    1.02097    0.574558    1.49299    4.90703    4.90703    6.22109
segsites: 10
positions:	0	0.111111111111111	0.222222222222222	0.333333333333333	0.444444444444444	0.555555555555556	0.666666666666667	0.777777777777778	0.888888888888889	1
0000000000
0001000000
0000010000
0001010000
0011000000
1001010001
0000100000
1001010000
0000000000
0101001000
0000000000
0001010000
0011000110
0011000110
0000000100
0001010000

//    78    1.58854    1.58854    111    56    22    0.795745    1.02097    0.574558    1.49299    4.90703    4.90703    6.22109
segsites: 4
positions:	0	0.333333333333333	0.666666666666667	1
0000
0000
0000
0000
0000
0010
0000
0100
0100
0100
0001
0100
0000
0000
1100
0100

//    78    1.58854    1.58854    111    56    22    0.795745    1.02097    0.574558    1.49299    4.90703    4.90703    6.22109
segsites: 6
positions:	0	0.2	0.4	0.6	0.8	1
000000
000100
000000
000000
000000
000000
000000
000000
001010
011011
111011
111011
011010
011010
001010
011011

//    78    1.58854    1.58854    111    56    22    0.795745    1.02097    0.574558    1.49299    4.90703    4.90703    6.22109
segsites: 12
positions:	0	0.0909090909090909	0.181818181818182	0.272727272727273	0.363636363636364	0.454545454545455	0.545454545454545	0.636363636363636	0.727272727272727	0.818181818181818	0.909090909090909	1
000000000000
000000000000
000000000000
110000010000
000000000000
110001000000
000000000000
000000010000
000010101111
011000101111
100000101111
100000101111
000000101111
000000101111
000000101111
000100101111

//    78    1.58854    1.58854    111    56    22    0.795745    1.02097    0.574558    1.49299    4.90703    4.90703    6.22109
segsites: 20
positions:	0	0.0526315789473684	0.105263157894737	0.157894736842105	0.210526315789474	0.263157894736842	0.315789473684211	0.368421052631579	0.421052631578947	0.473684210526316	0.526315789473684	0.578947368421053	0.631578947368421	0.684210526315789	0.736842105263158	0.789473684210526	0.842105263157895	0.894736842105263	0.947368421052632	1
00000000000000000000
11000110101111001000
01000110100010000000
11000110100110010000
11000110100000000000
11000111110111011000
11000111110101011000
11000111110101011000
01011110100110100100
01000110100111000000
01000110100110000010
01100110100110000000
01010100000110000000
01000110100110010000
01000110100110000000
01000110110111001001

//    78    1.58854    1.58854    111    56    22    0.795745    1.02097    0.574558    1.49299    4.90703    4.90703    6.22109
segsites: 2
positions:	0	1
00
00
00
00
00
00
00
00
00
00
00
00
00
00
00
11

//    78    1.58854    1.58854    111    56    22    0.795745    1.02097    0.574558    1.49299    4.90703    4.90703    6.22109
segsites: 3
positions:	0	0.5	1
000
000
000
000
001
000
111
110
010
010
010
010
010
010
010
010

//    78    1.58854    1.58854    111    56    22    0.795745    1.02097    0.574558    1.49299    4.90703    4.90703    6.22109
segsites: 3
positions:	0	0.5	1
000
000
010
010
000
010
000
110
000
000
000
001
000
000
000
010

//    78    1.58854    1.58854    111    56    22    0.795745    1.02097    0.574558    1.49299    4.90703    4.90703    6.22109
segsites: 19
positions:	0	0.0555555555555556	0.111111111111111	0.166666666666667	0.222222222222222	0.277777777777778	0.333333333333333	0.388888888888889	0.444444444444444	0.5	0.555555555555556	0.611111111111111	0.666666666666667	0.722222222222222	0.777777777777778	0.833333333333333	0.888888888888889	0.944444444444444	1
0000000000000000000
1101000010001110001
1000000001001100001
1000010110011100001
0101000000000010001
0101000000000010001
0101000000000100000
0101000000000100000
0101000000100110000
0111000000000110000
0101101000000100000
0111000000000110000
0101000000000101000
0101000000011110100
0101000000000110000
0111000000000110010

//    78    1.58854    1.58854    111    56    22    0.795745    1.02097    0.574558    1.49299    4.90703    4.90703    6.22109
segsites: 3
positions:	0	0.5	1
000
000
000
000
010
100
010
100
110
110
110
110
110
110
110
111

//    78    1.58854    1.58854    111    56    22    0.795745    1.02097    0.574558    1.49299    4.90703    4.90703    6.22109
segsites: 2
positions:	0	1
00
00
00
00
00
10
00
11
00
11
01
01
10
11
10
10

//    78    1.58854    1.58854    111    56    22    0.795745    1.02097    0.574558    1.49299    4.90703    4.90703    6.22109
segsites: 26
positions:	0	0.04	0.08	0.12	0.16	0.2	0.24	0.28	0.32	0.36	0.4	0.44	0.48	0.52	0.56	0.6	0.64	0.68	0.72	0.76	0.8	0.84	0.88	0.92	0.96	1
00000000000000000000000000
01100000001011001100111100
01000000001001000100000010
01010000101001000110110100
00000001011001010100100000
01010000001001000110100000
00010000001001000110010110
01010100001001000110010110
01001000001001000100100000
11000010001001000100100000
00000000001001010000010000
01010000001101000110010100
00000000001000010110010110
01000000001011000110010100
00000000001010110101100001
01010100001010010100100100

//    78    1.58854    1.58854    111    56    22    0.795745    1.02097    0.574558    1.49299    4.90703    4.90703    6.22109
segsites: 8
positions:	0	0.142857142857143	0.285714285714286	0.428571428571429	0.571428571428571	0.714285714285714	0.857142857142857	1
00000000
01000010
00000001
00000000
01000000
01000000
01000000
01000000
11000001
01000000
11000100
01000000
11001001
01010000
01100000
01000000

//    78    1.58854    1.58854    111    56    22    0.795745    1.02097    0.574558    1.49299    4.90703    4.90703    6.22109
segsites: 6
positions:	0	0.2	0.4	0.6	0.8	1
000000
000001
000011
001001
000010
001001
000011
001001
000000
000000
100001
001001
000000
000000
000100
010001

//    78    1.58854    1.58854    111    56    22    0.795745    1.02097    0.574558    1.49299    4.90703    4.90703    6.22109
segsites: 2
positions:	0	1
00
00
00
00
00
00
11
00
11
11
11
11
11
11
11
01

//    78    1.58854    1.58854    111    56    22    0.795745    1.02097    0.574558    1.49299    4.90703    4.90703    6.22109
segsites: 2
positions:	0	1
00
00
00
00
00
10
00
00
00
01
10
10
10
10
00
00

//    78    1.58854    1.58854    111    56    22    0.795745    1.02097    0.574558    1.49299    4.90703    4.90703    6.22109
segsites: 4
positions:	0	0.333333333333333	0.666666666666667	1
0000
1000
1000
1000
0010
1100
1000
1000
0010
0010
0010
1000
0010
0110
0010
0011

//    78    1.58854    1.58854    111    56    22    0.795745    1.02097    0.574558    1.49299    4.90703    4.90703    6.22109
segsites: 11
positions:	0	0.1	0.2	0.3	0.4	0.5	0.6	0.7	0.8	0.9	1
00000000000
10101000000
10100110000
10101001000
00000100000
10111001000
00010000011
00010000011
01010000101
00010000011
00000000001
00010000010
00000000000
00100000000
00000000000
00000000000

//    78    1.58854    1.58854    111    56    22    0.795745    1.02097    0.574558    1.49299    4.90703    4.90703    6.22109
segsites: 9
positions:	0	0.125	0.25	0.375	0.5	0.625	0.75	0.875	1
000000000
000000000
000000000
100000010
000000000
000000000
000000000
000000010
010111110
010111110
010111110
010111110
010111110
010111110
010111111
011111110

//    78    1.58854    1.58854    111    56    22    0.795745    1.02097    0.574558    1.49299    4.90703    4.90703    6.22109
segsites: 24
positions:	0	0.0434782608695652	0.0869565217391304	0.130434782608696	0.173913043478261	0.217391304347826	0.260869565217391	0.304347826086957	0.347826086956522	0.391304347826087	0.434782608695652	0.478260869565217	0.521739130434783	0.565217391304348	0.608695652173913	0.652173913043478	0.695652173913043	0.739130434782609	0.782608695652174	0.826086956521739	0.869565217391304	0.91304347826087	0.956521739130435	1
000000000000000000000000
001000000000000001000010
000100000000000001000000
000000000000000001000000
000000000000000001000000
000000000001000001000000
000100000000000000000000
000000000000001001000010
010000101000100011111101
010000010010111011111101
010010100000101011111101
010001000000111011111101
010010101000100011111101
110000010110100111111101
010000000000100011111101
010000000110101011111101

//    78    1.58854    1.58854    111    56    22    0.795745    1.02097    0.574558    1.49299    4.90703    4.90703    6.22109
segsites: 11
positions:	0	0.1	0.2	0.3	0.4	0.5	0.6	0.7	0.8	0.9	1
00000000000
00000000000
00000000000
00000000000
00000000001
00000000001
00000000101
00000000000
00100110001
00100000001
01110101001
00100000001
00100000001
10101000001
00100000011
00100000001

//    78    1.58854    1.58854    111    56    22    0.795745    1.02097    0.574558    1.49299    4.90703    4.90703    6.22109
segsites: 25
positions:	0	0.0416666666666667	0.0833333333333333	0.125	0.166666666666667	0.208333333333333	0.25	0.291666666666667	0.333333333333333	0.375	0.416666666666667	0.458333333333333	0.5	0.541666666666667	0.583333333333333	0.625	0.666666666666667	0.708333333333333	0.75	0.791666666666667	0.833333333333333	0.875	0.916666666666667	0.958333333333333	1
0000000000000000000000000
0100010000100100100100000
0000010111011000000100100
0101010000100000000101001
0010010001111000000101101
0100010001111000000101101
0010010001111000000101101
0100010001111000000101101
0100000010000000010000000
0100011000100000010000000
1000100000100000010000100
0100010000100101011110010
1010000000100010010000100
0100010000100000011110010
0000010010000000010000100
0100011000100101011110010

//    78    1.58854    1.58854    111    56    22    0.795745    1.02097    0.574558    1.49299    4.90703    4.90703    6.22109
segsites: 12
positions:	0	0.0909090909090909	0.181818181818182	0.272727272727273	0.363636363636364	0.454545454545455	0.545454545454545	0.636363636363636	0.727272727272727	0.818181818181818	0.909090909090909	1
000000000000
000101000010
000101000000
000101000001
000000000000
000000010001
000000000001
000000000001
100000000000
000000010011
100000000000
100000101001
100000000101
100010000001
110000000101
101010000011

//    78    1.58854    1.58854    111    56    22    0.795745    1.02097    0.574558    1.49299    4.90703    4.90703    6.22109
segsites: 23
positions:	0	0.0454545454545455	0.0909090909090909	0.136363636363636	0.181818181818182	0.227272727272727	0.272727272727273	0.318181818181818	0.363636363636364	0.409090909090909	0.454545454545455	0.5	0.545454545454545	0.590909090909091	0.636363636363636	0.681818181818182	0.727272727272727	0.772727272727273	0.818181818181818	0.863636363636364	0.909090909090909	0.954545454545455	1
00000000000000000000000
00000100000000000000010
00000100000000000000000
00000100000000000000000
00000000000000000001000
00000100000100000000000
00000100000000000000000
00001100000000000000000
01111111111010111110000
01111111111010111100111
01111111111010111100110
01111111111010111100110
01111111111010111100110
01111111111010111100110
11111111111011111100110
01111111111010111100110

//    78    1.58854    1.58854    111    56    22    0.795745    1.02097    0.574558    1.49299    4.90703    4.90703    6.22109
segsites: 3
positions:	0	0.5	1
000
100
011
011
011
011
000
000
000
000
000
000
000
000
000
000

//    78    1.58854    1.58854    111    56    22    0.795745    1.02097    0.574558    1.49299    4.90703    4.90703    6.22109
segsites: 7
positions:	0	0.166666666666667	0.333333333333333	0.5	0.666666666666667	0.833333333333333	1
0000000
0000000
0000000
0000000
0000011
0000011
0000000
0000111
0011001
1010001
0011001
0010001
0011001
0010001
0111001
0010001

//    78    1.58854    1.58854    111    56    22    0.795745    1.02097    0.574558    1.49299    4.90703    4.90703    6.22109
segsites: 12
positions:	0	0.0909090909090909	0.181818181818182	0.272727272727273	0.363636363636364	0.454545454545455	0.545454545454545	0.636363636363636	0.727272727272727	0.818181818181818	0.909090909090909	1
000000000000
100100000000
000000000000
000000000000
000000000100
000000001000
000000000000
000000000000
001000000011
010000000001
001000100011
000001000001
000000000011
000010000011
001000000011
000000010001

//    78    1.58854    1.58854    111    56    22    0.795745    1.02097    0.574558    1.49299    4.90703    4.90703    6.22109
segsites: 13
positions:	0	0.0833333333333333	0.166666666666667	0.25	0.333333333333333	0.416666666666667	0.5	0.583333333333333	0.666666666666667	0.75	0.833333333333333	0.916666666666667	1
0000000000000
0000000000000
0000000000000
0000000000000
0110110010010
0000101000101
0110010000000
0000100000100
0110010010000
0000100000100
0110110010100
0110110011100
0110110010100
1111110110100
0110110010100
0110110010100

//    78    1.58854    1.58854    111    56    22    0.795745    1.02097    0.574558    1.49299    4.90703    4.90703    6.22109
segsites: 17
positions:	0	0.0625	0.125	0.1875	0.25	0.3125	0.375	0.4375	0.5	0.5625	0.625	0.6875	0.75	0.8125	0.875	0.9375	1
00000000000000000
00000000101111110
10000001000001010
00000000000001011
00000000000000000
00000100000001110
00000000010000010
00001100001001110
00000000010001010
00110000101101010
00000000000001010
00000010000001010
01000000000000000
00010000001010110
00000000000001010
00000000000001010

//    78    1.58854    1.58854    111    56    22    0.795745    1.02097    0.574558    1.49299    4.90703    4.90703    6.22109
segsites: 9
positions:	0	0.125	0.25	0.375	0.5	0.625	0.75	0.875	1
000000000
100000010
100000001
100000110
101000100
101000100
100000000
100000010
110000000
100000000
100000010
100000010
100000000
100111010
110000000
100000010

//    78    1.58854    1.58854    111    56    22    0.795745    1.02097    0.574558    1.49299    4.90703    4.90703    6.22109
segsites: 3
positions:	0	0.5	1
000
000
000
000
001
100
000
100
111
101
111
101
101
101
101
101

//    78    1.58854    1.58854    111    56    22    0.795745    1.02097    0.574558    1.49299    4.90703    4.90703    6.22109
segsites: 7
positions:	0	0.166666666666667	0.333333333333333	0.5	0.666666666666667	0.833333333333333	1
0000000
1100101
0000000
1100101
1100000
1100000
1100000
1100000
0000001
1000001
1000000
1101100
1011101
1001101
0001110
1001101

//    78    1.58854    1.58854    111    56    22    0.795745    1.02097    0.574558    1.49299    4.90703    4.90703    6.22109
segsites: 3
positions:	0	0.5	1
000
001
000
011
000
000
000
011
010
010
110
010
010
010
110
010

//    78    1.58854    1.58854    111    56    22    0.795745    1.02097    0.574558    1.49299    4.90703    4.90703    6.22109
segsites: 14
positions:	0	0.0769230769230769	0.153846153846154	0.230769230769231	0.307692307692308	0.384615384615385	0.461538461538462	0.538461538461539	0.615384615384615	0.692307692307692	0.769230769230769	0.846153846153846	0.923076923076923	1
00000000000000
00000000000000
00000000000000
00000000000000
00000000000000
00000000000000
00000000000000
00000000010000
10000100001101
00010011100010
11110110001111
10110111100011
10010111101111
10011111101111
10010111101111
10010111101111

//    78    1.58854    1.58854    111    56    22    0.795745    1.02097    0.574558    1.49299    4.90703    4.90703    6.22109
segsites: 13
positions:	0	0.0833333333333333	0.166666666666667	0.25	0.333333333333333	0.416666666666667	0.5	0.583333333333333	0.666666666666667	0.75	0.833333333333333	0.916666666666667	1
0000000000000
0000100000000
0000000000000
0000000100010
0011001100000
1111000100000
0000000100000
1001000110000
0011000100100
0001000100000
0000000100000
1000000100000
0000000100000
0001000100001
0000011100000
0001000101000

//    78    1.58854    1.58854    111    56    22    0.795745    1.02097    0.574558    1.49299    4.90703    4.90703    6.22109
segsites: 7
positions:	0	0.166666666666667	0.333333333333333	0.5	0.666666666666667	0.833333333333333	1
0000000
0000100
0001100
0001100
0001100
0001100
0001110
0000100
0011100
0001100
0001100
0001100
1001100
0001100
0001101
0101100

//    78    1.58854    1.58854    111    56    22    0.795745    1.02097    0.574558    1.49299    4.90703    4.90703    6.22109
segsites: 3
positions:	0	0.5	1
000
000
000
000
000
000
000
000
110
110
100
100
100
100
110
101

//    78    1.58854    1.58854    111    56    22    0.795745    1.02097    0.574558    1.49299    4.90703    4.90703    6.22109
segsites: 10
positions:	0	0.111111111111111	0.222222222222222	0.333333333333333	0.444444444444444	0.555555555555556	0.666666666666667	0.777777777777778	0.888888888888889	1
0000000000
1111001000
0000100000
0000100000
0000100000
0000110100
0000100000
0111000000
0000100010
0001001000
0000100000
1111000000
0000100001
0000100000
0000100001
0001100000

//    78    1.58854    1.58854    111    56    22    0.795745    1.02097    0.574558    1.49299    4.90703    4.90703    6.22109
segsites: 8
positions:	0	0.142857142857143	0.285714285714286	0.428571428571429	0.571428571428571	0.714285714285714	0.857142857142857	1
00000000
10000000
00000000
10001000
10000000
11000000
10000001
10100000
00000000
10001000
10000000
10010110
10000000
10000110
10000000
10000000

//    78    1.58854    1.58854    111    56    22    0.795745    1.02097    0.574558    1.49299    4.90703    4.90703    6.22109
segsites: 5
positions:	0	0.25	0.5	0.75	1
00000
00010
00010
00010
00110
00010
00010
00010
00010
10010
00010
00011
00010
00010
01010
00010

//    78    1.58854    1.58854    111    56    22    0.795745    1.02097    0.574558    1.49299    4.90703    4.90703    6.22109
segsites: 11
positions:	0	0.1	0.2	0.3	0.4	0.5	0.6	0.7	0.8	0.9	1
00000000000
00000000000
00000000000
00000000000
00000000000
00000000000
00000011110
00000100001
00100011001
00000010001
01000011001
10001011001
00000011001
00000011001
00010011001
00000010001

//    78    1.58854    1.58854    111    56    22    0.795745    1.02097    0.574558    1.49299    4.90703    4.90703    6.22109
segsites: 12
positions:	0	0.0909090909090909	0.181818181818182	0.272727272727273	0.363636363636364	0.454545454545455	0.545454545454545	0.636363636363636	0.727272727272727	0.818181818181818	0.909090909090909	1
000000000000
010000000011
001000000000
010000000101
010000100001
010010000101
010000000001
010000000101
000000000000
010000000001
010101100001
010000000101
010001100101
010000010101
010000001101
110000000101

//    78    1.58854    1.58854    111    56    22    0.795745    1.02097    0.574558    1.49299    4.90703    4.90703    6.22109
segsites: 6
positions:	0	0.2	0.4	0.6	0.8	1
000000
001001
000000
001001
000100
000001
000001
000001
001010
001000
011000
101000
001000
001000
011000
101000

//    78    1.58854    1.58854    111    56    22    0.795745    1.02097    0.574558    1.49299    4.90703    4.90703    6.22109
segsites: 11
positions:	0	0.1	0.2	0.3	0.4	0.5	0.6	0.7	0.8	0.9	1
00000000000
00010000000
00010000000
00010000000
01110011100
01010011100
01011010101
01011000101
01010011110
01010011100
01010011110
01010011100
01010010100
01010001100
11011110100
01010001101

//    78    1.58854    1.58854    111    56    22    0.795745    1.02097    0.574558    1.49299    4.90703    4.90703    6.22109
segsites: 24
positions:	0	0.0434782608695652	0.0869565217391304	0.130434782608696	0.173913043478261	0.217391304347826	0.260869565217391	0.304347826086957	0.347826086956522	0.391304347826087	0.434782608695652	0.478260869565217	0.521739130434783	0.565217391304348	0.608695652173913	0.652173913043478	0.695652173913043	0.739130434782609	0.782608695652174	0.826086956521739	0.869565217391304	0.91304347826087	0.956521739130435	1
000000000000000000000000
000100100000010001010001
000000000000000010000000
010000100000000000000001
000000111000000000000010
000000101000100000000000
000000111000100000000000
000000111000101000000000
000000111100100100000100
000000101000100001000000
000001100000000100000000
000000100011000000101001
000000011000000000000000
000100100000110001010000
101010101000000001010000
101010101000000001010000

//    78    1.58854    1.58854    111    56    22    0.795745    1.02097    0.574558    1.49299    4.90703    4.90703    6.22109
segsites: 7
positions:	0	0.166666666666667	0.333333333333333	0.5	0.666666666666667	0.833333333333333	1
0000000
0100000
1000010
0100000
0000000
0111000
0101000
0101000
0001001
0101001
0000101
0001001
0000001
0001001
0001101
0101001

//    78    1.58854    1.58854    111    56    22    0.795745    1.02097    0.574558    1.49299    4.90703    4.90703    6.22109
segsites: 4
positions:	0	0.333333333333333	0.666666666666667	1
0000
1010
1000
1010
0010
0010
1000
1010
0010
1010
1010
1010
1000
1110
1001
1010

//    78    1.58854    1.58854    111    56    22    0.795745    1.02097    0.574558    1.49299    4.90703    4.90703    6.22109
segsites: 9
positions:	0	0.125	0.25	0.375	0.5	0.625	0.75	0.875	1
000000000
000000010
000000011
000000010
000010110
101000110
000000010
000000010
101010110
101010110
101010110
101010110
101010110
101101110
111100110
101100110

//    78    1.58854    1.58854    111    56    22    0.795745    1.02097    0.574558    1.49299    4.90703    4.90703    6.22109
segsites: 12
positions:	0	0.0909090909090909	0.181818181818182	0.272727272727273	0.363636363636364	0.454545454545455	0.545454545454545	0.636363636363636	0.727272727272727	0.818181818181818	0.909090909090909	1
000000000000
110000110110
100010010000
100100011000
110000100000
111000100000
100001010000
110100010000
110010000000
110000110000
110000100000
110000100001
100001010000
100001010000
100000100000
100000100000

//    78    1.58854    1.58854    111    56    22    0.795745    1.02097    0.574558    1.49299    4.90703    4.90703    6.22109
segsites: 14
positions:	0	0.0769230769230769	0.153846153846154	0.230769230769231	0.307692307692308	0.384615384615385	0.461538461538462	0.538461538461539	0.615384615384615	0.692307692307692	0.769230769230769	0.846153846153846	0.923076923076923	1
00000000000000
00100010000000
00000010000100
11100010000100
11101010010111
11101010010111
11100010000110
11101010010101
11100010000110
11101010010101
11100110011111
11111010010111
11100010010110
11101010010101
11100010000110
11101011110101

//    78    1.58854    1.58854    111    56    22    0.795745    1.02097    0.574558    1.49299    4.90703    4.90703    6.22109
segsites: 12
positions:	0	0.0909090909090909	0.181818181818182	0.272727272727273	0.363636363636364	0.454545454545455	0.545454545454545	0.636363636363636	0.727272727272727	0.818181818181818	0.909090909090909	1
000000000000
000100000000
010111100001
000111110001
010111100001
010111101001
000100000000
000100000000
000100000000
000100000000
000100000010
000100000000
000100000000
000100000000
000100000000
101100000100

//    78    1.58854    1.58854    111    56    22    0.795745    1.02097    0.574558    1.49299    4.90703    4.90703    6.22109
segsites: 39
positions:	0	0.0263157894736842	0.0526315789473684	0.0789473684210526	0.105263157894737	0.131578947368421	0.157894736842105	0.184210526315789	0.210526315789474	0.236842105263158	0.263157894736842	0.289473684210526	0.315789473684211	0.342105263157895	0.368421052631579	0.394736842105263	0.421052631578947	0.447368421052632	0.473684210526316	0.5	0.526315789473684	0.552631578947368	0.578947368421053	0.605263157894737	0.631578947368421	0.657894736842105	0.684210526315789	0.710526315789474	0.736842105263158	0.763157894736842	0.789473684210526	0.815789473684211	0.842105263157895	0.868421052631579	0.894736842105263	0.921052631578947	0.947368421052632	0.973684210526316	1
000000000000000000000000000000000000000
001100001100100100000000011111001110000
100110000000101000000000110100000100000
000100101110100110110110011100100100000
100110000000101100001001011100000100001
110100101110100100001010011100000100000
100110101010101100001010010100000100000
100111101010111100000010011100000100000
100110000000101000001000011100010010010
000100101110100100000010011110001110000
100110000000101000001000011100000100000
000101101110100100000010011110000100000
100100000000001000000000011100010100000
000100011101100100000000011110000110100
100110001000001100000000000100000000000
100100111010100101000000011101001111000

//    78    1.58854    1.58854    111    56    22    0.795745    1.02097    0.574558    1.49299    4.90703    4.90703    6.22109
segsites: 5
positions:	0	0.25	0.5	0.75	1
00000
01010
00010
00010
11010
01011
01010
01111
00011
01111
01000
01010
00000
01011
01000
01000

//    78    1.58854    1.58854    111    56    22    0.795745    1.02097    0.574558    1.49299    4.90703    4.90703    6.22109
segsites: 25
positions:	0	0.0416666666666667	0.0833333333333333	0.125	0.166666666666667	0.208333333333333	0.25	0.291666666666667	0.333333333333333	0.375	0.416666666666667	0.458333333333333	0.5	0.541666666666667	0.583333333333333	0.625	0.666666666666667	0.708333333333333	0.75	0.791666666666667	0.833333333333333	0.875	0.916666666666667	0.958333333333333	1
0000000000000000000000000
0000000000000000000000000
0000000000000000000000000
0000000000000000000000000
0000000000000000000000000
0010000000000000000000000
0000000010000000000000000
0000000010000000000000000
1100010100000011101111111
1100010000111111101111111
1100011100001011101111111
1101110101011111101111111
1100010000101111101111111
1100010000101111101111111
1101010100011011111111111
1101010100011011101111111

//    78    1.58854    1.58854    111    56    22    0.795745    1.02097    0.574558    1.49299    4.90703    4.90703    6.22109
segsites: 6
positions:	0	0.2	0.4	0.6	0.8	1
000000
000000
000000
000001
000010
000010
000010
100010
110010
100010
100010
100010
100110
100010
100010
101010

//    78    1.58854    1.58854    111    56    22    0.795745    1.02097    0.574558    1.49299    4.90703    4.90703    6.22109
segsites: 5
positions:	0	0.25	0.5	0.75	1
00000
01111
01100
01100
11100
01100
01100
01100
10000
01111
10011
00011
11100
01100
01100
01100

//    78    1.58854    1.58854    111    56    22    0.795745    1.02097    0.574558    1.49299    4.90703    4.90703    6.22109
segsites: 4
positions:	0	0.333333333333333	0.666666666666667	1
0000
0000
0100
0111
0000
0000
1100
0111
0100
0100
0000
0000
0000
0000
0000
0100

//    78    1.58854    1.58854    111    56    22    0.795745    1.02097    0.574558    1.49299    4.90703    4.90703    6.22109
segsites: 3
positions:	0	0.5	1
000
000
000
000
000
000
000
001
000
000
010
000
000
000
000
100

//    78    1.58854    1.58854    111    56    22    0.795745    1.02097    0.574558    1.49299    4.90703    4.90703    6.22109
segsites: 2
positions:	0	1
00
00
00
10
00
01
00
00
00
10
00
00
00
00
00
00

//    78    1.58854    1.58854    111    56    22    0.795745    1.02097    0.574558    1.49299    4.90703    4.90703    6.22109
segsites: 9
positions:	0	0.125	0.25	0.375	0.5	0.625	0.75	0.875	1
000000000
000000010
000000000
000000010
001000010
000000010
000010000
000000011
000011000
000000111
000110010
100000011
000010000
010000111
000010000
000000111

//    78    1.58854    1.58854    111    56    22    0.795745    1.02097    0.574558    1.49299    4.90703    4.90703    6.22109
segsites: 4
positions:	0	0.333333333333333	0.666666666666667	1
0000
0001
0010
1001
0010
0010
0010
0000
0100
0000
0100
0000
0000
0000
0000
0000

//    78    1.58854    1.58854    111    56    22    0.795745    1.02097    0.574558    1.49299    4.90703    4.90703    6.22109
segsites: 25
positions:	0	0.0416666666666667	0.0833333333333333	0.125	0.166666666666667	0.208333333333333	0.25	0.291666666666667	0.333333333333333	0.375	0.416666666666667	0.458333333333333	0.5	0.541666666666667	0.583333333333333	0.625	0.666666666666667	0.708333333333333	0.75	0.791666666666667	0.833333333333333	0.875	0.916666666666667	0.958333333333333	1
0000000000000000000000000
1001100000010000010000000
1001101000000000001000000
1001100110110000010000100
0001101000000000001000000
1001100100100000010000100
0000100000000000000010000
0000100000000000000010000
1000100000100100100000000
1001100000100110000000000
1000101000100000100000000
1001100100100010010100010
1010110000101001100001001
1101100001100101100000000
1000101100100000010000000
1000101100100000010000000

//    78    1.58854    1.58854    111    56    22    0.795745    1.02097    0.574558    1.49299    4.90703    4.90703    6.22109
segsites: 22
positions:	0	0.0476190476190476	0.0952380952380952	0.142857142857143	0.19047619047619	0.238095238095238	0.285714285714286	0.333333333333333	0.380952380952381	0.428571428571429	0.476190476190476	0.523809523809524	0.571428571428571	0.619047619047619	0.666666666666667	0.714285714285714	0.761904761904762	0.80952380952381	0.857142857142857	0.904761904761905	0.952380952380952	1
0000000000000000000000
0000001011110110100000
0001001000010000100000
0000001000010000100000
0000001000010000100000
1000001000010000100000
0000000000000000000000
0000001001110110100011
0000100000100100000000
0000000001100110100000
0000000001100111000100
0010010001100110000011
0100000101000100101000
0000000001100100100010
0000100001101100010000
0000000001100110100011

//    78    1.58854    1.58854    111    56    22    0.795745    1.02097    0.574558    1.49299    4.90703    4.90703    6.22109
segsites: 6
positions:	0	0.2	0.4	0.6	0.8	1
000000
100100
100100
100100
101110
110111
100110
100100
000010
100011
100010
100010
100010
100000
000010
100000

//    78    1.58854    1.58854    111    56    22    0.795745    1.02097    0.574558    1.49299    4.90703    4.90703    6.22109
segsites: 3
positions:	0	0.5	1
000
101
100
101
010
010
010
010
000
100
100
100
000
000
100
100

//    78    1.58854    1.58854    111    56    22    0.795745    1.02097    0.574558    1.49299    4.90703    4.90703    6.22109
segsites: 4
positions:	0	0.333333333333333	0.666666666666667	1
0000
0011
0000
0010
0100
0010
0000
0000
0000
0000
1000
0000
0000
0000
0000
0000

//    78    1.58854    1.58854    111    56    22    0.795745    1.02097    0.574558    1.49299    4.90703    4.90703    6.22109
segsites: 6
positions:	0	0.2	0.4	0.6	0.8	1
000000
010000
000000
010000
011100
010000
011000
010000
011100
010000
011011
010000
011000
110000
000000
010000

//    78    1.58854    1.58854    111    56    22    0.795745    1.02097    0.574558    1.49299    4.90703    4.90703    6.22109
segsites: 4
positions:	0	0.333333333333333	0.666666666666667	1
0000
0000
0000
0000
0000
0000
0000
0000
0000
0000
0000
1100
0000
0000
0010
0001

//    78    1.58854    1.58854    111    56    22    0.795745    1.02097    0.574558    1.49299    4.90703    4.90703    6.22109
segsites: 5
positions:	0	0.25	0.5	0.75	1
00000
00000
00000
00000
00000
10000
01000
10000
11010
11000
01000
11000
01000
11000
01100
10001

//    78    1.58854    1.58854    111    56    22    0.795745    1.02097    0.574558    1.49299    4.90703    4.90703    6.22109
segsites: 22
positions:	0	0.0476190476190476	0.0952380952380952	0.142857142857143	0.19047619047619	0.238095238095238	0.285714285714286	0.333333333333333	0.380952380952381	0.428571428571429	0.476190476190476	0.523809523809524	0.571428571428571	0.619047619047619	0.666666666666667	0.714285714285714	0.761904761904762	0.80952380952381	0.857142857142857	0.904761904761905	0.952380952380952	1
0000000000000000000000
0000101000000100000000
0000101100010010000010
0001101000000100000001
1000101000000011000000
0001101010000000001001
0000110000010000010000
0000100001000000000100
0000100000000001100000
0010101010100000000001
0000101000000101000000
0000101000000100000001
0000100000011100000000
0000101000000100000000
0100100000000100000000
0001101000000100000000

//    78    1.58854    1.58854    111    56    22    0.795745    1.02097    0.574558    1.49299    4.90703    4.90703    6.22109
segsites: 11
positions:	0	0.1	0.2	0.3	0.4	0.5	0.6	0.7	0.8	0.9	1
00000000000
00001010100
00000000000
00000001100
01001100000
01001000010
01000000000
00001001100
01001000000
01001000000
01111100000
00011000000
01001000000
01001000000
11011100001
01001000000

//    78    1.58854    1.58854    111    56    22    0.795745    1.02097    0.574558    1.49299    4.90703    4.90703    6.22109
segsites: 26
positions:	0	0.04	0.08	0.12	0.16	0.2	0.24	0.28	0.32	0.36	0.4	0.44	0.48	0.52	0.56	0.6	0.64	0.68	0.72	0.76	0.8	0.84	0.88	0.92	0.96	1
00000000000000000000000000
01100110001101110001100110
00000100011000010100010110
00010100001101011001000110
00001100001100010001000000
00010100001100010001000000
00001101011000010000010110
00000100001101011000011110
00000000001100010010000010
00000100001100011001000110
00000000100000010010000010
00000100001111010001000110
00000100001100010010000110
00000100001100010010000110
10000100001100010000000111
00000100001100011001000110

//    78    1.58854    1.58854    111    56    22    0.795745    1.02097    0.574558    1.49299    4.90703    4.90703    6.22109
segsites: 3
positions:	0	0.5	1
000
001
000
000
000
001
000
000
000
000
000
000
000
000
010
100

//    78    1.58854    1.58854    111    56    22    0.795745    1.02097    0.574558    1.49299    4.90703    4.90703    6.22109
segsites: 10
positions:	0	0.111111111111111	0.222222222222222	0.333333333333333	0.444444444444444	0.555555555555556	0.666666666666667	0.777777777777778	0.888888888888889	1
0000000000
0100000110
0010100000
0010000110
1001100100
0010110110
0010000010
0010000010
0010100110
0010000110
1000100110
0010101110
0010100110
0010000111
1010100110
0010000110

//    78    1.58854    1.58854    111    56    22    0.795745    1.02097    0.574558    1.49299    4.90703    4.90703    6.22109
segsites: 15
positions:	0	0.0714285714285714	0.142857142857143	0.214285714285714	0.285714285714286	0.357142857142857	0.428571428571429	0.5	0.571428571428571	0.642857142857143	0.714285714285714	0.785714285714286	0.857142857142857	0.928571428571428	1
000000000000000
000000000000000
010000000000010
000000000011000
100000110100000
100000110100000
000000000000000
000001000000000
001000110000011
000000110000100
010110010010010
000000010010000
010000011010011
000000110110000
010000010010010
000000010110010

//    78    1.58854    1.58854    111    56    22    0.795745    1.02097    0.574558    1.49299    4.90703    4.90703    6.22109
segsites: 6
positions:	0	0.2	0.4	0.6	0.8	1
000000
000000
100001
001001
000000
001000
000010
011000
001100
001000
000000
000000
100000
000000
001001
001000

//    78    1.58854    1.58854    111    56    22    0.795745    1.02097    0.574558    1.49299    4.90703    4.90703    6.22109
segsites: 11
positions:	0	0.1	0.2	0.3	0.4	0.5	0.6	0.7	0.8	0.9	1
00000000000
01100010100
00000000100
01100010100
00110000001
00100110100
00100000000
00100110100
00111000110
00100011100
00010000100
10110000100
00110000100
00100010100
00100000100
00100000100

//    78    1.58854    1.58854    111    56    22    0.795745    1.02097    0.574558    1.49299    4.90703    4.90703    6.22109
segsites: 7
positions:	0	0.166666666666667	0.333333333333333	0.5	0.666666666666667	0.833333333333333	1
0000000
1110100
1100100
1100101
0000000
1110101
1100101
1100101
1100111
1100111
1100101
1100101
1101101
1100111
1100101
1100101

//    78    1.58854    1.58854    111    56    22    0.795745    1.02097    0.574558    1.49299    4.90703    4.90703    6.22109
segsites: 15
positions:	0	0.0714285714285714	0.142857142857143	0.214285714285714	0.285714285714286	0.357142857142857	0.428571428571429	0.5	0.571428571428571	0.642857142857143	0.714285714285714	0.785714285714286	0.857142857142857	0.928571428571428	1
000000000000000
001000000110000
010000000100000
000000000100000
010000000001010
010000000100001
010000000001110
010000000100000
010010000101110
010000010101010
010010000101110
011001000100010
010010100101110
110000001100010
010000000001110
010101000110000

//    78    1.58854    1.58854    111    56    22    0.795745    1.02097    0.574558    1.49299    4.90703    4.90703    6.22109
segsites: 7
positions:	0	0.166666666666667	0.333333333333333	0.5	0.666666666666667	0.833333333333333	1
0000000
0000000
1100001
0000100
0000000
0000000
0000000
0000000
1110111
1110111
1110111
1110111
1111111
0100101
1111111
0100101

//    78    1.58854    1.58854    111    56    22    0.795745    1.02097    0.574558    1.49299    4.90703    4.90703    6.22109
segsites: 12
positions:	0	0.0909090909090909	0.181818181818182	0.272727272727273	0.363636363636364	0.454545454545455	0.545454545454545	0.636363636363636	0.727272727272727	0.818181818181818	0.909090909090909	1
000000000000
000000110000
100001110000
100001110000
000000110000
000100110101
001000111000
000000110000
000000110000
000000110001
000000110010
010001110001
000000111000
000010110000
000000110000
000001110000

//    78    1.58854    1.58854    111    56    22    0.795745    1.02097    0.574558    1.49299    4.90703    4.90703    6.22109
segsites: 3
positions:	0	0.5	1
000
000
001
001
000
101
000
000
000
000
000
100
000
000
010
000

//    78    1.58854    1.58854    111    56    22    0.795745    1.02097    0.574558    1.49299    4.90703    4.90703    6.22109
segsites: 4
positions:	0	0.333333333333333	0.666666666666667	1
0000
1000
0000
1001
1001
1001
1001
1011
1011
1011
1011
1011
1001
1011
1111
1011

//    78    1.58854    1.58854    111    56    22    0.795745    1.02097    0.574558    1.49299    4.90703    4.90703    6.22109
segsites: 13
positions:	0	0.0833333333333333	0.166666666666667	0.25	0.333333333333333	0.416666666666667	0.5	0.583333333333333	0.666666666666667	0.75	0.833333333333333	0.916666666666667	1
0000000000000
0000000010001
0000000000000
0000000000000
0010000000000
0000010000000
1101010000010
0000110000100
0101010000000
0101010100000
0101000000000
0101011000000
0101000000000
0101011000000
0101000001000
0101101001000

//    78    1.58854    1.58854    111    56    22    0.795745    1.02097    0.574558    1.49299    4.90703    4.90703    6.22109
segsites: 15
[truncated: 398,874 more chars]
