# Supplementary material for: The divergence history of European blue mussel species reconstructed from Approximate Bayesian Computation: the effects of sequencing techniques and sampling strategies
Source: PeerJ. 2018 Jul 30;6:e5198. doi: 10.7717/peerj.5198 (PMC6071616; doi:10.7717/peerj.5198)
Supplement: Supplemental Information 4 — The “input_data1” folder should be placed in the “Supplementary_Methods” directory and pooled with the “input_data2” folder. They have been separated because of a maximal size issue when uploading to the PeerJ website. [file peerj-06-5198-s004.zip › Supplementary_Methods.input_data1/input_data/rna-seq_n4/polySyn.fasta]

>Contig10006|Mytilus_trossulus|GA36K|Allele_1
TCGC
>Contig10006|Mytilus_trossulus|GA36K|Allele_2
TCGC
>Contig10006|Mytilus_trossulus|GA36L|Allele_1
TCGC
>Contig10006|Mytilus_trossulus|GA36L|Allele_2
TCGC
>Contig10006|Mytilus_galloprovincialis|GA36A|Allele_1
TCGC
>Contig10006|Mytilus_galloprovincialis|GA36A|Allele_2
TCGC
>Contig10006|Mytilus_galloprovincialis|GA36B|Allele_1
TCGC
>Contig10006|Mytilus_galloprovincialis|GA36B|Allele_2
TCGC
>Contig10006|Mytilus_galloprovincialis|GA36C|Allele_1
TCGC
>Contig10006|Mytilus_galloprovincialis|GA36C|Allele_2
TCGT
>Contig10006|Mytilus_galloprovincialis|GA36D|Allele_1
CCGC
>Contig10006|Mytilus_galloprovincialis|GA36D|Allele_2
TCGC
>Contig10006|Mytilus_edulis|GA36E|Allele_1
TCGC
>Contig10006|Mytilus_edulis|GA36E|Allele_2
TCGC
>Contig10006|Mytilus_edulis|GA36F|Allele_1
TCGC
>Contig10006|Mytilus_edulis|GA36F|Allele_2
TCGC
>Contig10006|Mytilus_edulis|GA36M|Allele_1
TCAC
>Contig10006|Mytilus_edulis|GA36M|Allele_2
TCGC
>Contig10006|Mytilus_edulis|GA36N|Allele_1
TCGC
>Contig10006|Mytilus_edulis|GA36N|Allele_2
TTGC
>Contig10032|Mytilus_trossulus|GA36K|Allele_1
GGTTT
>Contig10032|Mytilus_trossulus|GA36K|Allele_2
GGTTT
>Contig10032|Mytilus_trossulus|GA36L|Allele_1
AATCC
>Contig10032|Mytilus_trossulus|GA36L|Allele_2
GGTTT
>Contig10032|Mytilus_galloprovincialis|GA36A|Allele_1
GGTTT
>Contig10032|Mytilus_galloprovincialis|GA36A|Allele_2
GGTTT
>Contig10032|Mytilus_galloprovincialis|GA36B|Allele_1
GGTTT
>Contig10032|Mytilus_galloprovincialis|GA36B|Allele_2
GGTTT
>Contig10032|Mytilus_galloprovincialis|GA36C|Allele_1
GATTT
>Contig10032|Mytilus_galloprovincialis|GA36C|Allele_2
GGTTT
>Contig10032|Mytilus_galloprovincialis|GA36D|Allele_1
GGTTT
>Contig10032|Mytilus_galloprovincialis|GA36D|Allele_2
GGTTT
>Contig10032|Mytilus_edulis|GA36E|Allele_1
GGCCC
>Contig10032|Mytilus_edulis|GA36E|Allele_2
GGTTT
>Contig10032|Mytilus_edulis|GA36F|Allele_1
GGTTT
>Contig10032|Mytilus_edulis|GA36F|Allele_2
GGTTT
>Contig10032|Mytilus_edulis|GA36M|Allele_1
GATCT
>Contig10032|Mytilus_edulis|GA36M|Allele_2
GGTCT
>Contig10032|Mytilus_edulis|GA36N|Allele_1
AATCT
>Contig10032|Mytilus_edulis|GA36N|Allele_2
GGTCT
>Contig10082|Mytilus_trossulus|GA36K|Allele_1
ATGAC
>Contig10082|Mytilus_trossulus|GA36K|Allele_2
ATGAC
>Contig10082|Mytilus_trossulus|GA36L|Allele_1
ATCAC
>Contig10082|Mytilus_trossulus|GA36L|Allele_2
ATCAC
>Contig10082|Mytilus_galloprovincialis|GA36A|Allele_1
ACGAC
>Contig10082|Mytilus_galloprovincialis|GA36A|Allele_2
ATGAC
>Contig10082|Mytilus_galloprovincialis|GA36B|Allele_1
ACGAC
>Contig10082|Mytilus_galloprovincialis|GA36B|Allele_2
ATGTC
>Contig10082|Mytilus_galloprovincialis|GA36C|Allele_1
ATCAC
>Contig10082|Mytilus_galloprovincialis|GA36C|Allele_2
ATGTC
>Contig10082|Mytilus_galloprovincialis|GA36D|Allele_1
ACCAC
>Contig10082|Mytilus_galloprovincialis|GA36D|Allele_2
TCCAC
>Contig10082|Mytilus_edulis|GA36E|Allele_1
ATCAC
>Contig10082|Mytilus_edulis|GA36E|Allele_2
ATCAC
>Contig10082|Mytilus_edulis|GA36F|Allele_1
ATCAA
>Contig10082|Mytilus_edulis|GA36F|Allele_2
ATGAC
>Contig10082|Mytilus_edulis|GA36M|Allele_1
ATCTC
>Contig10082|Mytilus_edulis|GA36M|Allele_2
ATCTC
>Contig10082|Mytilus_edulis|GA36N|Allele_1
ATCAC
>Contig10082|Mytilus_edulis|GA36N|Allele_2
ATCAC
>Contig10129|Mytilus_trossulus|GA36K|Allele_1
CGACAACA
>Contig10129|Mytilus_trossulus|GA36K|Allele_2
CGACAACA
>Contig10129|Mytilus_trossulus|GA36L|Allele_1
CAACAACA
>Contig10129|Mytilus_trossulus|GA36L|Allele_2
CGACAACG
>Contig10129|Mytilus_galloprovincialis|GA36A|Allele_1
CGACAACA
>Contig10129|Mytilus_galloprovincialis|GA36A|Allele_2
CGGCAACA
>Contig10129|Mytilus_galloprovincialis|GA36B|Allele_1
CGACAACA
>Contig10129|Mytilus_galloprovincialis|GA36B|Allele_2
CGAGGACA
>Contig10129|Mytilus_galloprovincialis|GA36C|Allele_1
CAACAATG
>Contig10129|Mytilus_galloprovincialis|GA36C|Allele_2
CAACAATG
>Contig10129|Mytilus_galloprovincialis|GA36D|Allele_1
CGACAACA
>Contig10129|Mytilus_galloprovincialis|GA36D|Allele_2
CGACAACA
>Contig10129|Mytilus_edulis|GA36E|Allele_1
CAACAACG
>Contig10129|Mytilus_edulis|GA36E|Allele_2
CAACATCG
>Contig10129|Mytilus_edulis|GA36F|Allele_1
CAACAACG
>Contig10129|Mytilus_edulis|GA36F|Allele_2
CAACATCG
>Contig10129|Mytilus_edulis|GA36M|Allele_1
CAACAACG
>Contig10129|Mytilus_edulis|GA36M|Allele_2
CAACAACG
>Contig10129|Mytilus_edulis|GA36N|Allele_1
CAACAACG
>Contig10129|Mytilus_edulis|GA36N|Allele_2
TAACAACG
>Contig10139|Mytilus_trossulus|GA36K|Allele_1
TGACACA
>Contig10139|Mytilus_trossulus|GA36K|Allele_2
TGACATA
>Contig10139|Mytilus_trossulus|GA36L|Allele_1
TGACATA
>Contig10139|Mytilus_trossulus|GA36L|Allele_2
TGACCTA
>Contig10139|Mytilus_galloprovincialis|GA36A|Allele_1
TGACACA
>Contig10139|Mytilus_galloprovincialis|GA36A|Allele_2
TGACATA
>Contig10139|Mytilus_galloprovincialis|GA36B|Allele_1
TGACATA
>Contig10139|Mytilus_galloprovincialis|GA36B|Allele_2
TGACATT
>Contig10139|Mytilus_galloprovincialis|GA36C|Allele_1
TGACACA
>Contig10139|Mytilus_galloprovincialis|GA36C|Allele_2
TGACCCA
>Contig10139|Mytilus_galloprovincialis|GA36D|Allele_1
TGACCCA
>Contig10139|Mytilus_galloprovincialis|GA36D|Allele_2
TGGCCCT
>Contig10139|Mytilus_edulis|GA36E|Allele_1
AAACCCA
>Contig10139|Mytilus_edulis|GA36E|Allele_2
TGATCCT
>Contig10139|Mytilus_edulis|GA36F|Allele_1
AGACCCA
>Contig10139|Mytilus_edulis|GA36F|Allele_2
AGACCTA
>Contig10139|Mytilus_edulis|GA36M|Allele_1
TGACACA
>Contig10139|Mytilus_edulis|GA36M|Allele_2
TGACCCT
>Contig10139|Mytilus_edulis|GA36N|Allele_1
TGACCCA
>Contig10139|Mytilus_edulis|GA36N|Allele_2
TGACCCT
>Contig101534|Mytilus_trossulus|GA36K|Allele_1
CAGG
>Contig101534|Mytilus_trossulus|GA36K|Allele_2
CAGG
>Contig101534|Mytilus_trossulus|GA36L|Allele_1
CAGG
>Contig101534|Mytilus_trossulus|GA36L|Allele_2
CAGG
>Contig101534|Mytilus_galloprovincialis|GA36A|Allele_1
CAGG
>Contig101534|Mytilus_galloprovincialis|GA36A|Allele_2
CAGG
>Contig101534|Mytilus_galloprovincialis|GA36B|Allele_1
CAGG
>Contig101534|Mytilus_galloprovincialis|GA36B|Allele_2
CAGG
>Contig101534|Mytilus_galloprovincialis|GA36C|Allele_1
CAGG
>Contig101534|Mytilus_galloprovincialis|GA36C|Allele_2
CAGG
>Contig101534|Mytilus_galloprovincialis|GA36D|Allele_1
CAAG
>Contig101534|Mytilus_galloprovincialis|GA36D|Allele_2
CAGG
>Contig101534|Mytilus_edulis|GA36E|Allele_1
CAGT
>Contig101534|Mytilus_edulis|GA36E|Allele_2
CAGT
>Contig101534|Mytilus_edulis|GA36F|Allele_1
CAGT
>Contig101534|Mytilus_edulis|GA36F|Allele_2
TAGT
>Contig101534|Mytilus_edulis|GA36M|Allele_1
CAGT
>Contig101534|Mytilus_edulis|GA36M|Allele_2
CAGT
>Contig101534|Mytilus_edulis|GA36N|Allele_1
CAGT
>Contig101534|Mytilus_edulis|GA36N|Allele_2
CGGT
>Contig10196|Mytilus_trossulus|GA36K|Allele_1
ACGG
>Contig10196|Mytilus_trossulus|GA36K|Allele_2
CCGG
>Contig10196|Mytilus_trossulus|GA36L|Allele_1
CCGG
>Contig10196|Mytilus_trossulus|GA36L|Allele_2
CCGG
>Contig10196|Mytilus_galloprovincialis|GA36A|Allele_1
ACGG
>Contig10196|Mytilus_galloprovincialis|GA36A|Allele_2
CCGG
>Contig10196|Mytilus_galloprovincialis|GA36B|Allele_1
CCGG
>Contig10196|Mytilus_galloprovincialis|GA36B|Allele_2
CCGG
>Contig10196|Mytilus_galloprovincialis|GA36C|Allele_1
CCGG
>Contig10196|Mytilus_galloprovincialis|GA36C|Allele_2
CCGG
>Contig10196|Mytilus_galloprovincialis|GA36D|Allele_1
CCGG
>Contig10196|Mytilus_galloprovincialis|GA36D|Allele_2
CCGG
>Contig10196|Mytilus_edulis|GA36E|Allele_1
CCAG
>Contig10196|Mytilus_edulis|GA36E|Allele_2
CCGG
>Contig10196|Mytilus_edulis|GA36F|Allele_1
ACAG
>Contig10196|Mytilus_edulis|GA36F|Allele_2
CTGG
>Contig10196|Mytilus_edulis|GA36M|Allele_1
CCAA
>Contig10196|Mytilus_edulis|GA36M|Allele_2
CCGG
>Contig10196|Mytilus_edulis|GA36N|Allele_1
CCAG
>Contig10196|Mytilus_edulis|GA36N|Allele_2
CCGG
>Contig10225|Mytilus_trossulus|GA36K|Allele_1
CAACCTAGCAAGATTAT
>Contig10225|Mytilus_trossulus|GA36K|Allele_2
TATGTTTGTGAGATTAT
>Contig10225|Mytilus_trossulus|GA36L|Allele_1
CAACCTAGCAAGACTAT
>Contig10225|Mytilus_trossulus|GA36L|Allele_2
TATGTTTGTGGGACTAT
>Contig10225|Mytilus_galloprovincialis|GA36A|Allele_1
TAACCTAGCAAGATCAT
>Contig10225|Mytilus_galloprovincialis|GA36A|Allele_2
TGACCTAGCGAGATTAT
>Contig10225|Mytilus_galloprovincialis|GA36B|Allele_1
TAACCTAGTAAGATTAT
>Contig10225|Mytilus_galloprovincialis|GA36B|Allele_2
TAACCTAGTAAGATTAT
>Contig10225|Mytilus_galloprovincialis|GA36C|Allele_1
CAACCTAGCGAGATTAT
>Contig10225|Mytilus_galloprovincialis|GA36C|Allele_2
TATGTTTGCGAGATTAT
>Contig10225|Mytilus_galloprovincialis|GA36D|Allele_1
TAACCAAGCGAGACTAT
>Contig10225|Mytilus_galloprovincialis|GA36D|Allele_2
TAACCTAGTGAGACTAT
>Contig10225|Mytilus_edulis|GA36E|Allele_1
CAACCTAGCAAAACTAT
>Contig10225|Mytilus_edulis|GA36E|Allele_2
TATGTTTGCGAGGCTAT
>Contig10225|Mytilus_edulis|GA36F|Allele_1
TAACCTAGCAAGATTAC
>Contig10225|Mytilus_edulis|GA36F|Allele_2
TAACCTAGTGAGATTAT
>Contig10225|Mytilus_edulis|GA36M|Allele_1
TAACCTAACAAGACTAT
>Contig10225|Mytilus_edulis|GA36M|Allele_2
TAACCTAGTGGGACTGT
>Contig10225|Mytilus_edulis|GA36N|Allele_1
CATGTTTGCGAGACTAT
>Contig10225|Mytilus_edulis|GA36N|Allele_2
CATGTTTGCGAGATTAT
>Contig10241|Mytilus_trossulus|GA36K|Allele_1
GTGTATGA
>Contig10241|Mytilus_trossulus|GA36K|Allele_2
GTGTCTGA
>Contig10241|Mytilus_trossulus|GA36L|Allele_1
ACATCTGA
>Contig10241|Mytilus_trossulus|GA36L|Allele_2
GTGTCTGA
>Contig10241|Mytilus_galloprovincialis|GA36A|Allele_1
ATGTCTGA
>Contig10241|Mytilus_galloprovincialis|GA36A|Allele_2
GTGTCTGA
>Contig10241|Mytilus_galloprovincialis|GA36B|Allele_1
GTGTCTGA
>Contig10241|Mytilus_galloprovincialis|GA36B|Allele_2
GTGTCTGA
>Contig10241|Mytilus_galloprovincialis|GA36C|Allele_1
GTACCTGA
>Contig10241|Mytilus_galloprovincialis|GA36C|Allele_2
GTGTCTGA
>Contig10241|Mytilus_galloprovincialis|GA36D|Allele_1
GCGTATAA
>Contig10241|Mytilus_galloprovincialis|GA36D|Allele_2
GTGTCTGA
>Contig10241|Mytilus_edulis|GA36E|Allele_1
GCGTCTGG
>Contig10241|Mytilus_edulis|GA36E|Allele_2
GTGTCTGG
>Contig10241|Mytilus_edulis|GA36F|Allele_1
GTATCTGA
>Contig10241|Mytilus_edulis|GA36F|Allele_2
GTGTCTGA
>Contig10241|Mytilus_edulis|GA36M|Allele_1
GTGTCCGA
>Contig10241|Mytilus_edulis|GA36M|Allele_2
GTGTCTGA
>Contig10241|Mytilus_edulis|GA36N|Allele_1
GTGTCCGA
>Contig10241|Mytilus_edulis|GA36N|Allele_2
GTGTCTGG
>Contig10261|Mytilus_trossulus|GA36K|Allele_1
ATAGCA
>Contig10261|Mytilus_trossulus|GA36K|Allele_2
TTTTTA
>Contig10261|Mytilus_trossulus|GA36L|Allele_1
ATAGCA
>Contig10261|Mytilus_trossulus|GA36L|Allele_2
ATATTA
>Contig10261|Mytilus_galloprovincialis|GA36A|Allele_1
ATAGCA
>Contig10261|Mytilus_galloprovincialis|GA36A|Allele_2
TTTTTA
>Contig10261|Mytilus_galloprovincialis|GA36B|Allele_1
ATATCA
>Contig10261|Mytilus_galloprovincialis|GA36B|Allele_2
TTTTCA
>Contig10261|Mytilus_galloprovincialis|GA36C|Allele_1
ATAGCA
>Contig10261|Mytilus_galloprovincialis|GA36C|Allele_2
TTTTTA
>Contig10261|Mytilus_galloprovincialis|GA36D|Allele_1
ATAGTA
>Contig10261|Mytilus_galloprovincialis|GA36D|Allele_2
ATAGTA
>Contig10261|Mytilus_edulis|GA36E|Allele_1
ATAGTT
>Contig10261|Mytilus_edulis|GA36E|Allele_2
ATAGTT
>Contig10261|Mytilus_edulis|GA36F|Allele_1
ATAGTA
>Contig10261|Mytilus_edulis|GA36F|Allele_2
ATAGTA
>Contig10261|Mytilus_edulis|GA36M|Allele_1
ATAGTA
>Contig10261|Mytilus_edulis|GA36M|Allele_2
ATAGTA
>Contig10261|Mytilus_edulis|GA36N|Allele_1
AAAGTA
>Contig10261|Mytilus_edulis|GA36N|Allele_2
ATAGTA
>Contig10299|Mytilus_trossulus|GA36K|Allele_1
CTGAAC
>Contig10299|Mytilus_trossulus|GA36K|Allele_2
CTGCAC
>Contig10299|Mytilus_trossulus|GA36L|Allele_1
CTAAAC
>Contig10299|Mytilus_trossulus|GA36L|Allele_2
CTGAAC
>Contig10299|Mytilus_galloprovincialis|GA36A|Allele_1
CTGAAC
>Contig10299|Mytilus_galloprovincialis|GA36A|Allele_2
CTGAAC
>Contig10299|Mytilus_galloprovincialis|GA36B|Allele_1
CTGAAC
>Contig10299|Mytilus_galloprovincialis|GA36B|Allele_2
CTGAAC
>Contig10299|Mytilus_galloprovincialis|GA36C|Allele_1
CTGAAC
>Contig10299|Mytilus_galloprovincialis|GA36C|Allele_2
CTGCAC
>Contig10299|Mytilus_galloprovincialis|GA36D|Allele_1
CTGAAA
>Contig10299|Mytilus_galloprovincialis|GA36D|Allele_2
TTGAAC
>Contig10299|Mytilus_edulis|GA36E|Allele_1
TCAAAA
>Contig10299|Mytilus_edulis|GA36E|Allele_2
TTGATC
>Contig10299|Mytilus_edulis|GA36F|Allele_1
CTAAAA
>Contig10299|Mytilus_edulis|GA36F|Allele_2
TTGAAC
>Contig10299|Mytilus_edulis|GA36M|Allele_1
CTAAAA
>Contig10299|Mytilus_edulis|GA36M|Allele_2
TTGAAC
>Contig10299|Mytilus_edulis|GA36N|Allele_1
CTAAAA
>Contig10299|Mytilus_edulis|GA36N|Allele_2
TTAAAA
>Contig1032|Mytilus_trossulus|GA36K|Allele_1
GTG
>Contig1032|Mytilus_trossulus|GA36K|Allele_2
GTG
>Contig1032|Mytilus_trossulus|GA36L|Allele_1
GTG
>Contig1032|Mytilus_trossulus|GA36L|Allele_2
GTG
>Contig1032|Mytilus_galloprovincialis|GA36A|Allele_1
GTG
>Contig1032|Mytilus_galloprovincialis|GA36A|Allele_2
GTG
>Contig1032|Mytilus_galloprovincialis|GA36B|Allele_1
GTG
>Contig1032|Mytilus_galloprovincialis|GA36B|Allele_2
GTG
>Contig1032|Mytilus_galloprovincialis|GA36C|Allele_1
AAG
>Contig1032|Mytilus_galloprovincialis|GA36C|Allele_2
GTG
>Contig1032|Mytilus_galloprovincialis|GA36D|Allele_1
GTG
>Contig1032|Mytilus_galloprovincialis|GA36D|Allele_2
GTG
>Contig1032|Mytilus_edulis|GA36E|Allele_1
GTG
>Contig1032|Mytilus_edulis|GA36E|Allele_2
GTG
>Contig1032|Mytilus_edulis|GA36F|Allele_1
GTG
>Contig1032|Mytilus_edulis|GA36F|Allele_2
GTG
>Contig1032|Mytilus_edulis|GA36M|Allele_1
GTG
>Contig1032|Mytilus_edulis|GA36M|Allele_2
GTG
>Contig1032|Mytilus_edulis|GA36N|Allele_1
GTA
>Contig1032|Mytilus_edulis|GA36N|Allele_2
GTG
>Contig10329|Mytilus_trossulus|GA36K|Allele_1
CACGCC
>Contig10329|Mytilus_trossulus|GA36K|Allele_2
CGCGCC
>Contig10329|Mytilus_trossulus|GA36L|Allele_1
CGCGCC
>Contig10329|Mytilus_trossulus|GA36L|Allele_2
CGCGCC
>Contig10329|Mytilus_galloprovincialis|GA36A|Allele_1
TGCACC
>Contig10329|Mytilus_galloprovincialis|GA36A|Allele_2
TGTACC
>Contig10329|Mytilus_galloprovincialis|GA36B|Allele_1
CGCACC
>Contig10329|Mytilus_galloprovincialis|GA36B|Allele_2
TGCGCC
>Contig10329|Mytilus_galloprovincialis|GA36C|Allele_1
CGCGCC
>Contig10329|Mytilus_galloprovincialis|GA36C|Allele_2
CGCGCC
>Contig10329|Mytilus_galloprovincialis|GA36D|Allele_1
CGCGCC
>Contig10329|Mytilus_galloprovincialis|GA36D|Allele_2
TGCGCT
>Contig10329|Mytilus_edulis|GA36E|Allele_1
CGCGCC
>Contig10329|Mytilus_edulis|GA36E|Allele_2
CGCGCC
>Contig10329|Mytilus_edulis|GA36F|Allele_1
CACACC
>Contig10329|Mytilus_edulis|GA36F|Allele_2
CGCGTC
>Contig10329|Mytilus_edulis|GA36M|Allele_1
CGCACC
>Contig10329|Mytilus_edulis|GA36M|Allele_2
CGCGCC
>Contig10329|Mytilus_edulis|GA36N|Allele_1
CGCGCC
>Contig10329|Mytilus_edulis|GA36N|Allele_2
CGCGCC
>Contig10467|Mytilus_trossulus|GA36K|Allele_1
CA
>Contig10467|Mytilus_trossulus|GA36K|Allele_2
CA
>Contig10467|Mytilus_trossulus|GA36L|Allele_1
CA
>Contig10467|Mytilus_trossulus|GA36L|Allele_2
CA
>Contig10467|Mytilus_galloprovincialis|GA36A|Allele_1
CA
>Contig10467|Mytilus_galloprovincialis|GA36A|Allele_2
CA
>Contig10467|Mytilus_galloprovincialis|GA36B|Allele_1
CA
>Contig10467|Mytilus_galloprovincialis|GA36B|Allele_2
CA
>Contig10467|Mytilus_galloprovincialis|GA36C|Allele_1
CA
>Contig10467|Mytilus_galloprovincialis|GA36C|Allele_2
CA
>Contig10467|Mytilus_galloprovincialis|GA36D|Allele_1
CA
>Contig10467|Mytilus_galloprovincialis|GA36D|Allele_2
CA
>Contig10467|Mytilus_edulis|GA36E|Allele_1
CA
>Contig10467|Mytilus_edulis|GA36E|Allele_2
TT
>Contig10467|Mytilus_edulis|GA36F|Allele_1
CA
>Contig10467|Mytilus_edulis|GA36F|Allele_2
CA
>Contig10467|Mytilus_edulis|GA36M|Allele_1
CA
>Contig10467|Mytilus_edulis|GA36M|Allele_2
CT
>Contig10467|Mytilus_edulis|GA36N|Allele_1
CA
>Contig10467|Mytilus_edulis|GA36N|Allele_2
CA
>Contig10468|Mytilus_trossulus|GA36K|Allele_1
AAGGAGA
>Contig10468|Mytilus_trossulus|GA36K|Allele_2
TAGGAGA
>Contig10468|Mytilus_trossulus|GA36L|Allele_1
AAGGAAA
>Contig10468|Mytilus_trossulus|GA36L|Allele_2
AAGGAGA
>Contig10468|Mytilus_galloprovincialis|GA36A|Allele_1
AAGGAGA
>Contig10468|Mytilus_galloprovincialis|GA36A|Allele_2
TGGGAGA
>Contig10468|Mytilus_galloprovincialis|GA36B|Allele_1
AAGGAGA
>Contig10468|Mytilus_galloprovincialis|GA36B|Allele_2
AGGGAGA
>Contig10468|Mytilus_galloprovincialis|GA36C|Allele_1
AAGGAGA
>Contig10468|Mytilus_galloprovincialis|GA36C|Allele_2
AAGGAGA
>Contig10468|Mytilus_galloprovincialis|GA36D|Allele_1
AAGGAGA
>Contig10468|Mytilus_galloprovincialis|GA36D|Allele_2
TAGGAGA
>Contig10468|Mytilus_edulis|GA36E|Allele_1
AAAGAAA
>Contig10468|Mytilus_edulis|GA36E|Allele_2
TAGGCGA
>Contig10468|Mytilus_edulis|GA36F|Allele_1
AAGGAGA
>Contig10468|Mytilus_edulis|GA36F|Allele_2
AAGGAGA
>Contig10468|Mytilus_edulis|GA36M|Allele_1
AAGAAGA
>Contig10468|Mytilus_edulis|GA36M|Allele_2
TAGGAGT
>Contig10468|Mytilus_edulis|GA36N|Allele_1
AAGGAGA
>Contig10468|Mytilus_edulis|GA36N|Allele_2
AAGGAGA
>Contig1047|Mytilus_trossulus|GA36K|Allele_1
GC
>Contig1047|Mytilus_trossulus|GA36K|Allele_2
GC
>Contig1047|Mytilus_trossulus|GA36L|Allele_1
GT
>Contig1047|Mytilus_trossulus|GA36L|Allele_2
GT
>Contig1047|Mytilus_galloprovincialis|GA36A|Allele_1
GC
>Contig1047|Mytilus_galloprovincialis|GA36A|Allele_2
GC
>Contig1047|Mytilus_galloprovincialis|GA36B|Allele_1
GC
>Contig1047|Mytilus_galloprovincialis|GA36B|Allele_2
GC
>Contig1047|Mytilus_galloprovincialis|GA36C|Allele_1
GC
>Contig1047|Mytilus_galloprovincialis|GA36C|Allele_2
GC
>Contig1047|Mytilus_galloprovincialis|GA36D|Allele_1
GC
>Contig1047|Mytilus_galloprovincialis|GA36D|Allele_2
GC
>Contig1047|Mytilus_edulis|GA36E|Allele_1
GC
>Contig1047|Mytilus_edulis|GA36E|Allele_2
GC
>Contig1047|Mytilus_edulis|GA36F|Allele_1
GC
>Contig1047|Mytilus_edulis|GA36F|Allele_2
GC
>Contig1047|Mytilus_edulis|GA36M|Allele_1
AC
>Contig1047|Mytilus_edulis|GA36M|Allele_2
GC
>Contig1047|Mytilus_edulis|GA36N|Allele_1
AC
>Contig1047|Mytilus_edulis|GA36N|Allele_2
GT
>Contig10486|Mytilus_trossulus|GA36K|Allele_1
GA
>Contig10486|Mytilus_trossulus|GA36K|Allele_2
GA
>Contig10486|Mytilus_trossulus|GA36L|Allele_1
GA
>Contig10486|Mytilus_trossulus|GA36L|Allele_2
GA
>Contig10486|Mytilus_galloprovincialis|GA36A|Allele_1
GA
>Contig10486|Mytilus_galloprovincialis|GA36A|Allele_2
GA
>Contig10486|Mytilus_galloprovincialis|GA36B|Allele_1
GA
>Contig10486|Mytilus_galloprovincialis|GA36B|Allele_2
GG
>Contig10486|Mytilus_galloprovincialis|GA36C|Allele_1
GA
>Contig10486|Mytilus_galloprovincialis|GA36C|Allele_2
GA
>Contig10486|Mytilus_galloprovincialis|GA36D|Allele_1
GA
>Contig10486|Mytilus_galloprovincialis|GA36D|Allele_2
GA
>Contig10486|Mytilus_edulis|GA36E|Allele_1
AA
>Contig10486|Mytilus_edulis|GA36E|Allele_2
GA
>Contig10486|Mytilus_edulis|GA36F|Allele_1
GA
>Contig10486|Mytilus_edulis|GA36F|Allele_2
GA
>Contig10486|Mytilus_edulis|GA36M|Allele_1
GA
>Contig10486|Mytilus_edulis|GA36M|Allele_2
GA
>Contig10486|Mytilus_edulis|GA36N|Allele_1
GA
>Contig10486|Mytilus_edulis|GA36N|Allele_2
GA
>Contig10501|Mytilus_trossulus|GA36K|Allele_1
CGCGCCG
>Contig10501|Mytilus_trossulus|GA36K|Allele_2
TGTGTCG
>Contig10501|Mytilus_trossulus|GA36L|Allele_1
CGCGCCG
>Contig10501|Mytilus_trossulus|GA36L|Allele_2
CGCGCCG
>Contig10501|Mytilus_galloprovincialis|GA36A|Allele_1
CGCGCCG
>Contig10501|Mytilus_galloprovincialis|GA36A|Allele_2
CGCGCCG
>Contig10501|Mytilus_galloprovincialis|GA36B|Allele_1
TGTGTCG
>Contig10501|Mytilus_galloprovincialis|GA36B|Allele_2
TGTGTCG
>Contig10501|Mytilus_galloprovincialis|GA36C|Allele_1
CGCGCCG
>Contig10501|Mytilus_galloprovincialis|GA36C|Allele_2
TGCGCCG
>Contig10501|Mytilus_galloprovincialis|GA36D|Allele_1
TGCGCAG
>Contig10501|Mytilus_galloprovincialis|GA36D|Allele_2
TGTGTCG
>Contig10501|Mytilus_edulis|GA36E|Allele_1
CGCACAG
>Contig10501|Mytilus_edulis|GA36E|Allele_2
TGCGCCG
>Contig10501|Mytilus_edulis|GA36F|Allele_1
CGCGCCA
>Contig10501|Mytilus_edulis|GA36F|Allele_2
TGCGTCG
>Contig10501|Mytilus_edulis|GA36M|Allele_1
CGCGCAG
>Contig10501|Mytilus_edulis|GA36M|Allele_2
TGTGCAG
>Contig10501|Mytilus_edulis|GA36N|Allele_1
TACGCCG
>Contig10501|Mytilus_edulis|GA36N|Allele_2
TGCGCCG
>Contig1051|Mytilus_trossulus|GA36K|Allele_1
ATCCCCTATA
>Contig1051|Mytilus_trossulus|GA36K|Allele_2
ATCCCCTATT
>Contig1051|Mytilus_trossulus|GA36L|Allele_1
ATCCCCTATT
>Contig1051|Mytilus_trossulus|GA36L|Allele_2
ATCCCCTATT
>Contig1051|Mytilus_galloprovincialis|GA36A|Allele_1
ATCCCCTATA
>Contig1051|Mytilus_galloprovincialis|GA36A|Allele_2
ATCCCCTATT
>Contig1051|Mytilus_galloprovincialis|GA36B|Allele_1
AGCCCCTATT
>Contig1051|Mytilus_galloprovincialis|GA36B|Allele_2
GTTCCTTATT
>Contig1051|Mytilus_galloprovincialis|GA36C|Allele_1
ATCCCTTATA
>Contig1051|Mytilus_galloprovincialis|GA36C|Allele_2
GTCCCTTATA
>Contig1051|Mytilus_galloprovincialis|GA36D|Allele_1
ATCCCCTATA
>Contig1051|Mytilus_galloprovincialis|GA36D|Allele_2
ATCCCTTATT
>Contig1051|Mytilus_edulis|GA36E|Allele_1
AGTCCCTACA
>Contig1051|Mytilus_edulis|GA36E|Allele_2
ATTCCCTATT
>Contig1051|Mytilus_edulis|GA36F|Allele_1
ATCCCCTATA
>Contig1051|Mytilus_edulis|GA36F|Allele_2
ATCCCCTTTA
>Contig1051|Mytilus_edulis|GA36M|Allele_1
AGCCCCCATT
>Contig1051|Mytilus_edulis|GA36M|Allele_2
ATCTTCTATT
>Contig1051|Mytilus_edulis|GA36N|Allele_1
ATCCCCTATA
>Contig1051|Mytilus_edulis|GA36N|Allele_2
ATTTCCTATT
>Contig10591|Mytilus_trossulus|GA36K|Allele_1
TTCGACTCT
>Contig10591|Mytilus_trossulus|GA36K|Allele_2
TTCGACTCT
>Contig10591|Mytilus_trossulus|GA36L|Allele_1
TTCAACCCT
>Contig10591|Mytilus_trossulus|GA36L|Allele_2
TTTAACTTT
>Contig10591|Mytilus_galloprovincialis|GA36A|Allele_1
TTCGACTCT
>Contig10591|Mytilus_galloprovincialis|GA36A|Allele_2
TTTGGCTCT
>Contig10591|Mytilus_galloprovincialis|GA36B|Allele_1
CCCAACTCT
>Contig10591|Mytilus_galloprovincialis|GA36B|Allele_2
TTCGACTTT
>Contig10591|Mytilus_galloprovincialis|GA36C|Allele_1
TTCAAATCT
>Contig10591|Mytilus_galloprovincialis|GA36C|Allele_2
TTCAACTCT
>Contig10591|Mytilus_galloprovincialis|GA36D|Allele_1
TTCAACCCT
>Contig10591|Mytilus_galloprovincialis|GA36D|Allele_2
TTCAACTCT
>Contig10591|Mytilus_edulis|GA36E|Allele_1
TTCAACTCT
>Contig10591|Mytilus_edulis|GA36E|Allele_2
TTCAACTCT
>Contig10591|Mytilus_edulis|GA36F|Allele_1
TTCAACTCT
>Contig10591|Mytilus_edulis|GA36F|Allele_2
TTCAACTCT
>Contig10591|Mytilus_edulis|GA36M|Allele_1
CTCAACTCT
>Contig10591|Mytilus_edulis|GA36M|Allele_2
TTCAACTCT
>Contig10591|Mytilus_edulis|GA36N|Allele_1
TTCAACTCG
>Contig10591|Mytilus_edulis|GA36N|Allele_2
TTCAACTCT
>Contig10626|Mytilus_trossulus|GA36K|Allele_1
TAGC
>Contig10626|Mytilus_trossulus|GA36K|Allele_2
TAGC
>Contig10626|Mytilus_trossulus|GA36L|Allele_1
TAGC
>Contig10626|Mytilus_trossulus|GA36L|Allele_2
TAGC
>Contig10626|Mytilus_galloprovincialis|GA36A|Allele_1
TAAC
>Contig10626|Mytilus_galloprovincialis|GA36A|Allele_2
TAGC
>Contig10626|Mytilus_galloprovincialis|GA36B|Allele_1
TAGC
>Contig10626|Mytilus_galloprovincialis|GA36B|Allele_2
TAGC
>Contig10626|Mytilus_galloprovincialis|GA36C|Allele_1
TAGC
>Contig10626|Mytilus_galloprovincialis|GA36C|Allele_2
TAGT
>Contig10626|Mytilus_galloprovincialis|GA36D|Allele_1
TAGC
>Contig10626|Mytilus_galloprovincialis|GA36D|Allele_2
TAGC
>Contig10626|Mytilus_edulis|GA36E|Allele_1
AAGC
>Contig10626|Mytilus_edulis|GA36E|Allele_2
TAGT
>Contig10626|Mytilus_edulis|GA36F|Allele_1
TAGC
>Contig10626|Mytilus_edulis|GA36F|Allele_2
TAGT
>Contig10626|Mytilus_edulis|GA36M|Allele_1
TAGC
>Contig10626|Mytilus_edulis|GA36M|Allele_2
TAGT
>Contig10626|Mytilus_edulis|GA36N|Allele_1
TAGT
>Contig10626|Mytilus_edulis|GA36N|Allele_2
TGGT
>Contig10635|Mytilus_trossulus|GA36K|Allele_1
ATCCGACGG
>Contig10635|Mytilus_trossulus|GA36K|Allele_2
ATTCGTTGT
>Contig10635|Mytilus_trossulus|GA36L|Allele_1
ATTCGACGG
>Contig10635|Mytilus_trossulus|GA36L|Allele_2
ATTCGTTGT
>Contig10635|Mytilus_galloprovincialis|GA36A|Allele_1
ATTCGTCGT
>Contig10635|Mytilus_galloprovincialis|GA36A|Allele_2
ATTTGTCGT
>Contig10635|Mytilus_galloprovincialis|GA36B|Allele_1
ATTCAATGG
>Contig10635|Mytilus_galloprovincialis|GA36B|Allele_2
ATTCAATGG
>Contig10635|Mytilus_galloprovincialis|GA36C|Allele_1
ATTCGTCGT
>Contig10635|Mytilus_galloprovincialis|GA36C|Allele_2
ATTCGTCGT
>Contig10635|Mytilus_galloprovincialis|GA36D|Allele_1
ATTCAACGG
>Contig10635|Mytilus_galloprovincialis|GA36D|Allele_2
GTTCGTTGT
>Contig10635|Mytilus_edulis|GA36E|Allele_1
ATTCGTCAT
>Contig10635|Mytilus_edulis|GA36E|Allele_2
ATTCGTCGT
>Contig10635|Mytilus_edulis|GA36F|Allele_1
AATCGTCGT
>Contig10635|Mytilus_edulis|GA36F|Allele_2
ATTCGTCGT
>Contig10635|Mytilus_edulis|GA36M|Allele_1
ATCCGTCGT
>Contig10635|Mytilus_edulis|GA36M|Allele_2
ATTCGTCGT
>Contig10635|Mytilus_edulis|GA36N|Allele_1
ATCCGTCGT
>Contig10635|Mytilus_edulis|GA36N|Allele_2
ATTCGTCGT
>Contig10645|Mytilus_trossulus|GA36K|Allele_1
CTACATTCCCCGTCA
>Contig10645|Mytilus_trossulus|GA36K|Allele_2
TTATATTTCCTGTTA
>Contig10645|Mytilus_trossulus|GA36L|Allele_1
CTATATTCCCTGTTA
>Contig10645|Mytilus_trossulus|GA36L|Allele_2
TTATATTTCCTGTTA
>Contig10645|Mytilus_galloprovincialis|GA36A|Allele_1
CTACAATCCCCGTCA
>Contig10645|Mytilus_galloprovincialis|GA36A|Allele_2
TTATATTTCTTGTTA
>Contig10645|Mytilus_galloprovincialis|GA36B|Allele_1
TTACATTCTCCGTCA
>Contig10645|Mytilus_galloprovincialis|GA36B|Allele_2
TTACGTTCTTCGTCA
>Contig10645|Mytilus_galloprovincialis|GA36C|Allele_1
TTACAATCCTCGTCA
>Contig10645|Mytilus_galloprovincialis|GA36C|Allele_2
TTACAATCCTCGTCA
>Contig10645|Mytilus_galloprovincialis|GA36D|Allele_1
CTACATTCCCCGTCA
>Contig10645|Mytilus_galloprovincialis|GA36D|Allele_2
TTTTATTTTCTGTTA
>Contig10645|Mytilus_edulis|GA36E|Allele_1
TTACAATCCCCGTCA
>Contig10645|Mytilus_edulis|GA36E|Allele_2
TTTCGTTCTCCGTCA
>Contig10645|Mytilus_edulis|GA36F|Allele_1
TGACATTCTCCCTCA
>Contig10645|Mytilus_edulis|GA36F|Allele_2
TTACATTCTTCGTCA
>Contig10645|Mytilus_edulis|GA36M|Allele_1
TGACAAACCCCGCCA
>Contig10645|Mytilus_edulis|GA36M|Allele_2
TGACAATCCTCGTCA
>Contig10645|Mytilus_edulis|GA36N|Allele_1
TGACAAACCCCGTCA
>Contig10645|Mytilus_edulis|GA36N|Allele_2
TTACATTCCTCGTCG
>Contig10679|Mytilus_trossulus|GA36K|Allele_1
GCATGG
>Contig10679|Mytilus_trossulus|GA36K|Allele_2
GTATGG
>Contig10679|Mytilus_trossulus|GA36L|Allele_1
GCATGG
>Contig10679|Mytilus_trossulus|GA36L|Allele_2
GCATGG
>Contig10679|Mytilus_galloprovincialis|GA36A|Allele_1
ACATAG
>Contig10679|Mytilus_galloprovincialis|GA36A|Allele_2
GCATGG
>Contig10679|Mytilus_galloprovincialis|GA36B|Allele_1
GCATGG
>Contig10679|Mytilus_galloprovincialis|GA36B|Allele_2
GTTTGG
>Contig10679|Mytilus_galloprovincialis|GA36C|Allele_1
GCACAG
>Contig10679|Mytilus_galloprovincialis|GA36C|Allele_2
GCATGG
>Contig10679|Mytilus_galloprovincialis|GA36D|Allele_1
GCACAA
>Contig10679|Mytilus_galloprovincialis|GA36D|Allele_2
GCATAG
>Contig10679|Mytilus_edulis|GA36E|Allele_1
GCATGG
>Contig10679|Mytilus_edulis|GA36E|Allele_2
GCATGG
>Contig10679|Mytilus_edulis|GA36F|Allele_1
GCATGG
>Contig10679|Mytilus_edulis|GA36F|Allele_2
GCATGG
>Contig10679|Mytilus_edulis|GA36M|Allele_1
GCATGG
>Contig10679|Mytilus_edulis|GA36M|Allele_2
GCATGG
>Contig10679|Mytilus_edulis|GA36N|Allele_1
GCATGG
>Contig10679|Mytilus_edulis|GA36N|Allele_2
GCATGG
>Contig10696|Mytilus_trossulus|GA36K|Allele_1
CTCCCAA
>Contig10696|Mytilus_trossulus|GA36K|Allele_2
CTCTCAA
>Contig10696|Mytilus_trossulus|GA36L|Allele_1
CTCCCAA
>Contig10696|Mytilus_trossulus|GA36L|Allele_2
TTTTCAA
>Contig10696|Mytilus_galloprovincialis|GA36A|Allele_1
CTCTCAA
>Contig10696|Mytilus_galloprovincialis|GA36A|Allele_2
CTCTCAA
>Contig10696|Mytilus_galloprovincialis|GA36B|Allele_1
CTCTCAA
>Contig10696|Mytilus_galloprovincialis|GA36B|Allele_2
CTCTCAA
>Contig10696|Mytilus_galloprovincialis|GA36C|Allele_1
CTCCCAA
>Contig10696|Mytilus_galloprovincialis|GA36C|Allele_2
CTCTTGA
>Contig10696|Mytilus_galloprovincialis|GA36D|Allele_1
CTCCCAA
>Contig10696|Mytilus_galloprovincialis|GA36D|Allele_2
TTCTCAA
>Contig10696|Mytilus_edulis|GA36E|Allele_1
TGCCCAA
>Contig10696|Mytilus_edulis|GA36E|Allele_2
TTTCCAA
>Contig10696|Mytilus_edulis|GA36F|Allele_1
TTCCCAA
>Contig10696|Mytilus_edulis|GA36F|Allele_2
TTCCCAT
>Contig10696|Mytilus_edulis|GA36M|Allele_1
TTCCCAA
>Contig10696|Mytilus_edulis|GA36M|Allele_2
TTCCCAA
>Contig10696|Mytilus_edulis|GA36N|Allele_1
CGCCCAA
>Contig10696|Mytilus_edulis|GA36N|Allele_2
TTCCTAA
>Contig10723|Mytilus_trossulus|GA36K|Allele_1
CCCGCTCTCCA
>Contig10723|Mytilus_trossulus|GA36K|Allele_2
CCCGCTCTCTA
>Contig10723|Mytilus_trossulus|GA36L|Allele_1
CCCATACCCCG
>Contig10723|Mytilus_trossulus|GA36L|Allele_2
TCTGTACTCTG
>Contig10723|Mytilus_galloprovincialis|GA36A|Allele_1
CCCACACTCCA
>Contig10723|Mytilus_galloprovincialis|GA36A|Allele_2
TCTGTTCTCTG
>Contig10723|Mytilus_galloprovincialis|GA36B|Allele_1
CCCGTACTCCA
>Contig10723|Mytilus_galloprovincialis|GA36B|Allele_2
CCCGTACTTTG
>Contig10723|Mytilus_galloprovincialis|GA36C|Allele_1
CCCGCACTCCA
>Contig10723|Mytilus_galloprovincialis|GA36C|Allele_2
CCCGTTCTCTG
>Contig10723|Mytilus_galloprovincialis|GA36D|Allele_1
CCCGCACTCCA
>Contig10723|Mytilus_galloprovincialis|GA36D|Allele_2
CCCGTTCTCCG
>Contig10723|Mytilus_edulis|GA36E|Allele_1
TCCGTTCCCCG
>Contig10723|Mytilus_edulis|GA36E|Allele_2
TCTGTTCCCCG
>Contig10723|Mytilus_edulis|GA36F|Allele_1
TCCACTACCCA
>Contig10723|Mytilus_edulis|GA36F|Allele_2
TTCGTTCTCCG
>Contig10723|Mytilus_edulis|GA36M|Allele_1
TCCATACTCCG
>Contig10723|Mytilus_edulis|GA36M|Allele_2
TCCATACTCTG
>Contig10723|Mytilus_edulis|GA36N|Allele_1
CCCATACCCCG
>Contig10723|Mytilus_edulis|GA36N|Allele_2
CCCATTCTCCG
>Contig10739|Mytilus_trossulus|GA36K|Allele_1
CAAC
>Contig10739|Mytilus_trossulus|GA36K|Allele_2
CAAC
>Contig10739|Mytilus_trossulus|GA36L|Allele_1
CAAC
>Contig10739|Mytilus_trossulus|GA36L|Allele_2
CAAC
>Contig10739|Mytilus_galloprovincialis|GA36A|Allele_1
TCAC
>Contig10739|Mytilus_galloprovincialis|GA36A|Allele_2
TCAC
>Contig10739|Mytilus_galloprovincialis|GA36B|Allele_1
TCAC
>Contig10739|Mytilus_galloprovincialis|GA36B|Allele_2
TCAC
>Contig10739|Mytilus_galloprovincialis|GA36C|Allele_1
TCAC
>Contig10739|Mytilus_galloprovincialis|GA36C|Allele_2
TCAC
>Contig10739|Mytilus_galloprovincialis|GA36D|Allele_1
TCAC
>Contig10739|Mytilus_galloprovincialis|GA36D|Allele_2
TCAT
>Contig10739|Mytilus_edulis|GA36E|Allele_1
CCAC
>Contig10739|Mytilus_edulis|GA36E|Allele_2
TCAC
>Contig10739|Mytilus_edulis|GA36F|Allele_1
CAAC
>Contig10739|Mytilus_edulis|GA36F|Allele_2
TCAC
>Contig10739|Mytilus_edulis|GA36M|Allele_1
CAAC
>Contig10739|Mytilus_edulis|GA36M|Allele_2
TCAC
>Contig10739|Mytilus_edulis|GA36N|Allele_1
CCAC
>Contig10739|Mytilus_edulis|GA36N|Allele_2
CCGC
>Contig10751|Mytilus_trossulus|GA36K|Allele_1
ACCTATGAC
>Contig10751|Mytilus_trossulus|GA36K|Allele_2
ACCTATGAC
>Contig10751|Mytilus_trossulus|GA36L|Allele_1
ACCTATAAC
>Contig10751|Mytilus_trossulus|GA36L|Allele_2
ACCTATGAC
>Contig10751|Mytilus_galloprovincialis|GA36A|Allele_1
ACCTATGAC
>Contig10751|Mytilus_galloprovincialis|GA36A|Allele_2
ACCTATGAT
>Contig10751|Mytilus_galloprovincialis|GA36B|Allele_1
ACCTATGAC
>Contig10751|Mytilus_galloprovincialis|GA36B|Allele_2
ACCTATGAC
>Contig10751|Mytilus_galloprovincialis|GA36C|Allele_1
ACCTATGAC
>Contig10751|Mytilus_galloprovincialis|GA36C|Allele_2
ACCTATGAC
>Contig10751|Mytilus_galloprovincialis|GA36D|Allele_1
ACCTATGAC
>Contig10751|Mytilus_galloprovincialis|GA36D|Allele_2
GCCTATGAC
>Contig10751|Mytilus_edulis|GA36E|Allele_1
ACTCCTAAC
>Contig10751|Mytilus_edulis|GA36E|Allele_2
ACTCCTAAC
>Contig10751|Mytilus_edulis|GA36F|Allele_1
ACTTCCAGC
>Contig10751|Mytilus_edulis|GA36F|Allele_2
ACTTCCAGC
>Contig10751|Mytilus_edulis|GA36M|Allele_1
ACTCCCAGC
>Contig10751|Mytilus_edulis|GA36M|Allele_2
ATTTCTAGC
>Contig10751|Mytilus_edulis|GA36N|Allele_1
ACTCCCAGC
>Contig10751|Mytilus_edulis|GA36N|Allele_2
ATTTCCAGC
>Contig10753|Mytilus_trossulus|GA36K|Allele_1
CCTAAAATATGA
>Contig10753|Mytilus_trossulus|GA36K|Allele_2
CCTAAATTATGA
>Contig10753|Mytilus_trossulus|GA36L|Allele_1
CCCAAAATATGA
>Contig10753|Mytilus_trossulus|GA36L|Allele_2
CTTAATATATGA
>Contig10753|Mytilus_galloprovincialis|GA36A|Allele_1
CCTAAAATATGA
>Contig10753|Mytilus_galloprovincialis|GA36A|Allele_2
CCTAAATTATGA
>Contig10753|Mytilus_galloprovincialis|GA36B|Allele_1
CCCAAAATATGA
>Contig10753|Mytilus_galloprovincialis|GA36B|Allele_2
CCCAAAATATGA
>Contig10753|Mytilus_galloprovincialis|GA36C|Allele_1
CCTAAATTATGA
>Contig10753|Mytilus_galloprovincialis|GA36C|Allele_2
CCTAAATTGTGA
>Contig10753|Mytilus_galloprovincialis|GA36D|Allele_1
CCCAAAATATGA
>Contig10753|Mytilus_galloprovincialis|GA36D|Allele_2
CCTAAATTATGA
>Contig10753|Mytilus_edulis|GA36E|Allele_1
ATCGGTATACAA
>Contig10753|Mytilus_edulis|GA36E|Allele_2
CTCGGTATATGT
>Contig10753|Mytilus_edulis|GA36F|Allele_1
ATCGGTATATGA
>Contig10753|Mytilus_edulis|GA36F|Allele_2
CTCGGTATATGA
>Contig10753|Mytilus_edulis|GA36M|Allele_1
ATCGGTATATGA
>Contig10753|Mytilus_edulis|GA36M|Allele_2
CTCGGTATATGA
>Contig10753|Mytilus_edulis|GA36N|Allele_1
ATCGGTACATGA
>Contig10753|Mytilus_edulis|GA36N|Allele_2
CTCGGTATATGA
>Contig10762|Mytilus_trossulus|GA36K|Allele_1
AACCCCGG
>Contig10762|Mytilus_trossulus|GA36K|Allele_2
GACTCTGG
>Contig10762|Mytilus_trossulus|GA36L|Allele_1
AACCACGG
>Contig10762|Mytilus_trossulus|GA36L|Allele_2
GACCCTGG
>Contig10762|Mytilus_galloprovincialis|GA36A|Allele_1
AACCCCAA
>Contig10762|Mytilus_galloprovincialis|GA36A|Allele_2
GGCCCCGG
>Contig10762|Mytilus_galloprovincialis|GA36B|Allele_1
GACCCCGG
>Contig10762|Mytilus_galloprovincialis|GA36B|Allele_2
GACTCTGG
>Contig10762|Mytilus_galloprovincialis|GA36C|Allele_1
AACCCCGG
>Contig10762|Mytilus_galloprovincialis|GA36C|Allele_2
GACCCCGG
>Contig10762|Mytilus_galloprovincialis|GA36D|Allele_1
GACCCCGG
>Contig10762|Mytilus_galloprovincialis|GA36D|Allele_2
GACCCCGG
>Contig10762|Mytilus_edulis|GA36E|Allele_1
AACCCCGG
>Contig10762|Mytilus_edulis|GA36E|Allele_2
GACCCTGG
>Contig10762|Mytilus_edulis|GA36F|Allele_1
GACCACGG
>Contig10762|Mytilus_edulis|GA36F|Allele_2
GATCCTGG
>Contig10762|Mytilus_edulis|GA36M|Allele_1
GACCCCGG
>Contig10762|Mytilus_edulis|GA36M|Allele_2
GACCCCGG
>Contig10762|Mytilus_edulis|GA36N|Allele_1
GACCCCGG
>Contig10762|Mytilus_edulis|GA36N|Allele_2
GACCCTGG
>Contig1078|Mytilus_trossulus|GA36K|Allele_1
CGGA
>Contig1078|Mytilus_trossulus|GA36K|Allele_2
CGGA
>Contig1078|Mytilus_trossulus|GA36L|Allele_1
CGAA
>Contig1078|Mytilus_trossulus|GA36L|Allele_2
TGGA
>Contig1078|Mytilus_galloprovincialis|GA36A|Allele_1
TGGA
>Contig1078|Mytilus_galloprovincialis|GA36A|Allele_2
TGGG
>Contig1078|Mytilus_galloprovincialis|GA36B|Allele_1
CAAA
>Contig1078|Mytilus_galloprovincialis|GA36B|Allele_2
CGGA
>Contig1078|Mytilus_galloprovincialis|GA36C|Allele_1
CGGA
>Contig1078|Mytilus_galloprovincialis|GA36C|Allele_2
CGGG
>Contig1078|Mytilus_galloprovincialis|GA36D|Allele_1
CGGA
>Contig1078|Mytilus_galloprovincialis|GA36D|Allele_2
TGGA
>Contig1078|Mytilus_edulis|GA36E|Allele_1
CGGA
>Contig1078|Mytilus_edulis|GA36E|Allele_2
CGGG
>Contig1078|Mytilus_edulis|GA36F|Allele_1
CGAA
>Contig1078|Mytilus_edulis|GA36F|Allele_2
CGGG
>Contig1078|Mytilus_edulis|GA36M|Allele_1
CGGA
>Contig1078|Mytilus_edulis|GA36M|Allele_2
CGGA
>Contig1078|Mytilus_edulis|GA36N|Allele_1
CGAA
>Contig1078|Mytilus_edulis|GA36N|Allele_2
CGAA
>Contig1079|Mytilus_trossulus|GA36K|Allele_1
TGCCAGCCCAGTTTGACACTGACGGATCAT
>Contig1079|Mytilus_trossulus|GA36K|Allele_2
TGCCAGCTCAGTTTGTCTCTGGCGGATCAT
>Contig1079|Mytilus_trossulus|GA36L|Allele_1
CATCACCCCAGCTTATCACCGAAGGACCAT
>Contig1079|Mytilus_trossulus|GA36L|Allele_2
CGTCACTCTAGTTTGTCATTGGCGGATCAT
>Contig1079|Mytilus_galloprovincialis|GA36A|Allele_1
TGCCAGCTCAGTTTGACACTGACGGATCAT
>Contig1079|Mytilus_galloprovincialis|GA36A|Allele_2
TGCCAGCTCAGTTTGTCTCTGGCGGATCAT
>Contig1079|Mytilus_galloprovincialis|GA36B|Allele_1
CGCCACCCCAGCTCATCACTGGCGGATCAT
>Contig1079|Mytilus_galloprovincialis|GA36B|Allele_2
TGTTAGTCTATTTTGTCTCTGGCGGATCAT
>Contig1079|Mytilus_galloprovincialis|GA36C|Allele_1
CGTCACTCCAGCTTATCACTGACGGATCAT
>Contig1079|Mytilus_galloprovincialis|GA36C|Allele_2
TGTTAGTCTATTTTGTCTCTGGCGGATCAT
>Contig1079|Mytilus_galloprovincialis|GA36D|Allele_1
CACCACCCCAGCTTATCATTAGAAAACATG
>Contig1079|Mytilus_galloprovincialis|GA36D|Allele_2
TGTCAGTCTGGTTTGTCATTGGAAATCCTT
>Contig1079|Mytilus_edulis|GA36E|Allele_1
CATCACTCTATCTTATCATTAGAAATCCTG
>Contig1079|Mytilus_edulis|GA36E|Allele_2
CATCACTCTATCTTATCATTGGAAATCCTG
>Contig1079|Mytilus_edulis|GA36F|Allele_1
CGTCACTCTATCGCATCATTGGAAAACATG
>Contig1079|Mytilus_edulis|GA36F|Allele_2
CGTTGCTCTATCTTATCATTGGAAATCCTT
>Contig1079|Mytilus_edulis|GA36M|Allele_1
CATCACTCTATCTCATCATCGGAAATCCAG
>Contig1079|Mytilus_edulis|GA36M|Allele_2
CGTTACTCTATCTTATGATTGGAAATCCTG
>Contig1079|Mytilus_edulis|GA36N|Allele_1
CATCACTCTATCTCATCATTAGAAAACATG
>Contig1079|Mytilus_edulis|GA36N|Allele_2
CGTTACTCTATCTTATCATTAGAAATTCTG
>Contig10792|Mytilus_trossulus|GA36K|Allele_1
GGCC
>Contig10792|Mytilus_trossulus|GA36K|Allele_2
GGCT
>Contig10792|Mytilus_trossulus|GA36L|Allele_1
GGCT
>Contig10792|Mytilus_trossulus|GA36L|Allele_2
GGCT
>Contig10792|Mytilus_galloprovincialis|GA36A|Allele_1
GGCT
>Contig10792|Mytilus_galloprovincialis|GA36A|Allele_2
GGCT
>Contig10792|Mytilus_galloprovincialis|GA36B|Allele_1
AGCT
>Contig10792|Mytilus_galloprovincialis|GA36B|Allele_2
GGCT
>Contig10792|Mytilus_galloprovincialis|GA36C|Allele_1
GGCT
>Contig10792|Mytilus_galloprovincialis|GA36C|Allele_2
GGCT
>Contig10792|Mytilus_galloprovincialis|GA36D|Allele_1
GGCT
>Contig10792|Mytilus_galloprovincialis|GA36D|Allele_2
GGTT
>Contig10792|Mytilus_edulis|GA36E|Allele_1
GGCC
>Contig10792|Mytilus_edulis|GA36E|Allele_2
GGCC
>Contig10792|Mytilus_edulis|GA36F|Allele_1
GGCC
>Contig10792|Mytilus_edulis|GA36F|Allele_2
GGCC
>Contig10792|Mytilus_edulis|GA36M|Allele_1
GACC
>Contig10792|Mytilus_edulis|GA36M|Allele_2
GGCC
>Contig10792|Mytilus_edulis|GA36N|Allele_1
GGCC
>Contig10792|Mytilus_edulis|GA36N|Allele_2
GGCC
>Contig10797|Mytilus_trossulus|GA36K|Allele_1
AAGTAACCTACTA
>Contig10797|Mytilus_trossulus|GA36K|Allele_2
AAGTAACCTACTA
>Contig10797|Mytilus_trossulus|GA36L|Allele_1
AAGTAACCCACTA
>Contig10797|Mytilus_trossulus|GA36L|Allele_2
AAGTAACTCACTA
>Contig10797|Mytilus_galloprovincialis|GA36A|Allele_1
AAGTAACCCACTA
>Contig10797|Mytilus_galloprovincialis|GA36A|Allele_2
AAGTAACCTATTA
>Contig10797|Mytilus_galloprovincialis|GA36B|Allele_1
AAGTAACCCACTA
>Contig10797|Mytilus_galloprovincialis|GA36B|Allele_2
AAGTGACCTACTA
>Contig10797|Mytilus_galloprovincialis|GA36C|Allele_1
AAGTAACCTACTA
>Contig10797|Mytilus_galloprovincialis|GA36C|Allele_2
AAGTAACCTACTA
>Contig10797|Mytilus_galloprovincialis|GA36D|Allele_1
AAGCAACCTACTA
>Contig10797|Mytilus_galloprovincialis|GA36D|Allele_2
AAGTAACCTACTA
>Contig10797|Mytilus_edulis|GA36E|Allele_1
GGATACCTCACCG
>Contig10797|Mytilus_edulis|GA36E|Allele_2
GGATACCTCACTG
>Contig10797|Mytilus_edulis|GA36F|Allele_1
GGATACCTCACCG
>Contig10797|Mytilus_edulis|GA36F|Allele_2
GGATACCTCGCTG
>Contig10797|Mytilus_edulis|GA36M|Allele_1
GGATACCTCACTG
>Contig10797|Mytilus_edulis|GA36M|Allele_2
GGATACTTCACTG
>Contig10797|Mytilus_edulis|GA36N|Allele_1
GGATACCTCACTG
>Contig10797|Mytilus_edulis|GA36N|Allele_2
GGATACCTCACTG
>Contig10813|Mytilus_trossulus|GA36K|Allele_1
CGGT
>Contig10813|Mytilus_trossulus|GA36K|Allele_2
CTGT
>Contig10813|Mytilus_trossulus|GA36L|Allele_1
CTGA
>Contig10813|Mytilus_trossulus|GA36L|Allele_2
CTGT
>Contig10813|Mytilus_galloprovincialis|GA36A|Allele_1
CTGA
>Contig10813|Mytilus_galloprovincialis|GA36A|Allele_2
CTGA
>Contig10813|Mytilus_galloprovincialis|GA36B|Allele_1
CGGA
>Contig10813|Mytilus_galloprovincialis|GA36B|Allele_2
CTGT
>Contig10813|Mytilus_galloprovincialis|GA36C|Allele_1
CTGA
>Contig10813|Mytilus_galloprovincialis|GA36C|Allele_2
CTGT
>Contig10813|Mytilus_galloprovincialis|GA36D|Allele_1
CTGA
>Contig10813|Mytilus_galloprovincialis|GA36D|Allele_2
CTGA
>Contig10813|Mytilus_edulis|GA36E|Allele_1
CGGT
>Contig10813|Mytilus_edulis|GA36E|Allele_2
CGGT
>Contig10813|Mytilus_edulis|GA36F|Allele_1
CGAT
>Contig10813|Mytilus_edulis|GA36F|Allele_2
TGGT
>Contig10813|Mytilus_edulis|GA36M|Allele_1
CGGA
>Contig10813|Mytilus_edulis|GA36M|Allele_2
CTGT
>Contig10813|Mytilus_edulis|GA36N|Allele_1
CGGA
>Contig10813|Mytilus_edulis|GA36N|Allele_2
CTGT
>Contig10814|Mytilus_trossulus|GA36K|Allele_1
AGTACGTGT
>Contig10814|Mytilus_trossulus|GA36K|Allele_2
AGTACGTGT
>Contig10814|Mytilus_trossulus|GA36L|Allele_1
AAAACGTGT
>Contig10814|Mytilus_trossulus|GA36L|Allele_2
CGTACGTGT
>Contig10814|Mytilus_galloprovincialis|GA36A|Allele_1
AGTACGTGT
>Contig10814|Mytilus_galloprovincialis|GA36A|Allele_2
AGTACGTGT
>Contig10814|Mytilus_galloprovincialis|GA36B|Allele_1
AGTACGTGT
>Contig10814|Mytilus_galloprovincialis|GA36B|Allele_2
AGTATGTGT
>Contig10814|Mytilus_galloprovincialis|GA36C|Allele_1
AATACGTGT
>Contig10814|Mytilus_galloprovincialis|GA36C|Allele_2
CGTACGTGT
>Contig10814|Mytilus_galloprovincialis|GA36D|Allele_1
AGAACGTAT
>Contig10814|Mytilus_galloprovincialis|GA36D|Allele_2
AGTACGTGT
>Contig10814|Mytilus_edulis|GA36E|Allele_1
CATACATGA
>Contig10814|Mytilus_edulis|GA36E|Allele_2
CATGCGTGT
>Contig10814|Mytilus_edulis|GA36F|Allele_1
CATACGTGT
>Contig10814|Mytilus_edulis|GA36F|Allele_2
CATACGTGT
>Contig10814|Mytilus_edulis|GA36M|Allele_1
CATACACGT
>Contig10814|Mytilus_edulis|GA36M|Allele_2
CATACGTGT
>Contig10814|Mytilus_edulis|GA36N|Allele_1
CATACGTGT
>Contig10814|Mytilus_edulis|GA36N|Allele_2
CATACGTGT
>Contig10843|Mytilus_trossulus|GA36K|Allele_1
GTCTGCCCAT
>Contig10843|Mytilus_trossulus|GA36K|Allele_2
GTCTGCCCAT
>Contig10843|Mytilus_trossulus|GA36L|Allele_1
GTCTGCCCAA
>Contig10843|Mytilus_trossulus|GA36L|Allele_2
GTTTGCCCAT
>Contig10843|Mytilus_galloprovincialis|GA36A|Allele_1
ATCTACCCAA
>Contig10843|Mytilus_galloprovincialis|GA36A|Allele_2
GTTTGTTTGT
>Contig10843|Mytilus_galloprovincialis|GA36B|Allele_1
GTCTGCCCAT
>Contig10843|Mytilus_galloprovincialis|GA36B|Allele_2
GTCTGTCCAT
>Contig10843|Mytilus_galloprovincialis|GA36C|Allele_1
ATCTACCCAA
>Contig10843|Mytilus_galloprovincialis|GA36C|Allele_2
GTTTGCCTGT
>Contig10843|Mytilus_galloprovincialis|GA36D|Allele_1
GTCTGCCCAT
>Contig10843|Mytilus_galloprovincialis|GA36D|Allele_2
GTCTGTCCAT
>Contig10843|Mytilus_edulis|GA36E|Allele_1
ATTCACCTAA
>Contig10843|Mytilus_edulis|GA36E|Allele_2
ATTTACCTAA
>Contig10843|Mytilus_edulis|GA36F|Allele_1
ACCTACCCAA
>Contig10843|Mytilus_edulis|GA36F|Allele_2
GTTTGCCTAT
>Contig10843|Mytilus_edulis|GA36M|Allele_1
ATTCACTTAA
>Contig10843|Mytilus_edulis|GA36M|Allele_2
ATTTACTTGA
>Contig10843|Mytilus_edulis|GA36N|Allele_1
ATTTACCTAA
>Contig10843|Mytilus_edulis|GA36N|Allele_2
ATTTACCTAA
>Contig10848|Mytilus_trossulus|GA36K|Allele_1
GGTAATTGCG
>Contig10848|Mytilus_trossulus|GA36K|Allele_2
GGTGATTGTG
>Contig10848|Mytilus_trossulus|GA36L|Allele_1
GGAAATTACG
>Contig10848|Mytilus_trossulus|GA36L|Allele_2
GGTGATTGTG
>Contig10848|Mytilus_galloprovincialis|GA36A|Allele_1
GGAAATTGTG
>Contig10848|Mytilus_galloprovincialis|GA36A|Allele_2
TGTGATTGTG
>Contig10848|Mytilus_galloprovincialis|GA36B|Allele_1
GGTGATGGCG
>Contig10848|Mytilus_galloprovincialis|GA36B|Allele_2
GGTGATTGTG
>Contig10848|Mytilus_galloprovincialis|GA36C|Allele_1
GAAGATGGCG
>Contig10848|Mytilus_galloprovincialis|GA36C|Allele_2
GGAGATTGTG
>Contig10848|Mytilus_galloprovincialis|GA36D|Allele_1
GGTGATGGCA
>Contig10848|Mytilus_galloprovincialis|GA36D|Allele_2
GGTGATGGTG
>Contig10848|Mytilus_edulis|GA36E|Allele_1
GGAGAAGGCG
>Contig10848|Mytilus_edulis|GA36E|Allele_2
GGAGTTGGTG
>Contig10848|Mytilus_edulis|GA36F|Allele_1
GATGAAGGTG
>Contig10848|Mytilus_edulis|GA36F|Allele_2
GGTGATGGTG
>Contig10848|Mytilus_edulis|GA36M|Allele_1
GGAGATGGCA
>Contig10848|Mytilus_edulis|GA36M|Allele_2
GGTGATGGTG
>Contig10848|Mytilus_edulis|GA36N|Allele_1
GGAGATGACG
>Contig10848|Mytilus_edulis|GA36N|Allele_2
GGTGATGGTG
>Contig10864|Mytilus_trossulus|GA36K|Allele_1
TCACACTGTTATAGACG
>Contig10864|Mytilus_trossulus|GA36K|Allele_2
TCACACTGTTATAGACG
>Contig10864|Mytilus_trossulus|GA36L|Allele_1
ACGCACTGTTATAGATA
>Contig10864|Mytilus_trossulus|GA36L|Allele_2
TCGCACTGTTATAGATG
>Contig10864|Mytilus_galloprovincialis|GA36A|Allele_1
TCACACTGTTATAGACG
>Contig10864|Mytilus_galloprovincialis|GA36A|Allele_2
TCACACTGTTATAGATG
>Contig10864|Mytilus_galloprovincialis|GA36B|Allele_1
TCACACTGCTATAGATA
>Contig10864|Mytilus_galloprovincialis|GA36B|Allele_2
TCGCACTGTTATGGATG
>Contig10864|Mytilus_galloprovincialis|GA36C|Allele_1
TCACACTGTTACAGACG
>Contig10864|Mytilus_galloprovincialis|GA36C|Allele_2
TCACACTGTTGTAGGTG
>Contig10864|Mytilus_galloprovincialis|GA36D|Allele_1
TCACACTGTTATAGACG
>Contig10864|Mytilus_galloprovincialis|GA36D|Allele_2
TCACATTGTTATAGATG
>Contig10864|Mytilus_edulis|GA36E|Allele_1
AAACACTGTCATAGATG
>Contig10864|Mytilus_edulis|GA36E|Allele_2
TCGTACTGTTATAGATG
>Contig10864|Mytilus_edulis|GA36F|Allele_1
AAACACCGTTATAGATG
>Contig10864|Mytilus_edulis|GA36F|Allele_2
TCGCACTGTTATAGATG
>Contig10864|Mytilus_edulis|GA36M|Allele_1
AAGCACTGTTATAAATG
>Contig10864|Mytilus_edulis|GA36M|Allele_2
AAGCACTGTTATAGATG
>Contig10864|Mytilus_edulis|GA36N|Allele_1
AAACACTATTATAGATA
>Contig10864|Mytilus_edulis|GA36N|Allele_2
AAGCTCTGTTATAGATG
>Contig10875|Mytilus_trossulus|GA36K|Allele_1
TTCGC
>Contig10875|Mytilus_trossulus|GA36K|Allele_2
TTCGC
>Contig10875|Mytilus_trossulus|GA36L|Allele_1
TTCGC
>Contig10875|Mytilus_trossulus|GA36L|Allele_2
TTCGC
>Contig10875|Mytilus_galloprovincialis|GA36A|Allele_1
TTCAC
>Contig10875|Mytilus_galloprovincialis|GA36A|Allele_2
TTCAC
>Contig10875|Mytilus_galloprovincialis|GA36B|Allele_1
TTCAC
>Contig10875|Mytilus_galloprovincialis|GA36B|Allele_2
TTTGC
>Contig10875|Mytilus_galloprovincialis|GA36C|Allele_1
TCCAC
>Contig10875|Mytilus_galloprovincialis|GA36C|Allele_2
TTCGT
>Contig10875|Mytilus_galloprovincialis|GA36D|Allele_1
TTCGC
>Contig10875|Mytilus_galloprovincialis|GA36D|Allele_2
TTCGC
>Contig10875|Mytilus_edulis|GA36E|Allele_1
TTCGC
>Contig10875|Mytilus_edulis|GA36E|Allele_2
TTCGC
>Contig10875|Mytilus_edulis|GA36F|Allele_1
CCCGC
>Contig10875|Mytilus_edulis|GA36F|Allele_2
TTCGC
>Contig10875|Mytilus_edulis|GA36M|Allele_1
TCCGC
>Contig10875|Mytilus_edulis|GA36M|Allele_2
TTCGC
>Contig10875|Mytilus_edulis|GA36N|Allele_1
TTCGC
>Contig10875|Mytilus_edulis|GA36N|Allele_2
TTCGC
>Contig10911|Mytilus_trossulus|GA36K|Allele_1
GATCCCGACACCA
>Contig10911|Mytilus_trossulus|GA36K|Allele_2
GATCCCGATACCA
>Contig10911|Mytilus_trossulus|GA36L|Allele_1
GATCCCGACACCA
>Contig10911|Mytilus_trossulus|GA36L|Allele_2
GATCCCGATACCA
>Contig10911|Mytilus_galloprovincialis|GA36A|Allele_1
GATCCCGATACCA
>Contig10911|Mytilus_galloprovincialis|GA36A|Allele_2
GATCTCGATACCA
>Contig10911|Mytilus_galloprovincialis|GA36B|Allele_1
GATACCGATACCA
>Contig10911|Mytilus_galloprovincialis|GA36B|Allele_2
GATCCCGATACCA
>Contig10911|Mytilus_galloprovincialis|GA36C|Allele_1
GATCCCGACACCA
>Contig10911|Mytilus_galloprovincialis|GA36C|Allele_2
GATCCCGATACCA
>Contig10911|Mytilus_galloprovincialis|GA36D|Allele_1
GATCCCGACACCA
>Contig10911|Mytilus_galloprovincialis|GA36D|Allele_2
GATCCCGATCCCA
>Contig10911|Mytilus_edulis|GA36E|Allele_1
GATCCCAACACCA
>Contig10911|Mytilus_edulis|GA36E|Allele_2
GTTCCTGTCCTCA
>Contig10911|Mytilus_edulis|GA36F|Allele_1
GATCCCGACACAA
>Contig10911|Mytilus_edulis|GA36F|Allele_2
GATCCCGACACCG
>Contig10911|Mytilus_edulis|GA36M|Allele_1
GAGCCCGACACCA
>Contig10911|Mytilus_edulis|GA36M|Allele_2
GTTCCCGACCCCG
>Contig10911|Mytilus_edulis|GA36N|Allele_1
AATCCCAACACCA
>Contig10911|Mytilus_edulis|GA36N|Allele_2
GATCCCGACCCCA
>Contig10946|Mytilus_trossulus|GA36K|Allele_1
AGC
>Contig10946|Mytilus_trossulus|GA36K|Allele_2
AGC
>Contig10946|Mytilus_trossulus|GA36L|Allele_1
AGC
>Contig10946|Mytilus_trossulus|GA36L|Allele_2
CGC
>Contig10946|Mytilus_galloprovincialis|GA36A|Allele_1
AAC
>Contig10946|Mytilus_galloprovincialis|GA36A|Allele_2
CGC
>Contig10946|Mytilus_galloprovincialis|GA36B|Allele_1
AAC
>Contig10946|Mytilus_galloprovincialis|GA36B|Allele_2
AGC
>Contig10946|Mytilus_galloprovincialis|GA36C|Allele_1
AAC
>Contig10946|Mytilus_galloprovincialis|GA36C|Allele_2
AGC
>Contig10946|Mytilus_galloprovincialis|GA36D|Allele_1
AGC
>Contig10946|Mytilus_galloprovincialis|GA36D|Allele_2
AGC
>Contig10946|Mytilus_edulis|GA36E|Allele_1
AGC
>Contig10946|Mytilus_edulis|GA36E|Allele_2
AGC
>Contig10946|Mytilus_edulis|GA36F|Allele_1
AGC
>Contig10946|Mytilus_edulis|GA36F|Allele_2
AGC
>Contig10946|Mytilus_edulis|GA36M|Allele_1
AGC
>Contig10946|Mytilus_edulis|GA36M|Allele_2
AGC
>Contig10946|Mytilus_edulis|GA36N|Allele_1
AGC
>Contig10946|Mytilus_edulis|GA36N|Allele_2
AGT
>Contig10990|Mytilus_trossulus|GA36K|Allele_1
ATATCTACACC
>Contig10990|Mytilus_trossulus|GA36K|Allele_2
GTATCTTTACC
>Contig10990|Mytilus_trossulus|GA36L|Allele_1
ATATCCATAAC
>Contig10990|Mytilus_trossulus|GA36L|Allele_2
GTATCTATCCC
>Contig10990|Mytilus_galloprovincialis|GA36A|Allele_1
GTATCCATAAC
>Contig10990|Mytilus_galloprovincialis|GA36A|Allele_2
GTATCCATAAC
>Contig10990|Mytilus_galloprovincialis|GA36B|Allele_1
GTATCCACAAC
>Contig10990|Mytilus_galloprovincialis|GA36B|Allele_2
GTATCTATACC
>Contig10990|Mytilus_galloprovincialis|GA36C|Allele_1
GTATCTATACC
>Contig10990|Mytilus_galloprovincialis|GA36C|Allele_2
GTATCTATACC
>Contig10990|Mytilus_galloprovincialis|GA36D|Allele_1
ATATCTATACC
>Contig10990|Mytilus_galloprovincialis|GA36D|Allele_2
GTATCTTTACC
>Contig10990|Mytilus_edulis|GA36E|Allele_1
GTATCCATACC
>Contig10990|Mytilus_edulis|GA36E|Allele_2
GTGTCTATACC
>Contig10990|Mytilus_edulis|GA36F|Allele_1
GAACCCATAAC
>Contig10990|Mytilus_edulis|GA36F|Allele_2
GTATCCATACC
>Contig10990|Mytilus_edulis|GA36M|Allele_1
GTGTTTATCAT
>Contig10990|Mytilus_edulis|GA36M|Allele_2
GTGTTTATCAT
>Contig10990|Mytilus_edulis|GA36N|Allele_1
GAATCCATACC
>Contig10990|Mytilus_edulis|GA36N|Allele_2
GTATCTATCCC
>Contig11003|Mytilus_trossulus|GA36K|Allele_1
TTCGCCGTGAAGCCTTCCTG
>Contig11003|Mytilus_trossulus|GA36K|Allele_2
TTCGCCGTGAAGCCTTCCTG
>Contig11003|Mytilus_trossulus|GA36L|Allele_1
TTCGCCGTGAAACCTACCCG
>Contig11003|Mytilus_trossulus|GA36L|Allele_2
TTCGCTGTGAGGTCTTCTTG
>Contig11003|Mytilus_galloprovincialis|GA36A|Allele_1
TTCGACAGGAAGCCCACCCG
>Contig11003|Mytilus_galloprovincialis|GA36A|Allele_2
TTCGCTGTGAAGCCTTCCTG
>Contig11003|Mytilus_galloprovincialis|GA36B|Allele_1
TTCGACAGGAAGCCTTCCTG
>Contig11003|Mytilus_galloprovincialis|GA36B|Allele_2
TTCGCTGTGAAGCCTTCCTG
>Contig11003|Mytilus_galloprovincialis|GA36C|Allele_1
TTCACCGTGAGGCCTTCCTG
>Contig11003|Mytilus_galloprovincialis|GA36C|Allele_2
TTCGCCGTGAGGTCTTCCTG
>Contig11003|Mytilus_galloprovincialis|GA36D|Allele_1
TTCACCGTGAAGCCCACCCG
>Contig11003|Mytilus_galloprovincialis|GA36D|Allele_2
TTCGCCGTGAGGCCCACCCG
>Contig11003|Mytilus_edulis|GA36E|Allele_1
TTCGCCATGAAACCTTCCCG
>Contig11003|Mytilus_edulis|GA36E|Allele_2
TTCGCTGTGAAGCCTTCCCG
>Contig11003|Mytilus_edulis|GA36F|Allele_1
TTCAACATGAAGTATTCCCA
>Contig11003|Mytilus_edulis|GA36F|Allele_2
TTTGATATGAAGTCTTCCTG
>Contig11003|Mytilus_edulis|GA36M|Allele_1
CTCGCCGTAAAACCTTCCCG
>Contig11003|Mytilus_edulis|GA36M|Allele_2
TTCGCCGTGGAGCCTTTTCG
>Contig11003|Mytilus_edulis|GA36N|Allele_1
TACGCCGGGAAGCATTCCTG
>Contig11003|Mytilus_edulis|GA36N|Allele_2
TTCGCCGTGAAGTCTTCCTG
>Contig11073|Mytilus_trossulus|GA36K|Allele_1
CCGTA
>Contig11073|Mytilus_trossulus|GA36K|Allele_2
CCGTA
>Contig11073|Mytilus_trossulus|GA36L|Allele_1
CCGTA
>Contig11073|Mytilus_trossulus|GA36L|Allele_2
CCGTA
>Contig11073|Mytilus_galloprovincialis|GA36A|Allele_1
CCGTA
>Contig11073|Mytilus_galloprovincialis|GA36A|Allele_2
CCGTA
>Contig11073|Mytilus_galloprovincialis|GA36B|Allele_1
CCATA
>Contig11073|Mytilus_galloprovincialis|GA36B|Allele_2
CCGTA
>Contig11073|Mytilus_galloprovincialis|GA36C|Allele_1
CCGTA
>Contig11073|Mytilus_galloprovincialis|GA36C|Allele_2
CCGTA
>Contig11073|Mytilus_galloprovincialis|GA36D|Allele_1
CCGTA
>Contig11073|Mytilus_galloprovincialis|GA36D|Allele_2
CCGTA
>Contig11073|Mytilus_edulis|GA36E|Allele_1
CCGTA
>Contig11073|Mytilus_edulis|GA36E|Allele_2
CCGTA
>Contig11073|Mytilus_edulis|GA36F|Allele_1
CCGTA
>Contig11073|Mytilus_edulis|GA36F|Allele_2
CTGTA
>Contig11073|Mytilus_edulis|GA36M|Allele_1
ACGCA
>Contig11073|Mytilus_edulis|GA36M|Allele_2
CCGTC
>Contig11073|Mytilus_edulis|GA36N|Allele_1
CCGTA
>Contig11073|Mytilus_edulis|GA36N|Allele_2
CCGTA
>Contig11078|Mytilus_trossulus|GA36K|Allele_1
CC
>Contig11078|Mytilus_trossulus|GA36K|Allele_2
CC
>Contig11078|Mytilus_trossulus|GA36L|Allele_1
CC
>Contig11078|Mytilus_trossulus|GA36L|Allele_2
TC
>Contig11078|Mytilus_galloprovincialis|GA36A|Allele_1
CC
>Contig11078|Mytilus_galloprovincialis|GA36A|Allele_2
TC
>Contig11078|Mytilus_galloprovincialis|GA36B|Allele_1
CC
>Contig11078|Mytilus_galloprovincialis|GA36B|Allele_2
TC
>Contig11078|Mytilus_galloprovincialis|GA36C|Allele_1
CC
>Contig11078|Mytilus_galloprovincialis|GA36C|Allele_2
TC
>Contig11078|Mytilus_galloprovincialis|GA36D|Allele_1
CC
>Contig11078|Mytilus_galloprovincialis|GA36D|Allele_2
TC
>Contig11078|Mytilus_edulis|GA36E|Allele_1
CC
>Contig11078|Mytilus_edulis|GA36E|Allele_2
CC
>Contig11078|Mytilus_edulis|GA36F|Allele_1
CA
>Contig11078|Mytilus_edulis|GA36F|Allele_2
CC
>Contig11078|Mytilus_edulis|GA36M|Allele_1
CC
>Contig11078|Mytilus_edulis|GA36M|Allele_2
CC
>Contig11078|Mytilus_edulis|GA36N|Allele_1
CA
>Contig11078|Mytilus_edulis|GA36N|Allele_2
CC
>Contig11089|Mytilus_trossulus|GA36K|Allele_1
TGATTACATTCTGCTTAC
>Contig11089|Mytilus_trossulus|GA36K|Allele_2
TGATTATGTTCTGCTTAC
>Contig11089|Mytilus_trossulus|GA36L|Allele_1
TGATTACGTTCTGCTTAC
>Contig11089|Mytilus_trossulus|GA36L|Allele_2
TGATTATGTTCTGCTTAC
>Contig11089|Mytilus_galloprovincialis|GA36A|Allele_1
TGATTATATTTCCCAAAC
>Contig11089|Mytilus_galloprovincialis|GA36A|Allele_2
TGATTATATTTCCCAAAC
>Contig11089|Mytilus_galloprovincialis|GA36B|Allele_1
TGATTACATTTCCCAAAC
>Contig11089|Mytilus_galloprovincialis|GA36B|Allele_2
TGATTATGTTTCCCAAAC
>Contig11089|Mytilus_galloprovincialis|GA36C|Allele_1
TGATTATATTTCCCAAAC
>Contig11089|Mytilus_galloprovincialis|GA36C|Allele_2
TGATTATATTTCGCAAAT
>Contig11089|Mytilus_galloprovincialis|GA36D|Allele_1
TGATTATATTTCCCAAAC
>Contig11089|Mytilus_galloprovincialis|GA36D|Allele_2
TGATTATATTTCCTAAAC
>Contig11089|Mytilus_edulis|GA36E|Allele_1
CAGTCGTGTATCGCAAGC
>Contig11089|Mytilus_edulis|GA36E|Allele_2
CAGTCGTGTATCGCAAGC
>Contig11089|Mytilus_edulis|GA36F|Allele_1
TAGCTGTGCTCTGCTTAC
>Contig11089|Mytilus_edulis|GA36F|Allele_2
TAGCTGTGCTCTGCTTAC
>Contig11089|Mytilus_edulis|GA36M|Allele_1
TAGCTACGTTCTGCTTAC
>Contig11089|Mytilus_edulis|GA36M|Allele_2
TAGCTGTGTTCTGCTTAC
>Contig11089|Mytilus_edulis|GA36N|Allele_1
TAGCTGTGTTCTGCTTAC
>Contig11089|Mytilus_edulis|GA36N|Allele_2
TAGCTGTGTTCTGCTTAC
>Contig11108|Mytilus_trossulus|GA36K|Allele_1
GATAGGCGAAACAAGAATGTTC
>Contig11108|Mytilus_trossulus|GA36K|Allele_2
GATAGGCGAAATAAGAATGTTC
>Contig11108|Mytilus_trossulus|GA36L|Allele_1
AATAGGCAAAACAGGAATGTTC
>Contig11108|Mytilus_trossulus|GA36L|Allele_2
GATAGGCGAAGTAGGAATGTTC
>Contig11108|Mytilus_galloprovincialis|GA36A|Allele_1
GATAGGCGAAACAAGAATACTC
>Contig11108|Mytilus_galloprovincialis|GA36A|Allele_2
GATAGGCGAAATGAGAATGTTT
>Contig11108|Mytilus_galloprovincialis|GA36B|Allele_1
GATAGGCAAAATAAAAATGTTC
>Contig11108|Mytilus_galloprovincialis|GA36B|Allele_2
GATAGGCGATGTAGGAATGTTC
>Contig11108|Mytilus_galloprovincialis|GA36C|Allele_1
GATAGGCAAAATAGGAACGCTC
>Contig11108|Mytilus_galloprovincialis|GA36C|Allele_2
GATAGGCAAAGTAGGAGTGTTC
>Contig11108|Mytilus_galloprovincialis|GA36D|Allele_1
GATAGGCAAAATAGGAACGTTC
>Contig11108|Mytilus_galloprovincialis|GA36D|Allele_2
GATAGGCGAAATAGGAGTGTTC
>Contig11108|Mytilus_edulis|GA36E|Allele_1
GATAGGCAAAATAGGAATACAC
>Contig11108|Mytilus_edulis|GA36E|Allele_2
GATAGGCGCAATAGGGATGTTC
>Contig11108|Mytilus_edulis|GA36F|Allele_1
AACAGACAAAATAAGAACACTC
>Contig11108|Mytilus_edulis|GA36F|Allele_2
GATGGGCAAAGTAGGAATATTC
>Contig11108|Mytilus_edulis|GA36M|Allele_1
GATAGGAAAAATAGGAACGCTC
>Contig11108|Mytilus_edulis|GA36M|Allele_2
GATATGCAAAGTAGGAGTGTTC
>Contig11108|Mytilus_edulis|GA36N|Allele_1
AATAGGCGAAACAAGAACACTC
>Contig11108|Mytilus_edulis|GA36N|Allele_2
GCTAGGCGAAGTGGGAGTGCTC
>Contig1111|Mytilus_trossulus|GA36K|Allele_1
GAGA
>Contig1111|Mytilus_trossulus|GA36K|Allele_2
GAGA
>Contig1111|Mytilus_trossulus|GA36L|Allele_1
GAGA
>Contig1111|Mytilus_trossulus|GA36L|Allele_2
GAGA
>Contig1111|Mytilus_galloprovincialis|GA36A|Allele_1
AAGA
>Contig1111|Mytilus_galloprovincialis|GA36A|Allele_2
GAGA
>Contig1111|Mytilus_galloprovincialis|GA36B|Allele_1
GAGA
>Contig1111|Mytilus_galloprovincialis|GA36B|Allele_2
GAGA
>Contig1111|Mytilus_galloprovincialis|GA36C|Allele_1
GAAA
>Contig1111|Mytilus_galloprovincialis|GA36C|Allele_2
GCGG
>Contig1111|Mytilus_galloprovincialis|GA36D|Allele_1
GAGA
>Contig1111|Mytilus_galloprovincialis|GA36D|Allele_2
GAGA
>Contig1111|Mytilus_edulis|GA36E|Allele_1
GAGA
>Contig1111|Mytilus_edulis|GA36E|Allele_2
GAGA
>Contig1111|Mytilus_edulis|GA36F|Allele_1
GAGA
>Contig1111|Mytilus_edulis|GA36F|Allele_2
GAGA
>Contig1111|Mytilus_edulis|GA36M|Allele_1
GAGA
>Contig1111|Mytilus_edulis|GA36M|Allele_2
GAGA
>Contig1111|Mytilus_edulis|GA36N|Allele_1
GAGA
>Contig1111|Mytilus_edulis|GA36N|Allele_2
GAGA
>Contig11115|Mytilus_trossulus|GA36K|Allele_1
GGA
>Contig11115|Mytilus_trossulus|GA36K|Allele_2
GGA
>Contig11115|Mytilus_trossulus|GA36L|Allele_1
GGA
>Contig11115|Mytilus_trossulus|GA36L|Allele_2
GGA
>Contig11115|Mytilus_galloprovincialis|GA36A|Allele_1
GGA
>Contig11115|Mytilus_galloprovincialis|GA36A|Allele_2
GGA
>Contig11115|Mytilus_galloprovincialis|GA36B|Allele_1
GGA
>Contig11115|Mytilus_galloprovincialis|GA36B|Allele_2
GGA
>Contig11115|Mytilus_galloprovincialis|GA36C|Allele_1
GGA
>Contig11115|Mytilus_galloprovincialis|GA36C|Allele_2
GGA
>Contig11115|Mytilus_galloprovincialis|GA36D|Allele_1
GGA
>Contig11115|Mytilus_galloprovincialis|GA36D|Allele_2
GGA
>Contig11115|Mytilus_edulis|GA36E|Allele_1
GGA
>Contig11115|Mytilus_edulis|GA36E|Allele_2
GGT
>Contig11115|Mytilus_edulis|GA36F|Allele_1
GGA
>Contig11115|Mytilus_edulis|GA36F|Allele_2
GGA
>Contig11115|Mytilus_edulis|GA36M|Allele_1
GAA
>Contig11115|Mytilus_edulis|GA36M|Allele_2
GGA
>Contig11115|Mytilus_edulis|GA36N|Allele_1
AGA
>Contig11115|Mytilus_edulis|GA36N|Allele_2
GGT
>Contig11184|Mytilus_trossulus|GA36K|Allele_1
AAAACCCCTTTATACTCACCCTCCCTTAGTCACTGAGTCACTAGTG
>Contig11184|Mytilus_trossulus|GA36K|Allele_2
AAAACCCCTTTATGCTCATCTTCCCTTAGTCATTGAGTCATTAGTG
>Contig11184|Mytilus_trossulus|GA36L|Allele_1
AAAACCCCTTTATACTCACCCTCTCTAAGCCATTGAGCCACTAGAA
>Contig11184|Mytilus_trossulus|GA36L|Allele_2
AAAACCCCTTTATACTCATCCTCTCTTAGTCATTGTGTTCCTAGTG
>Contig11184|Mytilus_galloprovincialis|GA36A|Allele_1
AAAACCCCTTTATACTCACCCTCCCTAAGTCACTGAGTCACTAGTA
>Contig11184|Mytilus_galloprovincialis|GA36A|Allele_2
AAAACCCCTTTATGCTCATCTTCCCTTAGTCATTGAGTCATTAGTA
>Contig11184|Mytilus_galloprovincialis|GA36B|Allele_1
AAAACCCCTTTATGCTCATCCTCCCTTAGTCATTGAGTCACTAGTA
>Contig11184|Mytilus_galloprovincialis|GA36B|Allele_2
AAAACCCCTTTATGCTCATCCTCCCTTAGTCATTGAGTCATTAGTA
>Contig11184|Mytilus_galloprovincialis|GA36C|Allele_1
AAAACCCCTTTATACTCACCCTCTCTTAGCCATTGTGCTCCTAGAA
>Contig11184|Mytilus_galloprovincialis|GA36C|Allele_2
AAAACCCCTTTATACTCACCCTCTCTTAGCCATTGTGCTCCTAGAA
>Contig11184|Mytilus_galloprovincialis|GA36D|Allele_1
AAAACCCCTTTATACTCACCCTCTCTTAGCCATTGTGCTCCTAGAA
>Contig11184|Mytilus_galloprovincialis|GA36D|Allele_2
AAAACCCCTTTATACTCACCCTCTCTTCGCCATTGTGCTCCTAGAA
>Contig11184|Mytilus_edulis|GA36E|Allele_1
GGGTGTATCGACGGTGTACCCTCTCCTAGCCATTGTGCTCCTAGTG
>Contig11184|Mytilus_edulis|GA36E|Allele_2
GGGTGTATCGACGGTGTGCCCTCTCTTAGCCATTGTGTTCCTAGTG
>Contig11184|Mytilus_edulis|GA36F|Allele_1
GGGTGTATCGACGGTGTACCCTCTCTTAGCCATCGTGCTCCAAGTG
>Contig11184|Mytilus_edulis|GA36F|Allele_2
GGGTGTATCGACGGTGTACCCTCTTTTAGCTTTTGTGCTCCTAGTG
>Contig11184|Mytilus_edulis|GA36M|Allele_1
GGGTGTATCGACGGTGTACCCCATCTTAACCATTGTGCTCCTAATG
>Contig11184|Mytilus_edulis|GA36M|Allele_2
GGGTGTATCGACGGTGTACTCTATCTTAACCATTGTGTTCCTTGTG
>Contig11184|Mytilus_edulis|GA36N|Allele_1
GGGTGTATCGACGGTGTACCCTCTCTTAGCCATTATACTCCAAGTG
>Contig11184|Mytilus_edulis|GA36N|Allele_2
GGGTGTATCGACGGTGTACCCTCTCTTAGCCATTGTGCTCCAAGTG
>Contig11204|Mytilus_trossulus|GA36K|Allele_1
AACAGCATAG
>Contig11204|Mytilus_trossulus|GA36K|Allele_2
ATCAGCATAG
>Contig11204|Mytilus_trossulus|GA36L|Allele_1
AACAGCATAG
>Contig11204|Mytilus_trossulus|GA36L|Allele_2
ATCAGCATAG
>Contig11204|Mytilus_galloprovincialis|GA36A|Allele_1
AACAGCAAAG
>Contig11204|Mytilus_galloprovincialis|GA36A|Allele_2
ATCAGTATAG
>Contig11204|Mytilus_galloprovincialis|GA36B|Allele_1
AACAGCATAG
>Contig11204|Mytilus_galloprovincialis|GA36B|Allele_2
AACAGCATAG
>Contig11204|Mytilus_galloprovincialis|GA36C|Allele_1
AACAACATAG
>Contig11204|Mytilus_galloprovincialis|GA36C|Allele_2
AACGGCATAG
>Contig11204|Mytilus_galloprovincialis|GA36D|Allele_1
AACAACATAA
>Contig11204|Mytilus_galloprovincialis|GA36D|Allele_2
AATAGCATAG
>Contig11204|Mytilus_edulis|GA36E|Allele_1
AACAACAAAG
>Contig11204|Mytilus_edulis|GA36E|Allele_2
AATAGCGTAG
>Contig11204|Mytilus_edulis|GA36F|Allele_1
AATAGCGAAG
>Contig11204|Mytilus_edulis|GA36F|Allele_2
CATAGCGAAG
>Contig11204|Mytilus_edulis|GA36M|Allele_1
AACAGCAAAA
>Contig11204|Mytilus_edulis|GA36M|Allele_2
AATAGCGTGG
>Contig11204|Mytilus_edulis|GA36N|Allele_1
AACAACAAAA
>Contig11204|Mytilus_edulis|GA36N|Allele_2
AATAGCGTAG
>Contig11220|Mytilus_trossulus|GA36K|Allele_1
GGC
>Contig11220|Mytilus_trossulus|GA36K|Allele_2
GGC
>Contig11220|Mytilus_trossulus|GA36L|Allele_1
GGC
>Contig11220|Mytilus_trossulus|GA36L|Allele_2
GGC
>Contig11220|Mytilus_galloprovincialis|GA36A|Allele_1
GAC
>Contig11220|Mytilus_galloprovincialis|GA36A|Allele_2
GGC
>Contig11220|Mytilus_galloprovincialis|GA36B|Allele_1
GAC
>Contig11220|Mytilus_galloprovincialis|GA36B|Allele_2
GGC
>Contig11220|Mytilus_galloprovincialis|GA36C|Allele_1
GGA
>Contig11220|Mytilus_galloprovincialis|GA36C|Allele_2
GGC
>Contig11220|Mytilus_galloprovincialis|GA36D|Allele_1
GGC
>Contig11220|Mytilus_galloprovincialis|GA36D|Allele_2
GGC
>Contig11220|Mytilus_edulis|GA36E|Allele_1
GGC
>Contig11220|Mytilus_edulis|GA36E|Allele_2
GGC
>Contig11220|Mytilus_edulis|GA36F|Allele_1
GGC
>Contig11220|Mytilus_edulis|GA36F|Allele_2
GGC
>Contig11220|Mytilus_edulis|GA36M|Allele_1
AGC
>Contig11220|Mytilus_edulis|GA36M|Allele_2
GGC
>Contig11220|Mytilus_edulis|GA36N|Allele_1
GGC
>Contig11220|Mytilus_edulis|GA36N|Allele_2
GGC
>Contig11223|Mytilus_trossulus|GA36K|Allele_1
GCATCGCGTT
>Contig11223|Mytilus_trossulus|GA36K|Allele_2
GTATCGCGTT
>Contig11223|Mytilus_trossulus|GA36L|Allele_1
GCATCGCGTT
>Contig11223|Mytilus_trossulus|GA36L|Allele_2
GTATTGCGTT
>Contig11223|Mytilus_galloprovincialis|GA36A|Allele_1
GCATCGCGCC
>Contig11223|Mytilus_galloprovincialis|GA36A|Allele_2
GTATCGCGTT
>Contig11223|Mytilus_galloprovincialis|GA36B|Allele_1
GTATCGCGTC
>Contig11223|Mytilus_galloprovincialis|GA36B|Allele_2
GTATCGCGTT
>Contig11223|Mytilus_galloprovincialis|GA36C|Allele_1
GTACCGCGTT
>Contig11223|Mytilus_galloprovincialis|GA36C|Allele_2
GTATCGCGTT
>Contig11223|Mytilus_galloprovincialis|GA36D|Allele_1
ACATCGAGTT
>Contig11223|Mytilus_galloprovincialis|GA36D|Allele_2
GTGTTGCGTT
>Contig11223|Mytilus_edulis|GA36E|Allele_1
GTATCACATC
>Contig11223|Mytilus_edulis|GA36E|Allele_2
GTATCGCGTT
>Contig11223|Mytilus_edulis|GA36F|Allele_1
GTATCGCGTC
>Contig11223|Mytilus_edulis|GA36F|Allele_2
GTATCGCGTT
>Contig11223|Mytilus_edulis|GA36M|Allele_1
GTATCGCGTT
>Contig11223|Mytilus_edulis|GA36M|Allele_2
GTATCGCGTT
>Contig11223|Mytilus_edulis|GA36N|Allele_1
GTATCGCATT
>Contig11223|Mytilus_edulis|GA36N|Allele_2
GTATCGCGTT
>Contig11225|Mytilus_trossulus|GA36K|Allele_1
AACCGAAAAAACTCCCGCATCATCAC
>Contig11225|Mytilus_trossulus|GA36K|Allele_2
ATTCGAAGTTACTTTCGTCTTATCTT
>Contig11225|Mytilus_trossulus|GA36L|Allele_1
AACCGAAATTACTCTCGCATCACCAC
>Contig11225|Mytilus_trossulus|GA36L|Allele_2
ATTCGAGATTACTCTCTTATCGTTTT
>Contig11225|Mytilus_galloprovincialis|GA36A|Allele_1
AACCGAAATTACTCCCGCACCATCAT
>Contig11225|Mytilus_galloprovincialis|GA36A|Allele_2
TATCGAGGTTTTTCTTGTCTCATCTT
>Contig11225|Mytilus_galloprovincialis|GA36B|Allele_1
ATCCGAAGAAACTTCCGCCTTATCAC
>Contig11225|Mytilus_galloprovincialis|GA36B|Allele_2
ATCCGAAGAAACTTCCGCCTTATCAC
>Contig11225|Mytilus_galloprovincialis|GA36C|Allele_1
AACCGAAAAAACTCCCGCATCACCAC
>Contig11225|Mytilus_galloprovincialis|GA36C|Allele_2
ATTCGAAGATTTTTTTGCCTTGTTAT
>Contig11225|Mytilus_galloprovincialis|GA36D|Allele_1
AACCGAAAAAACTCTCGTATCATCTT
>Contig11225|Mytilus_galloprovincialis|GA36D|Allele_2
AACCGAAATTACTCTCGTATCATCTT
>Contig11225|Mytilus_edulis|GA36E|Allele_1
AATCAAAGAAATTCTCGCATCACTAC
>Contig11225|Mytilus_edulis|GA36E|Allele_2
AATCGAAGATTTTTTTGCCTCGCTAT
>Contig11225|Mytilus_edulis|GA36F|Allele_1
AACCGAAGATATTCCCGCCTCGCTAT
>Contig11225|Mytilus_edulis|GA36F|Allele_2
ATCCGTAGATATTCTCTTCTCGCTAT
>Contig11225|Mytilus_edulis|GA36M|Allele_1
AACCGAAGAAATTCCCGCCTCGCTAC
>Contig11225|Mytilus_edulis|GA36M|Allele_2
ATTTGTAGATTTTCTTTTCTCGCTAT
>Contig11225|Mytilus_edulis|GA36N|Allele_1
AATCAAAATATTCCTCGCCTCACTAC
>Contig11225|Mytilus_edulis|GA36N|Allele_2
AATCGAGATTTTTTTTGCCTCGCTAT
>Contig11229|Mytilus_trossulus|GA36K|Allele_1
TAA
>Contig11229|Mytilus_trossulus|GA36K|Allele_2
TAA
>Contig11229|Mytilus_trossulus|GA36L|Allele_1
TAA
>Contig11229|Mytilus_trossulus|GA36L|Allele_2
TGA
>Contig11229|Mytilus_galloprovincialis|GA36A|Allele_1
TAA
>Contig11229|Mytilus_galloprovincialis|GA36A|Allele_2
TGA
>Contig11229|Mytilus_galloprovincialis|GA36B|Allele_1
TAA
>Contig11229|Mytilus_galloprovincialis|GA36B|Allele_2
TAA
>Contig11229|Mytilus_galloprovincialis|GA36C|Allele_1
TAA
>Contig11229|Mytilus_galloprovincialis|GA36C|Allele_2
TGA
>Contig11229|Mytilus_galloprovincialis|GA36D|Allele_1
TAA
>Contig11229|Mytilus_galloprovincialis|GA36D|Allele_2
TGA
>Contig11229|Mytilus_edulis|GA36E|Allele_1
TAA
>Contig11229|Mytilus_edulis|GA36E|Allele_2
TAA
>Contig11229|Mytilus_edulis|GA36F|Allele_1
TGA
>Contig11229|Mytilus_edulis|GA36F|Allele_2
TGA
>Contig11229|Mytilus_edulis|GA36M|Allele_1
CAA
>Contig11229|Mytilus_edulis|GA36M|Allele_2
TGC
>Contig11229|Mytilus_edulis|GA36N|Allele_1
CAA
>Contig11229|Mytilus_edulis|GA36N|Allele_2
TAA
>Contig11233|Mytilus_trossulus|GA36K|Allele_1
GGCCGACGGCG
>Contig11233|Mytilus_trossulus|GA36K|Allele_2
GGTCGACGGCG
>Contig11233|Mytilus_trossulus|GA36L|Allele_1
GACCGACAGCG
>Contig11233|Mytilus_trossulus|GA36L|Allele_2
GGTTGATGGTG
>Contig11233|Mytilus_galloprovincialis|GA36A|Allele_1
GGCCAACGCCA
>Contig11233|Mytilus_galloprovincialis|GA36A|Allele_2
TGCCGACGGCG
>Contig11233|Mytilus_galloprovincialis|GA36B|Allele_1
GGTCGTCGGCG
>Contig11233|Mytilus_galloprovincialis|GA36B|Allele_2
GGTCGTCGGCG
>Contig11233|Mytilus_galloprovincialis|GA36C|Allele_1
GGCCGACGGCG
>Contig11233|Mytilus_galloprovincialis|GA36C|Allele_2
GGCCGACGGCG
>Contig11233|Mytilus_galloprovincialis|GA36D|Allele_1
GGCCGACGGCG
>Contig11233|Mytilus_galloprovincialis|GA36D|Allele_2
GGCCGTCGGCG
>Contig11233|Mytilus_edulis|GA36E|Allele_1
GGCCGACGGCG
>Contig11233|Mytilus_edulis|GA36E|Allele_2
GGCCGACGGCG
>Contig11233|Mytilus_edulis|GA36F|Allele_1
GGCCGACGGCG
>Contig11233|Mytilus_edulis|GA36F|Allele_2
GGCCGACGGCG
>Contig11233|Mytilus_edulis|GA36M|Allele_1
GGCCGACGGCG
>Contig11233|Mytilus_edulis|GA36M|Allele_2
GGCCGACGGCG
>Contig11233|Mytilus_edulis|GA36N|Allele_1
GACCGACAGCG
>Contig11233|Mytilus_edulis|GA36N|Allele_2
GGCTGATGGTG
>Contig11295|Mytilus_trossulus|GA36K|Allele_1
AGTTTATAGACCT
>Contig11295|Mytilus_trossulus|GA36K|Allele_2
AGTTTGTAGACCT
>Contig11295|Mytilus_trossulus|GA36L|Allele_1
AGTTTGTAAACTC
>Contig11295|Mytilus_trossulus|GA36L|Allele_2
AGTTTGTAGACTT
>Contig11295|Mytilus_galloprovincialis|GA36A|Allele_1
AGTTTATAGACCT
>Contig11295|Mytilus_galloprovincialis|GA36A|Allele_2
AGTTTATAGACCT
>Contig11295|Mytilus_galloprovincialis|GA36B|Allele_1
AGTTTATAGACCC
>Contig11295|Mytilus_galloprovincialis|GA36B|Allele_2
AGTTTATAGACCT
>Contig11295|Mytilus_galloprovincialis|GA36C|Allele_1
AAGGTACAAACCC
>Contig11295|Mytilus_galloprovincialis|GA36C|Allele_2
GGTTTATAGGCCT
>Contig11295|Mytilus_galloprovincialis|GA36D|Allele_1
AGTTTATAGACCC
>Contig11295|Mytilus_galloprovincialis|GA36D|Allele_2
AGTTTGTAGACTT
>Contig11295|Mytilus_edulis|GA36E|Allele_1
AGTTCGTAGACCC
>Contig11295|Mytilus_edulis|GA36E|Allele_2
AGTTTGTAGACCC
>Contig11295|Mytilus_edulis|GA36F|Allele_1
AGTTTGTAGAACC
>Contig11295|Mytilus_edulis|GA36F|Allele_2
AGTTTGTAGACCC
>Contig11295|Mytilus_edulis|GA36M|Allele_1
AGTTTGTAGACTT
>Contig11295|Mytilus_edulis|GA36M|Allele_2
AGTTTGTAGACTT
>Contig11295|Mytilus_edulis|GA36N|Allele_1
AGTTTGTAGACCC
>Contig11295|Mytilus_edulis|GA36N|Allele_2
AGTTTGTGGACCT
>Contig113|Mytilus_trossulus|GA36K|Allele_1
CCATACAG
>Contig113|Mytilus_trossulus|GA36K|Allele_2
TTATTCAG
>Contig113|Mytilus_trossulus|GA36L|Allele_1
CCATACAG
>Contig113|Mytilus_trossulus|GA36L|Allele_2
TTATTCAG
>Contig113|Mytilus_galloprovincialis|GA36A|Allele_1
CTATTCAG
>Contig113|Mytilus_galloprovincialis|GA36A|Allele_2
CTATTCAG
>Contig113|Mytilus_galloprovincialis|GA36B|Allele_1
CCATACAG
>Contig113|Mytilus_galloprovincialis|GA36B|Allele_2
TTTTTCAG
>Contig113|Mytilus_galloprovincialis|GA36C|Allele_1
CTATTAAA
>Contig113|Mytilus_galloprovincialis|GA36C|Allele_2
CTATTCAG
>Contig113|Mytilus_galloprovincialis|GA36D|Allele_1
CTATTAAG
>Contig113|Mytilus_galloprovincialis|GA36D|Allele_2
CTATTAAG
>Contig113|Mytilus_edulis|GA36E|Allele_1
CTATTAAG
>Contig113|Mytilus_edulis|GA36E|Allele_2
CTATTCAG
>Contig113|Mytilus_edulis|GA36F|Allele_1
CTACTAAG
>Contig113|Mytilus_edulis|GA36F|Allele_2
CTATTCGG
>Contig113|Mytilus_edulis|GA36M|Allele_1
CTATTAAG
>Contig113|Mytilus_edulis|GA36M|Allele_2
CTATTAGG
>Contig113|Mytilus_edulis|GA36N|Allele_1
CTATTAAG
>Contig113|Mytilus_edulis|GA36N|Allele_2
CTATTCAG
>Contig11317|Mytilus_trossulus|GA36K|Allele_1
TGGCGTTAAAA
>Contig11317|Mytilus_trossulus|GA36K|Allele_2
TGGCGTTAATA
>Contig11317|Mytilus_trossulus|GA36L|Allele_1
TGGCGTCAAAA
>Contig11317|Mytilus_trossulus|GA36L|Allele_2
TGGCGTTTGTT
>Contig11317|Mytilus_galloprovincialis|GA36A|Allele_1
TGGCGTTAAAA
>Contig11317|Mytilus_galloprovincialis|GA36A|Allele_2
TGGCGTTAAAA
>Contig11317|Mytilus_galloprovincialis|GA36B|Allele_1
TGGCGTTAAAA
>Contig11317|Mytilus_galloprovincialis|GA36B|Allele_2
TGGCGTTAAAA
>Contig11317|Mytilus_galloprovincialis|GA36C|Allele_1
TGGCGTTAAAA
>Contig11317|Mytilus_galloprovincialis|GA36C|Allele_2
TGGCGTTAAAA
>Contig11317|Mytilus_galloprovincialis|GA36D|Allele_1
TGGCGTTAAAA
>Contig11317|Mytilus_galloprovincialis|GA36D|Allele_2
TGGCGTTAATA
>Contig11317|Mytilus_edulis|GA36E|Allele_1
CGACCATAAAA
>Contig11317|Mytilus_edulis|GA36E|Allele_2
TGGTGTTAAAA
>Contig11317|Mytilus_edulis|GA36F|Allele_1
TGGCGTTAAAA
>Contig11317|Mytilus_edulis|GA36F|Allele_2
TGGCGTTAAAA
>Contig11317|Mytilus_edulis|GA36M|Allele_1
TAACGTCAAAA
>Contig11317|Mytilus_edulis|GA36M|Allele_2
TGGCGTTTGTT
>Contig11317|Mytilus_edulis|GA36N|Allele_1
TGGCGTTAATA
>Contig11317|Mytilus_edulis|GA36N|Allele_2
TGGCGTTAATA
>Contig11357|Mytilus_trossulus|GA36K|Allele_1
CAACCCCGCCAA
>Contig11357|Mytilus_trossulus|GA36K|Allele_2
TTACCCCTTCTA
>Contig11357|Mytilus_trossulus|GA36L|Allele_1
CAACCCCGCCAA
>Contig11357|Mytilus_trossulus|GA36L|Allele_2
TTACCCCTTCTA
>Contig11357|Mytilus_galloprovincialis|GA36A|Allele_1
TAACCCCTCCTA
>Contig11357|Mytilus_galloprovincialis|GA36A|Allele_2
TAACCCCTCCTA
>Contig11357|Mytilus_galloprovincialis|GA36B|Allele_1
TAACCCCTCCTA
>Contig11357|Mytilus_galloprovincialis|GA36B|Allele_2
TAGCCCCTCCTA
>Contig11357|Mytilus_galloprovincialis|GA36C|Allele_1
TAACCCCTCCTA
>Contig11357|Mytilus_galloprovincialis|GA36C|Allele_2
TAACCCCTCCTA
>Contig11357|Mytilus_galloprovincialis|GA36D|Allele_1
TAACCCCTCCTA
>Contig11357|Mytilus_galloprovincialis|GA36D|Allele_2
TAGCCCCTCCTA
>Contig11357|Mytilus_edulis|GA36E|Allele_1
CAACCCCGTCAA
>Contig11357|Mytilus_edulis|GA36E|Allele_2
TTATCTTGTTTT
>Contig11357|Mytilus_edulis|GA36F|Allele_1
CTATCTTGTTAT
>Contig11357|Mytilus_edulis|GA36F|Allele_2
CTATCTTGTTAT
>Contig11357|Mytilus_edulis|GA36M|Allele_1
CTATCTTGTTAT
>Contig11357|Mytilus_edulis|GA36M|Allele_2
CTATTTTGTTAT
>Contig11357|Mytilus_edulis|GA36N|Allele_1
CTATCTTGTTAT
>Contig11357|Mytilus_edulis|GA36N|Allele_2
CTATCTTGTTAT
>Contig11370|Mytilus_trossulus|GA36K|Allele_1
TAAAATG
>Contig11370|Mytilus_trossulus|GA36K|Allele_2
TAGTATG
>Contig11370|Mytilus_trossulus|GA36L|Allele_1
TAATAAG
>Contig11370|Mytilus_trossulus|GA36L|Allele_2
TGATAAG
>Contig11370|Mytilus_galloprovincialis|GA36A|Allele_1
TAATATG
>Contig11370|Mytilus_galloprovincialis|GA36A|Allele_2
TAATATG
>Contig11370|Mytilus_galloprovincialis|GA36B|Allele_1
TAATATG
>Contig11370|Mytilus_galloprovincialis|GA36B|Allele_2
TAATATG
>Contig11370|Mytilus_galloprovincialis|GA36C|Allele_1
TAAAAAG
>Contig11370|Mytilus_galloprovincialis|GA36C|Allele_2
TAGTAAG
>Contig11370|Mytilus_galloprovincialis|GA36D|Allele_1
TAATAAG
>Contig11370|Mytilus_galloprovincialis|GA36D|Allele_2
TAATAAG
>Contig11370|Mytilus_edulis|GA36E|Allele_1
CAATAAG
>Contig11370|Mytilus_edulis|GA36E|Allele_2
TAATGTG
>Contig11370|Mytilus_edulis|GA36F|Allele_1
TAATAAG
>Contig11370|Mytilus_edulis|GA36F|Allele_2
TGATAAG
>Contig11370|Mytilus_edulis|GA36M|Allele_1
TAATAAA
>Contig11370|Mytilus_edulis|GA36M|Allele_2
TAATATG
>Contig11370|Mytilus_edulis|GA36N|Allele_1
TAATAAG
>Contig11370|Mytilus_edulis|GA36N|Allele_2
TAATAAG
>Contig11374|Mytilus_trossulus|GA36K|Allele_1
TCTATTTTTCACGGTAAGCCAGTCCTTGA
>Contig11374|Mytilus_trossulus|GA36K|Allele_2
TCTATTTTTCACGGTAAGCCAGTCCTTGA
>Contig11374|Mytilus_trossulus|GA36L|Allele_1
TCCATTTTTCACGGTAAGCCAATCCCGAA
>Contig11374|Mytilus_trossulus|GA36L|Allele_2
TTTATTTTTCCCGGTCCTCCAGTCCTTGA
>Contig11374|Mytilus_galloprovincialis|GA36A|Allele_1
TCTATTCTTCACGGTAAGCCAATCCTTGA
>Contig11374|Mytilus_galloprovincialis|GA36A|Allele_2
TCTATTTTTCACGGTCAGCCAGTCCTTGA
>Contig11374|Mytilus_galloprovincialis|GA36B|Allele_1
TCTATTTTTCACGGTAAGCCAGTCCTTAA
>Contig11374|Mytilus_galloprovincialis|GA36B|Allele_2
TTTATTTTTTCCGGTAAGCCAGTCCTTGA
>Contig11374|Mytilus_galloprovincialis|GA36C|Allele_1
TCTATTTTTCACGGTAAGCCAATCCTTAA
>Contig11374|Mytilus_galloprovincialis|GA36C|Allele_2
TCTATTTTTCACGGTAAGCCAATCCTTGA
>Contig11374|Mytilus_galloprovincialis|GA36D|Allele_1
TCTATTTTTCACGGTAAGCCAATCCCTGA
>Contig11374|Mytilus_galloprovincialis|GA36D|Allele_2
TCTATTTTTCATGGTAAGCCAGTCCTTGA
>Contig11374|Mytilus_edulis|GA36E|Allele_1
TCCTCATCTCCCGGACCTCCAATCCTGAG
>Contig11374|Mytilus_edulis|GA36E|Allele_2
TTTTCTTTTCCCGGTCCTTTAATCTTTAG
>Contig11374|Mytilus_edulis|GA36F|Allele_1
TTCTCTTCGCCCAAACCTCCAACCCTGAA
>Contig11374|Mytilus_edulis|GA36F|Allele_2
TTTTCTTCTCCCGGTCCTTTAGTTCTTAG
>Contig11374|Mytilus_edulis|GA36M|Allele_1
TTCACATCTCCCGGACCGCTAATTCTTAG
>Contig11374|Mytilus_edulis|GA36M|Allele_2
TTTTTTTCTTCCGGTCCTCTGATTCTTAG
>Contig11374|Mytilus_edulis|GA36N|Allele_1
CCCTCATCTCCCAGACCGCTAACCCCTAG
>Contig11374|Mytilus_edulis|GA36N|Allele_2
TTTTCATCTCCCGGTCCTTTAGTTCTTAG
>Contig11376|Mytilus_trossulus|GA36K|Allele_1
TGAAACAA
>Contig11376|Mytilus_trossulus|GA36K|Allele_2
TGAAGTAG
>Contig11376|Mytilus_trossulus|GA36L|Allele_1
CAAAACAA
>Contig11376|Mytilus_trossulus|GA36L|Allele_2
TGAAACAA
>Contig11376|Mytilus_galloprovincialis|GA36A|Allele_1
CAAAACAA
>Contig11376|Mytilus_galloprovincialis|GA36A|Allele_2
TGAAACAA
>Contig11376|Mytilus_galloprovincialis|GA36B|Allele_1
TGAAACAA
>Contig11376|Mytilus_galloprovincialis|GA36B|Allele_2
TGAAACAA
>Contig11376|Mytilus_galloprovincialis|GA36C|Allele_1
TGAAACAA
>Contig11376|Mytilus_galloprovincialis|GA36C|Allele_2
TGAAACAA
>Contig11376|Mytilus_galloprovincialis|GA36D|Allele_1
TAAAACAA
>Contig11376|Mytilus_galloprovincialis|GA36D|Allele_2
TGAAACAA
>Contig11376|Mytilus_edulis|GA36E|Allele_1
TGAAACAA
>Contig11376|Mytilus_edulis|GA36E|Allele_2
TGGAGCAA
>Contig11376|Mytilus_edulis|GA36F|Allele_1
TGAAGTAG
>Contig11376|Mytilus_edulis|GA36F|Allele_2
TGAAGTAG
>Contig11376|Mytilus_edulis|GA36M|Allele_1
TGAAGTAG
>Contig11376|Mytilus_edulis|GA36M|Allele_2
TGAAGTGG
>Contig11376|Mytilus_edulis|GA36N|Allele_1
TGAAGTAG
>Contig11376|Mytilus_edulis|GA36N|Allele_2
TGAGGTAG
>Contig11415|Mytilus_trossulus|GA36K|Allele_1
CACTCT
>Contig11415|Mytilus_trossulus|GA36K|Allele_2
CGCTTT
>Contig11415|Mytilus_trossulus|GA36L|Allele_1
CACTTA
>Contig11415|Mytilus_trossulus|GA36L|Allele_2
CACTTT
>Contig11415|Mytilus_galloprovincialis|GA36A|Allele_1
CACTCA
>Contig11415|Mytilus_galloprovincialis|GA36A|Allele_2
CGCTTT
>Contig11415|Mytilus_galloprovincialis|GA36B|Allele_1
CGCTTA
>Contig11415|Mytilus_galloprovincialis|GA36B|Allele_2
CGCTTT
>Contig11415|Mytilus_galloprovincialis|GA36C|Allele_1
CACTTT
>Contig11415|Mytilus_galloprovincialis|GA36C|Allele_2
CATTTT
>Contig11415|Mytilus_galloprovincialis|GA36D|Allele_1
CACTCA
>Contig11415|Mytilus_galloprovincialis|GA36D|Allele_2
CGCTCT
>Contig11415|Mytilus_edulis|GA36E|Allele_1
CGCTCT
>Contig11415|Mytilus_edulis|GA36E|Allele_2
CGCTCT
>Contig11415|Mytilus_edulis|GA36F|Allele_1
CGCTTT
>Contig11415|Mytilus_edulis|GA36F|Allele_2
CGCTTT
>Contig11415|Mytilus_edulis|GA36M|Allele_1
AGCTCA
>Contig11415|Mytilus_edulis|GA36M|Allele_2
CGCTCT
>Contig11415|Mytilus_edulis|GA36N|Allele_1
CGCATA
>Contig11415|Mytilus_edulis|GA36N|Allele_2
CGCTTT
>Contig11416|Mytilus_trossulus|GA36K|Allele_1
TAAT
>Contig11416|Mytilus_trossulus|GA36K|Allele_2
TAAT
>Contig11416|Mytilus_trossulus|GA36L|Allele_1
AAAA
>Contig11416|Mytilus_trossulus|GA36L|Allele_2
TAAT
>Contig11416|Mytilus_galloprovincialis|GA36A|Allele_1
TAAA
>Contig11416|Mytilus_galloprovincialis|GA36A|Allele_2
TAAT
>Contig11416|Mytilus_galloprovincialis|GA36B|Allele_1
TAAA
>Contig11416|Mytilus_galloprovincialis|GA36B|Allele_2
TAGT
>Contig11416|Mytilus_galloprovincialis|GA36C|Allele_1
AAAA
>Contig11416|Mytilus_galloprovincialis|GA36C|Allele_2
AGAA
>Contig11416|Mytilus_galloprovincialis|GA36D|Allele_1
AAAA
>Contig11416|Mytilus_galloprovincialis|GA36D|Allele_2
AAAA
>Contig11416|Mytilus_edulis|GA36E|Allele_1
AAAA
>Contig11416|Mytilus_edulis|GA36E|Allele_2
AAAA
>Contig11416|Mytilus_edulis|GA36F|Allele_1
AAAA
>Contig11416|Mytilus_edulis|GA36F|Allele_2
AAAA
>Contig11416|Mytilus_edulis|GA36M|Allele_1
AAAA
>Contig11416|Mytilus_edulis|GA36M|Allele_2
TAAA
>Contig11416|Mytilus_edulis|GA36N|Allele_1
AAAA
>Contig11416|Mytilus_edulis|GA36N|Allele_2
AAAA
>Contig11422|Mytilus_trossulus|GA36K|Allele_1
AGCTCCTGGG
>Contig11422|Mytilus_trossulus|GA36K|Allele_2
AGTTTCTGGG
>Contig11422|Mytilus_trossulus|GA36L|Allele_1
AGTTCCGAAG
>Contig11422|Mytilus_trossulus|GA36L|Allele_2
AGTTCCGAGG
>Contig11422|Mytilus_galloprovincialis|GA36A|Allele_1
AGTTCCGAAG
>Contig11422|Mytilus_galloprovincialis|GA36A|Allele_2
AGTTCCTAGG
>Contig11422|Mytilus_galloprovincialis|GA36B|Allele_1
AGCTCCTAGG
>Contig11422|Mytilus_galloprovincialis|GA36B|Allele_2
AGCTCCTGGG
>Contig11422|Mytilus_galloprovincialis|GA36C|Allele_1
AATTCCTAAA
>Contig11422|Mytilus_galloprovincialis|GA36C|Allele_2
AGTTCCTAGG
>Contig11422|Mytilus_galloprovincialis|GA36D|Allele_1
AGTTCCGAGG
>Contig11422|Mytilus_galloprovincialis|GA36D|Allele_2
AGTTCCTAGG
>Contig11422|Mytilus_edulis|GA36E|Allele_1
AGTCCCTAGG
>Contig11422|Mytilus_edulis|GA36E|Allele_2
AGTTCTTAGG
>Contig11422|Mytilus_edulis|GA36F|Allele_1
AATTCCGAAG
>Contig11422|Mytilus_edulis|GA36F|Allele_2
AGTTCCTAGG
>Contig11422|Mytilus_edulis|GA36M|Allele_1
AGTTCCTAGG
>Contig11422|Mytilus_edulis|GA36M|Allele_2
GGTTCCTAGG
>Contig11422|Mytilus_edulis|GA36N|Allele_1
AGTTCCTAGG
>Contig11422|Mytilus_edulis|GA36N|Allele_2
GGTTTCTAGG
>Contig11431|Mytilus_trossulus|GA36K|Allele_1
TGTGA
>Contig11431|Mytilus_trossulus|GA36K|Allele_2
TGTGA
>Contig11431|Mytilus_trossulus|GA36L|Allele_1
TGTGA
>Contig11431|Mytilus_trossulus|GA36L|Allele_2
TGTGA
>Contig11431|Mytilus_galloprovincialis|GA36A|Allele_1
TGTGA
>Contig11431|Mytilus_galloprovincialis|GA36A|Allele_2
TGTGA
>Contig11431|Mytilus_galloprovincialis|GA36B|Allele_1
TGTGA
>Contig11431|Mytilus_galloprovincialis|GA36B|Allele_2
TGTGA
>Contig11431|Mytilus_galloprovincialis|GA36C|Allele_1
CGCGA
>Contig11431|Mytilus_galloprovincialis|GA36C|Allele_2
TGTGA
>Contig11431|Mytilus_galloprovincialis|GA36D|Allele_1
TGTGA
>Contig11431|Mytilus_galloprovincialis|GA36D|Allele_2
TGTTC
>Contig11431|Mytilus_edulis|GA36E|Allele_1
TGTGA
>Contig11431|Mytilus_edulis|GA36E|Allele_2
TGTGA
>Contig11431|Mytilus_edulis|GA36F|Allele_1
TGTGA
>Contig11431|Mytilus_edulis|GA36F|Allele_2
TGTTA
>Contig11431|Mytilus_edulis|GA36M|Allele_1
TGTGA
>Contig11431|Mytilus_edulis|GA36M|Allele_2
TTTGA
>Contig11431|Mytilus_edulis|GA36N|Allele_1
TGTGA
>Contig11431|Mytilus_edulis|GA36N|Allele_2
TGTGA
>Contig11434|Mytilus_trossulus|GA36K|Allele_1
ACTTTATAGTCCCCCAGGAATTGGTTTAAGCATAGG
>Contig11434|Mytilus_trossulus|GA36K|Allele_2
ACTTTATAGTCCCCCAGGAATTGGTTTAAGCATAGG
>Contig11434|Mytilus_trossulus|GA36L|Allele_1
ACGTCATAGACCCGCGGAAACTGGTTCAAGCATAGA
>Contig11434|Mytilus_trossulus|GA36L|Allele_2
ACGTTATAGACCCGCGGAAATTGGTTCAAGCATAGA
>Contig11434|Mytilus_galloprovincialis|GA36A|Allele_1
ACGTCATAGACCCGCGGAAATTGGTTCAAGCATAGA
>Contig11434|Mytilus_galloprovincialis|GA36A|Allele_2
ACGTCATAGACCCGCGGAAATTGGTTCAAGCATAGA
>Contig11434|Mytilus_galloprovincialis|GA36B|Allele_1
ACGTCATAGACCCCCAGAAATTGGTTCAAGCATAGA
>Contig11434|Mytilus_galloprovincialis|GA36B|Allele_2
ACTTTATAGTCCCGCGGGAATTGGTTTAAGCATAGG
>Contig11434|Mytilus_galloprovincialis|GA36C|Allele_1
ACTCTGCAGACCCCCAGGAATTTGTACAAGTATAAA
>Contig11434|Mytilus_galloprovincialis|GA36C|Allele_2
ACTCTGTAGACCCCCAGGAATTTGTTCAAGTGTAGA
>Contig11434|Mytilus_galloprovincialis|GA36D|Allele_1
ACGTCACAGACCCCCAGAAATTGGTTCAAACATAGA
>Contig11434|Mytilus_galloprovincialis|GA36D|Allele_2
ACTTTATGGACCCGCGGGAGTTTGTTCAAGTATAGA
>Contig11434|Mytilus_edulis|GA36E|Allele_1
ACTTTATAAACCCCAAAAAACAGGTTCAAACATAGA
>Contig11434|Mytilus_edulis|GA36E|Allele_2
CCTTTATGGACCCCCGGAGATTGGTTCAAGCATTGA
>Contig11434|Mytilus_edulis|GA36F|Allele_1
ACTTTATAAACCACCGAAGACAGGTTCAAGCACAGA
>Contig11434|Mytilus_edulis|GA36F|Allele_2
CTTTTATAGATTCCCGAAGACAGGTTCAAGCATAGA
>Contig11434|Mytilus_edulis|GA36M|Allele_1
ATTTTATAGATTACCAGAAACAGATTCAAGCATAGG
>Contig11434|Mytilus_edulis|GA36M|Allele_2
ATTTTATAGATTAGCGGAGATTGGTTCGAGCATAGG
>Contig11434|Mytilus_edulis|GA36N|Allele_1
ACTTTATAAACCACCGGAGACAGGCTCAAGCATAGA
>Contig11434|Mytilus_edulis|GA36N|Allele_2
CTTTTATAGATTCCCGGAGACAGGTTCAGGCATAGA
>Contig11475|Mytilus_trossulus|GA36K|Allele_1
GCGAGAGCCCCTCTACTCTCTG
>Contig11475|Mytilus_trossulus|GA36K|Allele_2
GCGAGAGCCCCTCTACTTTCTG
>Contig11475|Mytilus_trossulus|GA36L|Allele_1
GCAAGAGCCCCTCTACTCCCTG
>Contig11475|Mytilus_trossulus|GA36L|Allele_2
GCGAGAGCCCCTCTACTTTCTG
>Contig11475|Mytilus_galloprovincialis|GA36A|Allele_1
GCAAGAGCCCCTCCACTTCCCG
>Contig11475|Mytilus_galloprovincialis|GA36A|Allele_2
GCAAGAGCCCCTCTACTTCCTG
>Contig11475|Mytilus_galloprovincialis|GA36B|Allele_1
ACAAGAGCCCCTCTACTCCCCG
>Contig11475|Mytilus_galloprovincialis|GA36B|Allele_2
GCGAGAGCCCCTCTACTTTCTG
>Contig11475|Mytilus_galloprovincialis|GA36C|Allele_1
GCAAAAGCCCCTCTACTTCCTA
>Contig11475|Mytilus_galloprovincialis|GA36C|Allele_2
GCAAGCGTCTCTCTATTTCCTG
>Contig11475|Mytilus_galloprovincialis|GA36D|Allele_1
GCAAGAGCCCCCCTACATCCTG
>Contig11475|Mytilus_galloprovincialis|GA36D|Allele_2
GCATGAGCCCTTCTACTTCCTG
>Contig11475|Mytilus_edulis|GA36E|Allele_1
GCAAAAGCCCCTCTACTTCCTG
>Contig11475|Mytilus_edulis|GA36E|Allele_2
GCAAAAGCCCCTCTACTTCCTG
>Contig11475|Mytilus_edulis|GA36F|Allele_1
GCAAAAGCCCCTCTACTTCCTG
>Contig11475|Mytilus_edulis|GA36F|Allele_2
GCAAGATCCCCTTTGCTTCTTG
>Contig11475|Mytilus_edulis|GA36M|Allele_1
GCAAGAGCCCCTCTACTTCCTG
>Contig11475|Mytilus_edulis|GA36M|Allele_2
GCAAGAGCCCCTCTACTTCCTG
>Contig11475|Mytilus_edulis|GA36N|Allele_1
GCAAAAGCACCTCTACTTCCTG
>Contig11475|Mytilus_edulis|GA36N|Allele_2
GTAAGAGCCCCTCTACTTCCTG
>Contig1152|Mytilus_trossulus|GA36K|Allele_1
TCCTTATTTACCCAACATCT
>Contig1152|Mytilus_trossulus|GA36K|Allele_2
TCCTTATTTATCCAACATTT
>Contig1152|Mytilus_trossulus|GA36L|Allele_1
TCCTTATTTATCCAACATCT
>Contig1152|Mytilus_trossulus|GA36L|Allele_2
TCCTTATTTATCCGACATTT
>Contig1152|Mytilus_galloprovincialis|GA36A|Allele_1
TCCCTATTTATCCAACATTT
>Contig1152|Mytilus_galloprovincialis|GA36A|Allele_2
TCTTTATTTATTCAACATTT
>Contig1152|Mytilus_galloprovincialis|GA36B|Allele_1
TCCTTCTTTATCCAACATCT
>Contig1152|Mytilus_galloprovincialis|GA36B|Allele_2
TTCTTCTTTGTCCAACATTT
>Contig1152|Mytilus_galloprovincialis|GA36C|Allele_1
TCCTTATTTACCCAACATCT
>Contig1152|Mytilus_galloprovincialis|GA36C|Allele_2
TCCTTATTTATCTAACATTT
>Contig1152|Mytilus_galloprovincialis|GA36D|Allele_1
TCCTCATCTATCCAACATTT
>Contig1152|Mytilus_galloprovincialis|GA36D|Allele_2
TCCTTCTCTATCCAACATTT
>Contig1152|Mytilus_edulis|GA36E|Allele_1
TCCTTATTTATTCAACATCG
>Contig1152|Mytilus_edulis|GA36E|Allele_2
TCCTTATTTATTCAACATCT
>Contig1152|Mytilus_edulis|GA36F|Allele_1
CCCTCATTCACCCAACAGCT
>Contig1152|Mytilus_edulis|GA36F|Allele_2
TCCTTATTCACCCAACATTT
>Contig1152|Mytilus_edulis|GA36M|Allele_1
TCCTTACCTATCCAACATCT
>Contig1152|Mytilus_edulis|GA36M|Allele_2
TCCTTCTTTATCCGGTATTT
>Contig1152|Mytilus_edulis|GA36N|Allele_1
TCCTTATTCACCCAACAGCG
>Contig1152|Mytilus_edulis|GA36N|Allele_2
TCCTTATTTATCCAACGTCT
>Contig11533|Mytilus_trossulus|GA36K|Allele_1
ACCACAACTTACTTCCCAC
>Contig11533|Mytilus_trossulus|GA36K|Allele_2
ATTTCGACTTATTTCCCTC
>Contig11533|Mytilus_trossulus|GA36L|Allele_1
ACCACGACTTACCTCCCTC
>Contig11533|Mytilus_trossulus|GA36L|Allele_2
ATTATGACTTCTTTTTCTC
>Contig11533|Mytilus_galloprovincialis|GA36A|Allele_1
ACCACAACTTACTTCCCAC
>Contig11533|Mytilus_galloprovincialis|GA36A|Allele_2
ATTTCGACTTATTTCCCTC
>Contig11533|Mytilus_galloprovincialis|GA36B|Allele_1
ATTACGACTTACTTCCCAC
>Contig11533|Mytilus_galloprovincialis|GA36B|Allele_2
ATTACGACTTCCTTCCCTC
>Contig11533|Mytilus_galloprovincialis|GA36C|Allele_1
ATTACGACTTCCTTCCCTC
>Contig11533|Mytilus_galloprovincialis|GA36C|Allele_2
ATTACGACTTCCTTCCCTC
>Contig11533|Mytilus_galloprovincialis|GA36D|Allele_1
ATTACGACTTACCCCCCTC
>Contig11533|Mytilus_galloprovincialis|GA36D|Allele_2
ATTACGACTTCTTTTCCTC
>Contig11533|Mytilus_edulis|GA36E|Allele_1
ACCACAACGAATCTCCCTC
>Contig11533|Mytilus_edulis|GA36E|Allele_2
ACCTCGACTTATTTCTCTC
>Contig11533|Mytilus_edulis|GA36F|Allele_1
ACCACAAAGTATCTCCCTC
>Contig11533|Mytilus_edulis|GA36F|Allele_2
ACCTCGACTTATTTCTCTC
>Contig11533|Mytilus_edulis|GA36M|Allele_1
ACCACGACGTATCTCTTTC
>Contig11533|Mytilus_edulis|GA36M|Allele_2
GCCTTGGCTTATCTCTTTT
>Contig11533|Mytilus_edulis|GA36N|Allele_1
ACCACGAAGTATCTCTCTC
>Contig11533|Mytilus_edulis|GA36N|Allele_2
ACCACGACTTATCTCTCTC
>Contig11551|Mytilus_trossulus|GA36K|Allele_1
TCGAGAAATCCTATCA
>Contig11551|Mytilus_trossulus|GA36K|Allele_2
TTGAGAAATTCTATCA
>Contig11551|Mytilus_trossulus|GA36L|Allele_1
CCGAGAAATCACATCA
>Contig11551|Mytilus_trossulus|GA36L|Allele_2
CTGAGAAATCCCGTCA
>Contig11551|Mytilus_galloprovincialis|GA36A|Allele_1
TCAAGAAATCATGCCA
>Contig11551|Mytilus_galloprovincialis|GA36A|Allele_2
TCAAGAAATCATGCCA
>Contig11551|Mytilus_galloprovincialis|GA36B|Allele_1
TCGAGAAATCATGCCA
>Contig11551|Mytilus_galloprovincialis|GA36B|Allele_2
TCGAGAAATCATGCCA
>Contig11551|Mytilus_galloprovincialis|GA36C|Allele_1
CCGAAAAACCATACCA
>Contig11551|Mytilus_galloprovincialis|GA36C|Allele_2
CTGGGACATCCTGTCA
>Contig11551|Mytilus_galloprovincialis|GA36D|Allele_1
TCAAAAAACCACATCA
>Contig11551|Mytilus_galloprovincialis|GA36D|Allele_2
TCGAGGCATTCTGTCG
>Contig11551|Mytilus_edulis|GA36E|Allele_1
TCAAGAAATCATGCCA
>Contig11551|Mytilus_edulis|GA36E|Allele_2
TCGGGAATTCATGCCA
>Contig11551|Mytilus_edulis|GA36F|Allele_1
CCAAGAAATCACACCA
>Contig11551|Mytilus_edulis|GA36F|Allele_2
TTGAGAAATCACGTCA
>Contig11551|Mytilus_edulis|GA36M|Allele_1
CTGAGAAATCATACAA
>Contig11551|Mytilus_edulis|GA36M|Allele_2
CTGAGAATTCCTGTCA
>Contig11551|Mytilus_edulis|GA36N|Allele_1
TCAAAACACCACATCA
>Contig11551|Mytilus_edulis|GA36N|Allele_2
TTGAAGCACCCTATCA
>Contig115821|Mytilus_trossulus|GA36K|Allele_1
CGGTCGCCTG
>Contig115821|Mytilus_trossulus|GA36K|Allele_2
TGGTCGCCTG
>Contig115821|Mytilus_trossulus|GA36L|Allele_1
CAGACAACCA
>Contig115821|Mytilus_trossulus|GA36L|Allele_2
CGGATGCTTG
>Contig115821|Mytilus_galloprovincialis|GA36A|Allele_1
CGGTTGCCTG
>Contig115821|Mytilus_galloprovincialis|GA36A|Allele_2
TGGTTGCCTG
>Contig115821|Mytilus_galloprovincialis|GA36B|Allele_1
CGGTTACCTG
>Contig115821|Mytilus_galloprovincialis|GA36B|Allele_2
CGGTTGCCTG
>Contig115821|Mytilus_galloprovincialis|GA36C|Allele_1
CGGACACCTA
>Contig115821|Mytilus_galloprovincialis|GA36C|Allele_2
CGGACACCTA
>Contig115821|Mytilus_galloprovincialis|GA36D|Allele_1
CGGACACCTA
>Contig115821|Mytilus_galloprovincialis|GA36D|Allele_2
CGGACACCTA
>Contig115821|Mytilus_edulis|GA36E|Allele_1
CAGACAACCG
>Contig115821|Mytilus_edulis|GA36E|Allele_2
CGGACAACCG
>Contig115821|Mytilus_edulis|GA36F|Allele_1
CGGACAACCG
>Contig115821|Mytilus_edulis|GA36F|Allele_2
CGGACAACCG
>Contig115821|Mytilus_edulis|GA36M|Allele_1
CGGACAACCG
>Contig115821|Mytilus_edulis|GA36M|Allele_2
CGGACAATCG
>Contig115821|Mytilus_edulis|GA36N|Allele_1
CGGACAACCG
>Contig115821|Mytilus_edulis|GA36N|Allele_2
CGTACAACCG
>Contig11664|Mytilus_trossulus|GA36K|Allele_1
TCTCCGCACAAAAC
>Contig11664|Mytilus_trossulus|GA36K|Allele_2
TCTCCGCATTAGTC
>Contig11664|Mytilus_trossulus|GA36L|Allele_1
TCACCGCACTAAAC
>Contig11664|Mytilus_trossulus|GA36L|Allele_2
TCTCCGCATTTGTT
>Contig11664|Mytilus_galloprovincialis|GA36A|Allele_1
TCTCCGAATTAGAC
>Contig11664|Mytilus_galloprovincialis|GA36A|Allele_2
TCTCCGCGTTAGAC
>Contig11664|Mytilus_galloprovincialis|GA36B|Allele_1
TCTCCGAGTTAGAC
>Contig11664|Mytilus_galloprovincialis|GA36B|Allele_2
TTTCCGCGTTAGAC
>Contig11664|Mytilus_galloprovincialis|GA36C|Allele_1
TCACCGCACAAATC
>Contig11664|Mytilus_galloprovincialis|GA36C|Allele_2
TCTGCGCGCAAATT
>Contig11664|Mytilus_galloprovincialis|GA36D|Allele_1
TCTCCGAACAAATC
>Contig11664|Mytilus_galloprovincialis|GA36D|Allele_2
TCTCCGCGCAAATC
>Contig11664|Mytilus_edulis|GA36E|Allele_1
TCTCCGCGTTAGAC
>Contig11664|Mytilus_edulis|GA36E|Allele_2
TCTCCGCGTTTGAC
>Contig11664|Mytilus_edulis|GA36F|Allele_1
ACTCCGCGTTAGAC
>Contig11664|Mytilus_edulis|GA36F|Allele_2
ACTCTGCGTTAGAC
>Contig11664|Mytilus_edulis|GA36M|Allele_1
TCTCCACGTTAGAC
>Contig11664|Mytilus_edulis|GA36M|Allele_2
TCTCCGCGTTTGAC
>Contig11664|Mytilus_edulis|GA36N|Allele_1
TCTCCGCGTTAGAC
>Contig11664|Mytilus_edulis|GA36N|Allele_2
TCTCTGCGTTAGAC
>Contig11667|Mytilus_trossulus|GA36K|Allele_1
CCTTA
>Contig11667|Mytilus_trossulus|GA36K|Allele_2
CCTTA
>Contig11667|Mytilus_trossulus|GA36L|Allele_1
CCCTA
>Contig11667|Mytilus_trossulus|GA36L|Allele_2
CCTTA
>Contig11667|Mytilus_galloprovincialis|GA36A|Allele_1
CCTTA
>Contig11667|Mytilus_galloprovincialis|GA36A|Allele_2
CCTTG
>Contig11667|Mytilus_galloprovincialis|GA36B|Allele_1
CCTTA
>Contig11667|Mytilus_galloprovincialis|GA36B|Allele_2
CCTTA
>Contig11667|Mytilus_galloprovincialis|GA36C|Allele_1
CCTTA
>Contig11667|Mytilus_galloprovincialis|GA36C|Allele_2
CCTTA
>Contig11667|Mytilus_galloprovincialis|GA36D|Allele_1
CCTTA
>Contig11667|Mytilus_galloprovincialis|GA36D|Allele_2
CCTTA
>Contig11667|Mytilus_edulis|GA36E|Allele_1
CCTTA
>Contig11667|Mytilus_edulis|GA36E|Allele_2
TTTTA
>Contig11667|Mytilus_edulis|GA36F|Allele_1
CCTCA
>Contig11667|Mytilus_edulis|GA36F|Allele_2
CCTTA
>Contig11667|Mytilus_edulis|GA36M|Allele_1
CCCTA
>Contig11667|Mytilus_edulis|GA36M|Allele_2
CCTTA
>Contig11667|Mytilus_edulis|GA36N|Allele_1
CCTTA
>Contig11667|Mytilus_edulis|GA36N|Allele_2
TCTTA
>Contig11671|Mytilus_trossulus|GA36K|Allele_1
AGTCCTCCAAGT
>Contig11671|Mytilus_trossulus|GA36K|Allele_2
AGTTCTCCAGGT
>Contig11671|Mytilus_trossulus|GA36L|Allele_1
AGCCCTCCAAGT
>Contig11671|Mytilus_trossulus|GA36L|Allele_2
AGTTCTCCAGGT
>Contig11671|Mytilus_galloprovincialis|GA36A|Allele_1
GGTCCTCCAGAC
>Contig11671|Mytilus_galloprovincialis|GA36A|Allele_2
GGTCCTCCAGGC
>Contig11671|Mytilus_galloprovincialis|GA36B|Allele_1
AGCCCCCCGAGC
>Contig11671|Mytilus_galloprovincialis|GA36B|Allele_2
AGCCTTTTGGGT
>Contig11671|Mytilus_galloprovincialis|GA36C|Allele_1
AGCCCCCCAAGC
>Contig11671|Mytilus_galloprovincialis|GA36C|Allele_2
GGTCCTCTGGGT
>Contig11671|Mytilus_galloprovincialis|GA36D|Allele_1
AGTCCTCCAGGC
>Contig11671|Mytilus_galloprovincialis|GA36D|Allele_2
GGTCTTCCGGGC
>Contig11671|Mytilus_edulis|GA36E|Allele_1
GATCCTCCAGGC
>Contig11671|Mytilus_edulis|GA36E|Allele_2
GGTCCTCCAGGC
>Contig11671|Mytilus_edulis|GA36F|Allele_1
GGTCCTCCAGGC
>Contig11671|Mytilus_edulis|GA36F|Allele_2
GGTCCTCCAGGC
>Contig11671|Mytilus_edulis|GA36M|Allele_1
AGTCCTCCAGGC
>Contig11671|Mytilus_edulis|GA36M|Allele_2
GGTCTTCCGGGC
>Contig11671|Mytilus_edulis|GA36N|Allele_1
AGTCCTCCAGAC
>Contig11671|Mytilus_edulis|GA36N|Allele_2
GGTTCTCCGGGT
>Contig117234|Mytilus_trossulus|GA36K|Allele_1
AAA
>Contig117234|Mytilus_trossulus|GA36K|Allele_2
AGC
>Contig117234|Mytilus_trossulus|GA36L|Allele_1
AAA
>Contig117234|Mytilus_trossulus|GA36L|Allele_2
AAC
>Contig117234|Mytilus_galloprovincialis|GA36A|Allele_1
AGC
>Contig117234|Mytilus_galloprovincialis|GA36A|Allele_2
AGC
>Contig117234|Mytilus_galloprovincialis|GA36B|Allele_1
AGC
>Contig117234|Mytilus_galloprovincialis|GA36B|Allele_2
AGC
>Contig117234|Mytilus_galloprovincialis|GA36C|Allele_1
AGC
>Contig117234|Mytilus_galloprovincialis|GA36C|Allele_2
AGC
>Contig117234|Mytilus_galloprovincialis|GA36D|Allele_1
AAA
>Contig117234|Mytilus_galloprovincialis|GA36D|Allele_2
AAA
>Contig117234|Mytilus_edulis|GA36E|Allele_1
AGA
>Contig117234|Mytilus_edulis|GA36E|Allele_2
AGC
>Contig117234|Mytilus_edulis|GA36F|Allele_1
AGC
>Contig117234|Mytilus_edulis|GA36F|Allele_2
AGC
>Contig117234|Mytilus_edulis|GA36M|Allele_1
AGC
>Contig117234|Mytilus_edulis|GA36M|Allele_2
GGC
>Contig117234|Mytilus_edulis|GA36N|Allele_1
AGC
>Contig117234|Mytilus_edulis|GA36N|Allele_2
AGC
>Contig11740|Mytilus_trossulus|GA36K|Allele_1
TATG
>Contig11740|Mytilus_trossulus|GA36K|Allele_2
TATG
>Contig11740|Mytilus_trossulus|GA36L|Allele_1
AATG
>Contig11740|Mytilus_trossulus|GA36L|Allele_2
AATG
>Contig11740|Mytilus_galloprovincialis|GA36A|Allele_1
TATG
>Contig11740|Mytilus_galloprovincialis|GA36A|Allele_2
TATG
>Contig11740|Mytilus_galloprovincialis|GA36B|Allele_1
AATG
>Contig11740|Mytilus_galloprovincialis|GA36B|Allele_2
TATG
>Contig11740|Mytilus_galloprovincialis|GA36C|Allele_1
AATA
>Contig11740|Mytilus_galloprovincialis|GA36C|Allele_2
AATG
>Contig11740|Mytilus_galloprovincialis|GA36D|Allele_1
AATG
>Contig11740|Mytilus_galloprovincialis|GA36D|Allele_2
AATG
>Contig11740|Mytilus_edulis|GA36E|Allele_1
AATG
>Contig11740|Mytilus_edulis|GA36E|Allele_2
AGTG
>Contig11740|Mytilus_edulis|GA36F|Allele_1
AATG
>Contig11740|Mytilus_edulis|GA36F|Allele_2
AGTG
>Contig11740|Mytilus_edulis|GA36M|Allele_1
AATG
>Contig11740|Mytilus_edulis|GA36M|Allele_2
AATG
>Contig11740|Mytilus_edulis|GA36N|Allele_1
AACG
>Contig11740|Mytilus_edulis|GA36N|Allele_2
AATG
>Contig11774|Mytilus_trossulus|GA36K|Allele_1
GATATC
>Contig11774|Mytilus_trossulus|GA36K|Allele_2
GATCTC
>Contig11774|Mytilus_trossulus|GA36L|Allele_1
AATCTC
>Contig11774|Mytilus_trossulus|GA36L|Allele_2
GATCTT
>Contig11774|Mytilus_galloprovincialis|GA36A|Allele_1
AATATC
>Contig11774|Mytilus_galloprovincialis|GA36A|Allele_2
GATCTC
>Contig11774|Mytilus_galloprovincialis|GA36B|Allele_1
GACATT
>Contig11774|Mytilus_galloprovincialis|GA36B|Allele_2
GATATT
>Contig11774|Mytilus_galloprovincialis|GA36C|Allele_1
AACATT
>Contig11774|Mytilus_galloprovincialis|GA36C|Allele_2
GCTATT
>Contig11774|Mytilus_galloprovincialis|GA36D|Allele_1
GACATT
>Contig11774|Mytilus_galloprovincialis|GA36D|Allele_2
GATATT
>Contig11774|Mytilus_edulis|GA36E|Allele_1
GATAAC
>Contig11774|Mytilus_edulis|GA36E|Allele_2
GATCTC
>Contig11774|Mytilus_edulis|GA36F|Allele_1
AATATC
>Contig11774|Mytilus_edulis|GA36F|Allele_2
GATATT
>Contig11774|Mytilus_edulis|GA36M|Allele_1
GATATC
>Contig11774|Mytilus_edulis|GA36M|Allele_2
GATATC
>Contig11774|Mytilus_edulis|GA36N|Allele_1
GATATC
>Contig11774|Mytilus_edulis|GA36N|Allele_2
GATATC
>Contig11777|Mytilus_trossulus|GA36K|Allele_1
GAGAACAGACCCTTTAAGTTACAAG
>Contig11777|Mytilus_trossulus|GA36K|Allele_2
GAGGGTAGACTCTTTATGTTATAAT
>Contig11777|Mytilus_trossulus|GA36L|Allele_1
GAGAGCAGACTCTTTATGTTATAAG
>Contig11777|Mytilus_trossulus|GA36L|Allele_2
GAGAGCAGACTCTTTATGTTATAAG
>Contig11777|Mytilus_galloprovincialis|GA36A|Allele_1
GAGGGCAGACCATCTATGTTATAAG
>Contig11777|Mytilus_galloprovincialis|GA36A|Allele_2
GAGGGCAGAGTCTTTATGTTATAAG
>Contig11777|Mytilus_galloprovincialis|GA36B|Allele_1
GAGGGCAAACCCTTTATGTTATAAG
>Contig11777|Mytilus_galloprovincialis|GA36B|Allele_2
GAGGGCAGAGCCTTTATGTTATAAT
>Contig11777|Mytilus_galloprovincialis|GA36C|Allele_1
GAGGGCAGACTATTTATGTTATAAG
>Contig11777|Mytilus_galloprovincialis|GA36C|Allele_2
TAGGGCAGACTCTTTATGTTATAAG
>Contig11777|Mytilus_galloprovincialis|GA36D|Allele_1
TAGGGCAGACCATTTATGCTATAAG
>Contig11777|Mytilus_galloprovincialis|GA36D|Allele_2
TAGGGCAGGCTCTTTCTGTTATAAG
>Contig11777|Mytilus_edulis|GA36E|Allele_1
GAGAGCAGACCCTTTATGCTATAAG
>Contig11777|Mytilus_edulis|GA36E|Allele_2
GAGGGCAGACTCTTTATGTTATAAG
>Contig11777|Mytilus_edulis|GA36F|Allele_1
GAAAACAGACCACTCAAGCGACAAG
>Contig11777|Mytilus_edulis|GA36F|Allele_2
TGGGGTCGACTCTTTATGTTATGTG
>Contig11777|Mytilus_edulis|GA36M|Allele_1
GAGGGCAGACCCTTTATACTATAAG
>Contig11777|Mytilus_edulis|GA36M|Allele_2
GAGGGCAGACCCTTTATGTTGTAAG
>Contig11777|Mytilus_edulis|GA36N|Allele_1
GAGGGCAGACCCTCTATGTTATAAG
>Contig11777|Mytilus_edulis|GA36N|Allele_2
GAGGGCAGAGTCTTTATGTTATAAG
>Contig118078|Mytilus_trossulus|GA36K|Allele_1
TA
>Contig118078|Mytilus_trossulus|GA36K|Allele_2
TT
>Contig118078|Mytilus_trossulus|GA36L|Allele_1
TA
>Contig118078|Mytilus_trossulus|GA36L|Allele_2
TA
>Contig118078|Mytilus_galloprovincialis|GA36A|Allele_1
GA
>Contig118078|Mytilus_galloprovincialis|GA36A|Allele_2
TA
>Contig118078|Mytilus_galloprovincialis|GA36B|Allele_1
TA
>Contig118078|Mytilus_galloprovincialis|GA36B|Allele_2
TT
>Contig118078|Mytilus_galloprovincialis|GA36C|Allele_1
TA
>Contig118078|Mytilus_galloprovincialis|GA36C|Allele_2
TA
>Contig118078|Mytilus_galloprovincialis|GA36D|Allele_1
TA
>Contig118078|Mytilus_galloprovincialis|GA36D|Allele_2
TT
>Contig118078|Mytilus_edulis|GA36E|Allele_1
TA
>Contig118078|Mytilus_edulis|GA36E|Allele_2
TT
>Contig118078|Mytilus_edulis|GA36F|Allele_1
TA
>Contig118078|Mytilus_edulis|GA36F|Allele_2
TT
>Contig118078|Mytilus_edulis|GA36M|Allele_1
TA
>Contig118078|Mytilus_edulis|GA36M|Allele_2
TA
>Contig118078|Mytilus_edulis|GA36N|Allele_1
TA
>Contig118078|Mytilus_edulis|GA36N|Allele_2
TA
>Contig11841|Mytilus_trossulus|GA36K|Allele_1
ACCCTCCAAAAAATCCC
>Contig11841|Mytilus_trossulus|GA36K|Allele_2
ACCCTTCCGTTTCTTCT
>Contig11841|Mytilus_trossulus|GA36L|Allele_1
ACCCTCCAAATACTTCC
>Contig11841|Mytilus_trossulus|GA36L|Allele_2
ACCTTTCCGTTACTTCC
>Contig11841|Mytilus_galloprovincialis|GA36A|Allele_1
ACCCTTCAATTACTTCC
>Contig11841|Mytilus_galloprovincialis|GA36A|Allele_2
GCCTTTCAATTACTTCT
>Contig11841|Mytilus_galloprovincialis|GA36B|Allele_1
ACCCTTCAATTACTTCC
>Contig11841|Mytilus_galloprovincialis|GA36B|Allele_2
ACCTTTCAATTACTTCC
>Contig11841|Mytilus_galloprovincialis|GA36C|Allele_1
ACCCTCCAAAAAATCAC
>Contig11841|Mytilus_galloprovincialis|GA36C|Allele_2
GTTTTTCCGTTTCTTCC
>Contig11841|Mytilus_galloprovincialis|GA36D|Allele_1
GCCCTTCAATTACTTAC
>Contig11841|Mytilus_galloprovincialis|GA36D|Allele_2
GCCCTTCAATTACTTAC
>Contig11841|Mytilus_edulis|GA36E|Allele_1
GCCCTTCAATTACCTAC
>Contig11841|Mytilus_edulis|GA36E|Allele_2
GCCCTTTAATTACTTAC
>Contig11841|Mytilus_edulis|GA36F|Allele_1
GCCCTTCAATTACTTCC
>Contig11841|Mytilus_edulis|GA36F|Allele_2
GCCCTTCAATTACTTCT
>Contig11841|Mytilus_edulis|GA36M|Allele_1
GCCCCTCAATTACTTAC
>Contig11841|Mytilus_edulis|GA36M|Allele_2
GCCCTTTAATTACTTAC
>Contig11841|Mytilus_edulis|GA36N|Allele_1
GCCCTTCAATTACTTAC
>Contig11841|Mytilus_edulis|GA36N|Allele_2
GCCCTTCAATTACTTAC
>Contig1186|Mytilus_trossulus|GA36K|Allele_1
GCA
>Contig1186|Mytilus_trossulus|GA36K|Allele_2
GCG
>Contig1186|Mytilus_trossulus|GA36L|Allele_1
TCG
>Contig1186|Mytilus_trossulus|GA36L|Allele_2
TCG
>Contig1186|Mytilus_galloprovincialis|GA36A|Allele_1
GCA
>Contig1186|Mytilus_galloprovincialis|GA36A|Allele_2
GCG
>Contig1186|Mytilus_galloprovincialis|GA36B|Allele_1
GCG
>Contig1186|Mytilus_galloprovincialis|GA36B|Allele_2
GTG
>Contig1186|Mytilus_galloprovincialis|GA36C|Allele_1
GCG
>Contig1186|Mytilus_galloprovincialis|GA36C|Allele_2
GCG
>Contig1186|Mytilus_galloprovincialis|GA36D|Allele_1
GCA
>Contig1186|Mytilus_galloprovincialis|GA36D|Allele_2
TCG
>Contig1186|Mytilus_edulis|GA36E|Allele_1
GCA
>Contig1186|Mytilus_edulis|GA36E|Allele_2
GCG
>Contig1186|Mytilus_edulis|GA36F|Allele_1
GCG
>Contig1186|Mytilus_edulis|GA36F|Allele_2
GCG
>Contig1186|Mytilus_edulis|GA36M|Allele_1
GCG
>Contig1186|Mytilus_edulis|GA36M|Allele_2
TCG
>Contig1186|Mytilus_edulis|GA36N|Allele_1
GCG
>Contig1186|Mytilus_edulis|GA36N|Allele_2
GCG
>Contig11875|Mytilus_trossulus|GA36K|Allele_1
TATTCAGACTTTGCTAACCAGTCTA
>Contig11875|Mytilus_trossulus|GA36K|Allele_2
TGTTCAGCCTTTGTTAACCAGTCTA
>Contig11875|Mytilus_trossulus|GA36L|Allele_1
TGCTCAGCCATTACTAACCAGCCTA
>Contig11875|Mytilus_trossulus|GA36L|Allele_2
TGTTTGGCCTTTGCTAATTAGCCTG
>Contig11875|Mytilus_galloprovincialis|GA36A|Allele_1
TGCACAGCCTTTGCTAACCAGCCCA
>Contig11875|Mytilus_galloprovincialis|GA36A|Allele_2
TGTTCAGCCTTTGCTAACCTGTTTG
>Contig11875|Mytilus_galloprovincialis|GA36B|Allele_1
TGTACGACCATTGCTAACCAATCCA
>Contig11875|Mytilus_galloprovincialis|GA36B|Allele_2
TGTTCGACCATTGCTTGCCAATCCA
>Contig11875|Mytilus_galloprovincialis|GA36C|Allele_1
TGTTCAGCCTTCACTAACCAACCTA
>Contig11875|Mytilus_galloprovincialis|GA36C|Allele_2
TGTTCGGCCTTTGCTAACCAGTCTG
>Contig11875|Mytilus_galloprovincialis|GA36D|Allele_1
TGTTCAGACTTTACTAACCAGCCTA
>Contig11875|Mytilus_galloprovincialis|GA36D|Allele_2
TGTTCGGCCTTTGTTAACCAGTCTA
>Contig11875|Mytilus_edulis|GA36E|Allele_1
CGCACGGCCTCTACTAACCAGCCTA
>Contig11875|Mytilus_edulis|GA36E|Allele_2
TGTTTGGCCTTTGCTAACCTGCCTA
>Contig11875|Mytilus_edulis|GA36F|Allele_1
TATTCGGCCTCTGCTAACCAGCCTA
>Contig11875|Mytilus_edulis|GA36F|Allele_2
TGTTTGGCTTTTGCTAACTTGCCTA
>Contig11875|Mytilus_edulis|GA36M|Allele_1
TGTTCAGCCTTTGCCAACCAGCCTA
>Contig11875|Mytilus_edulis|GA36M|Allele_2
TGTTCGGCCTTTGCTAACCAGCCTA
>Contig11875|Mytilus_edulis|GA36N|Allele_1
TGCACAGCCTCTACTAACCAACCTA
>Contig11875|Mytilus_edulis|GA36N|Allele_2
TGTTCGGCCTCTGTTAATCTGCCTA
>Contig11885|Mytilus_trossulus|GA36K|Allele_1
TCAGCGTTACCA
>Contig11885|Mytilus_trossulus|GA36K|Allele_2
TTAGTGTTACTA
>Contig11885|Mytilus_trossulus|GA36L|Allele_1
TTAGCGTTACCA
>Contig11885|Mytilus_trossulus|GA36L|Allele_2
TTTGTGTTACTA
>Contig11885|Mytilus_galloprovincialis|GA36A|Allele_1
TTAGCGTGACCA
>Contig11885|Mytilus_galloprovincialis|GA36A|Allele_2
TTAGCGTTACCG
>Contig11885|Mytilus_galloprovincialis|GA36B|Allele_1
TTAGCATTACCA
>Contig11885|Mytilus_galloprovincialis|GA36B|Allele_2
TTAGTGTTACCA
>Contig11885|Mytilus_galloprovincialis|GA36C|Allele_1
TTAGCGTTACCA
>Contig11885|Mytilus_galloprovincialis|GA36C|Allele_2
TTAGCGTTCTTA
>Contig11885|Mytilus_galloprovincialis|GA36D|Allele_1
TTAGCGTTACCA
>Contig11885|Mytilus_galloprovincialis|GA36D|Allele_2
TTAGTGTTACCA
>Contig11885|Mytilus_edulis|GA36E|Allele_1
TTAGCGTTACCA
>Contig11885|Mytilus_edulis|GA36E|Allele_2
TTAGTGTTACTA
>Contig11885|Mytilus_edulis|GA36F|Allele_1
TTACCGTTACCA
>Contig11885|Mytilus_edulis|GA36F|Allele_2
TTAGCGTTACCA
>Contig11885|Mytilus_edulis|GA36M|Allele_1
TTAGCGTTACCA
>Contig11885|Mytilus_edulis|GA36M|Allele_2
TTAGCGTTATCA
>Contig11885|Mytilus_edulis|GA36N|Allele_1
CCTCCGGTACCA
>Contig11885|Mytilus_edulis|GA36N|Allele_2
TCTGCGTTCTTA
>Contig11897|Mytilus_trossulus|GA36K|Allele_1
TAGGTTTTCGGAAGCTA
>Contig11897|Mytilus_trossulus|GA36K|Allele_2
TAGGTTTTCGGAAGCTA
>Contig11897|Mytilus_trossulus|GA36L|Allele_1
TAGAATTACGGGAACTA
>Contig11897|Mytilus_trossulus|GA36L|Allele_2
TAGGATTTCGGGAGCTA
>Contig11897|Mytilus_galloprovincialis|GA36A|Allele_1
TAAGTTTTCGGAAGCTA
>Contig11897|Mytilus_galloprovincialis|GA36A|Allele_2
TGGGTTTTTGGAAGCTA
>Contig11897|Mytilus_galloprovincialis|GA36B|Allele_1
CAGAATTACGAAAGCTA
>Contig11897|Mytilus_galloprovincialis|GA36B|Allele_2
TGGGTTTTCGGGAGCTA
>Contig11897|Mytilus_galloprovincialis|GA36C|Allele_1
TAGGTTTTCAGAAGCTA
>Contig11897|Mytilus_galloprovincialis|GA36C|Allele_2
TGGGTTTTCGGAAGCTA
>Contig11897|Mytilus_galloprovincialis|GA36D|Allele_1
TGGGTTTTCGGAAGCAA
>Contig11897|Mytilus_galloprovincialis|GA36D|Allele_2
TGGGTTTTCGGACGCTA
>Contig11897|Mytilus_edulis|GA36E|Allele_1
TAGAATTACGGAAAATA
>Contig11897|Mytilus_edulis|GA36E|Allele_2
TAGGTTTTTGGGAGCTA
>Contig11897|Mytilus_edulis|GA36F|Allele_1
TAGGTCCTCGGAAGCTA
>Contig11897|Mytilus_edulis|GA36F|Allele_2
TGGGTTTTTGGAAGCTT
>Contig11897|Mytilus_edulis|GA36M|Allele_1
TAGGTCTTCGGAAGCTA
>Contig11897|Mytilus_edulis|GA36M|Allele_2
TGGGTTTTTGGAAGCTT
>Contig11897|Mytilus_edulis|GA36N|Allele_1
TAGGTTTTCGGAAGCTA
>Contig11897|Mytilus_edulis|GA36N|Allele_2
TGGGTTTTCGGAAGCTA
>Contig1192|Mytilus_trossulus|GA36K|Allele_1
ACC
>Contig1192|Mytilus_trossulus|GA36K|Allele_2
ACC
>Contig1192|Mytilus_trossulus|GA36L|Allele_1
ACC
>Contig1192|Mytilus_trossulus|GA36L|Allele_2
ATC
>Contig1192|Mytilus_galloprovincialis|GA36A|Allele_1
ACC
>Contig1192|Mytilus_galloprovincialis|GA36A|Allele_2
ACC
>Contig1192|Mytilus_galloprovincialis|GA36B|Allele_1
ACC
>Contig1192|Mytilus_galloprovincialis|GA36B|Allele_2
ACC
>Contig1192|Mytilus_galloprovincialis|GA36C|Allele_1
ACC
>Contig1192|Mytilus_galloprovincialis|GA36C|Allele_2
ATC
>Contig1192|Mytilus_galloprovincialis|GA36D|Allele_1
ACC
>Contig1192|Mytilus_galloprovincialis|GA36D|Allele_2
ACC
>Contig1192|Mytilus_edulis|GA36E|Allele_1
ACC
>Contig1192|Mytilus_edulis|GA36E|Allele_2
GCC
>Contig1192|Mytilus_edulis|GA36F|Allele_1
ACC
>Contig1192|Mytilus_edulis|GA36F|Allele_2
ACC
>Contig1192|Mytilus_edulis|GA36M|Allele_1
ACC
>Contig1192|Mytilus_edulis|GA36M|Allele_2
ACT
>Contig1192|Mytilus_edulis|GA36N|Allele_1
ACC
>Contig1192|Mytilus_edulis|GA36N|Allele_2
ACC
>Contig11929|Mytilus_trossulus|GA36K|Allele_1
AAC
>Contig11929|Mytilus_trossulus|GA36K|Allele_2
GGC
>Contig11929|Mytilus_trossulus|GA36L|Allele_1
GAT
>Contig11929|Mytilus_trossulus|GA36L|Allele_2
GGT
>Contig11929|Mytilus_galloprovincialis|GA36A|Allele_1
GAC
>Contig11929|Mytilus_galloprovincialis|GA36A|Allele_2
GAC
>Contig11929|Mytilus_galloprovincialis|GA36B|Allele_1
GAC
>Contig11929|Mytilus_galloprovincialis|GA36B|Allele_2
GGC
>Contig11929|Mytilus_galloprovincialis|GA36C|Allele_1
AGC
>Contig11929|Mytilus_galloprovincialis|GA36C|Allele_2
GGT
>Contig11929|Mytilus_galloprovincialis|GA36D|Allele_1
AGC
>Contig11929|Mytilus_galloprovincialis|GA36D|Allele_2
GGT
>Contig11929|Mytilus_edulis|GA36E|Allele_1
AGC
>Contig11929|Mytilus_edulis|GA36E|Allele_2
GGC
>Contig11929|Mytilus_edulis|GA36F|Allele_1
GGC
>Contig11929|Mytilus_edulis|GA36F|Allele_2
GGC
>Contig11929|Mytilus_edulis|GA36M|Allele_1
GGC
>Contig11929|Mytilus_edulis|GA36M|Allele_2
GGC
>Contig11929|Mytilus_edulis|GA36N|Allele_1
GGC
>Contig11929|Mytilus_edulis|GA36N|Allele_2
GGC
>Contig11943|Mytilus_trossulus|GA36K|Allele_1
GAC
>Contig11943|Mytilus_trossulus|GA36K|Allele_2
GAC
>Contig11943|Mytilus_trossulus|GA36L|Allele_1
ATC
>Contig11943|Mytilus_trossulus|GA36L|Allele_2
GTC
>Contig11943|Mytilus_galloprovincialis|GA36A|Allele_1
GAC
>Contig11943|Mytilus_galloprovincialis|GA36A|Allele_2
GAC
>Contig11943|Mytilus_galloprovincialis|GA36B|Allele_1
GAC
>Contig11943|Mytilus_galloprovincialis|GA36B|Allele_2
GTC
>Contig11943|Mytilus_galloprovincialis|GA36C|Allele_1
ATC
>Contig11943|Mytilus_galloprovincialis|GA36C|Allele_2
ATC
>Contig11943|Mytilus_galloprovincialis|GA36D|Allele_1
ATC
>Contig11943|Mytilus_galloprovincialis|GA36D|Allele_2
ATC
>Contig11943|Mytilus_edulis|GA36E|Allele_1
GAC
>Contig11943|Mytilus_edulis|GA36E|Allele_2
GAC
>Contig11943|Mytilus_edulis|GA36F|Allele_1
AAC
>Contig11943|Mytilus_edulis|GA36F|Allele_2
GTT
>Contig11943|Mytilus_edulis|GA36M|Allele_1
GAC
>Contig11943|Mytilus_edulis|GA36M|Allele_2
GAC
>Contig11943|Mytilus_edulis|GA36N|Allele_1
AAC
>Contig11943|Mytilus_edulis|GA36N|Allele_2
GAC
>Contig11946|Mytilus_trossulus|GA36K|Allele_1
CGC
>Contig11946|Mytilus_trossulus|GA36K|Allele_2
CGC
>Contig11946|Mytilus_trossulus|GA36L|Allele_1
CGC
>Contig11946|Mytilus_trossulus|GA36L|Allele_2
CGC
>Contig11946|Mytilus_galloprovincialis|GA36A|Allele_1
CGC
>Contig11946|Mytilus_galloprovincialis|GA36A|Allele_2
CGC
>Contig11946|Mytilus_galloprovincialis|GA36B|Allele_1
CCC
>Contig11946|Mytilus_galloprovincialis|GA36B|Allele_2
CGC
>Contig11946|Mytilus_galloprovincialis|GA36C|Allele_1
CGC
>Contig11946|Mytilus_galloprovincialis|GA36C|Allele_2
CGC
>Contig11946|Mytilus_galloprovincialis|GA36D|Allele_1
CGC
>Contig11946|Mytilus_galloprovincialis|GA36D|Allele_2
CGC
>Contig11946|Mytilus_edulis|GA36E|Allele_1
CGA
>Contig11946|Mytilus_edulis|GA36E|Allele_2
CGC
>Contig11946|Mytilus_edulis|GA36F|Allele_1
CGC
>Contig11946|Mytilus_edulis|GA36F|Allele_2
TGC
>Contig11946|Mytilus_edulis|GA36M|Allele_1
CGC
>Contig11946|Mytilus_edulis|GA36M|Allele_2
CGC
>Contig11946|Mytilus_edulis|GA36N|Allele_1
CGC
>Contig11946|Mytilus_edulis|GA36N|Allele_2
TGC
>Contig11949|Mytilus_trossulus|GA36K|Allele_1
AAT
>Contig11949|Mytilus_trossulus|GA36K|Allele_2
GGT
>Contig11949|Mytilus_trossulus|GA36L|Allele_1
GGT
>Contig11949|Mytilus_trossulus|GA36L|Allele_2
GGT
>Contig11949|Mytilus_galloprovincialis|GA36A|Allele_1
AGT
>Contig11949|Mytilus_galloprovincialis|GA36A|Allele_2
GGT
>Contig11949|Mytilus_galloprovincialis|GA36B|Allele_1
AAA
>Contig11949|Mytilus_galloprovincialis|GA36B|Allele_2
GGT
>Contig11949|Mytilus_galloprovincialis|GA36C|Allele_1
GGT
>Contig11949|Mytilus_galloprovincialis|GA36C|Allele_2
GGT
>Contig11949|Mytilus_galloprovincialis|GA36D|Allele_1
GGT
>Contig11949|Mytilus_galloprovincialis|GA36D|Allele_2
GGT
>Contig11949|Mytilus_edulis|GA36E|Allele_1
GGA
>Contig11949|Mytilus_edulis|GA36E|Allele_2
GGT
>Contig11949|Mytilus_edulis|GA36F|Allele_1
GGT
>Contig11949|Mytilus_edulis|GA36F|Allele_2
GGT
>Contig11949|Mytilus_edulis|GA36M|Allele_1
GAA
>Contig11949|Mytilus_edulis|GA36M|Allele_2
GGT
>Contig11949|Mytilus_edulis|GA36N|Allele_1
GAT
>Contig11949|Mytilus_edulis|GA36N|Allele_2
GGT
>Contig1198|Mytilus_trossulus|GA36K|Allele_1
AACGA
>Contig1198|Mytilus_trossulus|GA36K|Allele_2
GACGG
>Contig1198|Mytilus_trossulus|GA36L|Allele_1
AACGA
>Contig1198|Mytilus_trossulus|GA36L|Allele_2
GCCGA
>Contig1198|Mytilus_galloprovincialis|GA36A|Allele_1
GACGA
>Contig1198|Mytilus_galloprovincialis|GA36A|Allele_2
GACGA
>Contig1198|Mytilus_galloprovincialis|GA36B|Allele_1
GACAG
>Contig1198|Mytilus_galloprovincialis|GA36B|Allele_2
GCTGG
>Contig1198|Mytilus_galloprovincialis|GA36C|Allele_1
GACAA
>Contig1198|Mytilus_galloprovincialis|GA36C|Allele_2
GCCGG
>Contig1198|Mytilus_galloprovincialis|GA36D|Allele_1
GACAA
>Contig1198|Mytilus_galloprovincialis|GA36D|Allele_2
GCCGG
>Contig1198|Mytilus_edulis|GA36E|Allele_1
GCCGG
>Contig1198|Mytilus_edulis|GA36E|Allele_2
GCCGG
>Contig1198|Mytilus_edulis|GA36F|Allele_1
AACGA
>Contig1198|Mytilus_edulis|GA36F|Allele_2
GCCGG
>Contig1198|Mytilus_edulis|GA36M|Allele_1
GCCAG
>Contig1198|Mytilus_edulis|GA36M|Allele_2
GCCGG
>Contig1198|Mytilus_edulis|GA36N|Allele_1
GCCGG
>Contig1198|Mytilus_edulis|GA36N|Allele_2
GCTGG
>Contig12030|Mytilus_trossulus|GA36K|Allele_1
CATCTAACAATCAAAGGTCAGAA
>Contig12030|Mytilus_trossulus|GA36K|Allele_2
TATCTCACACTCACAGGTCAGAA
>Contig12030|Mytilus_trossulus|GA36L|Allele_1
CATCTAACAATCACAGGACAAAA
>Contig12030|Mytilus_trossulus|GA36L|Allele_2
CATCTCGCACTCGCTGGTCAGGA
>Contig12030|Mytilus_galloprovincialis|GA36A|Allele_1
CATCTAACAATCAAAGGTCAGAA
>Contig12030|Mytilus_galloprovincialis|GA36A|Allele_2
CATCTCATAATCAAAGGTCAGGA
>Contig12030|Mytilus_galloprovincialis|GA36B|Allele_1
CATCTAACAATCAAAGGTCAGAA
>Contig12030|Mytilus_galloprovincialis|GA36B|Allele_2
TATCTCACGCTCACAGGTCAGAA
>Contig12030|Mytilus_galloprovincialis|GA36C|Allele_1
TATCTAGCAACCGCTGGACAAGA
>Contig12030|Mytilus_galloprovincialis|GA36C|Allele_2
TGTCTCGCAATCGCTGGACAAGA
>Contig12030|Mytilus_galloprovincialis|GA36D|Allele_1
TATCTCACAATCACAGGTCAGGA
>Contig12030|Mytilus_galloprovincialis|GA36D|Allele_2
TATCTCACAATCACTGGTCGGGT
>Contig12030|Mytilus_edulis|GA36E|Allele_1
CATCTAACAATCACAGGACAAAA
>Contig12030|Mytilus_edulis|GA36E|Allele_2
TATCTCGCACTCGCTGGTCAGGA
>Contig12030|Mytilus_edulis|GA36F|Allele_1
CATCCAACAATCAAAAGTCAGAA
>Contig12030|Mytilus_edulis|GA36F|Allele_2
CATTTCACACTTACAGGTTAGGA
>Contig12030|Mytilus_edulis|GA36M|Allele_1
CATCTAACAATCAAAGGTCAGAA
>Contig12030|Mytilus_edulis|GA36M|Allele_2
CATCTCACAATCACTGGTCGGGA
>Contig12030|Mytilus_edulis|GA36N|Allele_1
CACCTAACAATCACAGATCAGAA
>Contig12030|Mytilus_edulis|GA36N|Allele_2
TATCTCATACTCACAGGTCAGAA
>Contig12041|Mytilus_trossulus|GA36K|Allele_1
AG
>Contig12041|Mytilus_trossulus|GA36K|Allele_2
AG
>Contig12041|Mytilus_trossulus|GA36L|Allele_1
AG
>Contig12041|Mytilus_trossulus|GA36L|Allele_2
GG
>Contig12041|Mytilus_galloprovincialis|GA36A|Allele_1
AG
>Contig12041|Mytilus_galloprovincialis|GA36A|Allele_2
AG
>Contig12041|Mytilus_galloprovincialis|GA36B|Allele_1
AG
>Contig12041|Mytilus_galloprovincialis|GA36B|Allele_2
AG
>Contig12041|Mytilus_galloprovincialis|GA36C|Allele_1
GG
>Contig12041|Mytilus_galloprovincialis|GA36C|Allele_2
GG
>Contig12041|Mytilus_galloprovincialis|GA36D|Allele_1
GA
>Contig12041|Mytilus_galloprovincialis|GA36D|Allele_2
GG
>Contig12041|Mytilus_edulis|GA36E|Allele_1
GG
>Contig12041|Mytilus_edulis|GA36E|Allele_2
GG
>Contig12041|Mytilus_edulis|GA36F|Allele_1
GA
>Contig12041|Mytilus_edulis|GA36F|Allele_2
GG
>Contig12041|Mytilus_edulis|GA36M|Allele_1
GG
>Contig12041|Mytilus_edulis|GA36M|Allele_2
GG
>Contig12041|Mytilus_edulis|GA36N|Allele_1
GA
>Contig12041|Mytilus_edulis|GA36N|Allele_2
GA
>Contig12080|Mytilus_trossulus|GA36K|Allele_1
GAAAAGC
>Contig12080|Mytilus_trossulus|GA36K|Allele_2
GTAACGC
>Contig12080|Mytilus_trossulus|GA36L|Allele_1
GAAAAGC
>Contig12080|Mytilus_trossulus|GA36L|Allele_2
GTAACGC
>Contig12080|Mytilus_galloprovincialis|GA36A|Allele_1
GTAACGC
>Contig12080|Mytilus_galloprovincialis|GA36A|Allele_2
GTAACGC
>Contig12080|Mytilus_galloprovincialis|GA36B|Allele_1
GTAACGC
>Contig12080|Mytilus_galloprovincialis|GA36B|Allele_2
GTAACGC
>Contig12080|Mytilus_galloprovincialis|GA36C|Allele_1
GAAACGC
>Contig12080|Mytilus_galloprovincialis|GA36C|Allele_2
GAAACGC
>Contig12080|Mytilus_galloprovincialis|GA36D|Allele_1
GAAACGC
>Contig12080|Mytilus_galloprovincialis|GA36D|Allele_2
GTGACGC
>Contig12080|Mytilus_edulis|GA36E|Allele_1
GAAACGC
>Contig12080|Mytilus_edulis|GA36E|Allele_2
GTAGCTT
>Contig12080|Mytilus_edulis|GA36F|Allele_1
GTAACGC
>Contig12080|Mytilus_edulis|GA36F|Allele_2
GTGACGT
>Contig12080|Mytilus_edulis|GA36M|Allele_1
ATAAAGC
>Contig12080|Mytilus_edulis|GA36M|Allele_2
GTAGCTC
>Contig12080|Mytilus_edulis|GA36N|Allele_1
GTAACGC
>Contig12080|Mytilus_edulis|GA36N|Allele_2
GTGGCTC
>Contig12081|Mytilus_trossulus|GA36K|Allele_1
TCCACGCGCGCATACGGGTAAGCATTCCTAATCAGGGGCG
>Contig12081|Mytilus_trossulus|GA36K|Allele_2
TCTACGTGTGCATACGGGTCAGCTTTCCTAGTTAGGGGCG
>Contig12081|Mytilus_trossulus|GA36L|Allele_1
ACCACGTGCACATACAAGTAAGCTATCCTAGCTAGGGGCG
>Contig12081|Mytilus_trossulus|GA36L|Allele_2
ACTACGTGCGTATACGGGTAAGCTTTCCTTGCTGGGGGCG
>Contig12081|Mytilus_galloprovincialis|GA36A|Allele_1
ACTACGTGCGCGTAAGGGCAAGAATTACTAGCTAGGAGCA
>Contig12081|Mytilus_galloprovincialis|GA36A|Allele_2
ACTACGTGCGCGTACGGGCAAGCTTTACTTGTTGGGAGCA
>Contig12081|Mytilus_galloprovincialis|GA36B|Allele_1
ACTACGCGCGCATACGGGTAAAAATTCCCAACCAGGAGCG
>Contig12081|Mytilus_galloprovincialis|GA36B|Allele_2
TCTGCGCGTGCATACGGGTACGCTTTCCTTGTTAGGGGCG
>Contig12081|Mytilus_galloprovincialis|GA36C|Allele_1
ACCACGCACACAGAAGGGCAAGCTTTACTAGCTAGGAACA
>Contig12081|Mytilus_galloprovincialis|GA36C|Allele_2
ATTATGTGTGCGTACGGTCAAGCTTTCTTAGTTAGGAGCG
>Contig12081|Mytilus_galloprovincialis|GA36D|Allele_1
ACTACGCGCGCATACGGGCAAGAATTCCCAGTTAGGGACG
>Contig12081|Mytilus_galloprovincialis|GA36D|Allele_2
ACTATGTGCGTGTACGGTTCAGCTTTCCTAGTTGGGGGCG
>Contig12081|Mytilus_edulis|GA36E|Allele_1
ACCATGCGCGTATTCGGGTCAGCTTACCCAATTAAGAACA
>Contig12081|Mytilus_edulis|GA36E|Allele_2
ACCATGCGCGTATTCGGGTCAGCTTTCCTTGTTAGGGGCG
>Contig12081|Mytilus_edulis|GA36F|Allele_1
ACTACACGCGCATAAGGGCAAGCTTAACTAGCTAGGAGCA
>Contig12081|Mytilus_edulis|GA36F|Allele_2
ACTACGTGCGTGTTCGGTTCAGCTTTACTAGTTAGGAGCA
>Contig12081|Mytilus_edulis|GA36M|Allele_1
ACTACGCGCACAGAAAGGCAAGCTATACTAGCTAAGGGCG
>Contig12081|Mytilus_edulis|GA36M|Allele_2
TCTATGCGCGTATTCGGGTCAGCTTTCTTAGTTGGGGGTG
>Contig12081|Mytilus_edulis|GA36N|Allele_1
ACCACGCGCGCATACAAGTAAGAATTCCCAGCCAGAAACG
>Contig12081|Mytilus_edulis|GA36N|Allele_2
ACCACGTGCGTATACGGGTAAGCATTCCTTGCTAGGGGCG
>Contig12084|Mytilus_trossulus|GA36K|Allele_1
ATACT
>Contig12084|Mytilus_trossulus|GA36K|Allele_2
GTATT
>Contig12084|Mytilus_trossulus|GA36L|Allele_1
ATACT
>Contig12084|Mytilus_trossulus|GA36L|Allele_2
ATATT
>Contig12084|Mytilus_galloprovincialis|GA36A|Allele_1
ATACT
>Contig12084|Mytilus_galloprovincialis|GA36A|Allele_2
GTACT
>Contig12084|Mytilus_galloprovincialis|GA36B|Allele_1
ATACT
>Contig12084|Mytilus_galloprovincialis|GA36B|Allele_2
GTACT
>Contig12084|Mytilus_galloprovincialis|GA36C|Allele_1
ATACT
>Contig12084|Mytilus_galloprovincialis|GA36C|Allele_2
ATACT
>Contig12084|Mytilus_galloprovincialis|GA36D|Allele_1
ATACT
>Contig12084|Mytilus_galloprovincialis|GA36D|Allele_2
GTACT
>Contig12084|Mytilus_edulis|GA36E|Allele_1
ACTTC
>Contig12084|Mytilus_edulis|GA36E|Allele_2
ACTTC
>Contig12084|Mytilus_edulis|GA36F|Allele_1
ACTTC
>Contig12084|Mytilus_edulis|GA36F|Allele_2
ACTTC
>Contig12084|Mytilus_edulis|GA36M|Allele_1
ACTTC
>Contig12084|Mytilus_edulis|GA36M|Allele_2
ACTTC
>Contig12084|Mytilus_edulis|GA36N|Allele_1
ACTTC
>Contig12084|Mytilus_edulis|GA36N|Allele_2
ACTTC
>Contig12129|Mytilus_trossulus|GA36K|Allele_1
CTCTAC
>Contig12129|Mytilus_trossulus|GA36K|Allele_2
CTCTAC
>Contig12129|Mytilus_trossulus|GA36L|Allele_1
CCCTAC
>Contig12129|Mytilus_trossulus|GA36L|Allele_2
TTCTAC
>Contig12129|Mytilus_galloprovincialis|GA36A|Allele_1
CCCTAC
>Contig12129|Mytilus_galloprovincialis|GA36A|Allele_2
CTTTAC
>Contig12129|Mytilus_galloprovincialis|GA36B|Allele_1
CCCTAC
>Contig12129|Mytilus_galloprovincialis|GA36B|Allele_2
CTCTAT
>Contig12129|Mytilus_galloprovincialis|GA36C|Allele_1
CCCCAC
>Contig12129|Mytilus_galloprovincialis|GA36C|Allele_2
CTTTAT
>Contig12129|Mytilus_galloprovincialis|GA36D|Allele_1
CTCTAC
>Contig12129|Mytilus_galloprovincialis|GA36D|Allele_2
CTTTAC
>Contig12129|Mytilus_edulis|GA36E|Allele_1
CTCTAC
>Contig12129|Mytilus_edulis|GA36E|Allele_2
CTCTAC
>Contig12129|Mytilus_edulis|GA36F|Allele_1
CTCTAC
>Contig12129|Mytilus_edulis|GA36F|Allele_2
CTCTTC
>Contig12129|Mytilus_edulis|GA36M|Allele_1
CCCTAC
>Contig12129|Mytilus_edulis|GA36M|Allele_2
CTCTAC
>Contig12129|Mytilus_edulis|GA36N|Allele_1
CTCTAC
>Contig12129|Mytilus_edulis|GA36N|Allele_2
TTCTAC
>Contig12144|Mytilus_trossulus|GA36K|Allele_1
AATCACCTCACAAA
>Contig12144|Mytilus_trossulus|GA36K|Allele_2
AATCCCCTCGCAAA
>Contig12144|Mytilus_trossulus|GA36L|Allele_1
AACCCCCCCACAAA
>Contig12144|Mytilus_trossulus|GA36L|Allele_2
AATCCTCTCGCAAA
>Contig12144|Mytilus_galloprovincialis|GA36A|Allele_1
AATCCCCTCACAAA
>Contig12144|Mytilus_galloprovincialis|GA36A|Allele_2
AATCCCCTTGCACA
>Contig12144|Mytilus_galloprovincialis|GA36B|Allele_1
AATCACCTCACAAA
>Contig12144|Mytilus_galloprovincialis|GA36B|Allele_2
GATCCCCTCGCAAA
>Contig12144|Mytilus_galloprovincialis|GA36C|Allele_1
AATCCCCTCGCAAA
>Contig12144|Mytilus_galloprovincialis|GA36C|Allele_2
AATCCCCTCGCAAA
>Contig12144|Mytilus_galloprovincialis|GA36D|Allele_1
AATCACCTCACAAA
>Contig12144|Mytilus_galloprovincialis|GA36D|Allele_2
AATCCCCTCGCAAA
>Contig12144|Mytilus_edulis|GA36E|Allele_1
AACCACCCCACAAA
>Contig12144|Mytilus_edulis|GA36E|Allele_2
AATCATCTCACTAA
>Contig12144|Mytilus_edulis|GA36F|Allele_1
AACCCTCCCACAAA
>Contig12144|Mytilus_edulis|GA36F|Allele_2
ACCCCTCCCACTAA
>Contig12144|Mytilus_edulis|GA36M|Allele_1
ACCCCTCCCACAAA
>Contig12144|Mytilus_edulis|GA36M|Allele_2
ACCTCTTCCACAAA
>Contig12144|Mytilus_edulis|GA36N|Allele_1
AACCCTCCCATTAA
>Contig12144|Mytilus_edulis|GA36N|Allele_2
AACCCTCTCATTAG
>Contig1217|Mytilus_trossulus|GA36K|Allele_1
CGCACACCGCAGTTGGATATTA
>Contig1217|Mytilus_trossulus|GA36K|Allele_2
CGCATATCGTAGTTGGATGTTA
>Contig1217|Mytilus_trossulus|GA36L|Allele_1
CGCACACCACAGTTAGATAATA
>Contig1217|Mytilus_trossulus|GA36L|Allele_2
CGCATATCGCATTTGGATATTA
>Contig1217|Mytilus_galloprovincialis|GA36A|Allele_1
CACACCTCACAGATGAATATTA
>Contig1217|Mytilus_galloprovincialis|GA36A|Allele_2
CACACCTCATAGTTGAATATTA
>Contig1217|Mytilus_galloprovincialis|GA36B|Allele_1
CGCATATCGCAGTTGGATATTA
>Contig1217|Mytilus_galloprovincialis|GA36B|Allele_2
CGCATATCGCTGTTGGATATTT
>Contig1217|Mytilus_galloprovincialis|GA36C|Allele_1
CACACACCGCAGTTAGATATTA
>Contig1217|Mytilus_galloprovincialis|GA36C|Allele_2
CGCATCTCGTAGTTGGGTATTA
>Contig1217|Mytilus_galloprovincialis|GA36D|Allele_1
CACACATCACAGTTGGATATTA
>Contig1217|Mytilus_galloprovincialis|GA36D|Allele_2
CGCATCTCGTAGTTGGATGTTA
>Contig1217|Mytilus_edulis|GA36E|Allele_1
CACACATCACAGTAGGATATTA
>Contig1217|Mytilus_edulis|GA36E|Allele_2
TACCCCTTATTTTTGGGTATTA
>Contig1217|Mytilus_edulis|GA36F|Allele_1
CGCACATCACAGTTAGGGAACA
>Contig1217|Mytilus_edulis|GA36F|Allele_2
CGTATATCGTATTTGGGTATTA
>Contig1217|Mytilus_edulis|GA36M|Allele_1
CACACATCACAGTTGGATATTA
>Contig1217|Mytilus_edulis|GA36M|Allele_2
CGCATCTCGCAGTTGGATATTA
>Contig1217|Mytilus_edulis|GA36N|Allele_1
CACACCTCACAGTTGAATATTA
>Contig1217|Mytilus_edulis|GA36N|Allele_2
CACACCTCATAGTTGGATGTTA
>Contig12264|Mytilus_trossulus|GA36K|Allele_1
TCGGAAGA
>Contig12264|Mytilus_trossulus|GA36K|Allele_2
TCTGAAGA
>Contig12264|Mytilus_trossulus|GA36L|Allele_1
TCGGAAGA
>Contig12264|Mytilus_trossulus|GA36L|Allele_2
TCTGAAGA
>Contig12264|Mytilus_galloprovincialis|GA36A|Allele_1
TCGGAAGA
>Contig12264|Mytilus_galloprovincialis|GA36A|Allele_2
TCGGAAGA
>Contig12264|Mytilus_galloprovincialis|GA36B|Allele_1
CCGAAAGA
>Contig12264|Mytilus_galloprovincialis|GA36B|Allele_2
TCGGAAGA
>Contig12264|Mytilus_galloprovincialis|GA36C|Allele_1
CCGGAAGA
>Contig12264|Mytilus_galloprovincialis|GA36C|Allele_2
CCGGAAGA
>Contig12264|Mytilus_galloprovincialis|GA36D|Allele_1
CCGAAAGA
>Contig12264|Mytilus_galloprovincialis|GA36D|Allele_2
TCTGAAGA
>Contig12264|Mytilus_edulis|GA36E|Allele_1
TCGGAAAA
>Contig12264|Mytilus_edulis|GA36E|Allele_2
TCGGAAGA
>Contig12264|Mytilus_edulis|GA36F|Allele_1
TCGGAAGA
>Contig12264|Mytilus_edulis|GA36F|Allele_2
TCTGTAGA
>Contig12264|Mytilus_edulis|GA36M|Allele_1
TCGGAGGA
>Contig12264|Mytilus_edulis|GA36M|Allele_2
TTGGAGGC
>Contig12264|Mytilus_edulis|GA36N|Allele_1
TCGGAAAA
>Contig12264|Mytilus_edulis|GA36N|Allele_2
TCGGAAGA
>Contig1228|Mytilus_trossulus|GA36K|Allele_1
CCGATAAGAGACA
>Contig1228|Mytilus_trossulus|GA36K|Allele_2
CCGATACGAGGCG
>Contig1228|Mytilus_trossulus|GA36L|Allele_1
CCGATAAGAGACA
>Contig1228|Mytilus_trossulus|GA36L|Allele_2
CCGATACGAGGCG
>Contig1228|Mytilus_galloprovincialis|GA36A|Allele_1
CCGATACGAGGCA
>Contig1228|Mytilus_galloprovincialis|GA36A|Allele_2
CCGATACGAGGCA
>Contig1228|Mytilus_galloprovincialis|GA36B|Allele_1
CTGAAAAGAGGCG
>Contig1228|Mytilus_galloprovincialis|GA36B|Allele_2
CTGTTCCTAGGCG
>Contig1228|Mytilus_galloprovincialis|GA36C|Allele_1
CCGAAACGAGGCA
>Contig1228|Mytilus_galloprovincialis|GA36C|Allele_2
CCGATCCGAGGCG
>Contig1228|Mytilus_galloprovincialis|GA36D|Allele_1
CCGATACGAGGCA
>Contig1228|Mytilus_galloprovincialis|GA36D|Allele_2
CCGATACGAGGCA
>Contig1228|Mytilus_edulis|GA36E|Allele_1
ATAAAAAGAGGCG
>Contig1228|Mytilus_edulis|GA36E|Allele_2
CTGTTCATGGGCG
>Contig1228|Mytilus_edulis|GA36F|Allele_1
CCGAACAGAAGCG
>Contig1228|Mytilus_edulis|GA36F|Allele_2
CTGATCCGAGGCG
>Contig1228|Mytilus_edulis|GA36M|Allele_1
CTGAACCGAGGCG
>Contig1228|Mytilus_edulis|GA36M|Allele_2
CTGAACCGAGGCG
>Contig1228|Mytilus_edulis|GA36N|Allele_1
CTGAACAGAAAAG
>Contig1228|Mytilus_edulis|GA36N|Allele_2
CTGATCAGGGGCG
>Contig12290|Mytilus_trossulus|GA36K|Allele_1
CCACTTAA
>Contig12290|Mytilus_trossulus|GA36K|Allele_2
CCTCTTAA
>Contig12290|Mytilus_trossulus|GA36L|Allele_1
CCACTCAA
>Contig12290|Mytilus_trossulus|GA36L|Allele_2
TTATTTGC
>Contig12290|Mytilus_galloprovincialis|GA36A|Allele_1
CCACGTAA
>Contig12290|Mytilus_galloprovincialis|GA36A|Allele_2
CTACTTAA
>Contig12290|Mytilus_galloprovincialis|GA36B|Allele_1
CCACGTAA
>Contig12290|Mytilus_galloprovincialis|GA36B|Allele_2
CCACTTAA
>Contig12290|Mytilus_galloprovincialis|GA36C|Allele_1
CCACGCAA
>Contig12290|Mytilus_galloprovincialis|GA36C|Allele_2
TCATTTGC
>Contig12290|Mytilus_galloprovincialis|GA36D|Allele_1
CCACTCAA
>Contig12290|Mytilus_galloprovincialis|GA36D|Allele_2
TCATTTGC
>Contig12290|Mytilus_edulis|GA36E|Allele_1
TCATTCGC
>Contig12290|Mytilus_edulis|GA36E|Allele_2
TCATTCGC
>Contig12290|Mytilus_edulis|GA36F|Allele_1
TCATTCGC
>Contig12290|Mytilus_edulis|GA36F|Allele_2
TCATTCGC
>Contig12290|Mytilus_edulis|GA36M|Allele_1
TCATTCGC
>Contig12290|Mytilus_edulis|GA36M|Allele_2
TCTTTCGC
>Contig12290|Mytilus_edulis|GA36N|Allele_1
TCATTCGC
>Contig12290|Mytilus_edulis|GA36N|Allele_2
TCATTCGC
>Contig12299|Mytilus_trossulus|GA36K|Allele_1
AATCCTCCGGGGCACCTATTTAC
>Contig12299|Mytilus_trossulus|GA36K|Allele_2
AATCCTCCGGGGCACCTATTTTC
>Contig12299|Mytilus_trossulus|GA36L|Allele_1
AATCCTCCGGGGCACCTATTTAC
>Contig12299|Mytilus_trossulus|GA36L|Allele_2
GATCCTCTTGGGCACCTATTTAC
>Contig12299|Mytilus_galloprovincialis|GA36A|Allele_1
AATCCCCCGGGACACATACTTTC
>Contig12299|Mytilus_galloprovincialis|GA36A|Allele_2
AATTCTCCGTGGCACCTATTTTC
>Contig12299|Mytilus_galloprovincialis|GA36B|Allele_1
AATCCTCCGGGACACAGACTTAC
>Contig12299|Mytilus_galloprovincialis|GA36B|Allele_2
GATCCTCCGTGGCACCTACTTTC
>Contig12299|Mytilus_galloprovincialis|GA36C|Allele_1
AATCCTCCGGAGCACCGACTTAC
>Contig12299|Mytilus_galloprovincialis|GA36C|Allele_2
GATTCTCCGGGGCACCGACTTAC
>Contig12299|Mytilus_galloprovincialis|GA36D|Allele_1
AATCCTCCGGGACACATACCCAC
>Contig12299|Mytilus_galloprovincialis|GA36D|Allele_2
AATCCTTTTTGGTCTCTATTTTC
>Contig12299|Mytilus_edulis|GA36E|Allele_1
AAACCTCCGGGGCACCTACTTAC
>Contig12299|Mytilus_edulis|GA36E|Allele_2
GGTTCTCCGGGGCACCTATTTTC
>Contig12299|Mytilus_edulis|GA36F|Allele_1
AATCCTCCGGGGCACCTATTTAC
>Contig12299|Mytilus_edulis|GA36F|Allele_2
AATTTTCCGGGGCACCTATTTTT
>Contig12299|Mytilus_edulis|GA36M|Allele_1
AATCCTCCGGGGCACCTATTTTT
>Contig12299|Mytilus_edulis|GA36M|Allele_2
AATTCTCCGGGGCACCTATTTTT
>Contig12299|Mytilus_edulis|GA36N|Allele_1
AATCCTCCGGGGCACCTACCTAC
>Contig12299|Mytilus_edulis|GA36N|Allele_2
AATCCTCTTGGGTCTCTGCTTAC
>Contig1237|Mytilus_trossulus|GA36K|Allele_1
ACCAGTC
>Contig1237|Mytilus_trossulus|GA36K|Allele_2
ATCAGTC
>Contig1237|Mytilus_trossulus|GA36L|Allele_1
ACCAGTC
>Contig1237|Mytilus_trossulus|GA36L|Allele_2
ATCAGTC
>Contig1237|Mytilus_galloprovincialis|GA36A|Allele_1
ACCAGCC
>Contig1237|Mytilus_galloprovincialis|GA36A|Allele_2
GTTAGTC
>Contig1237|Mytilus_galloprovincialis|GA36B|Allele_1
ACTAGTC
>Contig1237|Mytilus_galloprovincialis|GA36B|Allele_2
ACTAGTC
>Contig1237|Mytilus_galloprovincialis|GA36C|Allele_1
ATCAGTC
>Contig1237|Mytilus_galloprovincialis|GA36C|Allele_2
ATCAGTC
>Contig1237|Mytilus_galloprovincialis|GA36D|Allele_1
ATCAGTA
>Contig1237|Mytilus_galloprovincialis|GA36D|Allele_2
ATCAGTC
>Contig1237|Mytilus_edulis|GA36E|Allele_1
ACTGATC
>Contig1237|Mytilus_edulis|GA36E|Allele_2
ACTGATC
>Contig1237|Mytilus_edulis|GA36F|Allele_1
ACTGATC
>Contig1237|Mytilus_edulis|GA36F|Allele_2
ACTGGTC
>Contig1237|Mytilus_edulis|GA36M|Allele_1
ACTGATC
>Contig1237|Mytilus_edulis|GA36M|Allele_2
ACTGATC
>Contig1237|Mytilus_edulis|GA36N|Allele_1
ACTGATC
>Contig1237|Mytilus_edulis|GA36N|Allele_2
ACTGATC
>Contig12402|Mytilus_trossulus|GA36K|Allele_1
AAATGACCCCCTCG
>Contig12402|Mytilus_trossulus|GA36K|Allele_2
TCATGGTTCTTTCG
>Contig12402|Mytilus_trossulus|GA36L|Allele_1
AAATAGCCACTTCA
>Contig12402|Mytilus_trossulus|GA36L|Allele_2
TCATGGCTCCTTCG
>Contig12402|Mytilus_galloprovincialis|GA36A|Allele_1
AAACGGCTCCTCCG
>Contig12402|Mytilus_galloprovincialis|GA36A|Allele_2
TCGTGGTTCTTTCG
>Contig12402|Mytilus_galloprovincialis|GA36B|Allele_1
AAATGGCCACTTCG
>Contig12402|Mytilus_galloprovincialis|GA36B|Allele_2
AAATGGCTCTTTCG
>Contig12402|Mytilus_galloprovincialis|GA36C|Allele_1
TAATAGCCCCTTCG
>Contig12402|Mytilus_galloprovincialis|GA36C|Allele_2
TAATAGCCCCTTCG
>Contig12402|Mytilus_galloprovincialis|GA36D|Allele_1
TAATAACCCCCTCG
>Contig12402|Mytilus_galloprovincialis|GA36D|Allele_2
TCATGGCCCCTTCG
>Contig12402|Mytilus_edulis|GA36E|Allele_1
AAATGGCCACTTCG
>Contig12402|Mytilus_edulis|GA36E|Allele_2
AAATGGCTCCTTCG
>Contig12402|Mytilus_edulis|GA36F|Allele_1
TAATGACCACCTCA
>Contig12402|Mytilus_edulis|GA36F|Allele_2
TCATGGCCCTTTCG
>Contig12402|Mytilus_edulis|GA36M|Allele_1
AAATGGCCACTTCG
>Contig12402|Mytilus_edulis|GA36M|Allele_2
TAATGGCCCCTTCG
>Contig12402|Mytilus_edulis|GA36N|Allele_1
AAATGGCCACTTCG
>Contig12402|Mytilus_edulis|GA36N|Allele_2
TAATGGCCCTTTTG
>Contig12415|Mytilus_trossulus|GA36K|Allele_1
CTAGCAATT
>Contig12415|Mytilus_trossulus|GA36K|Allele_2
CTAGCAATT
>Contig12415|Mytilus_trossulus|GA36L|Allele_1
CTAGCAATT
>Contig12415|Mytilus_trossulus|GA36L|Allele_2
CTAGCAATT
>Contig12415|Mytilus_galloprovincialis|GA36A|Allele_1
CTAGCAATT
>Contig12415|Mytilus_galloprovincialis|GA36A|Allele_2
TTGGTAATT
>Contig12415|Mytilus_galloprovincialis|GA36B|Allele_1
CTAGCAATT
>Contig12415|Mytilus_galloprovincialis|GA36B|Allele_2
CTAGCAATT
>Contig12415|Mytilus_galloprovincialis|GA36C|Allele_1
CCAGCAAAT
>Contig12415|Mytilus_galloprovincialis|GA36C|Allele_2
CTAGCTGTT
>Contig12415|Mytilus_galloprovincialis|GA36D|Allele_1
CTAGCAATT
>Contig12415|Mytilus_galloprovincialis|GA36D|Allele_2
CTAGTAATT
>Contig12415|Mytilus_edulis|GA36E|Allele_1
CTAGCAATA
>Contig12415|Mytilus_edulis|GA36E|Allele_2
CTAGCAATT
>Contig12415|Mytilus_edulis|GA36F|Allele_1
CTAGCAATT
>Contig12415|Mytilus_edulis|GA36F|Allele_2
CTAGCAATT
>Contig12415|Mytilus_edulis|GA36M|Allele_1
CTAGCAATT
>Contig12415|Mytilus_edulis|GA36M|Allele_2
CTAGCAATT
>Contig12415|Mytilus_edulis|GA36N|Allele_1
CTAACAAAT
>Contig12415|Mytilus_edulis|GA36N|Allele_2
CTAGCAATT
>Contig12422|Mytilus_trossulus|GA36K|Allele_1
TAATCTTACTCAAAACATTACTCTTG
>Contig12422|Mytilus_trossulus|GA36K|Allele_2
TGATCTTACTCAAAACATTACTCTTG
>Contig12422|Mytilus_trossulus|GA36L|Allele_1
TGATCTCACTCAAAACACTACTCTTG
>Contig12422|Mytilus_trossulus|GA36L|Allele_2
TGGTCTTACTCAAAACATTATTCTTG
>Contig12422|Mytilus_galloprovincialis|GA36A|Allele_1
TAATCTTACTCAAAACATTACTCTTG
>Contig12422|Mytilus_galloprovincialis|GA36A|Allele_2
TGGTCTTACTCAAAACATTATTCTTG
>Contig12422|Mytilus_galloprovincialis|GA36B|Allele_1
TGATCTTACTCAAAACATTACTCTTG
>Contig12422|Mytilus_galloprovincialis|GA36B|Allele_2
TGGTCTTACTCAAAACATTACTCTTG
>Contig12422|Mytilus_galloprovincialis|GA36C|Allele_1
TGATCTTACTCAAAACATTACTCTTG
>Contig12422|Mytilus_galloprovincialis|GA36C|Allele_2
TGATCTTACTCTTAACATTACTCTTG
>Contig12422|Mytilus_galloprovincialis|GA36D|Allele_1
TGATATCACTCAAAACATTACTCTTA
>Contig12422|Mytilus_galloprovincialis|GA36D|Allele_2
TGGTCTTACTCAAAACATTACTCTTG
>Contig12422|Mytilus_edulis|GA36E|Allele_1
TAATCTTACACAAAACATTACTACTG
>Contig12422|Mytilus_edulis|GA36E|Allele_2
TGATCTTTCACAAAACATTACTATTG
>Contig12422|Mytilus_edulis|GA36F|Allele_1
TGATCGTAAAAAAAATATTACTACTG
>Contig12422|Mytilus_edulis|GA36F|Allele_2
TGATCTTTCTCATAATCTTGCTCTTG
>Contig12422|Mytilus_edulis|GA36M|Allele_1
TAATCTTACACAAAACACCACCCTAG
>Contig12422|Mytilus_edulis|GA36M|Allele_2
TGATCTTTCACAACCCATTACTCTTG
>Contig12422|Mytilus_edulis|GA36N|Allele_1
CAACCGCACTAATAACATTACTCTTG
>Contig12422|Mytilus_edulis|GA36N|Allele_2
TGATCGTACTCATAATATTACTCTTG
>Contig12423|Mytilus_trossulus|GA36K|Allele_1
CCCACGTAAAAACA
>Contig12423|Mytilus_trossulus|GA36K|Allele_2
CTCACGTAAAAATC
>Contig12423|Mytilus_trossulus|GA36L|Allele_1
CCAACATAAAAACA
>Contig12423|Mytilus_trossulus|GA36L|Allele_2
CCCACGTAAAAACA
>Contig12423|Mytilus_galloprovincialis|GA36A|Allele_1
CCCACGTAAAAACA
>Contig12423|Mytilus_galloprovincialis|GA36A|Allele_2
CCCACGTTTAATTC
>Contig12423|Mytilus_galloprovincialis|GA36B|Allele_1
CCCACGAAAAAACA
>Contig12423|Mytilus_galloprovincialis|GA36B|Allele_2
TCCACGTAATCTCA
>Contig12423|Mytilus_galloprovincialis|GA36C|Allele_1
CCCACGTAAAAATA
>Contig12423|Mytilus_galloprovincialis|GA36C|Allele_2
CCCACGTAAAAATC
>Contig12423|Mytilus_galloprovincialis|GA36D|Allele_1
CCCACATAAAAATA
>Contig12423|Mytilus_galloprovincialis|GA36D|Allele_2
CTCATGTAAAAATA
>Contig12423|Mytilus_edulis|GA36E|Allele_1
CCCACATAAAAACA
>Contig12423|Mytilus_edulis|GA36E|Allele_2
CCCACGTTAAATCA
>Contig12423|Mytilus_edulis|GA36F|Allele_1
CCAACATAAAAACA
>Contig12423|Mytilus_edulis|GA36F|Allele_2
CCCATGTTAAAACA
>Contig12423|Mytilus_edulis|GA36M|Allele_1
CCCACGTAAAAACA
>Contig12423|Mytilus_edulis|GA36M|Allele_2
CCCGTGTATAAACA
>Contig12423|Mytilus_edulis|GA36N|Allele_1
CCCACGTATAAACA
>Contig12423|Mytilus_edulis|GA36N|Allele_2
CCCATGTATAAATC
>Contig12430|Mytilus_trossulus|GA36K|Allele_1
ATGTATGACGT
>Contig12430|Mytilus_trossulus|GA36K|Allele_2
ATGTATGACGT
>Contig12430|Mytilus_trossulus|GA36L|Allele_1
ACATACGACGT
>Contig12430|Mytilus_trossulus|GA36L|Allele_2
ATGTGTGGCGT
>Contig12430|Mytilus_galloprovincialis|GA36A|Allele_1
ATGTATGACGT
>Contig12430|Mytilus_galloprovincialis|GA36A|Allele_2
ATGTATGACGT
>Contig12430|Mytilus_galloprovincialis|GA36B|Allele_1
ATGTATGACGT
>Contig12430|Mytilus_galloprovincialis|GA36B|Allele_2
ATGTGTGACGT
>Contig12430|Mytilus_galloprovincialis|GA36C|Allele_1
ATGTATGACGT
>Contig12430|Mytilus_galloprovincialis|GA36C|Allele_2
ATGTATGACGT
>Contig12430|Mytilus_galloprovincialis|GA36D|Allele_1
ATGTATGAAGT
>Contig12430|Mytilus_galloprovincialis|GA36D|Allele_2
ATGTGTGGCTT
>Contig12430|Mytilus_edulis|GA36E|Allele_1
GCATACGGATC
>Contig12430|Mytilus_edulis|GA36E|Allele_2
GCATACGGATT
>Contig12430|Mytilus_edulis|GA36F|Allele_1
GCAAACGGATC
>Contig12430|Mytilus_edulis|GA36F|Allele_2
GCATACGGATT
>Contig12430|Mytilus_edulis|GA36M|Allele_1
GCATACGGATC
>Contig12430|Mytilus_edulis|GA36M|Allele_2
GCATACGGATC
>Contig12430|Mytilus_edulis|GA36N|Allele_1
GCATACAGATC
>Contig12430|Mytilus_edulis|GA36N|Allele_2
GCATACGGATC
>Contig12443|Mytilus_trossulus|GA36K|Allele_1
CAACCACTCCCAAGATCAATTTAACTATAAACCA
>Contig12443|Mytilus_trossulus|GA36K|Allele_2
CGTTCATTCCCGGGATTAGTTTAACTGTAAACTG
>Contig12443|Mytilus_trossulus|GA36L|Allele_1
CGATAATTCCAAAAATTAACTCAACTATAAACTG
>Contig12443|Mytilus_trossulus|GA36L|Allele_2
TGTTCTTTCTCGAGATTGATTCGACTGTAAACTG
>Contig12443|Mytilus_galloprovincialis|GA36A|Allele_1
CGACCATTCTCGAGATCAATTTGACTATAAACCA
>Contig12443|Mytilus_galloprovincialis|GA36A|Allele_2
TGTTCATTCTCGAGTTTAATTTGATTGTAATTTG
>Contig12443|Mytilus_galloprovincialis|GA36B|Allele_1
CAATCACTCTCAAGATCAATTTGACTGTAAACCG
>Contig12443|Mytilus_galloprovincialis|GA36B|Allele_2
TGATCATTCTCGGGTTTAATTTGACTGTAAACCG
>Contig12443|Mytilus_galloprovincialis|GA36C|Allele_1
CGATAATTCTAAAAATCAATTTAACTGTAAACCG
>Contig12443|Mytilus_galloprovincialis|GA36C|Allele_2
TGTTCTTTCTCGAGTTTGATTTGACTGTAAACTG
>Contig12443|Mytilus_galloprovincialis|GA36D|Allele_1
CAATAACCCCCAAGATTAATTTAACTGTAAACCG
>Contig12443|Mytilus_galloprovincialis|GA36D|Allele_2
CGATCACTGTCGGGATTAGTTTAACTGTAAACCG
>Contig12443|Mytilus_edulis|GA36E|Allele_1
CGATAATTCTAAAAAATAACTTGATTATAAACTA
>Contig12443|Mytilus_edulis|GA36E|Allele_2
CGTTATTTGTCAAGATTGATTTGTTTGTAAACTG
>Contig12443|Mytilus_edulis|GA36F|Allele_1
CGACAACCCCCGAGATCAATTTAACTATAAACTA
>Contig12443|Mytilus_edulis|GA36F|Allele_2
CGTTCATTGTCGAGATTAATTTAACTATAGACTA
>Contig12443|Mytilus_edulis|GA36M|Allele_1
CAATCACTCCCAAGATCAATTTAACCATAAACCA
>Contig12443|Mytilus_edulis|GA36M|Allele_2
TGATCATTCTCGGGTTTAGTTTGACTGTAAACTG
>Contig12443|Mytilus_edulis|GA36N|Allele_1
CGATAACCGTCGAGATTAATACGACTAAAAACTA
>Contig12443|Mytilus_edulis|GA36N|Allele_2
CGATAACCGTCGAGATTAATTTGACTATTAACTA
>Contig12520|Mytilus_trossulus|GA36K|Allele_1
TGTGAA
>Contig12520|Mytilus_trossulus|GA36K|Allele_2
TGTGGA
>Contig12520|Mytilus_trossulus|GA36L|Allele_1
TGTGAA
>Contig12520|Mytilus_trossulus|GA36L|Allele_2
TGTGGA
>Contig12520|Mytilus_galloprovincialis|GA36A|Allele_1
TATGAA
>Contig12520|Mytilus_galloprovincialis|GA36A|Allele_2
TGTGAA
>Contig12520|Mytilus_galloprovincialis|GA36B|Allele_1
TGTGGA
>Contig12520|Mytilus_galloprovincialis|GA36B|Allele_2
TGTGGA
>Contig12520|Mytilus_galloprovincialis|GA36C|Allele_1
TGTGAA
>Contig12520|Mytilus_galloprovincialis|GA36C|Allele_2
TGTGGA
>Contig12520|Mytilus_galloprovincialis|GA36D|Allele_1
CGTGAA
>Contig12520|Mytilus_galloprovincialis|GA36D|Allele_2
CGTGAA
>Contig12520|Mytilus_edulis|GA36E|Allele_1
CGTGAA
>Contig12520|Mytilus_edulis|GA36E|Allele_2
CGTGGA
>Contig12520|Mytilus_edulis|GA36F|Allele_1
CGTCAA
>Contig12520|Mytilus_edulis|GA36F|Allele_2
CGTGAA
>Contig12520|Mytilus_edulis|GA36M|Allele_1
CGCGAA
>Contig12520|Mytilus_edulis|GA36M|Allele_2
TGTGGT
>Contig12520|Mytilus_edulis|GA36N|Allele_1
TGTGAA
>Contig12520|Mytilus_edulis|GA36N|Allele_2
TGTGGA
>Contig12532|Mytilus_trossulus|GA36K|Allele_1
CCA
>Contig12532|Mytilus_trossulus|GA36K|Allele_2
CTA
>Contig12532|Mytilus_trossulus|GA36L|Allele_1
CCA
>Contig12532|Mytilus_trossulus|GA36L|Allele_2
CTA
>Contig12532|Mytilus_galloprovincialis|GA36A|Allele_1
CCA
>Contig12532|Mytilus_galloprovincialis|GA36A|Allele_2
CCG
>Contig12532|Mytilus_galloprovincialis|GA36B|Allele_1
CCA
>Contig12532|Mytilus_galloprovincialis|GA36B|Allele_2
CCA
>Contig12532|Mytilus_galloprovincialis|GA36C|Allele_1
CTA
>Contig12532|Mytilus_galloprovincialis|GA36C|Allele_2
CTA
>Contig12532|Mytilus_galloprovincialis|GA36D|Allele_1
CCA
>Contig12532|Mytilus_galloprovincialis|GA36D|Allele_2
CCA
>Contig12532|Mytilus_edulis|GA36E|Allele_1
CTA
>Contig12532|Mytilus_edulis|GA36E|Allele_2
CTA
>Contig12532|Mytilus_edulis|GA36F|Allele_1
CCA
>Contig12532|Mytilus_edulis|GA36F|Allele_2
TTA
>Contig12532|Mytilus_edulis|GA36M|Allele_1
CCA
>Contig12532|Mytilus_edulis|GA36M|Allele_2
CCA
>Contig12532|Mytilus_edulis|GA36N|Allele_1
CCA
>Contig12532|Mytilus_edulis|GA36N|Allele_2
CTA
>Contig1254|Mytilus_trossulus|GA36K|Allele_1
GAGTTA
>Contig1254|Mytilus_trossulus|GA36K|Allele_2
GAGTTA
>Contig1254|Mytilus_trossulus|GA36L|Allele_1
GAGTTA
>Contig1254|Mytilus_trossulus|GA36L|Allele_2
GAGTTA
>Contig1254|Mytilus_galloprovincialis|GA36A|Allele_1
GAGTTA
>Contig1254|Mytilus_galloprovincialis|GA36A|Allele_2
GAGTTA
>Contig1254|Mytilus_galloprovincialis|GA36B|Allele_1
GAGTTA
>Contig1254|Mytilus_galloprovincialis|GA36B|Allele_2
GAGTTA
>Contig1254|Mytilus_galloprovincialis|GA36C|Allele_1
GAGTTA
>Contig1254|Mytilus_galloprovincialis|GA36C|Allele_2
GAGTTA
>Contig1254|Mytilus_galloprovincialis|GA36D|Allele_1
GAGTTA
>Contig1254|Mytilus_galloprovincialis|GA36D|Allele_2
GGGTTG
>Contig1254|Mytilus_edulis|GA36E|Allele_1
GGGCAA
>Contig1254|Mytilus_edulis|GA36E|Allele_2
GGGTTA
>Contig1254|Mytilus_edulis|GA36F|Allele_1
GGATTA
>Contig1254|Mytilus_edulis|GA36F|Allele_2
GGATTA
>Contig1254|Mytilus_edulis|GA36M|Allele_1
AGATTA
>Contig1254|Mytilus_edulis|GA36M|Allele_2
GGGTTA
>Contig1254|Mytilus_edulis|GA36N|Allele_1
AGGTTA
>Contig1254|Mytilus_edulis|GA36N|Allele_2
GGGTTA
>Contig12548|Mytilus_trossulus|GA36K|Allele_1
ACTACTTAAATCAGCTCCTAGCTAGCTCCTTC
>Contig12548|Mytilus_trossulus|GA36K|Allele_2
ACTACTTGGATTAGCTCCTTGCTAGCTCCTTC
>Contig12548|Mytilus_trossulus|GA36L|Allele_1
AATACACAGTCCAACTCCCAACCAACGCCCTC
>Contig12548|Mytilus_trossulus|GA36L|Allele_2
ACTACTTAGTTCAGTTCTTAGTTAGCTTCTTC
>Contig12548|Mytilus_galloprovincialis|GA36A|Allele_1
ACGACTTGAATTAGCTCCTTGCTAGCTCCTTC
>Contig12548|Mytilus_galloprovincialis|GA36A|Allele_2
ACTACTTGAATTAGCTCCTTGCTAGCTCCTTC
>Contig12548|Mytilus_galloprovincialis|GA36B|Allele_1
ACTACTTGAATTAGCTCCTTGCTAGCTCCTTC
>Contig12548|Mytilus_galloprovincialis|GA36B|Allele_2
ACTACTTGAATTAGCTCCTTGCTAGCTCCTTC
>Contig12548|Mytilus_galloprovincialis|GA36C|Allele_1
ACGACACAAACCAACTACCAACCAACGCCCTC
>Contig12548|Mytilus_galloprovincialis|GA36C|Allele_2
ACTACTTGGTTTGGTTCTTTGTTCGCTTCTTT
>Contig12548|Mytilus_galloprovincialis|GA36D|Allele_1
ACTACTTGAATTAGCTCCTTGCTAGCTCCTTC
>Contig12548|Mytilus_galloprovincialis|GA36D|Allele_2
ACTACTTGAATTAGCTCCTTGCTAGCTCCTTC
>Contig12548|Mytilus_edulis|GA36E|Allele_1
ACGACACAGTCCAATAATCAATCCAAGTCCTT
>Contig12548|Mytilus_edulis|GA36E|Allele_2
ACGACATAGTCCAATTATCAATCCACGTCCTT
>Contig12548|Mytilus_edulis|GA36F|Allele_1
ACGACACAGTCCAATTATCAATCCACGTCCTT
>Contig12548|Mytilus_edulis|GA36F|Allele_2
ACGACACAGTCCAATTATCAATCCACGTCCTT
>Contig12548|Mytilus_edulis|GA36M|Allele_1
ACGACACAGTCCAATTATCAATCCACGTCCCT
>Contig12548|Mytilus_edulis|GA36M|Allele_2
GCGCGATAGTCCGATTATCAATCCACGTCCTT
>Contig12548|Mytilus_edulis|GA36N|Allele_1
AAGACACAGACCAACTACCAACCAACGCCCTC
>Contig12548|Mytilus_edulis|GA36N|Allele_2
ACGACTCAGTTCAGTTCTTAGTTCACTTTTTT
>Contig12563|Mytilus_trossulus|GA36K|Allele_1
GCTAC
>Contig12563|Mytilus_trossulus|GA36K|Allele_2
GCTAC
>Contig12563|Mytilus_trossulus|GA36L|Allele_1
ACCAA
>Contig12563|Mytilus_trossulus|GA36L|Allele_2
ACTAA
>Contig12563|Mytilus_galloprovincialis|GA36A|Allele_1
ACCAA
>Contig12563|Mytilus_galloprovincialis|GA36A|Allele_2
ACTGA
>Contig12563|Mytilus_galloprovincialis|GA36B|Allele_1
ACCAA
>Contig12563|Mytilus_galloprovincialis|GA36B|Allele_2
GCTAC
>Contig12563|Mytilus_galloprovincialis|GA36C|Allele_1
ACCAA
>Contig12563|Mytilus_galloprovincialis|GA36C|Allele_2
ACCAA
>Contig12563|Mytilus_galloprovincialis|GA36D|Allele_1
ACCAA
>Contig12563|Mytilus_galloprovincialis|GA36D|Allele_2
ACCAA
>Contig12563|Mytilus_edulis|GA36E|Allele_1
ACCAA
>Contig12563|Mytilus_edulis|GA36E|Allele_2
ATTGA
>Contig12563|Mytilus_edulis|GA36F|Allele_1
ACTGA
>Contig12563|Mytilus_edulis|GA36F|Allele_2
ACTGA
>Contig12563|Mytilus_edulis|GA36M|Allele_1
ACCAA
>Contig12563|Mytilus_edulis|GA36M|Allele_2
ACTGA
>Contig12563|Mytilus_edulis|GA36N|Allele_1
ACCAA
>Contig12563|Mytilus_edulis|GA36N|Allele_2
ACTGA
>Contig12591|Mytilus_trossulus|GA36K|Allele_1
GCCAT
>Contig12591|Mytilus_trossulus|GA36K|Allele_2
GCCAT
>Contig12591|Mytilus_trossulus|GA36L|Allele_1
GCCAC
>Contig12591|Mytilus_trossulus|GA36L|Allele_2
GCCAC
>Contig12591|Mytilus_galloprovincialis|GA36A|Allele_1
GCCAC
>Contig12591|Mytilus_galloprovincialis|GA36A|Allele_2
GTCAT
>Contig12591|Mytilus_galloprovincialis|GA36B|Allele_1
GCCAC
>Contig12591|Mytilus_galloprovincialis|GA36B|Allele_2
GTCAT
>Contig12591|Mytilus_galloprovincialis|GA36C|Allele_1
ACCAC
>Contig12591|Mytilus_galloprovincialis|GA36C|Allele_2
GCCAC
>Contig12591|Mytilus_galloprovincialis|GA36D|Allele_1
GCCAC
>Contig12591|Mytilus_galloprovincialis|GA36D|Allele_2
GCTGT
>Contig12591|Mytilus_edulis|GA36E|Allele_1
GCCAC
>Contig12591|Mytilus_edulis|GA36E|Allele_2
GCCAT
>Contig12591|Mytilus_edulis|GA36F|Allele_1
GCCAC
>Contig12591|Mytilus_edulis|GA36F|Allele_2
GCTGT
>Contig12591|Mytilus_edulis|GA36M|Allele_1
GCCAC
>Contig12591|Mytilus_edulis|GA36M|Allele_2
GCCAT
>Contig12591|Mytilus_edulis|GA36N|Allele_1
GCCAT
>Contig12591|Mytilus_edulis|GA36N|Allele_2
GCCAT
>Contig12612|Mytilus_trossulus|GA36K|Allele_1
ACTTACC
>Contig12612|Mytilus_trossulus|GA36K|Allele_2
ACTTACC
>Contig12612|Mytilus_trossulus|GA36L|Allele_1
ACCAACC
>Contig12612|Mytilus_trossulus|GA36L|Allele_2
GCTTTCC
>Contig12612|Mytilus_galloprovincialis|GA36A|Allele_1
ACTTACC
>Contig12612|Mytilus_galloprovincialis|GA36A|Allele_2
ACTTTCC
>Contig12612|Mytilus_galloprovincialis|GA36B|Allele_1
ACTTACC
>Contig12612|Mytilus_galloprovincialis|GA36B|Allele_2
ACTTTCC
>Contig12612|Mytilus_galloprovincialis|GA36C|Allele_1
ACTTACC
>Contig12612|Mytilus_galloprovincialis|GA36C|Allele_2
ACTTACC
>Contig12612|Mytilus_galloprovincialis|GA36D|Allele_1
ACTTACC
>Contig12612|Mytilus_galloprovincialis|GA36D|Allele_2
ACTTACC
>Contig12612|Mytilus_edulis|GA36E|Allele_1
GACATCT
>Contig12612|Mytilus_edulis|GA36E|Allele_2
GCCATGT
>Contig12612|Mytilus_edulis|GA36F|Allele_1
GACATCT
>Contig12612|Mytilus_edulis|GA36F|Allele_2
GACATCT
>Contig12612|Mytilus_edulis|GA36M|Allele_1
GACATCT
>Contig12612|Mytilus_edulis|GA36M|Allele_2
GACATCT
>Contig12612|Mytilus_edulis|GA36N|Allele_1
GACATCC
>Contig12612|Mytilus_edulis|GA36N|Allele_2
GCCATCT
>Contig12618|Mytilus_trossulus|GA36K|Allele_1
CCTTTGATACT
>Contig12618|Mytilus_trossulus|GA36K|Allele_2
CCTTTGATTTT
>Contig12618|Mytilus_trossulus|GA36L|Allele_1
CCTTTGATACT
>Contig12618|Mytilus_trossulus|GA36L|Allele_2
CCTTTGATTTT
>Contig12618|Mytilus_galloprovincialis|GA36A|Allele_1
CCTTTGATACT
>Contig12618|Mytilus_galloprovincialis|GA36A|Allele_2
CCTTTGTTTTT
>Contig12618|Mytilus_galloprovincialis|GA36B|Allele_1
CCTTTGATTCT
>Contig12618|Mytilus_galloprovincialis|GA36B|Allele_2
CCTTTGATTCT
>Contig12618|Mytilus_galloprovincialis|GA36C|Allele_1
CCTTCGATACT
>Contig12618|Mytilus_galloprovincialis|GA36C|Allele_2
CCTTTGATTTT
>Contig12618|Mytilus_galloprovincialis|GA36D|Allele_1
CCTTTGATTCT
>Contig12618|Mytilus_galloprovincialis|GA36D|Allele_2
TCTTTGTTTCT
>Contig12618|Mytilus_edulis|GA36E|Allele_1
CACATAATTCT
>Contig12618|Mytilus_edulis|GA36E|Allele_2
CCTTTGATTCT
>Contig12618|Mytilus_edulis|GA36F|Allele_1
CCTTTGATTCG
>Contig12618|Mytilus_edulis|GA36F|Allele_2
CCTTTGATTCT
>Contig12618|Mytilus_edulis|GA36M|Allele_1
CCTTTGACTCT
>Contig12618|Mytilus_edulis|GA36M|Allele_2
CCTTTGATTCT
>Contig12618|Mytilus_edulis|GA36N|Allele_1
CCTTTGATTCT
>Contig12618|Mytilus_edulis|GA36N|Allele_2
TCTTTGATTCT
>Contig12620|Mytilus_trossulus|GA36K|Allele_1
ATCACAC
>Contig12620|Mytilus_trossulus|GA36K|Allele_2
ATTGCTT
>Contig12620|Mytilus_trossulus|GA36L|Allele_1
ATCATAT
>Contig12620|Mytilus_trossulus|GA36L|Allele_2
ATCATAT
>Contig12620|Mytilus_galloprovincialis|GA36A|Allele_1
GTCGTAT
>Contig12620|Mytilus_galloprovincialis|GA36A|Allele_2
GTCGTAT
>Contig12620|Mytilus_galloprovincialis|GA36B|Allele_1
GTCGTAT
>Contig12620|Mytilus_galloprovincialis|GA36B|Allele_2
GTCGTAT
>Contig12620|Mytilus_galloprovincialis|GA36C|Allele_1
ATTACTC
>Contig12620|Mytilus_galloprovincialis|GA36C|Allele_2
ATTACTC
>Contig12620|Mytilus_galloprovincialis|GA36D|Allele_1
ATCGTAT
>Contig12620|Mytilus_galloprovincialis|GA36D|Allele_2
ATCGTAT
>Contig12620|Mytilus_edulis|GA36E|Allele_1
ATCGTAT
>Contig12620|Mytilus_edulis|GA36E|Allele_2
ATCGTAT
>Contig12620|Mytilus_edulis|GA36F|Allele_1
ATCGTAT
>Contig12620|Mytilus_edulis|GA36F|Allele_2
ATCGTAT
>Contig12620|Mytilus_edulis|GA36M|Allele_1
ACCGCAT
>Contig12620|Mytilus_edulis|GA36M|Allele_2
ATCGTAT
>Contig12620|Mytilus_edulis|GA36N|Allele_1
ATCATAT
>Contig12620|Mytilus_edulis|GA36N|Allele_2
ATCGTAT
>Contig12624|Mytilus_trossulus|GA36K|Allele_1
TACA
>Contig12624|Mytilus_trossulus|GA36K|Allele_2
TCGG
>Contig12624|Mytilus_trossulus|GA36L|Allele_1
ACCG
>Contig12624|Mytilus_trossulus|GA36L|Allele_2
TCCG
>Contig12624|Mytilus_galloprovincialis|GA36A|Allele_1
AACA
>Contig12624|Mytilus_galloprovincialis|GA36A|Allele_2
TCCG
>Contig12624|Mytilus_galloprovincialis|GA36B|Allele_1
AACA
>Contig12624|Mytilus_galloprovincialis|GA36B|Allele_2
TCCG
>Contig12624|Mytilus_galloprovincialis|GA36C|Allele_1
TACA
>Contig12624|Mytilus_galloprovincialis|GA36C|Allele_2
TAGA
>Contig12624|Mytilus_galloprovincialis|GA36D|Allele_1
TACA
>Contig12624|Mytilus_galloprovincialis|GA36D|Allele_2
TACA
>Contig12624|Mytilus_edulis|GA36E|Allele_1
TACA
>Contig12624|Mytilus_edulis|GA36E|Allele_2
TACA
>Contig12624|Mytilus_edulis|GA36F|Allele_1
TACA
>Contig12624|Mytilus_edulis|GA36F|Allele_2
TACA
>Contig12624|Mytilus_edulis|GA36M|Allele_1
TACA
>Contig12624|Mytilus_edulis|GA36M|Allele_2
TACA
>Contig12624|Mytilus_edulis|GA36N|Allele_1
TACA
>Contig12624|Mytilus_edulis|GA36N|Allele_2
TACA
>Contig12634|Mytilus_trossulus|GA36K|Allele_1
AAGTACACGAATGCGAAA
>Contig12634|Mytilus_trossulus|GA36K|Allele_2
AAGTTCACGAGTGCGAAA
>Contig12634|Mytilus_trossulus|GA36L|Allele_1
AAGTAAACAAATGCGAAA
>Contig12634|Mytilus_trossulus|GA36L|Allele_2
AGGTTCACGAGTGCGAAA
>Contig12634|Mytilus_galloprovincialis|GA36A|Allele_1
AAGTACACGAGTGCGAAA
>Contig12634|Mytilus_galloprovincialis|GA36A|Allele_2
AAGTACACGAGTGCGAAA
>Contig12634|Mytilus_galloprovincialis|GA36B|Allele_1
AAGTACACGAGTGCGAAA
>Contig12634|Mytilus_galloprovincialis|GA36B|Allele_2
AAGTACACGAGTGCGAAA
>Contig12634|Mytilus_galloprovincialis|GA36C|Allele_1
AAGTACACGAATGCGAAA
>Contig12634|Mytilus_galloprovincialis|GA36C|Allele_2
AAGTTCACGAGTGCGAAA
>Contig12634|Mytilus_galloprovincialis|GA36D|Allele_1
AAGTACACGAGTGCGAAA
>Contig12634|Mytilus_galloprovincialis|GA36D|Allele_2
AAGTACACGAGTGCGAAA
>Contig12634|Mytilus_edulis|GA36E|Allele_1
GGGCTAACATGAACAATA
>Contig12634|Mytilus_edulis|GA36E|Allele_2
GGGCTAGCGTGTGTAATA
>Contig12634|Mytilus_edulis|GA36F|Allele_1
GGACTAACGTGTGCAAAA
>Contig12634|Mytilus_edulis|GA36F|Allele_2
GGGCTAGCGTGTGCGGTA
>Contig12634|Mytilus_edulis|GA36M|Allele_1
GGGCTAACGTGTGCAAAA
>Contig12634|Mytilus_edulis|GA36M|Allele_2
GGGTTAGTGTGTGCGGTC
>Contig12634|Mytilus_edulis|GA36N|Allele_1
GGGCTAGCGTGTGCGGAA
>Contig12634|Mytilus_edulis|GA36N|Allele_2
GGGCTAGCGTGTGCGGAA
>Contig12652|Mytilus_trossulus|GA36K|Allele_1
TAACACTAT
>Contig12652|Mytilus_trossulus|GA36K|Allele_2
TAACACTAT
>Contig12652|Mytilus_trossulus|GA36L|Allele_1
TAACACTAT
>Contig12652|Mytilus_trossulus|GA36L|Allele_2
TAACACTAT
>Contig12652|Mytilus_galloprovincialis|GA36A|Allele_1
GAACACCAT
>Contig12652|Mytilus_galloprovincialis|GA36A|Allele_2
TAACACTAT
>Contig12652|Mytilus_galloprovincialis|GA36B|Allele_1
TAACACTAT
>Contig12652|Mytilus_galloprovincialis|GA36B|Allele_2
TAACACTAT
>Contig12652|Mytilus_galloprovincialis|GA36C|Allele_1
TAACACTAT
>Contig12652|Mytilus_galloprovincialis|GA36C|Allele_2
TAAGGTTAT
>Contig12652|Mytilus_galloprovincialis|GA36D|Allele_1
TAACACTGT
>Contig12652|Mytilus_galloprovincialis|GA36D|Allele_2
TAACACTGT
>Contig12652|Mytilus_edulis|GA36E|Allele_1
TAACACTGT
>Contig12652|Mytilus_edulis|GA36E|Allele_2
TAACACTGT
>Contig12652|Mytilus_edulis|GA36F|Allele_1
TAACACTGT
>Contig12652|Mytilus_edulis|GA36F|Allele_2
TAACATTGT
>Contig12652|Mytilus_edulis|GA36M|Allele_1
TAACACTAT
>Contig12652|Mytilus_edulis|GA36M|Allele_2
TAACACTGT
>Contig12652|Mytilus_edulis|GA36N|Allele_1
TAACACTAA
>Contig12652|Mytilus_edulis|GA36N|Allele_2
TTGCACTGT
>Contig12658|Mytilus_trossulus|GA36K|Allele_1
AGCGTAAAA
>Contig12658|Mytilus_trossulus|GA36K|Allele_2
AGCGTTACA
>Contig12658|Mytilus_trossulus|GA36L|Allele_1
AAAGTTAAA
>Contig12658|Mytilus_trossulus|GA36L|Allele_2
AGAGTTAAA
>Contig12658|Mytilus_galloprovincialis|GA36A|Allele_1
AGCGTAAAA
>Contig12658|Mytilus_galloprovincialis|GA36A|Allele_2
AGCGTTACA
>Contig12658|Mytilus_galloprovincialis|GA36B|Allele_1
AGAGTTAAA
>Contig12658|Mytilus_galloprovincialis|GA36B|Allele_2
AGAGTTAAA
>Contig12658|Mytilus_galloprovincialis|GA36C|Allele_1
AGAGTTAAA
>Contig12658|Mytilus_galloprovincialis|GA36C|Allele_2
AGCGTTAAG
>Contig12658|Mytilus_galloprovincialis|GA36D|Allele_1
AAAGTTAAA
>Contig12658|Mytilus_galloprovincialis|GA36D|Allele_2
AGCGTTGAA
>Contig12658|Mytilus_edulis|GA36E|Allele_1
AAAATTAAA
>Contig12658|Mytilus_edulis|GA36E|Allele_2
AGAGTTAAA
>Contig12658|Mytilus_edulis|GA36F|Allele_1
AAAATTAAA
>Contig12658|Mytilus_edulis|GA36F|Allele_2
AGAGTTGAA
>Contig12658|Mytilus_edulis|GA36M|Allele_1
AAAGCTAAA
>Contig12658|Mytilus_edulis|GA36M|Allele_2
TAAGTTGAA
>Contig12658|Mytilus_edulis|GA36N|Allele_1
AAAGTTAAA
>Contig12658|Mytilus_edulis|GA36N|Allele_2
AGAGTTAAA
>Contig12675|Mytilus_trossulus|GA36K|Allele_1
AA
>Contig12675|Mytilus_trossulus|GA36K|Allele_2
AG
>Contig12675|Mytilus_trossulus|GA36L|Allele_1
AG
>Contig12675|Mytilus_trossulus|GA36L|Allele_2
GG
>Contig12675|Mytilus_galloprovincialis|GA36A|Allele_1
AG
>Contig12675|Mytilus_galloprovincialis|GA36A|Allele_2
AG
>Contig12675|Mytilus_galloprovincialis|GA36B|Allele_1
AG
>Contig12675|Mytilus_galloprovincialis|GA36B|Allele_2
AG
>Contig12675|Mytilus_galloprovincialis|GA36C|Allele_1
AG
>Contig12675|Mytilus_galloprovincialis|GA36C|Allele_2
AG
>Contig12675|Mytilus_galloprovincialis|GA36D|Allele_1
AG
>Contig12675|Mytilus_galloprovincialis|GA36D|Allele_2
GG
>Contig12675|Mytilus_edulis|GA36E|Allele_1
AG
>Contig12675|Mytilus_edulis|GA36E|Allele_2
AG
>Contig12675|Mytilus_edulis|GA36F|Allele_1
AG
>Contig12675|Mytilus_edulis|GA36F|Allele_2
GG
>Contig12675|Mytilus_edulis|GA36M|Allele_1
AA
>Contig12675|Mytilus_edulis|GA36M|Allele_2
AG
>Contig12675|Mytilus_edulis|GA36N|Allele_1
AG
>Contig12675|Mytilus_edulis|GA36N|Allele_2
AG
>Contig12691|Mytilus_trossulus|GA36K|Allele_1
GATGAA
>Contig12691|Mytilus_trossulus|GA36K|Allele_2
GATGAA
>Contig12691|Mytilus_trossulus|GA36L|Allele_1
AATGAA
>Contig12691|Mytilus_trossulus|GA36L|Allele_2
GATGAA
>Contig12691|Mytilus_galloprovincialis|GA36A|Allele_1
GATGAA
>Contig12691|Mytilus_galloprovincialis|GA36A|Allele_2
GATGAA
>Contig12691|Mytilus_galloprovincialis|GA36B|Allele_1
GATGAA
>Contig12691|Mytilus_galloprovincialis|GA36B|Allele_2
GATGAA
>Contig12691|Mytilus_galloprovincialis|GA36C|Allele_1
GATGAA
>Contig12691|Mytilus_galloprovincialis|GA36C|Allele_2
GATGAA
>Contig12691|Mytilus_galloprovincialis|GA36D|Allele_1
GATGAA
>Contig12691|Mytilus_galloprovincialis|GA36D|Allele_2
GATTAA
>Contig12691|Mytilus_edulis|GA36E|Allele_1
AAAGAA
>Contig12691|Mytilus_edulis|GA36E|Allele_2
GCTGCT
>Contig12691|Mytilus_edulis|GA36F|Allele_1
ACAGCT
>Contig12691|Mytilus_edulis|GA36F|Allele_2
ACAGCT
>Contig12691|Mytilus_edulis|GA36M|Allele_1
ACAGCT
>Contig12691|Mytilus_edulis|GA36M|Allele_2
ACAGCT
>Contig12691|Mytilus_edulis|GA36N|Allele_1
ACAGCT
>Contig12691|Mytilus_edulis|GA36N|Allele_2
ACAGCT
>Contig12716|Mytilus_trossulus|GA36K|Allele_1
TCCTCCACTTTAGACAGTGGG
>Contig12716|Mytilus_trossulus|GA36K|Allele_2
TTTTTCATTTTAGATGGTGGG
>Contig12716|Mytilus_trossulus|GA36L|Allele_1
TCCTCCATTTTAGATGGTAGG
>Contig12716|Mytilus_trossulus|GA36L|Allele_2
TTTTTCGTTTTAGATGGTGGG
>Contig12716|Mytilus_galloprovincialis|GA36A|Allele_1
TTCTTCATTTTAGGTAGTGAG
>Contig12716|Mytilus_galloprovincialis|GA36A|Allele_2
TTCTTCATTTTAGGTAGTGAG
>Contig12716|Mytilus_galloprovincialis|GA36B|Allele_1
TTCTTCATTTTAGATAGTAGG
>Contig12716|Mytilus_galloprovincialis|GA36B|Allele_2
TTCTTCGTTTTAGATAGTGGG
>Contig12716|Mytilus_galloprovincialis|GA36C|Allele_1
CCCTCCACTTCAGACAGTGAA
>Contig12716|Mytilus_galloprovincialis|GA36C|Allele_2
TTTTTCATTTTAGGTGGTGGG
>Contig12716|Mytilus_galloprovincialis|GA36D|Allele_1
TTCTTCATTTTAGATAGGGAG
>Contig12716|Mytilus_galloprovincialis|GA36D|Allele_2
TTCTTCGTTTTAGGTAGTGGG
>Contig12716|Mytilus_edulis|GA36E|Allele_1
TTCTTCATATTAAATAGGGAG
>Contig12716|Mytilus_edulis|GA36E|Allele_2
TTCTTCGTTTTAGATAGTGGG
>Contig12716|Mytilus_edulis|GA36F|Allele_1
TTCCTCGTTTTAGATAGGGAG
>Contig12716|Mytilus_edulis|GA36F|Allele_2
TTCTTTGTTTTAGATAGTGAG
>Contig12716|Mytilus_edulis|GA36M|Allele_1
TTCTTCATTCTAGATAATAAA
>Contig12716|Mytilus_edulis|GA36M|Allele_2
TTCTTCGTTTTAGATAGTGGG
>Contig12716|Mytilus_edulis|GA36N|Allele_1
TTCCTCGTTTTAGATAAGGAG
>Contig12716|Mytilus_edulis|GA36N|Allele_2
TTCTTTGTTTTTGATAGTGGG
>Contig12719|Mytilus_trossulus|GA36K|Allele_1
AATGCC
>Contig12719|Mytilus_trossulus|GA36K|Allele_2
AATGCC
>Contig12719|Mytilus_trossulus|GA36L|Allele_1
AATGCC
>Contig12719|Mytilus_trossulus|GA36L|Allele_2
AATGTC
>Contig12719|Mytilus_galloprovincialis|GA36A|Allele_1
AATGCC
>Contig12719|Mytilus_galloprovincialis|GA36A|Allele_2
AGTGCC
>Contig12719|Mytilus_galloprovincialis|GA36B|Allele_1
AATGCC
>Contig12719|Mytilus_galloprovincialis|GA36B|Allele_2
AATGCC
>Contig12719|Mytilus_galloprovincialis|GA36C|Allele_1
AATGCC
>Contig12719|Mytilus_galloprovincialis|GA36C|Allele_2
AATGCC
>Contig12719|Mytilus_galloprovincialis|GA36D|Allele_1
AATGCC
>Contig12719|Mytilus_galloprovincialis|GA36D|Allele_2
AATGTC
>Contig12719|Mytilus_edulis|GA36E|Allele_1
AAGACA
>Contig12719|Mytilus_edulis|GA36E|Allele_2
AATGCC
>Contig12719|Mytilus_edulis|GA36F|Allele_1
AATACA
>Contig12719|Mytilus_edulis|GA36F|Allele_2
TATACA
>Contig12719|Mytilus_edulis|GA36M|Allele_1
AATACA
>Contig12719|Mytilus_edulis|GA36M|Allele_2
AATGCC
>Contig12719|Mytilus_edulis|GA36N|Allele_1
AATGCC
>Contig12719|Mytilus_edulis|GA36N|Allele_2
AATGTC
>Contig12755|Mytilus_trossulus|GA36K|Allele_1
AATACAATTACCGCTCCATCCCAGTTACGC
>Contig12755|Mytilus_trossulus|GA36K|Allele_2
AATACAATTATCTCTCCATCTCAGTTGCGC
>Contig12755|Mytilus_trossulus|GA36L|Allele_1
AATACTATTATCTCTTCATCTCGGTTACGC
>Contig12755|Mytilus_trossulus|GA36L|Allele_2
CATACTATTATCTCTTCATCTCGGTTGCGT
>Contig12755|Mytilus_galloprovincialis|GA36A|Allele_1
AATACAACTACCTCTCCATCTCAATTACAC
>Contig12755|Mytilus_galloprovincialis|GA36A|Allele_2
AATACAATTACCTCTTCGTCTGAATTATGT
>Contig12755|Mytilus_galloprovincialis|GA36B|Allele_1
AATACAACTATCGCCCCATCTCAACTACAC
>Contig12755|Mytilus_galloprovincialis|GA36B|Allele_2
CATACAATTATCTTTCCGTTTCAATTATAC
>Contig12755|Mytilus_galloprovincialis|GA36C|Allele_1
AATACAATTACCTCTCCAACCCGATTACAC
>Contig12755|Mytilus_galloprovincialis|GA36C|Allele_2
CATACAATTACCTCTTCGTCTCGGTTGCGT
>Contig12755|Mytilus_galloprovincialis|GA36D|Allele_1
AATACAATTACCTCTCCATCCCAATTACGC
>Contig12755|Mytilus_galloprovincialis|GA36D|Allele_2
AATTCAATTATCTTTTCATCTGAGTTGCGT
>Contig12755|Mytilus_edulis|GA36E|Allele_1
AACACAATTATCTCTTCATCCCAACAACAC
>Contig12755|Mytilus_edulis|GA36E|Allele_2
CGTACTGTTATCTCTTCATCTCGGTTGCGT
>Contig12755|Mytilus_edulis|GA36F|Allele_1
AACACAATCACCGCTCCATCCCAATTGCGC
>Contig12755|Mytilus_edulis|GA36F|Allele_2
CATACAGTTGTTTCTTTATCTGAGTTGCGC
>Contig12755|Mytilus_edulis|GA36M|Allele_1
AACACAACTACCGCTCCATCCCAGTTACGC
>Contig12755|Mytilus_edulis|GA36M|Allele_2
AATACAATTATCTCTCCATCTCAGTTGCGC
>Contig12755|Mytilus_edulis|GA36N|Allele_1
AACACAATCACCGCTCCATCTCAATTACGC
>Contig12755|Mytilus_edulis|GA36N|Allele_2
CATATTGTTGTTTCTTTATCTGAGTTGCGC
>Contig12783|Mytilus_trossulus|GA36K|Allele_1
GTGAA
>Contig12783|Mytilus_trossulus|GA36K|Allele_2
GTGAA
>Contig12783|Mytilus_trossulus|GA36L|Allele_1
GCGAA
>Contig12783|Mytilus_trossulus|GA36L|Allele_2
GTGAA
>Contig12783|Mytilus_galloprovincialis|GA36A|Allele_1
GTGAA
>Contig12783|Mytilus_galloprovincialis|GA36A|Allele_2
GTGAC
>Contig12783|Mytilus_galloprovincialis|GA36B|Allele_1
GTGAA
>Contig12783|Mytilus_galloprovincialis|GA36B|Allele_2
GTGAA
>Contig12783|Mytilus_galloprovincialis|GA36C|Allele_1
GTGAC
>Contig12783|Mytilus_galloprovincialis|GA36C|Allele_2
GTGAC
>Contig12783|Mytilus_galloprovincialis|GA36D|Allele_1
ACGAA
>Contig12783|Mytilus_galloprovincialis|GA36D|Allele_2
GTGCA
>Contig12783|Mytilus_edulis|GA36E|Allele_1
GTGAA
>Contig12783|Mytilus_edulis|GA36E|Allele_2
GTGAA
>Contig12783|Mytilus_edulis|GA36F|Allele_1
GTAAA
>Contig12783|Mytilus_edulis|GA36F|Allele_2
GTGAA
>Contig12783|Mytilus_edulis|GA36M|Allele_1
GTGAA
>Contig12783|Mytilus_edulis|GA36M|Allele_2
GTGAA
>Contig12783|Mytilus_edulis|GA36N|Allele_1
GTGAA
>Contig12783|Mytilus_edulis|GA36N|Allele_2
GTGAA
>Contig12785|Mytilus_trossulus|GA36K|Allele_1
AGTCAGGTAGATTG
>Contig12785|Mytilus_trossulus|GA36K|Allele_2
GGTTAGGTAGATTG
>Contig12785|Mytilus_trossulus|GA36L|Allele_1
AGTTAGGTAGATCG
>Contig12785|Mytilus_trossulus|GA36L|Allele_2
GGTTGGGTAGATTG
>Contig12785|Mytilus_galloprovincialis|GA36A|Allele_1
AGTCAAACAGACCG
>Contig12785|Mytilus_galloprovincialis|GA36A|Allele_2
GGTTGGGTAGATTG
>Contig12785|Mytilus_galloprovincialis|GA36B|Allele_1
GGTTAGGTAGATTG
>Contig12785|Mytilus_galloprovincialis|GA36B|Allele_2
GGTTAGGTAGATTG
>Contig12785|Mytilus_galloprovincialis|GA36C|Allele_1
AGTCAGGTAGATCG
>Contig12785|Mytilus_galloprovincialis|GA36C|Allele_2
GGTTAGGTAGATTG
>Contig12785|Mytilus_galloprovincialis|GA36D|Allele_1
AGTTAGGTAGATTG
>Contig12785|Mytilus_galloprovincialis|GA36D|Allele_2
GGTTAGGTAGATTG
>Contig12785|Mytilus_edulis|GA36E|Allele_1
GGATAGGTAGATTA
>Contig12785|Mytilus_edulis|GA36E|Allele_2
GGTTAGGTAGATTG
>Contig12785|Mytilus_edulis|GA36F|Allele_1
GGTTAGGTAGATTG
>Contig12785|Mytilus_edulis|GA36F|Allele_2
GTTTAGGTTGGTTG
>Contig12785|Mytilus_edulis|GA36M|Allele_1
GGTTAGGTAAATTG
>Contig12785|Mytilus_edulis|GA36M|Allele_2
GGTTAGGTAGATTG
>Contig12785|Mytilus_edulis|GA36N|Allele_1
AGTTAGGTAAATTG
>Contig12785|Mytilus_edulis|GA36N|Allele_2
GGTTAGGTTGGTTG
>Contig12787|Mytilus_trossulus|GA36K|Allele_1
AATACA
>Contig12787|Mytilus_trossulus|GA36K|Allele_2
TGTATG
>Contig12787|Mytilus_trossulus|GA36L|Allele_1
TATACA
>Contig12787|Mytilus_trossulus|GA36L|Allele_2
TGTATG
>Contig12787|Mytilus_galloprovincialis|GA36A|Allele_1
TGTATA
>Contig12787|Mytilus_galloprovincialis|GA36A|Allele_2
TGTATG
>Contig12787|Mytilus_galloprovincialis|GA36B|Allele_1
AACACA
>Contig12787|Mytilus_galloprovincialis|GA36B|Allele_2
TGTATG
>Contig12787|Mytilus_galloprovincialis|GA36C|Allele_1
TGTATA
>Contig12787|Mytilus_galloprovincialis|GA36C|Allele_2
TGTATA
>Contig12787|Mytilus_galloprovincialis|GA36D|Allele_1
TGTATA
>Contig12787|Mytilus_galloprovincialis|GA36D|Allele_2
TGTATA
>Contig12787|Mytilus_edulis|GA36E|Allele_1
AATACG
>Contig12787|Mytilus_edulis|GA36E|Allele_2
TATGCG
>Contig12787|Mytilus_edulis|GA36F|Allele_1
AATACG
>Contig12787|Mytilus_edulis|GA36F|Allele_2
AATGCG
>Contig12787|Mytilus_edulis|GA36M|Allele_1
AATACG
>Contig12787|Mytilus_edulis|GA36M|Allele_2
TATGCG
>Contig12787|Mytilus_edulis|GA36N|Allele_1
AATGCG
>Contig12787|Mytilus_edulis|GA36N|Allele_2
AATGCG
>Contig12813|Mytilus_trossulus|GA36K|Allele_1
CATGC
>Contig12813|Mytilus_trossulus|GA36K|Allele_2
CATGC
>Contig12813|Mytilus_trossulus|GA36L|Allele_1
CATGC
>Contig12813|Mytilus_trossulus|GA36L|Allele_2
CTTGC
>Contig12813|Mytilus_galloprovincialis|GA36A|Allele_1
CTTGC
>Contig12813|Mytilus_galloprovincialis|GA36A|Allele_2
CTTGC
>Contig12813|Mytilus_galloprovincialis|GA36B|Allele_1
CACAC
>Contig12813|Mytilus_galloprovincialis|GA36B|Allele_2
CTTGC
>Contig12813|Mytilus_galloprovincialis|GA36C|Allele_1
CTCAC
>Contig12813|Mytilus_galloprovincialis|GA36C|Allele_2
CTTGC
>Contig12813|Mytilus_galloprovincialis|GA36D|Allele_1
CTTGC
>Contig12813|Mytilus_galloprovincialis|GA36D|Allele_2
CTTGT
>Contig12813|Mytilus_edulis|GA36E|Allele_1
CATGC
>Contig12813|Mytilus_edulis|GA36E|Allele_2
CATGC
>Contig12813|Mytilus_edulis|GA36F|Allele_1
CATGC
>Contig12813|Mytilus_edulis|GA36F|Allele_2
CATGC
>Contig12813|Mytilus_edulis|GA36M|Allele_1
AATGC
>Contig12813|Mytilus_edulis|GA36M|Allele_2
CATGC
>Contig12813|Mytilus_edulis|GA36N|Allele_1
CATGC
>Contig12813|Mytilus_edulis|GA36N|Allele_2
CATGC
>Contig12833|Mytilus_trossulus|GA36K|Allele_1
ATCAATCAGAT
>Contig12833|Mytilus_trossulus|GA36K|Allele_2
ATCAGTCAGAT
>Contig12833|Mytilus_trossulus|GA36L|Allele_1
ATCAAGCAAAT
>Contig12833|Mytilus_trossulus|GA36L|Allele_2
TTCGATCCGAT
>Contig12833|Mytilus_galloprovincialis|GA36A|Allele_1
ATCAAGCAAAT
>Contig12833|Mytilus_galloprovincialis|GA36A|Allele_2
TTCGGTCCGTT
>Contig12833|Mytilus_galloprovincialis|GA36B|Allele_1
TTCGAGCCAAT
>Contig12833|Mytilus_galloprovincialis|GA36B|Allele_2
TTCGAGCCAAT
>Contig12833|Mytilus_galloprovincialis|GA36C|Allele_1
ATCAGTCAGAT
>Contig12833|Mytilus_galloprovincialis|GA36C|Allele_2
ATCAGTCAGAT
>Contig12833|Mytilus_galloprovincialis|GA36D|Allele_1
ACCAGTCAGAC
>Contig12833|Mytilus_galloprovincialis|GA36D|Allele_2
ATCAGTCAGAT
>Contig12833|Mytilus_edulis|GA36E|Allele_1
ATCAGTCAGAT
>Contig12833|Mytilus_edulis|GA36E|Allele_2
ATCAGTCAGAT
>Contig12833|Mytilus_edulis|GA36F|Allele_1
ATCAGTCAGAT
>Contig12833|Mytilus_edulis|GA36F|Allele_2
ATTAGTTAGTT
>Contig12833|Mytilus_edulis|GA36M|Allele_1
ATCAGTCAGAT
>Contig12833|Mytilus_edulis|GA36M|Allele_2
ATCAGTCAGAT
>Contig12833|Mytilus_edulis|GA36N|Allele_1
ATCAGTCAGAT
>Contig12833|Mytilus_edulis|GA36N|Allele_2
ATCAGTCAGAT
>Contig12835|Mytilus_trossulus|GA36K|Allele_1
CATAGTCC
>Contig12835|Mytilus_trossulus|GA36K|Allele_2
CATGGTTC
>Contig12835|Mytilus_trossulus|GA36L|Allele_1
CACAGTCT
>Contig12835|Mytilus_trossulus|GA36L|Allele_2
CATGGTTT
>Contig12835|Mytilus_galloprovincialis|GA36A|Allele_1
CATGGTCC
>Contig12835|Mytilus_galloprovincialis|GA36A|Allele_2
TATGGTCC
>Contig12835|Mytilus_galloprovincialis|GA36B|Allele_1
CACGGTCC
>Contig12835|Mytilus_galloprovincialis|GA36B|Allele_2
CATGGTCT
>Contig12835|Mytilus_galloprovincialis|GA36C|Allele_1
CACGGTCC
>Contig12835|Mytilus_galloprovincialis|GA36C|Allele_2
CATGGTCC
>Contig12835|Mytilus_galloprovincialis|GA36D|Allele_1
CACGGTCC
>Contig12835|Mytilus_galloprovincialis|GA36D|Allele_2
CATGGTTC
>Contig12835|Mytilus_edulis|GA36E|Allele_1
CACGACCC
>Contig12835|Mytilus_edulis|GA36E|Allele_2
CCTGGTCT
>Contig12835|Mytilus_edulis|GA36F|Allele_1
CACAGTCC
>Contig12835|Mytilus_edulis|GA36F|Allele_2
CATGGTCC
>Contig12835|Mytilus_edulis|GA36M|Allele_1
CACGATCT
>Contig12835|Mytilus_edulis|GA36M|Allele_2
CATGGTCT
>Contig12835|Mytilus_edulis|GA36N|Allele_1
CACGGTCC
>Contig12835|Mytilus_edulis|GA36N|Allele_2
CCTGGTCT
>Contig12853|Mytilus_trossulus|GA36K|Allele_1
ATCGT
>Contig12853|Mytilus_trossulus|GA36K|Allele_2
ATCGT
>Contig12853|Mytilus_trossulus|GA36L|Allele_1
ATCGT
>Contig12853|Mytilus_trossulus|GA36L|Allele_2
TTCGT
>Contig12853|Mytilus_galloprovincialis|GA36A|Allele_1
ATCGT
>Contig12853|Mytilus_galloprovincialis|GA36A|Allele_2
ATCGT
>Contig12853|Mytilus_galloprovincialis|GA36B|Allele_1
ATCGT
>Contig12853|Mytilus_galloprovincialis|GA36B|Allele_2
ATCGT
>Contig12853|Mytilus_galloprovincialis|GA36C|Allele_1
AAAGA
>Contig12853|Mytilus_galloprovincialis|GA36C|Allele_2
TTCGT
>Contig12853|Mytilus_galloprovincialis|GA36D|Allele_1
AAAGA
>Contig12853|Mytilus_galloprovincialis|GA36D|Allele_2
TTCGT
>Contig12853|Mytilus_edulis|GA36E|Allele_1
TAAGA
>Contig12853|Mytilus_edulis|GA36E|Allele_2
TAAGA
>Contig12853|Mytilus_edulis|GA36F|Allele_1
TAAAA
>Contig12853|Mytilus_edulis|GA36F|Allele_2
TAAGA
>Contig12853|Mytilus_edulis|GA36M|Allele_1
TAAGA
>Contig12853|Mytilus_edulis|GA36M|Allele_2
TAAGA
>Contig12853|Mytilus_edulis|GA36N|Allele_1
TAAGA
>Contig12853|Mytilus_edulis|GA36N|Allele_2
TAAGA
>Contig12884|Mytilus_trossulus|GA36K|Allele_1
CCG
>Contig12884|Mytilus_trossulus|GA36K|Allele_2
CCG
>Contig12884|Mytilus_trossulus|GA36L|Allele_1
CCG
>Contig12884|Mytilus_trossulus|GA36L|Allele_2
CCG
>Contig12884|Mytilus_galloprovincialis|GA36A|Allele_1
CCA
>Contig12884|Mytilus_galloprovincialis|GA36A|Allele_2
CTG
>Contig12884|Mytilus_galloprovincialis|GA36B|Allele_1
CCG
>Contig12884|Mytilus_galloprovincialis|GA36B|Allele_2
CCG
>Contig12884|Mytilus_galloprovincialis|GA36C|Allele_1
CCG
>Contig12884|Mytilus_galloprovincialis|GA36C|Allele_2
TTG
>Contig12884|Mytilus_galloprovincialis|GA36D|Allele_1
CCG
>Contig12884|Mytilus_galloprovincialis|GA36D|Allele_2
TTG
>Contig12884|Mytilus_edulis|GA36E|Allele_1
CCG
>Contig12884|Mytilus_edulis|GA36E|Allele_2
CCG
>Contig12884|Mytilus_edulis|GA36F|Allele_1
CCG
>Contig12884|Mytilus_edulis|GA36F|Allele_2
CCG
>Contig12884|Mytilus_edulis|GA36M|Allele_1
CCG
>Contig12884|Mytilus_edulis|GA36M|Allele_2
CCG
>Contig12884|Mytilus_edulis|GA36N|Allele_1
CCG
>Contig12884|Mytilus_edulis|GA36N|Allele_2
CCG
>Contig12902|Mytilus_trossulus|GA36K|Allele_1
ACGAAT
>Contig12902|Mytilus_trossulus|GA36K|Allele_2
ACGAAT
>Contig12902|Mytilus_trossulus|GA36L|Allele_1
ACAAAA
>Contig12902|Mytilus_trossulus|GA36L|Allele_2
ATGAAT
>Contig12902|Mytilus_galloprovincialis|GA36A|Allele_1
ACGAAT
>Contig12902|Mytilus_galloprovincialis|GA36A|Allele_2
ACGAAT
>Contig12902|Mytilus_galloprovincialis|GA36B|Allele_1
ACGAAT
>Contig12902|Mytilus_galloprovincialis|GA36B|Allele_2
ACGAAT
>Contig12902|Mytilus_galloprovincialis|GA36C|Allele_1
ACGAAT
>Contig12902|Mytilus_galloprovincialis|GA36C|Allele_2
ACGAAT
>Contig12902|Mytilus_galloprovincialis|GA36D|Allele_1
ACAAAA
>Contig12902|Mytilus_galloprovincialis|GA36D|Allele_2
CTGAGT
>Contig12902|Mytilus_edulis|GA36E|Allele_1
ATAAAA
>Contig12902|Mytilus_edulis|GA36E|Allele_2
ATAAGA
>Contig12902|Mytilus_edulis|GA36F|Allele_1
ATAAAA
>Contig12902|Mytilus_edulis|GA36F|Allele_2
ATACAA
>Contig12902|Mytilus_edulis|GA36M|Allele_1
ATAAAA
>Contig12902|Mytilus_edulis|GA36M|Allele_2
ATAAGA
>Contig12902|Mytilus_edulis|GA36N|Allele_1
ATAAGA
>Contig12902|Mytilus_edulis|GA36N|Allele_2
ATAAGA
>Contig12960|Mytilus_trossulus|GA36K|Allele_1
GTGTACC
>Contig12960|Mytilus_trossulus|GA36K|Allele_2
GTGTACC
>Contig12960|Mytilus_trossulus|GA36L|Allele_1
GTGTAAC
>Contig12960|Mytilus_trossulus|GA36L|Allele_2
GTGTACC
>Contig12960|Mytilus_galloprovincialis|GA36A|Allele_1
GTATAAC
>Contig12960|Mytilus_galloprovincialis|GA36A|Allele_2
GTGTGCT
>Contig12960|Mytilus_galloprovincialis|GA36B|Allele_1
GTGTAAC
>Contig12960|Mytilus_galloprovincialis|GA36B|Allele_2
GTGTAAC
>Contig12960|Mytilus_galloprovincialis|GA36C|Allele_1
ACGCAAC
>Contig12960|Mytilus_galloprovincialis|GA36C|Allele_2
GCGTAAT
>Contig12960|Mytilus_galloprovincialis|GA36D|Allele_1
ACGCAAC
>Contig12960|Mytilus_galloprovincialis|GA36D|Allele_2
GCGTAAT
>Contig12960|Mytilus_edulis|GA36E|Allele_1
ACGCAAC
>Contig12960|Mytilus_edulis|GA36E|Allele_2
GCGTAAT
>Contig12960|Mytilus_edulis|GA36F|Allele_1
GCGCAAC
>Contig12960|Mytilus_edulis|GA36F|Allele_2
GCGTAAT
>Contig12960|Mytilus_edulis|GA36M|Allele_1
GCGTAAT
>Contig12960|Mytilus_edulis|GA36M|Allele_2
GCGTAAT
>Contig12960|Mytilus_edulis|GA36N|Allele_1
GCGTAAT
>Contig12960|Mytilus_edulis|GA36N|Allele_2
GCGTGAT
>Contig13006|Mytilus_trossulus|GA36K|Allele_1
ACGATGCTAATTC
>Contig13006|Mytilus_trossulus|GA36K|Allele_2
ACGATGCTAATTC
>Contig13006|Mytilus_trossulus|GA36L|Allele_1
ACAATACTAATTC
>Contig13006|Mytilus_trossulus|GA36L|Allele_2
ACGGTGCTAATTC
>Contig13006|Mytilus_galloprovincialis|GA36A|Allele_1
ACGATGCTAATTC
>Contig13006|Mytilus_galloprovincialis|GA36A|Allele_2
ACGATGCTAATTC
>Contig13006|Mytilus_galloprovincialis|GA36B|Allele_1
GAAGTAACAATTT
>Contig13006|Mytilus_galloprovincialis|GA36B|Allele_2
GAAGTAACAGTTT
>Contig13006|Mytilus_galloprovincialis|GA36C|Allele_1
ACGATGCTAATCT
>Contig13006|Mytilus_galloprovincialis|GA36C|Allele_2
ACGATGCTCATTT
>Contig13006|Mytilus_galloprovincialis|GA36D|Allele_1
AAAATAACAATTC
>Contig13006|Mytilus_galloprovincialis|GA36D|Allele_2
GCGGTGCTAATTT
>Contig13006|Mytilus_edulis|GA36E|Allele_1
ACGATGCTAATTT
>Contig13006|Mytilus_edulis|GA36E|Allele_2
ACGATGCTAATTT
>Contig13006|Mytilus_edulis|GA36F|Allele_1
ACGACGCTAACTT
>Contig13006|Mytilus_edulis|GA36F|Allele_2
ACGATGCTAATTT
>Contig13006|Mytilus_edulis|GA36M|Allele_1
ACGATGCTAATTT
>Contig13006|Mytilus_edulis|GA36M|Allele_2
ACGATGCTAATTT
>Contig13006|Mytilus_edulis|GA36N|Allele_1
ACGATGCTAATTC
>Contig13006|Mytilus_edulis|GA36N|Allele_2
ACGATGCTAATTC
>Contig13027|Mytilus_trossulus|GA36K|Allele_1
CATCTTCAAACTCTTAATCA
>Contig13027|Mytilus_trossulus|GA36K|Allele_2
CATCTTCAAACTTTTAATCA
>Contig13027|Mytilus_trossulus|GA36L|Allele_1
CAACTTCAAACTCTTGTTCA
>Contig13027|Mytilus_trossulus|GA36L|Allele_2
CATCTTCAAGCTTTTGTTCA
>Contig13027|Mytilus_galloprovincialis|GA36A|Allele_1
CATCTTCAAGCTCTCATCCA
>Contig13027|Mytilus_galloprovincialis|GA36A|Allele_2
CATCTTCAAGCTCTCGTTCA
>Contig13027|Mytilus_galloprovincialis|GA36B|Allele_1
CATCTTCAAACTCCTAATCA
>Contig13027|Mytilus_galloprovincialis|GA36B|Allele_2
CATCTTCAAACTCTTGTTCA
>Contig13027|Mytilus_galloprovincialis|GA36C|Allele_1
CATCTTCAAGCTCTCATTCA
>Contig13027|Mytilus_galloprovincialis|GA36C|Allele_2
CATTTTCAAGCTCTCGTTCA
>Contig13027|Mytilus_galloprovincialis|GA36D|Allele_1
CATCTTCAAACTCCTGTTCA
>Contig13027|Mytilus_galloprovincialis|GA36D|Allele_2
CGTTTTCAAGCTCTTGTTCA
>Contig13027|Mytilus_edulis|GA36E|Allele_1
CAACTCTGAATGCTTGTTCA
>Contig13027|Mytilus_edulis|GA36E|Allele_2
CAACTCTGAATTTTTGTTCA
>Contig13027|Mytilus_edulis|GA36F|Allele_1
CAACCCTGAATGCTTGTTCA
>Contig13027|Mytilus_edulis|GA36F|Allele_2
CAACTCTGAATGCTTGTTTC
>Contig13027|Mytilus_edulis|GA36M|Allele_1
CAACTCTGAATGCTTGTTCA
>Contig13027|Mytilus_edulis|GA36M|Allele_2
CAACTCTGGATGCTTGTTCA
>Contig13027|Mytilus_edulis|GA36N|Allele_1
AAACTCTGAATGCTTGTTCA
>Contig13027|Mytilus_edulis|GA36N|Allele_2
CAACTCTGAATGCTTGTTCA
>Contig13036|Mytilus_trossulus|GA36K|Allele_1
GTAGGTAGTT
>Contig13036|Mytilus_trossulus|GA36K|Allele_2
GTAGGTAGTT
>Contig13036|Mytilus_trossulus|GA36L|Allele_1
GTAGGTGGCA
>Contig13036|Mytilus_trossulus|GA36L|Allele_2
GTGGGTGGTT
>Contig13036|Mytilus_galloprovincialis|GA36A|Allele_1
GTAAATAGCA
>Contig13036|Mytilus_galloprovincialis|GA36A|Allele_2
GTAGGTAGCA
>Contig13036|Mytilus_galloprovincialis|GA36B|Allele_1
GTAGGTAGCA
>Contig13036|Mytilus_galloprovincialis|GA36B|Allele_2
GTGGGTAGCA
>Contig13036|Mytilus_galloprovincialis|GA36C|Allele_1
GTAGGTAGCA
>Contig13036|Mytilus_galloprovincialis|GA36C|Allele_2
GTAGGTAGCT
>Contig13036|Mytilus_galloprovincialis|GA36D|Allele_1
GTAGGCAACA
>Contig13036|Mytilus_galloprovincialis|GA36D|Allele_2
GTAGGTAGTA
>Contig13036|Mytilus_edulis|GA36E|Allele_1
GTAGGTAGCA
>Contig13036|Mytilus_edulis|GA36E|Allele_2
GTAGGTAGCA
>Contig13036|Mytilus_edulis|GA36F|Allele_1
GTAGGTAGCA
>Contig13036|Mytilus_edulis|GA36F|Allele_2
GTAGGTAGCA
>Contig13036|Mytilus_edulis|GA36M|Allele_1
GCAGGCAGCA
>Contig13036|Mytilus_edulis|GA36M|Allele_2
GTGGGTGGCA
>Contig13036|Mytilus_edulis|GA36N|Allele_1
ATAGGTAGCA
>Contig13036|Mytilus_edulis|GA36N|Allele_2
GTAGGTAGCA
>Contig13065|Mytilus_trossulus|GA36K|Allele_1
ATGCCTTC
>Contig13065|Mytilus_trossulus|GA36K|Allele_2
ATGCCTTC
>Contig13065|Mytilus_trossulus|GA36L|Allele_1
ATACCTTC
>Contig13065|Mytilus_trossulus|GA36L|Allele_2
CTGCCTTC
>Contig13065|Mytilus_galloprovincialis|GA36A|Allele_1
ATGCCTTC
>Contig13065|Mytilus_galloprovincialis|GA36A|Allele_2
ATGCCTTC
>Contig13065|Mytilus_galloprovincialis|GA36B|Allele_1
ATGCCTTC
>Contig13065|Mytilus_galloprovincialis|GA36B|Allele_2
ATGCCTTC
>Contig13065|Mytilus_galloprovincialis|GA36C|Allele_1
ATGCCTTC
>Contig13065|Mytilus_galloprovincialis|GA36C|Allele_2
ATGCCTTC
>Contig13065|Mytilus_galloprovincialis|GA36D|Allele_1
ATACCATC
>Contig13065|Mytilus_galloprovincialis|GA36D|Allele_2
CTGTCTTC
>Contig13065|Mytilus_edulis|GA36E|Allele_1
CTATCACT
>Contig13065|Mytilus_edulis|GA36E|Allele_2
CTATCACT
>Contig13065|Mytilus_edulis|GA36F|Allele_1
CCATCACT
>Contig13065|Mytilus_edulis|GA36F|Allele_2
CTATTACT
>Contig13065|Mytilus_edulis|GA36M|Allele_1
CTATCACT
>Contig13065|Mytilus_edulis|GA36M|Allele_2
CTATCACT
>Contig13065|Mytilus_edulis|GA36N|Allele_1
CTATCACT
>Contig13065|Mytilus_edulis|GA36N|Allele_2
CTATCACT
>Contig13074|Mytilus_trossulus|GA36K|Allele_1
AAAAAGCAACACACA
>Contig13074|Mytilus_trossulus|GA36K|Allele_2
GTCTAGCTGTTTTTA
>Contig13074|Mytilus_trossulus|GA36L|Allele_1
AACAAGCAGCACTCA
>Contig13074|Mytilus_trossulus|GA36L|Allele_2
GACAAGCTGTTCTTA
>Contig13074|Mytilus_galloprovincialis|GA36A|Allele_1
GACAAGCTGCACTTA
>Contig13074|Mytilus_galloprovincialis|GA36A|Allele_2
GACAAGCTGCACTTA
>Contig13074|Mytilus_galloprovincialis|GA36B|Allele_1
AAAAAGCAACACACA
>Contig13074|Mytilus_galloprovincialis|GA36B|Allele_2
GTCTAGCTGTTTTTA
>Contig13074|Mytilus_galloprovincialis|GA36C|Allele_1
GACAAGCTGCACTTA
>Contig13074|Mytilus_galloprovincialis|GA36C|Allele_2
GACAAGCTGCACTTA
>Contig13074|Mytilus_galloprovincialis|GA36D|Allele_1
GACAAGCTGCACTTA
>Contig13074|Mytilus_galloprovincialis|GA36D|Allele_2
GACAAGCTGCACTTA
>Contig13074|Mytilus_edulis|GA36E|Allele_1
AACAAACAACACACA
>Contig13074|Mytilus_edulis|GA36E|Allele_2
GACAAGCTGCATTTA
>Contig13074|Mytilus_edulis|GA36F|Allele_1
GACAAGCTGCACACA
>Contig13074|Mytilus_edulis|GA36F|Allele_2
GACAGGCTGCATTTA
>Contig13074|Mytilus_edulis|GA36M|Allele_1
AACAAACAACACACA
>Contig13074|Mytilus_edulis|GA36M|Allele_2
GACAAGTTGCATTTT
>Contig13074|Mytilus_edulis|GA36N|Allele_1
AACAAACAACATACA
>Contig13074|Mytilus_edulis|GA36N|Allele_2
AACAAACAACATACA
>Contig13098|Mytilus_trossulus|GA36K|Allele_1
AACG
>Contig13098|Mytilus_trossulus|GA36K|Allele_2
ATCG
>Contig13098|Mytilus_trossulus|GA36L|Allele_1
ATCG
>Contig13098|Mytilus_trossulus|GA36L|Allele_2
ATCG
>Contig13098|Mytilus_galloprovincialis|GA36A|Allele_1
AACG
>Contig13098|Mytilus_galloprovincialis|GA36A|Allele_2
ATCG
>Contig13098|Mytilus_galloprovincialis|GA36B|Allele_1
ATCG
>Contig13098|Mytilus_galloprovincialis|GA36B|Allele_2
ATCG
>Contig13098|Mytilus_galloprovincialis|GA36C|Allele_1
ATCG
>Contig13098|Mytilus_galloprovincialis|GA36C|Allele_2
ATCG
>Contig13098|Mytilus_galloprovincialis|GA36D|Allele_1
ATCG
>Contig13098|Mytilus_galloprovincialis|GA36D|Allele_2
ATCG
>Contig13098|Mytilus_edulis|GA36E|Allele_1
AACA
>Contig13098|Mytilus_edulis|GA36E|Allele_2
AATG
>Contig13098|Mytilus_edulis|GA36F|Allele_1
AACG
>Contig13098|Mytilus_edulis|GA36F|Allele_2
TACG
>Contig13098|Mytilus_edulis|GA36M|Allele_1
AACG
>Contig13098|Mytilus_edulis|GA36M|Allele_2
AACG
>Contig13098|Mytilus_edulis|GA36N|Allele_1
AACG
>Contig13098|Mytilus_edulis|GA36N|Allele_2
AACG
>Contig13107|Mytilus_trossulus|GA36K|Allele_1
ACGTACGATCATAACACTAATAG
>Contig13107|Mytilus_trossulus|GA36K|Allele_2
GCTTTCGATTGTAACCTTAATTG
>Contig13107|Mytilus_trossulus|GA36L|Allele_1
GCTCTCGAACATAACCCTAATTG
>Contig13107|Mytilus_trossulus|GA36L|Allele_2
GCTTTCGCTTATAACCTTAATTG
>Contig13107|Mytilus_galloprovincialis|GA36A|Allele_1
ACGTACAATCATAACCCTAATTG
>Contig13107|Mytilus_galloprovincialis|GA36A|Allele_2
GCTTTCGATTATCACCTTAATTG
>Contig13107|Mytilus_galloprovincialis|GA36B|Allele_1
GCTCACAAACATAACCCTAATTG
>Contig13107|Mytilus_galloprovincialis|GA36B|Allele_2
GCTTTCGCTTATCACCTTAATTG
>Contig13107|Mytilus_galloprovincialis|GA36C|Allele_1
GCTCTCGCATATAACCCCAAATG
>Contig13107|Mytilus_galloprovincialis|GA36C|Allele_2
GTTCTCGCTTATAACCTTGATTG
>Contig13107|Mytilus_galloprovincialis|GA36D|Allele_1
GCTCACGAACATAACCCTAATTG
>Contig13107|Mytilus_galloprovincialis|GA36D|Allele_2
GCTTTCGCTTGTATCCTTATTTG
>Contig13107|Mytilus_edulis|GA36E|Allele_1
GCTTACGATCGCAACACTAAATA
>Contig13107|Mytilus_edulis|GA36E|Allele_2
GCTTACGATCGTAACCCTAATTG
>Contig13107|Mytilus_edulis|GA36F|Allele_1
GCTTACAATCATAAACCTAAATG
>Contig13107|Mytilus_edulis|GA36F|Allele_2
GCTTATGATCGTCACCCTAATTG
>Contig13107|Mytilus_edulis|GA36M|Allele_1
GCTTACGATCGTAACCCTAATAG
>Contig13107|Mytilus_edulis|GA36M|Allele_2
GCTTACGATCGTAACCCTAATTG
>Contig13107|Mytilus_edulis|GA36N|Allele_1
GCTTACGATCGTAACCCTAATTG
>Contig13107|Mytilus_edulis|GA36N|Allele_2
GCTTACGATCGTAACCCTAATTG
>Contig13118|Mytilus_trossulus|GA36K|Allele_1
AACGGG
>Contig13118|Mytilus_trossulus|GA36K|Allele_2
TTCGGG
>Contig13118|Mytilus_trossulus|GA36L|Allele_1
ATCGGG
>Contig13118|Mytilus_trossulus|GA36L|Allele_2
TTCGGG
>Contig13118|Mytilus_galloprovincialis|GA36A|Allele_1
TTCAGG
>Contig13118|Mytilus_galloprovincialis|GA36A|Allele_2
TTCGGG
>Contig13118|Mytilus_galloprovincialis|GA36B|Allele_1
TTCGGG
>Contig13118|Mytilus_galloprovincialis|GA36B|Allele_2
TTCGGG
>Contig13118|Mytilus_galloprovincialis|GA36C|Allele_1
TTCGGA
>Contig13118|Mytilus_galloprovincialis|GA36C|Allele_2
TTCGGG
>Contig13118|Mytilus_galloprovincialis|GA36D|Allele_1
TACAGG
>Contig13118|Mytilus_galloprovincialis|GA36D|Allele_2
TTCGGG
>Contig13118|Mytilus_edulis|GA36E|Allele_1
TTCAGG
>Contig13118|Mytilus_edulis|GA36E|Allele_2
TTCGGG
>Contig13118|Mytilus_edulis|GA36F|Allele_1
ATAGAG
>Contig13118|Mytilus_edulis|GA36F|Allele_2
TTCGGG
>Contig13118|Mytilus_edulis|GA36M|Allele_1
ATCAGG
>Contig13118|Mytilus_edulis|GA36M|Allele_2
TTCGGG
>Contig13118|Mytilus_edulis|GA36N|Allele_1
ATCGGG
>Contig13118|Mytilus_edulis|GA36N|Allele_2
TTCGGG
>Contig13123|Mytilus_trossulus|GA36K|Allele_1
CACGT
>Contig13123|Mytilus_trossulus|GA36K|Allele_2
CCCGT
>Contig13123|Mytilus_trossulus|GA36L|Allele_1
CACGT
>Contig13123|Mytilus_trossulus|GA36L|Allele_2
CCCGT
>Contig13123|Mytilus_galloprovincialis|GA36A|Allele_1
CACGT
>Contig13123|Mytilus_galloprovincialis|GA36A|Allele_2
CACGT
>Contig13123|Mytilus_galloprovincialis|GA36B|Allele_1
CACGT
>Contig13123|Mytilus_galloprovincialis|GA36B|Allele_2
CACGT
>Contig13123|Mytilus_galloprovincialis|GA36C|Allele_1
CCCGC
>Contig13123|Mytilus_galloprovincialis|GA36C|Allele_2
TCCGT
>Contig13123|Mytilus_galloprovincialis|GA36D|Allele_1
CCCGT
>Contig13123|Mytilus_galloprovincialis|GA36D|Allele_2
CCCGT
>Contig13123|Mytilus_edulis|GA36E|Allele_1
CCCGC
>Contig13123|Mytilus_edulis|GA36E|Allele_2
CCTGT
>Contig13123|Mytilus_edulis|GA36F|Allele_1
TCCGC
>Contig13123|Mytilus_edulis|GA36F|Allele_2
TCCGT
>Contig13123|Mytilus_edulis|GA36M|Allele_1
CCCGC
>Contig13123|Mytilus_edulis|GA36M|Allele_2
TCCGC
>Contig13123|Mytilus_edulis|GA36N|Allele_1
CCCAC
>Contig13123|Mytilus_edulis|GA36N|Allele_2
CCCGT
>Contig13124|Mytilus_trossulus|GA36K|Allele_1
GC
>Contig13124|Mytilus_trossulus|GA36K|Allele_2
GT
>Contig13124|Mytilus_trossulus|GA36L|Allele_1
GC
>Contig13124|Mytilus_trossulus|GA36L|Allele_2
GT
>Contig13124|Mytilus_galloprovincialis|GA36A|Allele_1
GC
>Contig13124|Mytilus_galloprovincialis|GA36A|Allele_2
GT
>Contig13124|Mytilus_galloprovincialis|GA36B|Allele_1
GC
>Contig13124|Mytilus_galloprovincialis|GA36B|Allele_2
GT
>Contig13124|Mytilus_galloprovincialis|GA36C|Allele_1
GC
>Contig13124|Mytilus_galloprovincialis|GA36C|Allele_2
GT
>Contig13124|Mytilus_galloprovincialis|GA36D|Allele_1
AC
>Contig13124|Mytilus_galloprovincialis|GA36D|Allele_2
GC
>Contig13124|Mytilus_edulis|GA36E|Allele_1
GC
>Contig13124|Mytilus_edulis|GA36E|Allele_2
GT
>Contig13124|Mytilus_edulis|GA36F|Allele_1
GT
>Contig13124|Mytilus_edulis|GA36F|Allele_2
GT
>Contig13124|Mytilus_edulis|GA36M|Allele_1
GT
>Contig13124|Mytilus_edulis|GA36M|Allele_2
GT
>Contig13124|Mytilus_edulis|GA36N|Allele_1
GC
>Contig13124|Mytilus_edulis|GA36N|Allele_2
GT
>Contig13161|Mytilus_trossulus|GA36K|Allele_1
TTCGCAT
>Contig13161|Mytilus_trossulus|GA36K|Allele_2
TTTGCAT
>Contig13161|Mytilus_trossulus|GA36L|Allele_1
TCCGCAT
>Contig13161|Mytilus_trossulus|GA36L|Allele_2
TTTGCAT
>Contig13161|Mytilus_galloprovincialis|GA36A|Allele_1
TTTGCAT
>Contig13161|Mytilus_galloprovincialis|GA36A|Allele_2
TTTGTAT
>Contig13161|Mytilus_galloprovincialis|GA36B|Allele_1
TTTGCAT
>Contig13161|Mytilus_galloprovincialis|GA36B|Allele_2
TTTGCAT
>Contig13161|Mytilus_galloprovincialis|GA36C|Allele_1
TCTACAT
>Contig13161|Mytilus_galloprovincialis|GA36C|Allele_2
TTTGCAT
>Contig13161|Mytilus_galloprovincialis|GA36D|Allele_1
TCTGCAT
>Contig13161|Mytilus_galloprovincialis|GA36D|Allele_2
TTTGCAT
>Contig13161|Mytilus_edulis|GA36E|Allele_1
TCTGCAT
>Contig13161|Mytilus_edulis|GA36E|Allele_2
TTTGCAT
>Contig13161|Mytilus_edulis|GA36F|Allele_1
ATTGCAT
>Contig13161|Mytilus_edulis|GA36F|Allele_2
TTTGCAT
>Contig13161|Mytilus_edulis|GA36M|Allele_1
TTCGCAT
>Contig13161|Mytilus_edulis|GA36M|Allele_2
TTTGCAT
>Contig13161|Mytilus_edulis|GA36N|Allele_1
TCTGCAG
>Contig13161|Mytilus_edulis|GA36N|Allele_2
TTTGTTT
>Contig13165|Mytilus_trossulus|GA36K|Allele_1
ACGAAGAAATAA
>Contig13165|Mytilus_trossulus|GA36K|Allele_2
ACGCGGAAATAA
>Contig13165|Mytilus_trossulus|GA36L|Allele_1
ACGAAGAAATAA
>Contig13165|Mytilus_trossulus|GA36L|Allele_2
ACGCGGAAATAA
>Contig13165|Mytilus_galloprovincialis|GA36A|Allele_1
ACGAAGAAAGAA
>Contig13165|Mytilus_galloprovincialis|GA36A|Allele_2
ACGAGGAAATAA
>Contig13165|Mytilus_galloprovincialis|GA36B|Allele_1
ACGAAGAAATAA
>Contig13165|Mytilus_galloprovincialis|GA36B|Allele_2
ACGAAGAATTAG
>Contig13165|Mytilus_galloprovincialis|GA36C|Allele_1
ACGAAGAAATAA
>Contig13165|Mytilus_galloprovincialis|GA36C|Allele_2
ACGAGGAAATGG
>Contig13165|Mytilus_galloprovincialis|GA36D|Allele_1
ACGAAGAATTAA
>Contig13165|Mytilus_galloprovincialis|GA36D|Allele_2
ACGAGGAATTAG
>Contig13165|Mytilus_edulis|GA36E|Allele_1
ACGAGGAATTAA
>Contig13165|Mytilus_edulis|GA36E|Allele_2
ATGAGTAATTAG
>Contig13165|Mytilus_edulis|GA36F|Allele_1
ACGAAGAATTAA
>Contig13165|Mytilus_edulis|GA36F|Allele_2
ACTAAGAATTAG
>Contig13165|Mytilus_edulis|GA36M|Allele_1
ACGAAGAATTAG
>Contig13165|Mytilus_edulis|GA36M|Allele_2
CCGAGGAATTAG
>Contig13165|Mytilus_edulis|GA36N|Allele_1
ACGAAGAATTAG
>Contig13165|Mytilus_edulis|GA36N|Allele_2
ACGCGGGGTTAG
>Contig13184|Mytilus_trossulus|GA36K|Allele_1
ACAC
>Contig13184|Mytilus_trossulus|GA36K|Allele_2
GCAT
>Contig13184|Mytilus_trossulus|GA36L|Allele_1
GCAT
>Contig13184|Mytilus_trossulus|GA36L|Allele_2
GTAT
>Contig13184|Mytilus_galloprovincialis|GA36A|Allele_1
ACAC
>Contig13184|Mytilus_galloprovincialis|GA36A|Allele_2
GCAT
>Contig13184|Mytilus_galloprovincialis|GA36B|Allele_1
GCAT
>Contig13184|Mytilus_galloprovincialis|GA36B|Allele_2
GCAT
>Contig13184|Mytilus_galloprovincialis|GA36C|Allele_1
GCAC
>Contig13184|Mytilus_galloprovincialis|GA36C|Allele_2
GCTC
>Contig13184|Mytilus_galloprovincialis|GA36D|Allele_1
GCAT
>Contig13184|Mytilus_galloprovincialis|GA36D|Allele_2
GTAT
>Contig13184|Mytilus_edulis|GA36E|Allele_1
GCAT
>Contig13184|Mytilus_edulis|GA36E|Allele_2
GTAT
>Contig13184|Mytilus_edulis|GA36F|Allele_1
GCAT
>Contig13184|Mytilus_edulis|GA36F|Allele_2
GTAT
>Contig13184|Mytilus_edulis|GA36M|Allele_1
GCAT
>Contig13184|Mytilus_edulis|GA36M|Allele_2
GCAT
>Contig13184|Mytilus_edulis|GA36N|Allele_1
GCAT
>Contig13184|Mytilus_edulis|GA36N|Allele_2
GCAT
>Contig13206|Mytilus_trossulus|GA36K|Allele_1
CCAGATG
>Contig13206|Mytilus_trossulus|GA36K|Allele_2
CTAGATG
>Contig13206|Mytilus_trossulus|GA36L|Allele_1
ATAGATG
>Contig13206|Mytilus_trossulus|GA36L|Allele_2
CTAGATT
>Contig13206|Mytilus_galloprovincialis|GA36A|Allele_1
CCAGAAG
>Contig13206|Mytilus_galloprovincialis|GA36A|Allele_2
CTAGATG
>Contig13206|Mytilus_galloprovincialis|GA36B|Allele_1
CCAGAAG
>Contig13206|Mytilus_galloprovincialis|GA36B|Allele_2
CCAGATG
>Contig13206|Mytilus_galloprovincialis|GA36C|Allele_1
CTAGATG
>Contig13206|Mytilus_galloprovincialis|GA36C|Allele_2
CTATGTT
>Contig13206|Mytilus_galloprovincialis|GA36D|Allele_1
ACAGATG
>Contig13206|Mytilus_galloprovincialis|GA36D|Allele_2
CTGGATT
>Contig13206|Mytilus_edulis|GA36E|Allele_1
CTAGATG
>Contig13206|Mytilus_edulis|GA36E|Allele_2
CTAGATT
>Contig13206|Mytilus_edulis|GA36F|Allele_1
CTAGATG
>Contig13206|Mytilus_edulis|GA36F|Allele_2
CTAGATG
>Contig13206|Mytilus_edulis|GA36M|Allele_1
CCAGATG
>Contig13206|Mytilus_edulis|GA36M|Allele_2
CCAGATG
>Contig13206|Mytilus_edulis|GA36N|Allele_1
CCAGATG
>Contig13206|Mytilus_edulis|GA36N|Allele_2
CTAGGTG
>Contig13247|Mytilus_trossulus|GA36K|Allele_1
CACGATCAGCGACCGCTAGTGTCT
>Contig13247|Mytilus_trossulus|GA36K|Allele_2
CGCGGTCAGGGTTCGCTGGTGTCT
>Contig13247|Mytilus_trossulus|GA36L|Allele_1
CACGATCAGCGTCCGCTGGTGTCT
>Contig13247|Mytilus_trossulus|GA36L|Allele_2
CACGGTCAGCGTCCGCTGGTGTTT
>Contig13247|Mytilus_galloprovincialis|GA36A|Allele_1
CACGATCGGCGTCCGCAAGTGTCT
>Contig13247|Mytilus_galloprovincialis|GA36A|Allele_2
CACGATCGGCGTCCGCAAGTGTCT
>Contig13247|Mytilus_galloprovincialis|GA36B|Allele_1
CACGATCAACGATCGCTGGTGTCT
>Contig13247|Mytilus_galloprovincialis|GA36B|Allele_2
CGCGGTCAGGGTTCGCTGGTGTCT
>Contig13247|Mytilus_galloprovincialis|GA36C|Allele_1
CACGATCAGCAACCGCTGGTAATT
>Contig13247|Mytilus_galloprovincialis|GA36C|Allele_2
CACGATCAGGGTTTGCTGGTGTTT
>Contig13247|Mytilus_galloprovincialis|GA36D|Allele_1
CACGATCAGCGTCCGCTGGTGTCT
>Contig13247|Mytilus_galloprovincialis|GA36D|Allele_2
CACGATCAGCGTTCGGTGGTGTCT
>Contig13247|Mytilus_edulis|GA36E|Allele_1
CACGAAAAGCGTCCGCAAGCGTTT
>Contig13247|Mytilus_edulis|GA36E|Allele_2
CACGATCAGCGTTCGCTGGTGTTT
>Contig13247|Mytilus_edulis|GA36F|Allele_1
CAAGATCAGCGACCGCAAGTGTCC
>Contig13247|Mytilus_edulis|GA36F|Allele_2
CACGATCGGGGTTCGCTGGTGTTT
>Contig13247|Mytilus_edulis|GA36M|Allele_1
CACAATCAGCGATCGCTGATGTCT
>Contig13247|Mytilus_edulis|GA36M|Allele_2
TACGATCAGGGTTCGCTGGTGTCT
>Contig13247|Mytilus_edulis|GA36N|Allele_1
CACGATCAGCGTCCGCAAGTGTCT
>Contig13247|Mytilus_edulis|GA36N|Allele_2
CGCGGTCGGCGTCCTCTGGTGTCT
>Contig13249|Mytilus_trossulus|GA36K|Allele_1
GCTGATACCTA
>Contig13249|Mytilus_trossulus|GA36K|Allele_2
GCTGCTACTTG
>Contig13249|Mytilus_trossulus|GA36L|Allele_1
GCTGATACCTA
>Contig13249|Mytilus_trossulus|GA36L|Allele_2
GCTGCTGCTTG
>Contig13249|Mytilus_galloprovincialis|GA36A|Allele_1
GCTGCTACCTG
>Contig13249|Mytilus_galloprovincialis|GA36A|Allele_2
GCTGCTGCCTG
>Contig13249|Mytilus_galloprovincialis|GA36B|Allele_1
ACTGCTACCTG
>Contig13249|Mytilus_galloprovincialis|GA36B|Allele_2
GCTGCTACTTG
>Contig13249|Mytilus_galloprovincialis|GA36C|Allele_1
GCTGCTACTTG
>Contig13249|Mytilus_galloprovincialis|GA36C|Allele_2
GCTGCTACTTG
>Contig13249|Mytilus_galloprovincialis|GA36D|Allele_1
GCTGCTACCTG
>Contig13249|Mytilus_galloprovincialis|GA36D|Allele_2
GCTGCTACCTG
>Contig13249|Mytilus_edulis|GA36E|Allele_1
GCCAAAACCTG
>Contig13249|Mytilus_edulis|GA36E|Allele_2
GCTGCTGTTTG
>Contig13249|Mytilus_edulis|GA36F|Allele_1
ACTGATACCCA
>Contig13249|Mytilus_edulis|GA36F|Allele_2
GTTGCTGCTTG
>Contig13249|Mytilus_edulis|GA36M|Allele_1
GCTGATACCCA
>Contig13249|Mytilus_edulis|GA36M|Allele_2
GTTGCTGCTTG
>Contig13249|Mytilus_edulis|GA36N|Allele_1
GTTGATGCTCA
>Contig13249|Mytilus_edulis|GA36N|Allele_2
GTTGATGCTTA
>Contig1325|Mytilus_trossulus|GA36K|Allele_1
ATCACTTCTACCCAACTAAACTTAATCTAATAGAACTATTATAAAAT
>Contig1325|Mytilus_trossulus|GA36K|Allele_2
ATCACTTCTACCTAACTAAACTTAATTTAATGGGACTATTATAACAT
>Contig1325|Mytilus_trossulus|GA36L|Allele_1
ATCGATTCCACCCCACTAAATTTAACTCAATAGAACTATTATAAAAC
>Contig1325|Mytilus_trossulus|GA36L|Allele_2
ATCGCTTCCACCTCTCTAAATTTCATTTAATGGGACTATTATCACAT
>Contig1325|Mytilus_galloprovincialis|GA36A|Allele_1
ATCGATTACACCCCACTAAACTTAACCTAATAGAACTATCATAACAC
>Contig1325|Mytilus_galloprovincialis|GA36A|Allele_2
ATCGCTTCCATCTCTCTAAATTTCATTTAATGGGACTATTATAACAC
>Contig1325|Mytilus_galloprovincialis|GA36B|Allele_1
ATCAATTCCACCCAACTAAACTTAATCTAATGGAACTATCATAAAAC
>Contig1325|Mytilus_galloprovincialis|GA36B|Allele_2
TTCGCTTCTACCCCATTAATCTTAATTTTATGGGGCTATTATCACAT
>Contig1325|Mytilus_galloprovincialis|GA36C|Allele_1
ATCACTTACACCCCACTAAACTTAATTTAATGGAACTATTATCAAAC
>Contig1325|Mytilus_galloprovincialis|GA36C|Allele_2
ATCGCTTCTACCCCATTAATTTTAATTTAATGGAACTATTATCAAAC
>Contig1325|Mytilus_galloprovincialis|GA36D|Allele_1
ATCGAATCCACCTAACTAAACTCAACTTAACAAGACTATTATAAAAC
>Contig1325|Mytilus_galloprovincialis|GA36D|Allele_2
ATCGCTTCCACCTCTCTAAATTTCGCTTAATGGGGCTTTTTTCTCAT
>Contig1325|Mytilus_edulis|GA36E|Allele_1
ACCGCTTCCACCTAACTAAACTTAATTTAATAGAACTAATATAAAAC
>Contig1325|Mytilus_edulis|GA36E|Allele_2
ATTGCTTCTACCTAATTTATCTTCATTTAATAGAATTTTTATCAAAT
>Contig1325|Mytilus_edulis|GA36F|Allele_1
ATCACACCCACCCAACCAAACCCAATTTAATAGAACTATTACAACAC
>Contig1325|Mytilus_edulis|GA36F|Allele_2
ATCGCTTCTTCCTCACTAAACTTAATTTAATGGAATTATTATAACAT
>Contig1325|Mytilus_edulis|GA36M|Allele_1
ATCACTTCCACCCAACTTAACCCCACTCAATAGAACCATTATCAAAC
>Contig1325|Mytilus_edulis|GA36M|Allele_2
ATTGCTTCTACTTAATTTCATCTCATTTAGTGGAACTATTATCAAGC
>Contig1325|Mytilus_edulis|GA36N|Allele_1
ATCACACACACCCAACTAAACCCAATCTAATAGAACTAATATAAAAT
>Contig1325|Mytilus_edulis|GA36N|Allele_2
TTCGCTTCCACCTATTTAAACTTCATTTAATGGAATTTTTATAACAT
>Contig13269|Mytilus_trossulus|GA36K|Allele_1
AGAATCCCTACCC
>Contig13269|Mytilus_trossulus|GA36K|Allele_2
GTGATTTTTACCC
>Contig13269|Mytilus_trossulus|GA36L|Allele_1
AGAAACCTTACCC
>Contig13269|Mytilus_trossulus|GA36L|Allele_2
AGGAATCTTACCC
>Contig13269|Mytilus_galloprovincialis|GA36A|Allele_1
AGAAACCTTACCC
>Contig13269|Mytilus_galloprovincialis|GA36A|Allele_2
AGGAACCTTATCC
>Contig13269|Mytilus_galloprovincialis|GA36B|Allele_1
AGGAACCTTACCC
>Contig13269|Mytilus_galloprovincialis|GA36B|Allele_2
GTGATTTTTACCC
>Contig13269|Mytilus_galloprovincialis|GA36C|Allele_1
AGAAATCCTACAC
>Contig13269|Mytilus_galloprovincialis|GA36C|Allele_2
AGAGATCTTTCCC
>Contig13269|Mytilus_galloprovincialis|GA36D|Allele_1
AGAAACCCTACCC
>Contig13269|Mytilus_galloprovincialis|GA36D|Allele_2
GTGATTTTTACCC
>Contig13269|Mytilus_edulis|GA36E|Allele_1
AGAAATCTTACCC
>Contig13269|Mytilus_edulis|GA36E|Allele_2
AGGAATCTTACCC
>Contig13269|Mytilus_edulis|GA36F|Allele_1
AGAAATCCTACCC
>Contig13269|Mytilus_edulis|GA36F|Allele_2
AGAAATCCTACCC
>Contig13269|Mytilus_edulis|GA36M|Allele_1
AGAAACCTCACCA
>Contig13269|Mytilus_edulis|GA36M|Allele_2
AGGATTCTTACCC
>Contig13269|Mytilus_edulis|GA36N|Allele_1
AGAAATCCTACCC
>Contig13269|Mytilus_edulis|GA36N|Allele_2
AGAAATCTTACCC
>Contig1327|Mytilus_trossulus|GA36K|Allele_1
ACA
>Contig1327|Mytilus_trossulus|GA36K|Allele_2
ACA
>Contig1327|Mytilus_trossulus|GA36L|Allele_1
ACA
>Contig1327|Mytilus_trossulus|GA36L|Allele_2
GCA
>Contig1327|Mytilus_galloprovincialis|GA36A|Allele_1
ACA
>Contig1327|Mytilus_galloprovincialis|GA36A|Allele_2
ATA
>Contig1327|Mytilus_galloprovincialis|GA36B|Allele_1
ACA
>Contig1327|Mytilus_galloprovincialis|GA36B|Allele_2
ACA
>Contig1327|Mytilus_galloprovincialis|GA36C|Allele_1
ACA
>Contig1327|Mytilus_galloprovincialis|GA36C|Allele_2
GCT
>Contig1327|Mytilus_galloprovincialis|GA36D|Allele_1
ACA
>Contig1327|Mytilus_galloprovincialis|GA36D|Allele_2
ACA
>Contig1327|Mytilus_edulis|GA36E|Allele_1
GCT
>Contig1327|Mytilus_edulis|GA36E|Allele_2
GCT
>Contig1327|Mytilus_edulis|GA36F|Allele_1
GCT
>Contig1327|Mytilus_edulis|GA36F|Allele_2
GCT
>Contig1327|Mytilus_edulis|GA36M|Allele_1
GCT
>Contig1327|Mytilus_edulis|GA36M|Allele_2
GCT
>Contig1327|Mytilus_edulis|GA36N|Allele_1
GCT
>Contig1327|Mytilus_edulis|GA36N|Allele_2
GCT
>Contig132741|Mytilus_trossulus|GA36K|Allele_1
CGAC
>Contig132741|Mytilus_trossulus|GA36K|Allele_2
CGAC
>Contig132741|Mytilus_trossulus|GA36L|Allele_1
CGAC
>Contig132741|Mytilus_trossulus|GA36L|Allele_2
CGGT
>Contig132741|Mytilus_galloprovincialis|GA36A|Allele_1
CGAC
>Contig132741|Mytilus_galloprovincialis|GA36A|Allele_2
CGAC
>Contig132741|Mytilus_galloprovincialis|GA36B|Allele_1
CGAC
>Contig132741|Mytilus_galloprovincialis|GA36B|Allele_2
CGAT
>Contig132741|Mytilus_galloprovincialis|GA36C|Allele_1
CAGC
>Contig132741|Mytilus_galloprovincialis|GA36C|Allele_2
GAGC
>Contig132741|Mytilus_galloprovincialis|GA36D|Allele_1
CAGC
>Contig132741|Mytilus_galloprovincialis|GA36D|Allele_2
CAGC
>Contig132741|Mytilus_edulis|GA36E|Allele_1
CAGC
>Contig132741|Mytilus_edulis|GA36E|Allele_2
CAGC
>Contig132741|Mytilus_edulis|GA36F|Allele_1
CAAC
>Contig132741|Mytilus_edulis|GA36F|Allele_2
CGGC
>Contig132741|Mytilus_edulis|GA36M|Allele_1
CAGC
>Contig132741|Mytilus_edulis|GA36M|Allele_2
CAGC
>Contig132741|Mytilus_edulis|GA36N|Allele_1
CAGC
>Contig132741|Mytilus_edulis|GA36N|Allele_2
CAGC
>Contig13291|Mytilus_trossulus|GA36K|Allele_1
AACTAAACC
>Contig13291|Mytilus_trossulus|GA36K|Allele_2
GACTAAACC
>Contig13291|Mytilus_trossulus|GA36L|Allele_1
AACCAAACC
>Contig13291|Mytilus_trossulus|GA36L|Allele_2
GACTAAACC
>Contig13291|Mytilus_galloprovincialis|GA36A|Allele_1
AACTAAACC
>Contig13291|Mytilus_galloprovincialis|GA36A|Allele_2
GACTAAACC
>Contig13291|Mytilus_galloprovincialis|GA36B|Allele_1
AACTAAACC
>Contig13291|Mytilus_galloprovincialis|GA36B|Allele_2
GACTAAACC
>Contig13291|Mytilus_galloprovincialis|GA36C|Allele_1
GACTAAATC
>Contig13291|Mytilus_galloprovincialis|GA36C|Allele_2
GACTAAATC
>Contig13291|Mytilus_galloprovincialis|GA36D|Allele_1
GACTAAACC
>Contig13291|Mytilus_galloprovincialis|GA36D|Allele_2
GACTAAACC
>Contig13291|Mytilus_edulis|GA36E|Allele_1
AACCAAACC
>Contig13291|Mytilus_edulis|GA36E|Allele_2
GAGTAAACC
>Contig13291|Mytilus_edulis|GA36F|Allele_1
AACTAAACC
>Contig13291|Mytilus_edulis|GA36F|Allele_2
GTCTAAACC
>Contig13291|Mytilus_edulis|GA36M|Allele_1
AACTAAACC
>Contig13291|Mytilus_edulis|GA36M|Allele_2
AACTCAACC
>Contig13291|Mytilus_edulis|GA36N|Allele_1
AACTAAACC
>Contig13291|Mytilus_edulis|GA36N|Allele_2
AACTAGGCT
>Contig13363|Mytilus_trossulus|GA36K|Allele_1
CTACCCCCATAACCG
>Contig13363|Mytilus_trossulus|GA36K|Allele_2
TTACTTCCGTAATTG
>Contig13363|Mytilus_trossulus|GA36L|Allele_1
CTACCCCCATAACCG
>Contig13363|Mytilus_trossulus|GA36L|Allele_2
CTATTCCCGTTACTG
>Contig13363|Mytilus_galloprovincialis|GA36A|Allele_1
CCACCCCAATAACCG
>Contig13363|Mytilus_galloprovincialis|GA36A|Allele_2
CTGCTCCCGTTATTG
>Contig13363|Mytilus_galloprovincialis|GA36B|Allele_1
CCACCCCAATAACCG
>Contig13363|Mytilus_galloprovincialis|GA36B|Allele_2
CTGCTCCCGTTATTG
>Contig13363|Mytilus_galloprovincialis|GA36C|Allele_1
CTACCCCCGTAACCG
>Contig13363|Mytilus_galloprovincialis|GA36C|Allele_2
CTATCCCCGTAACTG
>Contig13363|Mytilus_galloprovincialis|GA36D|Allele_1
CTACCCCCGTAACCG
>Contig13363|Mytilus_galloprovincialis|GA36D|Allele_2
CTACTCCCGTAACTG
>Contig13363|Mytilus_edulis|GA36E|Allele_1
CTACTCGCACAACCG
>Contig13363|Mytilus_edulis|GA36E|Allele_2
TTACTTGCATACCCT
>Contig13363|Mytilus_edulis|GA36F|Allele_1
TTACTCGCACAACCG
>Contig13363|Mytilus_edulis|GA36F|Allele_2
TTACTTGCACAACCT
>Contig13363|Mytilus_edulis|GA36M|Allele_1
CTACTTGCACAACCG
>Contig13363|Mytilus_edulis|GA36M|Allele_2
CTACTTGCATAACCT
>Contig13363|Mytilus_edulis|GA36N|Allele_1
CTACTTGCACAACCT
>Contig13363|Mytilus_edulis|GA36N|Allele_2
TTACTTGCACAACTT
>Contig13368|Mytilus_trossulus|GA36K|Allele_1
CGAAATGCATACGTTGACAACCATC
>Contig13368|Mytilus_trossulus|GA36K|Allele_2
CGAAATTCATACGTTGGCAACCATT
>Contig13368|Mytilus_trossulus|GA36L|Allele_1
CGAAATGCATACGTTGACAACCATC
>Contig13368|Mytilus_trossulus|GA36L|Allele_2
CGAAATTTATACGTTGACAACCATC
>Contig13368|Mytilus_galloprovincialis|GA36A|Allele_1
CGAAACGCGTACGTTGAAAACCACC
>Contig13368|Mytilus_galloprovincialis|GA36A|Allele_2
CGAAACGCGTACGTTGACAACCATC
>Contig13368|Mytilus_galloprovincialis|GA36B|Allele_1
CGAAATTCACACGTTGAAAAACATC
>Contig13368|Mytilus_galloprovincialis|GA36B|Allele_2
TGAATTTCACACGTTGGCAACCATC
>Contig13368|Mytilus_galloprovincialis|GA36C|Allele_1
CAAAACGCACACGTTGAAAACCATC
>Contig13368|Mytilus_galloprovincialis|GA36C|Allele_2
CGGAATTCGTCCGTTGAACACCATC
>Contig13368|Mytilus_galloprovincialis|GA36D|Allele_1
CGAAACTCACACGGTGAAAACCATC
>Contig13368|Mytilus_galloprovincialis|GA36D|Allele_2
CGAAATTCATACGTTGACACCCATT
>Contig13368|Mytilus_edulis|GA36E|Allele_1
CGAAACTCACACATTGACAACCATC
>Contig13368|Mytilus_edulis|GA36E|Allele_2
CGAAATTCACACGTTGACACCCATC
>Contig13368|Mytilus_edulis|GA36F|Allele_1
CGAAACTCACACGTTGACAACCATC
>Contig13368|Mytilus_edulis|GA36F|Allele_2
CGAAATTCATACGTTGACAACTATC
>Contig13368|Mytilus_edulis|GA36M|Allele_1
CGAAATTCACAAGTTGAAAACCATC
>Contig13368|Mytilus_edulis|GA36M|Allele_2
CGACATTTATACGTTGACAACCATC
>Contig13368|Mytilus_edulis|GA36N|Allele_1
CGAAACGCACACGTCCAAAACCATC
>Contig13368|Mytilus_edulis|GA36N|Allele_2
CGAAATTCATACGTTGACAACCGTC
>Contig133807|Mytilus_trossulus|GA36K|Allele_1
AA
>Contig133807|Mytilus_trossulus|GA36K|Allele_2
TA
>Contig133807|Mytilus_trossulus|GA36L|Allele_1
AA
>Contig133807|Mytilus_trossulus|GA36L|Allele_2
TA
>Contig133807|Mytilus_galloprovincialis|GA36A|Allele_1
AA
>Contig133807|Mytilus_galloprovincialis|GA36A|Allele_2
AA
>Contig133807|Mytilus_galloprovincialis|GA36B|Allele_1
AA
>Contig133807|Mytilus_galloprovincialis|GA36B|Allele_2
TA
>Contig133807|Mytilus_galloprovincialis|GA36C|Allele_1
AA
>Contig133807|Mytilus_galloprovincialis|GA36C|Allele_2
TG
>Contig133807|Mytilus_galloprovincialis|GA36D|Allele_1
AA
>Contig133807|Mytilus_galloprovincialis|GA36D|Allele_2
AA
>Contig133807|Mytilus_edulis|GA36E|Allele_1
AA
>Contig133807|Mytilus_edulis|GA36E|Allele_2
AA
>Contig133807|Mytilus_edulis|GA36F|Allele_1
AA
>Contig133807|Mytilus_edulis|GA36F|Allele_2
AA
>Contig133807|Mytilus_edulis|GA36M|Allele_1
AA
>Contig133807|Mytilus_edulis|GA36M|Allele_2
AA
>Contig133807|Mytilus_edulis|GA36N|Allele_1
AA
>Contig133807|Mytilus_edulis|GA36N|Allele_2
AA
>Contig13396|Mytilus_trossulus|GA36K|Allele_1
GCA
>Contig13396|Mytilus_trossulus|GA36K|Allele_2
GCA
>Contig13396|Mytilus_trossulus|GA36L|Allele_1
ACA
>Contig13396|Mytilus_trossulus|GA36L|Allele_2
GCA
>Contig13396|Mytilus_galloprovincialis|GA36A|Allele_1
AAA
>Contig13396|Mytilus_galloprovincialis|GA36A|Allele_2
GCA
>Contig13396|Mytilus_galloprovincialis|GA36B|Allele_1
ACA
>Contig13396|Mytilus_galloprovincialis|GA36B|Allele_2
GCA
>Contig13396|Mytilus_galloprovincialis|GA36C|Allele_1
ACA
>Contig13396|Mytilus_galloprovincialis|GA36C|Allele_2
ACA
>Contig13396|Mytilus_galloprovincialis|GA36D|Allele_1
AAA
>Contig13396|Mytilus_galloprovincialis|GA36D|Allele_2
GCT
>Contig13396|Mytilus_edulis|GA36E|Allele_1
ACA
>Contig13396|Mytilus_edulis|GA36E|Allele_2
ACA
>Contig13396|Mytilus_edulis|GA36F|Allele_1
ACA
>Contig13396|Mytilus_edulis|GA36F|Allele_2
GCA
>Contig13396|Mytilus_edulis|GA36M|Allele_1
ACA
>Contig13396|Mytilus_edulis|GA36M|Allele_2
GCA
>Contig13396|Mytilus_edulis|GA36N|Allele_1
ACA
>Contig13396|Mytilus_edulis|GA36N|Allele_2
GCA
>Contig13443|Mytilus_trossulus|GA36K|Allele_1
AAG
>Contig13443|Mytilus_trossulus|GA36K|Allele_2
AAG
>Contig13443|Mytilus_trossulus|GA36L|Allele_1
AAG
>Contig13443|Mytilus_trossulus|GA36L|Allele_2
CAG
>Contig13443|Mytilus_galloprovincialis|GA36A|Allele_1
CAG
>Contig13443|Mytilus_galloprovincialis|GA36A|Allele_2
CAG
>Contig13443|Mytilus_galloprovincialis|GA36B|Allele_1
AAG
>Contig13443|Mytilus_galloprovincialis|GA36B|Allele_2
CAG
>Contig13443|Mytilus_galloprovincialis|GA36C|Allele_1
CAG
>Contig13443|Mytilus_galloprovincialis|GA36C|Allele_2
CGG
>Contig13443|Mytilus_galloprovincialis|GA36D|Allele_1
CAG
>Contig13443|Mytilus_galloprovincialis|GA36D|Allele_2
CAG
>Contig13443|Mytilus_edulis|GA36E|Allele_1
CAG
>Contig13443|Mytilus_edulis|GA36E|Allele_2
CAG
>Contig13443|Mytilus_edulis|GA36F|Allele_1
CAA
>Contig13443|Mytilus_edulis|GA36F|Allele_2
CAG
>Contig13443|Mytilus_edulis|GA36M|Allele_1
CAG
>Contig13443|Mytilus_edulis|GA36M|Allele_2
CGG
>Contig13443|Mytilus_edulis|GA36N|Allele_1
CAG
>Contig13443|Mytilus_edulis|GA36N|Allele_2
CAG
>Contig13448|Mytilus_trossulus|GA36K|Allele_1
CTCACCCCA
>Contig13448|Mytilus_trossulus|GA36K|Allele_2
CTCTCCTCA
>Contig13448|Mytilus_trossulus|GA36L|Allele_1
CTCACACCA
>Contig13448|Mytilus_trossulus|GA36L|Allele_2
CTCTCCCGG
>Contig13448|Mytilus_galloprovincialis|GA36A|Allele_1
CTCTCCCCA
>Contig13448|Mytilus_galloprovincialis|GA36A|Allele_2
CTTTCCTGG
>Contig13448|Mytilus_galloprovincialis|GA36B|Allele_1
CTCACCCCA
>Contig13448|Mytilus_galloprovincialis|GA36B|Allele_2
CTCTCCCGG
>Contig13448|Mytilus_galloprovincialis|GA36C|Allele_1
CCCACCCGG
>Contig13448|Mytilus_galloprovincialis|GA36C|Allele_2
CTCTCCCGG
>Contig13448|Mytilus_galloprovincialis|GA36D|Allele_1
CTCACCCGG
>Contig13448|Mytilus_galloprovincialis|GA36D|Allele_2
CTCTCCCGG
>Contig13448|Mytilus_edulis|GA36E|Allele_1
CTCACACGG
>Contig13448|Mytilus_edulis|GA36E|Allele_2
TTCTCCCGG
>Contig13448|Mytilus_edulis|GA36F|Allele_1
CTCACCCGG
>Contig13448|Mytilus_edulis|GA36F|Allele_2
CTCACCCGG
>Contig13448|Mytilus_edulis|GA36M|Allele_1
CTCACCCGG
>Contig13448|Mytilus_edulis|GA36M|Allele_2
CTCACCCGG
>Contig13448|Mytilus_edulis|GA36N|Allele_1
CTCACCCCA
>Contig13448|Mytilus_edulis|GA36N|Allele_2
CTCATCCGG
>Contig1345|Mytilus_trossulus|GA36K|Allele_1
AAATCGAATA
>Contig1345|Mytilus_trossulus|GA36K|Allele_2
GATTCGAATA
>Contig1345|Mytilus_trossulus|GA36L|Allele_1
GAATCGAATA
>Contig1345|Mytilus_trossulus|GA36L|Allele_2
GATTTGAATA
>Contig1345|Mytilus_galloprovincialis|GA36A|Allele_1
GAATCGAATA
>Contig1345|Mytilus_galloprovincialis|GA36A|Allele_2
GATTCGCATA
>Contig1345|Mytilus_galloprovincialis|GA36B|Allele_1
GAATCGAATA
>Contig1345|Mytilus_galloprovincialis|GA36B|Allele_2
GATTCGAATA
>Contig1345|Mytilus_galloprovincialis|GA36C|Allele_1
AAATCGAATA
>Contig1345|Mytilus_galloprovincialis|GA36C|Allele_2
AATTTGAATA
>Contig1345|Mytilus_galloprovincialis|GA36D|Allele_1
GATTCGAATA
>Contig1345|Mytilus_galloprovincialis|GA36D|Allele_2
GATTCGAGTA
>Contig1345|Mytilus_edulis|GA36E|Allele_1
GAATCAAATA
>Contig1345|Mytilus_edulis|GA36E|Allele_2
GATTCGAATA
>Contig1345|Mytilus_edulis|GA36F|Allele_1
GAATCGAATA
>Contig1345|Mytilus_edulis|GA36F|Allele_2
GAATCGAGTG
>Contig1345|Mytilus_edulis|GA36M|Allele_1
GAAACGAATA
>Contig1345|Mytilus_edulis|GA36M|Allele_2
GATTTGAGTA
>Contig1345|Mytilus_edulis|GA36N|Allele_1
GAATCGAGCA
>Contig1345|Mytilus_edulis|GA36N|Allele_2
GTATTGAGTA
>Contig13454|Mytilus_trossulus|GA36K|Allele_1
ACCG
>Contig13454|Mytilus_trossulus|GA36K|Allele_2
GTCG
>Contig13454|Mytilus_trossulus|GA36L|Allele_1
ACCG
>Contig13454|Mytilus_trossulus|GA36L|Allele_2
ATCG
>Contig13454|Mytilus_galloprovincialis|GA36A|Allele_1
ATCG
>Contig13454|Mytilus_galloprovincialis|GA36A|Allele_2
GTCG
>Contig13454|Mytilus_galloprovincialis|GA36B|Allele_1
ACCG
>Contig13454|Mytilus_galloprovincialis|GA36B|Allele_2
ATCG
>Contig13454|Mytilus_galloprovincialis|GA36C|Allele_1
ACCG
>Contig13454|Mytilus_galloprovincialis|GA36C|Allele_2
GTCG
>Contig13454|Mytilus_galloprovincialis|GA36D|Allele_1
ATCC
>Contig13454|Mytilus_galloprovincialis|GA36D|Allele_2
ATCG
>Contig13454|Mytilus_edulis|GA36E|Allele_1
ACCC
>Contig13454|Mytilus_edulis|GA36E|Allele_2
ATCG
>Contig13454|Mytilus_edulis|GA36F|Allele_1
ACCG
>Contig13454|Mytilus_edulis|GA36F|Allele_2
ATCG
>Contig13454|Mytilus_edulis|GA36M|Allele_1
ATCG
>Contig13454|Mytilus_edulis|GA36M|Allele_2
ATCG
>Contig13454|Mytilus_edulis|GA36N|Allele_1
ATCG
>Contig13454|Mytilus_edulis|GA36N|Allele_2
ATTG
>Contig13477|Mytilus_trossulus|GA36K|Allele_1
GACCTCAGAT
>Contig13477|Mytilus_trossulus|GA36K|Allele_2
GTTTTCAGAT
>Contig13477|Mytilus_trossulus|GA36L|Allele_1
AATCTCAAAT
>Contig13477|Mytilus_trossulus|GA36L|Allele_2
GTTCTTTGGT
>Contig13477|Mytilus_galloprovincialis|GA36A|Allele_1
GATCGCAGAT
>Contig13477|Mytilus_galloprovincialis|GA36A|Allele_2
GTTCTTAGAT
>Contig13477|Mytilus_galloprovincialis|GA36B|Allele_1
GACCTCAGAT
>Contig13477|Mytilus_galloprovincialis|GA36B|Allele_2
GTTTTCAGAT
>Contig13477|Mytilus_galloprovincialis|GA36C|Allele_1
GTTCTCAGAT
>Contig13477|Mytilus_galloprovincialis|GA36C|Allele_2
GTTCTCAGAT
>Contig13477|Mytilus_galloprovincialis|GA36D|Allele_1
AATCTCAGAT
>Contig13477|Mytilus_galloprovincialis|GA36D|Allele_2
GTTCTCAGAT
>Contig13477|Mytilus_edulis|GA36E|Allele_1
AATCTCAAAT
>Contig13477|Mytilus_edulis|GA36E|Allele_2
AATCTCAGAT
>Contig13477|Mytilus_edulis|GA36F|Allele_1
AATCTCAAAC
>Contig13477|Mytilus_edulis|GA36F|Allele_2
GATCTCTGAT
>Contig13477|Mytilus_edulis|GA36M|Allele_1
AATCTCAAAT
>Contig13477|Mytilus_edulis|GA36M|Allele_2
GTTTTCTGGT
>Contig13477|Mytilus_edulis|GA36N|Allele_1
AATCTCAGAT
>Contig13477|Mytilus_edulis|GA36N|Allele_2
AATTTCAGAT
>Contig1349|Mytilus_trossulus|GA36K|Allele_1
CTAAAG
>Contig1349|Mytilus_trossulus|GA36K|Allele_2
CTAAAG
>Contig1349|Mytilus_trossulus|GA36L|Allele_1
CTAAAG
>Contig1349|Mytilus_trossulus|GA36L|Allele_2
CTAAAG
>Contig1349|Mytilus_galloprovincialis|GA36A|Allele_1
CCAAAG
>Contig1349|Mytilus_galloprovincialis|GA36A|Allele_2
TTGCAG
>Contig1349|Mytilus_galloprovincialis|GA36B|Allele_1
CCAAAG
>Contig1349|Mytilus_galloprovincialis|GA36B|Allele_2
TTGCAG
>Contig1349|Mytilus_galloprovincialis|GA36C|Allele_1
TCGCAA
>Contig1349|Mytilus_galloprovincialis|GA36C|Allele_2
TTGCAA
>Contig1349|Mytilus_galloprovincialis|GA36D|Allele_1
TTGCAA
>Contig1349|Mytilus_galloprovincialis|GA36D|Allele_2
TTGCAA
>Contig1349|Mytilus_edulis|GA36E|Allele_1
TTGCAG
>Contig1349|Mytilus_edulis|GA36E|Allele_2
TTGCAG
>Contig1349|Mytilus_edulis|GA36F|Allele_1
TTGCAA
>Contig1349|Mytilus_edulis|GA36F|Allele_2
TTGCGG
>Contig1349|Mytilus_edulis|GA36M|Allele_1
TTGCAA
>Contig1349|Mytilus_edulis|GA36M|Allele_2
TTGCAA
>Contig1349|Mytilus_edulis|GA36N|Allele_1
TTGCAG
>Contig1349|Mytilus_edulis|GA36N|Allele_2
TTGCAG
>Contig1351|Mytilus_trossulus|GA36K|Allele_1
ACTTG
>Contig1351|Mytilus_trossulus|GA36K|Allele_2
ACTTG
>Contig1351|Mytilus_trossulus|GA36L|Allele_1
ACCAG
>Contig1351|Mytilus_trossulus|GA36L|Allele_2
ACTTG
>Contig1351|Mytilus_galloprovincialis|GA36A|Allele_1
ACCAG
>Contig1351|Mytilus_galloprovincialis|GA36A|Allele_2
ACTTG
>Contig1351|Mytilus_galloprovincialis|GA36B|Allele_1
ACCAG
>Contig1351|Mytilus_galloprovincialis|GA36B|Allele_2
TCTTG
>Contig1351|Mytilus_galloprovincialis|GA36C|Allele_1
ACCAG
>Contig1351|Mytilus_galloprovincialis|GA36C|Allele_2
ACTTG
>Contig1351|Mytilus_galloprovincialis|GA36D|Allele_1
ACTTG
>Contig1351|Mytilus_galloprovincialis|GA36D|Allele_2
ACTTT
>Contig1351|Mytilus_edulis|GA36E|Allele_1
ACCAG
>Contig1351|Mytilus_edulis|GA36E|Allele_2
ACCAG
>Contig1351|Mytilus_edulis|GA36F|Allele_1
ACCAG
>Contig1351|Mytilus_edulis|GA36F|Allele_2
ACCAG
>Contig1351|Mytilus_edulis|GA36M|Allele_1
ACCAG
>Contig1351|Mytilus_edulis|GA36M|Allele_2
ATTTT
>Contig1351|Mytilus_edulis|GA36N|Allele_1
ACCAG
>Contig1351|Mytilus_edulis|GA36N|Allele_2
ACCAG
>Contig13526|Mytilus_trossulus|GA36K|Allele_1
CATAGT
>Contig13526|Mytilus_trossulus|GA36K|Allele_2
CATTGT
>Contig13526|Mytilus_trossulus|GA36L|Allele_1
CATAGC
>Contig13526|Mytilus_trossulus|GA36L|Allele_2
CATTGT
>Contig13526|Mytilus_galloprovincialis|GA36A|Allele_1
CGTAAT
>Contig13526|Mytilus_galloprovincialis|GA36A|Allele_2
CGTAGT
>Contig13526|Mytilus_galloprovincialis|GA36B|Allele_1
CATAGT
>Contig13526|Mytilus_galloprovincialis|GA36B|Allele_2
CATAGT
>Contig13526|Mytilus_galloprovincialis|GA36C|Allele_1
CGTTGT
>Contig13526|Mytilus_galloprovincialis|GA36C|Allele_2
CGTTGT
>Contig13526|Mytilus_galloprovincialis|GA36D|Allele_1
CATAAC
>Contig13526|Mytilus_galloprovincialis|GA36D|Allele_2
CGTAAT
>Contig13526|Mytilus_edulis|GA36E|Allele_1
CATAGT
>Contig13526|Mytilus_edulis|GA36E|Allele_2
CATAGT
>Contig13526|Mytilus_edulis|GA36F|Allele_1
AATAGT
>Contig13526|Mytilus_edulis|GA36F|Allele_2
CATAGT
>Contig13526|Mytilus_edulis|GA36M|Allele_1
CACAGT
>Contig13526|Mytilus_edulis|GA36M|Allele_2
CATAGT
>Contig13526|Mytilus_edulis|GA36N|Allele_1
CATAGT
>Contig13526|Mytilus_edulis|GA36N|Allele_2
CATAGT
>Contig13536|Mytilus_trossulus|GA36K|Allele_1
CGCACATTGAGG
>Contig13536|Mytilus_trossulus|GA36K|Allele_2
CGCACATTGAGG
>Contig13536|Mytilus_trossulus|GA36L|Allele_1
CGCACATTGAGG
>Contig13536|Mytilus_trossulus|GA36L|Allele_2
CGCTCGTTGAGG
>Contig13536|Mytilus_galloprovincialis|GA36A|Allele_1
CGCAAATTAAGG
>Contig13536|Mytilus_galloprovincialis|GA36A|Allele_2
CGCACATTGAGG
>Contig13536|Mytilus_galloprovincialis|GA36B|Allele_1
CACACATTAAGG
>Contig13536|Mytilus_galloprovincialis|GA36B|Allele_2
TGTTCATTGAGG
>Contig13536|Mytilus_galloprovincialis|GA36C|Allele_1
CGCACATCGAGG
>Contig13536|Mytilus_galloprovincialis|GA36C|Allele_2
CGTACGTTGAGG
>Contig13536|Mytilus_galloprovincialis|GA36D|Allele_1
CGCACACTGAGG
>Contig13536|Mytilus_galloprovincialis|GA36D|Allele_2
CGTTCGTTGGGG
>Contig13536|Mytilus_edulis|GA36E|Allele_1
CGCACGTTAAAG
>Contig13536|Mytilus_edulis|GA36E|Allele_2
CGCACGTTGGGG
>Contig13536|Mytilus_edulis|GA36F|Allele_1
CGCACATCAAGG
>Contig13536|Mytilus_edulis|GA36F|Allele_2
CGCACATTGGGG
>Contig13536|Mytilus_edulis|GA36M|Allele_1
CGCAAATCGAGG
>Contig13536|Mytilus_edulis|GA36M|Allele_2
TGCACGTTGAGG
>Contig13536|Mytilus_edulis|GA36N|Allele_1
CGCACATCGAGA
>Contig13536|Mytilus_edulis|GA36N|Allele_2
CGCACATCGAGA
>Contig13557|Mytilus_trossulus|GA36K|Allele_1
AAAACAACACACTCTTCTCTCTTCCACAGACC
>Contig13557|Mytilus_trossulus|GA36K|Allele_2
AATACACCGTGCTCTTCTTTTTTCGGGAGTTT
>Contig13557|Mytilus_trossulus|GA36L|Allele_1
AAAACAACGCACTCTTCTCTCTACCACAGACC
>Contig13557|Mytilus_trossulus|GA36L|Allele_2
AGTACACCGTGCTTTTCTTTCTTTGGGGGTTT
>Contig13557|Mytilus_galloprovincialis|GA36A|Allele_1
AAAACAACGCGCCCTTCTTTCTACCGGAGACC
>Contig13557|Mytilus_galloprovincialis|GA36A|Allele_2
AAAACAACGCGCTCTTGTTTTTTTGGGAGACC
>Contig13557|Mytilus_galloprovincialis|GA36B|Allele_1
AAAACAACACGCCCTCCTTTCCATCGGAAACC
>Contig13557|Mytilus_galloprovincialis|GA36B|Allele_2
AAAACAACGCGCTCTTCTTTCTATGGGAGACT
>Contig13557|Mytilus_galloprovincialis|GA36C|Allele_1
AAAACAACACGCTCTTCCTTTCACCGGAGACC
>Contig13557|Mytilus_galloprovincialis|GA36C|Allele_2
GATACACCGCGTTCTTCTTTTTTTCGGAGACC
>Contig13557|Mytilus_galloprovincialis|GA36D|Allele_1
AAAACAACGCACTCTTCTCTCTTCCACAGACC
>Contig13557|Mytilus_galloprovincialis|GA36D|Allele_2
AATACACCGTGCTCTTCTTTTTTCGGGGGTTC
>Contig13557|Mytilus_edulis|GA36E|Allele_1
AAAACAACACGCTCCTCTTTTTTCCGGAGACC
>Contig13557|Mytilus_edulis|GA36E|Allele_2
GATTCGACGCGCTCTTCTTTTTTCCGGAGACC
>Contig13557|Mytilus_edulis|GA36F|Allele_1
AAAACAACGCGCCCTTCCTCTTTCCGGAGACC
>Contig13557|Mytilus_edulis|GA36F|Allele_2
AAATTAATGCGCTCTTCTTTTTTCCGGAGACC
>Contig13557|Mytilus_edulis|GA36M|Allele_1
AAAACAACACGCCCTTCTTTCTACCGGAGACC
>Contig13557|Mytilus_edulis|GA36M|Allele_2
AGAACAACGCGCTTTTCTTTTTTTCGGAGACC
>Contig13557|Mytilus_edulis|GA36N|Allele_1
AAAACAACACGCTCTTCTTTCTACCGGAGACC
>Contig13557|Mytilus_edulis|GA36N|Allele_2
AGAACAACGCGCTTTTCTTTTTTTCGGAGACC
>Contig13559|Mytilus_trossulus|GA36K|Allele_1
ACG
>Contig13559|Mytilus_trossulus|GA36K|Allele_2
ACG
>Contig13559|Mytilus_trossulus|GA36L|Allele_1
ACG
>Contig13559|Mytilus_trossulus|GA36L|Allele_2
ATG
>Contig13559|Mytilus_galloprovincialis|GA36A|Allele_1
ACG
>Contig13559|Mytilus_galloprovincialis|GA36A|Allele_2
ACG
>Contig13559|Mytilus_galloprovincialis|GA36B|Allele_1
ACG
>Contig13559|Mytilus_galloprovincialis|GA36B|Allele_2
ACG
>Contig13559|Mytilus_galloprovincialis|GA36C|Allele_1
ACG
>Contig13559|Mytilus_galloprovincialis|GA36C|Allele_2
TCG
>Contig13559|Mytilus_galloprovincialis|GA36D|Allele_1
ACA
>Contig13559|Mytilus_galloprovincialis|GA36D|Allele_2
ACG
>Contig13559|Mytilus_edulis|GA36E|Allele_1
ACG
>Contig13559|Mytilus_edulis|GA36E|Allele_2
ACG
>Contig13559|Mytilus_edulis|GA36F|Allele_1
ACG
>Contig13559|Mytilus_edulis|GA36F|Allele_2
TCG
>Contig13559|Mytilus_edulis|GA36M|Allele_1
ACA
>Contig13559|Mytilus_edulis|GA36M|Allele_2
ACG
>Contig13559|Mytilus_edulis|GA36N|Allele_1
ACA
>Contig13559|Mytilus_edulis|GA36N|Allele_2
ATA
>Contig13565|Mytilus_trossulus|GA36K|Allele_1
AGACTTACACA
>Contig13565|Mytilus_trossulus|GA36K|Allele_2
AGACTTGCATC
>Contig13565|Mytilus_trossulus|GA36L|Allele_1
AGACTTGCACA
>Contig13565|Mytilus_trossulus|GA36L|Allele_2
AGACTTGCATC
>Contig13565|Mytilus_galloprovincialis|GA36A|Allele_1
AGACTGGCACA
>Contig13565|Mytilus_galloprovincialis|GA36A|Allele_2
AGACTTGTATC
>Contig13565|Mytilus_galloprovincialis|GA36B|Allele_1
AGACTTACACC
>Contig13565|Mytilus_galloprovincialis|GA36B|Allele_2
AGACTTGCACC
>Contig13565|Mytilus_galloprovincialis|GA36C|Allele_1
AGACTTGCACC
>Contig13565|Mytilus_galloprovincialis|GA36C|Allele_2
AGACTTGCATC
>Contig13565|Mytilus_galloprovincialis|GA36D|Allele_1
AGACCTACACC
>Contig13565|Mytilus_galloprovincialis|GA36D|Allele_2
AGACTTACTCC
>Contig13565|Mytilus_edulis|GA36E|Allele_1
ACACTGGTATA
>Contig13565|Mytilus_edulis|GA36E|Allele_2
ACGCTGGTATA
>Contig13565|Mytilus_edulis|GA36F|Allele_1
ACACTGGCACA
>Contig13565|Mytilus_edulis|GA36F|Allele_2
TCACTTGTATC
>Contig13565|Mytilus_edulis|GA36M|Allele_1
ACACTGGTATA
>Contig13565|Mytilus_edulis|GA36M|Allele_2
TCACTGGTATA
>Contig13565|Mytilus_edulis|GA36N|Allele_1
ACAATGGTATA
>Contig13565|Mytilus_edulis|GA36N|Allele_2
TCACTGGTATA
>Contig13573|Mytilus_trossulus|GA36K|Allele_1
ATTACACATGTAC
>Contig13573|Mytilus_trossulus|GA36K|Allele_2
ATTACACATGTAC
>Contig13573|Mytilus_trossulus|GA36L|Allele_1
ATGACCCACACGT
>Contig13573|Mytilus_trossulus|GA36L|Allele_2
ATTGCCTGTACGT
>Contig13573|Mytilus_galloprovincialis|GA36A|Allele_1
ATGACACACACAC
>Contig13573|Mytilus_galloprovincialis|GA36A|Allele_2
ATTGCCTGTGTGT
>Contig13573|Mytilus_galloprovincialis|GA36B|Allele_1
ATTACACATGTAC
>Contig13573|Mytilus_galloprovincialis|GA36B|Allele_2
ATTACACATGTAC
>Contig13573|Mytilus_galloprovincialis|GA36C|Allele_1
ATTACACATGTAC
>Contig13573|Mytilus_galloprovincialis|GA36C|Allele_2
ATTACACATGTAC
>Contig13573|Mytilus_galloprovincialis|GA36D|Allele_1
ATTACACATGTAC
>Contig13573|Mytilus_galloprovincialis|GA36D|Allele_2
ATTACACATGTAC
>Contig13573|Mytilus_edulis|GA36E|Allele_1
AGGGCCTGCACGT
>Contig13573|Mytilus_edulis|GA36E|Allele_2
ATGGCCTGCACGT
>Contig13573|Mytilus_edulis|GA36F|Allele_1
ATGGCCTGCACGT
>Contig13573|Mytilus_edulis|GA36F|Allele_2
ATGGCCTGCACGT
>Contig13573|Mytilus_edulis|GA36M|Allele_1
ATGGACTGCACGT
>Contig13573|Mytilus_edulis|GA36M|Allele_2
ATGGCCTGCACGT
>Contig13573|Mytilus_edulis|GA36N|Allele_1
ATGGCCTGCACGT
>Contig13573|Mytilus_edulis|GA36N|Allele_2
TTGGCCTGCACGT
>Contig13582|Mytilus_trossulus|GA36K|Allele_1
CACAGCG
>Contig13582|Mytilus_trossulus|GA36K|Allele_2
CGCAGCT
>Contig13582|Mytilus_trossulus|GA36L|Allele_1
CACAGCG
>Contig13582|Mytilus_trossulus|GA36L|Allele_2
CGCAGCG
>Contig13582|Mytilus_galloprovincialis|GA36A|Allele_1
CACAGCG
>Contig13582|Mytilus_galloprovincialis|GA36A|Allele_2
CGCAGCT
>Contig13582|Mytilus_galloprovincialis|GA36B|Allele_1
CACAGCG
>Contig13582|Mytilus_galloprovincialis|GA36B|Allele_2
CGCAGCG
>Contig13582|Mytilus_galloprovincialis|GA36C|Allele_1
CACAGTG
>Contig13582|Mytilus_galloprovincialis|GA36C|Allele_2
CACAGTG
>Contig13582|Mytilus_galloprovincialis|GA36D|Allele_1
CACAGCG
>Contig13582|Mytilus_galloprovincialis|GA36D|Allele_2
CGCAGTG
>Contig13582|Mytilus_edulis|GA36E|Allele_1
CACAGCG
>Contig13582|Mytilus_edulis|GA36E|Allele_2
CATAGCT
>Contig13582|Mytilus_edulis|GA36F|Allele_1
CACAACT
>Contig13582|Mytilus_edulis|GA36F|Allele_2
CACAGCT
>Contig13582|Mytilus_edulis|GA36M|Allele_1
CACAACG
>Contig13582|Mytilus_edulis|GA36M|Allele_2
CACAGCG
>Contig13582|Mytilus_edulis|GA36N|Allele_1
CACAGCT
>Contig13582|Mytilus_edulis|GA36N|Allele_2
TACCGCT
>Contig13626|Mytilus_trossulus|GA36K|Allele_1
CTTAG
>Contig13626|Mytilus_trossulus|GA36K|Allele_2
CTTAG
>Contig13626|Mytilus_trossulus|GA36L|Allele_1
CTTAA
>Contig13626|Mytilus_trossulus|GA36L|Allele_2
CTTTG
>Contig13626|Mytilus_galloprovincialis|GA36A|Allele_1
CCCAG
>Contig13626|Mytilus_galloprovincialis|GA36A|Allele_2
CTTTG
>Contig13626|Mytilus_galloprovincialis|GA36B|Allele_1
CCCTG
>Contig13626|Mytilus_galloprovincialis|GA36B|Allele_2
CCCTG
>Contig13626|Mytilus_galloprovincialis|GA36C|Allele_1
CCCAG
>Contig13626|Mytilus_galloprovincialis|GA36C|Allele_2
CTTTG
>Contig13626|Mytilus_galloprovincialis|GA36D|Allele_1
CCCTG
>Contig13626|Mytilus_galloprovincialis|GA36D|Allele_2
CCCTG
>Contig13626|Mytilus_edulis|GA36E|Allele_1
CCCTG
>Contig13626|Mytilus_edulis|GA36E|Allele_2
GTCTG
>Contig13626|Mytilus_edulis|GA36F|Allele_1
CCCTA
>Contig13626|Mytilus_edulis|GA36F|Allele_2
GTCTG
>Contig13626|Mytilus_edulis|GA36M|Allele_1
CCCTG
>Contig13626|Mytilus_edulis|GA36M|Allele_2
CCCTG
>Contig13626|Mytilus_edulis|GA36N|Allele_1
CCCTG
>Contig13626|Mytilus_edulis|GA36N|Allele_2
CCCTG
>Contig13629|Mytilus_trossulus|GA36K|Allele_1
GTAT
>Contig13629|Mytilus_trossulus|GA36K|Allele_2
GTAT
>Contig13629|Mytilus_trossulus|GA36L|Allele_1
GTAA
>Contig13629|Mytilus_trossulus|GA36L|Allele_2
GTAT
>Contig13629|Mytilus_galloprovincialis|GA36A|Allele_1
ATAT
>Contig13629|Mytilus_galloprovincialis|GA36A|Allele_2
GTAT
>Contig13629|Mytilus_galloprovincialis|GA36B|Allele_1
GTAA
>Contig13629|Mytilus_galloprovincialis|GA36B|Allele_2
GTAT
>Contig13629|Mytilus_galloprovincialis|GA36C|Allele_1
GGAT
>Contig13629|Mytilus_galloprovincialis|GA36C|Allele_2
GTGT
>Contig13629|Mytilus_galloprovincialis|GA36D|Allele_1
GTAA
>Contig13629|Mytilus_galloprovincialis|GA36D|Allele_2
GTAT
>Contig13629|Mytilus_edulis|GA36E|Allele_1
GTAT
>Contig13629|Mytilus_edulis|GA36E|Allele_2
GTAT
>Contig13629|Mytilus_edulis|GA36F|Allele_1
GTAT
>Contig13629|Mytilus_edulis|GA36F|Allele_2
GTAT
>Contig13629|Mytilus_edulis|GA36M|Allele_1
GTAT
>Contig13629|Mytilus_edulis|GA36M|Allele_2
GTAT
>Contig13629|Mytilus_edulis|GA36N|Allele_1
GTAT
>Contig13629|Mytilus_edulis|GA36N|Allele_2
GTAT
>Contig13635|Mytilus_trossulus|GA36K|Allele_1
CAA
>Contig13635|Mytilus_trossulus|GA36K|Allele_2
CTG
>Contig13635|Mytilus_trossulus|GA36L|Allele_1
CAG
>Contig13635|Mytilus_trossulus|GA36L|Allele_2
CAG
>Contig13635|Mytilus_galloprovincialis|GA36A|Allele_1
CAG
>Contig13635|Mytilus_galloprovincialis|GA36A|Allele_2
CAG
>Contig13635|Mytilus_galloprovincialis|GA36B|Allele_1
CAG
>Contig13635|Mytilus_galloprovincialis|GA36B|Allele_2
CAG
>Contig13635|Mytilus_galloprovincialis|GA36C|Allele_1
AAG
>Contig13635|Mytilus_galloprovincialis|GA36C|Allele_2
CAG
>Contig13635|Mytilus_galloprovincialis|GA36D|Allele_1
CAG
>Contig13635|Mytilus_galloprovincialis|GA36D|Allele_2
CAG
>Contig13635|Mytilus_edulis|GA36E|Allele_1
CTA
>Contig13635|Mytilus_edulis|GA36E|Allele_2
CTA
>Contig13635|Mytilus_edulis|GA36F|Allele_1
CTA
>Contig13635|Mytilus_edulis|GA36F|Allele_2
CTA
>Contig13635|Mytilus_edulis|GA36M|Allele_1
CTA
>Contig13635|Mytilus_edulis|GA36M|Allele_2
CTA
>Contig13635|Mytilus_edulis|GA36N|Allele_1
ATA
>Contig13635|Mytilus_edulis|GA36N|Allele_2
CTA
>Contig13674|Mytilus_trossulus|GA36K|Allele_1
CTCAC
>Contig13674|Mytilus_trossulus|GA36K|Allele_2
CTCAC
>Contig13674|Mytilus_trossulus|GA36L|Allele_1
CTCAA
>Contig13674|Mytilus_trossulus|GA36L|Allele_2
CTGGC
>Contig13674|Mytilus_galloprovincialis|GA36A|Allele_1
CTCAC
>Contig13674|Mytilus_galloprovincialis|GA36A|Allele_2
CTCAC
>Contig13674|Mytilus_galloprovincialis|GA36B|Allele_1
CTCAC
>Contig13674|Mytilus_galloprovincialis|GA36B|Allele_2
TTGAC
>Contig13674|Mytilus_galloprovincialis|GA36C|Allele_1
CTCAC
>Contig13674|Mytilus_galloprovincialis|GA36C|Allele_2
CTCAC
>Contig13674|Mytilus_galloprovincialis|GA36D|Allele_1
TTCAC
>Contig13674|Mytilus_galloprovincialis|GA36D|Allele_2
TTCAC
>Contig13674|Mytilus_edulis|GA36E|Allele_1
CTCAC
>Contig13674|Mytilus_edulis|GA36E|Allele_2
CTGAC
>Contig13674|Mytilus_edulis|GA36F|Allele_1
CTCAC
>Contig13674|Mytilus_edulis|GA36F|Allele_2
TTCAC
>Contig13674|Mytilus_edulis|GA36M|Allele_1
CCCAA
>Contig13674|Mytilus_edulis|GA36M|Allele_2
TTCGC
>Contig13674|Mytilus_edulis|GA36N|Allele_1
CTCAC
>Contig13674|Mytilus_edulis|GA36N|Allele_2
TTCAC
>Contig13696|Mytilus_trossulus|GA36K|Allele_1
GCCCAGTCCTTTCACATTCTTGCG
>Contig13696|Mytilus_trossulus|GA36K|Allele_2
GCCTAGTCCTTTTTCATTCTTGCG
>Contig13696|Mytilus_trossulus|GA36L|Allele_1
GCCCAGTCCACTCACACCCTTACG
>Contig13696|Mytilus_trossulus|GA36L|Allele_2
GCCTAGTCTTTTTATATTCTTGCG
>Contig13696|Mytilus_galloprovincialis|GA36A|Allele_1
ACCTACTCCTTTTACATTCATGCG
>Contig13696|Mytilus_galloprovincialis|GA36A|Allele_2
GCCTAGTTCTTTTATATTCTTGCG
>Contig13696|Mytilus_galloprovincialis|GA36B|Allele_1
GCCCAGTCCTTTCACATTCTTGCG
>Contig13696|Mytilus_galloprovincialis|GA36B|Allele_2
GCCTAGTCCTTTTTCGTTCTTGCG
>Contig13696|Mytilus_galloprovincialis|GA36C|Allele_1
ACCCAGTCCTTTTACATTCTTGCG
>Contig13696|Mytilus_galloprovincialis|GA36C|Allele_2
GCCTAGTCCTTTTTCATTCTTGTG
>Contig13696|Mytilus_galloprovincialis|GA36D|Allele_1
GCCCAGTCCTTTCACATTCTCGCA
>Contig13696|Mytilus_galloprovincialis|GA36D|Allele_2
GCTTAGTCCTTTCTCATTCTTGCG
>Contig13696|Mytilus_edulis|GA36E|Allele_1
GACCAGCCCACACACACCCTCACG
>Contig13696|Mytilus_edulis|GA36E|Allele_2
GCCTAGTCTTTTTACATTTTTGCG
>Contig13696|Mytilus_edulis|GA36F|Allele_1
GCCCAGCCTACACACATTCTTGCG
>Contig13696|Mytilus_edulis|GA36F|Allele_2
GCTCGGTCTACTTACATTCTTGCG
>Contig13696|Mytilus_edulis|GA36M|Allele_1
GCCCAGTCCTTTCTCATTCTTGCG
>Contig13696|Mytilus_edulis|GA36M|Allele_2
GCCTAGTCCTTTCTCATTCTTGCG
>Contig13696|Mytilus_edulis|GA36N|Allele_1
GCCCAGTCCACTCACATTCTCGCG
>Contig13696|Mytilus_edulis|GA36N|Allele_2
GCCCGGTCTTTTCACATTCTTGCG
>Contig13714|Mytilus_trossulus|GA36K|Allele_1
ACAACATCTCAC
>Contig13714|Mytilus_trossulus|GA36K|Allele_2
ACAATTTCTTAT
>Contig13714|Mytilus_trossulus|GA36L|Allele_1
ACAACATCTTAC
>Contig13714|Mytilus_trossulus|GA36L|Allele_2
ACAATTTCTTAT
>Contig13714|Mytilus_galloprovincialis|GA36A|Allele_1
ACAATATCTTAT
>Contig13714|Mytilus_galloprovincialis|GA36A|Allele_2
ACAATATCTTAT
>Contig13714|Mytilus_galloprovincialis|GA36B|Allele_1
ACAATATCTCAT
>Contig13714|Mytilus_galloprovincialis|GA36B|Allele_2
ACAATATCTTAT
>Contig13714|Mytilus_galloprovincialis|GA36C|Allele_1
ACAATATATCAT
>Contig13714|Mytilus_galloprovincialis|GA36C|Allele_2
ATAATATCTCAT
>Contig13714|Mytilus_galloprovincialis|GA36D|Allele_1
ACAATATCTCAT
>Contig13714|Mytilus_galloprovincialis|GA36D|Allele_2
ATGATATCTCAT
>Contig13714|Mytilus_edulis|GA36E|Allele_1
GCAACAACTCTC
>Contig13714|Mytilus_edulis|GA36E|Allele_2
GCAACTACTCTC
>Contig13714|Mytilus_edulis|GA36F|Allele_1
GCAACATCTCAC
>Contig13714|Mytilus_edulis|GA36F|Allele_2
GCACCTTCTCAC
>Contig13714|Mytilus_edulis|GA36M|Allele_1
GCAACTACCCAC
>Contig13714|Mytilus_edulis|GA36M|Allele_2
GCAACTACTCTC
>Contig13714|Mytilus_edulis|GA36N|Allele_1
GCAACTACTCAC
>Contig13714|Mytilus_edulis|GA36N|Allele_2
GCAACTACTCTC
>Contig13717|Mytilus_trossulus|GA36K|Allele_1
ATGCCAGGAT
>Contig13717|Mytilus_trossulus|GA36K|Allele_2
GTTCTTGGAT
>Contig13717|Mytilus_trossulus|GA36L|Allele_1
ATGCCAGGAC
>Contig13717|Mytilus_trossulus|GA36L|Allele_2
GTTCCAGGAT
>Contig13717|Mytilus_galloprovincialis|GA36A|Allele_1
ATTCTTGAAT
>Contig13717|Mytilus_galloprovincialis|GA36A|Allele_2
ATTCTTGGAT
>Contig13717|Mytilus_galloprovincialis|GA36B|Allele_1
ATTCCTGGAT
>Contig13717|Mytilus_galloprovincialis|GA36B|Allele_2
GTTCTTGGAT
>Contig13717|Mytilus_galloprovincialis|GA36C|Allele_1
ATGCCAAGAC
>Contig13717|Mytilus_galloprovincialis|GA36C|Allele_2
ATTCTTGGAT
>Contig13717|Mytilus_galloprovincialis|GA36D|Allele_1
AAGCCAGGAC
>Contig13717|Mytilus_galloprovincialis|GA36D|Allele_2
ATGTCAGGAC
>Contig13717|Mytilus_edulis|GA36E|Allele_1
ATGTCAGGAC
>Contig13717|Mytilus_edulis|GA36E|Allele_2
ATGTCAGGTC
>Contig13717|Mytilus_edulis|GA36F|Allele_1
ATGCCAGGAC
>Contig13717|Mytilus_edulis|GA36F|Allele_2
ATGCCAGGAC
>Contig13717|Mytilus_edulis|GA36M|Allele_1
ATGTCAGGAC
>Contig13717|Mytilus_edulis|GA36M|Allele_2
ATGTCAGGAC
>Contig13717|Mytilus_edulis|GA36N|Allele_1
ATGCCAGGAC
>Contig13717|Mytilus_edulis|GA36N|Allele_2
ATGCCAGGAC
>Contig13740|Mytilus_trossulus|GA36K|Allele_1
ATCCACCCACTCAGAAA
>Contig13740|Mytilus_trossulus|GA36K|Allele_2
ATCCACTCACTTAGACA
>Contig13740|Mytilus_trossulus|GA36L|Allele_1
ACACCCCCACCTAGACA
>Contig13740|Mytilus_trossulus|GA36L|Allele_2
ATACCCCTGCTTTGACA
>Contig13740|Mytilus_galloprovincialis|GA36A|Allele_1
ATCCACTCACTCAGAAA
>Contig13740|Mytilus_galloprovincialis|GA36A|Allele_2
ATCCACTTGCTTTGACA
>Contig13740|Mytilus_galloprovincialis|GA36B|Allele_1
ATCCACTCACCCAGAAA
>Contig13740|Mytilus_galloprovincialis|GA36B|Allele_2
ATCCACTCACTTTGACA
>Contig13740|Mytilus_galloprovincialis|GA36C|Allele_1
ACACACCCATCTAGACA
>Contig13740|Mytilus_galloprovincialis|GA36C|Allele_2
ATCCCCTTATCTTGACA
>Contig13740|Mytilus_galloprovincialis|GA36D|Allele_1
ATCCACCCACTCAGAAA
>Contig13740|Mytilus_galloprovincialis|GA36D|Allele_2
ATCCACTCACTCAGAAA
>Contig13740|Mytilus_edulis|GA36E|Allele_1
ACACCCCCACCTTGACA
>Contig13740|Mytilus_edulis|GA36E|Allele_2
ATCCCCTCATCTTGACC
>Contig13740|Mytilus_edulis|GA36F|Allele_1
ACACCCCCATCTAGACA
>Contig13740|Mytilus_edulis|GA36F|Allele_2
GCACCTCCATTTAGACA
>Contig13740|Mytilus_edulis|GA36M|Allele_1
ACACCCCCATCTAAACA
>Contig13740|Mytilus_edulis|GA36M|Allele_2
ACATCCCCATCTAGGCA
>Contig13740|Mytilus_edulis|GA36N|Allele_1
ACACCCCCACCTAGACA
>Contig13740|Mytilus_edulis|GA36N|Allele_2
ACATCCTCATTTAGACA
>Contig13746|Mytilus_trossulus|GA36K|Allele_1
TAAAACCGTAGGGG
>Contig13746|Mytilus_trossulus|GA36K|Allele_2
TAAAACCGTAGGGG
>Contig13746|Mytilus_trossulus|GA36L|Allele_1
TAAAACCGTAGAGG
>Contig13746|Mytilus_trossulus|GA36L|Allele_2
TGAATCCGTAGGGG
>Contig13746|Mytilus_galloprovincialis|GA36A|Allele_1
TAAAACCGTAAGGG
>Contig13746|Mytilus_galloprovincialis|GA36A|Allele_2
TAAAACCGTAGGGG
>Contig13746|Mytilus_galloprovincialis|GA36B|Allele_1
TAAAACCGTAGGGA
>Contig13746|Mytilus_galloprovincialis|GA36B|Allele_2
TAAATTCGTAGGGG
>Contig13746|Mytilus_galloprovincialis|GA36C|Allele_1
TAAAACCGTAGGAG
>Contig13746|Mytilus_galloprovincialis|GA36C|Allele_2
TAAATCCGTAGGGG
>Contig13746|Mytilus_galloprovincialis|GA36D|Allele_1
TAAAACCGTAGGGG
>Contig13746|Mytilus_galloprovincialis|GA36D|Allele_2
TGAATCGGTAGGGG
>Contig13746|Mytilus_edulis|GA36E|Allele_1
TAAATCCACAGAGG
>Contig13746|Mytilus_edulis|GA36E|Allele_2
TGAATTCGTCGAGG
>Contig13746|Mytilus_edulis|GA36F|Allele_1
CAAATCCACAGAGG
>Contig13746|Mytilus_edulis|GA36F|Allele_2
TAAGTTCGTCGAGG
>Contig13746|Mytilus_edulis|GA36M|Allele_1
CAAATTCACCGAGG
>Contig13746|Mytilus_edulis|GA36M|Allele_2
TAGATTCACCGAGG
>Contig13746|Mytilus_edulis|GA36N|Allele_1
CAAATCCGTAGAGG
>Contig13746|Mytilus_edulis|GA36N|Allele_2
CGGATCCGTAGGGG
>Contig13754|Mytilus_trossulus|GA36K|Allele_1
AGCTA
>Contig13754|Mytilus_trossulus|GA36K|Allele_2
AGCTT
>Contig13754|Mytilus_trossulus|GA36L|Allele_1
AGCTT
>Contig13754|Mytilus_trossulus|GA36L|Allele_2
AGTTT
>Contig13754|Mytilus_galloprovincialis|GA36A|Allele_1
AGCTA
>Contig13754|Mytilus_galloprovincialis|GA36A|Allele_2
AGTTA
>Contig13754|Mytilus_galloprovincialis|GA36B|Allele_1
AGTTT
>Contig13754|Mytilus_galloprovincialis|GA36B|Allele_2
AGTTT
>Contig13754|Mytilus_galloprovincialis|GA36C|Allele_1
AGCTA
>Contig13754|Mytilus_galloprovincialis|GA36C|Allele_2
AGCTA
>Contig13754|Mytilus_galloprovincialis|GA36D|Allele_1
AACCA
>Contig13754|Mytilus_galloprovincialis|GA36D|Allele_2
AGTTT
>Contig13754|Mytilus_edulis|GA36E|Allele_1
AGTTA
>Contig13754|Mytilus_edulis|GA36E|Allele_2
TGTTT
>Contig13754|Mytilus_edulis|GA36F|Allele_1
AGTTT
>Contig13754|Mytilus_edulis|GA36F|Allele_2
AGTTT
>Contig13754|Mytilus_edulis|GA36M|Allele_1
AGTTA
>Contig13754|Mytilus_edulis|GA36M|Allele_2
AGTTT
>Contig13754|Mytilus_edulis|GA36N|Allele_1
AGTTT
>Contig13754|Mytilus_edulis|GA36N|Allele_2
AGTTT
>Contig13775|Mytilus_trossulus|GA36K|Allele_1
ATAA
>Contig13775|Mytilus_trossulus|GA36K|Allele_2
ATAG
>Contig13775|Mytilus_trossulus|GA36L|Allele_1
ATAA
>Contig13775|Mytilus_trossulus|GA36L|Allele_2
ATAG
>Contig13775|Mytilus_galloprovincialis|GA36A|Allele_1
ATAA
>Contig13775|Mytilus_galloprovincialis|GA36A|Allele_2
ATAG
>Contig13775|Mytilus_galloprovincialis|GA36B|Allele_1
ATAA
>Contig13775|Mytilus_galloprovincialis|GA36B|Allele_2
ATAG
>Contig13775|Mytilus_galloprovincialis|GA36C|Allele_1
ATAA
>Contig13775|Mytilus_galloprovincialis|GA36C|Allele_2
ATAA
>Contig13775|Mytilus_galloprovincialis|GA36D|Allele_1
ACAG
>Contig13775|Mytilus_galloprovincialis|GA36D|Allele_2
GTAG
>Contig13775|Mytilus_edulis|GA36E|Allele_1
ATAA
>Contig13775|Mytilus_edulis|GA36E|Allele_2
ATAG
>Contig13775|Mytilus_edulis|GA36F|Allele_1
ATAA
>Contig13775|Mytilus_edulis|GA36F|Allele_2
ATAA
>Contig13775|Mytilus_edulis|GA36M|Allele_1
ATAA
>Contig13775|Mytilus_edulis|GA36M|Allele_2
ATAG
>Contig13775|Mytilus_edulis|GA36N|Allele_1
ATAA
>Contig13775|Mytilus_edulis|GA36N|Allele_2
ATTG
>Contig1380|Mytilus_trossulus|GA36K|Allele_1
CTGCAAAAACGC
>Contig1380|Mytilus_trossulus|GA36K|Allele_2
TTGTAAAAGCTC
>Contig1380|Mytilus_trossulus|GA36L|Allele_1
CTGCAAAAGCGC
>Contig1380|Mytilus_trossulus|GA36L|Allele_2
CTGTACAGGCGT
>Contig1380|Mytilus_galloprovincialis|GA36A|Allele_1
CTGCAAAAACGC
>Contig1380|Mytilus_galloprovincialis|GA36A|Allele_2
TTGCACCAGCTC
>Contig1380|Mytilus_galloprovincialis|GA36B|Allele_1
CTGCAAAAGCGT
>Contig1380|Mytilus_galloprovincialis|GA36B|Allele_2
CTGCTACGGCGT
>Contig1380|Mytilus_galloprovincialis|GA36C|Allele_1
CTGCAACAACGC
>Contig1380|Mytilus_galloprovincialis|GA36C|Allele_2
CTGCAACGGCTT
>Contig1380|Mytilus_galloprovincialis|GA36D|Allele_1
CTGCAAAAACGC
>Contig1380|Mytilus_galloprovincialis|GA36D|Allele_2
TTGCACAAGCTT
>Contig1380|Mytilus_edulis|GA36E|Allele_1
CTGCAAAAGCGC
>Contig1380|Mytilus_edulis|GA36E|Allele_2
TTGCTACGGTGT
>Contig1380|Mytilus_edulis|GA36F|Allele_1
CAGCAACAGCGC
>Contig1380|Mytilus_edulis|GA36F|Allele_2
CTGTAACAGCGT
>Contig1380|Mytilus_edulis|GA36M|Allele_1
CTACAACAGCGC
>Contig1380|Mytilus_edulis|GA36M|Allele_2
TTGTTACAGCGC
>Contig1380|Mytilus_edulis|GA36N|Allele_1
CTGCTAAAGCGC
>Contig1380|Mytilus_edulis|GA36N|Allele_2
CTGTTACAGCTC
>Contig13833|Mytilus_trossulus|GA36K|Allele_1
AAAAC
>Contig13833|Mytilus_trossulus|GA36K|Allele_2
AAGAT
>Contig13833|Mytilus_trossulus|GA36L|Allele_1
AAAAC
>Contig13833|Mytilus_trossulus|GA36L|Allele_2
AAGAT
>Contig13833|Mytilus_galloprovincialis|GA36A|Allele_1
AAGAT
>Contig13833|Mytilus_galloprovincialis|GA36A|Allele_2
AAGAT
>Contig13833|Mytilus_galloprovincialis|GA36B|Allele_1
AAAAC
>Contig13833|Mytilus_galloprovincialis|GA36B|Allele_2
AAAAT
>Contig13833|Mytilus_galloprovincialis|GA36C|Allele_1
AAAAC
>Contig13833|Mytilus_galloprovincialis|GA36C|Allele_2
AAGAT
>Contig13833|Mytilus_galloprovincialis|GA36D|Allele_1
AAAAC
>Contig13833|Mytilus_galloprovincialis|GA36D|Allele_2
AAAAC
>Contig13833|Mytilus_edulis|GA36E|Allele_1
AAAAT
>Contig13833|Mytilus_edulis|GA36E|Allele_2
AAGAT
>Contig13833|Mytilus_edulis|GA36F|Allele_1
AAAAT
>Contig13833|Mytilus_edulis|GA36F|Allele_2
GGAAT
>Contig13833|Mytilus_edulis|GA36M|Allele_1
AAAAT
>Contig13833|Mytilus_edulis|GA36M|Allele_2
AAAAT
>Contig13833|Mytilus_edulis|GA36N|Allele_1
AAAAC
>Contig13833|Mytilus_edulis|GA36N|Allele_2
AAGTT
>Contig13871|Mytilus_trossulus|GA36K|Allele_1
ATTGAAGTTGTCAAAAAGGCT
>Contig13871|Mytilus_trossulus|GA36K|Allele_2
ATTGAAGTTGTCAAAAGGGCT
>Contig13871|Mytilus_trossulus|GA36L|Allele_1
ATCGAAGTTGCCAAAAAGGCT
>Contig13871|Mytilus_trossulus|GA36L|Allele_2
GTTGTAGTTGTTGAAAGGGCT
>Contig13871|Mytilus_galloprovincialis|GA36A|Allele_1
ATCGAAGCTGCCAAAAGGGCT
>Contig13871|Mytilus_galloprovincialis|GA36A|Allele_2
ATTGAAGTTGCCAAAAGGGCT
>Contig13871|Mytilus_galloprovincialis|GA36B|Allele_1
ATCGAAGCTGCCAAAAGGGCT
>Contig13871|Mytilus_galloprovincialis|GA36B|Allele_2
ATTGAAGTTGTCAAAAGGGCT
>Contig13871|Mytilus_galloprovincialis|GA36C|Allele_1
ATCGAAGCTGCCAAAAAAGCC
>Contig13871|Mytilus_galloprovincialis|GA36C|Allele_2
GTCGAAGTTGCCAATAGGGCT
>Contig13871|Mytilus_galloprovincialis|GA36D|Allele_1
ATTGAAGTTGCCAATAAGGCT
>Contig13871|Mytilus_galloprovincialis|GA36D|Allele_2
ATTGAAGTTGCCAATAAGGCT
>Contig13871|Mytilus_edulis|GA36E|Allele_1
GTCGAAGCTGCCAAAAAGACT
>Contig13871|Mytilus_edulis|GA36E|Allele_2
GTCGACGTTGCCGATGAGGTT
>Contig13871|Mytilus_edulis|GA36F|Allele_1
GTCAAAGTTGCCAATAAGACT
>Contig13871|Mytilus_edulis|GA36F|Allele_2
GTTGTAGTTGCCATTAAGGCT
>Contig13871|Mytilus_edulis|GA36M|Allele_1
GCCGAAATAACCGATAAGGCT
>Contig13871|Mytilus_edulis|GA36M|Allele_2
GCCGACGTTGCTGATAGGGCT
>Contig13871|Mytilus_edulis|GA36N|Allele_1
GTCGAAACTGCCAATAAGACT
>Contig13871|Mytilus_edulis|GA36N|Allele_2
GTCGAAGTTGCCGATAAGGCT
>Contig13928|Mytilus_trossulus|GA36K|Allele_1
GTACACGG
>Contig13928|Mytilus_trossulus|GA36K|Allele_2
GTACACGG
>Contig13928|Mytilus_trossulus|GA36L|Allele_1
ACACACGG
>Contig13928|Mytilus_trossulus|GA36L|Allele_2
GTACACGG
>Contig13928|Mytilus_galloprovincialis|GA36A|Allele_1
GTACACAG
>Contig13928|Mytilus_galloprovincialis|GA36A|Allele_2
GTACACGG
>Contig13928|Mytilus_galloprovincialis|GA36B|Allele_1
ACATACGG
>Contig13928|Mytilus_galloprovincialis|GA36B|Allele_2
ACATACGG
>Contig13928|Mytilus_galloprovincialis|GA36C|Allele_1
ACACACGG
>Contig13928|Mytilus_galloprovincialis|GA36C|Allele_2
GTATACGG
>Contig13928|Mytilus_galloprovincialis|GA36D|Allele_1
ATACACAG
>Contig13928|Mytilus_galloprovincialis|GA36D|Allele_2
GTACGCGG
>Contig13928|Mytilus_edulis|GA36E|Allele_1
GTCCACGG
>Contig13928|Mytilus_edulis|GA36E|Allele_2
GTCCATGG
>Contig13928|Mytilus_edulis|GA36F|Allele_1
ATACACGG
>Contig13928|Mytilus_edulis|GA36F|Allele_2
GTACGTGG
>Contig13928|Mytilus_edulis|GA36M|Allele_1
GTACACGA
>Contig13928|Mytilus_edulis|GA36M|Allele_2
GTACATGG
>Contig13928|Mytilus_edulis|GA36N|Allele_1
GTACACGG
>Contig13928|Mytilus_edulis|GA36N|Allele_2
GTACACGG
>Contig13933|Mytilus_trossulus|GA36K|Allele_1
TTCTG
>Contig13933|Mytilus_trossulus|GA36K|Allele_2
TTCTG
>Contig13933|Mytilus_trossulus|GA36L|Allele_1
TCTTG
>Contig13933|Mytilus_trossulus|GA36L|Allele_2
TCTTG
>Contig13933|Mytilus_galloprovincialis|GA36A|Allele_1
TCCTG
>Contig13933|Mytilus_galloprovincialis|GA36A|Allele_2
TTTTG
>Contig13933|Mytilus_galloprovincialis|GA36B|Allele_1
TTCCG
>Contig13933|Mytilus_galloprovincialis|GA36B|Allele_2
TTCCG
>Contig13933|Mytilus_galloprovincialis|GA36C|Allele_1
TTCCG
>Contig13933|Mytilus_galloprovincialis|GA36C|Allele_2
TTCTG
>Contig13933|Mytilus_galloprovincialis|GA36D|Allele_1
TTCCG
>Contig13933|Mytilus_galloprovincialis|GA36D|Allele_2
TTCCG
>Contig13933|Mytilus_edulis|GA36E|Allele_1
TCTTG
>Contig13933|Mytilus_edulis|GA36E|Allele_2
TCTTG
>Contig13933|Mytilus_edulis|GA36F|Allele_1
TCTTG
>Contig13933|Mytilus_edulis|GA36F|Allele_2
TCTTG
>Contig13933|Mytilus_edulis|GA36M|Allele_1
TCTTG
>Contig13933|Mytilus_edulis|GA36M|Allele_2
TCTTG
>Contig13933|Mytilus_edulis|GA36N|Allele_1
CTCTA
>Contig13933|Mytilus_edulis|GA36N|Allele_2
CTCTG
>Contig13940|Mytilus_trossulus|GA36K|Allele_1
TATGA
>Contig13940|Mytilus_trossulus|GA36K|Allele_2
TGTGA
>Contig13940|Mytilus_trossulus|GA36L|Allele_1
TGTGA
>Contig13940|Mytilus_trossulus|GA36L|Allele_2
TGTGC
>Contig13940|Mytilus_galloprovincialis|GA36A|Allele_1
TGTGA
>Contig13940|Mytilus_galloprovincialis|GA36A|Allele_2
TGTGA
>Contig13940|Mytilus_galloprovincialis|GA36B|Allele_1
TATGA
>Contig13940|Mytilus_galloprovincialis|GA36B|Allele_2
TGTGA
>Contig13940|Mytilus_galloprovincialis|GA36C|Allele_1
TGTGA
>Contig13940|Mytilus_galloprovincialis|GA36C|Allele_2
TGTGA
>Contig13940|Mytilus_galloprovincialis|GA36D|Allele_1
CAAAA
>Contig13940|Mytilus_galloprovincialis|GA36D|Allele_2
TGTGC
>Contig13940|Mytilus_edulis|GA36E|Allele_1
CGAAC
>Contig13940|Mytilus_edulis|GA36E|Allele_2
CGAAC
>Contig13940|Mytilus_edulis|GA36F|Allele_1
CGAAC
>Contig13940|Mytilus_edulis|GA36F|Allele_2
CGAAC
>Contig13940|Mytilus_edulis|GA36M|Allele_1
CGAAC
>Contig13940|Mytilus_edulis|GA36M|Allele_2
TGTGC
>Contig13940|Mytilus_edulis|GA36N|Allele_1
TATGA
>Contig13940|Mytilus_edulis|GA36N|Allele_2
TGTGA
>Contig13970|Mytilus_trossulus|GA36K|Allele_1
CGCTAACGGTCAAAAGCGAC
>Contig13970|Mytilus_trossulus|GA36K|Allele_2
CGTTTACGGTTGAAAGCGGC
>Contig13970|Mytilus_trossulus|GA36L|Allele_1
CGCTAACGGTCGAAAGCGGC
>Contig13970|Mytilus_trossulus|GA36L|Allele_2
CGTTAACGGTTGAAAGCGGC
>Contig13970|Mytilus_galloprovincialis|GA36A|Allele_1
CACGAATGGTTGAATACGAC
>Contig13970|Mytilus_galloprovincialis|GA36A|Allele_2
CACGAATGGTTGAATACGAC
>Contig13970|Mytilus_galloprovincialis|GA36B|Allele_1
CGCTTACGATCGAAAGCGGC
>Contig13970|Mytilus_galloprovincialis|GA36B|Allele_2
CGCTTACGGTTGACAGCGGC
>Contig13970|Mytilus_galloprovincialis|GA36C|Allele_1
CGCTAACAGCTGAAAGCGAC
>Contig13970|Mytilus_galloprovincialis|GA36C|Allele_2
CGCTTACGGTTGAAAGCGGC
>Contig13970|Mytilus_galloprovincialis|GA36D|Allele_1
CGCTAACGGTTAAAAGCGAC
>Contig13970|Mytilus_galloprovincialis|GA36D|Allele_2
CGTTAACGGTTGTATGTGGC
>Contig13970|Mytilus_edulis|GA36E|Allele_1
AGCTAACGGTTAAAAGCGAC
>Contig13970|Mytilus_edulis|GA36E|Allele_2
CGTTAACGGTTGTATGCGAC
>Contig13970|Mytilus_edulis|GA36F|Allele_1
CACTAACGGTTAAAAGCGAC
>Contig13970|Mytilus_edulis|GA36F|Allele_2
CGCTATCGGTTAAATGCGAC
>Contig13970|Mytilus_edulis|GA36M|Allele_1
CGCGAACGGTTAAAAACGAC
>Contig13970|Mytilus_edulis|GA36M|Allele_2
CGCTAACGGTTGAAAGCGAT
>Contig13970|Mytilus_edulis|GA36N|Allele_1
CGCTAACAGTTAAAAGCAAC
>Contig13970|Mytilus_edulis|GA36N|Allele_2
CGTTAACGGTTAAAAGCGAC
>Contig13987|Mytilus_trossulus|GA36K|Allele_1
CCC
>Contig13987|Mytilus_trossulus|GA36K|Allele_2
CCC
>Contig13987|Mytilus_trossulus|GA36L|Allele_1
CAC
>Contig13987|Mytilus_trossulus|GA36L|Allele_2
TCC
>Contig13987|Mytilus_galloprovincialis|GA36A|Allele_1
CAC
>Contig13987|Mytilus_galloprovincialis|GA36A|Allele_2
CCC
>Contig13987|Mytilus_galloprovincialis|GA36B|Allele_1
CCC
>Contig13987|Mytilus_galloprovincialis|GA36B|Allele_2
TCC
>Contig13987|Mytilus_galloprovincialis|GA36C|Allele_1
CCC
>Contig13987|Mytilus_galloprovincialis|GA36C|Allele_2
CCC
>Contig13987|Mytilus_galloprovincialis|GA36D|Allele_1
CCC
>Contig13987|Mytilus_galloprovincialis|GA36D|Allele_2
TCT
>Contig13987|Mytilus_edulis|GA36E|Allele_1
TCT
>Contig13987|Mytilus_edulis|GA36E|Allele_2
TCT
>Contig13987|Mytilus_edulis|GA36F|Allele_1
TCT
>Contig13987|Mytilus_edulis|GA36F|Allele_2
TCT
>Contig13987|Mytilus_edulis|GA36M|Allele_1
TCC
>Contig13987|Mytilus_edulis|GA36M|Allele_2
TCC
>Contig13987|Mytilus_edulis|GA36N|Allele_1
TCC
>Contig13987|Mytilus_edulis|GA36N|Allele_2
TCT
>Contig14020|Mytilus_trossulus|GA36K|Allele_1
ATTTAACTG
>Contig14020|Mytilus_trossulus|GA36K|Allele_2
TTTTAACTG
>Contig14020|Mytilus_trossulus|GA36L|Allele_1
TTCTAACCG
>Contig14020|Mytilus_trossulus|GA36L|Allele_2
TTTTAACTG
>Contig14020|Mytilus_galloprovincialis|GA36A|Allele_1
TTTTAACCG
>Contig14020|Mytilus_galloprovincialis|GA36A|Allele_2
TTTTAATTG
>Contig14020|Mytilus_galloprovincialis|GA36B|Allele_1
TTCTAACTG
>Contig14020|Mytilus_galloprovincialis|GA36B|Allele_2
TTTTAACTG
>Contig14020|Mytilus_galloprovincialis|GA36C|Allele_1
ATTTAACTG
>Contig14020|Mytilus_galloprovincialis|GA36C|Allele_2
TTTTAACTG
>Contig14020|Mytilus_galloprovincialis|GA36D|Allele_1
TCTCAACCG
>Contig14020|Mytilus_galloprovincialis|GA36D|Allele_2
TTTTGACTG
>Contig14020|Mytilus_edulis|GA36E|Allele_1
TCCCAACCG
>Contig14020|Mytilus_edulis|GA36E|Allele_2
TTTTGACTG
>Contig14020|Mytilus_edulis|GA36F|Allele_1
TCTCAACCA
>Contig14020|Mytilus_edulis|GA36F|Allele_2
TTTCAACCG
>Contig14020|Mytilus_edulis|GA36M|Allele_1
TTTCAACCG
>Contig14020|Mytilus_edulis|GA36M|Allele_2
TTTCAACCG
>Contig14020|Mytilus_edulis|GA36N|Allele_1
TTTCAACCG
>Contig14020|Mytilus_edulis|GA36N|Allele_2
TTTCATCCG
>Contig14051|Mytilus_trossulus|GA36K|Allele_1
GT
>Contig14051|Mytilus_trossulus|GA36K|Allele_2
GT
>Contig14051|Mytilus_trossulus|GA36L|Allele_1
AA
>Contig14051|Mytilus_trossulus|GA36L|Allele_2
GA
>Contig14051|Mytilus_galloprovincialis|GA36A|Allele_1
GA
>Contig14051|Mytilus_galloprovincialis|GA36A|Allele_2
GT
>Contig14051|Mytilus_galloprovincialis|GA36B|Allele_1
GA
>Contig14051|Mytilus_galloprovincialis|GA36B|Allele_2
GT
>Contig14051|Mytilus_galloprovincialis|GA36C|Allele_1
GT
>Contig14051|Mytilus_galloprovincialis|GA36C|Allele_2
GT
>Contig14051|Mytilus_galloprovincialis|GA36D|Allele_1
AA
>Contig14051|Mytilus_galloprovincialis|GA36D|Allele_2
GA
>Contig14051|Mytilus_edulis|GA36E|Allele_1
GA
>Contig14051|Mytilus_edulis|GA36E|Allele_2
GT
>Contig14051|Mytilus_edulis|GA36F|Allele_1
GA
>Contig14051|Mytilus_edulis|GA36F|Allele_2
GA
>Contig14051|Mytilus_edulis|GA36M|Allele_1
GA
>Contig14051|Mytilus_edulis|GA36M|Allele_2
GT
>Contig14051|Mytilus_edulis|GA36N|Allele_1
GA
>Contig14051|Mytilus_edulis|GA36N|Allele_2
GT
>Contig14100|Mytilus_trossulus|GA36K|Allele_1
GAACAGGTT
>Contig14100|Mytilus_trossulus|GA36K|Allele_2
GAATAGGTT
>Contig14100|Mytilus_trossulus|GA36L|Allele_1
GAATAGGTA
>Contig14100|Mytilus_trossulus|GA36L|Allele_2
TAATATGTT
>Contig14100|Mytilus_galloprovincialis|GA36A|Allele_1
GAATAGGTA
>Contig14100|Mytilus_galloprovincialis|GA36A|Allele_2
GATTTGGTT
>Contig14100|Mytilus_galloprovincialis|GA36B|Allele_1
GAATAGGTA
>Contig14100|Mytilus_galloprovincialis|GA36B|Allele_2
TAATAGGTA
>Contig14100|Mytilus_galloprovincialis|GA36C|Allele_1
GAATAGGTA
>Contig14100|Mytilus_galloprovincialis|GA36C|Allele_2
GATTTGGTT
>Contig14100|Mytilus_galloprovincialis|GA36D|Allele_1
GAATTGATT
>Contig14100|Mytilus_galloprovincialis|GA36D|Allele_2
GGATTGGTT
>Contig14100|Mytilus_edulis|GA36E|Allele_1
GAATAGGTT
>Contig14100|Mytilus_edulis|GA36E|Allele_2
GAATAGGTT
>Contig14100|Mytilus_edulis|GA36F|Allele_1
GAACAGGTA
>Contig14100|Mytilus_edulis|GA36F|Allele_2
GAACAGGTA
>Contig14100|Mytilus_edulis|GA36M|Allele_1
GAACAGGTT
>Contig14100|Mytilus_edulis|GA36M|Allele_2
GATTTGGTT
>Contig14100|Mytilus_edulis|GA36N|Allele_1
GAACAGGCA
>Contig14100|Mytilus_edulis|GA36N|Allele_2
GAATATGTT
>Contig14107|Mytilus_trossulus|GA36K|Allele_1
TGCCCACGCCAA
>Contig14107|Mytilus_trossulus|GA36K|Allele_2
TTCCCGTGCCAA
>Contig14107|Mytilus_trossulus|GA36L|Allele_1
TGCCCATGCCAA
>Contig14107|Mytilus_trossulus|GA36L|Allele_2
TGCTGGTGCCAT
>Contig14107|Mytilus_galloprovincialis|GA36A|Allele_1
TTCCCGCGCCAA
>Contig14107|Mytilus_galloprovincialis|GA36A|Allele_2
TTCTCGTGCCAA
>Contig14107|Mytilus_galloprovincialis|GA36B|Allele_1
GGCTCGCGCCAA
>Contig14107|Mytilus_galloprovincialis|GA36B|Allele_2
TGCTCGCGCCAA
>Contig14107|Mytilus_galloprovincialis|GA36C|Allele_1
TGCCCATGCCAA
>Contig14107|Mytilus_galloprovincialis|GA36C|Allele_2
TTCTCGTGCTAT
>Contig14107|Mytilus_galloprovincialis|GA36D|Allele_1
TGCCCGTGCCAA
>Contig14107|Mytilus_galloprovincialis|GA36D|Allele_2
TTCTCGTGCCAA
>Contig14107|Mytilus_edulis|GA36E|Allele_1
TGCTCGCCCCAA
>Contig14107|Mytilus_edulis|GA36E|Allele_2
TTCTCGTGCCAA
>Contig14107|Mytilus_edulis|GA36F|Allele_1
TGCCCGCGCCAA
>Contig14107|Mytilus_edulis|GA36F|Allele_2
TGCTGGTGTCAA
>Contig14107|Mytilus_edulis|GA36M|Allele_1
TGCTCGTGCCAA
>Contig14107|Mytilus_edulis|GA36M|Allele_2
TGTTCGTGCCTA
>Contig14107|Mytilus_edulis|GA36N|Allele_1
TGCTCGTGCCAA
>Contig14107|Mytilus_edulis|GA36N|Allele_2
TTCTCGTGCCAA
>Contig14126|Mytilus_trossulus|GA36K|Allele_1
TAACCTA
>Contig14126|Mytilus_trossulus|GA36K|Allele_2
TAGCCTA
>Contig14126|Mytilus_trossulus|GA36L|Allele_1
TAACCTA
>Contig14126|Mytilus_trossulus|GA36L|Allele_2
TAGCCTA
>Contig14126|Mytilus_galloprovincialis|GA36A|Allele_1
TAGCCTA
>Contig14126|Mytilus_galloprovincialis|GA36A|Allele_2
TAGCCTA
>Contig14126|Mytilus_galloprovincialis|GA36B|Allele_1
TAGCCTA
>Contig14126|Mytilus_galloprovincialis|GA36B|Allele_2
TAGCCTA
>Contig14126|Mytilus_galloprovincialis|GA36C|Allele_1
TAACCTA
>Contig14126|Mytilus_galloprovincialis|GA36C|Allele_2
TAGTTTG
>Contig14126|Mytilus_galloprovincialis|GA36D|Allele_1
TAACCTA
>Contig14126|Mytilus_galloprovincialis|GA36D|Allele_2
TAGCCTA
>Contig14126|Mytilus_edulis|GA36E|Allele_1
TAACCTA
>Contig14126|Mytilus_edulis|GA36E|Allele_2
TAGCCTA
>Contig14126|Mytilus_edulis|GA36F|Allele_1
TAACCTA
>Contig14126|Mytilus_edulis|GA36F|Allele_2
TAGCCTA
>Contig14126|Mytilus_edulis|GA36M|Allele_1
TAGCCTA
>Contig14126|Mytilus_edulis|GA36M|Allele_2
TGGCCTA
>Contig14126|Mytilus_edulis|GA36N|Allele_1
GAGCCAA
>Contig14126|Mytilus_edulis|GA36N|Allele_2
TAGCCTA
>Contig14128|Mytilus_trossulus|GA36K|Allele_1
AAATACAAATCT
>Contig14128|Mytilus_trossulus|GA36K|Allele_2
AAATATTAGTCT
>Contig14128|Mytilus_trossulus|GA36L|Allele_1
AAACACAAGCCC
>Contig14128|Mytilus_trossulus|GA36L|Allele_2
AAATACTAGCCT
>Contig14128|Mytilus_galloprovincialis|GA36A|Allele_1
AAATACAAACCT
>Contig14128|Mytilus_galloprovincialis|GA36A|Allele_2
AAATATTAGTCT
>Contig14128|Mytilus_galloprovincialis|GA36B|Allele_1
AAATATTAATCT
>Contig14128|Mytilus_galloprovincialis|GA36B|Allele_2
AAATATTAATCT
>Contig14128|Mytilus_galloprovincialis|GA36C|Allele_1
AAATACAAACCT
>Contig14128|Mytilus_galloprovincialis|GA36C|Allele_2
AAATATTAGTCT
>Contig14128|Mytilus_galloprovincialis|GA36D|Allele_1
AAATATTAATCT
>Contig14128|Mytilus_galloprovincialis|GA36D|Allele_2
AAATATTAATCT
>Contig14128|Mytilus_edulis|GA36E|Allele_1
AAACACAAGCCT
>Contig14128|Mytilus_edulis|GA36E|Allele_2
TGATACAAGCTT
>Contig14128|Mytilus_edulis|GA36F|Allele_1
AAATACAAACCT
>Contig14128|Mytilus_edulis|GA36F|Allele_2
AAGTATTAGTCT
>Contig14128|Mytilus_edulis|GA36M|Allele_1
AAATGCAAATCC
>Contig14128|Mytilus_edulis|GA36M|Allele_2
AAATGTTGATCT
>Contig14128|Mytilus_edulis|GA36N|Allele_1
AAACACAAGCCT
>Contig14128|Mytilus_edulis|GA36N|Allele_2
AGATGCAAGCCT
>Contig14133|Mytilus_trossulus|GA36K|Allele_1
ACTACCAACGT
>Contig14133|Mytilus_trossulus|GA36K|Allele_2
TGTATCCATGT
>Contig14133|Mytilus_trossulus|GA36L|Allele_1
ACCACCAACGT
>Contig14133|Mytilus_trossulus|GA36L|Allele_2
TGTACCCGTGT
>Contig14133|Mytilus_galloprovincialis|GA36A|Allele_1
AGCACCCACGA
>Contig14133|Mytilus_galloprovincialis|GA36A|Allele_2
AGCACCCACGA
>Contig14133|Mytilus_galloprovincialis|GA36B|Allele_1
TCTACCAACGA
>Contig14133|Mytilus_galloprovincialis|GA36B|Allele_2
TCTACCAACGA
>Contig14133|Mytilus_galloprovincialis|GA36C|Allele_1
ACTACCCACGT
>Contig14133|Mytilus_galloprovincialis|GA36C|Allele_2
AGTATCCGTGT
>Contig14133|Mytilus_galloprovincialis|GA36D|Allele_1
ACTACCAACGA
>Contig14133|Mytilus_galloprovincialis|GA36D|Allele_2
TCTTTTCATGA
>Contig14133|Mytilus_edulis|GA36E|Allele_1
AGTACCCACGA
>Contig14133|Mytilus_edulis|GA36E|Allele_2
AGTTTTCATGA
>Contig14133|Mytilus_edulis|GA36F|Allele_1
ACTACCAACGA
>Contig14133|Mytilus_edulis|GA36F|Allele_2
TGTACCCACGA
>Contig14133|Mytilus_edulis|GA36M|Allele_1
ACCACCAACGA
>Contig14133|Mytilus_edulis|GA36M|Allele_2
TGTATCCGTGT
>Contig14133|Mytilus_edulis|GA36N|Allele_1
AGCACCCACAA
>Contig14133|Mytilus_edulis|GA36N|Allele_2
AGTATTCATGT
>Contig14134|Mytilus_trossulus|GA36K|Allele_1
GGTAAGTT
>Contig14134|Mytilus_trossulus|GA36K|Allele_2
GGTAAGTT
>Contig14134|Mytilus_trossulus|GA36L|Allele_1
GGTAAGTT
>Contig14134|Mytilus_trossulus|GA36L|Allele_2
GGTAAGTT
>Contig14134|Mytilus_galloprovincialis|GA36A|Allele_1
AGTAAGTT
>Contig14134|Mytilus_galloprovincialis|GA36A|Allele_2
GGTAAGTT
>Contig14134|Mytilus_galloprovincialis|GA36B|Allele_1
GGTAAGTC
>Contig14134|Mytilus_galloprovincialis|GA36B|Allele_2
GGTAAGTC
>Contig14134|Mytilus_galloprovincialis|GA36C|Allele_1
AGTAAGGC
>Contig14134|Mytilus_galloprovincialis|GA36C|Allele_2
GGTTAGTT
>Contig14134|Mytilus_galloprovincialis|GA36D|Allele_1
AGAAAGTC
>Contig14134|Mytilus_galloprovincialis|GA36D|Allele_2
AGTTTGTT
>Contig14134|Mytilus_edulis|GA36E|Allele_1
AGTATATC
>Contig14134|Mytilus_edulis|GA36E|Allele_2
GGTATGTT
>Contig14134|Mytilus_edulis|GA36F|Allele_1
AGTAAGTT
>Contig14134|Mytilus_edulis|GA36F|Allele_2
GGTATGTT
>Contig14134|Mytilus_edulis|GA36M|Allele_1
AGTAAGTC
>Contig14134|Mytilus_edulis|GA36M|Allele_2
AGTAAGTT
>Contig14134|Mytilus_edulis|GA36N|Allele_1
AATATGGT
>Contig14134|Mytilus_edulis|GA36N|Allele_2
GGTATGGT
>Contig14148|Mytilus_trossulus|GA36K|Allele_1
TATGCC
>Contig14148|Mytilus_trossulus|GA36K|Allele_2
TATGCT
>Contig14148|Mytilus_trossulus|GA36L|Allele_1
TAGGCC
>Contig14148|Mytilus_trossulus|GA36L|Allele_2
TGTGTT
>Contig14148|Mytilus_galloprovincialis|GA36A|Allele_1
TATGCC
>Contig14148|Mytilus_galloprovincialis|GA36A|Allele_2
TATGCT
>Contig14148|Mytilus_galloprovincialis|GA36B|Allele_1
TATGCT
>Contig14148|Mytilus_galloprovincialis|GA36B|Allele_2
TATGCT
>Contig14148|Mytilus_galloprovincialis|GA36C|Allele_1
TATGCT
>Contig14148|Mytilus_galloprovincialis|GA36C|Allele_2
TATGCT
>Contig14148|Mytilus_galloprovincialis|GA36D|Allele_1
TATGCT
>Contig14148|Mytilus_galloprovincialis|GA36D|Allele_2
TATGCT
>Contig14148|Mytilus_edulis|GA36E|Allele_1
CGGGTT
>Contig14148|Mytilus_edulis|GA36E|Allele_2
TGGGTT
>Contig14148|Mytilus_edulis|GA36F|Allele_1
TGGGTT
>Contig14148|Mytilus_edulis|GA36F|Allele_2
TGGGTT
>Contig14148|Mytilus_edulis|GA36M|Allele_1
TGGGTT
>Contig14148|Mytilus_edulis|GA36M|Allele_2
TGGGTT
>Contig14148|Mytilus_edulis|GA36N|Allele_1
TGGATT
>Contig14148|Mytilus_edulis|GA36N|Allele_2
TGGGTT
>Contig14170|Mytilus_trossulus|GA36K|Allele_1
AGCA
>Contig14170|Mytilus_trossulus|GA36K|Allele_2
AGCA
>Contig14170|Mytilus_trossulus|GA36L|Allele_1
AGCA
>Contig14170|Mytilus_trossulus|GA36L|Allele_2
AGCA
>Contig14170|Mytilus_galloprovincialis|GA36A|Allele_1
AGCA
>Contig14170|Mytilus_galloprovincialis|GA36A|Allele_2
AGCA
>Contig14170|Mytilus_galloprovincialis|GA36B|Allele_1
AGCA
>Contig14170|Mytilus_galloprovincialis|GA36B|Allele_2
GGTA
>Contig14170|Mytilus_galloprovincialis|GA36C|Allele_1
AGCA
>Contig14170|Mytilus_galloprovincialis|GA36C|Allele_2
AGCA
>Contig14170|Mytilus_galloprovincialis|GA36D|Allele_1
AGCA
>Contig14170|Mytilus_galloprovincialis|GA36D|Allele_2
GGTA
>Contig14170|Mytilus_edulis|GA36E|Allele_1
AGCA
>Contig14170|Mytilus_edulis|GA36E|Allele_2
AGCA
>Contig14170|Mytilus_edulis|GA36F|Allele_1
AGCA
>Contig14170|Mytilus_edulis|GA36F|Allele_2
AGCT
>Contig14170|Mytilus_edulis|GA36M|Allele_1
AGCA
>Contig14170|Mytilus_edulis|GA36M|Allele_2
AGCA
>Contig14170|Mytilus_edulis|GA36N|Allele_1
AACA
>Contig14170|Mytilus_edulis|GA36N|Allele_2
AGCA
>Contig14185|Mytilus_trossulus|GA36K|Allele_1
AGTT
>Contig14185|Mytilus_trossulus|GA36K|Allele_2
AGTT
>Contig14185|Mytilus_trossulus|GA36L|Allele_1
AGTC
>Contig14185|Mytilus_trossulus|GA36L|Allele_2
AGTT
>Contig14185|Mytilus_galloprovincialis|GA36A|Allele_1
AGTT
>Contig14185|Mytilus_galloprovincialis|GA36A|Allele_2
AGTT
>Contig14185|Mytilus_galloprovincialis|GA36B|Allele_1
AGTT
>Contig14185|Mytilus_galloprovincialis|GA36B|Allele_2
AGTT
>Contig14185|Mytilus_galloprovincialis|GA36C|Allele_1
AGTT
>Contig14185|Mytilus_galloprovincialis|GA36C|Allele_2
AGTT
>Contig14185|Mytilus_galloprovincialis|GA36D|Allele_1
AATT
>Contig14185|Mytilus_galloprovincialis|GA36D|Allele_2
AGTT
>Contig14185|Mytilus_edulis|GA36E|Allele_1
TGTC
>Contig14185|Mytilus_edulis|GA36E|Allele_2
TGTC
>Contig14185|Mytilus_edulis|GA36F|Allele_1
TGTC
>Contig14185|Mytilus_edulis|GA36F|Allele_2
TGTC
>Contig14185|Mytilus_edulis|GA36M|Allele_1
TGCC
>Contig14185|Mytilus_edulis|GA36M|Allele_2
TGTC
>Contig14185|Mytilus_edulis|GA36N|Allele_1
TGTC
>Contig14185|Mytilus_edulis|GA36N|Allele_2
TGTC
>Contig14202|Mytilus_trossulus|GA36K|Allele_1
GC
>Contig14202|Mytilus_trossulus|GA36K|Allele_2
GT
>Contig14202|Mytilus_trossulus|GA36L|Allele_1
GC
>Contig14202|Mytilus_trossulus|GA36L|Allele_2
GC
>Contig14202|Mytilus_galloprovincialis|GA36A|Allele_1
GC
>Contig14202|Mytilus_galloprovincialis|GA36A|Allele_2
GC
>Contig14202|Mytilus_galloprovincialis|GA36B|Allele_1
GC
>Contig14202|Mytilus_galloprovincialis|GA36B|Allele_2
GC
>Contig14202|Mytilus_galloprovincialis|GA36C|Allele_1
GC
>Contig14202|Mytilus_galloprovincialis|GA36C|Allele_2
GC
>Contig14202|Mytilus_galloprovincialis|GA36D|Allele_1
AC
>Contig14202|Mytilus_galloprovincialis|GA36D|Allele_2
GT
>Contig14202|Mytilus_edulis|GA36E|Allele_1
AT
>Contig14202|Mytilus_edulis|GA36E|Allele_2
AT
>Contig14202|Mytilus_edulis|GA36F|Allele_1
AT
>Contig14202|Mytilus_edulis|GA36F|Allele_2
AT
>Contig14202|Mytilus_edulis|GA36M|Allele_1
AT
>Contig14202|Mytilus_edulis|GA36M|Allele_2
AT
>Contig14202|Mytilus_edulis|GA36N|Allele_1
AT
>Contig14202|Mytilus_edulis|GA36N|Allele_2
AT
>Contig14233|Mytilus_trossulus|GA36K|Allele_1
TAATAAATGTTTAAGAACATTCCAACCAAAGCAAAATAACCT
>Contig14233|Mytilus_trossulus|GA36K|Allele_2
TAATACATTTTTAGGAATGTTCCATTTGTTGTCAATTGGCTT
>Contig14233|Mytilus_trossulus|GA36L|Allele_1
TAATAAATGTTTAAGAACATTCCAACCAAAACAAATTAACCT
>Contig14233|Mytilus_trossulus|GA36L|Allele_2
TATTTCGTGTTTAGGAATGTTCCATTTGTTGTAAATTGACTT
>Contig14233|Mytilus_galloprovincialis|GA36A|Allele_1
TAATAAATGCTTAAAAATATTCCAACTAATGCAGATTGACCT
>Contig14233|Mytilus_galloprovincialis|GA36A|Allele_2
TAATAAATGTTTAAGAATATTCCAACTAATGCCGATTGACCT
>Contig14233|Mytilus_galloprovincialis|GA36B|Allele_1
TAATAAATGTTTAAGAACATTCCAACCAAAGCAAAACAACCC
>Contig14233|Mytilus_galloprovincialis|GA36B|Allele_2
TAATACATTTTTAGGAATGTTCCATTTGTTGTCGATTGGCTT
>Contig14233|Mytilus_galloprovincialis|GA36C|Allele_1
TAATACACTTATAGGAACGTTCCATTCGTAGTAAAACAACCT
>Contig14233|Mytilus_galloprovincialis|GA36C|Allele_2
TAATACATTTTTAGGAACGTTCCATTCGTAGTAAATTGGCTT
>Contig14233|Mytilus_galloprovincialis|GA36D|Allele_1
TAATAAATGTTTAAGAATATTCCAACTAATGCCGAATGACCT
>Contig14233|Mytilus_galloprovincialis|GA36D|Allele_2
TAATAAATGTTTAAGAATATTCCAACTAATGCCGATTGACTT
>Contig14233|Mytilus_edulis|GA36E|Allele_1
TAATAAATGTTTAAGAATATTCCAACTAATGCCGATTAACCT
>Contig14233|Mytilus_edulis|GA36E|Allele_2
TAATAAATGTTTAAGAATATTCCGACTAATGCCGATTAACCT
>Contig14233|Mytilus_edulis|GA36F|Allele_1
CAATACACTTTAAGGAACGAACCATTCGTAGTAAATCAACCT
>Contig14233|Mytilus_edulis|GA36F|Allele_2
TAATACATTTTTAGGAACGTTTCATTCGTAGTAAATCAGTTT
>Contig14233|Mytilus_edulis|GA36M|Allele_1
TAACACATGTATAGGAACGTTCCATCCGAAACAAATCAACCT
>Contig14233|Mytilus_edulis|GA36M|Allele_2
TGTTTCGTTTTTGGGGGCGTTCTATTCGTTGTAATTCAGCTT
>Contig14233|Mytilus_edulis|GA36N|Allele_1
TAACACATGTTTAGGAACGTTCCATCCGAAACAAATCAACCT
>Contig14233|Mytilus_edulis|GA36N|Allele_2
TGTTTCGTTTTTGGGGACGTTCTATTCGTTGTAATTCAGTCT
>Contig14258|Mytilus_trossulus|GA36K|Allele_1
GCTGTAA
>Contig14258|Mytilus_trossulus|GA36K|Allele_2
TCTGTAA
>Contig14258|Mytilus_trossulus|GA36L|Allele_1
TCTGAAA
>Contig14258|Mytilus_trossulus|GA36L|Allele_2
TCTGTAA
>Contig14258|Mytilus_galloprovincialis|GA36A|Allele_1
TCTGTAA
>Contig14258|Mytilus_galloprovincialis|GA36A|Allele_2
TCTGTAA
>Contig14258|Mytilus_galloprovincialis|GA36B|Allele_1
GCTGTAA
>Contig14258|Mytilus_galloprovincialis|GA36B|Allele_2
TCTGTAA
>Contig14258|Mytilus_galloprovincialis|GA36C|Allele_1
TCTGTAA
>Contig14258|Mytilus_galloprovincialis|GA36C|Allele_2
TCTGTAA
>Contig14258|Mytilus_galloprovincialis|GA36D|Allele_1
TCTGTAA
>Contig14258|Mytilus_galloprovincialis|GA36D|Allele_2
TCTGTAA
>Contig14258|Mytilus_edulis|GA36E|Allele_1
TCTATAA
>Contig14258|Mytilus_edulis|GA36E|Allele_2
TTTATAG
>Contig14258|Mytilus_edulis|GA36F|Allele_1
GCTATAA
>Contig14258|Mytilus_edulis|GA36F|Allele_2
TCTGTAA
>Contig14258|Mytilus_edulis|GA36M|Allele_1
TTTATAG
>Contig14258|Mytilus_edulis|GA36M|Allele_2
TTTATGG
>Contig14258|Mytilus_edulis|GA36N|Allele_1
TCCAAAA
>Contig14258|Mytilus_edulis|GA36N|Allele_2
TTTATAG
>Contig142951|Mytilus_trossulus|GA36K|Allele_1
AAGA
>Contig142951|Mytilus_trossulus|GA36K|Allele_2
AGGG
>Contig142951|Mytilus_trossulus|GA36L|Allele_1
AAGG
>Contig142951|Mytilus_trossulus|GA36L|Allele_2
AGGG
>Contig142951|Mytilus_galloprovincialis|GA36A|Allele_1
AAAG
>Contig142951|Mytilus_galloprovincialis|GA36A|Allele_2
GGGG
>Contig142951|Mytilus_galloprovincialis|GA36B|Allele_1
AAGG
>Contig142951|Mytilus_galloprovincialis|GA36B|Allele_2
AGGG
>Contig142951|Mytilus_galloprovincialis|GA36C|Allele_1
AGGA
>Contig142951|Mytilus_galloprovincialis|GA36C|Allele_2
AGGA
>Contig142951|Mytilus_galloprovincialis|GA36D|Allele_1
AGGA
>Contig142951|Mytilus_galloprovincialis|GA36D|Allele_2
AGGG
>Contig142951|Mytilus_edulis|GA36E|Allele_1
AGGG
>Contig142951|Mytilus_edulis|GA36E|Allele_2
AGGG
>Contig142951|Mytilus_edulis|GA36F|Allele_1
AGGG
>Contig142951|Mytilus_edulis|GA36F|Allele_2
AGGG
>Contig142951|Mytilus_edulis|GA36M|Allele_1
AGGG
>Contig142951|Mytilus_edulis|GA36M|Allele_2
AGGG
>Contig142951|Mytilus_edulis|GA36N|Allele_1
AGGG
>Contig142951|Mytilus_edulis|GA36N|Allele_2
AGGG
>Contig14309|Mytilus_trossulus|GA36K|Allele_1
AGTTAA
>Contig14309|Mytilus_trossulus|GA36K|Allele_2
AGTTAA
>Contig14309|Mytilus_trossulus|GA36L|Allele_1
AGTTAA
>Contig14309|Mytilus_trossulus|GA36L|Allele_2
GGTTGA
>Contig14309|Mytilus_galloprovincialis|GA36A|Allele_1
AGTTAA
>Contig14309|Mytilus_galloprovincialis|GA36A|Allele_2
GGTTGA
>Contig14309|Mytilus_galloprovincialis|GA36B|Allele_1
AGTTAA
>Contig14309|Mytilus_galloprovincialis|GA36B|Allele_2
GGTTGA
>Contig14309|Mytilus_galloprovincialis|GA36C|Allele_1
AGTTAA
>Contig14309|Mytilus_galloprovincialis|GA36C|Allele_2
AGTTAA
>Contig14309|Mytilus_galloprovincialis|GA36D|Allele_1
AATTAA
>Contig14309|Mytilus_galloprovincialis|GA36D|Allele_2
AATTAA
>Contig14309|Mytilus_edulis|GA36E|Allele_1
GGTTGA
>Contig14309|Mytilus_edulis|GA36E|Allele_2
GGTTGA
>Contig14309|Mytilus_edulis|GA36F|Allele_1
GGCCGA
>Contig14309|Mytilus_edulis|GA36F|Allele_2
GGTTGA
>Contig14309|Mytilus_edulis|GA36M|Allele_1
GGTTGA
>Contig14309|Mytilus_edulis|GA36M|Allele_2
GGTTGA
>Contig14309|Mytilus_edulis|GA36N|Allele_1
GGTTGA
>Contig14309|Mytilus_edulis|GA36N|Allele_2
GGTTGG
>Contig14323|Mytilus_trossulus|GA36K|Allele_1
TAGT
>Contig14323|Mytilus_trossulus|GA36K|Allele_2
TAGT
>Contig14323|Mytilus_trossulus|GA36L|Allele_1
TAAT
>Contig14323|Mytilus_trossulus|GA36L|Allele_2
TAGT
>Contig14323|Mytilus_galloprovincialis|GA36A|Allele_1
TAAT
>Contig14323|Mytilus_galloprovincialis|GA36A|Allele_2
TAGT
>Contig14323|Mytilus_galloprovincialis|GA36B|Allele_1
TAGT
>Contig14323|Mytilus_galloprovincialis|GA36B|Allele_2
TAGT
>Contig14323|Mytilus_galloprovincialis|GA36C|Allele_1
TAAT
>Contig14323|Mytilus_galloprovincialis|GA36C|Allele_2
TTAT
>Contig14323|Mytilus_galloprovincialis|GA36D|Allele_1
TAAT
>Contig14323|Mytilus_galloprovincialis|GA36D|Allele_2
TAGT
>Contig14323|Mytilus_edulis|GA36E|Allele_1
TAAG
>Contig14323|Mytilus_edulis|GA36E|Allele_2
TAAT
>Contig14323|Mytilus_edulis|GA36F|Allele_1
TAAT
>Contig14323|Mytilus_edulis|GA36F|Allele_2
TAAT
>Contig14323|Mytilus_edulis|GA36M|Allele_1
CAAT
>Contig14323|Mytilus_edulis|GA36M|Allele_2
TAAT
>Contig14323|Mytilus_edulis|GA36N|Allele_1
TAAT
>Contig14323|Mytilus_edulis|GA36N|Allele_2
TAAT
>Contig14353|Mytilus_trossulus|GA36K|Allele_1
CATATGTGCAATGCCTATA
>Contig14353|Mytilus_trossulus|GA36K|Allele_2
CATATGTGTAATGCCTATA
>Contig14353|Mytilus_trossulus|GA36L|Allele_1
AAAACGTGTAATGCCCATA
>Contig14353|Mytilus_trossulus|GA36L|Allele_2
AGTACGTGTAATGCTTATA
>Contig14353|Mytilus_galloprovincialis|GA36A|Allele_1
AATACGTATAATACCTAAA
>Contig14353|Mytilus_galloprovincialis|GA36A|Allele_2
CATATGTGTAATGCTTATA
>Contig14353|Mytilus_galloprovincialis|GA36B|Allele_1
CATACGTGCCACACCTAAA
>Contig14353|Mytilus_galloprovincialis|GA36B|Allele_2
CGTACGTGTCACGCCTGTA
>Contig14353|Mytilus_galloprovincialis|GA36C|Allele_1
AAAATGTGTAACGCCCAAA
>Contig14353|Mytilus_galloprovincialis|GA36C|Allele_2
AGTGTGTGTCATGCTTATA
>Contig14353|Mytilus_galloprovincialis|GA36D|Allele_1
CATACGTGCAATGCCTATA
>Contig14353|Mytilus_galloprovincialis|GA36D|Allele_2
CGTATGTGTAGTGCCTGTA
>Contig14353|Mytilus_edulis|GA36E|Allele_1
AATACATGTAACGACCATA
>Contig14353|Mytilus_edulis|GA36E|Allele_2
AGTACGTGTAATGCCTATA
>Contig14353|Mytilus_edulis|GA36F|Allele_1
AAAACACACAATGCCCATA
>Contig14353|Mytilus_edulis|GA36F|Allele_2
AGAATGTGTAGTGCCTATA
>Contig14353|Mytilus_edulis|GA36M|Allele_1
AGTATGTGCAATGCCTATA
>Contig14353|Mytilus_edulis|GA36M|Allele_2
AGTATGTGTAATGCTTGTC
>Contig14353|Mytilus_edulis|GA36N|Allele_1
AATATGTGTAACACCTATA
>Contig14353|Mytilus_edulis|GA36N|Allele_2
AGTATGTGTAATGCTTATC
>Contig14357|Mytilus_trossulus|GA36K|Allele_1
CCACCAAGCAGGTGCTACCGCA
>Contig14357|Mytilus_trossulus|GA36K|Allele_2
TTACCGAGCAGGTGCTACCGCA
>Contig14357|Mytilus_trossulus|GA36L|Allele_1
CCACCAAGCAAATGCTACCGCA
>Contig14357|Mytilus_trossulus|GA36L|Allele_2
TTACCGAGCAGGTGCTACCGTG
>Contig14357|Mytilus_galloprovincialis|GA36A|Allele_1
CCACCAAGCAGGTACCAACACA
>Contig14357|Mytilus_galloprovincialis|GA36A|Allele_2
TTATCAAGCGGGTGTTACCGTG
>Contig14357|Mytilus_galloprovincialis|GA36B|Allele_1
TCACCAAGCAAACACTACCGCA
>Contig14357|Mytilus_galloprovincialis|GA36B|Allele_2
TTACTAGGGAGGTGCTGCTGCA
>Contig14357|Mytilus_galloprovincialis|GA36C|Allele_1
CCACCAAGCAGGTACTAACACA
>Contig14357|Mytilus_galloprovincialis|GA36C|Allele_2
TTATCGAGCGGGTGCTACCGTG
>Contig14357|Mytilus_galloprovincialis|GA36D|Allele_1
CCACCAAGCAGGTACTAACACA
>Contig14357|Mytilus_galloprovincialis|GA36D|Allele_2
TTATCAAGCGGGTGCTACCGTG
>Contig14357|Mytilus_edulis|GA36E|Allele_1
CCATCGAGCGGGTACTAACATG
>Contig14357|Mytilus_edulis|GA36E|Allele_2
CCATCGAGCGGGTACTAACATG
>Contig14357|Mytilus_edulis|GA36F|Allele_1
CCATCGAGCGGGTACTAACATG
>Contig14357|Mytilus_edulis|GA36F|Allele_2
CCGTCGAGCGGGTACTAACATG
>Contig14357|Mytilus_edulis|GA36M|Allele_1
CCATCGAGCGGGTACTAACATG
>Contig14357|Mytilus_edulis|GA36M|Allele_2
CCATCGAGCGGGTACTAACATG
>Contig14357|Mytilus_edulis|GA36N|Allele_1
CCACCAAACAGGTACTAACACA
>Contig14357|Mytilus_edulis|GA36N|Allele_2
TTATCGAGCGGGTGCTACCGTG
>Contig14403|Mytilus_trossulus|GA36K|Allele_1
TT
>Contig14403|Mytilus_trossulus|GA36K|Allele_2
TT
>Contig14403|Mytilus_trossulus|GA36L|Allele_1
TT
>Contig14403|Mytilus_trossulus|GA36L|Allele_2
TT
>Contig14403|Mytilus_galloprovincialis|GA36A|Allele_1
TT
>Contig14403|Mytilus_galloprovincialis|GA36A|Allele_2
TT
>Contig14403|Mytilus_galloprovincialis|GA36B|Allele_1
TT
>Contig14403|Mytilus_galloprovincialis|GA36B|Allele_2
TT
>Contig14403|Mytilus_galloprovincialis|GA36C|Allele_1
TT
>Contig14403|Mytilus_galloprovincialis|GA36C|Allele_2
TT
>Contig14403|Mytilus_galloprovincialis|GA36D|Allele_1
CT
>Contig14403|Mytilus_galloprovincialis|GA36D|Allele_2
TT
>Contig14403|Mytilus_edulis|GA36E|Allele_1
TT
>Contig14403|Mytilus_edulis|GA36E|Allele_2
TT
>Contig14403|Mytilus_edulis|GA36F|Allele_1
TT
>Contig14403|Mytilus_edulis|GA36F|Allele_2
TT
>Contig14403|Mytilus_edulis|GA36M|Allele_1
TT
>Contig14403|Mytilus_edulis|GA36M|Allele_2
TT
>Contig14403|Mytilus_edulis|GA36N|Allele_1
TA
>Contig14403|Mytilus_edulis|GA36N|Allele_2
TT
>Contig14423|Mytilus_trossulus|GA36K|Allele_1
TCAA
>Contig14423|Mytilus_trossulus|GA36K|Allele_2
TCAG
>Contig14423|Mytilus_trossulus|GA36L|Allele_1
TCAG
>Contig14423|Mytilus_trossulus|GA36L|Allele_2
TCAG
>Contig14423|Mytilus_galloprovincialis|GA36A|Allele_1
TCAG
>Contig14423|Mytilus_galloprovincialis|GA36A|Allele_2
TCAG
>Contig14423|Mytilus_galloprovincialis|GA36B|Allele_1
TCAG
>Contig14423|Mytilus_galloprovincialis|GA36B|Allele_2
TCAG
>Contig14423|Mytilus_galloprovincialis|GA36C|Allele_1
CCAA
>Contig14423|Mytilus_galloprovincialis|GA36C|Allele_2
TCGG
>Contig14423|Mytilus_galloprovincialis|GA36D|Allele_1
TCAG
>Contig14423|Mytilus_galloprovincialis|GA36D|Allele_2
TCGG
>Contig14423|Mytilus_edulis|GA36E|Allele_1
TCAG
>Contig14423|Mytilus_edulis|GA36E|Allele_2
TTGG
>Contig14423|Mytilus_edulis|GA36F|Allele_1
TCAG
>Contig14423|Mytilus_edulis|GA36F|Allele_2
TCAG
>Contig14423|Mytilus_edulis|GA36M|Allele_1
TCAG
>Contig14423|Mytilus_edulis|GA36M|Allele_2
TCAG
>Contig14423|Mytilus_edulis|GA36N|Allele_1
TCAG
>Contig14423|Mytilus_edulis|GA36N|Allele_2
TCAG
>Contig14441|Mytilus_trossulus|GA36K|Allele_1
CTCACT
>Contig14441|Mytilus_trossulus|GA36K|Allele_2
TTTCCT
>Contig14441|Mytilus_trossulus|GA36L|Allele_1
CTTACT
>Contig14441|Mytilus_trossulus|GA36L|Allele_2
TTTCCT
>Contig14441|Mytilus_galloprovincialis|GA36A|Allele_1
CTCACT
>Contig14441|Mytilus_galloprovincialis|GA36A|Allele_2
TTTCCT
>Contig14441|Mytilus_galloprovincialis|GA36B|Allele_1
CTTCCA
>Contig14441|Mytilus_galloprovincialis|GA36B|Allele_2
CTTCCT
>Contig14441|Mytilus_galloprovincialis|GA36C|Allele_1
CTTCAT
>Contig14441|Mytilus_galloprovincialis|GA36C|Allele_2
CTTCCT
>Contig14441|Mytilus_galloprovincialis|GA36D|Allele_1
CTCACT
>Contig14441|Mytilus_galloprovincialis|GA36D|Allele_2
TTTCCT
>Contig14441|Mytilus_edulis|GA36E|Allele_1
CCTCCT
>Contig14441|Mytilus_edulis|GA36E|Allele_2
CTTCCT
>Contig14441|Mytilus_edulis|GA36F|Allele_1
CTTACT
>Contig14441|Mytilus_edulis|GA36F|Allele_2
TTTCCT
>Contig14441|Mytilus_edulis|GA36M|Allele_1
CTTCCT
>Contig14441|Mytilus_edulis|GA36M|Allele_2
TTTCCT
>Contig14441|Mytilus_edulis|GA36N|Allele_1
CTTCCT
>Contig14441|Mytilus_edulis|GA36N|Allele_2
TTTCCT
>Contig14445|Mytilus_trossulus|GA36K|Allele_1
GAACCC
>Contig14445|Mytilus_trossulus|GA36K|Allele_2
GAACCC
>Contig14445|Mytilus_trossulus|GA36L|Allele_1
GAACCC
>Contig14445|Mytilus_trossulus|GA36L|Allele_2
GAACGC
>Contig14445|Mytilus_galloprovincialis|GA36A|Allele_1
GAACCC
>Contig14445|Mytilus_galloprovincialis|GA36A|Allele_2
GAACCC
>Contig14445|Mytilus_galloprovincialis|GA36B|Allele_1
GAACCC
>Contig14445|Mytilus_galloprovincialis|GA36B|Allele_2
GAACCC
>Contig14445|Mytilus_galloprovincialis|GA36C|Allele_1
GAACCC
>Contig14445|Mytilus_galloprovincialis|GA36C|Allele_2
GAACCC
>Contig14445|Mytilus_galloprovincialis|GA36D|Allele_1
GAACCC
>Contig14445|Mytilus_galloprovincialis|GA36D|Allele_2
GGCCGC
>Contig14445|Mytilus_edulis|GA36E|Allele_1
GAACCC
>Contig14445|Mytilus_edulis|GA36E|Allele_2
GAACCC
>Contig14445|Mytilus_edulis|GA36F|Allele_1
GAACCC
>Contig14445|Mytilus_edulis|GA36F|Allele_2
GAATCC
>Contig14445|Mytilus_edulis|GA36M|Allele_1
GAACCC
>Contig14445|Mytilus_edulis|GA36M|Allele_2
GAACGC
>Contig14445|Mytilus_edulis|GA36N|Allele_1
AAACCT
>Contig14445|Mytilus_edulis|GA36N|Allele_2
GAACCT
>Contig1445|Mytilus_trossulus|GA36K|Allele_1
CTCCTCC
>Contig1445|Mytilus_trossulus|GA36K|Allele_2
CTTTTCC
>Contig1445|Mytilus_trossulus|GA36L|Allele_1
TCCCTCC
>Contig1445|Mytilus_trossulus|GA36L|Allele_2
TTTTTCC
>Contig1445|Mytilus_galloprovincialis|GA36A|Allele_1
CTCTTAC
>Contig1445|Mytilus_galloprovincialis|GA36A|Allele_2
TTCTTCC
>Contig1445|Mytilus_galloprovincialis|GA36B|Allele_1
CTTTTCC
>Contig1445|Mytilus_galloprovincialis|GA36B|Allele_2
CTTTTCC
>Contig1445|Mytilus_galloprovincialis|GA36C|Allele_1
CTCCCAA
>Contig1445|Mytilus_galloprovincialis|GA36C|Allele_2
CTCTTCC
>Contig1445|Mytilus_galloprovincialis|GA36D|Allele_1
TCTCTCA
>Contig1445|Mytilus_galloprovincialis|GA36D|Allele_2
TCTTTCC
>Contig1445|Mytilus_edulis|GA36E|Allele_1
CTCTTCC
>Contig1445|Mytilus_edulis|GA36E|Allele_2
TTTTTCC
>Contig1445|Mytilus_edulis|GA36F|Allele_1
CTCTTCA
>Contig1445|Mytilus_edulis|GA36F|Allele_2
TTCTTCA
>Contig1445|Mytilus_edulis|GA36M|Allele_1
CCCTTCC
>Contig1445|Mytilus_edulis|GA36M|Allele_2
TTCTTCC
>Contig1445|Mytilus_edulis|GA36N|Allele_1
CTCTTCC
>Contig1445|Mytilus_edulis|GA36N|Allele_2
CTCTTCC
>Contig14470|Mytilus_trossulus|GA36K|Allele_1
ACCA
>Contig14470|Mytilus_trossulus|GA36K|Allele_2
ACCA
>Contig14470|Mytilus_trossulus|GA36L|Allele_1
ACCA
>Contig14470|Mytilus_trossulus|GA36L|Allele_2
ATCA
>Contig14470|Mytilus_galloprovincialis|GA36A|Allele_1
ACCA
>Contig14470|Mytilus_galloprovincialis|GA36A|Allele_2
ACCA
>Contig14470|Mytilus_galloprovincialis|GA36B|Allele_1
ACCA
>Contig14470|Mytilus_galloprovincialis|GA36B|Allele_2
ACCA
>Contig14470|Mytilus_galloprovincialis|GA36C|Allele_1
ACCA
>Contig14470|Mytilus_galloprovincialis|GA36C|Allele_2
CCCA
>Contig14470|Mytilus_galloprovincialis|GA36D|Allele_1
ACCA
>Contig14470|Mytilus_galloprovincialis|GA36D|Allele_2
ACCA
>Contig14470|Mytilus_edulis|GA36E|Allele_1
ACCA
>Contig14470|Mytilus_edulis|GA36E|Allele_2
ACCA
>Contig14470|Mytilus_edulis|GA36F|Allele_1
ATCA
>Contig14470|Mytilus_edulis|GA36F|Allele_2
ATCA
>Contig14470|Mytilus_edulis|GA36M|Allele_1
ACCA
>Contig14470|Mytilus_edulis|GA36M|Allele_2
ACTA
>Contig14470|Mytilus_edulis|GA36N|Allele_1
ACCA
>Contig14470|Mytilus_edulis|GA36N|Allele_2
ACCG
>Contig14479|Mytilus_trossulus|GA36K|Allele_1
CAAAACAT
>Contig14479|Mytilus_trossulus|GA36K|Allele_2
CTTAGCCT
>Contig14479|Mytilus_trossulus|GA36L|Allele_1
CAAAACAT
>Contig14479|Mytilus_trossulus|GA36L|Allele_2
CAAAATCT
>Contig14479|Mytilus_galloprovincialis|GA36A|Allele_1
CAAAGCAA
>Contig14479|Mytilus_galloprovincialis|GA36A|Allele_2
CAAAGCAT
>Contig14479|Mytilus_galloprovincialis|GA36B|Allele_1
CTTAACAT
>Contig14479|Mytilus_galloprovincialis|GA36B|Allele_2
CTTAACCT
>Contig14479|Mytilus_galloprovincialis|GA36C|Allele_1
CTTAACAA
>Contig14479|Mytilus_galloprovincialis|GA36C|Allele_2
CTTAACCT
>Contig14479|Mytilus_galloprovincialis|GA36D|Allele_1
CAAAACAT
>Contig14479|Mytilus_galloprovincialis|GA36D|Allele_2
CTTAACCT
>Contig14479|Mytilus_edulis|GA36E|Allele_1
CAAAACAT
>Contig14479|Mytilus_edulis|GA36E|Allele_2
TTTTACCT
>Contig14479|Mytilus_edulis|GA36F|Allele_1
TAAAACAT
>Contig14479|Mytilus_edulis|GA36F|Allele_2
TAATACAT
>Contig14479|Mytilus_edulis|GA36M|Allele_1
CAAAACAT
>Contig14479|Mytilus_edulis|GA36M|Allele_2
TAAAATAT
>Contig14479|Mytilus_edulis|GA36N|Allele_1
TAAAACAT
>Contig14479|Mytilus_edulis|GA36N|Allele_2
TAAAACAT
>Contig14484|Mytilus_trossulus|GA36K|Allele_1
GCCGGTC
>Contig14484|Mytilus_trossulus|GA36K|Allele_2
GCCGGTC
>Contig14484|Mytilus_trossulus|GA36L|Allele_1
ACCAGTC
>Contig14484|Mytilus_trossulus|GA36L|Allele_2
GCCAGTC
>Contig14484|Mytilus_galloprovincialis|GA36A|Allele_1
GCCGGTC
>Contig14484|Mytilus_galloprovincialis|GA36A|Allele_2
GCCGGTC
>Contig14484|Mytilus_galloprovincialis|GA36B|Allele_1
GCCGGTC
>Contig14484|Mytilus_galloprovincialis|GA36B|Allele_2
GCCGGTC
>Contig14484|Mytilus_galloprovincialis|GA36C|Allele_1
GCCAGTC
>Contig14484|Mytilus_galloprovincialis|GA36C|Allele_2
GCCAGTC
>Contig14484|Mytilus_galloprovincialis|GA36D|Allele_1
GCCGGAC
>Contig14484|Mytilus_galloprovincialis|GA36D|Allele_2
GCCGGTC
>Contig14484|Mytilus_edulis|GA36E|Allele_1
GCCGGTC
>Contig14484|Mytilus_edulis|GA36E|Allele_2
GCCGGTT
>Contig14484|Mytilus_edulis|GA36F|Allele_1
GCCGGTC
>Contig14484|Mytilus_edulis|GA36F|Allele_2
GTCGGTC
>Contig14484|Mytilus_edulis|GA36M|Allele_1
GCCGATC
>Contig14484|Mytilus_edulis|GA36M|Allele_2
GTGGGTC
>Contig14484|Mytilus_edulis|GA36N|Allele_1
ACCGGTC
>Contig14484|Mytilus_edulis|GA36N|Allele_2
GCCGGTC
>Contig14495|Mytilus_trossulus|GA36K|Allele_1
ACAACTACACAATC
>Contig14495|Mytilus_trossulus|GA36K|Allele_2
GTGCTTACGCGGTT
>Contig14495|Mytilus_trossulus|GA36L|Allele_1
ACGCCTACACAATT
>Contig14495|Mytilus_trossulus|GA36L|Allele_2
ATGCTTACGCGGTT
>Contig14495|Mytilus_galloprovincialis|GA36A|Allele_1
ACAACTACACAAGC
>Contig14495|Mytilus_galloprovincialis|GA36A|Allele_2
GTGCTTACGTGGTT
>Contig14495|Mytilus_galloprovincialis|GA36B|Allele_1
ACGCCTACGTGATT
>Contig14495|Mytilus_galloprovincialis|GA36B|Allele_2
ACGCCTACGTGATT
>Contig14495|Mytilus_galloprovincialis|GA36C|Allele_1
ACGCCTACGTGATT
>Contig14495|Mytilus_galloprovincialis|GA36C|Allele_2
ACGCCTGCGTGATT
>Contig14495|Mytilus_galloprovincialis|GA36D|Allele_1
ACGACCACGCAATT
>Contig14495|Mytilus_galloprovincialis|GA36D|Allele_2
GTGCCTATGCGGTT
>Contig14495|Mytilus_edulis|GA36E|Allele_1
GTGACCACGCAGGC
>Contig14495|Mytilus_edulis|GA36E|Allele_2
GTGACCATGCAGTT
>Contig14495|Mytilus_edulis|GA36F|Allele_1
ACGACCACGCAGTT
>Contig14495|Mytilus_edulis|GA36F|Allele_2
GTGCCTACGCGGTT
>Contig14495|Mytilus_edulis|GA36M|Allele_1
ACGACCACGCAGGC
>Contig14495|Mytilus_edulis|GA36M|Allele_2
GTGCCTACGCAGTT
>Contig14495|Mytilus_edulis|GA36N|Allele_1
ACGACCACGCAGGT
>Contig14495|Mytilus_edulis|GA36N|Allele_2
GTGCCTACGCAGTT
>Contig14500|Mytilus_trossulus|GA36K|Allele_1
CATCGCGTGTGG
>Contig14500|Mytilus_trossulus|GA36K|Allele_2
CATCGCGTGTGG
>Contig14500|Mytilus_trossulus|GA36L|Allele_1
CATCGCATATGG
>Contig14500|Mytilus_trossulus|GA36L|Allele_2
CATCGCGTGTGG
>Contig14500|Mytilus_galloprovincialis|GA36A|Allele_1
CACCGCACATGA
>Contig14500|Mytilus_galloprovincialis|GA36A|Allele_2
CCTTGGGTGTTG
>Contig14500|Mytilus_galloprovincialis|GA36B|Allele_1
CCCTGCACGTGA
>Contig14500|Mytilus_galloprovincialis|GA36B|Allele_2
CCCTGGACGTGA
>Contig14500|Mytilus_galloprovincialis|GA36C|Allele_1
CATCGCATGTGG
>Contig14500|Mytilus_galloprovincialis|GA36C|Allele_2
CATCGCGTGTGG
>Contig14500|Mytilus_galloprovincialis|GA36D|Allele_1
CATCGCACGTGG
>Contig14500|Mytilus_galloprovincialis|GA36D|Allele_2
CATCGCGTGTGG
>Contig14500|Mytilus_edulis|GA36E|Allele_1
CATCGCATACGG
>Contig14500|Mytilus_edulis|GA36E|Allele_2
CATCGCATGTGG
>Contig14500|Mytilus_edulis|GA36F|Allele_1
CATCGCACGTGG
>Contig14500|Mytilus_edulis|GA36F|Allele_2
TATCGCGTGTGG
>Contig14500|Mytilus_edulis|GA36M|Allele_1
CATCGCACGTGG
>Contig14500|Mytilus_edulis|GA36M|Allele_2
CATCGCGTGTGG
>Contig14500|Mytilus_edulis|GA36N|Allele_1
CATCACATGTGG
>Contig14500|Mytilus_edulis|GA36N|Allele_2
CATCGCGTGTGG
>Contig1451|Mytilus_trossulus|GA36K|Allele_1
GAAT
>Contig1451|Mytilus_trossulus|GA36K|Allele_2
GAAT
>Contig1451|Mytilus_trossulus|GA36L|Allele_1
GAAT
>Contig1451|Mytilus_trossulus|GA36L|Allele_2
GTAT
>Contig1451|Mytilus_galloprovincialis|GA36A|Allele_1
ATAT
>Contig1451|Mytilus_galloprovincialis|GA36A|Allele_2
ATAT
>Contig1451|Mytilus_galloprovincialis|GA36B|Allele_1
ATAT
>Contig1451|Mytilus_galloprovincialis|GA36B|Allele_2
ATAT
>Contig1451|Mytilus_galloprovincialis|GA36C|Allele_1
GAAA
>Contig1451|Mytilus_galloprovincialis|GA36C|Allele_2
GAAT
>Contig1451|Mytilus_galloprovincialis|GA36D|Allele_1
AAAT
>Contig1451|Mytilus_galloprovincialis|GA36D|Allele_2
GTAT
>Contig1451|Mytilus_edulis|GA36E|Allele_1
GAAT
>Contig1451|Mytilus_edulis|GA36E|Allele_2
GAAT
>Contig1451|Mytilus_edulis|GA36F|Allele_1
GAAT
>Contig1451|Mytilus_edulis|GA36F|Allele_2
GAGT
>Contig1451|Mytilus_edulis|GA36M|Allele_1
GAAT
>Contig1451|Mytilus_edulis|GA36M|Allele_2
GAAT
>Contig1451|Mytilus_edulis|GA36N|Allele_1
GAAT
>Contig1451|Mytilus_edulis|GA36N|Allele_2
GAGT
>Contig14610|Mytilus_trossulus|GA36K|Allele_1
CGCAACA
>Contig14610|Mytilus_trossulus|GA36K|Allele_2
CGCTACA
>Contig14610|Mytilus_trossulus|GA36L|Allele_1
CCCAACA
>Contig14610|Mytilus_trossulus|GA36L|Allele_2
CGCTACA
>Contig14610|Mytilus_galloprovincialis|GA36A|Allele_1
CGCAACA
>Contig14610|Mytilus_galloprovincialis|GA36A|Allele_2
CGCAACA
>Contig14610|Mytilus_galloprovincialis|GA36B|Allele_1
TGCAACA
>Contig14610|Mytilus_galloprovincialis|GA36B|Allele_2
TGCAACA
>Contig14610|Mytilus_galloprovincialis|GA36C|Allele_1
CCCAACA
>Contig14610|Mytilus_galloprovincialis|GA36C|Allele_2
TGCAGCA
>Contig14610|Mytilus_galloprovincialis|GA36D|Allele_1
CGCTAAA
>Contig14610|Mytilus_galloprovincialis|GA36D|Allele_2
TGCTACT
>Contig14610|Mytilus_edulis|GA36E|Allele_1
CGCAAAT
>Contig14610|Mytilus_edulis|GA36E|Allele_2
CGTAAAT
>Contig14610|Mytilus_edulis|GA36F|Allele_1
CGCAAAT
>Contig14610|Mytilus_edulis|GA36F|Allele_2
CGCAAAT
>Contig14610|Mytilus_edulis|GA36M|Allele_1
CGCAAAT
>Contig14610|Mytilus_edulis|GA36M|Allele_2
CGCAAAT
>Contig14610|Mytilus_edulis|GA36N|Allele_1
CGCAAAT
>Contig14610|Mytilus_edulis|GA36N|Allele_2
CGCAAAT
>Contig14624|Mytilus_trossulus|GA36K|Allele_1
GGCCCGTTTTACCTAC
>Contig14624|Mytilus_trossulus|GA36K|Allele_2
GGCCCGTTTTACCTGT
>Contig14624|Mytilus_trossulus|GA36L|Allele_1
GGCCCGTTTTACCTGC
>Contig14624|Mytilus_trossulus|GA36L|Allele_2
GGCTCGTTTTACTTGC
>Contig14624|Mytilus_galloprovincialis|GA36A|Allele_1
GGCCCGTTTTACCTAC
>Contig14624|Mytilus_galloprovincialis|GA36A|Allele_2
GGCCCGTTTTACTTAT
>Contig14624|Mytilus_galloprovincialis|GA36B|Allele_1
GGCCCGTTTTACCTAT
>Contig14624|Mytilus_galloprovincialis|GA36B|Allele_2
GGCCCGTTTTACCTAT
>Contig14624|Mytilus_galloprovincialis|GA36C|Allele_1
GACCCAATTAACCTGC
>Contig14624|Mytilus_galloprovincialis|GA36C|Allele_2
GGTTCGTTTTGCCTGC
>Contig14624|Mytilus_galloprovincialis|GA36D|Allele_1
GGCCCGTCTTACCGAC
>Contig14624|Mytilus_galloprovincialis|GA36D|Allele_2
GGCCCGTTTTACCTGT
>Contig14624|Mytilus_edulis|GA36E|Allele_1
AACCCGTTTTACCGGC
>Contig14624|Mytilus_edulis|GA36E|Allele_2
GGCTCGTTTTACCTGC
>Contig14624|Mytilus_edulis|GA36F|Allele_1
GGCCCGTTTTACCGAC
>Contig14624|Mytilus_edulis|GA36F|Allele_2
GGCCCGTTTTACCTGT
>Contig14624|Mytilus_edulis|GA36M|Allele_1
GACCCAATCAACCTGC
>Contig14624|Mytilus_edulis|GA36M|Allele_2
GGTTTGTTTTACCTGC
>Contig14624|Mytilus_edulis|GA36N|Allele_1
GACTCGTTTTAACGGC
>Contig14624|Mytilus_edulis|GA36N|Allele_2
GGCTCGTTTTACCTGC
>Contig14648|Mytilus_trossulus|GA36K|Allele_1
CCTCAAA
>Contig14648|Mytilus_trossulus|GA36K|Allele_2
CCTCAAA
>Contig14648|Mytilus_trossulus|GA36L|Allele_1
CTTCAAT
>Contig14648|Mytilus_trossulus|GA36L|Allele_2
CTTCAAT
>Contig14648|Mytilus_galloprovincialis|GA36A|Allele_1
CTTCAAT
>Contig14648|Mytilus_galloprovincialis|GA36A|Allele_2
TTTCAAT
>Contig14648|Mytilus_galloprovincialis|GA36B|Allele_1
CCTCAAA
>Contig14648|Mytilus_galloprovincialis|GA36B|Allele_2
TTTCAAT
>Contig14648|Mytilus_galloprovincialis|GA36C|Allele_1
CTCCAAA
>Contig14648|Mytilus_galloprovincialis|GA36C|Allele_2
CTTCAAT
>Contig14648|Mytilus_galloprovincialis|GA36D|Allele_1
CTTCAAT
>Contig14648|Mytilus_galloprovincialis|GA36D|Allele_2
CTTCAAT
>Contig14648|Mytilus_edulis|GA36E|Allele_1
CTCCAAA
>Contig14648|Mytilus_edulis|GA36E|Allele_2
CTCGTAT
>Contig14648|Mytilus_edulis|GA36F|Allele_1
CCCCAAA
>Contig14648|Mytilus_edulis|GA36F|Allele_2
CTTCATT
>Contig14648|Mytilus_edulis|GA36M|Allele_1
CTCCAAA
>Contig14648|Mytilus_edulis|GA36M|Allele_2
CTTCAAT
>Contig14648|Mytilus_edulis|GA36N|Allele_1
CTTCAAA
>Contig14648|Mytilus_edulis|GA36N|Allele_2
CTTCAAT
>Contig14651|Mytilus_trossulus|GA36K|Allele_1
CC
>Contig14651|Mytilus_trossulus|GA36K|Allele_2
TT
>Contig14651|Mytilus_trossulus|GA36L|Allele_1
CC
>Contig14651|Mytilus_trossulus|GA36L|Allele_2
TT
>Contig14651|Mytilus_galloprovincialis|GA36A|Allele_1
TC
>Contig14651|Mytilus_galloprovincialis|GA36A|Allele_2
TC
>Contig14651|Mytilus_galloprovincialis|GA36B|Allele_1
CT
>Contig14651|Mytilus_galloprovincialis|GA36B|Allele_2
CT
>Contig14651|Mytilus_galloprovincialis|GA36C|Allele_1
CC
>Contig14651|Mytilus_galloprovincialis|GA36C|Allele_2
TT
>Contig14651|Mytilus_galloprovincialis|GA36D|Allele_1
CT
>Contig14651|Mytilus_galloprovincialis|GA36D|Allele_2
CT
>Contig14651|Mytilus_edulis|GA36E|Allele_1
TC
>Contig14651|Mytilus_edulis|GA36E|Allele_2
TC
>Contig14651|Mytilus_edulis|GA36F|Allele_1
TC
>Contig14651|Mytilus_edulis|GA36F|Allele_2
TC
>Contig14651|Mytilus_edulis|GA36M|Allele_1
TC
>Contig14651|Mytilus_edulis|GA36M|Allele_2
TC
>Contig14651|Mytilus_edulis|GA36N|Allele_1
TC
>Contig14651|Mytilus_edulis|GA36N|Allele_2
TC
>Contig14659|Mytilus_trossulus|GA36K|Allele_1
TCGTCC
>Contig14659|Mytilus_trossulus|GA36K|Allele_2
TCGTTC
>Contig14659|Mytilus_trossulus|GA36L|Allele_1
TCATCC
>Contig14659|Mytilus_trossulus|GA36L|Allele_2
TCGTTC
>Contig14659|Mytilus_galloprovincialis|GA36A|Allele_1
TCGTCC
>Contig14659|Mytilus_galloprovincialis|GA36A|Allele_2
TCGTTC
>Contig14659|Mytilus_galloprovincialis|GA36B|Allele_1
TCGTTC
>Contig14659|Mytilus_galloprovincialis|GA36B|Allele_2
TCGTTC
>Contig14659|Mytilus_galloprovincialis|GA36C|Allele_1
TCGTCC
>Contig14659|Mytilus_galloprovincialis|GA36C|Allele_2
TCGTTT
>Contig14659|Mytilus_galloprovincialis|GA36D|Allele_1
TCGTCC
>Contig14659|Mytilus_galloprovincialis|GA36D|Allele_2
TCGTTC
>Contig14659|Mytilus_edulis|GA36E|Allele_1
CCATTC
>Contig14659|Mytilus_edulis|GA36E|Allele_2
CCATTC
>Contig14659|Mytilus_edulis|GA36F|Allele_1
CCGTTC
>Contig14659|Mytilus_edulis|GA36F|Allele_2
TCGTTC
>Contig14659|Mytilus_edulis|GA36M|Allele_1
CCATTC
>Contig14659|Mytilus_edulis|GA36M|Allele_2
CCGTTC
>Contig14659|Mytilus_edulis|GA36N|Allele_1
CCACTC
>Contig14659|Mytilus_edulis|GA36N|Allele_2
TTGTTC
>Contig14661|Mytilus_trossulus|GA36K|Allele_1
AGATACA
>Contig14661|Mytilus_trossulus|GA36K|Allele_2
ATATACA
>Contig14661|Mytilus_trossulus|GA36L|Allele_1
AGATACA
>Contig14661|Mytilus_trossulus|GA36L|Allele_2
ATATACA
>Contig14661|Mytilus_galloprovincialis|GA36A|Allele_1
AGACACA
>Contig14661|Mytilus_galloprovincialis|GA36A|Allele_2
AGATTCG
>Contig14661|Mytilus_galloprovincialis|GA36B|Allele_1
AGATACA
>Contig14661|Mytilus_galloprovincialis|GA36B|Allele_2
AGATACG
>Contig14661|Mytilus_galloprovincialis|GA36C|Allele_1
AGACACA
>Contig14661|Mytilus_galloprovincialis|GA36C|Allele_2
AGATACA
>Contig14661|Mytilus_galloprovincialis|GA36D|Allele_1
AGACACA
>Contig14661|Mytilus_galloprovincialis|GA36D|Allele_2
AGACACA
>Contig14661|Mytilus_edulis|GA36E|Allele_1
AGATACG
>Contig14661|Mytilus_edulis|GA36E|Allele_2
AGATACG
>Contig14661|Mytilus_edulis|GA36F|Allele_1
AGATACA
>Contig14661|Mytilus_edulis|GA36F|Allele_2
AGGTACG
>Contig14661|Mytilus_edulis|GA36M|Allele_1
AGATACG
>Contig14661|Mytilus_edulis|GA36M|Allele_2
AGATACG
>Contig14661|Mytilus_edulis|GA36N|Allele_1
ATATAAA
>Contig14661|Mytilus_edulis|GA36N|Allele_2
TTATACG
>Contig1468|Mytilus_trossulus|GA36K|Allele_1
GAAGTCAACGATCTTATGTAG
>Contig1468|Mytilus_trossulus|GA36K|Allele_2
GAAGTCAACGATCTTATGTAG
>Contig1468|Mytilus_trossulus|GA36L|Allele_1
GAAGTCAACGACCTCATGCAG
>Contig1468|Mytilus_trossulus|GA36L|Allele_2
GGAGTTAACGATCTTGTGTAG
>Contig1468|Mytilus_galloprovincialis|GA36A|Allele_1
GAAGCCAACAACCTCACACAG
>Contig1468|Mytilus_galloprovincialis|GA36A|Allele_2
GGAGTCATTGGTCTTGTGTTG
>Contig1468|Mytilus_galloprovincialis|GA36B|Allele_1
GAAGCCAACGACCCCACACAG
>Contig1468|Mytilus_galloprovincialis|GA36B|Allele_2
GGAGTCATTGGTCTTGTGTTG
>Contig1468|Mytilus_galloprovincialis|GA36C|Allele_1
GAAGTCAACGATCTTATGTAG
>Contig1468|Mytilus_galloprovincialis|GA36C|Allele_2
GAGGTCAATGATTTTATGTAG
>Contig1468|Mytilus_galloprovincialis|GA36D|Allele_1
GAAGTCGACGATCTTATGTAG
>Contig1468|Mytilus_galloprovincialis|GA36D|Allele_2
GAAGTTGACGATCTTATGTAG
>Contig1468|Mytilus_edulis|GA36E|Allele_1
AAAATCAACGATCTTATGTAA
>Contig1468|Mytilus_edulis|GA36E|Allele_2
GAAGTTAACGATCTTATGTAG
>Contig1468|Mytilus_edulis|GA36F|Allele_1
GAAGTCAACGATCTTATGTAG
>Contig1468|Mytilus_edulis|GA36F|Allele_2
GGAGTCGACGATCTTATGTAG
>Contig1468|Mytilus_edulis|GA36M|Allele_1
GAAGTCAACGATCTTATGTAA
>Contig1468|Mytilus_edulis|GA36M|Allele_2
GAAGTCAACGGTCTTATGTAG
>Contig1468|Mytilus_edulis|GA36N|Allele_1
AAAGTCAACGATCTTATGTAG
>Contig1468|Mytilus_edulis|GA36N|Allele_2
GGAGTCGACGGTCTTATGTAG
>Contig14692|Mytilus_trossulus|GA36K|Allele_1
TAACACC
>Contig14692|Mytilus_trossulus|GA36K|Allele_2
TGACGCT
>Contig14692|Mytilus_trossulus|GA36L|Allele_1
TGACAAT
>Contig14692|Mytilus_trossulus|GA36L|Allele_2
TGACACT
>Contig14692|Mytilus_galloprovincialis|GA36A|Allele_1
CGGCACT
>Contig14692|Mytilus_galloprovincialis|GA36A|Allele_2
TGGCACT
>Contig14692|Mytilus_galloprovincialis|GA36B|Allele_1
TAACACC
>Contig14692|Mytilus_galloprovincialis|GA36B|Allele_2
TGGTGCT
>Contig14692|Mytilus_galloprovincialis|GA36C|Allele_1
TAACACC
>Contig14692|Mytilus_galloprovincialis|GA36C|Allele_2
TAACACC
>Contig14692|Mytilus_galloprovincialis|GA36D|Allele_1
TAACACC
>Contig14692|Mytilus_galloprovincialis|GA36D|Allele_2
TAACACC
>Contig14692|Mytilus_edulis|GA36E|Allele_1
TAACAAC
>Contig14692|Mytilus_edulis|GA36E|Allele_2
TGATACT
>Contig14692|Mytilus_edulis|GA36F|Allele_1
TAACACC
>Contig14692|Mytilus_edulis|GA36F|Allele_2
TAACACC
>Contig14692|Mytilus_edulis|GA36M|Allele_1
TAACACC
>Contig14692|Mytilus_edulis|GA36M|Allele_2
TAACACC
>Contig14692|Mytilus_edulis|GA36N|Allele_1
TAACACC
>Contig14692|Mytilus_edulis|GA36N|Allele_2
TGATACT
>Contig14698|Mytilus_trossulus|GA36K|Allele_1
CGCT
>Contig14698|Mytilus_trossulus|GA36K|Allele_2
CGCT
>Contig14698|Mytilus_trossulus|GA36L|Allele_1
TATT
>Contig14698|Mytilus_trossulus|GA36L|Allele_2
TATT
>Contig14698|Mytilus_galloprovincialis|GA36A|Allele_1
CACT
>Contig14698|Mytilus_galloprovincialis|GA36A|Allele_2
TGTT
>Contig14698|Mytilus_galloprovincialis|GA36B|Allele_1
CGCT
>Contig14698|Mytilus_galloprovincialis|GA36B|Allele_2
CGCT
>Contig14698|Mytilus_galloprovincialis|GA36C|Allele_1
CACT
>Contig14698|Mytilus_galloprovincialis|GA36C|Allele_2
CGCT
>Contig14698|Mytilus_galloprovincialis|GA36D|Allele_1
CACG
>Contig14698|Mytilus_galloprovincialis|GA36D|Allele_2
TGCT
>Contig14698|Mytilus_edulis|GA36E|Allele_1
CACT
>Contig14698|Mytilus_edulis|GA36E|Allele_2
TGCT
>Contig14698|Mytilus_edulis|GA36F|Allele_1
TACG
>Contig14698|Mytilus_edulis|GA36F|Allele_2
TACT
>Contig14698|Mytilus_edulis|GA36M|Allele_1
TACT
>Contig14698|Mytilus_edulis|GA36M|Allele_2
TACT
>Contig14698|Mytilus_edulis|GA36N|Allele_1
TACT
>Contig14698|Mytilus_edulis|GA36N|Allele_2
TACT
>Contig14724|Mytilus_trossulus|GA36K|Allele_1
GGTGATACCCA
>Contig14724|Mytilus_trossulus|GA36K|Allele_2
GGTGATGCTTA
>Contig14724|Mytilus_trossulus|GA36L|Allele_1
GGTGATACCCA
>Contig14724|Mytilus_trossulus|GA36L|Allele_2
GGTGATGCTCA
>Contig14724|Mytilus_galloprovincialis|GA36A|Allele_1
GGTGATACCCA
>Contig14724|Mytilus_galloprovincialis|GA36A|Allele_2
GGTGATGCTTT
>Contig14724|Mytilus_galloprovincialis|GA36B|Allele_1
GATGATACCTA
>Contig14724|Mytilus_galloprovincialis|GA36B|Allele_2
GGTGATGCTTA
>Contig14724|Mytilus_galloprovincialis|GA36C|Allele_1
GGTGATACCCA
>Contig14724|Mytilus_galloprovincialis|GA36C|Allele_2
GGTGATACTTA
>Contig14724|Mytilus_galloprovincialis|GA36D|Allele_1
GGTGATACCTA
>Contig14724|Mytilus_galloprovincialis|GA36D|Allele_2
GGTGATGCTTA
>Contig14724|Mytilus_edulis|GA36E|Allele_1
GGTGATACTCA
>Contig14724|Mytilus_edulis|GA36E|Allele_2
GGTGATGTTCA
>Contig14724|Mytilus_edulis|GA36F|Allele_1
AGCGATGCCCA
>Contig14724|Mytilus_edulis|GA36F|Allele_2
GGTGGTGCCCA
>Contig14724|Mytilus_edulis|GA36M|Allele_1
AGCGATACCCA
>Contig14724|Mytilus_edulis|GA36M|Allele_2
GGTGATACTCA
>Contig14724|Mytilus_edulis|GA36N|Allele_1
GGTGAGGCCCA
>Contig14724|Mytilus_edulis|GA36N|Allele_2
GGTTATGCTCA
>Contig14733|Mytilus_trossulus|GA36K|Allele_1
CCC
>Contig14733|Mytilus_trossulus|GA36K|Allele_2
CCC
>Contig14733|Mytilus_trossulus|GA36L|Allele_1
CCC
>Contig14733|Mytilus_trossulus|GA36L|Allele_2
CCC
>Contig14733|Mytilus_galloprovincialis|GA36A|Allele_1
CCC
>Contig14733|Mytilus_galloprovincialis|GA36A|Allele_2
CCC
>Contig14733|Mytilus_galloprovincialis|GA36B|Allele_1
CCC
>Contig14733|Mytilus_galloprovincialis|GA36B|Allele_2
CCC
>Contig14733|Mytilus_galloprovincialis|GA36C|Allele_1
CCC
>Contig14733|Mytilus_galloprovincialis|GA36C|Allele_2
CCC
>Contig14733|Mytilus_galloprovincialis|GA36D|Allele_1
CCC
>Contig14733|Mytilus_galloprovincialis|GA36D|Allele_2
CCC
>Contig14733|Mytilus_edulis|GA36E|Allele_1
CCC
>Contig14733|Mytilus_edulis|GA36E|Allele_2
TCC
>Contig14733|Mytilus_edulis|GA36F|Allele_1
CCC
>Contig14733|Mytilus_edulis|GA36F|Allele_2
CCC
>Contig14733|Mytilus_edulis|GA36M|Allele_1
CCA
>Contig14733|Mytilus_edulis|GA36M|Allele_2
CTC
>Contig14733|Mytilus_edulis|GA36N|Allele_1
CCC
>Contig14733|Mytilus_edulis|GA36N|Allele_2
CCC
>Contig14736|Mytilus_trossulus|GA36K|Allele_1
AGGTAATGGC
>Contig14736|Mytilus_trossulus|GA36K|Allele_2
AGGTCGTGGC
>Contig14736|Mytilus_trossulus|GA36L|Allele_1
AGGTAACGGC
>Contig14736|Mytilus_trossulus|GA36L|Allele_2
AGGTAATGGC
>Contig14736|Mytilus_galloprovincialis|GA36A|Allele_1
AGGCAACAGT
>Contig14736|Mytilus_galloprovincialis|GA36A|Allele_2
AGGTAATGGT
>Contig14736|Mytilus_galloprovincialis|GA36B|Allele_1
AGACAACAAC
>Contig14736|Mytilus_galloprovincialis|GA36B|Allele_2
TGGTAATGGC
>Contig14736|Mytilus_galloprovincialis|GA36C|Allele_1
AGGTAATAAC
>Contig14736|Mytilus_galloprovincialis|GA36C|Allele_2
AGGTAATGGC
>Contig14736|Mytilus_galloprovincialis|GA36D|Allele_1
AGGTAACGGC
>Contig14736|Mytilus_galloprovincialis|GA36D|Allele_2
AGGTCGTGGC
>Contig14736|Mytilus_edulis|GA36E|Allele_1
AGGCAATAGC
>Contig14736|Mytilus_edulis|GA36E|Allele_2
AGGTAATGGC
>Contig14736|Mytilus_edulis|GA36F|Allele_1
AAGCAATAAC
>Contig14736|Mytilus_edulis|GA36F|Allele_2
AGGCAATAGC
>Contig14736|Mytilus_edulis|GA36M|Allele_1
AGGCAATAGC
>Contig14736|Mytilus_edulis|GA36M|Allele_2
AGGCAATAGC
>Contig14736|Mytilus_edulis|GA36N|Allele_1
AAGTAATAGC
>Contig14736|Mytilus_edulis|GA36N|Allele_2
AGGTAATAGC
>Contig14744|Mytilus_trossulus|GA36K|Allele_1
AGAATTCT
>Contig14744|Mytilus_trossulus|GA36K|Allele_2
AGAATTCT
>Contig14744|Mytilus_trossulus|GA36L|Allele_1
AGAATTCT
>Contig14744|Mytilus_trossulus|GA36L|Allele_2
AGAATTCT
>Contig14744|Mytilus_galloprovincialis|GA36A|Allele_1
AGAATTCT
>Contig14744|Mytilus_galloprovincialis|GA36A|Allele_2
AGAATTCT
>Contig14744|Mytilus_galloprovincialis|GA36B|Allele_1
AGAATTCT
>Contig14744|Mytilus_galloprovincialis|GA36B|Allele_2
GGAATTTT
>Contig14744|Mytilus_galloprovincialis|GA36C|Allele_1
AGAACTCT
>Contig14744|Mytilus_galloprovincialis|GA36C|Allele_2
AGAATTCT
>Contig14744|Mytilus_galloprovincialis|GA36D|Allele_1
AGAATTCT
>Contig14744|Mytilus_galloprovincialis|GA36D|Allele_2
AGAATTCT
>Contig14744|Mytilus_edulis|GA36E|Allele_1
AAAATTCT
>Contig14744|Mytilus_edulis|GA36E|Allele_2
AGAATTCT
>Contig14744|Mytilus_edulis|GA36F|Allele_1
AGAACTCC
>Contig14744|Mytilus_edulis|GA36F|Allele_2
AGAATTCT
>Contig14744|Mytilus_edulis|GA36M|Allele_1
AGAATTCT
>Contig14744|Mytilus_edulis|GA36M|Allele_2
AGATTTCT
>Contig14744|Mytilus_edulis|GA36N|Allele_1
AGAATACT
>Contig14744|Mytilus_edulis|GA36N|Allele_2
AGTTTTCT
>Contig14773|Mytilus_trossulus|GA36K|Allele_1
AGGTCAGATGT
>Contig14773|Mytilus_trossulus|GA36K|Allele_2
AGGTCAGATGT
>Contig14773|Mytilus_trossulus|GA36L|Allele_1
AGGTCAGATGT
>Contig14773|Mytilus_trossulus|GA36L|Allele_2
CTGTCAGATGT
>Contig14773|Mytilus_galloprovincialis|GA36A|Allele_1
AGGTCAGATGT
>Contig14773|Mytilus_galloprovincialis|GA36A|Allele_2
AGGTCAGATGT
>Contig14773|Mytilus_galloprovincialis|GA36B|Allele_1
AGGTCAGATGT
>Contig14773|Mytilus_galloprovincialis|GA36B|Allele_2
AGGTCAGATGT
>Contig14773|Mytilus_galloprovincialis|GA36C|Allele_1
AGGTCAGATGT
>Contig14773|Mytilus_galloprovincialis|GA36C|Allele_2
CTGTCAGATGT
>Contig14773|Mytilus_galloprovincialis|GA36D|Allele_1
CTATTGACTGT
>Contig14773|Mytilus_galloprovincialis|GA36D|Allele_2
CTATTGACTGT
>Contig14773|Mytilus_edulis|GA36E|Allele_1
CTGTTAAATGA
>Contig14773|Mytilus_edulis|GA36E|Allele_2
CTGTTGAATGA
>Contig14773|Mytilus_edulis|GA36F|Allele_1
CTGCTGAATCA
>Contig14773|Mytilus_edulis|GA36F|Allele_2
CTGTTGAATGA
>Contig14773|Mytilus_edulis|GA36M|Allele_1
CTGCTAAACCA
>Contig14773|Mytilus_edulis|GA36M|Allele_2
CTGTTGGATGA
>Contig14773|Mytilus_edulis|GA36N|Allele_1
CTGTTAAATGA
>Contig14773|Mytilus_edulis|GA36N|Allele_2
CTGTTGGATGA
>Contig14778|Mytilus_trossulus|GA36K|Allele_1
GG
>Contig14778|Mytilus_trossulus|GA36K|Allele_2
GG
>Contig14778|Mytilus_trossulus|GA36L|Allele_1
GG
>Contig14778|Mytilus_trossulus|GA36L|Allele_2
GG
>Contig14778|Mytilus_galloprovincialis|GA36A|Allele_1
GG
>Contig14778|Mytilus_galloprovincialis|GA36A|Allele_2
GG
>Contig14778|Mytilus_galloprovincialis|GA36B|Allele_1
AG
>Contig14778|Mytilus_galloprovincialis|GA36B|Allele_2
GG
>Contig14778|Mytilus_galloprovincialis|GA36C|Allele_1
GG
>Contig14778|Mytilus_galloprovincialis|GA36C|Allele_2
GG
>Contig14778|Mytilus_galloprovincialis|GA36D|Allele_1
GG
>Contig14778|Mytilus_galloprovincialis|GA36D|Allele_2
GG
>Contig14778|Mytilus_edulis|GA36E|Allele_1
GG
>Contig14778|Mytilus_edulis|GA36E|Allele_2
GG
>Contig14778|Mytilus_edulis|GA36F|Allele_1
GA
>Contig14778|Mytilus_edulis|GA36F|Allele_2
GG
>Contig14778|Mytilus_edulis|GA36M|Allele_1
GG
>Contig14778|Mytilus_edulis|GA36M|Allele_2
GG
>Contig14778|Mytilus_edulis|GA36N|Allele_1
GG
>Contig14778|Mytilus_edulis|GA36N|Allele_2
GG
>Contig14780|Mytilus_trossulus|GA36K|Allele_1
AATTT
>Contig14780|Mytilus_trossulus|GA36K|Allele_2
ACTTT
>Contig14780|Mytilus_trossulus|GA36L|Allele_1
AATTT
>Contig14780|Mytilus_trossulus|GA36L|Allele_2
ACTTT
>Contig14780|Mytilus_galloprovincialis|GA36A|Allele_1
AATCT
>Contig14780|Mytilus_galloprovincialis|GA36A|Allele_2
TCTTT
>Contig14780|Mytilus_galloprovincialis|GA36B|Allele_1
AACTT
>Contig14780|Mytilus_galloprovincialis|GA36B|Allele_2
ACTTT
>Contig14780|Mytilus_galloprovincialis|GA36C|Allele_1
ACTCT
>Contig14780|Mytilus_galloprovincialis|GA36C|Allele_2
TCTCT
>Contig14780|Mytilus_galloprovincialis|GA36D|Allele_1
ACTCT
>Contig14780|Mytilus_galloprovincialis|GA36D|Allele_2
TCTCT
>Contig14780|Mytilus_edulis|GA36E|Allele_1
ACCTT
>Contig14780|Mytilus_edulis|GA36E|Allele_2
ACCTT
>Contig14780|Mytilus_edulis|GA36F|Allele_1
ACCCT
>Contig14780|Mytilus_edulis|GA36F|Allele_2
ACTTT
>Contig14780|Mytilus_edulis|GA36M|Allele_1
ACTCG
>Contig14780|Mytilus_edulis|GA36M|Allele_2
ACTCT
>Contig14780|Mytilus_edulis|GA36N|Allele_1
ACCCG
>Contig14780|Mytilus_edulis|GA36N|Allele_2
ACTTT
>Contig14814|Mytilus_trossulus|GA36K|Allele_1
GTCAAA
>Contig14814|Mytilus_trossulus|GA36K|Allele_2
GTCAAA
>Contig14814|Mytilus_trossulus|GA36L|Allele_1
GTCAAA
>Contig14814|Mytilus_trossulus|GA36L|Allele_2
GTCAAA
>Contig14814|Mytilus_galloprovincialis|GA36A|Allele_1
GTCAAA
>Contig14814|Mytilus_galloprovincialis|GA36A|Allele_2
GTCAAA
>Contig14814|Mytilus_galloprovincialis|GA36B|Allele_1
GTCAAA
>Contig14814|Mytilus_galloprovincialis|GA36B|Allele_2
GTCAAT
>Contig14814|Mytilus_galloprovincialis|GA36C|Allele_1
GTCAAA
>Contig14814|Mytilus_galloprovincialis|GA36C|Allele_2
GTCAAA
>Contig14814|Mytilus_galloprovincialis|GA36D|Allele_1
GCTCAA
>Contig14814|Mytilus_galloprovincialis|GA36D|Allele_2
GCTCAA
>Contig14814|Mytilus_edulis|GA36E|Allele_1
GCTCAT
>Contig14814|Mytilus_edulis|GA36E|Allele_2
GCTCAT
>Contig14814|Mytilus_edulis|GA36F|Allele_1
GCTCAA
>Contig14814|Mytilus_edulis|GA36F|Allele_2
GCTCAA
>Contig14814|Mytilus_edulis|GA36M|Allele_1
ACTCAA
>Contig14814|Mytilus_edulis|GA36M|Allele_2
GCTCAT
>Contig14814|Mytilus_edulis|GA36N|Allele_1
GCTCAA
>Contig14814|Mytilus_edulis|GA36N|Allele_2
GCTCTA
>Contig1484|Mytilus_trossulus|GA36K|Allele_1
ATTCAACAGCAAAA
>Contig1484|Mytilus_trossulus|GA36K|Allele_2
ATTCAATAGGCAAG
>Contig1484|Mytilus_trossulus|GA36L|Allele_1
ACTCAACAGCAAAA
>Contig1484|Mytilus_trossulus|GA36L|Allele_2
ATTCAATAGGCAAG
>Contig1484|Mytilus_galloprovincialis|GA36A|Allele_1
ATTCAACAGCAAAA
>Contig1484|Mytilus_galloprovincialis|GA36A|Allele_2
ATTCAACAGCAAAG
>Contig1484|Mytilus_galloprovincialis|GA36B|Allele_1
ACTCAACAGCAAAG
>Contig1484|Mytilus_galloprovincialis|GA36B|Allele_2
ATTCAACAGGAAGG
>Contig1484|Mytilus_galloprovincialis|GA36C|Allele_1
ATTCAACAGCAAAA
>Contig1484|Mytilus_galloprovincialis|GA36C|Allele_2
ATTTAATAGCATAG
>Contig1484|Mytilus_galloprovincialis|GA36D|Allele_1
ATTCAATAGCAAAA
>Contig1484|Mytilus_galloprovincialis|GA36D|Allele_2
ATTCGCTGGCAAAA
>Contig1484|Mytilus_edulis|GA36E|Allele_1
ATTCACTGGCAAAA
>Contig1484|Mytilus_edulis|GA36E|Allele_2
ATTCACTGGCCAAA
>Contig1484|Mytilus_edulis|GA36F|Allele_1
ATCCAATAACAAAA
>Contig1484|Mytilus_edulis|GA36F|Allele_2
ATTCAATGGCAAAA
>Contig1484|Mytilus_edulis|GA36M|Allele_1
ATTCAATAGCAAAA
>Contig1484|Mytilus_edulis|GA36M|Allele_2
ATTCAATGGCAAAA
>Contig1484|Mytilus_edulis|GA36N|Allele_1
ATTCAATAGCAAAA
>Contig1484|Mytilus_edulis|GA36N|Allele_2
GTTCACTGGCAAAA
>Contig14847|Mytilus_trossulus|GA36K|Allele_1
GAAACGAA
>Contig14847|Mytilus_trossulus|GA36K|Allele_2
GAAACGAA
>Contig14847|Mytilus_trossulus|GA36L|Allele_1
GAAAAGAA
>Contig14847|Mytilus_trossulus|GA36L|Allele_2
GTAACGTA
>Contig14847|Mytilus_galloprovincialis|GA36A|Allele_1
GAAACGAA
>Contig14847|Mytilus_galloprovincialis|GA36A|Allele_2
GTAACGAA
>Contig14847|Mytilus_galloprovincialis|GA36B|Allele_1
GTAACGAA
>Contig14847|Mytilus_galloprovincialis|GA36B|Allele_2
GTAACGAA
>Contig14847|Mytilus_galloprovincialis|GA36C|Allele_1
GAAACGAA
>Contig14847|Mytilus_galloprovincialis|GA36C|Allele_2
GTAACGAA
>Contig14847|Mytilus_galloprovincialis|GA36D|Allele_1
GTAACGAA
>Contig14847|Mytilus_galloprovincialis|GA36D|Allele_2
GTAGCGAA
>Contig14847|Mytilus_edulis|GA36E|Allele_1
GTAAAAAA
>Contig14847|Mytilus_edulis|GA36E|Allele_2
GTAGCGTG
>Contig14847|Mytilus_edulis|GA36F|Allele_1
GTAACGAA
>Contig14847|Mytilus_edulis|GA36F|Allele_2
GTGGCGAA
>Contig14847|Mytilus_edulis|GA36M|Allele_1
AAAACAAA
>Contig14847|Mytilus_edulis|GA36M|Allele_2
GTAACGAA
>Contig14847|Mytilus_edulis|GA36N|Allele_1
GAAACGAA
>Contig14847|Mytilus_edulis|GA36N|Allele_2
GAAACGAA
>Contig14864|Mytilus_trossulus|GA36K|Allele_1
GCTA
>Contig14864|Mytilus_trossulus|GA36K|Allele_2
GCTG
>Contig14864|Mytilus_trossulus|GA36L|Allele_1
GCTA
>Contig14864|Mytilus_trossulus|GA36L|Allele_2
GCTA
>Contig14864|Mytilus_galloprovincialis|GA36A|Allele_1
GCTA
>Contig14864|Mytilus_galloprovincialis|GA36A|Allele_2
GCTG
>Contig14864|Mytilus_galloprovincialis|GA36B|Allele_1
GCTA
>Contig14864|Mytilus_galloprovincialis|GA36B|Allele_2
GCTG
>Contig14864|Mytilus_galloprovincialis|GA36C|Allele_1
GCTA
>Contig14864|Mytilus_galloprovincialis|GA36C|Allele_2
GCTA
>Contig14864|Mytilus_galloprovincialis|GA36D|Allele_1
GCTA
>Contig14864|Mytilus_galloprovincialis|GA36D|Allele_2
GTTA
>Contig14864|Mytilus_edulis|GA36E|Allele_1
GCTA
>Contig14864|Mytilus_edulis|GA36E|Allele_2
TCTA
>Contig14864|Mytilus_edulis|GA36F|Allele_1
GCTA
>Contig14864|Mytilus_edulis|GA36F|Allele_2
GCTA
>Contig14864|Mytilus_edulis|GA36M|Allele_1
GCTA
>Contig14864|Mytilus_edulis|GA36M|Allele_2
GCTA
>Contig14864|Mytilus_edulis|GA36N|Allele_1
GCGA
>Contig14864|Mytilus_edulis|GA36N|Allele_2
GCTA
>Contig14865|Mytilus_trossulus|GA36K|Allele_1
CACTGCT
>Contig14865|Mytilus_trossulus|GA36K|Allele_2
CACTGCT
>Contig14865|Mytilus_trossulus|GA36L|Allele_1
CACTGCG
>Contig14865|Mytilus_trossulus|GA36L|Allele_2
CATTGTT
>Contig14865|Mytilus_galloprovincialis|GA36A|Allele_1
CACGGCT
>Contig14865|Mytilus_galloprovincialis|GA36A|Allele_2
CACTGCT
>Contig14865|Mytilus_galloprovincialis|GA36B|Allele_1
CACTGCT
>Contig14865|Mytilus_galloprovincialis|GA36B|Allele_2
TACTGCT
>Contig14865|Mytilus_galloprovincialis|GA36C|Allele_1
CACTGCT
>Contig14865|Mytilus_galloprovincialis|GA36C|Allele_2
CACTGCT
>Contig14865|Mytilus_galloprovincialis|GA36D|Allele_1
CACTGCT
>Contig14865|Mytilus_galloprovincialis|GA36D|Allele_2
CACTGCT
>Contig14865|Mytilus_edulis|GA36E|Allele_1
CATTATG
>Contig14865|Mytilus_edulis|GA36E|Allele_2
CATTGTG
>Contig14865|Mytilus_edulis|GA36F|Allele_1
CATTGTG
>Contig14865|Mytilus_edulis|GA36F|Allele_2
CATTGTG
>Contig14865|Mytilus_edulis|GA36M|Allele_1
CATTATG
>Contig14865|Mytilus_edulis|GA36M|Allele_2
CATTGTG
>Contig14865|Mytilus_edulis|GA36N|Allele_1
CATTGTG
>Contig14865|Mytilus_edulis|GA36N|Allele_2
CTTTGTG
>Contig14876|Mytilus_trossulus|GA36K|Allele_1
CAGATGGC
>Contig14876|Mytilus_trossulus|GA36K|Allele_2
CAGATGGC
>Contig14876|Mytilus_trossulus|GA36L|Allele_1
CAGACGGC
>Contig14876|Mytilus_trossulus|GA36L|Allele_2
TAGGTGGT
>Contig14876|Mytilus_galloprovincialis|GA36A|Allele_1
CAGACGGC
>Contig14876|Mytilus_galloprovincialis|GA36A|Allele_2
CAGATGGT
>Contig14876|Mytilus_galloprovincialis|GA36B|Allele_1
CAAATGGC
>Contig14876|Mytilus_galloprovincialis|GA36B|Allele_2
CCGGTGGT
>Contig14876|Mytilus_galloprovincialis|GA36C|Allele_1
CAGATGGC
>Contig14876|Mytilus_galloprovincialis|GA36C|Allele_2
TAGATGGT
>Contig14876|Mytilus_galloprovincialis|GA36D|Allele_1
CAGATAGC
>Contig14876|Mytilus_galloprovincialis|GA36D|Allele_2
CAGATGGC
>Contig14876|Mytilus_edulis|GA36E|Allele_1
CAGACGGC
>Contig14876|Mytilus_edulis|GA36E|Allele_2
CAGATGGC
>Contig14876|Mytilus_edulis|GA36F|Allele_1
CAGATGGC
>Contig14876|Mytilus_edulis|GA36F|Allele_2
CAGATGGC
>Contig14876|Mytilus_edulis|GA36M|Allele_1
CAAATGGC
>Contig14876|Mytilus_edulis|GA36M|Allele_2
CAGATGGC
>Contig14876|Mytilus_edulis|GA36N|Allele_1
CAGATGAC
>Contig14876|Mytilus_edulis|GA36N|Allele_2
CAGATGGC
>Contig14879|Mytilus_trossulus|GA36K|Allele_1
AAACA
>Contig14879|Mytilus_trossulus|GA36K|Allele_2
GGCCT
>Contig14879|Mytilus_trossulus|GA36L|Allele_1
AAACA
>Contig14879|Mytilus_trossulus|GA36L|Allele_2
GACCT
>Contig14879|Mytilus_galloprovincialis|GA36A|Allele_1
AACCT
>Contig14879|Mytilus_galloprovincialis|GA36A|Allele_2
AACCT
>Contig14879|Mytilus_galloprovincialis|GA36B|Allele_1
AAACT
>Contig14879|Mytilus_galloprovincialis|GA36B|Allele_2
GGCCT
>Contig14879|Mytilus_galloprovincialis|GA36C|Allele_1
AAAAA
>Contig14879|Mytilus_galloprovincialis|GA36C|Allele_2
GGCCT
>Contig14879|Mytilus_galloprovincialis|GA36D|Allele_1
GGACA
>Contig14879|Mytilus_galloprovincialis|GA36D|Allele_2
GGCCT
>Contig14879|Mytilus_edulis|GA36E|Allele_1
GGAAT
>Contig14879|Mytilus_edulis|GA36E|Allele_2
GGACT
>Contig14879|Mytilus_edulis|GA36F|Allele_1
AACCA
>Contig14879|Mytilus_edulis|GA36F|Allele_2
AACCA
>Contig14879|Mytilus_edulis|GA36M|Allele_1
GGACA
>Contig14879|Mytilus_edulis|GA36M|Allele_2
GGACA
>Contig14879|Mytilus_edulis|GA36N|Allele_1
GGACA
>Contig14879|Mytilus_edulis|GA36N|Allele_2
GGACA
>Contig14896|Mytilus_trossulus|GA36K|Allele_1
ACCAATCTCCC
>Contig14896|Mytilus_trossulus|GA36K|Allele_2
TCCAATTTCCC
>Contig14896|Mytilus_trossulus|GA36L|Allele_1
ACCAAGCTCCC
>Contig14896|Mytilus_trossulus|GA36L|Allele_2
ACCAATCTCCC
>Contig14896|Mytilus_galloprovincialis|GA36A|Allele_1
TCCAATTCCCC
>Contig14896|Mytilus_galloprovincialis|GA36A|Allele_2
TCCGATTTCCC
>Contig14896|Mytilus_galloprovincialis|GA36B|Allele_1
ACCAAGCTCCC
>Contig14896|Mytilus_galloprovincialis|GA36B|Allele_2
ACCAAGCTCCT
>Contig14896|Mytilus_galloprovincialis|GA36C|Allele_1
ACCAAGCTCCT
>Contig14896|Mytilus_galloprovincialis|GA36C|Allele_2
ACCAGGCTCCT
>Contig14896|Mytilus_galloprovincialis|GA36D|Allele_1
ACCAAGCTCCC
>Contig14896|Mytilus_galloprovincialis|GA36D|Allele_2
TCCAATTTCCC
>Contig14896|Mytilus_edulis|GA36E|Allele_1
TCAAATCTCCC
>Contig14896|Mytilus_edulis|GA36E|Allele_2
TCCAATTTCCC
>Contig14896|Mytilus_edulis|GA36F|Allele_1
TCAAATCTCCC
>Contig14896|Mytilus_edulis|GA36F|Allele_2
TCCAATTTTTC
>Contig14896|Mytilus_edulis|GA36M|Allele_1
TCAAATCTCCC
>Contig14896|Mytilus_edulis|GA36M|Allele_2
TTCAATTTCCC
>Contig14896|Mytilus_edulis|GA36N|Allele_1
TCAAATCTCCC
>Contig14896|Mytilus_edulis|GA36N|Allele_2
TCCAATTTCCC
>Contig14972|Mytilus_trossulus|GA36K|Allele_1
AACGAA
>Contig14972|Mytilus_trossulus|GA36K|Allele_2
AACGAA
>Contig14972|Mytilus_trossulus|GA36L|Allele_1
AACGAA
>Contig14972|Mytilus_trossulus|GA36L|Allele_2
AACGAA
>Contig14972|Mytilus_galloprovincialis|GA36A|Allele_1
AACGAA
>Contig14972|Mytilus_galloprovincialis|GA36A|Allele_2
AACGAA
>Contig14972|Mytilus_galloprovincialis|GA36B|Allele_1
AACGAA
>Contig14972|Mytilus_galloprovincialis|GA36B|Allele_2
AACGAA
>Contig14972|Mytilus_galloprovincialis|GA36C|Allele_1
AACGAA
>Contig14972|Mytilus_galloprovincialis|GA36C|Allele_2
AGCGAA
>Contig14972|Mytilus_galloprovincialis|GA36D|Allele_1
AACGAA
>Contig14972|Mytilus_galloprovincialis|GA36D|Allele_2
AACGAA
>Contig14972|Mytilus_edulis|GA36E|Allele_1
AACGAA
>Contig14972|Mytilus_edulis|GA36E|Allele_2
TATGAG
>Contig14972|Mytilus_edulis|GA36F|Allele_1
AACGAA
>Contig14972|Mytilus_edulis|GA36F|Allele_2
AACGAA
>Contig14972|Mytilus_edulis|GA36M|Allele_1
AACAAA
>Contig14972|Mytilus_edulis|GA36M|Allele_2
AACGAA
>Contig14972|Mytilus_edulis|GA36N|Allele_1
AACGAA
>Contig14972|Mytilus_edulis|GA36N|Allele_2
AACGGA
>Contig14980|Mytilus_trossulus|GA36K|Allele_1
GAGAT
>Contig14980|Mytilus_trossulus|GA36K|Allele_2
GTGTT
>Contig14980|Mytilus_trossulus|GA36L|Allele_1
GAGAC
>Contig14980|Mytilus_trossulus|GA36L|Allele_2
GTGAC
>Contig14980|Mytilus_galloprovincialis|GA36A|Allele_1
GAGAC
>Contig14980|Mytilus_galloprovincialis|GA36A|Allele_2
GTGAT
>Contig14980|Mytilus_galloprovincialis|GA36B|Allele_1
GAGAC
>Contig14980|Mytilus_galloprovincialis|GA36B|Allele_2
GTGAT
>Contig14980|Mytilus_galloprovincialis|GA36C|Allele_1
GAGAT
>Contig14980|Mytilus_galloprovincialis|GA36C|Allele_2
GAGTT
>Contig14980|Mytilus_galloprovincialis|GA36D|Allele_1
GAGAT
>Contig14980|Mytilus_galloprovincialis|GA36D|Allele_2
GAGTT
>Contig14980|Mytilus_edulis|GA36E|Allele_1
AAGAC
>Contig14980|Mytilus_edulis|GA36E|Allele_2
GTGTT
>Contig14980|Mytilus_edulis|GA36F|Allele_1
GAGAT
>Contig14980|Mytilus_edulis|GA36F|Allele_2
GAGTT
>Contig14980|Mytilus_edulis|GA36M|Allele_1
GAAAT
>Contig14980|Mytilus_edulis|GA36M|Allele_2
GAGTT
>Contig14980|Mytilus_edulis|GA36N|Allele_1
GAGTT
>Contig14980|Mytilus_edulis|GA36N|Allele_2
GAGTT
>Contig15001|Mytilus_trossulus|GA36K|Allele_1
TTGGAAGCTGAAAAACGC
>Contig15001|Mytilus_trossulus|GA36K|Allele_2
TTGGAAGCTGAAAAATGC
>Contig15001|Mytilus_trossulus|GA36L|Allele_1
TTAAAAGCCGAAAAACGC
>Contig15001|Mytilus_trossulus|GA36L|Allele_2
TTGGATTCTGAGAGATGC
>Contig15001|Mytilus_galloprovincialis|GA36A|Allele_1
TTGGAAGCTGAAAAACGC
>Contig15001|Mytilus_galloprovincialis|GA36A|Allele_2
TTGGAAGCTGAAAAACGC
>Contig15001|Mytilus_galloprovincialis|GA36B|Allele_1
TTGGAAGCTGAAAAACGC
>Contig15001|Mytilus_galloprovincialis|GA36B|Allele_2
TTGGAAGCTGAAAAATGC
>Contig15001|Mytilus_galloprovincialis|GA36C|Allele_1
TTGGAAGCTGAAAAATGC
>Contig15001|Mytilus_galloprovincialis|GA36C|Allele_2
TTGGAAGCTGAAAAATGC
>Contig15001|Mytilus_galloprovincialis|GA36D|Allele_1
TTGGAAGCTGAAAAATGC
>Contig15001|Mytilus_galloprovincialis|GA36D|Allele_2
TTGGAAGTTGAAAAATGC
>Contig15001|Mytilus_edulis|GA36E|Allele_1
GTAAATTCCAAGAGATGC
>Contig15001|Mytilus_edulis|GA36E|Allele_2
TTAAATTCCAAGAGATGC
>Contig15001|Mytilus_edulis|GA36F|Allele_1
TTAAGTTCCAAGAGATGC
>Contig15001|Mytilus_edulis|GA36F|Allele_2
TTAAGTTCCAAGCGATGC
>Contig15001|Mytilus_edulis|GA36M|Allele_1
TGAAATTCCAAGAGATGC
>Contig15001|Mytilus_edulis|GA36M|Allele_2
TTAAGTTCCAAGAGATGC
>Contig15001|Mytilus_edulis|GA36N|Allele_1
TTAAATTCCAAGAGATAC
>Contig15001|Mytilus_edulis|GA36N|Allele_2
TTAAGTTCCACGAGGTGT
>Contig15062|Mytilus_trossulus|GA36K|Allele_1
ATCCATT
>Contig15062|Mytilus_trossulus|GA36K|Allele_2
GTCTCTT
>Contig15062|Mytilus_trossulus|GA36L|Allele_1
AGCCATT
>Contig15062|Mytilus_trossulus|GA36L|Allele_2
GTTTCTT
>Contig15062|Mytilus_galloprovincialis|GA36A|Allele_1
ATCTATT
>Contig15062|Mytilus_galloprovincialis|GA36A|Allele_2
ATCTATT
>Contig15062|Mytilus_galloprovincialis|GA36B|Allele_1
ATCTCTT
>Contig15062|Mytilus_galloprovincialis|GA36B|Allele_2
ATCTCTT
>Contig15062|Mytilus_galloprovincialis|GA36C|Allele_1
ATCTATT
>Contig15062|Mytilus_galloprovincialis|GA36C|Allele_2
GTCTCTT
>Contig15062|Mytilus_galloprovincialis|GA36D|Allele_1
ATCTATT
>Contig15062|Mytilus_galloprovincialis|GA36D|Allele_2
ATCTATT
>Contig15062|Mytilus_edulis|GA36E|Allele_1
ATCCCTT
>Contig15062|Mytilus_edulis|GA36E|Allele_2
GTCTCTT
>Contig15062|Mytilus_edulis|GA36F|Allele_1
AGTTATT
>Contig15062|Mytilus_edulis|GA36F|Allele_2
AGTTATT
>Contig15062|Mytilus_edulis|GA36M|Allele_1
GTCTCTG
>Contig15062|Mytilus_edulis|GA36M|Allele_2
GTCTCTT
>Contig15062|Mytilus_edulis|GA36N|Allele_1
AGTTAGT
>Contig15062|Mytilus_edulis|GA36N|Allele_2
AGTTATT
>Contig15092|Mytilus_trossulus|GA36K|Allele_1
CACACAACCC
>Contig15092|Mytilus_trossulus|GA36K|Allele_2
CACACAACCC
>Contig15092|Mytilus_trossulus|GA36L|Allele_1
CACATAACCC
>Contig15092|Mytilus_trossulus|GA36L|Allele_2
CGCATCATCC
>Contig15092|Mytilus_galloprovincialis|GA36A|Allele_1
CACACAACCC
>Contig15092|Mytilus_galloprovincialis|GA36A|Allele_2
CACACAACCC
>Contig15092|Mytilus_galloprovincialis|GA36B|Allele_1
CACACAACCC
>Contig15092|Mytilus_galloprovincialis|GA36B|Allele_2
CACACAACCC
>Contig15092|Mytilus_galloprovincialis|GA36C|Allele_1
CACACAACCC
>Contig15092|Mytilus_galloprovincialis|GA36C|Allele_2
CACACAACCC
>Contig15092|Mytilus_galloprovincialis|GA36D|Allele_1
CACACAACCC
>Contig15092|Mytilus_galloprovincialis|GA36D|Allele_2
CACATCACCC
>Contig15092|Mytilus_edulis|GA36E|Allele_1
CACACAACCC
>Contig15092|Mytilus_edulis|GA36E|Allele_2
CACATAACCC
>Contig15092|Mytilus_edulis|GA36F|Allele_1
CACATCACCC
>Contig15092|Mytilus_edulis|GA36F|Allele_2
CACATCGCCC
>Contig15092|Mytilus_edulis|GA36M|Allele_1
CACATCACCC
>Contig15092|Mytilus_edulis|GA36M|Allele_2
TGCTTCACCC
>Contig15092|Mytilus_edulis|GA36N|Allele_1
TGCATCACCT
>Contig15092|Mytilus_edulis|GA36N|Allele_2
TGTATCATTT
>Contig15100|Mytilus_trossulus|GA36K|Allele_1
TAAAAAG
>Contig15100|Mytilus_trossulus|GA36K|Allele_2
TAAAAAG
>Contig15100|Mytilus_trossulus|GA36L|Allele_1
TAAAAAG
>Contig15100|Mytilus_trossulus|GA36L|Allele_2
TAAAAAG
>Contig15100|Mytilus_galloprovincialis|GA36A|Allele_1
CAAAAAG
>Contig15100|Mytilus_galloprovincialis|GA36A|Allele_2
TAAAAGG
>Contig15100|Mytilus_galloprovincialis|GA36B|Allele_1
TAAAAAG
>Contig15100|Mytilus_galloprovincialis|GA36B|Allele_2
TAAAAAG
>Contig15100|Mytilus_galloprovincialis|GA36C|Allele_1
TAAAAAG
>Contig15100|Mytilus_galloprovincialis|GA36C|Allele_2
TAAAAAG
>Contig15100|Mytilus_galloprovincialis|GA36D|Allele_1
TAAAAAG
>Contig15100|Mytilus_galloprovincialis|GA36D|Allele_2
TAAAAAG
>Contig15100|Mytilus_edulis|GA36E|Allele_1
TAAAAAA
>Contig15100|Mytilus_edulis|GA36E|Allele_2
TATGCAG
>Contig15100|Mytilus_edulis|GA36F|Allele_1
TATGCAA
>Contig15100|Mytilus_edulis|GA36F|Allele_2
TGTGCAA
>Contig15100|Mytilus_edulis|GA36M|Allele_1
TATGCAA
>Contig15100|Mytilus_edulis|GA36M|Allele_2
TGTGCAA
>Contig15100|Mytilus_edulis|GA36N|Allele_1
TATGCAA
>Contig15100|Mytilus_edulis|GA36N|Allele_2
TATGCAA
>Contig15132|Mytilus_trossulus|GA36K|Allele_1
GATTTCTACTTCG
>Contig15132|Mytilus_trossulus|GA36K|Allele_2
GATTTCTACTTCG
>Contig15132|Mytilus_trossulus|GA36L|Allele_1
GGTACACTTTTCG
>Contig15132|Mytilus_trossulus|GA36L|Allele_2
GGTTTCTTTTTCG
>Contig15132|Mytilus_galloprovincialis|GA36A|Allele_1
GATTTCTACCTCG
>Contig15132|Mytilus_galloprovincialis|GA36A|Allele_2
GATTTCTACTTCG
>Contig15132|Mytilus_galloprovincialis|GA36B|Allele_1
GATTTCTACTTCG
>Contig15132|Mytilus_galloprovincialis|GA36B|Allele_2
GATTTCTACTTCG
>Contig15132|Mytilus_galloprovincialis|GA36C|Allele_1
AGTTTACTTTTCG
>Contig15132|Mytilus_galloprovincialis|GA36C|Allele_2
GGTTTACTTTTCG
>Contig15132|Mytilus_galloprovincialis|GA36D|Allele_1
GGTTTACTTTTCG
>Contig15132|Mytilus_galloprovincialis|GA36D|Allele_2
GGTTTACTTTTCG
>Contig15132|Mytilus_edulis|GA36E|Allele_1
GATATCTATTACG
>Contig15132|Mytilus_edulis|GA36E|Allele_2
GGTTTCTATTATG
>Contig15132|Mytilus_edulis|GA36F|Allele_1
GACTCCTATTACA
>Contig15132|Mytilus_edulis|GA36F|Allele_2
GATTTCTATTACG
>Contig15132|Mytilus_edulis|GA36M|Allele_1
GATTCCTATTACG
>Contig15132|Mytilus_edulis|GA36M|Allele_2
GGTTTCTATTACG
>Contig15132|Mytilus_edulis|GA36N|Allele_1
GATTCCTATTATG
>Contig15132|Mytilus_edulis|GA36N|Allele_2
GATTTCTATTATG
>Contig15138|Mytilus_trossulus|GA36K|Allele_1
GTCAAAGCCA
>Contig15138|Mytilus_trossulus|GA36K|Allele_2
GTCTGAGTCG
>Contig15138|Mytilus_trossulus|GA36L|Allele_1
GTCAAAGCCA
>Contig15138|Mytilus_trossulus|GA36L|Allele_2
GTCTGAGTCG
>Contig15138|Mytilus_galloprovincialis|GA36A|Allele_1
GTCAGAGTCA
>Contig15138|Mytilus_galloprovincialis|GA36A|Allele_2
GTCAGAGTCA
>Contig15138|Mytilus_galloprovincialis|GA36B|Allele_1
GTCAGAGTCA
>Contig15138|Mytilus_galloprovincialis|GA36B|Allele_2
GTTAGAGTCA
>Contig15138|Mytilus_galloprovincialis|GA36C|Allele_1
ATCAGAGTCA
>Contig15138|Mytilus_galloprovincialis|GA36C|Allele_2
GTCAGAGTCA
>Contig15138|Mytilus_galloprovincialis|GA36D|Allele_1
GTCAGAGTCA
>Contig15138|Mytilus_galloprovincialis|GA36D|Allele_2
GTTAGAGTCA
>Contig15138|Mytilus_edulis|GA36E|Allele_1
GCCTAATCCG
>Contig15138|Mytilus_edulis|GA36E|Allele_2
GTCTAATCTG
>Contig15138|Mytilus_edulis|GA36F|Allele_1
GTCTAATCCG
>Contig15138|Mytilus_edulis|GA36F|Allele_2
GTCTAATCCG
>Contig15138|Mytilus_edulis|GA36M|Allele_1
GTCTAATCTG
>Contig15138|Mytilus_edulis|GA36M|Allele_2
GTCTAATCTG
>Contig15138|Mytilus_edulis|GA36N|Allele_1
GTCTAATCCG
>Contig15138|Mytilus_edulis|GA36N|Allele_2
GTCTAGTCCG
>Contig15140|Mytilus_trossulus|GA36K|Allele_1
TCACCTTCTA
>Contig15140|Mytilus_trossulus|GA36K|Allele_2
TCACCTTCTA
>Contig15140|Mytilus_trossulus|GA36L|Allele_1
TCACCTCCTA
>Contig15140|Mytilus_trossulus|GA36L|Allele_2
TCACCTTTTA
>Contig15140|Mytilus_galloprovincialis|GA36A|Allele_1
TCACCTTCTA
>Contig15140|Mytilus_galloprovincialis|GA36A|Allele_2
TCACCTTCTA
>Contig15140|Mytilus_galloprovincialis|GA36B|Allele_1
TCACCTTCAA
>Contig15140|Mytilus_galloprovincialis|GA36B|Allele_2
TCACTTTCTA
>Contig15140|Mytilus_galloprovincialis|GA36C|Allele_1
TCACCTTCTA
>Contig15140|Mytilus_galloprovincialis|GA36C|Allele_2
TCACCTTCTG
>Contig15140|Mytilus_galloprovincialis|GA36D|Allele_1
TCACCCTCTA
>Contig15140|Mytilus_galloprovincialis|GA36D|Allele_2
TCACCTTCTA
>Contig15140|Mytilus_edulis|GA36E|Allele_1
TTACCTCCTA
>Contig15140|Mytilus_edulis|GA36E|Allele_2
TTACCTCCTA
>Contig15140|Mytilus_edulis|GA36F|Allele_1
TCACCTCCTA
>Contig15140|Mytilus_edulis|GA36F|Allele_2
TTACCTTCTA
>Contig15140|Mytilus_edulis|GA36M|Allele_1
TCACCTTCTA
>Contig15140|Mytilus_edulis|GA36M|Allele_2
TTACCTTCTA
>Contig15140|Mytilus_edulis|GA36N|Allele_1
CCACCTCCTA
>Contig15140|Mytilus_edulis|GA36N|Allele_2
TCCTCTCTTA
>Contig1523|Mytilus_trossulus|GA36K|Allele_1
CGAGCT
>Contig1523|Mytilus_trossulus|GA36K|Allele_2
TGAGCT
>Contig1523|Mytilus_trossulus|GA36L|Allele_1
CGAACA
>Contig1523|Mytilus_trossulus|GA36L|Allele_2
CGAGCA
>Contig1523|Mytilus_galloprovincialis|GA36A|Allele_1
CGAACT
>Contig1523|Mytilus_galloprovincialis|GA36A|Allele_2
CGCGCT
>Contig1523|Mytilus_galloprovincialis|GA36B|Allele_1
CGAACT
>Contig1523|Mytilus_galloprovincialis|GA36B|Allele_2
CGAATT
>Contig1523|Mytilus_galloprovincialis|GA36C|Allele_1
CGAACT
>Contig1523|Mytilus_galloprovincialis|GA36C|Allele_2
CTAATT
>Contig1523|Mytilus_galloprovincialis|GA36D|Allele_1
CGAACT
>Contig1523|Mytilus_galloprovincialis|GA36D|Allele_2
TGAATT
>Contig1523|Mytilus_edulis|GA36E|Allele_1
CGAACT
>Contig1523|Mytilus_edulis|GA36E|Allele_2
CGAGTT
>Contig1523|Mytilus_edulis|GA36F|Allele_1
CGAACT
>Contig1523|Mytilus_edulis|GA36F|Allele_2
CTAATT
>Contig1523|Mytilus_edulis|GA36M|Allele_1
CGAACT
>Contig1523|Mytilus_edulis|GA36M|Allele_2
TTAGTT
>Contig1523|Mytilus_edulis|GA36N|Allele_1
CGAGCA
>Contig1523|Mytilus_edulis|GA36N|Allele_2
TGAGCT
>Contig15246|Mytilus_trossulus|GA36K|Allele_1
AACTTCGAAATCACGGCTAT
>Contig15246|Mytilus_trossulus|GA36K|Allele_2
GGTTTCTAAATCACGGCTGT
>Contig15246|Mytilus_trossulus|GA36L|Allele_1
AGCTTCTAAATCACGACCAT
>Contig15246|Mytilus_trossulus|GA36L|Allele_2
AGCTTCTAAATTACGGTTAT
>Contig15246|Mytilus_galloprovincialis|GA36A|Allele_1
GATTCCGAAATCATAGTTGT
>Contig15246|Mytilus_galloprovincialis|GA36A|Allele_2
GATTCCGAAATCATAGTTGT
>Contig15246|Mytilus_galloprovincialis|GA36B|Allele_1
AACTTCGAAATCACGATCAT
>Contig15246|Mytilus_galloprovincialis|GA36B|Allele_2
GGTTTCTAAATTACGATCGT
>Contig15246|Mytilus_galloprovincialis|GA36C|Allele_1
AGCTTCGAAATTATGATCAA
>Contig15246|Mytilus_galloprovincialis|GA36C|Allele_2
AGCTTCTAAATTATGATCAT
>Contig15246|Mytilus_galloprovincialis|GA36D|Allele_1
AACTCCGAAATCACAATCAT
>Contig15246|Mytilus_galloprovincialis|GA36D|Allele_2
GGTTTCTAAATTATAGTTGT
>Contig15246|Mytilus_edulis|GA36E|Allele_1
GATGTAGAAATCACAGCTAT
>Contig15246|Mytilus_edulis|GA36E|Allele_2
GATTTCGCCCTTATGGTTGT
>Contig15246|Mytilus_edulis|GA36F|Allele_1
AACTTCTAAAATACGATCAT
>Contig15246|Mytilus_edulis|GA36F|Allele_2
AGCTTCTAAATTACGATCAT
>Contig15246|Mytilus_edulis|GA36M|Allele_1
AGCTTCTAAATTACGATCAT
>Contig15246|Mytilus_edulis|GA36M|Allele_2
AGCTTCTAAATTATGATCAT
>Contig15246|Mytilus_edulis|GA36N|Allele_1
AGCTTCGAAATTACGATCAA
>Contig15246|Mytilus_edulis|GA36N|Allele_2
AGCTTCTAAATTGTGATCAT
>Contig15257|Mytilus_trossulus|GA36K|Allele_1
CCACAGTCA
>Contig15257|Mytilus_trossulus|GA36K|Allele_2
CCACGGTCG
>Contig15257|Mytilus_trossulus|GA36L|Allele_1
CCACAAACA
>Contig15257|Mytilus_trossulus|GA36L|Allele_2
CCATGGTTG
>Contig15257|Mytilus_galloprovincialis|GA36A|Allele_1
CCACGGTCG
>Contig15257|Mytilus_galloprovincialis|GA36A|Allele_2
CCACGGTCG
>Contig15257|Mytilus_galloprovincialis|GA36B|Allele_1
CCACAGACA
>Contig15257|Mytilus_galloprovincialis|GA36B|Allele_2
TCTCGGTCG
>Contig15257|Mytilus_galloprovincialis|GA36C|Allele_1
CCACAAACA
>Contig15257|Mytilus_galloprovincialis|GA36C|Allele_2
TCTTAGATA
>Contig15257|Mytilus_galloprovincialis|GA36D|Allele_1
CCACAGACA
>Contig15257|Mytilus_galloprovincialis|GA36D|Allele_2
CCACAGTCA
>Contig15257|Mytilus_edulis|GA36E|Allele_1
CCACAGTCG
>Contig15257|Mytilus_edulis|GA36E|Allele_2
CCACAGTCG
>Contig15257|Mytilus_edulis|GA36F|Allele_1
CCACAGTCG
>Contig15257|Mytilus_edulis|GA36F|Allele_2
CCACAGTCG
>Contig15257|Mytilus_edulis|GA36M|Allele_1
CCACAATCG
>Contig15257|Mytilus_edulis|GA36M|Allele_2
CCACAGTCG
>Contig15257|Mytilus_edulis|GA36N|Allele_1
CCACAATCA
>Contig15257|Mytilus_edulis|GA36N|Allele_2
CTACAGTCG
>Contig15270|Mytilus_trossulus|GA36K|Allele_1
CACACC
>Contig15270|Mytilus_trossulus|GA36K|Allele_2
CCCATT
>Contig15270|Mytilus_trossulus|GA36L|Allele_1
CCCATT
>Contig15270|Mytilus_trossulus|GA36L|Allele_2
CCCGTT
>Contig15270|Mytilus_galloprovincialis|GA36A|Allele_1
CCCACC
>Contig15270|Mytilus_galloprovincialis|GA36A|Allele_2
CCCGTT
>Contig15270|Mytilus_galloprovincialis|GA36B|Allele_1
CCCGTT
>Contig15270|Mytilus_galloprovincialis|GA36B|Allele_2
TCCGTT
>Contig15270|Mytilus_galloprovincialis|GA36C|Allele_1
CCCGTT
>Contig15270|Mytilus_galloprovincialis|GA36C|Allele_2
CCTGTT
>Contig15270|Mytilus_galloprovincialis|GA36D|Allele_1
CCCGTT
>Contig15270|Mytilus_galloprovincialis|GA36D|Allele_2
CCCGTT
>Contig15270|Mytilus_edulis|GA36E|Allele_1
CACACC
>Contig15270|Mytilus_edulis|GA36E|Allele_2
CCCGTT
>Contig15270|Mytilus_edulis|GA36F|Allele_1
CACACT
>Contig15270|Mytilus_edulis|GA36F|Allele_2
CCCGTT
>Contig15270|Mytilus_edulis|GA36M|Allele_1
CCCACC
>Contig15270|Mytilus_edulis|GA36M|Allele_2
CCCATT
>Contig15270|Mytilus_edulis|GA36N|Allele_1
CCCGTT
>Contig15270|Mytilus_edulis|GA36N|Allele_2
CCCGTT
>Contig15296|Mytilus_trossulus|GA36K|Allele_1
GCACATGATAACCGTCCTCAACCTTAGCTAGAGCACCATCTTAGACCTGTCAATAATAATGA
>Contig15296|Mytilus_trossulus|GA36K|Allele_2
GCACATGATGCCCGTTCTCAACCTTCGCTAGAGTATTATCTTGGTCCTTTTAATAATTCTGA
>Contig15296|Mytilus_trossulus|GA36L|Allele_1
GAACATAATGCCCGCCCTCAAACATAGCCAGAGCACTATCTTGGACCTGTCAATAATTATGA
>Contig15296|Mytilus_trossulus|GA36L|Allele_2
GCACATGATGCCCGTTTTCCTCCTTCGCTAGAGCACTATCTTGGTCCTTTCAATAATTCTGA
>Contig15296|Mytilus_galloprovincialis|GA36A|Allele_1
GCACATGATACCCGCCCTCAACCTTAGCTAGAGTACTATCTTAGTCCTGTCAATAATAATGA
>Contig15296|Mytilus_galloprovincialis|GA36A|Allele_2
GCACTTGATACCCGTTCTCAACCTTAGCTGGAGTACTATCTTAGTCCTGTCAATAATAATGA
>Contig15296|Mytilus_galloprovincialis|GA36B|Allele_1
GCACATGATGCCCGTCCCCAACCTTAACCAGAGCACCATCTTGGTCCTGTCAATAATAATGA
>Contig15296|Mytilus_galloprovincialis|GA36B|Allele_2
GCACATGATGCCCGTTCTCAACCTTAGCTAGAGCGCCATCTTGGTCCTGTCGATAATAATGA
>Contig15296|Mytilus_galloprovincialis|GA36C|Allele_1
GAACATGATACCCGCCCTCAACCTTAGCCAAAGCACCATCCTGGTCCCGTCAATAATAATGA
>Contig15296|Mytilus_galloprovincialis|GA36C|Allele_2
GAACATGATGCCCGTTCTCAACCTTAGCCAGAGCATCTTCTTGGTCCTTTTGGTTATTCTGA
>Contig15296|Mytilus_galloprovincialis|GA36D|Allele_1
GAACATGATACCCGCCCTCAACCTTAGCCAGAGCACCATCCCGGTCCTGTCAATAATAATGA
>Contig15296|Mytilus_galloprovincialis|GA36D|Allele_2
GAACATGATGCCCGTTCTCAACTTTAGCCAGAGTGCCATCTTGGTCCTTTTAATTATTCTGA
>Contig15296|Mytilus_edulis|GA36E|Allele_1
GAACATGATGCACGTCCTCAACCAAAGTCAGAACACCATCCTGGACCCGTCAATAATAATGA
>Contig15296|Mytilus_edulis|GA36E|Allele_2
GCGTATGATGCACGTCCTCAACCTTCGTCAGAGCATCATCTTGGTTCTTTTGATTATTCTGA
>Contig15296|Mytilus_edulis|GA36F|Allele_1
GAACATGATACCCGCCCTCAAACTTAACCAGAGCACCACCCTGGTCCCGTCAATAAAAACGA
>Contig15296|Mytilus_edulis|GA36F|Allele_2
GAACATGATGCCTGTCTTCAACCTTAGCCAGAGCACTATCTTGGTCCTTTTGATTATTCTGA
>Contig15296|Mytilus_edulis|GA36M|Allele_1
AAACATGATACCCGTCCCCAACCATAGCCAGAGCACTATCCTGGTCATGGCAAGAATAATGA
>Contig15296|Mytilus_edulis|GA36M|Allele_2
AAACATGATACCCGTCTTCAACCTTCGCCAGAGCACTATCCTGGTCCTTTTAATTATTCTTA
>Contig15296|Mytilus_edulis|GA36N|Allele_1
GCACACAACAACCATCCTAAAACAAAGCCAAAGCACCATCCTGAACCTGTCAATAATAATGA
>Contig15296|Mytilus_edulis|GA36N|Allele_2
GCGTATGTTGCCCGTCCTCCTCCTTCGTCAGGGCATCATTTTGGTTCTTTTAGTTGTTCTGG
>Contig15304|Mytilus_trossulus|GA36K|Allele_1
ATGT
>Contig15304|Mytilus_trossulus|GA36K|Allele_2
ATGT
>Contig15304|Mytilus_trossulus|GA36L|Allele_1
ATAT
>Contig15304|Mytilus_trossulus|GA36L|Allele_2
GTGT
>Contig15304|Mytilus_galloprovincialis|GA36A|Allele_1
AAAT
>Contig15304|Mytilus_galloprovincialis|GA36A|Allele_2
AAAT
>Contig15304|Mytilus_galloprovincialis|GA36B|Allele_1
AAAT
>Contig15304|Mytilus_galloprovincialis|GA36B|Allele_2
AAAT
>Contig15304|Mytilus_galloprovincialis|GA36C|Allele_1
GTAC
>Contig15304|Mytilus_galloprovincialis|GA36C|Allele_2
GTAT
>Contig15304|Mytilus_galloprovincialis|GA36D|Allele_1
GTAT
>Contig15304|Mytilus_galloprovincialis|GA36D|Allele_2
GTGT
>Contig15304|Mytilus_edulis|GA36E|Allele_1
ATAT
>Contig15304|Mytilus_edulis|GA36E|Allele_2
ATAT
>Contig15304|Mytilus_edulis|GA36F|Allele_1
ATAT
>Contig15304|Mytilus_edulis|GA36F|Allele_2
ATAT
>Contig15304|Mytilus_edulis|GA36M|Allele_1
ATAT
>Contig15304|Mytilus_edulis|GA36M|Allele_2
ATAT
>Contig15304|Mytilus_edulis|GA36N|Allele_1
ATAT
>Contig15304|Mytilus_edulis|GA36N|Allele_2
GTAT
>Contig15321|Mytilus_trossulus|GA36K|Allele_1
CACC
>Contig15321|Mytilus_trossulus|GA36K|Allele_2
CACC
>Contig15321|Mytilus_trossulus|GA36L|Allele_1
CACC
>Contig15321|Mytilus_trossulus|GA36L|Allele_2
TGCT
>Contig15321|Mytilus_galloprovincialis|GA36A|Allele_1
CACC
>Contig15321|Mytilus_galloprovincialis|GA36A|Allele_2
CGCC
>Contig15321|Mytilus_galloprovincialis|GA36B|Allele_1
CACC
>Contig15321|Mytilus_galloprovincialis|GA36B|Allele_2
CACC
>Contig15321|Mytilus_galloprovincialis|GA36C|Allele_1
CACC
>Contig15321|Mytilus_galloprovincialis|GA36C|Allele_2
TGCC
>Contig15321|Mytilus_galloprovincialis|GA36D|Allele_1
CACC
>Contig15321|Mytilus_galloprovincialis|GA36D|Allele_2
CGCC
>Contig15321|Mytilus_edulis|GA36E|Allele_1
CGCT
>Contig15321|Mytilus_edulis|GA36E|Allele_2
CGCT
>Contig15321|Mytilus_edulis|GA36F|Allele_1
CGCT
>Contig15321|Mytilus_edulis|GA36F|Allele_2
CGCT
>Contig15321|Mytilus_edulis|GA36M|Allele_1
CGCT
>Contig15321|Mytilus_edulis|GA36M|Allele_2
CGTT
>Contig15321|Mytilus_edulis|GA36N|Allele_1
CGCT
>Contig15321|Mytilus_edulis|GA36N|Allele_2
CGCT
>Contig15334|Mytilus_trossulus|GA36K|Allele_1
CCCCCAAAAGT
>Contig15334|Mytilus_trossulus|GA36K|Allele_2
CCTTTGCGATT
>Contig15334|Mytilus_trossulus|GA36L|Allele_1
TATCCAAAATC
>Contig15334|Mytilus_trossulus|GA36L|Allele_2
TCTCCAAGATT
>Contig15334|Mytilus_galloprovincialis|GA36A|Allele_1
CCCCCAAGATT
>Contig15334|Mytilus_galloprovincialis|GA36A|Allele_2
TCTTTACGATT
>Contig15334|Mytilus_galloprovincialis|GA36B|Allele_1
CACCCAAAATT
>Contig15334|Mytilus_galloprovincialis|GA36B|Allele_2
TCCCCACGATT
>Contig15334|Mytilus_galloprovincialis|GA36C|Allele_1
CACCCAAGAGC
>Contig15334|Mytilus_galloprovincialis|GA36C|Allele_2
TCTCCGCGTTT
>Contig15334|Mytilus_galloprovincialis|GA36D|Allele_1
CACCCAAGAGT
>Contig15334|Mytilus_galloprovincialis|GA36D|Allele_2
TCTCCAAGATT
>Contig15334|Mytilus_edulis|GA36E|Allele_1
TACCCAAGAGC
>Contig15334|Mytilus_edulis|GA36E|Allele_2
TCTCCGCGATT
>Contig15334|Mytilus_edulis|GA36F|Allele_1
CCTCCAAATGC
>Contig15334|Mytilus_edulis|GA36F|Allele_2
CCTCCAAGTGC
>Contig15334|Mytilus_edulis|GA36M|Allele_1
CCTCCAAATGC
>Contig15334|Mytilus_edulis|GA36M|Allele_2
CCTTTGCATGT
>Contig15334|Mytilus_edulis|GA36N|Allele_1
CATCCGAGTGC
>Contig15334|Mytilus_edulis|GA36N|Allele_2
CATCCGAGTGC
>Contig15356|Mytilus_trossulus|GA36K|Allele_1
TAGCGAAAAAGCACCAA
>Contig15356|Mytilus_trossulus|GA36K|Allele_2
TAGCGAAAAAGCACCAA
>Contig15356|Mytilus_trossulus|GA36L|Allele_1
TAGCGAAAAAGCACCAA
>Contig15356|Mytilus_trossulus|GA36L|Allele_2
TAGTGAAAAAGCGCCAA
>Contig15356|Mytilus_galloprovincialis|GA36A|Allele_1
CAGTGAAAAAGCACCAA
>Contig15356|Mytilus_galloprovincialis|GA36A|Allele_2
TAGTGAAAAAGCGCCAA
>Contig15356|Mytilus_galloprovincialis|GA36B|Allele_1
TAGCGAAAAAACACCAA
>Contig15356|Mytilus_galloprovincialis|GA36B|Allele_2
TAGTGATAAAGCGCCAA
>Contig15356|Mytilus_galloprovincialis|GA36C|Allele_1
TAGTGAAAAAGCACCAA
>Contig15356|Mytilus_galloprovincialis|GA36C|Allele_2
TAGTGAAGAAGTGCCAA
>Contig15356|Mytilus_galloprovincialis|GA36D|Allele_1
TAGTGAAAAAGCACCAA
>Contig15356|Mytilus_galloprovincialis|GA36D|Allele_2
TAGTGAAAAAGCGCCAA
>Contig15356|Mytilus_edulis|GA36E|Allele_1
TACTAAAAAAACACCAA
>Contig15356|Mytilus_edulis|GA36E|Allele_2
TAGTGAAATGGCGCCAA
>Contig15356|Mytilus_edulis|GA36F|Allele_1
TAGTGAAAAAGCACCAA
>Contig15356|Mytilus_edulis|GA36F|Allele_2
TAGTGGAAAAGCGGCTA
>Contig15356|Mytilus_edulis|GA36M|Allele_1
TAGTGAAAAAACACCAA
>Contig15356|Mytilus_edulis|GA36M|Allele_2
TCGTGAAAAAGCGCTAA
>Contig15356|Mytilus_edulis|GA36N|Allele_1
CAGTAAAAAAGCGCCAA
>Contig15356|Mytilus_edulis|GA36N|Allele_2
TAGTGAAAAAGCGCTAG
>Contig15375|Mytilus_trossulus|GA36K|Allele_1
TTTACAAACATCTTCGAAGTACA
>Contig15375|Mytilus_trossulus|GA36K|Allele_2
TTTGCATACTTTTTTGAGGTCCA
>Contig15375|Mytilus_trossulus|GA36L|Allele_1
TTTACGATCTTTTTCAAGATACA
>Contig15375|Mytilus_trossulus|GA36L|Allele_2
TTTACGATCTTTTTCGAGGTACA
>Contig15375|Mytilus_galloprovincialis|GA36A|Allele_1
TTTACATACATCTTCGAGGTATG
>Contig15375|Mytilus_galloprovincialis|GA36A|Allele_2
TTTACATACATCTTTGAGGTCTG
>Contig15375|Mytilus_galloprovincialis|GA36B|Allele_1
ACCGCGATCTTTTTCAAGATACA
>Contig15375|Mytilus_galloprovincialis|GA36B|Allele_2
ACCGCGTTCTTTTTCAAGATACA
>Contig15375|Mytilus_galloprovincialis|GA36C|Allele_1
TTTACATACATCTCCAAAATACA
>Contig15375|Mytilus_galloprovincialis|GA36C|Allele_2
TTTACATACTTTTTCGAGGTACA
>Contig15375|Mytilus_galloprovincialis|GA36D|Allele_1
TTTACAAACATCTTCAAGATACA
>Contig15375|Mytilus_galloprovincialis|GA36D|Allele_2
TTTATGTTCTTTTTCGAGGTCTG
>Contig15375|Mytilus_edulis|GA36E|Allele_1
TTTACATAAATCTTCAAGATATG
>Contig15375|Mytilus_edulis|GA36E|Allele_2
TTTACATACATCTTCGAGGTATG
>Contig15375|Mytilus_edulis|GA36F|Allele_1
TTCACAAACATCTCCGAAGTATG
>Contig15375|Mytilus_edulis|GA36F|Allele_2
TTTACGTACTTTTTCGAGGTATG
>Contig15375|Mytilus_edulis|GA36M|Allele_1
TTTACAAACATCTTCAAGATACA
>Contig15375|Mytilus_edulis|GA36M|Allele_2
TTTACGTTCTTTTTTGGGGTATA
>Contig15375|Mytilus_edulis|GA36N|Allele_1
TTTACAAACTCCCTCGAGGAACA
>Contig15375|Mytilus_edulis|GA36N|Allele_2
TTTACGTACTTTTTCGAGGTATG
>Contig1538|Mytilus_trossulus|GA36K|Allele_1
AG
>Contig1538|Mytilus_trossulus|GA36K|Allele_2
AG
>Contig1538|Mytilus_trossulus|GA36L|Allele_1
AG
>Contig1538|Mytilus_trossulus|GA36L|Allele_2
AG
>Contig1538|Mytilus_galloprovincialis|GA36A|Allele_1
AG
>Contig1538|Mytilus_galloprovincialis|GA36A|Allele_2
AG
>Contig1538|Mytilus_galloprovincialis|GA36B|Allele_1
AG
>Contig1538|Mytilus_galloprovincialis|GA36B|Allele_2
GG
>Contig1538|Mytilus_galloprovincialis|GA36C|Allele_1
AG
>Contig1538|Mytilus_galloprovincialis|GA36C|Allele_2
AG
>Contig1538|Mytilus_galloprovincialis|GA36D|Allele_1
AA
>Contig1538|Mytilus_galloprovincialis|GA36D|Allele_2
AG
>Contig1538|Mytilus_edulis|GA36E|Allele_1
AG
>Contig1538|Mytilus_edulis|GA36E|Allele_2
AG
>Contig1538|Mytilus_edulis|GA36F|Allele_1
AG
>Contig1538|Mytilus_edulis|GA36F|Allele_2
AG
>Contig1538|Mytilus_edulis|GA36M|Allele_1
AG
>Contig1538|Mytilus_edulis|GA36M|Allele_2
AG
>Contig1538|Mytilus_edulis|GA36N|Allele_1
AG
>Contig1538|Mytilus_edulis|GA36N|Allele_2
AG
>Contig15462|Mytilus_trossulus|GA36K|Allele_1
CCAAAGATCACCAAAAC
>Contig15462|Mytilus_trossulus|GA36K|Allele_2
TTACGTGTTGCTGGTTC
>Contig15462|Mytilus_trossulus|GA36L|Allele_1
TCACATATCACCAAAAC
>Contig15462|Mytilus_trossulus|GA36L|Allele_2
TTACGTATTACTGGATC
>Contig15462|Mytilus_galloprovincialis|GA36A|Allele_1
CTAAAGGTCGCCGGTAC
>Contig15462|Mytilus_galloprovincialis|GA36A|Allele_2
CTAAAGGTCGTCGGTAT
>Contig15462|Mytilus_galloprovincialis|GA36B|Allele_1
CCAAAGATCACCAAAAC
>Contig15462|Mytilus_galloprovincialis|GA36B|Allele_2
TTACGTGTTGCTGGTAC
>Contig15462|Mytilus_galloprovincialis|GA36C|Allele_1
CCAAAGACCACCAAAAC
>Contig15462|Mytilus_galloprovincialis|GA36C|Allele_2
TTACGTGTTGCTGGTTC
>Contig15462|Mytilus_galloprovincialis|GA36D|Allele_1
CTAAAGGTCGCCGGTAC
>Contig15462|Mytilus_galloprovincialis|GA36D|Allele_2
CTAAAGGTCGCCGGTAC
>Contig15462|Mytilus_edulis|GA36E|Allele_1
TCACGTACTACTAAATC
>Contig15462|Mytilus_edulis|GA36E|Allele_2
TCACGTATTACTAAATC
>Contig15462|Mytilus_edulis|GA36F|Allele_1
TCACGTACTACTAAATC
>Contig15462|Mytilus_edulis|GA36F|Allele_2
TCACGTATTACTAAATC
>Contig15462|Mytilus_edulis|GA36M|Allele_1
TCACGTACTACTAAATC
>Contig15462|Mytilus_edulis|GA36M|Allele_2
TCACGTATTACTAAATC
>Contig15462|Mytilus_edulis|GA36N|Allele_1
TCACGTACTACTAAATC
>Contig15462|Mytilus_edulis|GA36N|Allele_2
TCTCGTATTACTAAATC
>Contig15515|Mytilus_trossulus|GA36K|Allele_1
ACGCAAAGTC
>Contig15515|Mytilus_trossulus|GA36K|Allele_2
CCGCGGGGTC
>Contig15515|Mytilus_trossulus|GA36L|Allele_1
ACGCAAAGCC
>Contig15515|Mytilus_trossulus|GA36L|Allele_2
ACGGGGGGTC
>Contig15515|Mytilus_galloprovincialis|GA36A|Allele_1
ACGGGGAGTC
>Contig15515|Mytilus_galloprovincialis|GA36A|Allele_2
CCGGGGGGTC
>Contig15515|Mytilus_galloprovincialis|GA36B|Allele_1
CCGCGGAGTC
>Contig15515|Mytilus_galloprovincialis|GA36B|Allele_2
CCGGGGAGTC
>Contig15515|Mytilus_galloprovincialis|GA36C|Allele_1
CCGCGGAGTC
>Contig15515|Mytilus_galloprovincialis|GA36C|Allele_2
CCGCGGAGTC
>Contig15515|Mytilus_galloprovincialis|GA36D|Allele_1
ACGCAAAATC
>Contig15515|Mytilus_galloprovincialis|GA36D|Allele_2
ACGGGGGGTC
>Contig15515|Mytilus_edulis|GA36E|Allele_1
CCGCAAAGTC
>Contig15515|Mytilus_edulis|GA36E|Allele_2
CCGCAAAGTC
>Contig15515|Mytilus_edulis|GA36F|Allele_1
ACGCAAAGTC
>Contig15515|Mytilus_edulis|GA36F|Allele_2
CCGCAAGGTC
>Contig15515|Mytilus_edulis|GA36M|Allele_1
ACACAAAGCC
>Contig15515|Mytilus_edulis|GA36M|Allele_2
ATAGAGGGTT
>Contig15515|Mytilus_edulis|GA36N|Allele_1
ACGCAAAGCC
>Contig15515|Mytilus_edulis|GA36N|Allele_2
CCGCAGGGTT
>Contig15520|Mytilus_trossulus|GA36K|Allele_1
AGG
>Contig15520|Mytilus_trossulus|GA36K|Allele_2
AGG
>Contig15520|Mytilus_trossulus|GA36L|Allele_1
AAG
>Contig15520|Mytilus_trossulus|GA36L|Allele_2
AGG
>Contig15520|Mytilus_galloprovincialis|GA36A|Allele_1
AGG
>Contig15520|Mytilus_galloprovincialis|GA36A|Allele_2
AGG
>Contig15520|Mytilus_galloprovincialis|GA36B|Allele_1
AGG
>Contig15520|Mytilus_galloprovincialis|GA36B|Allele_2
AGG
>Contig15520|Mytilus_galloprovincialis|GA36C|Allele_1
AGG
>Contig15520|Mytilus_galloprovincialis|GA36C|Allele_2
AGG
>Contig15520|Mytilus_galloprovincialis|GA36D|Allele_1
AGG
>Contig15520|Mytilus_galloprovincialis|GA36D|Allele_2
AGG
>Contig15520|Mytilus_edulis|GA36E|Allele_1
AGG
>Contig15520|Mytilus_edulis|GA36E|Allele_2
AGG
>Contig15520|Mytilus_edulis|GA36F|Allele_1
AAA
>Contig15520|Mytilus_edulis|GA36F|Allele_2
AGG
>Contig15520|Mytilus_edulis|GA36M|Allele_1
AAG
>Contig15520|Mytilus_edulis|GA36M|Allele_2
CGG
>Contig15520|Mytilus_edulis|GA36N|Allele_1
AGG
>Contig15520|Mytilus_edulis|GA36N|Allele_2
AGG
>Contig15528|Mytilus_trossulus|GA36K|Allele_1
ACCA
>Contig15528|Mytilus_trossulus|GA36K|Allele_2
ACTA
>Contig15528|Mytilus_trossulus|GA36L|Allele_1
ACCA
>Contig15528|Mytilus_trossulus|GA36L|Allele_2
ACTT
>Contig15528|Mytilus_galloprovincialis|GA36A|Allele_1
ACCA
>Contig15528|Mytilus_galloprovincialis|GA36A|Allele_2
ACTT
>Contig15528|Mytilus_galloprovincialis|GA36B|Allele_1
ACCA
>Contig15528|Mytilus_galloprovincialis|GA36B|Allele_2
ACTT
>Contig15528|Mytilus_galloprovincialis|GA36C|Allele_1
ACTT
>Contig15528|Mytilus_galloprovincialis|GA36C|Allele_2
ACTT
>Contig15528|Mytilus_galloprovincialis|GA36D|Allele_1
ACCA
>Contig15528|Mytilus_galloprovincialis|GA36D|Allele_2
ACTT
>Contig15528|Mytilus_edulis|GA36E|Allele_1
ACCA
>Contig15528|Mytilus_edulis|GA36E|Allele_2
ACTT
>Contig15528|Mytilus_edulis|GA36F|Allele_1
ACTT
>Contig15528|Mytilus_edulis|GA36F|Allele_2
GTTT
>Contig15528|Mytilus_edulis|GA36M|Allele_1
ACTT
>Contig15528|Mytilus_edulis|GA36M|Allele_2
ACTT
>Contig15528|Mytilus_edulis|GA36N|Allele_1
ACCA
>Contig15528|Mytilus_edulis|GA36N|Allele_2
ACTT
>Contig15541|Mytilus_trossulus|GA36K|Allele_1
CACGGGAAAA
>Contig15541|Mytilus_trossulus|GA36K|Allele_2
CACTGGAGGG
>Contig15541|Mytilus_trossulus|GA36L|Allele_1
CACGGGAGAA
>Contig15541|Mytilus_trossulus|GA36L|Allele_2
CACTGGGGAG
>Contig15541|Mytilus_galloprovincialis|GA36A|Allele_1
CACGGGAAAA
>Contig15541|Mytilus_galloprovincialis|GA36A|Allele_2
CACGGGGGAA
>Contig15541|Mytilus_galloprovincialis|GA36B|Allele_1
CACGGGAAAA
>Contig15541|Mytilus_galloprovincialis|GA36B|Allele_2
CACGGGGGAA
>Contig15541|Mytilus_galloprovincialis|GA36C|Allele_1
CACTAGAAAA
>Contig15541|Mytilus_galloprovincialis|GA36C|Allele_2
CGCTGGAGAG
>Contig15541|Mytilus_galloprovincialis|GA36D|Allele_1
CACGGGAAAA
>Contig15541|Mytilus_galloprovincialis|GA36D|Allele_2
CACTGGAGAG
>Contig15541|Mytilus_edulis|GA36E|Allele_1
CAATGGAGAG
>Contig15541|Mytilus_edulis|GA36E|Allele_2
TACTGGAGAG
>Contig15541|Mytilus_edulis|GA36F|Allele_1
CACTGAAGGG
>Contig15541|Mytilus_edulis|GA36F|Allele_2
CGCTGGAGGG
>Contig15541|Mytilus_edulis|GA36M|Allele_1
CACTGGAGAG
>Contig15541|Mytilus_edulis|GA36M|Allele_2
CGCTGGAGGG
>Contig15541|Mytilus_edulis|GA36N|Allele_1
CACTGGAGAG
>Contig15541|Mytilus_edulis|GA36N|Allele_2
CGCTGGAGGG
>Contig15544|Mytilus_trossulus|GA36K|Allele_1
ACTA
>Contig15544|Mytilus_trossulus|GA36K|Allele_2
ACTA
>Contig15544|Mytilus_trossulus|GA36L|Allele_1
ACTA
>Contig15544|Mytilus_trossulus|GA36L|Allele_2
ACTG
>Contig15544|Mytilus_galloprovincialis|GA36A|Allele_1
ACTA
>Contig15544|Mytilus_galloprovincialis|GA36A|Allele_2
ACTA
>Contig15544|Mytilus_galloprovincialis|GA36B|Allele_1
ACTA
>Contig15544|Mytilus_galloprovincialis|GA36B|Allele_2
ACTA
>Contig15544|Mytilus_galloprovincialis|GA36C|Allele_1
ACTA
>Contig15544|Mytilus_galloprovincialis|GA36C|Allele_2
CCTA
>Contig15544|Mytilus_galloprovincialis|GA36D|Allele_1
ACTA
>Contig15544|Mytilus_galloprovincialis|GA36D|Allele_2
ACTA
>Contig15544|Mytilus_edulis|GA36E|Allele_1
ACCG
>Contig15544|Mytilus_edulis|GA36E|Allele_2
ACTG
>Contig15544|Mytilus_edulis|GA36F|Allele_1
ACTA
>Contig15544|Mytilus_edulis|GA36F|Allele_2
ACTG
>Contig15544|Mytilus_edulis|GA36M|Allele_1
ACTA
>Contig15544|Mytilus_edulis|GA36M|Allele_2
ACTG
>Contig15544|Mytilus_edulis|GA36N|Allele_1
ACTG
>Contig15544|Mytilus_edulis|GA36N|Allele_2
ATTG
>Contig15558|Mytilus_trossulus|GA36K|Allele_1
GTT
>Contig15558|Mytilus_trossulus|GA36K|Allele_2
GTT
>Contig15558|Mytilus_trossulus|GA36L|Allele_1
ACT
>Contig15558|Mytilus_trossulus|GA36L|Allele_2
GTT
>Contig15558|Mytilus_galloprovincialis|GA36A|Allele_1
GTT
>Contig15558|Mytilus_galloprovincialis|GA36A|Allele_2
GTT
>Contig15558|Mytilus_galloprovincialis|GA36B|Allele_1
GTT
>Contig15558|Mytilus_galloprovincialis|GA36B|Allele_2
GTT
>Contig15558|Mytilus_galloprovincialis|GA36C|Allele_1
GTT
>Contig15558|Mytilus_galloprovincialis|GA36C|Allele_2
GTT
>Contig15558|Mytilus_galloprovincialis|GA36D|Allele_1
GTT
>Contig15558|Mytilus_galloprovincialis|GA36D|Allele_2
GTT
>Contig15558|Mytilus_edulis|GA36E|Allele_1
ACT
>Contig15558|Mytilus_edulis|GA36E|Allele_2
ACT
>Contig15558|Mytilus_edulis|GA36F|Allele_1
ACC
>Contig15558|Mytilus_edulis|GA36F|Allele_2
GTT
>Contig15558|Mytilus_edulis|GA36M|Allele_1
ACT
>Contig15558|Mytilus_edulis|GA36M|Allele_2
ACT
>Contig15558|Mytilus_edulis|GA36N|Allele_1
ACT
>Contig15558|Mytilus_edulis|GA36N|Allele_2
ACT
>Contig1556|Mytilus_trossulus|GA36K|Allele_1
AAGTAATACT
>Contig1556|Mytilus_trossulus|GA36K|Allele_2
AGGTGATACT
>Contig1556|Mytilus_trossulus|GA36L|Allele_1
AAATAATACC
>Contig1556|Mytilus_trossulus|GA36L|Allele_2
AAGTGATACT
>Contig1556|Mytilus_galloprovincialis|GA36A|Allele_1
AAGTAATACT
>Contig1556|Mytilus_galloprovincialis|GA36A|Allele_2
AGGTACTACT
>Contig1556|Mytilus_galloprovincialis|GA36B|Allele_1
AAGTAATACT
>Contig1556|Mytilus_galloprovincialis|GA36B|Allele_2
AAGTGATACT
>Contig1556|Mytilus_galloprovincialis|GA36C|Allele_1
AAGTAATACT
>Contig1556|Mytilus_galloprovincialis|GA36C|Allele_2
AAGTAATTCT
>Contig1556|Mytilus_galloprovincialis|GA36D|Allele_1
AAGTAATACT
>Contig1556|Mytilus_galloprovincialis|GA36D|Allele_2
AAGTGATACT
>Contig1556|Mytilus_edulis|GA36E|Allele_1
GAACAATACC
>Contig1556|Mytilus_edulis|GA36E|Allele_2
GAACAATACC
>Contig1556|Mytilus_edulis|GA36F|Allele_1
AAACAACACC
>Contig1556|Mytilus_edulis|GA36F|Allele_2
GAACAATAGC
>Contig1556|Mytilus_edulis|GA36M|Allele_1
GAACAATACC
>Contig1556|Mytilus_edulis|GA36M|Allele_2
GAACAATACC
>Contig1556|Mytilus_edulis|GA36N|Allele_1
GAACAATACC
>Contig1556|Mytilus_edulis|GA36N|Allele_2
GAATAATACC
>Contig15584|Mytilus_trossulus|GA36K|Allele_1
AA
>Contig15584|Mytilus_trossulus|GA36K|Allele_2
AA
>Contig15584|Mytilus_trossulus|GA36L|Allele_1
AA
>Contig15584|Mytilus_trossulus|GA36L|Allele_2
AA
>Contig15584|Mytilus_galloprovincialis|GA36A|Allele_1
AA
>Contig15584|Mytilus_galloprovincialis|GA36A|Allele_2
AA
>Contig15584|Mytilus_galloprovincialis|GA36B|Allele_1
AA
>Contig15584|Mytilus_galloprovincialis|GA36B|Allele_2
AA
>Contig15584|Mytilus_galloprovincialis|GA36C|Allele_1
AA
>Contig15584|Mytilus_galloprovincialis|GA36C|Allele_2
AA
>Contig15584|Mytilus_galloprovincialis|GA36D|Allele_1
AA
>Contig15584|Mytilus_galloprovincialis|GA36D|Allele_2
AA
>Contig15584|Mytilus_edulis|GA36E|Allele_1
AA
>Contig15584|Mytilus_edulis|GA36E|Allele_2
AA
>Contig15584|Mytilus_edulis|GA36F|Allele_1
AA
>Contig15584|Mytilus_edulis|GA36F|Allele_2
AA
>Contig15584|Mytilus_edulis|GA36M|Allele_1
AA
>Contig15584|Mytilus_edulis|GA36M|Allele_2
AG
>Contig15584|Mytilus_edulis|GA36N|Allele_1
AA
>Contig15584|Mytilus_edulis|GA36N|Allele_2
GA
>Contig15594|Mytilus_trossulus|GA36K|Allele_1
TTCCCAGCTTTAAGCGTGCA
>Contig15594|Mytilus_trossulus|GA36K|Allele_2
TTTTCAGCTTTAAGCGTGTA
>Contig15594|Mytilus_trossulus|GA36L|Allele_1
TTCTCAGCATCAAGCGTGTA
>Contig15594|Mytilus_trossulus|GA36L|Allele_2
TTTTCAGCTTTAAGCGTGTA
>Contig15594|Mytilus_galloprovincialis|GA36A|Allele_1
TTCCCAGCTCCAAGCGTACA
>Contig15594|Mytilus_galloprovincialis|GA36A|Allele_2
TTCTCAGCTTTAAGCGTGCA
>Contig15594|Mytilus_galloprovincialis|GA36B|Allele_1
TTCTAAGCATCAAGCATGCA
>Contig15594|Mytilus_galloprovincialis|GA36B|Allele_2
TTCTCAGTTTCAAGCGTGTA
>Contig15594|Mytilus_galloprovincialis|GA36C|Allele_1
TCCTCAACTTCAAGCGTACA
>Contig15594|Mytilus_galloprovincialis|GA36C|Allele_2
TTCTCAACTTCAAGTGTGTA
>Contig15594|Mytilus_galloprovincialis|GA36D|Allele_1
TTCCCAGCTCCAAGCGTACA
>Contig15594|Mytilus_galloprovincialis|GA36D|Allele_2
TTCCCAGCTTCAAGCGTGCA
>Contig15594|Mytilus_edulis|GA36E|Allele_1
ACCTCAACTTCAAGCGTACA
>Contig15594|Mytilus_edulis|GA36E|Allele_2
TTCTCAGCTTCGAGTGTACA
>Contig15594|Mytilus_edulis|GA36F|Allele_1
ATCTCAACTTCAAACGTACA
>Contig15594|Mytilus_edulis|GA36F|Allele_2
TTTTCAGCTTTGCGCGTGTA
>Contig15594|Mytilus_edulis|GA36M|Allele_1
TTCTCAACTTCAAGCGCACA
>Contig15594|Mytilus_edulis|GA36M|Allele_2
TTTTCAACTTCAAGTGTGCT
>Contig15594|Mytilus_edulis|GA36N|Allele_1
TCCTCAACTTCAAGCGTACA
>Contig15594|Mytilus_edulis|GA36N|Allele_2
TTCTCGGCTTCAAGCGTGCA
>Contig15601|Mytilus_trossulus|GA36K|Allele_1
CTGACACCACCCCCTCTCTAAGAG
>Contig15601|Mytilus_trossulus|GA36K|Allele_2
TTGATACCTCTTTTTTTCTTAGCG
>Contig15601|Mytilus_trossulus|GA36L|Allele_1
CCGATACCTCCTTCTCTCTTAGAG
>Contig15601|Mytilus_trossulus|GA36L|Allele_2
TTGATACTTCTTTTTCTTTTGGAT
>Contig15601|Mytilus_galloprovincialis|GA36A|Allele_1
CCGATACTTCCCTTTCTCTTGGAG
>Contig15601|Mytilus_galloprovincialis|GA36A|Allele_2
TTGATACTTCCTTTTCTCTTGGCT
>Contig15601|Mytilus_galloprovincialis|GA36B|Allele_1
CCGATACCTCCCCCTCCCCAAAAG
>Contig15601|Mytilus_galloprovincialis|GA36B|Allele_2
CTGATACTTCTCTTTCTTTTGGCG
>Contig15601|Mytilus_galloprovincialis|GA36C|Allele_1
CTGATACCTCCCCCTCCCTAAGAG
>Contig15601|Mytilus_galloprovincialis|GA36C|Allele_2
CTGATACCTCTTTTTCTCTAAGAG
>Contig15601|Mytilus_galloprovincialis|GA36D|Allele_1
CCGATAACTCCCCCTCTCCAAGAG
>Contig15601|Mytilus_galloprovincialis|GA36D|Allele_2
CTGATACCTTTTTTTCTTTTAGCG
>Contig15601|Mytilus_edulis|GA36E|Allele_1
CCGATAACTCCCCCTCTCCAAGAG
>Contig15601|Mytilus_edulis|GA36E|Allele_2
CTGATACCTCTTTTTCTTTTGGCG
>Contig15601|Mytilus_edulis|GA36F|Allele_1
CTAATACCTCTCCCTCCTCAAGAG
>Contig15601|Mytilus_edulis|GA36F|Allele_2
CTGATACCTCTCCCTCTTCAAGAG
>Contig15601|Mytilus_edulis|GA36M|Allele_1
CTGATACCACCCCCTCCCCAAGAG
>Contig15601|Mytilus_edulis|GA36M|Allele_2
CTGGTACTTCTTTTTCTTTTGGAG
>Contig15601|Mytilus_edulis|GA36N|Allele_1
CTAACACCACCTTCCCTCTTGGAG
>Contig15601|Mytilus_edulis|GA36N|Allele_2
CTAATTCCTCTTTTTTTCTTGGCG
>Contig15606|Mytilus_trossulus|GA36K|Allele_1
ACTACCTCAGCT
>Contig15606|Mytilus_trossulus|GA36K|Allele_2
ACTACCTCAGCT
>Contig15606|Mytilus_trossulus|GA36L|Allele_1
ACTACCTTAGCC
>Contig15606|Mytilus_trossulus|GA36L|Allele_2
ACTACCTTAGCC
>Contig15606|Mytilus_galloprovincialis|GA36A|Allele_1
ACCACCTTAACC
>Contig15606|Mytilus_galloprovincialis|GA36A|Allele_2
GCTACCTTAGCC
>Contig15606|Mytilus_galloprovincialis|GA36B|Allele_1
ACTACCTCAGCT
>Contig15606|Mytilus_galloprovincialis|GA36B|Allele_2
GCTACCTCAGCT
>Contig15606|Mytilus_galloprovincialis|GA36C|Allele_1
GCTACCTCAGCT
>Contig15606|Mytilus_galloprovincialis|GA36C|Allele_2
GCTACCTCAGCT
>Contig15606|Mytilus_galloprovincialis|GA36D|Allele_1
GCTACCTCAGCT
>Contig15606|Mytilus_galloprovincialis|GA36D|Allele_2
GCTACCTCAGCT
>Contig15606|Mytilus_edulis|GA36E|Allele_1
ACTACCTCAGCC
>Contig15606|Mytilus_edulis|GA36E|Allele_2
GCTACCTTAGCT
>Contig15606|Mytilus_edulis|GA36F|Allele_1
ACTGACATAGCT
>Contig15606|Mytilus_edulis|GA36F|Allele_2
ACTGACATAGCT
>Contig15606|Mytilus_edulis|GA36M|Allele_1
GATACCTCAACC
>Contig15606|Mytilus_edulis|GA36M|Allele_2
GCTACCTTAGTT
>Contig15606|Mytilus_edulis|GA36N|Allele_1
ACTAACATAGCC
>Contig15606|Mytilus_edulis|GA36N|Allele_2
GCTGCTATCGCT
>Contig15610|Mytilus_trossulus|GA36K|Allele_1
CCTCTCC
>Contig15610|Mytilus_trossulus|GA36K|Allele_2
CGTCTCC
>Contig15610|Mytilus_trossulus|GA36L|Allele_1
CCTCTCC
>Contig15610|Mytilus_trossulus|GA36L|Allele_2
CCTTTCC
>Contig15610|Mytilus_galloprovincialis|GA36A|Allele_1
CCTCACC
>Contig15610|Mytilus_galloprovincialis|GA36A|Allele_2
CCTCTCC
>Contig15610|Mytilus_galloprovincialis|GA36B|Allele_1
CCACTCC
>Contig15610|Mytilus_galloprovincialis|GA36B|Allele_2
CGTTTTC
>Contig15610|Mytilus_galloprovincialis|GA36C|Allele_1
CCTCTCC
>Contig15610|Mytilus_galloprovincialis|GA36C|Allele_2
CGTCTCC
>Contig15610|Mytilus_galloprovincialis|GA36D|Allele_1
CCTCTCC
>Contig15610|Mytilus_galloprovincialis|GA36D|Allele_2
CCTCTCC
>Contig15610|Mytilus_edulis|GA36E|Allele_1
CCTCTCC
>Contig15610|Mytilus_edulis|GA36E|Allele_2
TGTCTCC
>Contig15610|Mytilus_edulis|GA36F|Allele_1
CCTTTCC
>Contig15610|Mytilus_edulis|GA36F|Allele_2
CCTTTCC
>Contig15610|Mytilus_edulis|GA36M|Allele_1
CCTCTCA
>Contig15610|Mytilus_edulis|GA36M|Allele_2
CCTCTCC
>Contig15610|Mytilus_edulis|GA36N|Allele_1
CCTCTCC
>Contig15610|Mytilus_edulis|GA36N|Allele_2
CCTCTCC
>Contig15623|Mytilus_trossulus|GA36K|Allele_1
TATG
>Contig15623|Mytilus_trossulus|GA36K|Allele_2
TATG
>Contig15623|Mytilus_trossulus|GA36L|Allele_1
TATG
>Contig15623|Mytilus_trossulus|GA36L|Allele_2
TATG
>Contig15623|Mytilus_galloprovincialis|GA36A|Allele_1
TATG
>Contig15623|Mytilus_galloprovincialis|GA36A|Allele_2
TATG
>Contig15623|Mytilus_galloprovincialis|GA36B|Allele_1
TATG
>Contig15623|Mytilus_galloprovincialis|GA36B|Allele_2
TATG
>Contig15623|Mytilus_galloprovincialis|GA36C|Allele_1
TATG
>Contig15623|Mytilus_galloprovincialis|GA36C|Allele_2
TATG
>Contig15623|Mytilus_galloprovincialis|GA36D|Allele_1
TATG
>Contig15623|Mytilus_galloprovincialis|GA36D|Allele_2
TATG
>Contig15623|Mytilus_edulis|GA36E|Allele_1
CATA
>Contig15623|Mytilus_edulis|GA36E|Allele_2
TTTG
>Contig15623|Mytilus_edulis|GA36F|Allele_1
TATG
>Contig15623|Mytilus_edulis|GA36F|Allele_2
TATG
>Contig15623|Mytilus_edulis|GA36M|Allele_1
TAAG
>Contig15623|Mytilus_edulis|GA36M|Allele_2
TATG
>Contig15623|Mytilus_edulis|GA36N|Allele_1
TAAG
>Contig15623|Mytilus_edulis|GA36N|Allele_2
TATG
>Contig15632|Mytilus_trossulus|GA36K|Allele_1
CAGAT
>Contig15632|Mytilus_trossulus|GA36K|Allele_2
CGGAT
>Contig15632|Mytilus_trossulus|GA36L|Allele_1
CAGAT
>Contig15632|Mytilus_trossulus|GA36L|Allele_2
CGGGT
>Contig15632|Mytilus_galloprovincialis|GA36A|Allele_1
CAAAT
>Contig15632|Mytilus_galloprovincialis|GA36A|Allele_2
CAGAT
>Contig15632|Mytilus_galloprovincialis|GA36B|Allele_1
CAGAT
>Contig15632|Mytilus_galloprovincialis|GA36B|Allele_2
CGGAT
>Contig15632|Mytilus_galloprovincialis|GA36C|Allele_1
CGGAT
>Contig15632|Mytilus_galloprovincialis|GA36C|Allele_2
CGGAT
>Contig15632|Mytilus_galloprovincialis|GA36D|Allele_1
CGGAT
>Contig15632|Mytilus_galloprovincialis|GA36D|Allele_2
TGGAT
>Contig15632|Mytilus_edulis|GA36E|Allele_1
CAGAT
>Contig15632|Mytilus_edulis|GA36E|Allele_2
CGGGT
>Contig15632|Mytilus_edulis|GA36F|Allele_1
CAGAT
>Contig15632|Mytilus_edulis|GA36F|Allele_2
CAGAT
>Contig15632|Mytilus_edulis|GA36M|Allele_1
CAGAT
>Contig15632|Mytilus_edulis|GA36M|Allele_2
CAGAT
>Contig15632|Mytilus_edulis|GA36N|Allele_1
CAGAC
>Contig15632|Mytilus_edulis|GA36N|Allele_2
CAGAT
>Contig1565|Mytilus_trossulus|GA36K|Allele_1
TGAC
>Contig1565|Mytilus_trossulus|GA36K|Allele_2
TGAT
>Contig1565|Mytilus_trossulus|GA36L|Allele_1
TGAC
>Contig1565|Mytilus_trossulus|GA36L|Allele_2
TGGC
>Contig1565|Mytilus_galloprovincialis|GA36A|Allele_1
GGAC
>Contig1565|Mytilus_galloprovincialis|GA36A|Allele_2
TGAC
>Contig1565|Mytilus_galloprovincialis|GA36B|Allele_1
GGAC
>Contig1565|Mytilus_galloprovincialis|GA36B|Allele_2
GGGT
>Contig1565|Mytilus_galloprovincialis|GA36C|Allele_1
GGAC
>Contig1565|Mytilus_galloprovincialis|GA36C|Allele_2
GGAC
>Contig1565|Mytilus_galloprovincialis|GA36D|Allele_1
GGAC
>Contig1565|Mytilus_galloprovincialis|GA36D|Allele_2
GGAT
>Contig1565|Mytilus_edulis|GA36E|Allele_1
GGAC
>Contig1565|Mytilus_edulis|GA36E|Allele_2
GGAC
>Contig1565|Mytilus_edulis|GA36F|Allele_1
GGAC
>Contig1565|Mytilus_edulis|GA36F|Allele_2
GGAC
>Contig1565|Mytilus_edulis|GA36M|Allele_1
GGAC
>Contig1565|Mytilus_edulis|GA36M|Allele_2
GGAT
>Contig1565|Mytilus_edulis|GA36N|Allele_1
GAAC
>Contig1565|Mytilus_edulis|GA36N|Allele_2
TGAC
>Contig15660|Mytilus_trossulus|GA36K|Allele_1
AACCA
>Contig15660|Mytilus_trossulus|GA36K|Allele_2
ATCCA
>Contig15660|Mytilus_trossulus|GA36L|Allele_1
AACAA
>Contig15660|Mytilus_trossulus|GA36L|Allele_2
ATCCG
>Contig15660|Mytilus_galloprovincialis|GA36A|Allele_1
AACCA
>Contig15660|Mytilus_galloprovincialis|GA36A|Allele_2
ATCCA
>Contig15660|Mytilus_galloprovincialis|GA36B|Allele_1
AACAA
>Contig15660|Mytilus_galloprovincialis|GA36B|Allele_2
CTCCA
>Contig15660|Mytilus_galloprovincialis|GA36C|Allele_1
AACCA
>Contig15660|Mytilus_galloprovincialis|GA36C|Allele_2
AACCA
>Contig15660|Mytilus_galloprovincialis|GA36D|Allele_1
AACAA
>Contig15660|Mytilus_galloprovincialis|GA36D|Allele_2
AACCG
>Contig15660|Mytilus_edulis|GA36E|Allele_1
AACCA
>Contig15660|Mytilus_edulis|GA36E|Allele_2
ATCCA
>Contig15660|Mytilus_edulis|GA36F|Allele_1
AACCA
>Contig15660|Mytilus_edulis|GA36F|Allele_2
ATCCG
>Contig15660|Mytilus_edulis|GA36M|Allele_1
AACCA
>Contig15660|Mytilus_edulis|GA36M|Allele_2
ATTCA
>Contig15660|Mytilus_edulis|GA36N|Allele_1
AACAA
>Contig15660|Mytilus_edulis|GA36N|Allele_2
ATCCG
>Contig15690|Mytilus_trossulus|GA36K|Allele_1
CCACCAAAGCG
>Contig15690|Mytilus_trossulus|GA36K|Allele_2
TCGCCCAGGCG
>Contig15690|Mytilus_trossulus|GA36L|Allele_1
CCACCCAGACG
>Contig15690|Mytilus_trossulus|GA36L|Allele_2
TCGCCCTGGTG
>Contig15690|Mytilus_galloprovincialis|GA36A|Allele_1
CCGCCAAGGCG
>Contig15690|Mytilus_galloprovincialis|GA36A|Allele_2
CCGCCAAGGCG
>Contig15690|Mytilus_galloprovincialis|GA36B|Allele_1
CCGCCAAGACA
>Contig15690|Mytilus_galloprovincialis|GA36B|Allele_2
CCGCCCTGGTG
>Contig15690|Mytilus_galloprovincialis|GA36C|Allele_1
CCGCCAAGGCG
>Contig15690|Mytilus_galloprovincialis|GA36C|Allele_2
TCGCCAAGGCG
>Contig15690|Mytilus_galloprovincialis|GA36D|Allele_1
CCGCCCAGACG
>Contig15690|Mytilus_galloprovincialis|GA36D|Allele_2
TGGTCCTGGCG
>Contig15690|Mytilus_edulis|GA36E|Allele_1
CCGCCAAAGCG
>Contig15690|Mytilus_edulis|GA36E|Allele_2
CCGCCAAAGCG
>Contig15690|Mytilus_edulis|GA36F|Allele_1
CCGCCAAAGCG
>Contig15690|Mytilus_edulis|GA36F|Allele_2
CCGCCAAGGCG
>Contig15690|Mytilus_edulis|GA36M|Allele_1
CCACCAAAGCG
>Contig15690|Mytilus_edulis|GA36M|Allele_2
TGGTTCAGGCG
>Contig15690|Mytilus_edulis|GA36N|Allele_1
CCGCCCTGACG
>Contig15690|Mytilus_edulis|GA36N|Allele_2
CCGCCCTGACG
>Contig15702|Mytilus_trossulus|GA36K|Allele_1
TCGAAGAGAAC
>Contig15702|Mytilus_trossulus|GA36K|Allele_2
TCGGAGAGAGT
>Contig15702|Mytilus_trossulus|GA36L|Allele_1
TCGAAGAGAGT
>Contig15702|Mytilus_trossulus|GA36L|Allele_2
TCGGAGAGAGT
>Contig15702|Mytilus_galloprovincialis|GA36A|Allele_1
TCAGAGAAAGT
>Contig15702|Mytilus_galloprovincialis|GA36A|Allele_2
TTGGAGAGAGT
>Contig15702|Mytilus_galloprovincialis|GA36B|Allele_1
TCAAAGAGAAT
>Contig15702|Mytilus_galloprovincialis|GA36B|Allele_2
TCGGAGAGAGT
>Contig15702|Mytilus_galloprovincialis|GA36C|Allele_1
TTGAAGAAAGT
>Contig15702|Mytilus_galloprovincialis|GA36C|Allele_2
TTGGAGAGAGT
>Contig15702|Mytilus_galloprovincialis|GA36D|Allele_1
TCGAAGAGAGT
>Contig15702|Mytilus_galloprovincialis|GA36D|Allele_2
TTGAAGAGAGT
>Contig15702|Mytilus_edulis|GA36E|Allele_1
TCGAAGAGAGT
>Contig15702|Mytilus_edulis|GA36E|Allele_2
TTGGAGAGAGT
>Contig15702|Mytilus_edulis|GA36F|Allele_1
GCGGAGAGAGT
>Contig15702|Mytilus_edulis|GA36F|Allele_2
TCGGAGAGGGT
>Contig15702|Mytilus_edulis|GA36M|Allele_1
TCGGAAGGAGC
>Contig15702|Mytilus_edulis|GA36M|Allele_2
TCGGGGGGAGT
>Contig15702|Mytilus_edulis|GA36N|Allele_1
TCGGAGAGAGC
>Contig15702|Mytilus_edulis|GA36N|Allele_2
TCGGAGGGAGT
>Contig15711|Mytilus_trossulus|GA36K|Allele_1
TAATTAAA
>Contig15711|Mytilus_trossulus|GA36K|Allele_2
TAATTAGA
>Contig15711|Mytilus_trossulus|GA36L|Allele_1
GAATAGGA
>Contig15711|Mytilus_trossulus|GA36L|Allele_2
GAATAGGA
>Contig15711|Mytilus_galloprovincialis|GA36A|Allele_1
TAATTAGA
>Contig15711|Mytilus_galloprovincialis|GA36A|Allele_2
TAATTAGA
>Contig15711|Mytilus_galloprovincialis|GA36B|Allele_1
TAATTAAA
>Contig15711|Mytilus_galloprovincialis|GA36B|Allele_2
TACTTGGA
>Contig15711|Mytilus_galloprovincialis|GA36C|Allele_1
TAAATAAA
>Contig15711|Mytilus_galloprovincialis|GA36C|Allele_2
TAATTAGA
>Contig15711|Mytilus_galloprovincialis|GA36D|Allele_1
TAATTAGA
>Contig15711|Mytilus_galloprovincialis|GA36D|Allele_2
TGATTAGA
>Contig15711|Mytilus_edulis|GA36E|Allele_1
TACTTGGA
>Contig15711|Mytilus_edulis|GA36E|Allele_2
TACTTGGA
>Contig15711|Mytilus_edulis|GA36F|Allele_1
TAATTAGA
>Contig15711|Mytilus_edulis|GA36F|Allele_2
TAATTGGA
>Contig15711|Mytilus_edulis|GA36M|Allele_1
TAATTAGA
>Contig15711|Mytilus_edulis|GA36M|Allele_2
TAATTGGA
>Contig15711|Mytilus_edulis|GA36N|Allele_1
GAATAAGA
>Contig15711|Mytilus_edulis|GA36N|Allele_2
TAATTGGG
>Contig15715|Mytilus_trossulus|GA36K|Allele_1
TCTCTAGTAACCACGCTTAAAAT
>Contig15715|Mytilus_trossulus|GA36K|Allele_2
TTTCTAGTTGCTGTTCTTTAGGT
>Contig15715|Mytilus_trossulus|GA36L|Allele_1
TCTCTAGTAGCTACGCTTTAAAT
>Contig15715|Mytilus_trossulus|GA36L|Allele_2
TTTCTCGTTGCTGTTCTTTAAGT
>Contig15715|Mytilus_galloprovincialis|GA36A|Allele_1
TCTCTAGTAACCGTGCTTAAGAT
>Contig15715|Mytilus_galloprovincialis|GA36A|Allele_2
TTTCTAGTAACCGTGCTTAAGAT
>Contig15715|Mytilus_galloprovincialis|GA36B|Allele_1
TCTCTAGTAACCACGCTTAAAAT
>Contig15715|Mytilus_galloprovincialis|GA36B|Allele_2
TCTCTAGTTGCTGTTCTTTAGGT
>Contig15715|Mytilus_galloprovincialis|GA36C|Allele_1
CCTCTAGTAACCGTGCTTAAGAT
>Contig15715|Mytilus_galloprovincialis|GA36C|Allele_2
TCTCTAGTAACCGTGCTTAAGAT
>Contig15715|Mytilus_galloprovincialis|GA36D|Allele_1
TCTCTAGTAACCGTGCTTAAGAT
>Contig15715|Mytilus_galloprovincialis|GA36D|Allele_2
TCTCTAGTAACCGTGCTTAAGAT
>Contig15715|Mytilus_edulis|GA36E|Allele_1
TTTCACATAACCGTGCCGAAGAA
>Contig15715|Mytilus_edulis|GA36E|Allele_2
TTTCACGTAACCGTGCCTAAGAT
>Contig15715|Mytilus_edulis|GA36F|Allele_1
TTCCACGGAACCGTGCCGAAGAA
>Contig15715|Mytilus_edulis|GA36F|Allele_2
TTTTACGTAACCGTGCCTAAGAT
>Contig15715|Mytilus_edulis|GA36M|Allele_1
TTTCACGTAACCGTGCCTAAGAT
>Contig15715|Mytilus_edulis|GA36M|Allele_2
TTTCACGTAACCGTGTTTAAGAT
>Contig15715|Mytilus_edulis|GA36N|Allele_1
TTTCACAGAACCGTGCCTAAAAA
>Contig15715|Mytilus_edulis|GA36N|Allele_2
TTTCTCGTAATCGTGCCTACGAT
>Contig15716|Mytilus_trossulus|GA36K|Allele_1
GCTTAGG
>Contig15716|Mytilus_trossulus|GA36K|Allele_2
GCTTAGG
>Contig15716|Mytilus_trossulus|GA36L|Allele_1
GCTTAAG
>Contig15716|Mytilus_trossulus|GA36L|Allele_2
GCTTAGG
>Contig15716|Mytilus_galloprovincialis|GA36A|Allele_1
GCTTAGG
>Contig15716|Mytilus_galloprovincialis|GA36A|Allele_2
GCTTAGG
>Contig15716|Mytilus_galloprovincialis|GA36B|Allele_1
GCTTGGG
>Contig15716|Mytilus_galloprovincialis|GA36B|Allele_2
GCTTGGG
>Contig15716|Mytilus_galloprovincialis|GA36C|Allele_1
GCTTAGG
>Contig15716|Mytilus_galloprovincialis|GA36C|Allele_2
GCTTAGG
>Contig15716|Mytilus_galloprovincialis|GA36D|Allele_1
GCTTAGG
>Contig15716|Mytilus_galloprovincialis|GA36D|Allele_2
GCTTGGG
>Contig15716|Mytilus_edulis|GA36E|Allele_1
ACTTAGG
>Contig15716|Mytilus_edulis|GA36E|Allele_2
ACTTAGG
>Contig15716|Mytilus_edulis|GA36F|Allele_1
GCATAAG
>Contig15716|Mytilus_edulis|GA36F|Allele_2
GCTTAGG
>Contig15716|Mytilus_edulis|GA36M|Allele_1
ACTGAGG
>Contig15716|Mytilus_edulis|GA36M|Allele_2
GTTTGGG
>Contig15716|Mytilus_edulis|GA36N|Allele_1
GCTTGGA
>Contig15716|Mytilus_edulis|GA36N|Allele_2
GCTTGGG
>Contig157253|Mytilus_trossulus|GA36K|Allele_1
GTA
>Contig157253|Mytilus_trossulus|GA36K|Allele_2
GTA
>Contig157253|Mytilus_trossulus|GA36L|Allele_1
GGA
>Contig157253|Mytilus_trossulus|GA36L|Allele_2
GTA
>Contig157253|Mytilus_galloprovincialis|GA36A|Allele_1
GTA
>Contig157253|Mytilus_galloprovincialis|GA36A|Allele_2
GTA
>Contig157253|Mytilus_galloprovincialis|GA36B|Allele_1
GTA
>Contig157253|Mytilus_galloprovincialis|GA36B|Allele_2
GTA
>Contig157253|Mytilus_galloprovincialis|GA36C|Allele_1
GGA
>Contig157253|Mytilus_galloprovincialis|GA36C|Allele_2
GTA
>Contig157253|Mytilus_galloprovincialis|GA36D|Allele_1
AGA
>Contig157253|Mytilus_galloprovincialis|GA36D|Allele_2
GTA
>Contig157253|Mytilus_edulis|GA36E|Allele_1
GGA
>Contig157253|Mytilus_edulis|GA36E|Allele_2
GGA
>Contig157253|Mytilus_edulis|GA36F|Allele_1
GGA
>Contig157253|Mytilus_edulis|GA36F|Allele_2
GGT
>Contig157253|Mytilus_edulis|GA36M|Allele_1
GGA
>Contig157253|Mytilus_edulis|GA36M|Allele_2
GGA
>Contig157253|Mytilus_edulis|GA36N|Allele_1
GGA
>Contig157253|Mytilus_edulis|GA36N|Allele_2
GGA
>Contig15758|Mytilus_trossulus|GA36K|Allele_1
TTACACAACTTTGAGTGA
>Contig15758|Mytilus_trossulus|GA36K|Allele_2
TTACGCAACTTTGGGTGA
>Contig15758|Mytilus_trossulus|GA36L|Allele_1
TCACACAACTATGAGGAA
>Contig15758|Mytilus_trossulus|GA36L|Allele_2
TTACACGGCTTTTGGTGG
>Contig15758|Mytilus_galloprovincialis|GA36A|Allele_1
TTACACAACTTTGAGTGA
>Contig15758|Mytilus_galloprovincialis|GA36A|Allele_2
TTACGCAACTTTGGGTGA
>Contig15758|Mytilus_galloprovincialis|GA36B|Allele_1
TTACACAACTTTGAGTGA
>Contig15758|Mytilus_galloprovincialis|GA36B|Allele_2
TTACGCAACTTTGGGTGA
>Contig15758|Mytilus_galloprovincialis|GA36C|Allele_1
TTACGCAACTTTGGGTGA
>Contig15758|Mytilus_galloprovincialis|GA36C|Allele_2
TTACGCAACTTTGGGTGA
>Contig15758|Mytilus_galloprovincialis|GA36D|Allele_1
TCAAACAAACTAGGGGAA
>Contig15758|Mytilus_galloprovincialis|GA36D|Allele_2
TTACGTGGCTTTTGTTGG
>Contig15758|Mytilus_edulis|GA36E|Allele_1
TCAAATGGCCAATGTGAG
>Contig15758|Mytilus_edulis|GA36E|Allele_2
TCAAATGGCTTTTGTGAG
>Contig15758|Mytilus_edulis|GA36F|Allele_1
CCAAATGGCCTATGTGAG
>Contig15758|Mytilus_edulis|GA36F|Allele_2
TCGAATGGCCTATGTGAG
>Contig15758|Mytilus_edulis|GA36M|Allele_1
TCGAATGGCCTATGTGAG
>Contig15758|Mytilus_edulis|GA36M|Allele_2
TCGAATGGCCTATGTGAG
>Contig15758|Mytilus_edulis|GA36N|Allele_1
TCAAATAACCAATGTGAG
>Contig15758|Mytilus_edulis|GA36N|Allele_2
TCGAATGGCTTTTGTGAG
>Contig15795|Mytilus_trossulus|GA36K|Allele_1
TGGGTAGGTACGTGACAAAGGAAAG
>Contig15795|Mytilus_trossulus|GA36K|Allele_2
TGGGTAGGTATGTGACAAGGGAAAG
>Contig15795|Mytilus_trossulus|GA36L|Allele_1
TGGGTAAGTACGTGACAAAGGAAAA
>Contig15795|Mytilus_trossulus|GA36L|Allele_2
TGGGTAGGTGTGTGACAAAGGGCGG
>Contig15795|Mytilus_galloprovincialis|GA36A|Allele_1
TGGGAAGGTATGTGACAAAAGAAAA
>Contig15795|Mytilus_galloprovincialis|GA36A|Allele_2
TGGGTGGGTATGTGACAAGGGACGG
>Contig15795|Mytilus_galloprovincialis|GA36B|Allele_1
TGGGAAGGTACGTGACAAAGGAAAG
>Contig15795|Mytilus_galloprovincialis|GA36B|Allele_2
TGGGTAGGTATGTGACAAGGGACAG
>Contig15795|Mytilus_galloprovincialis|GA36C|Allele_1
TGGGTAAGTACGCGACAAAGAAAAA
>Contig15795|Mytilus_galloprovincialis|GA36C|Allele_2
TGGGTAGGTACGTGACAAAGGAAAG
>Contig15795|Mytilus_galloprovincialis|GA36D|Allele_1
CGGGTAGGTACGCGACAAAGGAAAG
>Contig15795|Mytilus_galloprovincialis|GA36D|Allele_2
TGGGTAGGTATGTGACAAGGGAAAG
>Contig15795|Mytilus_edulis|GA36E|Allele_1
TAAATAGGCGCATAAATTGGGAAAG
>Contig15795|Mytilus_edulis|GA36E|Allele_2
TGGGTAGGCGCATGAATTGGGGAGG
>Contig15795|Mytilus_edulis|GA36F|Allele_1
TGGGTAGGTGCATGAATTGGGGAAG
>Contig15795|Mytilus_edulis|GA36F|Allele_2
TGGGTAGGTGCGTGACTTGGGGAAG
>Contig15795|Mytilus_edulis|GA36M|Allele_1
TGGGTAGACGCATGAATTGGGGAAA
>Contig15795|Mytilus_edulis|GA36M|Allele_2
TGGGTAGGTGCATGAATTGGGGAGG
>Contig15795|Mytilus_edulis|GA36N|Allele_1
TAGGTAGGCGCATGAATTGGGAAAA
>Contig15795|Mytilus_edulis|GA36N|Allele_2
TGGGTAGGTGCATGCCTTGGGGAAA
>Contig15867|Mytilus_trossulus|GA36K|Allele_1
GTGAAATATT
>Contig15867|Mytilus_trossulus|GA36K|Allele_2
GTGAGATATT
>Contig15867|Mytilus_trossulus|GA36L|Allele_1
GTAAGATATT
>Contig15867|Mytilus_trossulus|GA36L|Allele_2
GTGGGCTATT
>Contig15867|Mytilus_galloprovincialis|GA36A|Allele_1
GTGAGACACT
>Contig15867|Mytilus_galloprovincialis|GA36A|Allele_2
GTGAGACACT
>Contig15867|Mytilus_galloprovincialis|GA36B|Allele_1
ATGAGATACT
>Contig15867|Mytilus_galloprovincialis|GA36B|Allele_2
GTGAGATATT
>Contig15867|Mytilus_galloprovincialis|GA36C|Allele_1
GTGAGATACT
>Contig15867|Mytilus_galloprovincialis|GA36C|Allele_2
GTGAGATACT
>Contig15867|Mytilus_galloprovincialis|GA36D|Allele_1
GTGAAATACT
>Contig15867|Mytilus_galloprovincialis|GA36D|Allele_2
GTGAGATATT
>Contig15867|Mytilus_edulis|GA36E|Allele_1
GCAAAATATT
>Contig15867|Mytilus_edulis|GA36E|Allele_2
GTGGGCTCTT
>Contig15867|Mytilus_edulis|GA36F|Allele_1
GTAGGCTCTT
>Contig15867|Mytilus_edulis|GA36F|Allele_2
GTAGGCTCTT
>Contig15867|Mytilus_edulis|GA36M|Allele_1
GTAGGCTCTC
>Contig15867|Mytilus_edulis|GA36M|Allele_2
GTAGGCTCTT
>Contig15867|Mytilus_edulis|GA36N|Allele_1
GTAGGCTCTT
>Contig15867|Mytilus_edulis|GA36N|Allele_2
GTAGGCTCTT
>Contig15885|Mytilus_trossulus|GA36K|Allele_1
TGCC
>Contig15885|Mytilus_trossulus|GA36K|Allele_2
TGCC
>Contig15885|Mytilus_trossulus|GA36L|Allele_1
TGCC
>Contig15885|Mytilus_trossulus|GA36L|Allele_2
TGCT
>Contig15885|Mytilus_galloprovincialis|GA36A|Allele_1
TGCC
>Contig15885|Mytilus_galloprovincialis|GA36A|Allele_2
TGCC
>Contig15885|Mytilus_galloprovincialis|GA36B|Allele_1
TACC
>Contig15885|Mytilus_galloprovincialis|GA36B|Allele_2
TGCC
>Contig15885|Mytilus_galloprovincialis|GA36C|Allele_1
TGCC
>Contig15885|Mytilus_galloprovincialis|GA36C|Allele_2
TGCC
>Contig15885|Mytilus_galloprovincialis|GA36D|Allele_1
TGCC
>Contig15885|Mytilus_galloprovincialis|GA36D|Allele_2
TGCC
>Contig15885|Mytilus_edulis|GA36E|Allele_1
TGCC
>Contig15885|Mytilus_edulis|GA36E|Allele_2
TGCT
>Contig15885|Mytilus_edulis|GA36F|Allele_1
TGCC
>Contig15885|Mytilus_edulis|GA36F|Allele_2
TGCC
>Contig15885|Mytilus_edulis|GA36M|Allele_1
CGCC
>Contig15885|Mytilus_edulis|GA36M|Allele_2
TGTT
>Contig15885|Mytilus_edulis|GA36N|Allele_1
TGCT
>Contig15885|Mytilus_edulis|GA36N|Allele_2
TGCT
>Contig15896|Mytilus_trossulus|GA36K|Allele_1
AG
>Contig15896|Mytilus_trossulus|GA36K|Allele_2
GG
>Contig15896|Mytilus_trossulus|GA36L|Allele_1
AG
>Contig15896|Mytilus_trossulus|GA36L|Allele_2
GG
>Contig15896|Mytilus_galloprovincialis|GA36A|Allele_1
GG
>Contig15896|Mytilus_galloprovincialis|GA36A|Allele_2
GG
>Contig15896|Mytilus_galloprovincialis|GA36B|Allele_1
AG
>Contig15896|Mytilus_galloprovincialis|GA36B|Allele_2
GG
>Contig15896|Mytilus_galloprovincialis|GA36C|Allele_1
GG
>Contig15896|Mytilus_galloprovincialis|GA36C|Allele_2
GG
>Contig15896|Mytilus_galloprovincialis|GA36D|Allele_1
GG
>Contig15896|Mytilus_galloprovincialis|GA36D|Allele_2
GG
>Contig15896|Mytilus_edulis|GA36E|Allele_1
GG
>Contig15896|Mytilus_edulis|GA36E|Allele_2
GG
>Contig15896|Mytilus_edulis|GA36F|Allele_1
GG
>Contig15896|Mytilus_edulis|GA36F|Allele_2
GG
>Contig15896|Mytilus_edulis|GA36M|Allele_1
GG
>Contig15896|Mytilus_edulis|GA36M|Allele_2
GG
>Contig15896|Mytilus_edulis|GA36N|Allele_1
GG
>Contig15896|Mytilus_edulis|GA36N|Allele_2
GT
>Contig15920|Mytilus_trossulus|GA36K|Allele_1
TTTCTC
>Contig15920|Mytilus_trossulus|GA36K|Allele_2
TTTCTC
>Contig15920|Mytilus_trossulus|GA36L|Allele_1
CCCCAC
>Contig15920|Mytilus_trossulus|GA36L|Allele_2
TCTCTC
>Contig15920|Mytilus_galloprovincialis|GA36A|Allele_1
CTTCAC
>Contig15920|Mytilus_galloprovincialis|GA36A|Allele_2
CTTCTT
>Contig15920|Mytilus_galloprovincialis|GA36B|Allele_1
CTTCTC
>Contig15920|Mytilus_galloprovincialis|GA36B|Allele_2
CTTCTC
>Contig15920|Mytilus_galloprovincialis|GA36C|Allele_1
CCCCAC
>Contig15920|Mytilus_galloprovincialis|GA36C|Allele_2
CTTCAC
>Contig15920|Mytilus_galloprovincialis|GA36D|Allele_1
CTTCAC
>Contig15920|Mytilus_galloprovincialis|GA36D|Allele_2
TTTCAT
>Contig15920|Mytilus_edulis|GA36E|Allele_1
CTTCAC
>Contig15920|Mytilus_edulis|GA36E|Allele_2
TTTCTC
>Contig15920|Mytilus_edulis|GA36F|Allele_1
CTCCAC
>Contig15920|Mytilus_edulis|GA36F|Allele_2
TTTCAT
>Contig15920|Mytilus_edulis|GA36M|Allele_1
CTCCAC
>Contig15920|Mytilus_edulis|GA36M|Allele_2
CTTTAC
>Contig15920|Mytilus_edulis|GA36N|Allele_1
TTTCAC
>Contig15920|Mytilus_edulis|GA36N|Allele_2
TTTCAT
>Contig15946|Mytilus_trossulus|GA36K|Allele_1
GAAGCTGGC
>Contig15946|Mytilus_trossulus|GA36K|Allele_2
TAAGTTGGC
>Contig15946|Mytilus_trossulus|GA36L|Allele_1
GAAGCTGGC
>Contig15946|Mytilus_trossulus|GA36L|Allele_2
TAAGCTGGC
>Contig15946|Mytilus_galloprovincialis|GA36A|Allele_1
GAAGCTGGC
>Contig15946|Mytilus_galloprovincialis|GA36A|Allele_2
GAAGCTGGC
>Contig15946|Mytilus_galloprovincialis|GA36B|Allele_1
GAAGCTGGC
>Contig15946|Mytilus_galloprovincialis|GA36B|Allele_2
GAAGCTGGC
>Contig15946|Mytilus_galloprovincialis|GA36C|Allele_1
GAAGCTGGC
>Contig15946|Mytilus_galloprovincialis|GA36C|Allele_2
GAAGCTGGC
>Contig15946|Mytilus_galloprovincialis|GA36D|Allele_1
GAAGCAGAC
>Contig15946|Mytilus_galloprovincialis|GA36D|Allele_2
TCAGCTGGC
>Contig15946|Mytilus_edulis|GA36E|Allele_1
GAAGCTAGC
>Contig15946|Mytilus_edulis|GA36E|Allele_2
GAAGCTGGC
>Contig15946|Mytilus_edulis|GA36F|Allele_1
GAAACAGAC
>Contig15946|Mytilus_edulis|GA36F|Allele_2
TCTGCTGGC
>Contig15946|Mytilus_edulis|GA36M|Allele_1
GAAGCTGGC
>Contig15946|Mytilus_edulis|GA36M|Allele_2
GAAGCTGGT
>Contig15946|Mytilus_edulis|GA36N|Allele_1
GAAGCTGGC
>Contig15946|Mytilus_edulis|GA36N|Allele_2
GAAGTTGGC
>Contig15947|Mytilus_trossulus|GA36K|Allele_1
CGCT
>Contig15947|Mytilus_trossulus|GA36K|Allele_2
CGCT
>Contig15947|Mytilus_trossulus|GA36L|Allele_1
CGCT
>Contig15947|Mytilus_trossulus|GA36L|Allele_2
CGTT
>Contig15947|Mytilus_galloprovincialis|GA36A|Allele_1
CGCT
>Contig15947|Mytilus_galloprovincialis|GA36A|Allele_2
CGTT
>Contig15947|Mytilus_galloprovincialis|GA36B|Allele_1
CGTT
>Contig15947|Mytilus_galloprovincialis|GA36B|Allele_2
CGTT
>Contig15947|Mytilus_galloprovincialis|GA36C|Allele_1
CACC
>Contig15947|Mytilus_galloprovincialis|GA36C|Allele_2
CGCT
>Contig15947|Mytilus_galloprovincialis|GA36D|Allele_1
AGCT
>Contig15947|Mytilus_galloprovincialis|GA36D|Allele_2
AGCT
>Contig15947|Mytilus_edulis|GA36E|Allele_1
CGCT
>Contig15947|Mytilus_edulis|GA36E|Allele_2
CGCT
>Contig15947|Mytilus_edulis|GA36F|Allele_1
CGCT
>Contig15947|Mytilus_edulis|GA36F|Allele_2
CGCT
>Contig15947|Mytilus_edulis|GA36M|Allele_1
CGCT
>Contig15947|Mytilus_edulis|GA36M|Allele_2
CGTT
>Contig15947|Mytilus_edulis|GA36N|Allele_1
CGCT
>Contig15947|Mytilus_edulis|GA36N|Allele_2
CGCT
>Contig15970|Mytilus_trossulus|GA36K|Allele_1
AAACTT
>Contig15970|Mytilus_trossulus|GA36K|Allele_2
AAACTT
>Contig15970|Mytilus_trossulus|GA36L|Allele_1
AAACTT
>Contig15970|Mytilus_trossulus|GA36L|Allele_2
AAAGTT
>Contig15970|Mytilus_galloprovincialis|GA36A|Allele_1
AAACTT
>Contig15970|Mytilus_galloprovincialis|GA36A|Allele_2
AAACTT
>Contig15970|Mytilus_galloprovincialis|GA36B|Allele_1
AAACTT
>Contig15970|Mytilus_galloprovincialis|GA36B|Allele_2
AAACTT
>Contig15970|Mytilus_galloprovincialis|GA36C|Allele_1
AAACTA
>Contig15970|Mytilus_galloprovincialis|GA36C|Allele_2
AAAGTT
>Contig15970|Mytilus_galloprovincialis|GA36D|Allele_1
AAACTT
>Contig15970|Mytilus_galloprovincialis|GA36D|Allele_2
CGGGTT
>Contig15970|Mytilus_edulis|GA36E|Allele_1
AGGGCT
>Contig15970|Mytilus_edulis|GA36E|Allele_2
AGGGTT
>Contig15970|Mytilus_edulis|GA36F|Allele_1
AGGGTT
>Contig15970|Mytilus_edulis|GA36F|Allele_2
AGGGTT
>Contig15970|Mytilus_edulis|GA36M|Allele_1
AGGGCT
>Contig15970|Mytilus_edulis|GA36M|Allele_2
AGGGTT
>Contig15970|Mytilus_edulis|GA36N|Allele_1
AAAGCT
>Contig15970|Mytilus_edulis|GA36N|Allele_2
AGGGTT
>Contig16012|Mytilus_trossulus|GA36K|Allele_1
AA
>Contig16012|Mytilus_trossulus|GA36K|Allele_2
TG
>Contig16012|Mytilus_trossulus|GA36L|Allele_1
AA
>Contig16012|Mytilus_trossulus|GA36L|Allele_2
AA
>Contig16012|Mytilus_galloprovincialis|GA36A|Allele_1
AA
>Contig16012|Mytilus_galloprovincialis|GA36A|Allele_2
AA
>Contig16012|Mytilus_galloprovincialis|GA36B|Allele_1
AA
>Contig16012|Mytilus_galloprovincialis|GA36B|Allele_2
TG
>Contig16012|Mytilus_galloprovincialis|GA36C|Allele_1
TA
>Contig16012|Mytilus_galloprovincialis|GA36C|Allele_2
TG
>Contig16012|Mytilus_galloprovincialis|GA36D|Allele_1
TA
>Contig16012|Mytilus_galloprovincialis|GA36D|Allele_2
TA
>Contig16012|Mytilus_edulis|GA36E|Allele_1
AA
>Contig16012|Mytilus_edulis|GA36E|Allele_2
TG
>Contig16012|Mytilus_edulis|GA36F|Allele_1
AA
>Contig16012|Mytilus_edulis|GA36F|Allele_2
AG
>Contig16012|Mytilus_edulis|GA36M|Allele_1
AA
>Contig16012|Mytilus_edulis|GA36M|Allele_2
TA
>Contig16012|Mytilus_edulis|GA36N|Allele_1
AA
>Contig16012|Mytilus_edulis|GA36N|Allele_2
AA
>Contig16061|Mytilus_trossulus|GA36K|Allele_1
ATAG
>Contig16061|Mytilus_trossulus|GA36K|Allele_2
TTAG
>Contig16061|Mytilus_trossulus|GA36L|Allele_1
ATAA
>Contig16061|Mytilus_trossulus|GA36L|Allele_2
TTAG
>Contig16061|Mytilus_galloprovincialis|GA36A|Allele_1
TCAA
>Contig16061|Mytilus_galloprovincialis|GA36A|Allele_2
TTCG
>Contig16061|Mytilus_galloprovincialis|GA36B|Allele_1
ATAG
>Contig16061|Mytilus_galloprovincialis|GA36B|Allele_2
TTAG
>Contig16061|Mytilus_galloprovincialis|GA36C|Allele_1
ATAG
>Contig16061|Mytilus_galloprovincialis|GA36C|Allele_2
TTAG
>Contig16061|Mytilus_galloprovincialis|GA36D|Allele_1
ATAG
>Contig16061|Mytilus_galloprovincialis|GA36D|Allele_2
TTAG
>Contig16061|Mytilus_edulis|GA36E|Allele_1
TCCA
>Contig16061|Mytilus_edulis|GA36E|Allele_2
TCCA
>Contig16061|Mytilus_edulis|GA36F|Allele_1
TCCA
>Contig16061|Mytilus_edulis|GA36F|Allele_2
TCCA
>Contig16061|Mytilus_edulis|GA36M|Allele_1
TCCA
>Contig16061|Mytilus_edulis|GA36M|Allele_2
TCCA
>Contig16061|Mytilus_edulis|GA36N|Allele_1
TCCA
>Contig16061|Mytilus_edulis|GA36N|Allele_2
TCCA
>Contig16099|Mytilus_trossulus|GA36K|Allele_1
AGCGAAG
>Contig16099|Mytilus_trossulus|GA36K|Allele_2
AGCGAAG
>Contig16099|Mytilus_trossulus|GA36L|Allele_1
GGCAAAG
>Contig16099|Mytilus_trossulus|GA36L|Allele_2
GGTAAGG
>Contig16099|Mytilus_galloprovincialis|GA36A|Allele_1
AGCGAAG
>Contig16099|Mytilus_galloprovincialis|GA36A|Allele_2
AGCGGAG
>Contig16099|Mytilus_galloprovincialis|GA36B|Allele_1
AGCGAAG
>Contig16099|Mytilus_galloprovincialis|GA36B|Allele_2
AGCGAAG
>Contig16099|Mytilus_galloprovincialis|GA36C|Allele_1
AGCGAAG
>Contig16099|Mytilus_galloprovincialis|GA36C|Allele_2
AGCGAAG
>Contig16099|Mytilus_galloprovincialis|GA36D|Allele_1
AACAAAG
>Contig16099|Mytilus_galloprovincialis|GA36D|Allele_2
GGTGAGG
>Contig16099|Mytilus_edulis|GA36E|Allele_1
AGCGAAA
>Contig16099|Mytilus_edulis|GA36E|Allele_2
AGCGGAG
>Contig16099|Mytilus_edulis|GA36F|Allele_1
AGCGAAG
>Contig16099|Mytilus_edulis|GA36F|Allele_2
AGCGAAG
>Contig16099|Mytilus_edulis|GA36M|Allele_1
AGCGAAG
>Contig16099|Mytilus_edulis|GA36M|Allele_2
GGCGAGG
>Contig16099|Mytilus_edulis|GA36N|Allele_1
GGCAAAG
>Contig16099|Mytilus_edulis|GA36N|Allele_2
GGTGAAG
>Contig16109|Mytilus_trossulus|GA36K|Allele_1
ATACAGTCTTTACTATAATTTTGGTATA
>Contig16109|Mytilus_trossulus|GA36K|Allele_2
ATGCAGTCTTTCCTATAGTTTTGGTATT
>Contig16109|Mytilus_trossulus|GA36L|Allele_1
ACACAATCTATACCATAATTTCGGCATT
>Contig16109|Mytilus_trossulus|GA36L|Allele_2
ACGCTATTTTTCCTATCATTTTGGTATT
>Contig16109|Mytilus_galloprovincialis|GA36A|Allele_1
ACGCAATCTTTACTATAATTTTGGTATT
>Contig16109|Mytilus_galloprovincialis|GA36A|Allele_2
ACGCAATCTTTACTCTAATTTTTGTATT
>Contig16109|Mytilus_galloprovincialis|GA36B|Allele_1
ATACAGTCTTTACTATAATTTTGGTATT
>Contig16109|Mytilus_galloprovincialis|GA36B|Allele_2
ATGCAGTCTTTCCTATAGTTTTGGTATT
>Contig16109|Mytilus_galloprovincialis|GA36C|Allele_1
ACGCAATTCAGCTTAACATACCGGCATA
>Contig16109|Mytilus_galloprovincialis|GA36C|Allele_2
ATGCTGTTTATCTTATCATTTTGGTATA
>Contig16109|Mytilus_galloprovincialis|GA36D|Allele_1
ACGCAGTCTTTACTATAATTTTGGTATT
>Contig16109|Mytilus_galloprovincialis|GA36D|Allele_2
ATGTAGTCTTTACTATAATTTTGGTATT
>Contig16109|Mytilus_edulis|GA36E|Allele_1
ATGCAGTCTTTACTATAATTTTGGTATT
>Contig16109|Mytilus_edulis|GA36E|Allele_2
ATGCAGTCTTTACTATAATTTTGGTATT
>Contig16109|Mytilus_edulis|GA36F|Allele_1
ACACAATCTTTACTATAATTTTGATATT
>Contig16109|Mytilus_edulis|GA36F|Allele_2
ATGCAGTCTTTCCTATAGTTTTGGTATT
>Contig16109|Mytilus_edulis|GA36M|Allele_1
ATACAGTCTTTCCTAAAATTTTTGTATT
>Contig16109|Mytilus_edulis|GA36M|Allele_2
ATACAGTCTTTCTTATCGTTTTTGTATT
>Contig16109|Mytilus_edulis|GA36N|Allele_1
ACACAAGCTATACCATAACTTTGGCAAA
>Contig16109|Mytilus_edulis|GA36N|Allele_2
TCGCTATTTTTCTTATCATTTTGGTTTT
>Contig16115|Mytilus_trossulus|GA36K|Allele_1
AACA
>Contig16115|Mytilus_trossulus|GA36K|Allele_2
ACTA
>Contig16115|Mytilus_trossulus|GA36L|Allele_1
AACA
>Contig16115|Mytilus_trossulus|GA36L|Allele_2
AACA
>Contig16115|Mytilus_galloprovincialis|GA36A|Allele_1
AACA
>Contig16115|Mytilus_galloprovincialis|GA36A|Allele_2
ACCA
>Contig16115|Mytilus_galloprovincialis|GA36B|Allele_1
AACA
>Contig16115|Mytilus_galloprovincialis|GA36B|Allele_2
GCCA
>Contig16115|Mytilus_galloprovincialis|GA36C|Allele_1
GACA
>Contig16115|Mytilus_galloprovincialis|GA36C|Allele_2
GACA
>Contig16115|Mytilus_galloprovincialis|GA36D|Allele_1
GACA
>Contig16115|Mytilus_galloprovincialis|GA36D|Allele_2
GACA
>Contig16115|Mytilus_edulis|GA36E|Allele_1
AACA
>Contig16115|Mytilus_edulis|GA36E|Allele_2
ACCG
>Contig16115|Mytilus_edulis|GA36F|Allele_1
AACA
>Contig16115|Mytilus_edulis|GA36F|Allele_2
GCCA
>Contig16115|Mytilus_edulis|GA36M|Allele_1
AACA
>Contig16115|Mytilus_edulis|GA36M|Allele_2
AACA
>Contig16115|Mytilus_edulis|GA36N|Allele_1
AACA
>Contig16115|Mytilus_edulis|GA36N|Allele_2
ACTA
>Contig16123|Mytilus_trossulus|GA36K|Allele_1
ATTATCACCCGGAT
>Contig16123|Mytilus_trossulus|GA36K|Allele_2
ATTATCGCGCGGAT
>Contig16123|Mytilus_trossulus|GA36L|Allele_1
ATTATCACGAGGAT
>Contig16123|Mytilus_trossulus|GA36L|Allele_2
ATTATCGCGCGGAT
>Contig16123|Mytilus_galloprovincialis|GA36A|Allele_1
ATTATCACGCGGAT
>Contig16123|Mytilus_galloprovincialis|GA36A|Allele_2
ATTATTACGCGGCT
>Contig16123|Mytilus_galloprovincialis|GA36B|Allele_1
ATCACCGCGCGGAT
>Contig16123|Mytilus_galloprovincialis|GA36B|Allele_2
TTTACCGCGCGGAT
>Contig16123|Mytilus_galloprovincialis|GA36C|Allele_1
ATTATCACGCGAAT
>Contig16123|Mytilus_galloprovincialis|GA36C|Allele_2
ATTATCACGCGGAT
>Contig16123|Mytilus_galloprovincialis|GA36D|Allele_1
ATTATCACCAGGAT
>Contig16123|Mytilus_galloprovincialis|GA36D|Allele_2
ATTATCACGCGGAT
>Contig16123|Mytilus_edulis|GA36E|Allele_1
ACTACCGCGCGGAC
>Contig16123|Mytilus_edulis|GA36E|Allele_2
TTTACCGCGCGGAT
>Contig16123|Mytilus_edulis|GA36F|Allele_1
TTCACCGTGCGGAT
>Contig16123|Mytilus_edulis|GA36F|Allele_2
TTCACCGTGCGGAT
>Contig16123|Mytilus_edulis|GA36M|Allele_1
ATTACCACGAAGAC
>Contig16123|Mytilus_edulis|GA36M|Allele_2
ATTGTCGCGCGGAC
>Contig16123|Mytilus_edulis|GA36N|Allele_1
ATTACCGCGCGGAC
>Contig16123|Mytilus_edulis|GA36N|Allele_2
ATTATCGCGCGGAT
>Contig16130|Mytilus_trossulus|GA36K|Allele_1
GATCCTAAAAAA
>Contig16130|Mytilus_trossulus|GA36K|Allele_2
GATCCTATTAAA
>Contig16130|Mytilus_trossulus|GA36L|Allele_1
GATCCTATAAAA
>Contig16130|Mytilus_trossulus|GA36L|Allele_2
GATCCTATTGAT
>Contig16130|Mytilus_galloprovincialis|GA36A|Allele_1
GATCCTAATAAA
>Contig16130|Mytilus_galloprovincialis|GA36A|Allele_2
GATCCTAATAAA
>Contig16130|Mytilus_galloprovincialis|GA36B|Allele_1
GATCCTAATAAA
>Contig16130|Mytilus_galloprovincialis|GA36B|Allele_2
GATCCTAATAAA
>Contig16130|Mytilus_galloprovincialis|GA36C|Allele_1
GATCCCATTAAA
>Contig16130|Mytilus_galloprovincialis|GA36C|Allele_2
GATCGTGTTAAA
>Contig16130|Mytilus_galloprovincialis|GA36D|Allele_1
GACCCTATAAAA
>Contig16130|Mytilus_galloprovincialis|GA36D|Allele_2
GATTCTATTGGT
>Contig16130|Mytilus_edulis|GA36E|Allele_1
GACCCTATTAAA
>Contig16130|Mytilus_edulis|GA36E|Allele_2
GATTCTATTGAT
>Contig16130|Mytilus_edulis|GA36F|Allele_1
GACTCTATTAAA
>Contig16130|Mytilus_edulis|GA36F|Allele_2
GACTCTATTGAT
>Contig16130|Mytilus_edulis|GA36M|Allele_1
GACCCTATTAAA
>Contig16130|Mytilus_edulis|GA36M|Allele_2
GGTTCTATTGAT
>Contig16130|Mytilus_edulis|GA36N|Allele_1
AATCCTATAAAA
>Contig16130|Mytilus_edulis|GA36N|Allele_2
GATCCTATTAAA
>Contig16146|Mytilus_trossulus|GA36K|Allele_1
AGAAAAATCCCCACG
>Contig16146|Mytilus_trossulus|GA36K|Allele_2
AGAAAAATCTTTACT
>Contig16146|Mytilus_trossulus|GA36L|Allele_1
AGAAAAATCCTCACT
>Contig16146|Mytilus_trossulus|GA36L|Allele_2
AGGGAAATCTTTACT
>Contig16146|Mytilus_galloprovincialis|GA36A|Allele_1
AGAAAAATCCCCAAG
>Contig16146|Mytilus_galloprovincialis|GA36A|Allele_2
AGAAAAATCTTTTCT
>Contig16146|Mytilus_galloprovincialis|GA36B|Allele_1
AGAAAAATCCCCACG
>Contig16146|Mytilus_galloprovincialis|GA36B|Allele_2
AGAAAGATCTTTTCT
>Contig16146|Mytilus_galloprovincialis|GA36C|Allele_1
AGAAAAATCTTTACG
>Contig16146|Mytilus_galloprovincialis|GA36C|Allele_2
AGAAAGATCTTTACT
>Contig16146|Mytilus_galloprovincialis|GA36D|Allele_1
AGAAAAACCCCCACG
>Contig16146|Mytilus_galloprovincialis|GA36D|Allele_2
AGAAAGATCTTTTCT
>Contig16146|Mytilus_edulis|GA36E|Allele_1
AGAAAAATCCCCACG
>Contig16146|Mytilus_edulis|GA36E|Allele_2
AGAAAAGTCTTTTCT
>Contig16146|Mytilus_edulis|GA36F|Allele_1
AGAAAAATCTTTACT
>Contig16146|Mytilus_edulis|GA36F|Allele_2
AGGGGAATCTTTACT
>Contig16146|Mytilus_edulis|GA36M|Allele_1
AAAAAAATCCTCACT
>Contig16146|Mytilus_edulis|GA36M|Allele_2
AGAAAGATTTTTACT
>Contig16146|Mytilus_edulis|GA36N|Allele_1
AGAAAAATCTTTACG
>Contig16146|Mytilus_edulis|GA36N|Allele_2
GGAAAAATCTTTACT
>Contig16180|Mytilus_trossulus|GA36K|Allele_1
GTGCACGGA
>Contig16180|Mytilus_trossulus|GA36K|Allele_2
GTGCACGGA
>Contig16180|Mytilus_trossulus|GA36L|Allele_1
GTACACGGA
>Contig16180|Mytilus_trossulus|GA36L|Allele_2
GTACGCGGA
>Contig16180|Mytilus_galloprovincialis|GA36A|Allele_1
GTGCACGGA
>Contig16180|Mytilus_galloprovincialis|GA36A|Allele_2
GTGCACGTA
>Contig16180|Mytilus_galloprovincialis|GA36B|Allele_1
GTGCACAGA
>Contig16180|Mytilus_galloprovincialis|GA36B|Allele_2
GTGTACGGA
>Contig16180|Mytilus_galloprovincialis|GA36C|Allele_1
GCACACGGA
>Contig16180|Mytilus_galloprovincialis|GA36C|Allele_2
GTGCGTGGG
>Contig16180|Mytilus_galloprovincialis|GA36D|Allele_1
GTGCACGGA
>Contig16180|Mytilus_galloprovincialis|GA36D|Allele_2
GTGCACGGA
>Contig16180|Mytilus_edulis|GA36E|Allele_1
GTACACGGA
>Contig16180|Mytilus_edulis|GA36E|Allele_2
GTGTACGGA
>Contig16180|Mytilus_edulis|GA36F|Allele_1
GTACACGGA
>Contig16180|Mytilus_edulis|GA36F|Allele_2
GTGCGCGTA
>Contig16180|Mytilus_edulis|GA36M|Allele_1
GTGCACGGA
>Contig16180|Mytilus_edulis|GA36M|Allele_2
GTGCACGGA
>Contig16180|Mytilus_edulis|GA36N|Allele_1
ATACACGGA
>Contig16180|Mytilus_edulis|GA36N|Allele_2
GTGCGCGTA
>Contig16207|Mytilus_trossulus|GA36K|Allele_1
AATAAACACCGCCA
>Contig16207|Mytilus_trossulus|GA36K|Allele_2
CTTTCATACCGTTC
>Contig16207|Mytilus_trossulus|GA36L|Allele_1
AACAAATACCGCCA
>Contig16207|Mytilus_trossulus|GA36L|Allele_2
ATTAAATACCGCTC
>Contig16207|Mytilus_galloprovincialis|GA36A|Allele_1
AACAAATACCGCTA
>Contig16207|Mytilus_galloprovincialis|GA36A|Allele_2
CTTACATGCCGCTC
>Contig16207|Mytilus_galloprovincialis|GA36B|Allele_1
AATAAATACCGCTA
>Contig16207|Mytilus_galloprovincialis|GA36B|Allele_2
AATAAATACCGCTA
>Contig16207|Mytilus_galloprovincialis|GA36C|Allele_1
AATAAACACCGCCA
>Contig16207|Mytilus_galloprovincialis|GA36C|Allele_2
CTTTCATACCGTTC
>Contig16207|Mytilus_galloprovincialis|GA36D|Allele_1
CTTTCACACCGTCC
>Contig16207|Mytilus_galloprovincialis|GA36D|Allele_2
CTTTCACACCGTCC
>Contig16207|Mytilus_edulis|GA36E|Allele_1
CTCACACACCACCC
>Contig16207|Mytilus_edulis|GA36E|Allele_2
CTTTCATGCTGTTC
>Contig16207|Mytilus_edulis|GA36F|Allele_1
CTTTCACACCGTCA
>Contig16207|Mytilus_edulis|GA36F|Allele_2
CTTTCACACCGTCC
>Contig16207|Mytilus_edulis|GA36M|Allele_1
CTCACACACCGCCC
>Contig16207|Mytilus_edulis|GA36M|Allele_2
CTTTCATGCCGTTC
>Contig16207|Mytilus_edulis|GA36N|Allele_1
AACAAATACCGCTC
>Contig16207|Mytilus_edulis|GA36N|Allele_2
CTTACCTGTCGCTC
>Contig16219|Mytilus_trossulus|GA36K|Allele_1
TTGCTCACTTTCC
>Contig16219|Mytilus_trossulus|GA36K|Allele_2
TTGCTCACTTTCC
>Contig16219|Mytilus_trossulus|GA36L|Allele_1
TTGCTCACCTTCC
>Contig16219|Mytilus_trossulus|GA36L|Allele_2
TTGCTTGCTTTCC
>Contig16219|Mytilus_galloprovincialis|GA36A|Allele_1
CTGCGCGCTTTCC
>Contig16219|Mytilus_galloprovincialis|GA36A|Allele_2
TTGTTTGCTTTCC
>Contig16219|Mytilus_galloprovincialis|GA36B|Allele_1
TCACTCACCTTCA
>Contig16219|Mytilus_galloprovincialis|GA36B|Allele_2
TTACTCGCTTTTC
>Contig16219|Mytilus_galloprovincialis|GA36C|Allele_1
TTGCTCACTTTCC
>Contig16219|Mytilus_galloprovincialis|GA36C|Allele_2
TTGCTCACTTTCC
>Contig16219|Mytilus_galloprovincialis|GA36D|Allele_1
TCACTCACCTTCC
>Contig16219|Mytilus_galloprovincialis|GA36D|Allele_2
TTGCTCGCTTTCC
>Contig16219|Mytilus_edulis|GA36E|Allele_1
TTACTCACCTCCC
>Contig16219|Mytilus_edulis|GA36E|Allele_2
TTGCTCACTTTTC
>Contig16219|Mytilus_edulis|GA36F|Allele_1
TTGCTCACTTTCC
>Contig16219|Mytilus_edulis|GA36F|Allele_2
TTGCTCACTTTCC
>Contig16219|Mytilus_edulis|GA36M|Allele_1
TTACTCAACGTCC
>Contig16219|Mytilus_edulis|GA36M|Allele_2
TTGCTTGCTTTCC
>Contig16219|Mytilus_edulis|GA36N|Allele_1
CTGCGCACTTTCC
>Contig16219|Mytilus_edulis|GA36N|Allele_2
TTGCTTGCTTTCC
>Contig1622|Mytilus_trossulus|GA36K|Allele_1
TGCTTATAC
>Contig1622|Mytilus_trossulus|GA36K|Allele_2
TGCTTATAC
>Contig1622|Mytilus_trossulus|GA36L|Allele_1
TCCTTATAC
>Contig1622|Mytilus_trossulus|GA36L|Allele_2
TGCTTATAC
>Contig1622|Mytilus_galloprovincialis|GA36A|Allele_1
TGCTTATAC
>Contig1622|Mytilus_galloprovincialis|GA36A|Allele_2
TGCTTATAC
>Contig1622|Mytilus_galloprovincialis|GA36B|Allele_1
AGCTTAAAC
>Contig1622|Mytilus_galloprovincialis|GA36B|Allele_2
TGCTTATAC
>Contig1622|Mytilus_galloprovincialis|GA36C|Allele_1
AGCTTATAC
>Contig1622|Mytilus_galloprovincialis|GA36C|Allele_2
TGCTTATAC
>Contig1622|Mytilus_galloprovincialis|GA36D|Allele_1
TGCAAATAC
>Contig1622|Mytilus_galloprovincialis|GA36D|Allele_2
TGCTTATAC
>Contig1622|Mytilus_edulis|GA36E|Allele_1
TCCTTATAC
>Contig1622|Mytilus_edulis|GA36E|Allele_2
TGCTTATAC
>Contig1622|Mytilus_edulis|GA36F|Allele_1
ACCTTATAC
>Contig1622|Mytilus_edulis|GA36F|Allele_2
TGTTTCTCC
>Contig1622|Mytilus_edulis|GA36M|Allele_1
TCCTTATAC
>Contig1622|Mytilus_edulis|GA36M|Allele_2
TCTTTCTCT
>Contig1622|Mytilus_edulis|GA36N|Allele_1
AGCTTATAC
>Contig1622|Mytilus_edulis|GA36N|Allele_2
AGCTTCTAC
>Contig16220|Mytilus_trossulus|GA36K|Allele_1
TTTAG
>Contig16220|Mytilus_trossulus|GA36K|Allele_2
TTTAG
>Contig16220|Mytilus_trossulus|GA36L|Allele_1
TTTGG
>Contig16220|Mytilus_trossulus|GA36L|Allele_2
TTTGG
>Contig16220|Mytilus_galloprovincialis|GA36A|Allele_1
CTTGG
>Contig16220|Mytilus_galloprovincialis|GA36A|Allele_2
TTTGG
>Contig16220|Mytilus_galloprovincialis|GA36B|Allele_1
TCTAG
>Contig16220|Mytilus_galloprovincialis|GA36B|Allele_2
TTTGG
>Contig16220|Mytilus_galloprovincialis|GA36C|Allele_1
TTTAG
>Contig16220|Mytilus_galloprovincialis|GA36C|Allele_2
TTTGG
>Contig16220|Mytilus_galloprovincialis|GA36D|Allele_1
TTTGG
>Contig16220|Mytilus_galloprovincialis|GA36D|Allele_2
TTTGG
>Contig16220|Mytilus_edulis|GA36E|Allele_1
TTTAG
>Contig16220|Mytilus_edulis|GA36E|Allele_2
TTTAG
>Contig16220|Mytilus_edulis|GA36F|Allele_1
TTTAG
>Contig16220|Mytilus_edulis|GA36F|Allele_2
TTTAG
>Contig16220|Mytilus_edulis|GA36M|Allele_1
TTAAA
>Contig16220|Mytilus_edulis|GA36M|Allele_2
TTTAG
>Contig16220|Mytilus_edulis|GA36N|Allele_1
TTTAG
>Contig16220|Mytilus_edulis|GA36N|Allele_2
TTTAG
>Contig16252|Mytilus_trossulus|GA36K|Allele_1
AGATGTCCCCCCCCTACCTC
>Contig16252|Mytilus_trossulus|GA36K|Allele_2
AGATGTCCCTTCCCTATTTC
>Contig16252|Mytilus_trossulus|GA36L|Allele_1
AGATGTCCCCCCACCACCTC
>Contig16252|Mytilus_trossulus|GA36L|Allele_2
GGATGTCCCCTCCCTGTTTC
>Contig16252|Mytilus_galloprovincialis|GA36A|Allele_1
AGATGTCCCCTCCCTACCTC
>Contig16252|Mytilus_galloprovincialis|GA36A|Allele_2
GGATGTCCCCTCCCTATTTC
>Contig16252|Mytilus_galloprovincialis|GA36B|Allele_1
AGATGTCCCCCCCCTACCTC
>Contig16252|Mytilus_galloprovincialis|GA36B|Allele_2
AGATGTCCCTTTCCTATTTC
>Contig16252|Mytilus_galloprovincialis|GA36C|Allele_1
AGATATCCCCTCACTACCTC
>Contig16252|Mytilus_galloprovincialis|GA36C|Allele_2
AGATGTCCCCTCCCTATTTC
>Contig16252|Mytilus_galloprovincialis|GA36D|Allele_1
AGATATCCCCCCCCCACCCC
>Contig16252|Mytilus_galloprovincialis|GA36D|Allele_2
AGATGTCCTTTCCCTGTTTC
>Contig16252|Mytilus_edulis|GA36E|Allele_1
ACACGTCACCCCCCTGTCCC
>Contig16252|Mytilus_edulis|GA36E|Allele_2
AGCTGTCCTTTCCCTGTCTC
>Contig16252|Mytilus_edulis|GA36F|Allele_1
AGATGCCCCCTCCCTGTCTC
>Contig16252|Mytilus_edulis|GA36F|Allele_2
AGATGTTCCCTCCTTGTCTC
>Contig16252|Mytilus_edulis|GA36M|Allele_1
AGATATCCCCCCCCCGTCCC
>Contig16252|Mytilus_edulis|GA36M|Allele_2
AGATATCCTTTCCCTGTCTT
>Contig16252|Mytilus_edulis|GA36N|Allele_1
AGATGTCCCCCCCCTATCTC
>Contig16252|Mytilus_edulis|GA36N|Allele_2
AGATGTCCCTTCCCTGTCTC
>Contig16277|Mytilus_trossulus|GA36K|Allele_1
ACCAACCGA
>Contig16277|Mytilus_trossulus|GA36K|Allele_2
TTCACCCGA
>Contig16277|Mytilus_trossulus|GA36L|Allele_1
ACCAACCGA
>Contig16277|Mytilus_trossulus|GA36L|Allele_2
TCCGCCCGA
>Contig16277|Mytilus_galloprovincialis|GA36A|Allele_1
ACCGACCGA
>Contig16277|Mytilus_galloprovincialis|GA36A|Allele_2
ACCGACCGA
>Contig16277|Mytilus_galloprovincialis|GA36B|Allele_1
ACCAACCGA
>Contig16277|Mytilus_galloprovincialis|GA36B|Allele_2
ACCAACCGA
>Contig16277|Mytilus_galloprovincialis|GA36C|Allele_1
ACCAACCGA
>Contig16277|Mytilus_galloprovincialis|GA36C|Allele_2
ACCACTTGA
>Contig16277|Mytilus_galloprovincialis|GA36D|Allele_1
ACCGACCGA
>Contig16277|Mytilus_galloprovincialis|GA36D|Allele_2
ACCGACCGA
>Contig16277|Mytilus_edulis|GA36E|Allele_1
ACCGACCGA
>Contig16277|Mytilus_edulis|GA36E|Allele_2
TTCGACCGA
>Contig16277|Mytilus_edulis|GA36F|Allele_1
ACAAACCGA
>Contig16277|Mytilus_edulis|GA36F|Allele_2
ACCGACTGA
>Contig16277|Mytilus_edulis|GA36M|Allele_1
ACCAACCGA
>Contig16277|Mytilus_edulis|GA36M|Allele_2
TTCACCCGA
>Contig16277|Mytilus_edulis|GA36N|Allele_1
ACCGACCAA
>Contig16277|Mytilus_edulis|GA36N|Allele_2
ACCGACCGG
>Contig16284|Mytilus_trossulus|GA36K|Allele_1
CCGACAATTCAAGAA
>Contig16284|Mytilus_trossulus|GA36K|Allele_2
CCGACAATTCAAGAA
>Contig16284|Mytilus_trossulus|GA36L|Allele_1
CCGACAAATCAAGAA
>Contig16284|Mytilus_trossulus|GA36L|Allele_2
CTTACAGTTCAAGAA
>Contig16284|Mytilus_galloprovincialis|GA36A|Allele_1
CCGACAATTCAAAAA
>Contig16284|Mytilus_galloprovincialis|GA36A|Allele_2
CCTACCATTTAAGAG
>Contig16284|Mytilus_galloprovincialis|GA36B|Allele_1
CCGACAATTCAAAAA
>Contig16284|Mytilus_galloprovincialis|GA36B|Allele_2
CCTGCAATTTAAGAG
>Contig16284|Mytilus_galloprovincialis|GA36C|Allele_1
CCGACAAAGCAAGAA
>Contig16284|Mytilus_galloprovincialis|GA36C|Allele_2
CCGACAATTTAAGTA
>Contig16284|Mytilus_galloprovincialis|GA36D|Allele_1
CCGACAAATCAAGAA
>Contig16284|Mytilus_galloprovincialis|GA36D|Allele_2
CTTATAATTCAAGAA
>Contig16284|Mytilus_edulis|GA36E|Allele_1
CCTACAATTCAAGAA
>Contig16284|Mytilus_edulis|GA36E|Allele_2
CCTACAATTTAAGAA
>Contig16284|Mytilus_edulis|GA36F|Allele_1
CCTACAATTTGAGAA
>Contig16284|Mytilus_edulis|GA36F|Allele_2
TCTACAATTTGGGTA
>Contig16284|Mytilus_edulis|GA36M|Allele_1
CCTACAATTCAAGAA
>Contig16284|Mytilus_edulis|GA36M|Allele_2
CCTACCGTTTAGGAA
>Contig16284|Mytilus_edulis|GA36N|Allele_1
CCTACAATTCAAGAA
>Contig16284|Mytilus_edulis|GA36N|Allele_2
CCTACAATTTGAGAA
>Contig16289|Mytilus_trossulus|GA36K|Allele_1
CCAGATCA
>Contig16289|Mytilus_trossulus|GA36K|Allele_2
CCAGATCA
>Contig16289|Mytilus_trossulus|GA36L|Allele_1
CCAGAACA
>Contig16289|Mytilus_trossulus|GA36L|Allele_2
TCGGATCA
>Contig16289|Mytilus_galloprovincialis|GA36A|Allele_1
TCGGAACA
>Contig16289|Mytilus_galloprovincialis|GA36A|Allele_2
TCGGAACG
>Contig16289|Mytilus_galloprovincialis|GA36B|Allele_1
CCAGAACA
>Contig16289|Mytilus_galloprovincialis|GA36B|Allele_2
TCGGATCG
>Contig16289|Mytilus_galloprovincialis|GA36C|Allele_1
TCGGAACA
>Contig16289|Mytilus_galloprovincialis|GA36C|Allele_2
TCGGGACA
>Contig16289|Mytilus_galloprovincialis|GA36D|Allele_1
CCAGATCA
>Contig16289|Mytilus_galloprovincialis|GA36D|Allele_2
CCAGATCA
>Contig16289|Mytilus_edulis|GA36E|Allele_1
CCAGATCA
>Contig16289|Mytilus_edulis|GA36E|Allele_2
CCAGATCA
>Contig16289|Mytilus_edulis|GA36F|Allele_1
CCAAATCA
>Contig16289|Mytilus_edulis|GA36F|Allele_2
CCAGATCA
>Contig16289|Mytilus_edulis|GA36M|Allele_1
CCAAATCA
>Contig16289|Mytilus_edulis|GA36M|Allele_2
CTAGATCA
>Contig16289|Mytilus_edulis|GA36N|Allele_1
CCAGATCA
>Contig16289|Mytilus_edulis|GA36N|Allele_2
CCAGATTA
>Contig16301|Mytilus_trossulus|GA36K|Allele_1
TGTGGCCCAAG
>Contig16301|Mytilus_trossulus|GA36K|Allele_2
TGTGGCCCAAG
>Contig16301|Mytilus_trossulus|GA36L|Allele_1
TGTGGCCCAAG
>Contig16301|Mytilus_trossulus|GA36L|Allele_2
TGTGGCCCAAG
>Contig16301|Mytilus_galloprovincialis|GA36A|Allele_1
TGTGGCCCAAG
>Contig16301|Mytilus_galloprovincialis|GA36A|Allele_2
TGTGGCCTAAG
>Contig16301|Mytilus_galloprovincialis|GA36B|Allele_1
TGTGGCCCAAG
>Contig16301|Mytilus_galloprovincialis|GA36B|Allele_2
TGTGGCCCAAG
>Contig16301|Mytilus_galloprovincialis|GA36C|Allele_1
CACGACCCAAG
>Contig16301|Mytilus_galloprovincialis|GA36C|Allele_2
TGTGGTTCATG
>Contig16301|Mytilus_galloprovincialis|GA36D|Allele_1
CATGACCCAAG
>Contig16301|Mytilus_galloprovincialis|GA36D|Allele_2
TGTGGCTCATG
>Contig16301|Mytilus_edulis|GA36E|Allele_1
CACGATTCATG
>Contig16301|Mytilus_edulis|GA36E|Allele_2
CACGATTCATG
>Contig16301|Mytilus_edulis|GA36F|Allele_1
CACGATTCATG
>Contig16301|Mytilus_edulis|GA36F|Allele_2
CACGATTCATG
>Contig16301|Mytilus_edulis|GA36M|Allele_1
CATGACCCATA
>Contig16301|Mytilus_edulis|GA36M|Allele_2
CGTTACTCGTG
>Contig16301|Mytilus_edulis|GA36N|Allele_1
CATGACCCATA
>Contig16301|Mytilus_edulis|GA36N|Allele_2
CGTTGCTCATG
>Contig16308|Mytilus_trossulus|GA36K|Allele_1
CGAACGAAGC
>Contig16308|Mytilus_trossulus|GA36K|Allele_2
TGATCGAAGC
>Contig16308|Mytilus_trossulus|GA36L|Allele_1
CGAACGAAGC
>Contig16308|Mytilus_trossulus|GA36L|Allele_2
TGAATGAAGC
>Contig16308|Mytilus_galloprovincialis|GA36A|Allele_1
TGAACGAAGC
>Contig16308|Mytilus_galloprovincialis|GA36A|Allele_2
TGATTGAAGT
>Contig16308|Mytilus_galloprovincialis|GA36B|Allele_1
TGAACAAAGC
>Contig16308|Mytilus_galloprovincialis|GA36B|Allele_2
TGAATGACGC
>Contig16308|Mytilus_galloprovincialis|GA36C|Allele_1
CAAACGAAGC
>Contig16308|Mytilus_galloprovincialis|GA36C|Allele_2
TGTATGAAGC
>Contig16308|Mytilus_galloprovincialis|GA36D|Allele_1
TGAATGAAGC
>Contig16308|Mytilus_galloprovincialis|GA36D|Allele_2
TGAATGAAGC
>Contig16308|Mytilus_edulis|GA36E|Allele_1
CAAACGAAGC
>Contig16308|Mytilus_edulis|GA36E|Allele_2
TGTATGAAGC
>Contig16308|Mytilus_edulis|GA36F|Allele_1
CATACAAAGC
>Contig16308|Mytilus_edulis|GA36F|Allele_2
CATTCGAAGC
>Contig16308|Mytilus_edulis|GA36M|Allele_1
CATACAAAAC
>Contig16308|Mytilus_edulis|GA36M|Allele_2
CATACGCAGC
>Contig16308|Mytilus_edulis|GA36N|Allele_1
CATACAAAGC
>Contig16308|Mytilus_edulis|GA36N|Allele_2
CATACGAAGC
>Contig16350|Mytilus_trossulus|GA36K|Allele_1
GGCTGC
>Contig16350|Mytilus_trossulus|GA36K|Allele_2
GGCTGC
>Contig16350|Mytilus_trossulus|GA36L|Allele_1
GGCCGC
>Contig16350|Mytilus_trossulus|GA36L|Allele_2
GGCTGC
>Contig16350|Mytilus_galloprovincialis|GA36A|Allele_1
GGCCGC
>Contig16350|Mytilus_galloprovincialis|GA36A|Allele_2
GGCTGC
>Contig16350|Mytilus_galloprovincialis|GA36B|Allele_1
GGCCGC
>Contig16350|Mytilus_galloprovincialis|GA36B|Allele_2
GGCCGC
>Contig16350|Mytilus_galloprovincialis|GA36C|Allele_1
GGCCGA
>Contig16350|Mytilus_galloprovincialis|GA36C|Allele_2
GGTCGC
>Contig16350|Mytilus_galloprovincialis|GA36D|Allele_1
AGCCGC
>Contig16350|Mytilus_galloprovincialis|GA36D|Allele_2
GGTCGC
>Contig16350|Mytilus_edulis|GA36E|Allele_1
AGTCGC
>Contig16350|Mytilus_edulis|GA36E|Allele_2
AGTCGC
>Contig16350|Mytilus_edulis|GA36F|Allele_1
ACTCGC
>Contig16350|Mytilus_edulis|GA36F|Allele_2
AGTCGC
>Contig16350|Mytilus_edulis|GA36M|Allele_1
AGTCGC
>Contig16350|Mytilus_edulis|GA36M|Allele_2
AGTCGC
>Contig16350|Mytilus_edulis|GA36N|Allele_1
AGTCCC
>Contig16350|Mytilus_edulis|GA36N|Allele_2
AGTCGC
>Contig16359|Mytilus_trossulus|GA36K|Allele_1
TTCCATA
>Contig16359|Mytilus_trossulus|GA36K|Allele_2
TTCCATA
>Contig16359|Mytilus_trossulus|GA36L|Allele_1
ATCCATA
>Contig16359|Mytilus_trossulus|GA36L|Allele_2
ATCCATA
>Contig16359|Mytilus_galloprovincialis|GA36A|Allele_1
TTCCATA
>Contig16359|Mytilus_galloprovincialis|GA36A|Allele_2
TTCCATA
>Contig16359|Mytilus_galloprovincialis|GA36B|Allele_1
TACCATA
>Contig16359|Mytilus_galloprovincialis|GA36B|Allele_2
TTCCATA
>Contig16359|Mytilus_galloprovincialis|GA36C|Allele_1
TTCCATA
>Contig16359|Mytilus_galloprovincialis|GA36C|Allele_2
TTCCATA
>Contig16359|Mytilus_galloprovincialis|GA36D|Allele_1
TTCCACA
>Contig16359|Mytilus_galloprovincialis|GA36D|Allele_2
TTCCATA
>Contig16359|Mytilus_edulis|GA36E|Allele_1
TTCTTTA
>Contig16359|Mytilus_edulis|GA36E|Allele_2
TTCTTTA
>Contig16359|Mytilus_edulis|GA36F|Allele_1
TTCTTTA
>Contig16359|Mytilus_edulis|GA36F|Allele_2
TTCTTTA
>Contig16359|Mytilus_edulis|GA36M|Allele_1
ATCCATA
>Contig16359|Mytilus_edulis|GA36M|Allele_2
TTTCTTT
>Contig16359|Mytilus_edulis|GA36N|Allele_1
TTCCATA
>Contig16359|Mytilus_edulis|GA36N|Allele_2
TTCTTTA
>Contig164220|Mytilus_trossulus|GA36K|Allele_1
AAAA
>Contig164220|Mytilus_trossulus|GA36K|Allele_2
GGAG
>Contig164220|Mytilus_trossulus|GA36L|Allele_1
AAAA
>Contig164220|Mytilus_trossulus|GA36L|Allele_2
GGAG
>Contig164220|Mytilus_galloprovincialis|GA36A|Allele_1
AAAA
>Contig164220|Mytilus_galloprovincialis|GA36A|Allele_2
AAAG
>Contig164220|Mytilus_galloprovincialis|GA36B|Allele_1
AAAA
>Contig164220|Mytilus_galloprovincialis|GA36B|Allele_2
GGAA
>Contig164220|Mytilus_galloprovincialis|GA36C|Allele_1
GAAA
>Contig164220|Mytilus_galloprovincialis|GA36C|Allele_2
GAAA
>Contig164220|Mytilus_galloprovincialis|GA36D|Allele_1
AAAA
>Contig164220|Mytilus_galloprovincialis|GA36D|Allele_2
AAAG
>Contig164220|Mytilus_edulis|GA36E|Allele_1
GGAA
>Contig164220|Mytilus_edulis|GA36E|Allele_2
GGAA
>Contig164220|Mytilus_edulis|GA36F|Allele_1
GGAA
>Contig164220|Mytilus_edulis|GA36F|Allele_2
GGAA
>Contig164220|Mytilus_edulis|GA36M|Allele_1
GGAA
>Contig164220|Mytilus_edulis|GA36M|Allele_2
GGAA
>Contig164220|Mytilus_edulis|GA36N|Allele_1
GGAA
>Contig164220|Mytilus_edulis|GA36N|Allele_2
GGGA
>Contig16445|Mytilus_trossulus|GA36K|Allele_1
TCCCACTCAAAGA
>Contig16445|Mytilus_trossulus|GA36K|Allele_2
TCCTACTCAAAGA
>Contig16445|Mytilus_trossulus|GA36L|Allele_1
TCCCACTCAAAAA
>Contig16445|Mytilus_trossulus|GA36L|Allele_2
TTCTACTCAAAGA
>Contig16445|Mytilus_galloprovincialis|GA36A|Allele_1
TCCCACTCAAAAA
>Contig16445|Mytilus_galloprovincialis|GA36A|Allele_2
TTCTACTCAAAGA
>Contig16445|Mytilus_galloprovincialis|GA36B|Allele_1
TCCCACTCAAAAA
>Contig16445|Mytilus_galloprovincialis|GA36B|Allele_2
TCCTATTTAAAGA
>Contig16445|Mytilus_galloprovincialis|GA36C|Allele_1
GCCTACTCAAAGA
>Contig16445|Mytilus_galloprovincialis|GA36C|Allele_2
TCCTACTCACAGA
>Contig16445|Mytilus_galloprovincialis|GA36D|Allele_1
TCCTGCTCAAAGA
>Contig16445|Mytilus_galloprovincialis|GA36D|Allele_2
TCCTGCTCAAAGA
>Contig16445|Mytilus_edulis|GA36E|Allele_1
TCCTACTCAAAGA
>Contig16445|Mytilus_edulis|GA36E|Allele_2
TCCTACTCAAAGG
>Contig16445|Mytilus_edulis|GA36F|Allele_1
TTCTACCCAAAGA
>Contig16445|Mytilus_edulis|GA36F|Allele_2
TTCTACTCAAGGA
>Contig16445|Mytilus_edulis|GA36M|Allele_1
TCCTACTTAAAGA
>Contig16445|Mytilus_edulis|GA36M|Allele_2
TTCTACTTGAAGA
>Contig16445|Mytilus_edulis|GA36N|Allele_1
TCATACTCAAAGA
>Contig16445|Mytilus_edulis|GA36N|Allele_2
TTCTATTCACAGA
>Contig16448|Mytilus_trossulus|GA36K|Allele_1
TATCACATACCGGTAC
>Contig16448|Mytilus_trossulus|GA36K|Allele_2
TATCACTTACCGGTAC
>Contig16448|Mytilus_trossulus|GA36L|Allele_1
TATCACATACCGGAAT
>Contig16448|Mytilus_trossulus|GA36L|Allele_2
TATCACATACCGGTAT
>Contig16448|Mytilus_galloprovincialis|GA36A|Allele_1
TATCACATACCGGTAC
>Contig16448|Mytilus_galloprovincialis|GA36A|Allele_2
TATCATTTACCGGTAT
>Contig16448|Mytilus_galloprovincialis|GA36B|Allele_1
TATCACATACCGGAAT
>Contig16448|Mytilus_galloprovincialis|GA36B|Allele_2
TTTCATATACCTGTAT
>Contig16448|Mytilus_galloprovincialis|GA36C|Allele_1
TATCACATACCGGAAT
>Contig16448|Mytilus_galloprovincialis|GA36C|Allele_2
TATCACATTTTGGTAT
>Contig16448|Mytilus_galloprovincialis|GA36D|Allele_1
TATCACACACCGGAAT
>Contig16448|Mytilus_galloprovincialis|GA36D|Allele_2
TTTCATATACCGGTGT
>Contig16448|Mytilus_edulis|GA36E|Allele_1
TTTCATATACCGGTAT
>Contig16448|Mytilus_edulis|GA36E|Allele_2
TTTCATATACCGGTAT
>Contig16448|Mytilus_edulis|GA36F|Allele_1
TATCACATACCGATAT
>Contig16448|Mytilus_edulis|GA36F|Allele_2
TATGACTTACCGGTAT
>Contig16448|Mytilus_edulis|GA36M|Allele_1
AACCACATACCGAAAT
>Contig16448|Mytilus_edulis|GA36M|Allele_2
TATCGCATACCGGTAT
>Contig16448|Mytilus_edulis|GA36N|Allele_1
TATCACATACCGGAAT
>Contig16448|Mytilus_edulis|GA36N|Allele_2
TATCACATACCGGAAT
>Contig16465|Mytilus_trossulus|GA36K|Allele_1
TTAAGTTGAGACA
>Contig16465|Mytilus_trossulus|GA36K|Allele_2
TTTTGTTGAGATG
>Contig16465|Mytilus_trossulus|GA36L|Allele_1
TTTAGTTGAGACG
>Contig16465|Mytilus_trossulus|GA36L|Allele_2
TTTAGTTGAGCCG
>Contig16465|Mytilus_galloprovincialis|GA36A|Allele_1
TTATGTTGAGACA
>Contig16465|Mytilus_galloprovincialis|GA36A|Allele_2
TTTTGTTGAGCTG
>Contig16465|Mytilus_galloprovincialis|GA36B|Allele_1
TGATGTTGAGATA
>Contig16465|Mytilus_galloprovincialis|GA36B|Allele_2
TTATGTTGCGATG
>Contig16465|Mytilus_galloprovincialis|GA36C|Allele_1
TTATGTTGAGATA
>Contig16465|Mytilus_galloprovincialis|GA36C|Allele_2
TTATGTTGAGATG
>Contig16465|Mytilus_galloprovincialis|GA36D|Allele_1
TTATGTTGAGATA
>Contig16465|Mytilus_galloprovincialis|GA36D|Allele_2
TTATGTTGAGATG
>Contig16465|Mytilus_edulis|GA36E|Allele_1
TGAAATTGAGATG
>Contig16465|Mytilus_edulis|GA36E|Allele_2
TTTTGTTGCGATG
>Contig16465|Mytilus_edulis|GA36F|Allele_1
TTTAGCAAAGATG
>Contig16465|Mytilus_edulis|GA36F|Allele_2
TTTAGTTGAGATG
>Contig16465|Mytilus_edulis|GA36M|Allele_1
TTTAGCAAAAATG
>Contig16465|Mytilus_edulis|GA36M|Allele_2
TTTAGCAGAGATG
>Contig16465|Mytilus_edulis|GA36N|Allele_1
CGAAGTTGCGATG
>Contig16465|Mytilus_edulis|GA36N|Allele_2
TTTTGTTGCGATG
>Contig16478|Mytilus_trossulus|GA36K|Allele_1
GGCA
>Contig16478|Mytilus_trossulus|GA36K|Allele_2
GGCA
>Contig16478|Mytilus_trossulus|GA36L|Allele_1
GGCA
>Contig16478|Mytilus_trossulus|GA36L|Allele_2
GTCA
>Contig16478|Mytilus_galloprovincialis|GA36A|Allele_1
GGCA
>Contig16478|Mytilus_galloprovincialis|GA36A|Allele_2
GTCA
>Contig16478|Mytilus_galloprovincialis|GA36B|Allele_1
GGCA
>Contig16478|Mytilus_galloprovincialis|GA36B|Allele_2
GTCA
>Contig16478|Mytilus_galloprovincialis|GA36C|Allele_1
GGCA
>Contig16478|Mytilus_galloprovincialis|GA36C|Allele_2
TTCA
>Contig16478|Mytilus_galloprovincialis|GA36D|Allele_1
GGCA
>Contig16478|Mytilus_galloprovincialis|GA36D|Allele_2
GTCT
>Contig16478|Mytilus_edulis|GA36E|Allele_1
GGCA
>Contig16478|Mytilus_edulis|GA36E|Allele_2
GGCA
>Contig16478|Mytilus_edulis|GA36F|Allele_1
GGCA
>Contig16478|Mytilus_edulis|GA36F|Allele_2
GTTA
>Contig16478|Mytilus_edulis|GA36M|Allele_1
GGCA
>Contig16478|Mytilus_edulis|GA36M|Allele_2
GTCA
>Contig16478|Mytilus_edulis|GA36N|Allele_1
GGCA
>Contig16478|Mytilus_edulis|GA36N|Allele_2
GTCA
>Contig16482|Mytilus_trossulus|GA36K|Allele_1
GTATCCTTC
>Contig16482|Mytilus_trossulus|GA36K|Allele_2
GTGTCCTTC
>Contig16482|Mytilus_trossulus|GA36L|Allele_1
GTGTACCCC
>Contig16482|Mytilus_trossulus|GA36L|Allele_2
GTGTCCTTC
>Contig16482|Mytilus_galloprovincialis|GA36A|Allele_1
GTGTCCTTC
>Contig16482|Mytilus_galloprovincialis|GA36A|Allele_2
GTGTCCTTC
>Contig16482|Mytilus_galloprovincialis|GA36B|Allele_1
GTGTCCCTC
>Contig16482|Mytilus_galloprovincialis|GA36B|Allele_2
GTGTCTTTC
>Contig16482|Mytilus_galloprovincialis|GA36C|Allele_1
GTGCCCCTC
>Contig16482|Mytilus_galloprovincialis|GA36C|Allele_2
GTGTCCTTC
>Contig16482|Mytilus_galloprovincialis|GA36D|Allele_1
GTGTCCCTC
>Contig16482|Mytilus_galloprovincialis|GA36D|Allele_2
GTGTCCTTC
>Contig16482|Mytilus_edulis|GA36E|Allele_1
ACGTACCCC
>Contig16482|Mytilus_edulis|GA36E|Allele_2
GTGTCCCTT
>Contig16482|Mytilus_edulis|GA36F|Allele_1
GTGTCCCTC
>Contig16482|Mytilus_edulis|GA36F|Allele_2
GTGTCCCTT
>Contig16482|Mytilus_edulis|GA36M|Allele_1
GTGTCCCTC
>Contig16482|Mytilus_edulis|GA36M|Allele_2
GTGTCCTTC
>Contig16482|Mytilus_edulis|GA36N|Allele_1
GTATCCCTC
>Contig16482|Mytilus_edulis|GA36N|Allele_2
GTGTCCCTC
>Contig16485|Mytilus_trossulus|GA36K|Allele_1
TTAG
>Contig16485|Mytilus_trossulus|GA36K|Allele_2
TTGG
>Contig16485|Mytilus_trossulus|GA36L|Allele_1
TTAG
>Contig16485|Mytilus_trossulus|GA36L|Allele_2
TTGG
>Contig16485|Mytilus_galloprovincialis|GA36A|Allele_1
ATGG
>Contig16485|Mytilus_galloprovincialis|GA36A|Allele_2
ATGG
>Contig16485|Mytilus_galloprovincialis|GA36B|Allele_1
ATGG
>Contig16485|Mytilus_galloprovincialis|GA36B|Allele_2
ATGG
>Contig16485|Mytilus_galloprovincialis|GA36C|Allele_1
ATGG
>Contig16485|Mytilus_galloprovincialis|GA36C|Allele_2
ATGG
>Contig16485|Mytilus_galloprovincialis|GA36D|Allele_1
AAAG
>Contig16485|Mytilus_galloprovincialis|GA36D|Allele_2
TTGG
>Contig16485|Mytilus_edulis|GA36E|Allele_1
TAAA
>Contig16485|Mytilus_edulis|GA36E|Allele_2
TAAG
>Contig16485|Mytilus_edulis|GA36F|Allele_1
TTAG
>Contig16485|Mytilus_edulis|GA36F|Allele_2
TTAG
>Contig16485|Mytilus_edulis|GA36M|Allele_1
TAAA
>Contig16485|Mytilus_edulis|GA36M|Allele_2
TAGG
>Contig16485|Mytilus_edulis|GA36N|Allele_1
TAAG
>Contig16485|Mytilus_edulis|GA36N|Allele_2
TAAG
>Contig165|Mytilus_trossulus|GA36K|Allele_1
GTGGATCTGGGCTA
>Contig165|Mytilus_trossulus|GA36K|Allele_2
GTGGTTTTGGGCTT
>Contig165|Mytilus_trossulus|GA36L|Allele_1
GTGGTTCTGGGCTA
>Contig165|Mytilus_trossulus|GA36L|Allele_2
GTGGTTCTGGGCTA
>Contig165|Mytilus_galloprovincialis|GA36A|Allele_1
GTGGATCTGGACTA
>Contig165|Mytilus_galloprovincialis|GA36A|Allele_2
GTGGTTCTGGGCTT
>Contig165|Mytilus_galloprovincialis|GA36B|Allele_1
GCGGATCTGAGCTA
>Contig165|Mytilus_galloprovincialis|GA36B|Allele_2
GCGGATCTGGGCTT
>Contig165|Mytilus_galloprovincialis|GA36C|Allele_1
GTGGATCTGAGCTA
>Contig165|Mytilus_galloprovincialis|GA36C|Allele_2
GTGGATCTGGGCTA
>Contig165|Mytilus_galloprovincialis|GA36D|Allele_1
GTGGATCTGGGCTA
>Contig165|Mytilus_galloprovincialis|GA36D|Allele_2
GTGGTTCTGGGCTT
>Contig165|Mytilus_edulis|GA36E|Allele_1
GTGGTTCAAGGCTA
>Contig165|Mytilus_edulis|GA36E|Allele_2
TTGGTTCTGGGCTA
>Contig165|Mytilus_edulis|GA36F|Allele_1
GTAGATCTGGGCGA
>Contig165|Mytilus_edulis|GA36F|Allele_2
GTGGATTTGGGCTA
>Contig165|Mytilus_edulis|GA36M|Allele_1
GTGGTGCTGGGATA
>Contig165|Mytilus_edulis|GA36M|Allele_2
GTGGTTCTGGGCTT
>Contig165|Mytilus_edulis|GA36N|Allele_1
GCGAATCTGGGCTA
>Contig165|Mytilus_edulis|GA36N|Allele_2
GCGGATCTGGGCTA
>Contig16500|Mytilus_trossulus|GA36K|Allele_1
AAAGTAAAAA
>Contig16500|Mytilus_trossulus|GA36K|Allele_2
ACTGTAAAAA
>Contig16500|Mytilus_trossulus|GA36L|Allele_1
AATGTAAAAA
>Contig16500|Mytilus_trossulus|GA36L|Allele_2
AATGTAAAAA
>Contig16500|Mytilus_galloprovincialis|GA36A|Allele_1
AAAGTAAACA
>Contig16500|Mytilus_galloprovincialis|GA36A|Allele_2
ACTGTAAACC
>Contig16500|Mytilus_galloprovincialis|GA36B|Allele_1
GCAGTAAAAA
>Contig16500|Mytilus_galloprovincialis|GA36B|Allele_2
GCAGTAAACA
>Contig16500|Mytilus_galloprovincialis|GA36C|Allele_1
AAAATAAACA
>Contig16500|Mytilus_galloprovincialis|GA36C|Allele_2
ACTGTCGACA
>Contig16500|Mytilus_galloprovincialis|GA36D|Allele_1
AAAGTAAAAA
>Contig16500|Mytilus_galloprovincialis|GA36D|Allele_2
GCTGTAATCA
>Contig16500|Mytilus_edulis|GA36E|Allele_1
AAAGTAAACA
>Contig16500|Mytilus_edulis|GA36E|Allele_2
GCTGTCAACA
>Contig16500|Mytilus_edulis|GA36F|Allele_1
AAAGTAAACA
>Contig16500|Mytilus_edulis|GA36F|Allele_2
GCTGTAAACA
>Contig16500|Mytilus_edulis|GA36M|Allele_1
AAAGTAAACA
>Contig16500|Mytilus_edulis|GA36M|Allele_2
GCTGTAAACA
>Contig16500|Mytilus_edulis|GA36N|Allele_1
AAAACAAACA
>Contig16500|Mytilus_edulis|GA36N|Allele_2
GCTGTCGACA
>Contig16514|Mytilus_trossulus|GA36K|Allele_1
GGCCCCCGCCGCGCCCTC
>Contig16514|Mytilus_trossulus|GA36K|Allele_2
GGCTCCCGCTGCGTCTTC
>Contig16514|Mytilus_trossulus|GA36L|Allele_1
GGCCCCCGCCGCGCCCTC
>Contig16514|Mytilus_trossulus|GA36L|Allele_2
GGCCCCCGCTGTGCTTTC
>Contig16514|Mytilus_galloprovincialis|GA36A|Allele_1
GGCCCCCGCCGCGCCCTC
>Contig16514|Mytilus_galloprovincialis|GA36A|Allele_2
GGCCCCCGCTGCGTCCTC
>Contig16514|Mytilus_galloprovincialis|GA36B|Allele_1
GACCCCCGCCGCGCCTTC
>Contig16514|Mytilus_galloprovincialis|GA36B|Allele_2
GGTTCCCGCCGCGCCTTC
>Contig16514|Mytilus_galloprovincialis|GA36C|Allele_1
GGCCCCCGCCGCGCCCAC
>Contig16514|Mytilus_galloprovincialis|GA36C|Allele_2
GGCCCCCGCTGCGCTCTC
>Contig16514|Mytilus_galloprovincialis|GA36D|Allele_1
GGCCCCCGCCGCGCCTAC
>Contig16514|Mytilus_galloprovincialis|GA36D|Allele_2
GGCCTCCGTCGTGTCTTC
>Contig16514|Mytilus_edulis|GA36E|Allele_1
GGCCCCCGCCGCGCCTAC
>Contig16514|Mytilus_edulis|GA36E|Allele_2
GGCCCCCGCCGCGTCTTT
>Contig16514|Mytilus_edulis|GA36F|Allele_1
CGCCCCCACCGCGCCCTC
>Contig16514|Mytilus_edulis|GA36F|Allele_2
GGCCCCCGCCGCGTCTTC
>Contig16514|Mytilus_edulis|GA36M|Allele_1
GGCCCCTGCCACGCCTTC
>Contig16514|Mytilus_edulis|GA36M|Allele_2
GGCCCTTGCCGCTCCTTC
>Contig16514|Mytilus_edulis|GA36N|Allele_1
GGCCCCCGCCGCGTCTAC
>Contig16514|Mytilus_edulis|GA36N|Allele_2
GGCTCCCGCCGCGTCTTC
>Contig16518|Mytilus_trossulus|GA36K|Allele_1
CTTGCGA
>Contig16518|Mytilus_trossulus|GA36K|Allele_2
CTTGCGA
>Contig16518|Mytilus_trossulus|GA36L|Allele_1
CTTGCAA
>Contig16518|Mytilus_trossulus|GA36L|Allele_2
CTTGTGA
>Contig16518|Mytilus_galloprovincialis|GA36A|Allele_1
CTTGTGA
>Contig16518|Mytilus_galloprovincialis|GA36A|Allele_2
CTTGTGA
>Contig16518|Mytilus_galloprovincialis|GA36B|Allele_1
CTTGCGA
>Contig16518|Mytilus_galloprovincialis|GA36B|Allele_2
CTTGCGA
>Contig16518|Mytilus_galloprovincialis|GA36C|Allele_1
CTTGCGA
>Contig16518|Mytilus_galloprovincialis|GA36C|Allele_2
CTTGCGA
>Contig16518|Mytilus_galloprovincialis|GA36D|Allele_1
CTTGCGA
>Contig16518|Mytilus_galloprovincialis|GA36D|Allele_2
TTTGCGA
>Contig16518|Mytilus_edulis|GA36E|Allele_1
CCTTCGA
>Contig16518|Mytilus_edulis|GA36E|Allele_2
CTTTCGA
>Contig16518|Mytilus_edulis|GA36F|Allele_1
CTTGCGA
>Contig16518|Mytilus_edulis|GA36F|Allele_2
CTTTCGA
>Contig16518|Mytilus_edulis|GA36M|Allele_1
CTCGTGA
>Contig16518|Mytilus_edulis|GA36M|Allele_2
CTCGTGC
>Contig16518|Mytilus_edulis|GA36N|Allele_1
CTTGCAA
>Contig16518|Mytilus_edulis|GA36N|Allele_2
CTTTCGA
>Contig16526|Mytilus_trossulus|GA36K|Allele_1
ATGAAAAC
>Contig16526|Mytilus_trossulus|GA36K|Allele_2
ATGCAGAC
>Contig16526|Mytilus_trossulus|GA36L|Allele_1
AAGAAAAA
>Contig16526|Mytilus_trossulus|GA36L|Allele_2
ATGAAAAC
>Contig16526|Mytilus_galloprovincialis|GA36A|Allele_1
AAGAAAAA
>Contig16526|Mytilus_galloprovincialis|GA36A|Allele_2
GTGAGAAA
>Contig16526|Mytilus_galloprovincialis|GA36B|Allele_1
AAGAAAAA
>Contig16526|Mytilus_galloprovincialis|GA36B|Allele_2
ATGCAAAC
>Contig16526|Mytilus_galloprovincialis|GA36C|Allele_1
ATGAAAAC
>Contig16526|Mytilus_galloprovincialis|GA36C|Allele_2
ATGCAGAC
>Contig16526|Mytilus_galloprovincialis|GA36D|Allele_1
ATGAAAAC
>Contig16526|Mytilus_galloprovincialis|GA36D|Allele_2
ATGCAGAC
>Contig16526|Mytilus_edulis|GA36E|Allele_1
AAGAAAAA
>Contig16526|Mytilus_edulis|GA36E|Allele_2
ATGCAAAC
>Contig16526|Mytilus_edulis|GA36F|Allele_1
AAAAAAAA
>Contig16526|Mytilus_edulis|GA36F|Allele_2
AAAAAAGA
>Contig16526|Mytilus_edulis|GA36M|Allele_1
AAAAAAAA
>Contig16526|Mytilus_edulis|GA36M|Allele_2
AAGAAAAA
>Contig16526|Mytilus_edulis|GA36N|Allele_1
AAAAAAAA
>Contig16526|Mytilus_edulis|GA36N|Allele_2
ATGAAAAA
>Contig16536|Mytilus_trossulus|GA36K|Allele_1
ACATATA
>Contig16536|Mytilus_trossulus|GA36K|Allele_2
ATATCTT
>Contig16536|Mytilus_trossulus|GA36L|Allele_1
ACACATA
>Contig16536|Mytilus_trossulus|GA36L|Allele_2
ACATATT
>Contig16536|Mytilus_galloprovincialis|GA36A|Allele_1
ACATATA
>Contig16536|Mytilus_galloprovincialis|GA36A|Allele_2
ACATATT
>Contig16536|Mytilus_galloprovincialis|GA36B|Allele_1
ACATATA
>Contig16536|Mytilus_galloprovincialis|GA36B|Allele_2
ACATATT
>Contig16536|Mytilus_galloprovincialis|GA36C|Allele_1
ACATATA
>Contig16536|Mytilus_galloprovincialis|GA36C|Allele_2
ACATCTT
>Contig16536|Mytilus_galloprovincialis|GA36D|Allele_1
ACATATA
>Contig16536|Mytilus_galloprovincialis|GA36D|Allele_2
CCATATT
>Contig16536|Mytilus_edulis|GA36E|Allele_1
ACATATA
>Contig16536|Mytilus_edulis|GA36E|Allele_2
ACATATT
>Contig16536|Mytilus_edulis|GA36F|Allele_1
ACACACT
>Contig16536|Mytilus_edulis|GA36F|Allele_2
ATATATT
>Contig16536|Mytilus_edulis|GA36M|Allele_1
ACACACT
>Contig16536|Mytilus_edulis|GA36M|Allele_2
ATATATT
>Contig16536|Mytilus_edulis|GA36N|Allele_1
ACATATA
>Contig16536|Mytilus_edulis|GA36N|Allele_2
ACGTCTA
>Contig1657|Mytilus_trossulus|GA36K|Allele_1
GCAAACGTATATACCCTCAAATCCCAGGAG
>Contig1657|Mytilus_trossulus|GA36K|Allele_2
GTCATCGTATATACCCTCGAATCCCAGGAG
>Contig1657|Mytilus_trossulus|GA36L|Allele_1
GCCATCGTAAACACCCTCAAATCCCAGGAG
>Contig1657|Mytilus_trossulus|GA36L|Allele_2
GTCATTGTGTATACCCTCAAATCCTTGGAG
>Contig1657|Mytilus_galloprovincialis|GA36A|Allele_1
GCAATCGTATATACCCCCAAATCCCAGGAG
>Contig1657|Mytilus_galloprovincialis|GA36A|Allele_2
GTAATTGTATATACTCTTGAGTCCTAGGAG
>Contig1657|Mytilus_galloprovincialis|GA36B|Allele_1
GTCTTTGTATATACCCTCGAATCCTAAGAG
>Contig1657|Mytilus_galloprovincialis|GA36B|Allele_2
GTCTTTGTATATACCCTCGAATCCTAAGAG
>Contig1657|Mytilus_galloprovincialis|GA36C|Allele_1
GCCATTGTGAACACCCTCAAACCCCAAAAG
>Contig1657|Mytilus_galloprovincialis|GA36C|Allele_2
GCCATTGTGAGCATCTTCAAATTCTTGGGG
>Contig1657|Mytilus_galloprovincialis|GA36D|Allele_1
GTCAACGCATATACCCCCAAATCCTAGGAC
[truncated: 1,752,309 more chars]
