# Supplementary material for: The divergence history of European blue mussel species reconstructed from Approximate Bayesian Computation: the effects of sequencing techniques and sampling strategies
Source: PeerJ. 2018 Jul 30;6:e5198. doi: 10.7717/peerj.5198 (PMC6071616; doi:10.7717/peerj.5198)
Supplement: Supplemental Information 4 — The “input_data1” folder should be placed in the “Supplementary_Methods” directory and pooled with the “input_data2” folder. They have been separated because of a maximal size issue when uploading to the PeerJ website. [file peerj-06-5198-s004.zip › Supplementary_Methods.input_data1/input_data/rna-seq_n4/target.txt]

dataset	bialsites_avg	bialsites_std	sf_avg	sf_std	sxA_avg	sxA_std	sxB_avg	sxB_std	ss_avg	ss_std	Wald_avg	Wald_std	piA_avg	piA_std	piB_avg	piB_std	thetaA_avg	thetaA_std	thetaB_avg	thetaB_std	DtajA_avg	DtajA_std	DtajB_avg	DtajB_std	divAB_avg	divAB_std	netdivAB_avg	netdivAB_std	FST_avg	FST_std	corr_pi
0	9.719	7.953	0.507	2.608	3.344	3.328	3.368	3.318	2.501	3.318	-8.621	2.538	0.0341169	0.0265063	0.0324002	0.0245589	0.0361295	0.0258615	0.0363267	0.0257553	-0.2703174	0.8478229	-0.4933282	0.7513230	0.0514576	0.0464338	0.0181991	0.0419020	0.1710756	0.2285454	0.5400577
