# Supplementary material for: The divergence history of European blue mussel species reconstructed from Approximate Bayesian Computation: the effects of sequencing techniques and sampling strategies
Source: PeerJ. 2018 Jul 30;6:e5198. doi: 10.7717/peerj.5198 (PMC6071616; doi:10.7717/peerj.5198)
Supplement: Supplemental Information 4 — The “input_data1” folder should be placed in the “Supplementary_Methods” directory and pooled with the “input_data2” folder. They have been separated because of a maximal size issue when uploading to the PeerJ website. [file peerj-06-5198-s004.zip › Supplementary_Methods.input_data1/input_data/rna-seq_n4/target_s23_sd]

0 0 639 294 4275 870 915 3252 799 894 254 201 760 21 13 109 735 363 300 195 667 416 331 287 1312 0 0 1.64591363716698 1.97114917506983 2.40330429319872 0.919665039476773 1.14663157251042 2.10540857516545 0.947399784249426 1.11386117212607 0.702666229487475 0.768424524240163 0.999301166971563 0.133397883359319 0.116317411870457 0.282140828103222 0.841521035991018 0.559090676221156 0.541157783287956 0.3860387255487 0.944257071012263 0.649258945683727 0.581967214782902 0.489033924844786 1.38814385200224
