# Supplementary material for: The divergence history of European blue mussel species reconstructed from Approximate Bayesian Computation: the effects of sequencing techniques and sampling strategies
Source: PeerJ. 2018 Jul 30;6:e5198. doi: 10.7717/peerj.5198 (PMC6071616; doi:10.7717/peerj.5198)
Supplement: Supplemental Information 4 — The “input_data1” folder should be placed in the “Supplementary_Methods” directory and pooled with the “input_data2” folder. They have been separated because of a maximal size issue when uploading to the PeerJ website. [file peerj-06-5198-s004.zip › Supplementary_Methods.input_data1/input_data/rna-seq_n4/samples.csv]

GA36K	Mytilus_trossulus
GA36L	Mytilus_trossulus
GA36A	Mytilus_galloprovincialis
GA36B	Mytilus_galloprovincialis
GA36C	Mytilus_galloprovincialis
GA36D	Mytilus_galloprovincialis
GA36E	Mytilus_edulis
GA36F	Mytilus_edulis
GA36M	Mytilus_edulis
GA36N	Mytilus_edulis
