# Supplementary material for: The divergence history of European blue mussel species reconstructed from Approximate Bayesian Computation: the effects of sequencing techniques and sampling strategies
Source: PeerJ. 2018 Jul 30;6:e5198. doi: 10.7717/peerj.5198 (PMC6071616; doi:10.7717/peerj.5198)
Supplement: Supplemental Information 4 — The “input_data1” folder should be placed in the “Supplementary_Methods” directory and pooled with the “input_data2” folder. They have been separated because of a maximal size issue when uploading to the PeerJ website. [file peerj-06-5198-s004.zip › Supplementary_Methods.input_data1/input_data/rna-seq_n2/jSFScontig_2147/gal_edu_Contig19973.fs]

5 5 unfolded "Mytilus_galloprovincialis" "Mytilus_edulis"
0 1 1 0 1 0 0 0 0 0 0 0 0 0 0 0 0 0 0 0 0 0 0 0 0
1 0 0 0 0 0 0 0 0 0 0 0 0 0 0 0 0 0 0 0 0 0 0 0 1
