# Supplementary material for: The divergence history of European blue mussel species reconstructed from Approximate Bayesian Computation: the effects of sequencing techniques and sampling strategies
Source: PeerJ. 2018 Jul 30;6:e5198. doi: 10.7717/peerj.5198 (PMC6071616; doi:10.7717/peerj.5198)
Supplement: Supplemental Information 5 — The “input_data2” folder should be placed in the “Supplementary_Methods” directory and pooled with the “input_data1” folder. They have been separated because of a maximal size issue when uploading to the PeerJ website. [file peerj-06-5198-s005.zip]

Archive with 1,630 entries (1,622 files):
- Supplementary_Methods.input_data2/
- Supplementary_Methods.input_data2/input_data/
- Supplementary_Methods.input_data2/input_data/capture_n2/
- Supplementary_Methods.input_data2/input_data/capture_n2/bpfile
- Supplementary_Methods.input_data2/input_data/capture_n2/target_tot_sd
- Supplementary_Methods.input_data2/input_data/capture_n2/locus.ms
- Supplementary_Methods.input_data2/input_data/capture_n2/input.fasta
- Supplementary_Methods.input_data2/input_data/capture_n2/spinput.txt
- Supplementary_Methods.input_data2/input_data/capture_n2/target.txt
- Supplementary_Methods.input_data2/input_data/capture_n2/target_s23_sd
- Supplementary_Methods.input_data2/input_data/capture_n2/target_s4_sd
- Supplementary_Methods.input_data2/input_data/capture_n2/target_s7_sd
- Supplementary_Methods.input_data2/input_data/capture_n2/samples.original.csv
- Supplementary_Methods.input_data2/input_data/capture_n2/polySyn.fasta
- Supplementary_Methods.input_data2/input_data/capture_n2/samples.csv
- Supplementary_Methods.input_data2/input_data/capture_n8/
- Supplementary_Methods.input_data2/input_data/capture_n8/bpfile
- Supplementary_Methods.input_data2/input_data/capture_n8/samples.csv
- Supplementary_Methods.input_data2/input_data/capture_n8/samples.original.csv
- Supplementary_Methods.input_data2/input_data/capture_n8/polySyn.fasta
- Supplementary_Methods.input_data2/input_data/capture_n8/target_tot_sd
- Supplementary_Methods.input_data2/input_data/capture_n8/input.fasta
- Supplementary_Methods.input_data2/input_data/capture_n8/spinput.txt
- Supplementary_Methods.input_data2/input_data/capture_n8/target.txt
- Supplementary_Methods.input_data2/input_data/capture_n8/target_s23_sd
- Supplementary_Methods.input_data2/input_data/capture_n8/target_s4_sd
- Supplementary_Methods.input_data2/input_data/capture_n8/target_s7_sd
- Supplementary_Methods.input_data2/input_data/capture_n8/locus.ms
- Supplementary_Methods.input_data2/input_data/capture_n4/
- Supplementary_Methods.input_data2/input_data/capture_n4/polySyn.fasta
- Supplementary_Methods.input_data2/input_data/capture_n4/samples.original.csv
- Supplementary_Methods.input_data2/input_data/capture_n4/samples.csv
- Supplementary_Methods.input_data2/input_data/capture_n4/target_tot_sd
- Supplementary_Methods.input_data2/input_data/capture_n4/bpfile
- Supplementary_Methods.input_data2/input_data/capture_n4/locus.ms
- Supplementary_Methods.input_data2/input_data/capture_n4/input.fasta
- Supplementary_Methods.input_data2/input_data/capture_n4/spinput.txt
- Supplementary_Methods.input_data2/input_data/capture_n4/target.txt
- Supplementary_Methods.input_data2/input_data/capture_n4/target_s23_sd
- Supplementary_Methods.input_data2/input_data/capture_n4/target_s4_sd
- Supplementary_Methods.input_data2/input_data/capture_n4/target_s7_sd
- Supplementary_Methods.input_data2/input_data/capture_n2/jSFScontig_516/
- Supplementary_Methods.input_data2/input_data/capture_n2/jSFScontig_516/gal_edu_Contig10081_GA36A.fs
- Supplementary_Methods.input_data2/input_data/capture_n2/jSFScontig_516/gal_edu_Contig101665_GA36B.fs
- Supplementary_Methods.input_data2/input_data/capture_n2/jSFScontig_516/gal_edu_Contig10366_GA36G.fs
- Supplementary_Methods.input_data2/input_data/capture_n2/jSFScontig_516/gal_edu_Contig10805_GA36B.fs
- Supplementary_Methods.input_data2/input_data/capture_n2/jSFScontig_516/gal_edu_Contig110631_GA36B.fs
- Supplementary_Methods.input_data2/input_data/capture_n2/jSFScontig_516/gal_edu_Contig11242_GA36H.fs
- Supplementary_Methods.input_data2/input_data/capture_n2/jSFScontig_516/gal_edu_Contig11283_GA36D.fs
- Supplementary_Methods.input_data2/input_data/capture_n2/jSFScontig_516/gal_edu_Contig11549_GA36D.fs
- Supplementary_Methods.input_data2/input_data/capture_n2/jSFScontig_516/gal_edu_Contig11655_GA36G.fs
- Supplementary_Methods.input_data2/input_data/capture_n2/jSFScontig_516/gal_edu_Contig116849_GA36C.fs
- Supplementary_Methods.input_data2/input_data/capture_n2/jSFScontig_516/gal_edu_Contig11943_GA36A.fs
- Supplementary_Methods.input_data2/input_data/capture_n2/jSFScontig_516/gal_edu_Contig11985_GA36B.fs
- Supplementary_Methods.input_data2/input_data/capture_n2/jSFScontig_516/gal_edu_Contig12024_GA36A.fs
- Supplementary_Methods.input_data2/input_data/capture_n2/jSFScontig_516/gal_edu_Contig13055_GA36B.fs
- Supplementary_Methods.input_data2/input_data/capture_n2/jSFScontig_516/gal_edu_Contig13229_GA36B.fs
- Supplementary_Methods.input_data2/input_data/capture_n2/jSFScontig_516/gal_edu_Contig13270_GA36D.fs
- Supplementary_Methods.input_data2/input_data/capture_n2/jSFScontig_516/gal_edu_Contig13768_GA36A.fs
- Supplementary_Methods.input_data2/input_data/capture_n2/jSFScontig_516/gal_edu_Contig13835_GA36C.fs
- Supplementary_Methods.input_data2/input_data/capture_n2/jSFScontig_516/gal_edu_Contig13865_GA36D.fs
- Supplementary_Methods.input_data2/input_data/capture_n2/jSFScontig_516/gal_edu_Contig14012_GA36H.fs
- Supplementary_Methods.input_data2/input_data/capture_n2/jSFScontig_516/gal_edu_Contig14354_GA36C.fs
- Supplementary_Methods.input_data2/input_data/capture_n2/jSFScontig_516/gal_edu_Contig14496_GA36B.fs
- Supplementary_Methods.input_data2/input_data/capture_n2/jSFScontig_516/gal_edu_Contig14540_GA36B.fs
- Supplementary_Methods.input_data2/input_data/capture_n2/jSFScontig_516/gal_edu_Contig14623_GA36D.fs
- Supplementary_Methods.input_data2/input_data/capture_n2/jSFScontig_516/gal_edu_Contig14841_GA36A.fs
- Supplementary_Methods.input_data2/input_data/capture_n2/jSFScontig_516/gal_edu_Contig1507_GA36A.fs
- Supplementary_Methods.input_data2/input_data/capture_n2/jSFScontig_516/gal_edu_Contig15130_GA36B.fs
- Supplementary_Methods.input_data2/input_data/capture_n2/jSFScontig_516/gal_edu_Contig15368_GA36C.fs
- Supplementary_Methods.input_data2/input_data/capture_n2/jSFScontig_516/gal_edu_Contig15432_GA36D.fs
- Supplementary_Methods.input_data2/input_data/capture_n2/jSFScontig_516/gal_edu_Contig15451_GA36A.fs
- Supplementary_Methods.input_data2/input_data/capture_n2/jSFScontig_516/gal_edu_Contig15886_GA36C.fs
- Supplementary_Methods.input_data2/input_data/capture_n2/jSFScontig_516/gal_edu_Contig15993_GA36B.fs
- Supplementary_Methods.input_data2/input_data/capture_n2/jSFScontig_516/gal_edu_Contig16007_GA36A.fs
- Supplementary_Methods.input_data2/input_data/capture_n2/jSFScontig_516/gal_edu_Contig16231_GA36D.fs
- Supplementary_Methods.input_data2/input_data/capture_n2/jSFScontig_516/gal_edu_Contig16504_GA36A.fs
- Supplementary_Methods.input_data2/input_data/capture_n2/jSFScontig_516/gal_edu_Contig16681_GA36B.fs
- Supplementary_Methods.input_data2/input_data/capture_n2/jSFScontig_516/gal_edu_Contig16728_GA36B.fs
- Supplementary_Methods.input_data2/input_data/capture_n2/jSFScontig_516/gal_edu_Contig16829_GA36C.fs
- Supplementary_Methods.input_data2/input_data/capture_n2/jSFScontig_516/gal_edu_Contig16846_GA36B.fs
- Supplementary_Methods.input_data2/input_data/capture_n2/jSFScontig_516/gal_edu_Contig171162_GA36B.fs
- Supplementary_Methods.input_data2/input_data/capture_n2/jSFScontig_516/gal_edu_Contig17289_GA36B.fs
- Supplementary_Methods.input_data2/input_data/capture_n2/jSFScontig_516/gal_edu_Contig17324_GA36A.fs
- Supplementary_Methods.input_data2/input_data/capture_n2/jSFScontig_516/gal_edu_Contig17424_GA36H.fs
- Supplementary_Methods.input_data2/input_data/capture_n2/jSFScontig_516/gal_edu_Contig17449_GA36B.fs
- Supplementary_Methods.input_data2/input_data/capture_n2/jSFScontig_516/gal_edu_Contig17511_GA36D.fs
- Supplementary_Methods.input_data2/input_data/capture_n2/jSFScontig_516/gal_edu_Contig17791_GA36G.fs
- Supplementary_Methods.input_data2/input_data/capture_n2/jSFScontig_516/gal_edu_Contig18098_GA36A.fs
- Supplementary_Methods.input_data2/input_data/capture_n2/jSFScontig_516/gal_edu_Contig18212_GA36D.fs
- Supplementary_Methods.input_data2/input_data/capture_n2/jSFScontig_516/gal_edu_Contig18579_GA36B.fs
- Supplementary_Methods.input_data2/input_data/capture_n2/jSFScontig_516/gal_edu_Contig18596_GA36G.fs
- Supplementary_Methods.input_data2/input_data/capture_n2/jSFScontig_516/gal_edu_Contig18935_GA36B.fs
- Supplementary_Methods.input_data2/input_data/capture_n2/jSFScontig_516/gal_edu_Contig19001_GA36A.fs
- Supplementary_Methods.input_data2/input_data/capture_n2/jSFScontig_516/gal_edu_Contig19354_GA36D.fs
- Supplementary_Methods.input_data2/input_data/capture_n2/jSFScontig_516/gal_edu_Contig19385_GA36B.fs
- Supplementary_Methods.input_data2/input_data/capture_n2/jSFScontig_516/gal_edu_Contig19645_GA36B.fs
- Supplementary_Methods.input_data2/input_data/capture_n2/jSFScontig_516/gal_edu_Contig19816_GA36B.fs
- Supplementary_Methods.input_data2/input_data/capture_n2/jSFScontig_516/gal_edu_Contig19859_GA36B.fs
- Supplementary_Methods.input_data2/input_data/capture_n2/jSFScontig_516/gal_edu_Contig19935_GA36B.fs
- Supplementary_Methods.input_data2/input_data/capture_n2/jSFScontig_516/gal_edu_Contig20195_GA36G.fs
- Supplementary_Methods.input_data2/input_data/capture_n2/jSFScontig_516/gal_edu_Contig20275_GA36B.fs
- Supplementary_Methods.input_data2/input_data/capture_n2/jSFScontig_516/gal_edu_Contig20394_GA36B.fs
- Supplementary_Methods.input_data2/input_data/capture_n2/jSFScontig_516/gal_edu_Contig20410_GA36A.fs
- Supplementary_Methods.input_data2/input_data/capture_n2/jSFScontig_516/gal_edu_Contig20432_GA36B.fs
- Supplementary_Methods.input_data2/input_data/capture_n2/jSFScontig_516/gal_edu_Contig20458_GA36A.fs
- Supplementary_Methods.input_data2/input_data/capture_n2/jSFScontig_516/gal_edu_Contig20724_GA36B.fs
- Supplementary_Methods.input_data2/input_data/capture_n2/jSFScontig_516/gal_edu_Contig20739_GA36B.fs
- Supplementary_Methods.input_data2/input_data/capture_n2/jSFScontig_516/gal_edu_Contig20916_GA36A.fs
- Supplementary_Methods.input_data2/input_data/capture_n2/jSFScontig_516/gal_edu_Contig21060_GA36A.fs
- Supplementary_Methods.input_data2/input_data/capture_n2/jSFScontig_516/gal_edu_Contig21147_GA36B.fs
- Supplementary_Methods.input_data2/input_data/capture_n2/jSFScontig_516/gal_edu_Contig21412_GA36C.fs
- Supplementary_Methods.input_data2/input_data/capture_n2/jSFScontig_516/gal_edu_Contig21437_GA36B.fs
- Supplementary_Methods.input_data2/input_data/capture_n2/jSFScontig_516/gal_edu_Contig22222_GA36A.fs
- Supplementary_Methods.input_data2/input_data/capture_n2/jSFScontig_516/gal_edu_Contig22562_GA36B.fs
- Supplementary_Methods.input_data2/input_data/capture_n2/jSFScontig_516/gal_edu_Contig22773_GA36C.fs
- Supplementary_Methods.input_data2/input_data/capture_n2/jSFScontig_516/gal_edu_Contig22811_GA36C.fs
- Supplementary_Methods.input_data2/input_data/capture_n2/jSFScontig_516/gal_edu_Contig2306_GA36C.fs
- Supplementary_Methods.input_data2/input_data/capture_n2/jSFScontig_516/gal_edu_Contig23079_GA36D.fs
- Supplementary_Methods.input_data2/input_data/capture_n2/jSFScontig_516/gal_edu_Contig23096_GA36H.fs
- Supplementary_Methods.input_data2/input_data/capture_n2/jSFScontig_516/gal_edu_Contig23254_GA36A.fs
- Supplementary_Methods.input_data2/input_data/capture_n2/jSFScontig_516/gal_edu_Contig23393_GA36D.fs
- Supplementary_Methods.input_data2/input_data/capture_n2/jSFScontig_516/gal_edu_Contig23523_GA36H.fs
- Supplementary_Methods.input_data2/input_data/capture_n2/jSFScontig_516/gal_edu_Contig23526_GA36A.fs
- Supplementary_Methods.input_data2/input_data/capture_n2/jSFScontig_516/gal_edu_Contig23568_GA36D.fs
- Supplementary_Methods.input_data2/input_data/capture_n2/jSFScontig_516/gal_edu_Contig23582_GA36B.fs
- Supplementary_Methods.input_data2/input_data/capture_n2/jSFScontig_516/gal_edu_Contig23612_GA36D.fs
- Supplementary_Methods.input_data2/input_data/capture_n2/jSFScontig_516/gal_edu_Contig2388_GA36A.fs
- Supplementary_Methods.input_data2/input_data/capture_n2/jSFScontig_516/gal_edu_Contig23939_GA36C.fs
- Supplementary_Methods.input_data2/input_data/capture_n2/jSFScontig_516/gal_edu_Contig2397_GA36A.fs
- Supplementary_Methods.input_data2/input_data/capture_n2/jSFScontig_516/gal_edu_Contig24130_GA36B.fs
- Supplementary_Methods.input_data2/input_data/capture_n2/jSFScontig_516/gal_edu_Contig24427_GA36B.fs
- Supplementary_Methods.input_data2/input_data/capture_n2/jSFScontig_516/gal_edu_Contig25236_GA36A.fs
- Supplementary_Methods.input_data2/input_data/capture_n2/jSFScontig_516/gal_edu_Contig25455_GA36D.fs
- Supplementary_Methods.input_data2/input_data/capture_n2/jSFScontig_516/gal_edu_Contig25563_GA36H.fs
- Supplementary_Methods.input_data2/input_data/capture_n2/jSFScontig_516/gal_edu_Contig25666_GA36D.fs
- Supplementary_Methods.input_data2/input_data/capture_n2/jSFScontig_516/gal_edu_Contig25669_GA36B.fs
- Supplementary_Methods.input_data2/input_data/capture_n2/jSFScontig_516/gal_edu_Contig25817_GA36H.fs
- Supplementary_Methods.input_data2/input_data/capture_n2/jSFScontig_516/gal_edu_Contig25957_GA36D.fs
- Supplementary_Methods.input_data2/input_data/capture_n2/jSFScontig_516/gal_edu_Contig25998_GA36B.fs
- Supplementary_Methods.input_data2/input_data/capture_n2/jSFScontig_516/gal_edu_Contig2609_GA36B.fs
- Supplementary_Methods.input_data2/input_data/capture_n2/jSFScontig_516/gal_edu_Contig2621_GA36D.fs
- Supplementary_Methods.input_data2/input_data/capture_n2/jSFScontig_516/gal_edu_Contig26580_GA36B.fs
- Supplementary_Methods.input_data2/input_data/capture_n2/jSFScontig_516/gal_edu_Contig26709_GA36B.fs
- Supplementary_Methods.input_data2/input_data/capture_n2/jSFScontig_516/gal_edu_Contig27447_GA36B.fs
- Supplementary_Methods.input_data2/input_data/capture_n2/jSFScontig_516/gal_edu_Contig27467_GA36B.fs
- Supplementary_Methods.input_data2/input_data/capture_n2/jSFScontig_516/gal_edu_Contig27575_GA36D.fs
- Supplementary_Methods.input_data2/input_data/capture_n2/jSFScontig_516/gal_edu_Contig27753_GA36B.fs
- Supplementary_Methods.input_data2/input_data/capture_n2/jSFScontig_516/gal_edu_Contig27947_GA36A.fs
- Supplementary_Methods.input_data2/input_data/capture_n2/jSFScontig_516/gal_edu_Contig28169_GA36A.fs
- Supplementary_Methods.input_data2/input_data/capture_n2/jSFScontig_516/gal_edu_Contig28385_GA36A.fs
- Supplementary_Methods.input_data2/input_data/capture_n2/jSFScontig_516/gal_edu_Contig28632_GA36C.fs
- Supplementary_Methods.input_data2/input_data/capture_n2/jSFScontig_516/gal_edu_Contig28709_GA36D.fs
- Supplementary_Methods.input_data2/input_data/capture_n2/jSFScontig_516/gal_edu_Contig2875_GA36B.fs
- Supplementary_Methods.input_data2/input_data/capture_n2/jSFScontig_516/gal_edu_Contig28925_GA36D.fs
- Supplementary_Methods.input_data2/input_data/capture_n2/jSFScontig_516/gal_edu_Contig29510_GA36D.fs
- Supplementary_Methods.input_data2/input_data/capture_n2/jSFScontig_516/gal_edu_Contig29622_GA36D.fs
- Supplementary_Methods.input_data2/input_data/capture_n2/jSFScontig_516/gal_edu_Contig29677_GA36B.fs
- Supplementary_Methods.input_data2/input_data/capture_n2/jSFScontig_516/gal_edu_Contig29710_GA36B.fs
- Supplementary_Methods.input_data2/input_data/capture_n2/jSFScontig_516/gal_edu_Contig29943_GA36A.fs
- Supplementary_Methods.input_data2/input_data/capture_n2/jSFScontig_516/gal_edu_Contig30009_GA36B.fs
- Supplementary_Methods.input_data2/input_data/capture_n2/jSFScontig_516/gal_edu_Contig30061_GA36B.fs
- Supplementary_Methods.input_data2/input_data/capture_n2/jSFScontig_516/gal_edu_Contig30067_GA36D.fs
- Supplementary_Methods.input_data2/input_data/capture_n2/jSFScontig_516/gal_edu_Contig3044_GA36D.fs
- Supplementary_Methods.input_data2/input_data/capture_n2/jSFScontig_516/gal_edu_Contig30694_GA36B.fs
- Supplementary_Methods.input_data2/input_data/capture_n2/jSFScontig_516/gal_edu_Contig31298_GA36A.fs
- Supplementary_Methods.input_data2/input_data/capture_n2/jSFScontig_516/gal_edu_Contig31315_GA36D.fs
- Supplementary_Methods.input_data2/input_data/capture_n2/jSFScontig_516/gal_edu_Contig3157_GA36C.fs
- Supplementary_Methods.input_data2/input_data/capture_n2/jSFScontig_516/gal_edu_Contig32567_GA36B.fs
- Supplementary_Methods.input_data2/input_data/capture_n2/jSFScontig_516/gal_edu_Contig3262_GA36B.fs
- Supplementary_Methods.input_data2/input_data/capture_n2/jSFScontig_516/gal_edu_Contig33040_GA36B.fs
- Supplementary_Methods.input_data2/input_data/capture_n2/jSFScontig_516/gal_edu_Contig33706_GA36D.fs
- Supplementary_Methods.input_data2/input_data/capture_n2/jSFScontig_516/gal_edu_Contig34611_GA36D.fs
- Supplementary_Methods.input_data2/input_data/capture_n2/jSFScontig_516/gal_edu_Contig34708_GA36B.fs
- Supplementary_Methods.input_data2/input_data/capture_n2/jSFScontig_516/gal_edu_Contig3510_GA36H.fs
- Supplementary_Methods.input_data2/input_data/capture_n2/jSFScontig_516/gal_edu_Contig35851_GA36C.fs
- Supplementary_Methods.input_data2/input_data/capture_n2/jSFScontig_516/gal_edu_Contig36072_GA36A.fs
- Supplementary_Methods.input_data2/input_data/capture_n2/jSFScontig_516/gal_edu_Contig36325_GA36B.fs
- Supplementary_Methods.input_data2/input_data/capture_n2/jSFScontig_516/gal_edu_Contig36827_GA36B.fs
- Supplementary_Methods.input_data2/input_data/capture_n2/jSFScontig_516/gal_edu_Contig36899_GA36G.fs
- Supplementary_Methods.input_data2/input_data/capture_n2/jSFScontig_516/gal_edu_Contig3740_GA36B.fs
- Supplementary_Methods.input_data2/input_data/capture_n2/jSFScontig_516/gal_edu_Contig37471_GA36A.fs
- Supplementary_Methods.input_data2/input_data/capture_n2/jSFScontig_516/gal_edu_Contig3749_GA36A.fs
- Supplementary_Methods.input_data2/input_data/capture_n2/jSFScontig_516/gal_edu_Contig37962_GA36A.fs
- Supplementary_Methods.input_data2/input_data/capture_n2/jSFScontig_516/gal_edu_Contig38006_GA36A.fs
- Supplementary_Methods.input_data2/input_data/capture_n2/jSFScontig_516/gal_edu_Contig38075_GA36B.fs
- Supplementary_Methods.input_data2/input_data/capture_n2/jSFScontig_516/gal_edu_Contig3882_GA36B.fs
- Supplementary_Methods.input_data2/input_data/capture_n2/jSFScontig_516/gal_edu_Contig39705_GA36B.fs
- Supplementary_Methods.input_data2/input_data/capture_n2/jSFScontig_516/gal_edu_Contig40145_GA36A.fs
- Supplementary_Methods.input_data2/input_data/capture_n2/jSFScontig_516/gal_edu_Contig40344_GA36B.fs
- Supplementary_Methods.input_data2/input_data/capture_n2/jSFScontig_516/gal_edu_Contig40586_GA36D.fs
- Supplementary_Methods.input_data2/input_data/capture_n2/jSFScontig_516/gal_edu_Contig4101_GA36B.fs
- Supplementary_Methods.input_data2/input_data/capture_n2/jSFScontig_516/gal_edu_Contig41100_GA36A.fs
- Supplementary_Methods.input_data2/input_data/capture_n2/jSFScontig_516/gal_edu_Contig413_GA36A.fs
- Supplementary_Methods.input_data2/input_data/capture_n2/jSFScontig_516/gal_edu_Contig41575_GA36D.fs
- Supplementary_Methods.input_data2/input_data/capture_n2/jSFScontig_516/gal_edu_Contig41711_GA36B.fs
- Supplementary_Methods.input_data2/input_data/capture_n2/jSFScontig_516/gal_edu_Contig4202_GA36B.fs
- Supplementary_Methods.input_data2/input_data/capture_n2/jSFScontig_516/gal_edu_Contig42467_GA36A.fs
- Supplementary_Methods.input_data2/input_data/capture_n2/jSFScontig_516/gal_edu_Contig42717_GA36B.fs
- Supplementary_Methods.input_data2/input_data/capture_n2/jSFScontig_516/gal_edu_Contig43616_GA36A.fs
- Supplementary_Methods.input_data2/input_data/capture_n2/jSFScontig_516/gal_edu_Contig4392_GA36A.fs
- Supplementary_Methods.input_data2/input_data/capture_n2/jSFScontig_516/gal_edu_Contig43985_GA36D.fs
- Supplementary_Methods.input_data2/input_data/capture_n2/jSFScontig_516/gal_edu_Contig44194_GA36D.fs
- Supplementary_Methods.input_data2/input_data/capture_n2/jSFScontig_516/gal_edu_Contig44231_GA36B.fs
- Supplementary_Methods.input_data2/input_data/capture_n2/jSFScontig_516/gal_edu_Contig44265_GA36C.fs
- Supplementary_Methods.input_data2/input_data/capture_n2/jSFScontig_516/gal_edu_Contig4440_GA36G.fs
- Supplementary_Methods.input_data2/input_data/capture_n2/jSFScontig_516/gal_edu_Contig44592_GA36A.fs
- Supplementary_Methods.input_data2/input_data/capture_n2/jSFScontig_516/gal_edu_Contig45297_GA36A.fs
- Supplementary_Methods.input_data2/input_data/capture_n2/jSFScontig_516/gal_edu_Contig45616_GA36C.fs
- Supplementary_Methods.input_data2/input_data/capture_n2/jSFScontig_516/gal_edu_Contig45715_GA36A.fs
- Supplementary_Methods.input_data2/input_data/capture_n2/jSFScontig_516/gal_edu_Contig4572_GA36D.fs
- Supplementary_Methods.input_data2/input_data/capture_n2/jSFScontig_516/gal_edu_Contig45847_GA36A.fs
- Supplementary_Methods.input_data2/input_data/capture_n2/jSFScontig_516/gal_edu_Contig46366_GA36B.fs
- Supplementary_Methods.input_data2/input_data/capture_n2/jSFScontig_516/gal_edu_Contig4715_GA36B.fs
- Supplementary_Methods.input_data2/input_data/capture_n2/jSFScontig_516/gal_edu_Contig4719_GA36B.fs
- Supplementary_Methods.input_data2/input_data/capture_n2/jSFScontig_516/gal_edu_Contig47308_GA36B.fs
- Supplementary_Methods.input_data2/input_data/capture_n2/jSFScontig_516/gal_edu_Contig47334_GA36B.fs
- Supplementary_Methods.input_data2/input_data/capture_n2/jSFScontig_516/gal_edu_Contig47663_GA36B.fs
- Supplementary_Methods.input_data2/input_data/capture_n2/jSFScontig_516/gal_edu_Contig48206_GA36D.fs
- Supplementary_Methods.input_data2/input_data/capture_n2/jSFScontig_516/gal_edu_Contig49561_GA36A.fs
- Supplementary_Methods.input_data2/input_data/capture_n2/jSFScontig_516/gal_edu_Contig49812_GA36D.fs
- Supplementary_Methods.input_data2/input_data/capture_n2/jSFScontig_516/gal_edu_Contig49864_GA36B.fs
- Supplementary_Methods.input_data2/input_data/capture_n2/jSFScontig_516/gal_edu_Contig5025_GA36B.fs
- Supplementary_Methods.input_data2/input_data/capture_n2/jSFScontig_516/gal_edu_Contig50420_GA36A.fs
- Supplementary_Methods.input_data2/input_data/capture_n2/jSFScontig_516/gal_edu_Contig51542_GA36A.fs
- Supplementary_Methods.input_data2/input_data/capture_n2/jSFScontig_516/gal_edu_Contig51642_GA36B.fs
- Supplementary_Methods.input_data2/input_data/capture_n2/jSFScontig_516/gal_edu_Contig52265_GA36D.fs
- Supplementary_Methods.input_data2/input_data/capture_n2/jSFScontig_516/gal_edu_Contig5270_GA36B.fs
- Supplementary_Methods.input_data2/input_data/capture_n2/jSFScontig_516/gal_edu_Contig53048_GA36B.fs
- Supplementary_Methods.input_data2/input_data/capture_n2/jSFScontig_516/gal_edu_Contig53676_GA36A.fs
- Supplementary_Methods.input_data2/input_data/capture_n2/jSFScontig_516/gal_edu_Contig54163_GA36H.fs
- Supplementary_Methods.input_data2/input_data/capture_n2/jSFScontig_516/gal_edu_Contig54304_GA36B.fs
- Supplementary_Methods.input_data2/input_data/capture_n2/jSFScontig_516/gal_edu_Contig54420_GA36A.fs
- Supplementary_Methods.input_data2/input_data/capture_n2/jSFScontig_516/gal_edu_Contig5451_GA36D.fs
- Supplementary_Methods.input_data2/input_data/capture_n2/jSFScontig_516/gal_edu_Contig5454_GA36B.fs
- Supplementary_Methods.input_data2/input_data/capture_n2/jSFScontig_516/gal_edu_Contig54665_GA36B.fs
- Supplementary_Methods.input_data2/input_data/capture_n2/jSFScontig_516/gal_edu_Contig55125_GA36D.fs
- Supplementary_Methods.input_data2/input_data/capture_n2/jSFScontig_516/gal_edu_Contig55449_GA36D.fs
- Supplementary_Methods.input_data2/input_data/capture_n2/jSFScontig_516/gal_edu_Contig55564_GA36A.fs
- Supplementary_Methods.input_data2/input_data/capture_n2/jSFScontig_516/gal_edu_Contig5570_GA36C.fs
- Supplementary_Methods.input_data2/input_data/capture_n2/jSFScontig_516/gal_edu_Contig56307_GA36A.fs
- Supplementary_Methods.input_data2/input_data/capture_n2/jSFScontig_516/gal_edu_Contig5685_GA36A.fs
- Supplementary_Methods.input_data2/input_data/capture_n2/jSFScontig_516/gal_edu_Contig5692_GA36D.fs
- Supplementary_Methods.input_data2/input_data/capture_n2/jSFScontig_516/gal_edu_Contig57072_GA36A.fs
- Supplementary_Methods.input_data2/input_data/capture_n2/jSFScontig_516/gal_edu_Contig57302_GA36B.fs
- Supplementary_Methods.input_data2/input_data/capture_n2/jSFScontig_516/gal_edu_Contig57876_GA36H.fs
- Supplementary_Methods.input_data2/input_data/capture_n2/jSFScontig_516/gal_edu_Contig58264_GA36B.fs
- Supplementary_Methods.input_data2/input_data/capture_n2/jSFScontig_516/gal_edu_Contig58599_GA36A.fs
- Supplementary_Methods.input_data2/input_data/capture_n2/jSFScontig_516/gal_edu_Contig59136_GA36B.fs
- Supplementary_Methods.input_data2/input_data/capture_n2/jSFScontig_516/gal_edu_Contig60145_GA36B.fs
- Supplementary_Methods.input_data2/input_data/capture_n2/jSFScontig_516/gal_edu_Contig61299_GA36B.fs
- Supplementary_Methods.input_data2/input_data/capture_n2/jSFScontig_516/gal_edu_Contig61308_GA36C.fs
- Supplementary_Methods.input_data2/input_data/capture_n2/jSFScontig_516/gal_edu_Contig6143_GA36H.fs
- Supplementary_Methods.input_data2/input_data/capture_n2/jSFScontig_516/gal_edu_Contig63342_GA36B.fs
- Supplementary_Methods.input_data2/input_data/capture_n2/jSFScontig_516/gal_edu_Contig64650_GA36B.fs
- Supplementary_Methods.input_data2/input_data/capture_n2/jSFScontig_516/gal_edu_Contig64829_GA36A.fs
- Supplementary_Methods.input_data2/input_data/capture_n2/jSFScontig_516/gal_edu_Contig65_GA36A.fs
- Supplementary_Methods.input_data2/input_data/capture_n2/jSFScontig_516/gal_edu_Contig6606_GA36C.fs
- Supplementary_Methods.input_data2/input_data/capture_n2/jSFScontig_516/gal_edu_Contig6813_GA36C.fs
- Supplementary_Methods.input_data2/input_data/capture_n2/jSFScontig_516/gal_edu_Contig68318_GA36B.fs
- Supplementary_Methods.input_data2/input_data/capture_n2/jSFScontig_516/gal_edu_Contig68426_GA36A.fs
- Supplementary_Methods.input_data2/input_data/capture_n2/jSFScontig_516/gal_edu_Contig68712_GA36A.fs
- Supplementary_Methods.input_data2/input_data/capture_n2/jSFScontig_516/gal_edu_Contig68921_GA36B.fs
- Supplementary_Methods.input_data2/input_data/capture_n2/jSFScontig_516/gal_edu_Contig70772_GA36B.fs
- Supplementary_Methods.input_data2/input_data/capture_n2/jSFScontig_516/gal_edu_Contig7153_GA36D.fs
- Supplementary_Methods.input_data2/input_data/capture_n2/jSFScontig_516/gal_edu_Contig72053_GA36A.fs
- Supplementary_Methods.input_data2/input_data/capture_n2/jSFScontig_516/gal_edu_Contig72205_GA36D.fs
- Supplementary_Methods.input_data2/input_data/capture_n2/jSFScontig_516/gal_edu_Contig72227_GA36B.fs
- Supplementary_Methods.input_data2/input_data/capture_n2/jSFScontig_516/gal_edu_Contig72569_GA36B.fs
- Supplementary_Methods.input_data2/input_data/capture_n2/jSFScontig_516/gal_edu_Contig7336_GA36C.fs
- Supplementary_Methods.input_data2/input_data/capture_n2/jSFScontig_516/gal_edu_Contig73535_GA36A.fs
- Supplementary_Methods.input_data2/input_data/capture_n2/jSFScontig_516/gal_edu_Contig73872_GA36D.fs
- Supplementary_Methods.input_data2/input_data/capture_n2/jSFScontig_516/gal_edu_Contig73994_GA36B.fs
- Supplementary_Methods.input_data2/input_data/capture_n2/jSFScontig_516/gal_edu_Contig74471_GA36A.fs
- Supplementary_Methods.input_data2/input_data/capture_n2/jSFScontig_516/gal_edu_Contig74743_GA36B.fs
- Supplementary_Methods.input_data2/input_data/capture_n2/jSFScontig_516/gal_edu_Contig74940_GA36B.fs
- Supplementary_Methods.input_data2/input_data/capture_n2/jSFScontig_516/gal_edu_Contig75055_GA36B.fs
- Supplementary_Methods.input_data2/input_data/capture_n2/jSFScontig_516/gal_edu_Contig7548_GA36D.fs
- Supplementary_Methods.input_data2/input_data/capture_n2/jSFScontig_516/gal_edu_Contig76793_GA36C.fs
- Supplementary_Methods.input_data2/input_data/capture_n2/jSFScontig_516/gal_edu_Contig77541_GA36B.fs
- Supplementary_Methods.input_data2/input_data/capture_n2/jSFScontig_516/gal_edu_Contig7841_GA36D.fs
- Supplementary_Methods.input_data2/input_data/capture_n2/jSFScontig_516/gal_edu_Contig78705_GA36C.fs
- Supplementary_Methods.input_data2/input_data/capture_n2/jSFScontig_516/gal_edu_Contig81248_GA36D.fs
- Supplementary_Methods.input_data2/input_data/capture_n2/jSFScontig_516/gal_edu_Contig81364_GA36B.fs
- Supplementary_Methods.input_data2/input_data/capture_n2/jSFScontig_516/gal_edu_Contig81796_GA36A.fs
- Supplementary_Methods.input_data2/input_data/capture_n2/jSFScontig_516/gal_edu_Contig8249_GA36D.fs
- Supplementary_Methods.input_data2/input_data/capture_n2/jSFScontig_516/gal_edu_Contig8484_GA36D.fs
- Supplementary_Methods.input_data2/input_data/capture_n2/jSFScontig_516/gal_edu_Contig8560_GA36D.fs
- Supplementary_Methods.input_data2/input_data/capture_n2/jSFScontig_516/gal_edu_Contig8592_GA36D.fs
- Supplementary_Methods.input_data2/input_data/capture_n2/jSFScontig_516/gal_edu_Contig86138_GA36A.fs
- Supplementary_Methods.input_data2/input_data/capture_n2/jSFScontig_516/gal_edu_Contig89201_GA36B.fs
- Supplementary_Methods.input_data2/input_data/capture_n2/jSFScontig_516/gal_edu_Contig9037_GA36A.fs
- Supplementary_Methods.input_data2/input_data/capture_n2/jSFScontig_516/gal_edu_Contig90601_GA36B.fs
- Supplementary_Methods.input_data2/input_data/capture_n2/jSFScontig_516/gal_edu_Contig907_GA36A.fs
- Supplementary_Methods.input_data2/input_data/capture_n2/jSFScontig_516/gal_edu_Contig9080_GA36C.fs
- Supplementary_Methods.input_data2/input_data/capture_n2/jSFScontig_516/gal_edu_Contig9105_GA36D.fs
- Supplementary_Methods.input_data2/input_data/capture_n2/jSFScontig_516/gal_edu_Contig96364_GA36A.fs
- Supplementary_Methods.input_data2/input_data/capture_n2/jSFScontig_516/gal_edu_Contig97311_GA36D.fs
- Supplementary_Methods.input_data2/input_data/capture_n2/jSFScontig_516/gal_edu_Contig9777_GA36C.fs
- Supplementary_Methods.input_data2/input_data/capture_n2/jSFScontig_516/gal_edu_Contig984_GA36A.fs
[truncated: 1,330 more entries]
