# Supplementary material for: The divergence history of European blue mussel species reconstructed from Approximate Bayesian Computation: the effects of sequencing techniques and sampling strategies
Source: PeerJ. 2018 Jul 30;6:e5198. doi: 10.7717/peerj.5198 (PMC6071616; doi:10.7717/peerj.5198)
Supplement: Supplemental Information 5 — The “input_data2” folder should be placed in the “Supplementary_Methods” directory and pooled with the “input_data1” folder. They have been separated because of a maximal size issue when uploading to the PeerJ website. [file peerj-06-5198-s005.zip › Supplementary_Methods.input_data2/input_data/capture_n2/target_tot_sd]

0 1299 145 63 62 1089 182 58 40 62 217 72 32 21 64 95 45 26 36 85 104 38 30 128 0 0 2.73021320098391 0.719025602753837 0.447882048305074 0.595371121262036 2.32700628057784 0.932484104396536 0.402614321110392 0.320494838291142 0.459105055128414 0.930332697627982 0.600894944814061 0.26444851528207 0.197780641641626 0.574645547996997 0.606613534659425 0.386860857541526 0.301098063181565 0.322274598262851 0.48069137509254 0.816146236289526 0.392159939601616 0.299695035782699 0.727074283427999 0
