# Supplementary material for: The divergence history of European blue mussel species reconstructed from Approximate Bayesian Computation: the effects of sequencing techniques and sampling strategies
Source: PeerJ. 2018 Jul 30;6:e5198. doi: 10.7717/peerj.5198 (PMC6071616; doi:10.7717/peerj.5198)
Supplement: Supplemental Information 5 — The “input_data2” folder should be placed in the “Supplementary_Methods” directory and pooled with the “input_data1” folder. They have been separated because of a maximal size issue when uploading to the PeerJ website. [file peerj-06-5198-s005.zip › Supplementary_Methods.input_data2/input_data/capture_n2/locus.ms]

./msnsam tbs 20 -t tbs -r tbs tbs -I 2 tbs tbs 0 -m 1 2 tbs -m 2 1 tbs -n 1 tbs -n 2 tbs -ej tbs 1 2 -eN tbs tbs
3579 27011 59243

//    78    1.58854    1.58854    111    56    22    0.795745    1.02097    0.574558    1.49299    4.90703    4.90703    6.22109
segsites: 4
positions:	0	0.333333333333333	0.666666666666667	1
0000
1000
1010
1010
1101
1000
1000
1000

//    78    1.58854    1.58854    111    56    22    0.795745    1.02097    0.574558    1.49299    4.90703    4.90703    6.22109
segsites: 33
positions:	0	0.03125	0.0625	0.09375	0.125	0.15625	0.1875	0.21875	0.25	0.28125	0.3125	0.34375	0.375	0.40625	0.4375	0.46875	0.5	0.53125	0.5625	0.59375	0.625	0.65625	0.6875	0.71875	0.75	0.78125	0.8125	0.84375	0.875	0.90625	0.9375	0.96875	1
000000000000000000000000000000000
000000000000000010000000001010010
011010000010000001000000001000000
011110000000000001000000001101000
010011010000100000011110011000001
010011011000000110101011001100101
010011110000010000001010111000001
110011000101001010001010001000001

//    78    1.58854    1.58854    111    56    22    0.795745    1.02097    0.574558    1.49299    4.90703    4.90703    6.22109
segsites: 9
positions:	0	0.125	0.25	0.375	0.5	0.625	0.75	0.875	1
000000000
000000000
110100100
110100001
000011010
001011010
000011010
000011010

//    78    1.58854    1.58854    111    56    22    0.795745    1.02097    0.574558    1.49299    4.90703    4.90703    6.22109
segsites: 16
positions:	0	0.0666666666666667	0.133333333333333	0.2	0.266666666666667	0.333333333333333	0.4	0.466666666666667	0.533333333333333	0.6	0.666666666666667	0.733333333333333	0.8	0.866666666666667	0.933333333333333	1
0000000000000000
0010000000001110
0010100001011111
0110100000001110
0010010000101110
0010101010001110
0001000000001110
1110000100001110

//    78    1.58854    1.58854    111    56    22    0.795745    1.02097    0.574558    1.49299    4.90703    4.90703    6.22109
segsites: 12
positions:	0	0.0909090909090909	0.181818181818182	0.272727272727273	0.363636363636364	0.454545454545455	0.545454545454545	0.636363636363636	0.727272727272727	0.818181818181818	0.909090909090909	1
000000000000
010000000001
001110000000
010000110001
110110110000
010100110000
010111000110
010100111000

//    78    1.58854    1.58854    111    56    22    0.795745    1.02097    0.574558    1.49299    4.90703    4.90703    6.22109
segsites: 10
positions:	0	0.111111111111111	0.222222222222222	0.333333333333333	0.444444444444444	0.555555555555556	0.666666666666667	0.777777777777778	0.888888888888889	1
0000000000
0000000000
1010001100
0101000110
1000000100
0000100100
1000000001
0000010100

//    78    1.58854    1.58854    111    56    22    0.795745    1.02097    0.574558    1.49299    4.90703    4.90703    6.22109
segsites: 16
positions:	0	0.0666666666666667	0.133333333333333	0.2	0.266666666666667	0.333333333333333	0.4	0.466666666666667	0.533333333333333	0.6	0.666666666666667	0.733333333333333	0.8	0.866666666666667	0.933333333333333	1
0000000000000000
1000010000001100
1010000001001001
1001011010001000
1100110000001000
1100110000011100
1100110000101110
1000010100001100

//    78    1.58854    1.58854    111    56    22    0.795745    1.02097    0.574558    1.49299    4.90703    4.90703    6.22109
segsites: 5
positions:	0	0.25	0.5	0.75	1
00000
00010
00000
00110
00000
00000
10000
01001

//    78    1.58854    1.58854    111    56    22    0.795745    1.02097    0.574558    1.49299    4.90703    4.90703    6.22109
segsites: 14
positions:	0	0.0769230769230769	0.153846153846154	0.230769230769231	0.307692307692308	0.384615384615385	0.461538461538462	0.538461538461539	0.615384615384615	0.692307692307692	0.769230769230769	0.846153846153846	0.923076923076923	1
00000000000000
10010010110011
00010010010000
00110011011010
00010010010010
00011110010110
00000000000010
01010010110010

//    78    1.58854    1.58854    111    56    22    0.795745    1.02097    0.574558    1.49299    4.90703    4.90703    6.22109
segsites: 10
positions:	0	0.111111111111111	0.222222222222222	0.333333333333333	0.444444444444444	0.555555555555556	0.666666666666667	0.777777777777778	0.888888888888889	1
0000000000
0100100001
0000100000
0001110010
0000100000
0000100000
1010100100
0000101000

//    78    1.58854    1.58854    111    56    22    0.795745    1.02097    0.574558    1.49299    4.90703    4.90703    6.22109
segsites: 8
positions:	0	0.142857142857143	0.285714285714286	0.428571428571429	0.571428571428571	0.714285714285714	0.857142857142857	1
00000000
00001010
11011110
00001010
11001110
00101011
00001110
00001110

//    78    1.58854    1.58854    111    56    22    0.795745    1.02097    0.574558    1.49299    4.90703    4.90703    6.22109
segsites: 2
positions:	0	1
00
00
00
10
00
00
01
00

//    78    1.58854    1.58854    111    56    22    0.795745    1.02097    0.574558    1.49299    4.90703    4.90703    6.22109
segsites: 12
positions:	0	0.0909090909090909	0.181818181818182	0.272727272727273	0.363636363636364	0.454545454545455	0.545454545454545	0.636363636363636	0.727272727272727	0.818181818181818	0.909090909090909	1
000000000000
000100011000
000011001111
011000011000
000000001000
000000011000
100000111000
000000011000

//    78    1.58854    1.58854    111    56    22    0.795745    1.02097    0.574558    1.49299    4.90703    4.90703    6.22109
segsites: 46
positions:	0	0.0222222222222222	0.0444444444444444	0.0666666666666667	0.0888888888888889	0.111111111111111	0.133333333333333	0.155555555555556	0.177777777777778	0.2	0.222222222222222	0.244444444444444	0.266666666666667	0.288888888888889	0.311111111111111	0.333333333333333	0.355555555555556	0.377777777777778	0.4	0.422222222222222	0.444444444444444	0.466666666666667	0.488888888888889	0.511111111111111	0.533333333333333	0.555555555555556	0.577777777777778	0.6	0.622222222222222	0.644444444444444	0.666666666666667	0.688888888888889	0.711111111111111	0.733333333333333	0.755555555555556	0.777777777777778	0.8	0.822222222222222	0.844444444444444	0.866666666666667	0.888888888888889	0.911111111111111	0.933333333333333	0.955555555555556	0.977777777777778	1
0000000000000000000000000000000000000000000000
0000000100000000000000000000000000010000000000
0011010000001000000111011000000000000000000000
1000100000010100000000100000001000000001010001
0000010000011000001000000101100010101100100001
0000000010111001110000000010010101000010010011
1100011000001010000111000001100000100000000100
1100000101010000000000100010000001000000001000

//    78    1.58854    1.58854    111    56    22    0.795745    1.02097    0.574558    1.49299    4.90703    4.90703    6.22109
segsites: 7
positions:	0	0.166666666666667	0.333333333333333	0.5	0.666666666666667	0.833333333333333	1
0000000
0000010
1010001
0100000
0010000
0100000
0010100
0101000

//    78    1.58854    1.58854    111    56    22    0.795745    1.02097    0.574558    1.49299    4.90703    4.90703    6.22109
segsites: 19
positions:	0	0.0555555555555556	0.111111111111111	0.166666666666667	0.222222222222222	0.277777777777778	0.333333333333333	0.388888888888889	0.444444444444444	0.5	0.555555555555556	0.611111111111111	0.666666666666667	0.722222222222222	0.777777777777778	0.833333333333333	0.888888888888889	0.944444444444444	1
0000000000000000000
0000000000110110000
0000000000010010000
1101000010010010000
0100010000011010000
1100000101010110000
0110001000010011111
1100100000010010000

//    78    1.58854    1.58854    111    56    22    0.795745    1.02097    0.574558    1.49299    4.90703    4.90703    6.22109
segsites: 3
positions:	0	0.5	1
000
000
000
001
010
100
000
000

//    78    1.58854    1.58854    111    56    22    0.795745    1.02097    0.574558    1.49299    4.90703    4.90703    6.22109
segsites: 6
positions:	0	0.2	0.4	0.6	0.8	1
000000
000101
001100
001100
000010
011100
101100
001100

//    78    1.58854    1.58854    111    56    22    0.795745    1.02097    0.574558    1.49299    4.90703    4.90703    6.22109
segsites: 4
positions:	0	0.333333333333333	0.666666666666667	1
0000
0001
0100
0010
0100
1101
0100
1100

//    78    1.58854    1.58854    111    56    22    0.795745    1.02097    0.574558    1.49299    4.90703    4.90703    6.22109
segsites: 9
positions:	0	0.125	0.25	0.375	0.5	0.625	0.75	0.875	1
000000000
001000000
001010001
001000000
111101011
001100010
001100110
001100010

//    78    1.58854    1.58854    111    56    22    0.795745    1.02097    0.574558    1.49299    4.90703    4.90703    6.22109
segsites: 10
positions:	0	0.111111111111111	0.222222222222222	0.333333333333333	0.444444444444444	0.555555555555556	0.666666666666667	0.777777777777778	0.888888888888889	1
0000000000
1100011010
0101011010
0111011011
0101111010
0101011010
0100001110
0101011010

//    78    1.58854    1.58854    111    56    22    0.795745    1.02097    0.574558    1.49299    4.90703    4.90703    6.22109
segsites: 12
positions:	0	0.0909090909090909	0.181818181818182	0.272727272727273	0.363636363636364	0.454545454545455	0.545454545454545	0.636363636363636	0.727272727272727	0.818181818181818	0.909090909090909	1
000000000000
100001110010
000000100000
010010110010
001000100111
000000100111
000000111010
000100110010

//    78    1.58854    1.58854    111    56    22    0.795745    1.02097    0.574558    1.49299    4.90703    4.90703    6.22109
segsites: 4
positions:	0	0.333333333333333	0.666666666666667	1
0000
0001
0000
0000
1010
0100
0000
0100

//    78    1.58854    1.58854    111    56    22    0.795745    1.02097    0.574558    1.49299    4.90703    4.90703    6.22109
segsites: 2
positions:	0	1
00
00
00
10
01
00
00
00

//    78    1.58854    1.58854    111    56    22    0.795745    1.02097    0.574558    1.49299    4.90703    4.90703    6.22109
segsites: 15
positions:	0	0.0714285714285714	0.142857142857143	0.214285714285714	0.285714285714286	0.357142857142857	0.428571428571429	0.5	0.571428571428571	0.642857142857143	0.714285714285714	0.785714285714286	0.857142857142857	0.928571428571428	1
000000000000000
010000100000000
000000100000000
000000100000110
000011110010000
001000101101000
000101110000000
101000101100001

//    78    1.58854    1.58854    111    56    22    0.795745    1.02097    0.574558    1.49299    4.90703    4.90703    6.22109
segsites: 5
positions:	0	0.25	0.5	0.75	1
00000
00000
00000
00000
00000
00000
10110
01001

//    78    1.58854    1.58854    111    56    22    0.795745    1.02097    0.574558    1.49299    4.90703    4.90703    6.22109
segsites: 20
positions:	0	0.0526315789473684	0.105263157894737	0.157894736842105	0.210526315789474	0.263157894736842	0.315789473684211	0.368421052631579	0.421052631578947	0.473684210526316	0.526315789473684	0.578947368421053	0.631578947368421	0.684210526315789	0.736842105263158	0.789473684210526	0.842105263157895	0.894736842105263	0.947368421052632	1
00000000000000000000
00001000000100000001
11011000010000001110
00101000000001100010
00001010000000000010
00001000000000010010
00001000001000000010
00101101100010010010

//    78    1.58854    1.58854    111    56    22    0.795745    1.02097    0.574558    1.49299    4.90703    4.90703    6.22109
segsites: 4
positions:	0	0.333333333333333	0.666666666666667	1
0000
0000
0000
0000
1100
0011
0100
0000

//    78    1.58854    1.58854    111    56    22    0.795745    1.02097    0.574558    1.49299    4.90703    4.90703    6.22109
segsites: 3
positions:	0	0.5	1
000
111
001
111
011
011
011
011

//    78    1.58854    1.58854    111    56    22    0.795745    1.02097    0.574558    1.49299    4.90703    4.90703    6.22109
segsites: 4
positions:	0	0.333333333333333	0.666666666666667	1
0000
0000
0000
1110
0001
1101
1100
1111

//    78    1.58854    1.58854    111    56    22    0.795745    1.02097    0.574558    1.49299    4.90703    4.90703    6.22109
segsites: 28
positions:	0	0.037037037037037	0.0740740740740741	0.111111111111111	0.148148148148148	0.185185185185185	0.222222222222222	0.259259259259259	0.296296296296296	0.333333333333333	0.37037037037037	0.407407407407407	0.444444444444444	0.481481481481481	0.518518518518518	0.555555555555556	0.592592592592593	0.62962962962963	0.666666666666667	0.703703703703704	0.740740740740741	0.777777777777778	0.814814814814815	0.851851851851852	0.888888888888889	0.925925925925926	0.962962962962963	1
0000000000000000000000000000
1110000100101000111001100110
0000000100001001000000000000
1110010101111000111010110101
0110100100101010101000000100
0110000100101010101100000100
0110000110101010101000001100
0111001100101100101000000100

//    78    1.58854    1.58854    111    56    22    0.795745    1.02097    0.574558    1.49299    4.90703    4.90703    6.22109
segsites: 5
positions:	0	0.25	0.5	0.75	1
00000
00000
01000
10101
00001
00011
00000
00011

//    78    1.58854    1.58854    111    56    22    0.795745    1.02097    0.574558    1.49299    4.90703    4.90703    6.22109
segsites: 15
positions:	0	0.0714285714285714	0.142857142857143	0.214285714285714	0.285714285714286	0.357142857142857	0.428571428571429	0.5	0.571428571428571	0.642857142857143	0.714285714285714	0.785714285714286	0.857142857142857	0.928571428571428	1
000000000000000
111010000000000
001000000000001
001110000000000
001011000000110
001010000011100
001000101100000
001010010000100

//    78    1.58854    1.58854    111    56    22    0.795745    1.02097    0.574558    1.49299    4.90703    4.90703    6.22109
segsites: 3
positions:	0	0.5	1
000
000
001
010
110
110
000
010

//    78    1.58854    1.58854    111    56    22    0.795745    1.02097    0.574558    1.49299    4.90703    4.90703    6.22109
segsites: 4
positions:	0	0.333333333333333	0.666666666666667	1
0000
0000
0000
1001
0100
0000
0010
0000

//    78    1.58854    1.58854    111    56    22    0.795745    1.02097    0.574558    1.49299    4.90703    4.90703    6.22109
segsites: 5
positions:	0	0.25	0.5	0.75	1
00000
01001
01011
01001
01001
01101
01001
11001

//    78    1.58854    1.58854    111    56    22    0.795745    1.02097    0.574558    1.49299    4.90703    4.90703    6.22109
segsites: 4
positions:	0	0.333333333333333	0.666666666666667	1
0000
0000
0000
0100
0001
1000
0010
1000

//    78    1.58854    1.58854    111    56    22    0.795745    1.02097    0.574558    1.49299    4.90703    4.90703    6.22109
segsites: 6
positions:	0	0.2	0.4	0.6	0.8	1
000000
010100
000100
100101
000100
000110
000100
001100

//    78    1.58854    1.58854    111    56    22    0.795745    1.02097    0.574558    1.49299    4.90703    4.90703    6.22109
segsites: 38
positions:	0	0.027027027027027	0.0540540540540541	0.0810810810810811	0.108108108108108	0.135135135135135	0.162162162162162	0.189189189189189	0.216216216216216	0.243243243243243	0.27027027027027	0.297297297297297	0.324324324324324	0.351351351351351	0.378378378378378	0.405405405405405	0.432432432432432	0.459459459459459	0.486486486486487	0.513513513513514	0.540540540540541	0.567567567567568	0.594594594594595	0.621621621621622	0.648648648648649	0.675675675675676	0.702702702702703	0.72972972972973	0.756756756756757	0.783783783783784	0.810810810810811	0.837837837837838	0.864864864864865	0.891891891891892	0.918918918918919	0.945945945945946	0.972972972972973	1
00000000000000000000000000000000000000
01011001000001001011010100000100000101
00000110000000011110000100010000000101
10000001001001011010000100001000100101
00000000010010111110000100010000000100
00000001000001011010101100100011100101
00100010000000000010000101010000001010
00000000100101011010001110010000010101

//    78    1.58854    1.58854    111    56    22    0.795745    1.02097    0.574558    1.49299    4.90703    4.90703    6.22109
segsites: 2
positions:	0	1
00
11
01
01
01
01
01
01

//    78    1.58854    1.58854    111    56    22    0.795745    1.02097    0.574558    1.49299    4.90703    4.90703    6.22109
segsites: 34
positions:	0	0.0303030303030303	0.0606060606060606	0.0909090909090909	0.121212121212121	0.151515151515152	0.181818181818182	0.212121212121212	0.242424242424242	0.272727272727273	0.303030303030303	0.333333333333333	0.363636363636364	0.393939393939394	0.424242424242424	0.454545454545455	0.484848484848485	0.515151515151515	0.545454545454545	0.575757575757576	0.606060606060606	0.636363636363636	0.666666666666667	0.696969696969697	0.727272727272727	0.757575757575758	0.787878787878788	0.818181818181818	0.848484848484849	0.878787878787879	0.909090909090909	0.939393939393939	0.96969696969697	1
0000000000000000000000000000000000
0101011100100110000100100000001101
0101100000000000000000000000000100
1111000001010000000110100000000100
0001000000001001110001000010000100
0101000000000000001000111101010110
0101100000000000000000000000000100
0111000011010000000110100000100100

//    78    1.58854    1.58854    111    56    22    0.795745    1.02097    0.574558    1.49299    4.90703    4.90703    6.22109
segsites: 9
positions:	0	0.125	0.25	0.375	0.5	0.625	0.75	0.875	1
000000000
001000010
001000000
001000000
010111111
110111111
000101110
000111111

//    78    1.58854    1.58854    111    56    22    0.795745    1.02097    0.574558    1.49299    4.90703    4.90703    6.22109
segsites: 7
positions:	0	0.166666666666667	0.333333333333333	0.5	0.666666666666667	0.833333333333333	1
0000000
1111000
0110011
0110111
0110000
0110000
0110000
0110000

//    78    1.58854    1.58854    111    56    22    0.795745    1.02097    0.574558    1.49299    4.90703    4.90703    6.22109
segsites: 8
positions:	0	0.142857142857143	0.285714285714286	0.428571428571429	0.571428571428571	0.714285714285714	0.857142857142857	1
00000000
00111001
00000011
00111101
10001001
01001101
00000001
00111001

//    78    1.58854    1.58854    111    56    22    0.795745    1.02097    0.574558    1.49299    4.90703    4.90703    6.22109
segsites: 27
positions:	0	0.0384615384615385	0.0769230769230769	0.115384615384615	0.153846153846154	0.192307692307692	0.230769230769231	0.269230769230769	0.307692307692308	0.346153846153846	0.384615384615385	0.423076923076923	0.461538461538462	0.5	0.538461538461539	0.576923076923077	0.615384615384615	0.653846153846154	0.692307692307692	0.730769230769231	0.769230769230769	0.807692307692308	0.846153846153846	0.884615384615385	0.923076923076923	0.961538461538462	1
000000000000000000000000000
101101100010001010101001101
001010100001000000000001001
101010100001001010101011001
001000110001000000001011011
011000100001000010011111001
001010101100000001000001001
101010100001111110101001001

//    78    1.58854    1.58854    111    56    22    0.795745    1.02097    0.574558    1.49299    4.90703    4.90703    6.22109
segsites: 3
positions:	0	0.5	1
000
011
100
011
011
011
011
011

//    78    1.58854    1.58854    111    56    22    0.795745    1.02097    0.574558    1.49299    4.90703    4.90703    6.22109
segsites: 18
positions:	0	0.0588235294117647	0.117647058823529	0.176470588235294	0.235294117647059	0.294117647058824	0.352941176470588	0.411764705882353	0.470588235294118	0.529411764705882	0.588235294117647	0.647058823529412	0.705882352941176	0.764705882352941	0.823529411764706	0.882352941176471	0.941176470588235	1
000000000000000000
000000010000000101
001000110010001000
100000010100000101
000100010110001010
000011010100001000
000000011111111000
010001010110000100

//    78    1.58854    1.58854    111    56    22    0.795745    1.02097    0.574558    1.49299    4.90703    4.90703    6.22109
segsites: 3
positions:	0	0.5	1
000
100
000
010
000
001
000
000

//    78    1.58854    1.58854    111    56    22    0.795745    1.02097    0.574558    1.49299    4.90703    4.90703    6.22109
segsites: 8
positions:	0	0.142857142857143	0.285714285714286	0.428571428571429	0.571428571428571	0.714285714285714	0.857142857142857	1
00000000
00000000
10000000
10000001
10000001
10100001
10010010
11101100

//    78    1.58854    1.58854    111    56    22    0.795745    1.02097    0.574558    1.49299    4.90703    4.90703    6.22109
segsites: 4
positions:	0	0.333333333333333	0.666666666666667	1
0000
0100
0000
0010
0000
0000
1001
0000

//    78    1.58854    1.58854    111    56    22    0.795745    1.02097    0.574558    1.49299    4.90703    4.90703    6.22109
segsites: 14
positions:	0	0.0769230769230769	0.153846153846154	0.230769230769231	0.307692307692308	0.384615384615385	0.461538461538462	0.538461538461539	0.615384615384615	0.692307692307692	0.769230769230769	0.846153846153846	0.923076923076923	1
00000000000000
00000000000000
00100000000000
01010001100000
00100010000011
10100100011100
00101000000000
10000000000000

//    78    1.58854    1.58854    111    56    22    0.795745    1.02097    0.574558    1.49299    4.90703    4.90703    6.22109
segsites: 9
positions:	0	0.125	0.25	0.375	0.5	0.625	0.75	0.875	1
000000000
000100000
000000000
000000000
110010010
100010100
110011001
101110000

//    78    1.58854    1.58854    111    56    22    0.795745    1.02097    0.574558    1.49299    4.90703    4.90703    6.22109
segsites: 9
positions:	0	0.125	0.25	0.375	0.5	0.625	0.75	0.875	1
000000000
000000011
001000010
010110011
100000011
000000011
000000111
000001011

//    78    1.58854    1.58854    111    56    22    0.795745    1.02097    0.574558    1.49299    4.90703    4.90703    6.22109
segsites: 4
positions:	0	0.333333333333333	0.666666666666667	1
0000
1100
0000
0000
0000
0010
0001
0000

//    78    1.58854    1.58854    111    56    22    0.795745    1.02097    0.574558    1.49299    4.90703    4.90703    6.22109
segsites: 15
positions:	0	0.0714285714285714	0.142857142857143	0.214285714285714	0.285714285714286	0.357142857142857	0.428571428571429	0.5	0.571428571428571	0.642857142857143	0.714285714285714	0.785714285714286	0.857142857142857	0.928571428571428	1
000000000000000
000000000000000
010000000010000
100110010001000
111011001001000
110110100101010
110010000001101
110110010001000

//    78    1.58854    1.58854    111    56    22    0.795745    1.02097    0.574558    1.49299    4.90703    4.90703    6.22109
segsites: 6
positions:	0	0.2	0.4	0.6	0.8	1
000000
000000
000000
000000
000001
001010
100000
010100

//    78    1.58854    1.58854    111    56    22    0.795745    1.02097    0.574558    1.49299    4.90703    4.90703    6.22109
segsites: 4
positions:	0	0.333333333333333	0.666666666666667	1
0000
0000
0000
0001
0111
0101
1101
0101

//    78    1.58854    1.58854    111    56    22    0.795745    1.02097    0.574558    1.49299    4.90703    4.90703    6.22109
segsites: 6
positions:	0	0.2	0.4	0.6	0.8	1
000000
010000
000000
110110
001100
100100
101000
101111

//    78    1.58854    1.58854    111    56    22    0.795745    1.02097    0.574558    1.49299    4.90703    4.90703    6.22109
segsites: 22
positions:	0	0.0476190476190476	0.0952380952380952	0.142857142857143	0.19047619047619	0.238095238095238	0.285714285714286	0.333333333333333	0.380952380952381	0.428571428571429	0.476190476190476	0.523809523809524	0.571428571428571	0.619047619047619	0.666666666666667	0.714285714285714	0.761904761904762	0.80952380952381	0.857142857142857	0.904761904761905	0.952380952380952	1
0000000000000000000000
0110100000000110000000
0100000001001000100100
0110011010010001100000
1100010000000000100000
0100010100100000110001
0101000000001000101010
0110000000000000100000

//    78    1.58854    1.58854    111    56    22    0.795745    1.02097    0.574558    1.49299    4.90703    4.90703    6.22109
segsites: 9
positions:	0	0.125	0.25	0.375	0.5	0.625	0.75	0.875	1
000000000
010101010
010001010
010011110
110001010
010001110
010001011
011001010

//    78    1.58854    1.58854    111    56    22    0.795745    1.02097    0.574558    1.49299    4.90703    4.90703    6.22109
segsites: 22
positions:	0	0.0476190476190476	0.0952380952380952	0.142857142857143	0.19047619047619	0.238095238095238	0.285714285714286	0.333333333333333	0.380952380952381	0.428571428571429	0.476190476190476	0.523809523809524	0.571428571428571	0.619047619047619	0.666666666666667	0.714285714285714	0.761904761904762	0.80952380952381	0.857142857142857	0.904761904761905	0.952380952380952	1
0000000000000000000000
0100101111110111100000
0100000010100000100000
0100101111111111100000
0100101101110101101001
1100101111110101110110
0101110111110001100000
0110110111110101100000

//    78    1.58854    1.58854    111    56    22    0.795745    1.02097    0.574558    1.49299    4.90703    4.90703    6.22109
segsites: 3
positions:	0	0.5	1
000
000
000
010
000
100
000
001

//    78    1.58854    1.58854    111    56    22    0.795745    1.02097    0.574558    1.49299    4.90703    4.90703    6.22109
segsites: 12
positions:	0	0.0909090909090909	0.181818181818182	0.272727272727273	0.363636363636364	0.454545454545455	0.545454545454545	0.636363636363636	0.727272727272727	0.818181818181818	0.909090909090909	1
000000000000
000001111010
011000011001
000000111011
100100111000
000011111101
000000110000
000000111000

//    78    1.58854    1.58854    111    56    22    0.795745    1.02097    0.574558    1.49299    4.90703    4.90703    6.22109
segsites: 4
positions:	0	0.333333333333333	0.666666666666667	1
0000
0100
0001
0010
1011
0011
0011
0011

//    78    1.58854    1.58854    111    56    22    0.795745    1.02097    0.574558    1.49299    4.90703    4.90703    6.22109
segsites: 3
positions:	0	0.5	1
000
001
001
001
111
001
001
001

//    78    1.58854    1.58854    111    56    22    0.795745    1.02097    0.574558    1.49299    4.90703    4.90703    6.22109
segsites: 3
positions:	0	0.5	1
000
011
000
010
000
000
100
000

//    78    1.58854    1.58854    111    56    22    0.795745    1.02097    0.574558    1.49299    4.90703    4.90703    6.22109
segsites: 4
positions:	0	0.333333333333333	0.666666666666667	1
0000
0011
0001
0001
1100
1100
1100
0100

//    78    1.58854    1.58854    111    56    22    0.795745    1.02097    0.574558    1.49299    4.90703    4.90703    6.22109
segsites: 8
positions:	0	0.142857142857143	0.285714285714286	0.428571428571429	0.571428571428571	0.714285714285714	0.857142857142857	1
00000000
01100110
01101100
01110110
01100101
11110100
01100101
11100100

//    78    1.58854    1.58854    111    56    22    0.795745    1.02097    0.574558    1.49299    4.90703    4.90703    6.22109
segsites: 3
positions:	0	0.5	1
000
100
000
000
010
001
010
000

//    78    1.58854    1.58854    111    56    22    0.795745    1.02097    0.574558    1.49299    4.90703    4.90703    6.22109
segsites: 8
positions:	0	0.142857142857143	0.285714285714286	0.428571428571429	0.571428571428571	0.714285714285714	0.857142857142857	1
00000000
00001000
00001000
00001000
10111001
10111111
10101001
11111001

//    78    1.58854    1.58854    111    56    22    0.795745    1.02097    0.574558    1.49299    4.90703    4.90703    6.22109
segsites: 11
positions:	0	0.1	0.2	0.3	0.4	0.5	0.6	0.7	0.8	0.9	1
00000000000
00000000001
10000100000
00000010000
00111000000
00100000100
00100000010
01000001100

//    78    1.58854    1.58854    111    56    22    0.795745    1.02097    0.574558    1.49299    4.90703    4.90703    6.22109
segsites: 4
positions:	0	0.333333333333333	0.666666666666667	1
0000
1010
0010
1010
0100
0100
0100
0101

//    78    1.58854    1.58854    111    56    22    0.795745    1.02097    0.574558    1.49299    4.90703    4.90703    6.22109
segsites: 8
positions:	0	0.142857142857143	0.285714285714286	0.428571428571429	0.571428571428571	0.714285714285714	0.857142857142857	1
00000000
10010100
11110111
10010100
11010100
11010100
11011100
11010100

//    78    1.58854    1.58854    111    56    22    0.795745    1.02097    0.574558    1.49299    4.90703    4.90703    6.22109
segsites: 9
positions:	0	0.125	0.25	0.375	0.5	0.625	0.75	0.875	1
000000000
001110000
111100000
001100000
001100000
001100010
001101100
001100001

//    78    1.58854    1.58854    111    56    22    0.795745    1.02097    0.574558    1.49299    4.90703    4.90703    6.22109
segsites: 3
positions:	0	0.5	1
000
000
010
000
000
100
000
001

//    78    1.58854    1.58854    111    56    22    0.795745    1.02097    0.574558    1.49299    4.90703    4.90703    6.22109
segsites: 5
positions:	0	0.25	0.5	0.75	1
00000
00100
00100
10100
00100
01100
00101
00110

//    78    1.58854    1.58854    111    56    22    0.795745    1.02097    0.574558    1.49299    4.90703    4.90703    6.22109
segsites: 2
positions:	0	1
00
10
11
10
10
10
10
10

//    78    1.58854    1.58854    111    56    22    0.795745    1.02097    0.574558    1.49299    4.90703    4.90703    6.22109
segsites: 7
positions:	0	0.166666666666667	0.333333333333333	0.5	0.666666666666667	0.833333333333333	1
0000000
0000000
0000101
1110000
0000011
0000001
0000001
0001001

//    78    1.58854    1.58854    111    56    22    0.795745    1.02097    0.574558    1.49299    4.90703    4.90703    6.22109
segsites: 5
positions:	0	0.25	0.5	0.75	1
00000
00000
00100
11010
11110
11111
11110
11110

//    78    1.58854    1.58854    111    56    22    0.795745    1.02097    0.574558    1.49299    4.90703    4.90703    6.22109
segsites: 24
positions:	0	0.0434782608695652	0.0869565217391304	0.130434782608696	0.173913043478261	0.217391304347826	0.260869565217391	0.304347826086957	0.347826086956522	0.391304347826087	0.434782608695652	0.478260869565217	0.521739130434783	0.565217391304348	0.608695652173913	0.652173913043478	0.695652173913043	0.739130434782609	0.782608695652174	0.826086956521739	0.869565217391304	0.91304347826087	0.956521739130435	1
000000000000000000000000
010000000010000001100100
000000000010000000100001
100000000010000000100010
001011011010000100110001
001010100010111101100011
001100000110000110100001
001010000011100000101011

//    78    1.58854    1.58854    111    56    22    0.795745    1.02097    0.574558    1.49299    4.90703    4.90703    6.22109
segsites: 13
positions:	0	0.0833333333333333	0.166666666666667	0.25	0.333333333333333	0.416666666666667	0.5	0.583333333333333	0.666666666666667	0.75	0.833333333333333	0.916666666666667	1
0000000000000
0000000000000
0101001101101
0101001101100
0000000000000
0000000000010
1000000010000
0010110000010

//    78    1.58854    1.58854    111    56    22    0.795745    1.02097    0.574558    1.49299    4.90703    4.90703    6.22109
segsites: 3
positions:	0	0.5	1
000
000
000
000
001
000
110
000

//    78    1.58854    1.58854    111    56    22    0.795745    1.02097    0.574558    1.49299    4.90703    4.90703    6.22109
segsites: 6
positions:	0	0.2	0.4	0.6	0.8	1
000000
101010
000011
010010
000010
000010
000000
000110

//    78    1.58854    1.58854    111    56    22    0.795745    1.02097    0.574558    1.49299    4.90703    4.90703    6.22109
segsites: 2
positions:	0	1
00
00
00
00
01
00
00
10

//    78    1.58854    1.58854    111    56    22    0.795745    1.02097    0.574558    1.49299    4.90703    4.90703    6.22109
segsites: 2
positions:	0	1
00
01
01
01
01
01
11
01

//    78    1.58854    1.58854    111    56    22    0.795745    1.02097    0.574558    1.49299    4.90703    4.90703    6.22109
segsites: 5
positions:	0	0.25	0.5	0.75	1
00000
00000
00000
00001
00000
01000
10000
00111

//    78    1.58854    1.58854    111    56    22    0.795745    1.02097    0.574558    1.49299    4.90703    4.90703    6.22109
segsites: 3
positions:	0	0.5	1
000
000
010
001
010
011
000
100

//    78    1.58854    1.58854    111    56    22    0.795745    1.02097    0.574558    1.49299    4.90703    4.90703    6.22109
segsites: 6
positions:	0	0.2	0.4	0.6	0.8	1
000000
010110
001000
000100
000100
000100
000101
100100

//    78    1.58854    1.58854    111    56    22    0.795745    1.02097    0.574558    1.49299    4.90703    4.90703    6.22109
segsites: 10
positions:	0	0.111111111111111	0.222222222222222	0.333333333333333	0.444444444444444	0.555555555555556	0.666666666666667	0.777777777777778	0.888888888888889	1
0000000000
1001010000
0000000100
1001000000
1011001011
1101100011
1011000011
1011000011

//    78    1.58854    1.58854    111    56    22    0.795745    1.02097    0.574558    1.49299    4.90703    4.90703    6.22109
segsites: 4
positions:	0	0.333333333333333	0.666666666666667	1
0000
0101
0010
0101
0110
1100
0100
1100

//    78    1.58854    1.58854    111    56    22    0.795745    1.02097    0.574558    1.49299    4.90703    4.90703    6.22109
segsites: 4
positions:	0	0.333333333333333	0.666666666666667	1
0000
0011
1001
0001
0101
0001
0001
0001

//    78    1.58854    1.58854    111    56    22    0.795745    1.02097    0.574558    1.49299    4.90703    4.90703    6.22109
segsites: 7
positions:	0	0.166666666666667	0.333333333333333	0.5	0.666666666666667	0.833333333333333	1
0000000
0000000
0010000
1000100
1010100
1010101
0010100
1111110

//    78    1.58854    1.58854    111    56    22    0.795745    1.02097    0.574558    1.49299    4.90703    4.90703    6.22109
segsites: 33
positions:	0	0.03125	0.0625	0.09375	0.125	0.15625	0.1875	0.21875	0.25	0.28125	0.3125	0.34375	0.375	0.40625	0.4375	0.46875	0.5	0.53125	0.5625	0.59375	0.625	0.65625	0.6875	0.71875	0.75	0.78125	0.8125	0.84375	0.875	0.90625	0.9375	0.96875	1
000000000000000000000000000000000
100010000000000000000001000000001
000011100010010000100000000000000
100011000010010010000001000001000
100110100101000101110111001100000
101010001100101010001001110010110
010011100010010000000001000000000
100011010100000000000001000000000

//    78    1.58854    1.58854    111    56    22    0.795745    1.02097    0.574558    1.49299    4.90703    4.90703    6.22109
segsites: 19
positions:	0	0.0555555555555556	0.111111111111111	0.166666666666667	0.222222222222222	0.277777777777778	0.333333333333333	0.388888888888889	0.444444444444444	0.5	0.555555555555556	0.611111111111111	0.666666666666667	0.722222222222222	0.777777777777778	0.833333333333333	0.888888888888889	0.944444444444444	1
0000000000000000000
1000000100000000000
0111101001011100011
0101101010111000001
0001001001011001100
0100110010111000001
0101101001011000001
0101101010111010001

//    78    1.58854    1.58854    111    56    22    0.795745    1.02097    0.574558    1.49299    4.90703    4.90703    6.22109
segsites: 2
positions:	0	1
00
00
01
01
11
01
01
01

//    78    1.58854    1.58854    111    56    22    0.795745    1.02097    0.574558    1.49299    4.90703    4.90703    6.22109
segsites: 9
positions:	0	0.125	0.25	0.375	0.5	0.625	0.75	0.875	1
000000000
000000000
010000100
111000011
000000100
010001001
000010100
010100001

//    78    1.58854    1.58854    111    56    22    0.795745    1.02097    0.574558    1.49299    4.90703    4.90703    6.22109
segsites: 12
positions:	0	0.0909090909090909	0.181818181818182	0.272727272727273	0.363636363636364	0.454545454545455	0.545454545454545	0.636363636363636	0.727272727272727	0.818181818181818	0.909090909090909	1
000000000000
000000000000
000000000000
000000000000
001010010001
010101101100
100000001011
010000101100

//    78    1.58854    1.58854    111    56    22    0.795745    1.02097    0.574558    1.49299    4.90703    4.90703    6.22109
segsites: 19
positions:	0	0.0555555555555556	0.111111111111111	0.166666666666667	0.222222222222222	0.277777777777778	0.333333333333333	0.388888888888889	0.444444444444444	0.5	0.555555555555556	0.611111111111111	0.666666666666667	0.722222222222222	0.777777777777778	0.833333333333333	0.888888888888889	0.944444444444444	1
0000000000000000000
0001000000010010110
0010010110000100010
1001001000010010110
0000110111101000011
0101001011100001110
0000100110001001010
0100001011100001010

//    78    1.58854    1.58854    111    56    22    0.795745    1.02097    0.574558    1.49299    4.90703    4.90703    6.22109
segsites: 13
positions:	0	0.0833333333333333	0.166666666666667	0.25	0.333333333333333	0.416666666666667	0.5	0.583333333333333	0.666666666666667	0.75	0.833333333333333	0.916666666666667	1
0000000000000
0000000000000
0000000000000
0000000000000
0001101110111
1101101111011
0001111111111
0011100011011

//    78    1.58854    1.58854    111    56    22    0.795745    1.02097    0.574558    1.49299    4.90703    4.90703    6.22109
segsites: 3
positions:	0	0.5	1
000
000
001
000
000
000
110
000

//    78    1.58854    1.58854    111    56    22    0.795745    1.02097    0.574558    1.49299    4.90703    4.90703    6.22109
segsites: 2
positions:	0	1
00
00
00
00
00
00
00
11

//    78    1.58854    1.58854    111    56    22    0.795745    1.02097    0.574558    1.49299    4.90703    4.90703    6.22109
segsites: 8
positions:	0	0.142857142857143	0.285714285714286	0.428571428571429	0.571428571428571	0.714285714285714	0.857142857142857	1
00000000
00000000
00000001
00000001
10000000
00000100
01000000
00111110

//    78    1.58854    1.58854    111    56    22    0.795745    1.02097    0.574558    1.49299    4.90703    4.90703    6.22109
segsites: 18
positions:	0	0.0588235294117647	0.117647058823529	0.176470588235294	0.235294117647059	0.294117647058824	0.352941176470588	0.411764705882353	0.470588235294118	0.529411764705882	0.588235294117647	0.647058823529412	0.705882352941176	0.764705882352941	0.823529411764706	0.882352941176471	0.941176470588235	1
000000000000000000
101000010000000000
010110111111111111
010110111111111111
110101000000000000
110000000000110000
110000000000000000
110000000000010000

//    78    1.58854    1.58854    111    56    22    0.795745    1.02097    0.574558    1.49299    4.90703    4.90703    6.22109
segsites: 5
positions:	0	0.25	0.5	0.75	1
00000
00000
11000
10111
10111
10111
10001
10001

//    78    1.58854    1.58854    111    56    22    0.795745    1.02097    0.574558    1.49299    4.90703    4.90703    6.22109
segsites: 3
positions:	0	0.5	1
000
000
000
000
100
000
110
001

//    78    1.58854    1.58854    111    56    22    0.795745    1.02097    0.574558    1.49299    4.90703    4.90703    6.22109
segsites: 16
positions:	0	0.0666666666666667	0.133333333333333	0.2	0.266666666666667	0.333333333333333	0.4	0.466666666666667	0.533333333333333	0.6	0.666666666666667	0.733333333333333	0.8	0.866666666666667	0.933333333333333	1
0000000000000000
0001010000000010
0001010000000010
0001010001000010
0000100100000010
0111000000000110
0000001000010001
1111000010101010

//    78    1.58854    1.58854    111    56    22    0.795745    1.02097    0.574558    1.49299    4.90703    4.90703    6.22109
segsites: 6
positions:	0	0.2	0.4	0.6	0.8	1
000000
000000
010100
110100
010100
011100
010101
010110

//    78    1.58854    1.58854    111    56    22    0.795745    1.02097    0.574558    1.49299    4.90703    4.90703    6.22109
segsites: 2
positions:	0	1
00
01
00
00
00
00
00
10

//    78    1.58854    1.58854    111    56    22    0.795745    1.02097    0.574558    1.49299    4.90703    4.90703    6.22109
segsites: 2
positions:	0	1
00
00
01
00
00
10
00
00

//    78    1.58854    1.58854    111    56    22    0.795745    1.02097    0.574558    1.49299    4.90703    4.90703    6.22109
segsites: 16
positions:	0	0.0666666666666667	0.133333333333333	0.2	0.266666666666667	0.333333333333333	0.4	0.466666666666667	0.533333333333333	0.6	0.666666666666667	0.733333333333333	0.8	0.866666666666667	0.933333333333333	1
0000000000000000
0011100011111010
1000000100000000
1101110000111000
1000110000111000
1100110000111110
1000110000111000
1010111000111001

//    78    1.58854    1.58854    111    56    22    0.795745    1.02097    0.574558    1.49299    4.90703    4.90703    6.22109
segsites: 6
positions:	0	0.2	0.4	0.6	0.8	1
000000
010111
000000
010010
100000
000000
011000
010010

//    78    1.58854    1.58854    111    56    22    0.795745    1.02097    0.574558    1.49299    4.90703    4.90703    6.22109
segsites: 16
positions:	0	0.0666666666666667	0.133333333333333	0.2	0.266666666666667	0.333333333333333	0.4	0.466666666666667	0.533333333333333	0.6	0.666666666666667	0.733333333333333	0.8	0.866666666666667	0.933333333333333	1
0000000000000000
1100010100100111
0100011100000000
0100010110000000
0101010100010000
0100110101000000
0101010100000000
0110010100001000

//    78    1.58854    1.58854    111    56    22    0.795745    1.02097    0.574558    1.49299    4.90703    4.90703    6.22109
segsites: 2
positions:	0	1
00
00
01
00
00
00
00
10

//    78    1.58854    1.58854    111    56    22    0.795745    1.02097    0.574558    1.49299    4.90703    4.90703    6.22109
segsites: 7
positions:	0	0.166666666666667	0.333333333333333	0.5	0.666666666666667	0.833333333333333	1
0000000
1011011
0000000
1000111
0000000
0100100
0000000
0000100

//    78    1.58854    1.58854    111    56    22    0.795745    1.02097    0.574558    1.49299    4.90703    4.90703    6.22109
segsites: 2
positions:	0	1
00
11
10
10
00
00
00
00

//    78    1.58854    1.58854    111    56    22    0.795745    1.02097    0.574558    1.49299    4.90703    4.90703    6.22109
segsites: 12
positions:	0	0.0909090909090909	0.181818181818182	0.272727272727273	0.363636363636364	0.454545454545455	0.545454545454545	0.636363636363636	0.727272727272727	0.818181818181818	0.909090909090909	1
000000000000
000000000100
101000000000
101010000000
101000000000
111001110011
101000001000
101100000000

//    78    1.58854    1.58854    111    56    22    0.795745    1.02097    0.574558    1.49299    4.90703    4.90703    6.22109
segsites: 14
positions:	0	0.0769230769230769	0.153846153846154	0.230769230769231	0.307692307692308	0.384615384615385	0.461538461538462	0.538461538461539	0.615384615384615	0.692307692307692	0.769230769230769	0.846153846153846	0.923076923076923	1
00000000000000
10001100100000
10001100000000
10011100010011
10001100000001
10001101010011
11001100001110
10101110000011

//    78    1.58854    1.58854    111    56    22    0.795745    1.02097    0.574558    1.49299    4.90703    4.90703    6.22109
segsites: 9
positions:	0	0.125	0.25	0.375	0.5	0.625	0.75	0.875	1
000000000
001001001
000000000
000110000
100000010
110000010
100000000
100000110

//    78    1.58854    1.58854    111    56    22    0.795745    1.02097    0.574558    1.49299    4.90703    4.90703    6.22109
segsites: 2
positions:	0	1
00
10
00
00
00
01
00
00

//    78    1.58854    1.58854    111    56    22    0.795745    1.02097    0.574558    1.49299    4.90703    4.90703    6.22109
segsites: 6
positions:	0	0.2	0.4	0.6	0.8	1
000000
100000
110000
100010
100001
101000
100000
100100

//    78    1.58854    1.58854    111    56    22    0.795745    1.02097    0.574558    1.49299    4.90703    4.90703    6.22109
segsites: 10
positions:	0	0.111111111111111	0.222222222222222	0.333333333333333	0.444444444444444	0.555555555555556	0.666666666666667	0.777777777777778	0.888888888888889	1
0000000000
1101111110
0101100100
0101100100
0101100100
0101100101
0111100100
0101100100

//    78    1.58854    1.58854    111    56    22    0.795745    1.02097    0.574558    1.49299    4.90703    4.90703    6.22109
segsites: 4
positions:	0	0.333333333333333	0.666666666666667	1
0000
0111
0011
0011
0010
0111
0100
1111

//    78    1.58854    1.58854    111    56    22    0.795745    1.02097    0.574558    1.49299    4.90703    4.90703    6.22109
segsites: 3
positions:	0	0.5	1
000
000
111
000
001
001
001
001

//    78    1.58854    1.58854    111    56    22    0.795745    1.02097    0.574558    1.49299    4.90703    4.90703    6.22109
segsites: 7
positions:	0	0.166666666666667	0.333333333333333	0.5	0.666666666666667	0.833333333333333	1
0000000
1010011
0000000
0000000
0000000
0001000
0000000
0100100

//    78    1.58854    1.58854    111    56    22    0.795745    1.02097    0.574558    1.49299    4.90703    4.90703    6.22109
segsites: 6
positions:	0	0.2	0.4	0.6	0.8	1
000000
110111
010100
010100
010100
110101
010000
011110

//    78    1.58854    1.58854    111    56    22    0.795745    1.02097    0.574558    1.49299    4.90703    4.90703    6.22109
segsites: 7
positions:	0	0.166666666666667	0.333333333333333	0.5	0.666666666666667	0.833333333333333	1
0000000
0000000
0000000
0000000
0010001
1100011
0000001
0001100

//    78    1.58854    1.58854    111    56    22    0.795745    1.02097    0.574558    1.49299    4.90703    4.90703    6.22109
segsites: 3
positions:	0	0.5	1
000
100
001
000
000
010
000
000

//    78    1.58854    1.58854    111    56    22    0.795745    1.02097    0.574558    1.49299    4.90703    4.90703    6.22109
segsites: 16
positions:	0	0.0666666666666667	0.133333333333333	0.2	0.266666666666667	0.333333333333333	0.4	0.466666666666667	0.533333333333333	0.6	0.666666666666667	0.733333333333333	0.8	0.866666666666667	0.933333333333333	1
0000000000000000
0000010000000100
0000000000000000
0000110000000000
0101011001110001
1101011101110011
0111011001111001
1101011111110001

//    78    1.58854    1.58854    111    56    22    0.795745    1.02097    0.574558    1.49299    4.90703    4.90703    6.22109
segsites: 2
positions:	0	1
00
00
10
00
10
01
10
10

//    78    1.58854    1.58854    111    56    22    0.795745    1.02097    0.574558    1.49299    4.90703    4.90703    6.22109
segsites: 4
positions:	0	0.333333333333333	0.666666666666667	1
0000
1100
0000
1101
0010
0000
0000
0000

//    78    1.58854    1.58854    111    56    22    0.795745    1.02097    0.574558    1.49299    4.90703    4.90703    6.22109
segsites: 3
positions:	0	0.5	1
000
000
010
000
110
111
011
111

//    78    1.58854    1.58854    111    56    22    0.795745    1.02097    0.574558    1.49299    4.90703    4.90703    6.22109
segsites: 4
positions:	0	0.333333333333333	0.666666666666667	1
0000
1011
0000
0000
0000
0100
0000
0000

//    78    1.58854    1.58854    111    56    22    0.795745    1.02097    0.574558    1.49299    4.90703    4.90703    6.22109
segsites: 6
positions:	0	0.2	0.4	0.6	0.8	1
000000
011111
101011
011011
000011
001111
001011
001011

//    78    1.58854    1.58854    111    56    22    0.795745    1.02097    0.574558    1.49299    4.90703    4.90703    6.22109
segsites: 13
positions:	0	0.0833333333333333	0.166666666666667	0.25	0.333333333333333	0.416666666666667	0.5	0.583333333333333	0.666666666666667	0.75	0.833333333333333	0.916666666666667	1
0000000000000
0000000000000
0000000101100
1000001111100
0111010000111
0110110011100
0110010000110
0110010011100

//    78    1.58854    1.58854    111    56    22    0.795745    1.02097    0.574558    1.49299    4.90703    4.90703    6.22109
segsites: 13
positions:	0	0.0833333333333333	0.166666666666667	0.25	0.333333333333333	0.416666666666667	0.5	0.583333333333333	0.666666666666667	0.75	0.833333333333333	0.916666666666667	1
0000000000000
1000000000111
0000000000010
1010001000111
0101000101110
0101111010111
0101000010111
0101000010111

//    78    1.58854    1.58854    111    56    22    0.795745    1.02097    0.574558    1.49299    4.90703    4.90703    6.22109
segsites: 3
positions:	0	0.5	1
000
000
000
010
001
000
000
100

//    78    1.58854    1.58854    111    56    22    0.795745    1.02097    0.574558    1.49299    4.90703    4.90703    6.22109
segsites: 3
positions:	0	0.5	1
000
100
000
000
011
010
000
000

//    78    1.58854    1.58854    111    56    22    0.795745    1.02097    0.574558    1.49299    4.90703    4.90703    6.22109
segsites: 2
positions:	0	1
00
00
00
00
10
00
00
01

//    78    1.58854    1.58854    111    56    22    0.795745    1.02097    0.574558    1.49299    4.90703    4.90703    6.22109
segsites: 3
positions:	0	0.5	1
000
000
001
000
010
000
000
100

//    78    1.58854    1.58854    111    56    22    0.795745    1.02097    0.574558    1.49299    4.90703    4.90703    6.22109
segsites: 3
positions:	0	0.5	1
000
001
010
000
010
101
000
001

//    78    1.58854    1.58854    111    56    22    0.795745    1.02097    0.574558    1.49299    4.90703    4.90703    6.22109
segsites: 10
positions:	0	0.111111111111111	0.222222222222222	0.333333333333333	0.444444444444444	0.555555555555556	0.666666666666667	0.777777777777778	0.888888888888889	1
0000000000
0000000000
0100010011
0010101000
0001000100
1000000000
0001010000
0000000000

//    78    1.58854    1.58854    111    56    22    0.795745    1.02097    0.574558    1.49299    4.90703    4.90703    6.22109
segsites: 10
positions:	0	0.111111111111111	0.222222222222222	0.333333333333333	0.444444444444444	0.555555555555556	0.666666666666667	0.777777777777778	0.888888888888889	1
0000000000
0100000000
0100011000
0100000000
1100000001
0100000000
0110000011
0101100100

//    78    1.58854    1.58854    111    56    22    0.795745    1.02097    0.574558    1.49299    4.90703    4.90703    6.22109
segsites: 26
positions:	0	0.04	0.08	0.12	0.16	0.2	0.24	0.28	0.32	0.36	0.4	0.44	0.48	0.52	0.56	0.6	0.64	0.68	0.72	0.76	0.8	0.84	0.88	0.92	0.96	1
00000000000000000000000000
00000000000000000000001000
00000000000000000000000000
00000000001000000000000000
11011111110111111110000010
11011111110111110010010000
11111111110111011011100010
11011111110111110010000101

//    78    1.58854    1.58854    111    56    22    0.795745    1.02097    0.574558    1.49299    4.90703    4.90703    6.22109
segsites: 3
positions:	0	0.5	1
000
000
011
000
011
011
111
000

//    78    1.58854    1.58854    111    56    22    0.795745    1.02097    0.574558    1.49299    4.90703    4.90703    6.22109
segsites: 6
positions:	0	0.2	0.4	0.6	0.8	1
000000
000000
000000
000000
000011
000011
101111
010011

//    78    1.58854    1.58854    111    56    22    0.795745    1.02097    0.574558    1.49299    4.90703    4.90703    6.22109
segsites: 9
positions:	0	0.125	0.25	0.375	0.5	0.625	0.75	0.875	1
000000000
100000100
100000000
100000000
111101010
110101001
110111000
110001001

//    78    1.58854    1.58854    111    56    22    0.795745    1.02097    0.574558    1.49299    4.90703    4.90703    6.22109
segsites: 6
positions:	0	0.2	0.4	0.6	0.8	1
000000
000000
000110
011001
010111
110111
010110
110010

//    78    1.58854    1.58854    111    56    22    0.795745    1.02097    0.574558    1.49299    4.90703    4.90703    6.22109
segsites: 3
positions:	0	0.5	1
000
000
000
000
010
101
000
000

//    78    1.58854    1.58854    111    56    22    0.795745    1.02097    0.574558    1.49299    4.90703    4.90703    6.22109
segsites: 17
positions:	0	0.0625	0.125	0.1875	0.25	0.3125	0.375	0.4375	0.5	0.5625	0.625	0.6875	0.75	0.8125	0.875	0.9375	1
00000000000000000
11111111010011111
00000000100100001
11110110011011111
10000010010010101
10000010010010101
10000010010010101
10000010010010101

//    78    1.58854    1.58854    111    56    22    0.795745    1.02097    0.574558    1.49299    4.90703    4.90703    6.22109
segsites: 8
positions:	0	0.142857142857143	0.285714285714286	0.428571428571429	0.571428571428571	0.714285714285714	0.857142857142857	1
00000000
00000001
10000000
01000000
10000000
01000000
00010010
00101100

//    78    1.58854    1.58854    111    56    22    0.795745    1.02097    0.574558    1.49299    4.90703    4.90703    6.22109
segsites: 8
positions:	0	0.142857142857143	0.285714285714286	0.428571428571429	0.571428571428571	0.714285714285714	0.857142857142857	1
00000000
00001000
00001010
00001010
00111001
00001101
11001010
00001010

//    78    1.58854    1.58854    111    56    22    0.795745    1.02097    0.574558    1.49299    4.90703    4.90703    6.22109
segsites: 6
positions:	0	0.2	0.4	0.6	0.8	1
000000
111000
110101
110010
100000
100000
100000
100000

//    78    1.58854    1.58854    111    56    22    0.795745    1.02097    0.574558    1.49299    4.90703    4.90703    6.22109
segsites: 21
positions:	0	0.05	0.1	0.15	0.2	0.25	0.3	0.35	0.4	0.45	0.5	0.55	0.6	0.65	0.7	0.75	0.8	0.85	0.9	0.95	1
000000000000000000000
000000000000000000000
001100011100000111010
101100000000011000001
111100010100100111110
111111110100100011110
111100011110000111110
101110011101111111110

//    78    1.58854    1.58854    111    56    22    0.795745    1.02097    0.574558    1.49299    4.90703    4.90703    6.22109
segsites: 2
positions:	0	1
00
01
00
10
10
10
10
10

//    78    1.58854    1.58854    111    56    22    0.795745    1.02097    0.574558    1.49299    4.90703    4.90703    6.22109
segsites: 11
positions:	0	0.1	0.2	0.3	0.4	0.5	0.6	0.7	0.8	0.9	1
00000000000
00010000000
11010101000
00010010000
11110101010
00011010100
00010000010
00010000101

//    78    1.58854    1.58854    111    56    22    0.795745    1.02097    0.574558    1.49299    4.90703    4.90703    6.22109
segsites: 12
positions:	0	0.0909090909090909	0.181818181818182	0.272727272727273	0.363636363636364	0.454545454545455	0.545454545454545	0.636363636363636	0.727272727272727	0.818181818181818	0.909090909090909	1
000000000000
000011000000
000011000000
000011000000
001111100110
100011011001
001011000000
110011000000

//    78    1.58854    1.58854    111    56    22    0.795745    1.02097    0.574558    1.49299    4.90703    4.90703    6.22109
segsites: 15
positions:	0	0.0714285714285714	0.142857142857143	0.214285714285714	0.285714285714286	0.357142857142857	0.428571428571429	0.5	0.571428571428571	0.642857142857143	0.714285714285714	0.785714285714286	0.857142857142857	0.928571428571428	1
000000000000000
000000000000000
010100000000000
100000000000000
000001000000001
000000100000111
001000001010001
000010010101000

//    78    1.58854    1.58854    111    56    22    0.795745    1.02097    0.574558    1.49299    4.90703    4.90703    6.22109
segsites: 3
positions:	0	0.5	1
000
000
000
011
000
010
000
100

//    78    1.58854    1.58854    111    56    22    0.795745    1.02097    0.574558    1.49299    4.90703    4.90703    6.22109
segsites: 12
positions:	0	0.0909090909090909	0.181818181818182	0.272727272727273	0.363636363636364	0.454545454545455	0.545454545454545	0.636363636363636	0.727272727272727	0.818181818181818	0.909090909090909	1
000000000000
000010000000
000000000000
000000000000
000000000000
100000000000
000001010001
011100101110

//    78    1.58854    1.58854    111    56    22    0.795745    1.02097    0.574558    1.49299    4.90703    4.90703    6.22109
segsites: 7
positions:	0	0.166666666666667	0.333333333333333	0.5	0.666666666666667	0.833333333333333	1
0000000
1000000
1001100
1000001
1000000
1010000
1100010
1000000

//    78    1.58854    1.58854    111    56    22    0.795745    1.02097    0.574558    1.49299    4.90703    4.90703    6.22109
segsites: 13
positions:	0	0.0833333333333333	0.166666666666667	0.25	0.333333333333333	0.416666666666667	0.5	0.583333333333333	0.666666666666667	0.75	0.833333333333333	0.916666666666667	1
0000000000000
0000000000000
0000100000000
0000010000000
0000110000000
0000110000000
1011111000001
0100010111110

//    78    1.58854    1.58854    111    56    22    0.795745    1.02097    0.574558    1.49299    4.90703    4.90703    6.22109
segsites: 11
positions:	0	0.1	0.2	0.3	0.4	0.5	0.6	0.7	0.8	0.9	1
00000000000
10000111010
00001000000
01000000011
00000100000
00010100000
00100000100
00000000000

//    78    1.58854    1.58854    111    56    22    0.795745    1.02097    0.574558    1.49299    4.90703    4.90703    6.22109
segsites: 8
positions:	0	0.142857142857143	0.285714285714286	0.428571428571429	0.571428571428571	0.714285714285714	0.857142857142857	1
00000000
00100011
00100101
01100001
10110001
10110001
10111001
10110001

//    78    1.58854    1.58854    111    56    22    0.795745    1.02097    0.574558    1.49299    4.90703    4.90703    6.22109
segsites: 4
positions:	0	0.333333333333333	0.666666666666667	1
0000
0000
0000
0000
1001
0000
0110
0000

//    78    1.58854    1.58854    111    56    22    0.795745    1.02097    0.574558    1.49299    4.90703    4.90703    6.22109
segsites: 3
positions:	0	0.5	1
000
101
101
101
111
101
100
101

//    78    1.58854    1.58854    111    56    22    0.795745    1.02097    0.574558    1.49299    4.90703    4.90703    6.22109
segsites: 2
positions:	0	1
00
00
00
00
01
00
10
10

//    78    1.58854    1.58854    111    56    22    0.795745    1.02097    0.574558    1.49299    4.90703    4.90703    6.22109
segsites: 9
positions:	0	0.125	0.25	0.375	0.5	0.625	0.75	0.875	1
000000000
001101001
000001001
000001001
010001011
100001011
000011111
000001001

//    78    1.58854    1.58854    111    56    22    0.795745    1.02097    0.574558    1.49299    4.90703    4.90703    6.22109
segsites: 17
positions:	0	0.0625	0.125	0.1875	0.25	0.3125	0.375	0.4375	0.5	0.5625	0.625	0.6875	0.75	0.8125	0.875	0.9375	1
00000000000000000
00000000001000000
10000000000100001
10000000000000000
00001000100000000
10010000010001100
00001000000010010
01110111000000100

//    78    1.58854    1.58854    111    56    22    0.795745    1.02097    0.574558    1.49299    4.90703    4.90703    6.22109
segsites: 13
positions:	0	0.0833333333333333	0.166666666666667	0.25	0.333333333333333	0.416666666666667	0.5	0.583333333333333	0.666666666666667	0.75	0.833333333333333	0.916666666666667	1
0000000000000
0100000011000
0100000001000
1100000001010
0011000101001
0000111001000
0000000001000
0100000001100

//    78    1.58854    1.58854    111    56    22    0.795745    1.02097    0.574558    1.49299    4.90703    4.90703    6.22109
segsites: 5
positions:	0	0.25	0.5	0.75	1
00000
00010
01000
00101
01100
11100
01100
01100

//    78    1.58854    1.58854    111    56    22    0.795745    1.02097    0.574558    1.49299    4.90703    4.90703    6.22109
segsites: 2
positions:	0	1
00
00
00
01
00
00
10
00

//    78    1.58854    1.58854    111    56    22    0.795745    1.02097    0.574558    1.49299    4.90703    4.90703    6.22109
segsites: 3
positions:	0	0.5	1
000
000
010
000
101
101
101
101

//    78    1.58854    1.58854    111    56    22    0.795745    1.02097    0.574558    1.49299    4.90703    4.90703    6.22109
segsites: 10
positions:	0	0.111111111111111	0.222222222222222	0.333333333333333	0.444444444444444	0.555555555555556	0.666666666666667	0.777777777777778	0.888888888888889	1
0000000000
0010011111
0000101001
0000001001
0000011011
0001011011
1100011011
0001011011

//    78    1.58854    1.58854    111    56    22    0.795745    1.02097    0.574558    1.49299    4.90703    4.90703    6.22109
segsites: 4
positions:	0	0.333333333333333	0.666666666666667	1
0000
0000
0001
0000
0000
0000
0100
1010

//    78    1.58854    1.58854    111    56    22    0.795745    1.02097    0.574558    1.49299    4.90703    4.90703    6.22109
segsites: 11
positions:	0	0.1	0.2	0.3	0.4	0.5	0.6	0.7	0.8	0.9	1
00000000000
00001000100
11101000001
00001000000
00000110000
00010001000
00000000010
00000000000

//    78    1.58854    1.58854    111    56    22    0.795745    1.02097    0.574558    1.49299    4.90703    4.90703    6.22109
segsites: 5
positions:	0	0.25	0.5	0.75	1
00000
00000
00000
00000
00100
00110
00100
11101

//    78    1.58854    1.58854    111    56    22    0.795745    1.02097    0.574558    1.49299    4.90703    4.90703    6.22109
segsites: 18
positions:	0	0.0588235294117647	0.117647058823529	0.176470588235294	0.235294117647059	0.294117647058824	0.352941176470588	0.411764705882353	0.470588235294118	0.529411764705882	0.588235294117647	0.647058823529412	0.705882352941176	0.764705882352941	0.823529411764706	0.882352941176471	0.941176470588235	1
000000000000000000
010100000000000000
010000001000000111
010001000000111000
110000100100000000
011000010011000000
000000000000000000
010010000000000000

//    78    1.58854    1.58854    111    56    22    0.795745    1.02097    0.574558    1.49299    4.90703    4.90703    6.22109
segsites: 7
positions:	0	0.166666666666667	0.333333333333333	0.5	0.666666666666667	0.833333333333333	1
0000000
0100100
0100000
0100000
0100001
0111010
1100000
0100000

//    78    1.58854    1.58854    111    56    22    0.795745    1.02097    0.574558    1.49299    4.90703    4.90703    6.22109
segsites: 4
positions:	0	0.333333333333333	0.666666666666667	1
0000
0001
0000
0000
0000
1000
0100
0010

//    78    1.58854    1.58854    111    56    22    0.795745    1.02097    0.574558    1.49299    4.90703    4.90703    6.22109
segsites: 4
positions:	0	0.333333333333333	0.666666666666667	1
0000
0000
0000
1000
0111
0100
0111
0111

//    78    1.58854    1.58854    111    56    22    0.795745    1.02097    0.574558    1.49299    4.90703    4.90703    6.22109
segsites: 2
positions:	0	1
00
01
00
00
00
00
10
00

//    78    1.58854    1.58854    111    56    22    0.795745    1.02097    0.574558    1.49299    4.90703    4.90703    6.22109
segsites: 2
positions:	0	1
00
00
00
00
00
01
00
10

//    78    1.58854    1.58854    111    56    22    0.795745    1.02097    0.574558    1.49299    4.90703    4.90703    6.22109
segsites: 25
positions:	0	0.0416666666666667	0.0833333333333333	0.125	0.166666666666667	0.208333333333333	0.25	0.291666666666667	0.333333333333333	0.375	0.416666666666667	0.458333333333333	0.5	0.541666666666667	0.583333333333333	0.625	0.666666666666667	0.708333333333333	0.75	0.791666666666667	0.833333333333333	0.875	0.916666666666667	0.958333333333333	1
0000000000000000000000000
1000010000000000100011000
0100010000000000000001000
0100010000000000000001000
0010110111100000001001001
0010110000011110000101001
0001011000000000000001010
0000010000000001010101100

//    78    1.58854    1.58854    111    56    22    0.795745    1.02097    0.574558    1.49299    4.90703    4.90703    6.22109
segsites: 2
positions:	0	1
00
10
01
00
00
00
00
00

//    78    1.58854    1.58854    111    56    22    0.795745    1.02097    0.574558    1.49299    4.90703    4.90703    6.22109
segsites: 4
positions:	0	0.333333333333333	0.666666666666667	1
0000
0001
1100
1110
1100
1100
1100
1100

//    78    1.58854    1.58854    111    56    22    0.795745    1.02097    0.574558    1.49299    4.90703    4.90703    6.22109
segsites: 5
positions:	0	0.25	0.5	0.75	1
00000
01001
10000
11000
10000
00110
10000
00000

//    78    1.58854    1.58854    111    56    22    0.795745    1.02097    0.574558    1.49299    4.90703    4.90703    6.22109
segsites: 8
positions:	0	0.142857142857143	0.285714285714286	0.428571428571429	0.571428571428571	0.714285714285714	0.857142857142857	1
00000000
01101011
00001110
01101011
00001010
11011011
00101010
00101010

//    78    1.58854    1.58854    111    56    22    0.795745    1.02097    0.574558    1.49299    4.90703    4.90703    6.22109
segsites: 4
positions:	0	0.333333333333333	0.666666666666667	1
0000
0000
0111
1111
0000
0000
0000
0000

//    78    1.58854    1.58854    111    56    22    0.795745    1.02097    0.574558    1.49299    4.90703    4.90703    6.22109
segsites: 9
positions:	0	0.125	0.25	0.375	0.5	0.625	0.75	0.875	1
000000000
010100101
000000001
001001101
000000000
000000011
000000000
100010001

//    78    1.58854    1.58854    111    56    22    0.795745    1.02097    0.574558    1.49299    4.90703    4.90703    6.22109
segsites: 37
positions:	0	0.0277777777777778	0.0555555555555556	0.0833333333333333	0.111111111111111	0.138888888888889	0.166666666666667	0.194444444444444	0.222222222222222	0.25	0.277777777777778	0.305555555555556	0.333333333333333	0.361111111111111	0.388888888888889	0.416666666666667	0.444444444444444	0.472222222222222	0.5	0.527777777777778	0.555555555555556	0.583333333333333	0.611111111111111	0.638888888888889	0.666666666666667	0.694444444444444	0.722222222222222	0.75	0.777777777777778	0.805555555555555	0.833333333333333	0.861111111111111	0.888888888888889	0.916666666666667	0.944444444444444	0.972222222222222	1
0000000000000000000000000000000000000
0000000000011000100001000000000000000
0100110100100001000011010000000001000
0000000001011000000001001001100010001
0100010100010100000111000100001001000
1001001011010010110001100000110000110
0100010100010000000111000000001101000
1011001011010000101001000010110000001

//    78    1.58854    1.58854    111    56    22    0.795745    1.02097    0.574558    1.49299    4.90703    4.90703    6.22109
segsites: 8
positions:	0	0.142857142857143	0.285714285714286	0.428571428571429	0.571428571428571	0.714285714285714	0.857142857142857	1
00000000
00000000
01000001
00000010
01110000
11010000
01001100
01010100

//    78    1.58854    1.58854    111    56    22    0.795745    1.02097    0.574558    1.49299    4.90703    4.90703    6.22109
segsites: 5
positions:	0	0.25	0.5	0.75	1
00000
00000
00001
00000
10000
10010
00000
11100

//    78    1.58854    1.58854    111    56    22    0.795745    1.02097    0.574558    1.49299    4.90703    4.90703    6.22109
segsites: 5
positions:	0	0.25	0.5	0.75	1
00000
11111
00000
00001
01111
01111
01111
01111

//    78    1.58854    1.58854    111    56    22    0.795745    1.02097    0.574558    1.49299    4.90703    4.90703    6.22109
segsites: 7
positions:	0	0.166666666666667	0.333333333333333	0.5	0.666666666666667	0.833333333333333	1
0000000
0000000
0000000
0001001
0000011
0000101
0100001
1011001

//    78    1.58854    1.58854    111    56    22    0.795745    1.02097    0.574558    1.49299    4.90703    4.90703    6.22109
segsites: 3
positions:	0	0.5	1
000
000
000
000
001
110
001
000

//    78    1.58854    1.58854    111    56    22    0.795745    1.02097    0.574558    1.49299    4.90703    4.90703    6.22109
segsites: 4
positions:	0	0.333333333333333	0.666666666666667	1
0000
1000
0000
1110
0110
0110
0110
0111

//    78    1.58854    1.58854    111    56    22    0.795745    1.02097    0.574558    1.49299    4.90703    4.90703    6.22109
segsites: 2
positions:	0	1
00
00
00
00
00
00
11
00

//    78    1.58854    1.58854    111    56    22    0.795745    1.02097    0.574558    1.49299    4.90703    4.90703    6.22109
segsites: 20
positions:	0	0.0526315789473684	0.105263157894737	0.157894736842105	0.210526315789474	0.263157894736842	0.315789473684211	0.368421052631579	0.421052631578947	0.473684210526316	0.526315789473684	0.578947368421053	0.631578947368421	0.684210526315789	0.736842105263158	0.789473684210526	0.842105263157895	0.894736842105263	0.947368421052632	1
00000000000000000000
10011111101111111010
00001000000000101001
11111011111010101010
01101011001000101000
01101011001000101000
00001000000000100000
11111011101010101100

//    78    1.58854    1.58854    111    56    22    0.795745    1.02097    0.574558    1.49299    4.90703    4.90703    6.22109
segsites: 11
positions:	0	0.1	0.2	0.3	0.4	0.5	0.6	0.7	0.8	0.9	1
00000000000
00000000000
00000000001
00000000001
00000000111
01110001011
00000110011
10001000011

//    78    1.58854    1.58854    111    56    22    0.795745    1.02097    0.574558    1.49299    4.90703    4.90703    6.22109
segsites: 8
positions:	0	0.142857142857143	0.285714285714286	0.428571428571429	0.571428571428571	0.714285714285714	0.857142857142857	1
00000000
00000001
00010000
00010110
00000000
01000000
00100000
10001000

//    78    1.58854    1.58854    111    56    22    0.795745    1.02097    0.574558    1.49299    4.90703    4.90703    6.22109
segsites: 22
positions:	0	0.0476190476190476	0.0952380952380952	0.142857142857143	0.19047619047619	0.238095238095238	0.285714285714286	0.333333333333333	0.380952380952381	0.428571428571429	0.476190476190476	0.523809523809524	0.571428571428571	0.619047619047619	0.666666666666667	0.714285714285714	0.761904761904762	0.80952380952381	0.857142857142857	0.904761904761905	0.952380952380952	1
0000000000000000000000
1100000100000100010111
1000000000000100010100
1000000010010100010100
1011111000100100010100
1011111000101100110100
1011111001000111011100
1011111000000100110100

//    78    1.58854    1.58854    111    56    22    0.795745    1.02097    0.574558    1.49299    4.90703    4.90703    6.22109
segsites: 6
positions:	0	0.2	0.4	0.6	0.8	1
000000
000010
100010
000010
001101
001101
001001
011001

//    78    1.58854    1.58854    111    56    22    0.795745    1.02097    0.574558    1.49299    4.90703    4.90703    6.22109
segsites: 5
positions:	0	0.25	0.5	0.75	1
00000
00001
00000
00000
00110
10100
00100
01100

//    78    1.58854    1.58854    111    56    22    0.795745    1.02097    0.574558    1.49299    4.90703    4.90703    6.22109
segsites: 3
positions:	0	0.5	1
000
011
001
101
000
011
001
001

//    78    1.58854    1.58854    111    56    22    0.795745    1.02097    0.574558    1.49299    4.90703    4.90703    6.22109
segsites: 14
positions:	0	0.0769230769230769	0.153846153846154	0.230769230769231	0.307692307692308	0.384615384615385	0.461538461538462	0.538461538461539	0.615384615384615	0.692307692307692	0.769230769230769	0.846153846153846	0.923076923076923	1
00000000000000
01100001000001
00000001100001
11010001000001
00000000000000
11001001000001
01000000001000
11000111010110

//    78    1.58854    1.58854    111    56    22    0.795745    1.02097    0.574558    1.49299    4.90703    4.90703    6.22109
segsites: 4
positions:	0	0.333333333333333	0.666666666666667	1
0000
1010
0001
0000
1100
1100
1100
1100

//    78    1.58854    1.58854    111    56    22    0.795745    1.02097    0.574558    1.49299    4.90703    4.90703    6.22109
segsites: 2
positions:	0	1
00
10
00
00
00
00
01
00

//    78    1.58854    1.58854    111    56    22    0.795745    1.02097    0.574558    1.49299    4.90703    4.90703    6.22109
segsites: 10
positions:	0	0.111111111111111	0.222222222222222	0.333333333333333	0.444444444444444	0.555555555555556	0.666666666666667	0.777777777777778	0.888888888888889	1
0000000000
0101000111
0101000100
1101000100
0011111100
0011111100
0001100100
1111011100

//    78    1.58854    1.58854    111    56    22    0.795745    1.02097    0.574558    1.49299    4.90703    4.90703    6.22109
segsites: 9
positions:	0	0.125	0.25	0.375	0.5	0.625	0.75	0.875	1
000000000
110111011
000000000
110111011
001111001
000111101
001111001
000111001

//    78    1.58854    1.58854    111    56    22    0.795745    1.02097    0.574558    1.49299    4.90703    4.90703    6.22109
segsites: 10
positions:	0	0.111111111111111	0.222222222222222	0.333333333333333	0.444444444444444	0.555555555555556	0.666666666666667	0.777777777777778	0.888888888888889	1
0000000000
1000000000
0000000000
0100000000
0011001001
0000110110
0001000000
0000110110

//    78    1.58854    1.58854    111    56    22    0.795745    1.02097    0.574558    1.49299    4.90703    4.90703    6.22109
segsites: 7
positions:	0	0.166666666666667	0.333333333333333	0.5	0.666666666666667	0.833333333333333	1
0000000
0011001
0000000
1001001
1000010
1101100
1000000
1001000

//    78    1.58854    1.58854    111    56    22    0.795745    1.02097    0.574558    1.49299    4.90703    4.90703    6.22109
segsites: 6
positions:	0	0.2	0.4	0.6	0.8	1
000000
000110
000000
000110
010011
010011
110011
011011

//    78    1.58854    1.58854    111    56    22    0.795745    1.02097    0.574558    1.49299    4.90703    4.90703    6.22109
segsites: 6
positions:	0	0.2	0.4	0.6	0.8	1
000000
101010
101011
101010
100110
101010
100000
111010

//    78    1.58854    1.58854    111    56    22    0.795745    1.02097    0.574558    1.49299    4.90703    4.90703    6.22109
segsites: 9
positions:	0	0.125	0.25	0.375	0.5	0.625	0.75	0.875	1
000000000
000100110
010000100
000000110
000011000
100001000
001000001
000001100

//    78    1.58854    1.58854    111    56    22    0.795745    1.02097    0.574558    1.49299    4.90703    4.90703    6.22109
segsites: 4
positions:	0	0.333333333333333	0.666666666666667	1
0000
0000
1010
1010
0111
0010
0010
0010

//    78    1.58854    1.58854    111    56    22    0.795745    1.02097    0.574558    1.49299    4.90703    4.90703    6.22109
segsites: 2
positions:	0	1
00
00
00
01
00
00
10
00

//    78    1.58854    1.58854    111    56    22    0.795745    1.02097    0.574558    1.49299    4.90703    4.90703    6.22109
segsites: 4
positions:	0	0.333333333333333	0.666666666666667	1
0000
1000
0100
1000
0100
0100
0100
0011

//    78    1.58854    1.58854    111    56    22    0.795745    1.02097    0.574558    1.49299    4.90703    4.90703    6.22109
segsites: 15
positions:	0	0.0714285714285714	0.142857142857143	0.214285714285714	0.285714285714286	0.357142857142857	0.428571428571429	0.5	0.571428571428571	0.642857142857143	0.714285714285714	0.785714285714286	0.857142857142857	0.928571428571428	1
000000000000000
001011000000100
100001000000110
100111000010100
000001110111101
010001101011100
100001110010101
010001111011100

//    78    1.58854    1.58854    111    56    22    0.795745    1.02097    0.574558    1.49299    4.90703    4.90703    6.22109
segsites: 6
positions:	0	0.2	0.4	0.6	0.8	1
000000
000000
000001
111000
100000
100100
100000
100010

//    78    1.58854    1.58854    111    56    22    0.795745    1.02097    0.574558    1.49299    4.90703    4.90703    6.22109
segsites: 7
positions:	0	0.166666666666667	0.333333333333333	0.5	0.666666666666667	0.833333333333333	1
0000000
0000110
0001000
0000100
0000100
1000100
0010101
0100100

//    78    1.58854    1.58854    111    56    22    0.795745    1.02097    0.574558    1.49299    4.90703    4.90703    6.22109
segsites: 2
positions:	0	1
00
10
10
10
11
10
11
10

//    78    1.58854    1.58854    111    56    22    0.795745    1.02097    0.574558    1.49299    4.90703    4.90703    6.22109
segsites: 2
positions:	0	1
00
10
00
00
00
00
00
01

//    78    1.58854    1.58854    111    56    22    0.795745    1.02097    0.574558    1.49299    4.90703    4.90703    6.22109
segsites: 2
positions:	0	1
00
11
00
00
00
00
00
00

//    78    1.58854    1.58854    111    56    22    0.795745    1.02097    0.574558    1.49299    4.90703    4.90703    6.22109
segsites: 2
positions:	0	1
00
00
01
00
01
01
01
11

//    78    1.58854    1.58854    111    56    22    0.795745    1.02097    0.574558    1.49299    4.90703    4.90703    6.22109
segsites: 8
positions:	0	0.142857142857143	0.285714285714286	0.428571428571429	0.571428571428571	0.714285714285714	0.857142857142857	1
00000000
00000000
00000000
00000000
11000011
10111000
10000100
10100000

//    78    1.58854    1.58854    111    56    22    0.795745    1.02097    0.574558    1.49299    4.90703    4.90703    6.22109
segsites: 5
positions:	0	0.25	0.5	0.75	1
00000
01100
00000
11110
01100
01101
00000
00100

//    78    1.58854    1.58854    111    56    22    0.795745    1.02097    0.574558    1.49299    4.90703    4.90703    6.22109
segsites: 25
positions:	0	0.0416666666666667	0.0833333333333333	0.125	0.166666666666667	0.208333333333333	0.25	0.291666666666667	0.333333333333333	0.375	0.416666666666667	0.458333333333333	0.5	0.541666666666667	0.583333333333333	0.625	0.666666666666667	0.708333333333333	0.75	0.791666666666667	0.833333333333333	0.875	0.916666666666667	0.958333333333333	1
0000000000000000000000000
0100010011110000100000100
0010000000000000000000010
0100010011110000100000100
0100000000001000000100000
0101100001110110010001101
1100000100000001001000000
0100001000010000000010000

//    78    1.58854    1.58854    111    56    22    0.795745    1.02097    0.574558    1.49299    4.90703    4.90703    6.22109
segsites: 8
positions:	0	0.142857142857143	0.285714285714286	0.428571428571429	0.571428571428571	0.714285714285714	0.857142857142857	1
00000000
00000000
00000000
00000000
00010100
00011010
11010001
00110000

//    78    1.58854    1.58854    111    56    22    0.795745    1.02097    0.574558    1.49299    4.90703    4.90703    6.22109
segsites: 6
positions:	0	0.2	0.4	0.6	0.8	1
000000
000000
110000
000001
110110
110001
111001
111001

//    78    1.58854    1.58854    111    56    22    0.795745    1.02097    0.574558    1.49299    4.90703    4.90703    6.22109
segsites: 5
positions:	0	0.25	0.5	0.75	1
00000
00000
00000
00000
01010
01010
11111
01010

//    78    1.58854    1.58854    111    56    22    0.795745    1.02097    0.574558    1.49299    4.90703    4.90703    6.22109
segsites: 10
positions:	0	0.111111111111111	0.222222222222222	0.333333333333333	0.444444444444444	0.555555555555556	0.666666666666667	0.777777777777778	0.888888888888889	1
0000000000
1100100000
1000101101
1000101000
1001101001
1000101010
1000111000
1010101000

//    78    1.58854    1.58854    111    56    22    0.795745    1.02097    0.574558    1.49299    4.90703    4.90703    6.22109
segsites: 24
positions:	0	0.0434782608695652	0.0869565217391304	0.130434782608696	0.173913043478261	0.217391304347826	0.260869565217391	0.304347826086957	0.347826086956522	0.391304347826087	0.434782608695652	0.478260869565217	0.521739130434783	0.565217391304348	0.608695652173913	0.652173913043478	0.695652173913043	0.739130434782609	0.782608695652174	0.826086956521739	0.869565217391304	0.91304347826087	0.956521739130435	1
000000000000000000000000
010000000001000111001010
010000000000111010000000
110000000000000011110001
010110000000011000000000
010110000100000010010100
011000101000000010000000
010001010010000010000001

//    78    1.58854    1.58854    111    56    22    0.795745    1.02097    0.574558    1.49299    4.90703    4.90703    6.22109
segsites: 13
positions:	0	0.0833333333333333	0.166666666666667	0.25	0.333333333333333	0.416666666666667	0.5	0.583333333333333	0.666666666666667	0.75	0.833333333333333	0.916666666666667	1
0000000000000
0101000000010
0000000001000
0001010000100
0100001000000
1111100000000
0000000010001
0101000100000

//    78    1.58854    1.58854    111    56    22    0.795745    1.02097    0.574558    1.49299    4.90703    4.90703    6.22109
segsites: 4
positions:	0	0.333333333333333	0.666666666666667	1
0000
0100
0000
0000
0000
1010
0001
1000

//    78    1.58854    1.58854    111    56    22    0.795745    1.02097    0.574558    1.49299    4.90703    4.90703    6.22109
segsites: 20
positions:	0	0.0526315789473684	0.105263157894737	0.157894736842105	0.210526315789474	0.263157894736842	0.315789473684211	0.368421052631579	0.421052631578947	0.473684210526316	0.526315789473684	0.578947368421053	0.631578947368421	0.684210526315789	0.736842105263158	0.789473684210526	0.842105263157895	0.894736842105263	0.947368421052632	1
00000000000000000000
10010000010000100001
01100000010011010000
00001000010000000100
00001001010100000000
00001000110100000000
00001001011000000000
00001111111000001010

//    78    1.58854    1.58854    111    56    22    0.795745    1.02097    0.574558    1.49299    4.90703    4.90703    6.22109
segsites: 6
positions:	0	0.2	0.4	0.6	0.8	1
000000
000000
001000
000000
010010
100000
110101
110000

//    78    1.58854    1.58854    111    56    22    0.795745    1.02097    0.574558    1.49299    4.90703    4.90703    6.22109
segsites: 3
positions:	0	0.5	1
000
000
000
010
000
001
001
101

//    78    1.58854    1.58854    111    56    22    0.795745    1.02097    0.574558    1.49299    4.90703    4.90703    6.22109
segsites: 3
positions:	0	0.5	1
000
000
011
011
100
000
100
100

//    78    1.58854    1.58854    111    56    22    0.795745    1.02097    0.574558    1.49299    4.90703    4.90703    6.22109
segsites: 2
positions:	0	1
00
10
01
01
01
01
01
01

//    78    1.58854    1.58854    111    56    22    0.795745    1.02097    0.574558    1.49299    4.90703    4.90703    6.22109
segsites: 6
positions:	0	0.2	0.4	0.6	0.8	1
000000
100000
001101
001111
001101
001101
011101
001101

//    78    1.58854    1.58854    111    56    22    0.795745    1.02097    0.574558    1.49299    4.90703    4.90703    6.22109
segsites: 19
positions:	0	0.0555555555555556	0.111111111111111	0.166666666666667	0.222222222222222	0.277777777777778	0.333333333333333	0.388888888888889	0.444444444444444	0.5	0.555555555555556	0.611111111111111	0.666666666666667	0.722222222222222	0.777777777777778	0.833333333333333	0.888888888888889	0.944444444444444	1
0000000000000000000
1101001110101101000
1001000110000100100
1001000110000100000
0011100000000000010
1001000111011100000
0011000000001000001
0001010101111111000

//    78    1.58854    1.58854    111    56    22    0.795745    1.02097    0.574558    1.49299    4.90703    4.90703    6.22109
segsites: 5
positions:	0	0.25	0.5	0.75	1
00000
01000
10000
00011
10000
10001
10000
00110

//    78    1.58854    1.58854    111    56    22    0.795745    1.02097    0.574558    1.49299    4.90703    4.90703    6.22109
segsites: 3
positions:	0	0.5	1
000
100
100
100
101
100
100
110

//    78    1.58854    1.58854    111    56    22    0.795745    1.02097    0.574558    1.49299    4.90703    4.90703    6.22109
segsites: 16
positions:	0	0.0666666666666667	0.133333333333333	0.2	0.266666666666667	0.333333333333333	0.4	0.466666666666667	0.533333333333333	0.6	0.666666666666667	0.733333333333333	0.8	0.866666666666667	0.933333333333333	1
0000000000000000
0000010001000000
0110000000000000
0000000011000101
1100000001100000
0100001001010000
0000100001000010
0001000101001000

//    78    1.58854    1.58854    111    56    22    0.795745    1.02097    0.574558    1.49299    4.90703    4.90703    6.22109
segsites: 5
positions:	0	0.25	0.5	0.75	1
00000
00100
10010
00001
10000
00000
10000
01000

//    78    1.58854    1.58854    111    56    22    0.795745    1.02097    0.574558    1.49299    4.90703    4.90703    6.22109
segsites: 2
positions:	0	1
00
01
11
01
01
01
10
01

//    78    1.58854    1.58854    111    56    22    0.795745    1.02097    0.574558    1.49299    4.90703    4.90703    6.22109
segsites: 17
positions:	0	0.0625	0.125	0.1875	0.25	0.3125	0.375	0.4375	0.5	0.5625	0.625	0.6875	0.75	0.8125	0.875	0.9375	1
00000000000000000
00000000000000000
00000000000000000
00000000000001000
10111101111110100
00111111111110100
10000001111100011
01111100000010000

//    78    1.58854    1.58854    111    56    22    0.795745    1.02097    0.574558    1.49299    4.90703    4.90703    6.22109
segsites: 7
positions:	0	0.166666666666667	0.333333333333333	0.5	0.666666666666667	0.833333333333333	1
0000000
1000000
1000000
1010000
1101111
1000111
1000011
1000111

//    78    1.58854    1.58854    111    56    22    0.795745    1.02097    0.574558    1.49299    4.90703    4.90703    6.22109
segsites: 5
positions:	0	0.25	0.5	0.75	1
00000
11101
10000
11111
11000
11011
11000
11011

//    78    1.58854    1.58854    111    56    22    0.795745    1.02097    0.574558    1.49299    4.90703    4.90703    6.22109
segsites: 12
positions:	0	0.0909090909090909	0.181818181818182	0.272727272727273	0.363636363636364	0.454545454545455	0.545454545454545	0.636363636363636	0.727272727272727	0.818181818181818	0.909090909090909	1
000000000000
010001110100
000000000001
000011111100
000110101000
100010101010
001000100000
000010111000

//    78    1.58854    1.58854    111    56    22    0.795745    1.02097    0.574558    1.49299    4.90703    4.90703    6.22109
segsites: 2
positions:	0	1
00
00
00
11
10
10
10
10

//    78    1.58854    1.58854    111    56    22    0.795745    1.02097    0.574558    1.49299    4.90703    4.90703    6.22109
segsites: 2
positions:	0	1
00
10
00
00
00
01
00
00

//    78    1.58854    1.58854    111    56    22    0.795745    1.02097    0.574558    1.49299    4.90703    4.90703    6.22109
segsites: 7
positions:	0	0.166666666666667	0.333333333333333	0.5	0.666666666666667	0.833333333333333	1
0000000
0011101
0000100
0011101
0010001
1010101
0110111
0010101

//    78    1.58854    1.58854    111    56    22    0.795745    1.02097    0.574558    1.49299    4.90703    4.90703    6.22109
segsites: 3
positions:	0	0.5	1
000
010
001
000
101
101
101
101

//    78    1.58854    1.58854    111    56    22    0.795745    1.02097    0.574558    1.49299    4.90703    4.90703    6.22109
segsites: 3
positions:	0	0.5	1
000
000
000
000
111
111
111
111

//    78    1.58854    1.58854    111    56    22    0.795745    1.02097    0.574558    1.49299    4.90703    4.90703    6.22109
segsites: 4
positions:	0	0.333333333333333	0.666666666666667	1
0000
1001
0000
1011
0000
0000
0000
0100

//    78    1.58854    1.58854    111    56    22    0.795745    1.02097    0.574558    1.49299    4.90703    4.90703    6.22109
segsites: 3
positions:	0	0.5	1
000
000
010
010
010
010
111
010

//    78    1.58854    1.58854    111    56    22    0.795745    1.02097    0.574558    1.49299    4.90703    4.90703    6.22109
segsites: 31
positions:	0	0.0333333333333333	0.0666666666666667	0.1	0.133333333333333	0.166666666666667	0.2	0.233333333333333	0.266666666666667	0.3	0.333333333333333	0.366666666666667	0.4	0.433333333333333	0.466666666666667	0.5	0.533333333333333	0.566666666666667	0.6	0.633333333333333	0.666666666666667	0.7	0.733333333333333	0.766666666666667	0.8	0.833333333333333	0.866666666666667	0.9	0.933333333333333	0.966666666666667	1
0000000000000000000000000000000
0001011000011111001111001010000
0111000000010000001001001000000
1001100000010110101101001100100
0110000010110010000010111000011
0001100101010010011111011001010
0111100000111010000000011000001
0111100000111010000011001100010

//    78    1.58854    1.58854    111    56    22    0.795745    1.02097    0.574558    1.49299    4.90703    4.90703    6.22109
segsites: 12
positions:	0	0.0909090909090909	0.181818181818182	0.272727272727273	0.363636363636364	0.454545454545455	0.545454545454545	0.636363636363636	0.727272727272727	0.818181818181818	0.909090909090909	1
000000000000
000000000000
000001000001
000001000101
011100010001
100100100001
000000001011
000010001001

//    78    1.58854    1.58854    111    56    22    0.795745    1.02097    0.574558    1.49299    4.90703    4.90703    6.22109
segsites: 12
positions:	0	0.0909090909090909	0.181818181818182	0.272727272727273	0.363636363636364	0.454545454545455	0.545454545454545	0.636363636363636	0.727272727272727	0.818181818181818	0.909090909090909	1
000000000000
000101010000
010101000000
100101001000
000101100001
100101000010
001101000101
100111000000

//    78    1.58854    1.58854    111    56    22    0.795745    1.02097    0.574558    1.49299    4.90703    4.90703    6.22109
segsites: 9
positions:	0	0.125	0.25	0.375	0.5	0.625	0.75	0.875	1
000000000
110011001
000000000
000001000
000100010
100000000
111100100
111100100

//    78    1.58854    1.58854    111    56    22    0.795745    1.02097    0.574558    1.49299    4.90703    4.90703    6.22109
segsites: 2
positions:	0	1
00
10
10
10
10
11
10
10

//    78    1.58854    1.58854    111    56    22    0.795745    1.02097    0.574558    1.49299    4.90703    4.90703    6.22109
segsites: 3
positions:	0	0.5	1
000
000
000
101
010
000
000
000

//    78    1.58854    1.58854    111    56    22    0.795745    1.02097    0.574558    1.49299    4.90703    4.90703    6.22109
segsites: 14
positions:	0	0.0769230769230769	0.153846153846154	0.230769230769231	0.307692307692308	0.384615384615385	0.461538461538462	0.538461538461539	0.615384615384615	0.692307692307692	0.769230769230769	0.846153846153846	0.923076923076923	1
00000000000000
01011111010111
00110000000000
01011111011110
01000000110011
01010000110011
10100000010011
01011111110111

//    78    1.58854    1.58854    111    56    22    0.795745    1.02097    0.574558    1.49299    4.90703    4.90703    6.22109
segsites: 8
positions:	0	0.142857142857143	0.285714285714286	0.428571428571429	0.571428571428571	0.714285714285714	0.857142857142857	1
00000000
00000000
10000011
00100100
00000000
00011000
00000000
01000100

//    78    1.58854    1.58854    111    56    22    0.795745    1.02097    0.574558    1.49299    4.90703    4.90703    6.22109
segsites: 9
positions:	0	0.125	0.25	0.375	0.5	0.625	0.75	0.875	1
000000000
000000000
111100000
111100000
010100000
101011001
000000110
000000000

//    78    1.58854    1.58854    111    56    22    0.795745    1.02097    0.574558    1.49299    4.90703    4.90703    6.22109
segsites: 3
positions:	0	0.5	1
000
000
100
001
000
000
010
000

//    78    1.58854    1.58854    111    56    22    0.795745    1.02097    0.574558    1.49299    4.90703    4.90703    6.22109
segsites: 2
positions:	0	1
00
00
00
00
11
10
00
10

//    78    1.58854    1.58854    111    56    22    0.795745    1.02097    0.574558    1.49299    4.90703    4.90703    6.22109
segsites: 5
positions:	0	0.25	0.5	0.75	1
00000
01110
10001
00110
00010
00010
00010
00010

//    78    1.58854    1.58854    111    56    22    0.795745    1.02097    0.574558    1.49299    4.90703    4.90703    6.22109
segsites: 22
positions:	0	0.0476190476190476	0.0952380952380952	0.142857142857143	0.19047619047619	0.238095238095238	0.285714285714286	0.333333333333333	0.380952380952381	0.428571428571429	0.476190476190476	0.523809523809524	0.571428571428571	0.619047619047619	0.666666666666667	0.714285714285714	0.761904761904762	0.80952380952381	0.857142857142857	0.904761904761905	0.952380952380952	1
0000000000000000000000
0001110010110100100100
0001000100000100000101
0001000100000100000100
0001000001000100000100
0111101000100111111110
0001000100001100000100
1001000000000100000100

//    78    1.58854    1.58854    111    56    22    0.795745    1.02097    0.574558    1.49299    4.90703    4.90703    6.22109
segsites: 11
positions:	0	0.1	0.2	0.3	0.4	0.5	0.6	0.7	0.8	0.9	1
00000000000
00111000000
00111100000
11111000010
11111000000
11111011100
00111100000
11111000001

//    78    1.58854    1.58854    111    56    22    0.795745    1.02097    0.574558    1.49299    4.90703    4.90703    6.22109
segsites: 8
positions:	0	0.142857142857143	0.285714285714286	0.428571428571429	0.571428571428571	0.714285714285714	0.857142857142857	1
00000000
00000000
01110000
00000000
01110110
11111001
01110000
01110001

//    78    1.58854    1.58854    111    56    22    0.795745    1.02097    0.574558    1.49299    4.90703    4.90703    6.22109
segsites: 4
positions:	0	0.333333333333333	0.666666666666667	1
0000
0100
0001
0000
0010
0000
1000
0100

//    78    1.58854    1.58854    111    56    22    0.795745    1.02097    0.574558    1.49299    4.90703    4.90703    6.22109
segsites: 3
positions:	0	0.5	1
000
001
000
000
000
010
100
001

//    78    1.58854    1.58854    111    56    22    0.795745    1.02097    0.574558    1.49299    4.90703    4.90703    6.22109
segsites: 5
positions:	0	0.25	0.5	0.75	1
00000
01001
01010
01000
01100
01000
01010
11010

//    78    1.58854    1.58854    111    56    22    0.795745    1.02097    0.574558    1.49299    4.90703    4.90703    6.22109
segsites: 3
positions:	0	0.5	1
000
010
010
011
010
010
110
010

//    78    1.58854    1.58854    111    56    22    0.795745    1.02097    0.574558    1.49299    4.90703    4.90703    6.22109
segsites: 8
positions:	0	0.142857142857143	0.285714285714286	0.428571428571429	0.571428571428571	0.714285714285714	0.857142857142857	1
00000000
00111100
00110011
01110000
10110010
00110000
00110000
00110000

//    78    1.58854    1.58854    111    56    22    0.795745    1.02097    0.574558    1.49299    4.90703    4.90703    6.22109
segsites: 3
positions:	0	0.5	1
000
000
000
100
010
010
010
011

//    78    1.58854    1.58854    111    56    22    0.795745    1.02097    0.574558    1.49299    4.90703    4.90703    6.22109
segsites: 18
positions:	0	0.0588235294117647	0.117647058823529	0.176470588235294	0.235294117647059	0.294117647058824	0.352941176470588	0.411764705882353	0.470588235294118	0.529411764705882	0.588235294117647	0.647058823529412	0.705882352941176	0.764705882352941	0.823529411764706	0.882352941176471	0.941176470588235	1
000000000000000000
000000000000000000
000111100001100000
001000000000000110
010111101001110000
110111110100000100
000111101011100001
000111101001001000

//    78    1.58854    1.58854    111    56    22    0.795745    1.02097    0.574558    1.49299    4.90703    4.90703    6.22109
segsites: 5
positions:	0	0.25	0.5	0.75	1
00000
10001
00100
00011
00001
01001
00001
00001

//    78    1.58854    1.58854    111    56    22    0.795745    1.02097    0.574558    1.49299    4.90703    4.90703    6.22109
segsites: 9
positions:	0	0.125	0.25	0.375	0.5	0.625	0.75	0.875	1
000000000
110000101
110000000
111000100
110000000
111100000
100011000
110000010

//    78    1.58854    1.58854    111    56    22    0.795745    1.02097    0.574558    1.49299    4.90703    4.90703    6.22109
segsites: 2
positions:	0	1
00
11
00
00
00
00
00
00

//    78    1.58854    1.58854    111    56    22    0.795745    1.02097    0.574558    1.49299    4.90703    4.90703    6.22109
segsites: 2
positions:	0	1
00
00
00
00
01
00
10
00

//    78    1.58854    1.58854    111    56    22    0.795745    1.02097    0.574558    1.49299    4.90703    4.90703    6.22109
segsites: 14
positions:	0	0.0769230769230769	0.153846153846154	0.230769230769231	0.307692307692308	0.384615384615385	0.461538461538462	0.538461538461539	0.615384615384615	0.692307692307692	0.769230769230769	0.846153846153846	0.923076923076923	1
00000000000000
10010000000000
11000100001111
10100000100000
10000000001000
10000000000000
10000011011011
10001000001000

//    78    1.58854    1.58854    111    56    22    0.795745    1.02097    0.574558    1.49299    4.90703    4.90703    6.22109
segsites: 7
positions:	0	0.166666666666667	0.333333333333333	0.5	0.666666666666667	0.833333333333333	1
0000000
0000000
0000100
0000100
1000000
0000001
0000000
0111010

//    78    1.58854    1.58854    111    56    22    0.795745    1.02097    0.574558    1.49299    4.90703    4.90703    6.22109
segsites: 6
positions:	0	0.2	0.4	0.6	0.8	1
000000
001001
110000
010100
010000
010001
000000
010010

//    78    1.58854    1.58854    111    56    22    0.795745    1.02097    0.574558    1.49299    4.90703    4.90703    6.22109
segsites: 2
positions:	0	1
00
10
00
00
00
00
01
00

//    78    1.58854    1.58854    111    56    22    0.795745    1.02097    0.574558    1.49299    4.90703    4.90703    6.22109
segsites: 4
positions:	0	0.333333333333333	0.666666666666667	1
0000
1001
1000
1000
1111
1101
1101
1101

//    78    1.58854    1.58854    111    56    22    0.795745    1.02097    0.574558    1.49299    4.90703    4.90703    6.22109
segsites: 4
positions:	0	0.333333333333333	0.666666666666667	1
0000
0010
0101
1010
0010
0010
0010
0010

//    78    1.58854    1.58854    111    56    22    0.795745    1.02097    0.574558    1.49299    4.90703    4.90703    6.22109
segsites: 2
positions:	0	1
00
00
10
00
00
01
10
00

//    78    1.58854    1.58854    111    56    22    0.795745    1.02097    0.574558    1.49299    4.90703    4.90703    6.22109
segsites: 6
positions:	0	0.2	0.4	0.6	0.8	1
000000
000101
000010
110000
000000
000101
001101
100101

//    78    1.58854    1.58854    111    56    22    0.795745    1.02097    0.574558    1.49299    4.90703    4.90703    6.22109
segsites: 7
positions:	0	0.166666666666667	0.333333333333333	0.5	0.666666666666667	0.833333333333333	1
0000000
0100010
0101010
0101011
0000100
0111010
1001010
0001010

//    78    1.58854    1.58854    111    56    22    0.795745    1.02097    0.574558    1.49299    4.90703    4.90703    6.22109
segsites: 5
positions:	0	0.25	0.5	0.75	1
00000
00000
00100
11000
00000
00010
00000
00001

//    78    1.58854    1.58854    111    56    22    0.795745    1.02097    0.574558    1.49299    4.90703    4.90703    6.22109
segsites: 2
positions:	0	1
00
10
00
00
00
11
00
10

//    78    1.58854    1.58854    111    56    22    0.795745    1.02097    0.574558    1.49299    4.90703    4.90703    6.22109
segsites: 3
positions:	0	0.5	1
000
000
000
000
110
010
010
011

//    78    1.58854    1.58854    111    56    22    0.795745    1.02097    0.574558    1.49299    4.90703    4.90703    6.22109
segsites: 3
positions:	0	0.5	1
000
000
000
000
000
010
100
011

//    78    1.58854    1.58854    111    56    22    0.795745    1.02097    0.574558    1.49299    4.90703    4.90703    6.22109
segsites: 5
positions:	0	0.25	0.5	0.75	1
00000
01000
11110
01010
01000
01001
01000
01010

//    78    1.58854    1.58854    111    56    22    0.795745    1.02097    0.574558    1.49299    4.90703    4.90703    6.22109
segsites: 8
positions:	0	0.142857142857143	0.285714285714286	0.428571428571429	0.571428571428571	0.714285714285714	0.857142857142857	1
00000000
00000001
00010000
00000000
00010110
00100000
00011000
11000000

//    78    1.58854    1.58854    111    56    22    0.795745    1.02097    0.574558    1.49299    4.90703    4.90703    6.22109
segsites: 3
positions:	0	0.5	1
000
000
000
000
000
010
000
101

//    78    1.58854    1.58854    111    56    22    0.795745    1.02097    0.574558    1.49299    4.90703    4.90703    6.22109
segsites: 2
positions:	0	1
00
00
01
00
10
00
00
00

//    78    1.58854    1.58854    111    56    22    0.795745    1.02097    0.574558    1.49299    4.90703    4.90703    6.22109
segsites: 9
positions:	0	0.125	0.25	0.375	0.5	0.625	0.75	0.875	1
000000000
011100000
000001010
000000000
100100011
100100011
000011111
011100011

//    78    1.58854    1.58854    111    56    22    0.795745    1.02097    0.574558    1.49299    4.90703    4.90703    6.22109
segsites: 2
positions:	0	1
00
00
00
01
01
01
01
11

//    78    1.58854    1.58854    111    56    22    0.795745    1.02097    0.574558    1.49299    4.90703    4.90703    6.22109
segsites: 4
positions:	0	0.333333333333333	0.666666666666667	1
0000
0111
0101
0101
1101
0101
1001
0101

//    78    1.58854    1.58854    111    56    22    0.795745    1.02097    0.574558    1.49299    4.90703    4.90703    6.22109
segsites: 7
positions:	0	0.166666666666667	0.333333333333333	0.5	0.666666666666667	0.833333333333333	1
0000000
1000010
0001100
0001001
0001000
0011000
0111000
0011000

//    78    1.58854    1.58854    111    56    22    0.795745    1.02097    0.574558    1.49299    4.90703    4.90703    6.22109
segsites: 2
positions:	0	1
00
00
01
00
10
10
10
10

//    78    1.58854    1.58854    111    56    22    0.795745    1.02097    0.574558    1.49299    4.90703    4.90703    6.22109
segsites: 5
positions:	0	0.25	0.5	0.75	1
00000
00000
00010
00100
11001
11001
11001
11001

//    78    1.58854    1.58854    111    56    22    0.795745    1.02097    0.574558    1.49299    4.90703    4.90703    6.22109
segsites: 4
positions:	0	0.333333333333333	0.666666666666667	1
0000
0101
1000
0010
0000
0101
0000
0000

//    78    1.58854    1.58854    111    56    22    0.795745    1.02097    0.574558    1.49299    4.90703    4.90703    6.22109
segsites: 8
positions:	0	0.142857142857143	0.285714285714286	0.428571428571429	0.571428571428571	0.714285714285714	0.857142857142857	1
00000000
01000000
00000000
10010000
00100001
00100011
00100001
00101101

//    78    1.58854    1.58854    111    56    22    0.795745    1.02097    0.574558    1.49299    4.90703    4.90703    6.22109
segsites: 16
positions:	0	0.0666666666666667	0.133333333333333	0.2	0.266666666666667	0.333333333333333	0.4	0.466666666666667	0.533333333333333	0.6	0.666666666666667	0.733333333333333	0.8	0.866666666666667	0.933333333333333	1
0000000000000000
1010111111100011
0011010111100000
0011010111100000
0100001000000011
0100101000001111
0100101000000011
0000101000010011

//    78    1.58854    1.58854    111    56    22    0.795745    1.02097    0.574558    1.49299    4.90703    4.90703    6.22109
segsites: 5
positions:	0	0.25	0.5	0.75	1
00000
00111
00010
11010
00010
00010
00010
00010

//    78    1.58854    1.58854    111    56    22    0.795745    1.02097    0.574558    1.49299    4.90703    4.90703    6.22109
segsites: 3
positions:	0	0.5	1
000
000
110
111
110
110
110
000

//    78    1.58854    1.58854    111    56    22    0.795745    1.02097    0.574558    1.49299    4.90703    4.90703    6.22109
segsites: 3
positions:	0	0.5	1
000
000
000
001
010
110
000
000

//    78    1.58854    1.58854    111    56    22    0.795745    1.02097    0.574558    1.49299    4.90703    4.90703    6.22109
segsites: 7
positions:	0	0.166666666666667	0.333333333333333	0.5	0.666666666666667	0.833333333333333	1
0000000
0101010
0011000
0011010
0001010
0001010
1001011
0001110

//    78    1.58854    1.58854    111    56    22    0.795745    1.02097    0.574558    1.49299    4.90703    4.90703    6.22109
segsites: 20
positions:	0	0.0526315789473684	0.105263157894737	0.157894736842105	0.210526315789474	0.263157894736842	0.315789473684211	0.368421052631579	0.421052631578947	0.473684210526316	0.526315789473684	0.578947368421053	0.631578947368421	0.684210526315789	0.736842105263158	0.789473684210526	0.842105263157895	0.894736842105263	0.947368421052632	1
00000000000000000000
10010101100001000000
00000001000001000000
00000001000001000000
00001000100100111111
10100100110010111111
00000100100100111111
11110110101000111111

//    78    1.58854    1.58854    111    56    22    0.795745    1.02097    0.574558    1.49299    4.90703    4.90703    6.22109
segsites: 9
positions:	0	0.125	0.25	0.375	0.5	0.625	0.75	0.875	1
000000000
111111111
011010011
011110011
100001100
100001100
100001100
100001100

//    78    1.58854    1.58854    111    56    22    0.795745    1.02097    0.574558    1.49299    4.90703    4.90703    6.22109
segsites: 5
positions:	0	0.25	0.5	0.75	1
00000
10000
10000
11010
10111
10110
10100
10110

//    78    1.58854    1.58854    111    56    22    0.795745    1.02097    0.574558    1.49299    4.90703    4.90703    6.22109
segsites: 6
positions:	0	0.2	0.4	0.6	0.8	1
000000
010000
000000
001000
010001
010000
100000
010110

//    78    1.58854    1.58854    111    56    22    0.795745    1.02097    0.574558    1.49299    4.90703    4.90703    6.22109
segsites: 2
positions:	0	1
00
00
00
00
00
00
10
01

//    78    1.58854    1.58854    111    56    22    0.795745    1.02097    0.574558    1.49299    4.90703    4.90703    6.22109
segsites: 6
positions:	0	0.2	0.4	0.6	0.8	1
000000
101110
111110
101110
011110
101110
001101
001110

//    78    1.58854    1.58854    111    56    22    0.795745    1.02097    0.574558    1.49299    4.90703    4.90703    6.22109
segsites: 10
positions:	0	0.111111111111111	0.222222222222222	0.333333333333333	0.444444444444444	0.555555555555556	0.666666666666667	0.777777777777778	0.888888888888889	1
0000000000
0000100000
0000100000
0000110010
1001110010
1000110010
0100110110
1010111011

//    78    1.58854    1.58854    111    56    22    0.795745    1.02097    0.574558    1.49299    4.90703    4.90703    6.22109
segsites: 2
positions:	0	1
00
00
00
00
11
11
00
00

//    78    1.58854    1.58854    111    56    22    0.795745    1.02097    0.574558    1.49299    4.90703    4.90703    6.22109
segsites: 2
positions:	0	1
00
10
01
00
00
00
00
00

//    78    1.58854    1.58854    111    56    22    0.795745    1.02097    0.574558    1.49299    4.90703    4.90703    6.22109
segsites: 2
positions:	0	1
00
00
00
00
00
00
01
10

//    78    1.58854    1.58854    111    56    22    0.795745    1.02097    0.574558    1.49299    4.90703    4.90703    6.22109
segsites: 3
positions:	0	0.5	1
000
000
110
010
111
010
010
010

//    78    1.58854    1.58854    111    56    22    0.795745    1.02097    0.574558    1.49299    4.90703    4.90703    6.22109
segsites: 3
positions:	0	0.5	1
000
010
001
010
111
010
010
010

//    78    1.58854    1.58854    111    56    22    0.795745    1.02097    0.574558    1.49299    4.90703    4.90703    6.22109
segsites: 2
positions:	0	1
00
00
10
01
00
00
00
00

//    78    1.58854    1.58854    111    56    22    0.795745    1.02097    0.574558    1.49299    4.90703    4.90703    6.22109
segsites: 7
positions:	0	0.166666666666667	0.333333333333333	0.5	0.666666666666667	0.833333333333333	1
0000000
1000010
0100100
0010001
0001100
0000001
0001000
0000011

//    78    1.58854    1.58854    111    56    22    0.795745    1.02097    0.574558    1.49299    4.90703    4.90703    6.22109
segsites: 8
positions:	0	0.142857142857143	0.285714285714286	0.428571428571429	0.571428571428571	0.714285714285714	0.857142857142857	1
00000000
00000000
10010010
10110011
10010100
10101110
10110100
11101011

//    78    1.58854    1.58854    111    56    22    0.795745    1.02097    0.574558    1.49299    4.90703    4.90703    6.22109
segsites: 3
positions:	0	0.5	1
000
011
010
010
110
010
010
010

//    78    1.58854    1.58854    111    56    22    0.795745    1.02097    0.574558    1.49299    4.90703    4.90703    6.22109
segsites: 3
positions:	0	0.5	1
000
100
011
001
000
000
000
000

//    78    1.58854    1.58854    111    56    22    0.795745    1.02097    0.574558    1.49299    4.90703    4.90703    6.22109
segsites: 5
positions:	0	0.25	0.5	0.75	1
00000
00101
00001
10101
10101
11111
10101
11101

//    78    1.58854    1.58854    111    56    22    0.795745    1.02097    0.574558    1.49299    4.90703    4.90703    6.22109
segsites: 2
positions:	0	1
00
01
00
10
00
00
00
00

//    78    1.58854    1.58854    111    56    22    0.795745    1.02097    0.574558    1.49299    4.90703    4.90703    6.22109
segsites: 5
positions:	0	0.25	0.5	0.75	1
00000
11010
10000
10001
10000
10000
10100
10000

//    78    1.58854    1.58854    111    56    22    0.795745    1.02097    0.574558    1.49299    4.90703    4.90703    6.22109
segsites: 7
positions:	0	0.166666666666667	0.333333333333333	0.5	0.666666666666667	0.833333333333333	1
0000000
1001000
0000000
0010010
0100000
0000000
0000100
0000001

//    78    1.58854    1.58854    111    56    22    0.795745    1.02097    0.574558    1.49299    4.90703    4.90703    6.22109
segsites: 2
positions:	0	1
00
10
00
00
01
00
01
00

//    78    1.58854    1.58854    111    56    22    0.795745    1.02097    0.574558    1.49299    4.90703    4.90703    6.22109
segsites: 6
positions:	0	0.2	0.4	0.6	0.8	1
000000
100001
100000
100000
100100
110010
100100
111010

//    78    1.58854    1.58854    111    56    22    0.795745    1.02097    0.574558    1.49299    4.90703    4.90703    6.22109
segsites: 8
positions:	0	0.142857142857143	0.285714285714286	0.428571428571429	0.571428571428571	0.714285714285714	0.857142857142857	1
00000000
00011000
00000000
00000000
11000000
11000011
00000000
00110100

//    78    1.58854    1.58854    111    56    22    0.795745    1.02097    0.574558    1.49299    4.90703    4.90703    6.22109
segsites: 45
positions:	0	0.0227272727272727	0.0454545454545455	0.0681818181818182	0.0909090909090909	0.113636363636364	0.136363636363636	0.159090909090909	0.181818181818182	0.204545454545455	0.227272727272727	0.25	0.272727272727273	0.295454545454545	0.318181818181818	0.340909090909091	0.363636363636364	0.386363636363636	0.409090909090909	0.431818181818182	0.454545454545455	0.477272727272727	0.5	0.522727272727273	0.545454545454545	0.568181818181818	0.590909090909091	0.613636363636364	0.636363636363636	0.659090909090909	0.681818181818182	0.704545454545455	0.727272727272727	0.75	0.772727272727273	0.795454545454546	0.818181818181818	0.840909090909091	0.863636363636364	0.886363636363636	0.909090909090909	0.931818181818182	0.954545454545455	0.977272727272727	1
000000000000000000000000000000000000000000000
000000000001010010000000000000001000000000000
000010110001100100000000000000010000000001100
000000001011011010101000100000001100011010010
000000000001000010000100000010110001000000000
011000000001000010000011000101000000000000000
000100000100000010000000011000001000100100000
100001000001000011010000000000001110000000001

//    78    1.58854    1.58854    111    56    22    0.795745    1.02097    0.574558    1.49299    4.90703    4.90703    6.22109
segsites: 7
positions:	0	0.166666666666667	0.333333333333333	0.5	0.666666666666667	0.833333333333333	1
0000000
0010110
0110110
0011111
1110110
0010110
0110110
0110111

//    78    1.58854    1.58854    111    56    22    0.795745    1.02097    0.574558    1.49299    4.90703    4.90703    6.22109
segsites: 12
positions:	0	0.0909090909090909	0.181818181818182	0.272727272727273	0.363636363636364	0.454545454545455	0.545454545454545	0.636363636363636	0.727272727272727	0.818181818181818	0.909090909090909	1
000000000000
011011000001
100010010000
000010001010
000110010100
000010000100
000010000000
000010100000

//    78    1.58854    1.58854    111    56    22    0.795745    1.02097    0.574558    1.49299    4.90703    4.90703    6.22109
segsites: 15
positions:	0	0.0714285714285714	0.142857142857143	0.214285714285714	0.285714285714286	0.357142857142857	0.428571428571429	0.5	0.571428571428571	0.642857142857143	0.714285714285714	0.785714285714286	0.857142857142857	0.928571428571428	1
000000000000000
010000011001010
001000011010010
010001011000011
101010011100011
010101111000111
110110111100111
110110111100111

//    78    1.58854    1.58854    111    56    22    0.795745    1.02097    0.574558    1.49299    4.90703    4.90703    6.22109
segsites: 6
positions:	0	0.2	0.4	0.6	0.8	1
000000
000000
000000
000000
100100
010001
001010
010001

//    78    1.58854    1.58854    111    56    22    0.795745    1.02097    0.574558    1.49299    4.90703    4.90703    6.22109
segsites: 10
positions:	0	0.111111111111111	0.222222222222222	0.333333333333333	0.444444444444444	0.555555555555556	0.666666666666667	0.777777777777778	0.888888888888889	1
0000000000
0000000110
1011011010
0100110010
0010011010
0000010010
0010011000
0000110011

//    78    1.58854    1.58854    111    56    22    0.795745    1.02097    0.574558    1.49299    4.90703    4.90703    6.22109
segsites: 2
positions:	0	1
00
00
10
00
00
00
00
01

//    78    1.58854    1.58854    111    56    22    0.795745    1.02097    0.574558    1.49299    4.90703    4.90703    6.22109
segsites: 9
positions:	0	0.125	0.25	0.375	0.5	0.625	0.75	0.875	1
000000000
001000111
000000000
001000111
000101111
010011111
000001111
100001111

//    78    1.58854    1.58854    111    56    22    0.795745    1.02097    0.574558    1.49299    4.90703    4.90703    6.22109
segsites: 2
positions:	0	1
00
00
00
10
00
00
00
01

//    78    1.58854    1.58854    111    56    22    0.795745    1.02097    0.574558    1.49299    4.90703    4.90703    6.22109
segsites: 2
positions:	0	1
00
00
11
00
00
00
00
00

//    78    1.58854    1.58854    111    56    22    0.795745    1.02097    0.574558    1.49299    4.90703    4.90703    6.22109
segsites: 6
positions:	0	0.2	0.4	0.6	0.8	1
000000
110111
010000
010001
010000
110001
011000
010001

//    78    1.58854    1.58854    111    56    22    0.795745    1.02097    0.574558    1.49299    4.90703    4.90703    6.22109
segsites: 4
positions:	0	0.333333333333333	0.666666666666667	1
0000
0001
0000
0000
1111
1111
1011
0101

//    78    1.58854    1.58854    111    56    22    0.795745    1.02097    0.574558    1.49299    4.90703    4.90703    6.22109
segsites: 2
positions:	0	1
00
01
10
00
00
00
00
00

//    78    1.58854    1.58854    111    56    22    0.795745    1.02097    0.574558    1.49299    4.90703    4.90703    6.22109
segsites: 4
positions:	0	0.333333333333333	0.666666666666667	1
0000
1000
1000
1000
1001
1011
1001
1101

//    78    1.58854    1.58854    111    56    22    0.795745    1.02097    0.574558    1.49299    4.90703    4.90703    6.22109
segsites: 3
positions:	0	0.5	1
000
110
110
111
110
110
110
110

//    78    1.58854    1.58854    111    56    22    0.795745    1.02097    0.574558    1.49299    4.90703    4.90703    6.22109
segsites: 14
positions:	0	0.0769230769230769	0.153846153846154	0.230769230769231	0.307692307692308	0.384615384615385	0.461538461538462	0.538461538461539	0.615384615384615	0.692307692307692	0.769230769230769	0.846153846153846	0.923076923076923	1
00000000000000
00000000000000
10000010010010
01000000011010
00001000010010
00011000011010
00001101110110
00101001010011

//    78    1.58854    1.58854    111    56    22    0.795745    1.02097    0.574558    1.49299    4.90703    4.90703    6.22109
segsites: 10
positions:	0	0.111111111111111	0.222222222222222	0.333333333333333	0.444444444444444	0.555555555555556	0.666666666666667	0.777777777777778	0.888888888888889	1
0000000000
1010101110
0001000000
0010000001
0000000000
0000000000
0100000000
0010010000

//    78    1.58854    1.58854    111    56    22    0.795745    1.02097    0.574558    1.49299    4.90703    4.90703    6.22109
segsites: 2
positions:	0	1
00
10
10
11
10
10
10
10

//    78    1.58854    1.58854    111    56    22    0.795745    1.02097    0.574558    1.49299    4.90703    4.90703    6.22109
segsites: 3
positions:	0	0.5	1
000
010
010
010
110
011
010
010

//    78    1.58854    1.58854    111    56    22    0.795745    1.02097    0.574558    1.49299    4.90703    4.90703    6.22109
segsites: 3
positions:	0	0.5	1
000
000
100
110
000
000
001
000

//    78    1.58854    1.58854    111    56    22    0.795745    1.02097    0.574558    1.49299    4.90703    4.90703    6.22109
segsites: 7
positions:	0	0.166666666666667	0.333333333333333	0.5	0.666666666666667	0.833333333333333	1
0000000
0011000
0011000
0011000
0000011
0111000
1011000
0011100

//    78    1.58854    1.58854    111    56    22    0.795745    1.02097    0.574558    1.49299    4.90703    4.90703    6.22109
segsites: 9
positions:	0	0.125	0.25	0.375	0.5	0.625	0.75	0.875	1
000000000
000000000
000000100
100000100
000000100
000000100
010011111
001100100

//    78    1.58854    1.58854    111    56    22    0.795745    1.02097    0.574558    1.49299    4.90703    4.90703    6.22109
segsites: 10
positions:	0	0.111111111111111	0.222222222222222	0.333333333333333	0.444444444444444	0.555555555555556	0.666666666666667	0.777777777777778	0.888888888888889	1
0000000000
1000000000
0010010001
0010100010
0011000101
0111000101
0010010011
0010101011

//    78    1.58854    1.58854    111    56    22    0.795745    1.02097    0.574558    1.49299    4.90703    4.90703    6.22109
segsites: 9
positions:	0	0.125	0.25	0.375	0.5	0.625	0.75	0.875	1
000000000
000100000
010010001
001101000
111111111
011111011
010010001
001101000

//    78    1.58854    1.58854    111    56    22    0.795745    1.02097    0.574558    1.49299    4.90703    4.90703    6.22109
segsites: 2
positions:	0	1
00
10
10
10
10
10
11
10

//    78    1.58854    1.58854    111    56    22    0.795745    1.02097    0.574558    1.49299    4.90703    4.90703    6.22109
segsites: 11
positions:	0	0.1	0.2	0.3	0.4	0.5	0.6	0.7	0.8	0.9	1
00000000000
01010010100
11110100000
01010010100
11111010001
01010011110
01010010000
01010010000

//    78    1.58854    1.58854    111    56    22    0.795745    1.02097    0.574558    1.49299    4.90703    4.90703    6.22109
segsites: 3
positions:	0	0.5	1
000
000
111
010
110
110
110
010

//    78    1.58854    1.58854    111    56    22    0.795745    1.02097    0.574558    1.49299    4.90703    4.90703    6.22109
segsites: 9
positions:	0	0.125	0.25	0.375	0.5	0.625	0.75	0.875	1
000000000
100010001
001000110
000001000
001100000
010000000
001000000
000000000

//    78    1.58854    1.58854    111    56    22    0.795745    1.02097    0.574558    1.49299    4.90703    4.90703    6.22109
segsites: 2
positions:	0	1
00
00
00
01
00
00
10
00

//    78    1.58854    1.58854    111    56    22    0.795745    1.02097    0.574558    1.49299    4.90703    4.90703    6.22109
segsites: 2
positions:	0	1
00
01
00
00
00
00
00
10

//    78    1.58854    1.58854    111    56    22    0.795745    1.02097    0.574558    1.49299    4.90703    4.90703    6.22109
segsites: 4
positions:	0	0.333333333333333	0.666666666666667	1
0000
1000
0000
0010
0101
0000
0000
0000

//    78    1.58854    1.58854    111    56    22    0.795745    1.02097    0.574558    1.49299    4.90703    4.90703    6.22109
segsites: 2
positions:	0	1
00
00
01
10
10
10
10
10

//    78    1.58854    1.58854    111    56    22    0.795745    1.02097    0.574558    1.49299    4.90703    4.90703    6.22109
segsites: 6
positions:	0	0.2	0.4	0.6	0.8	1
000000
010000
000110
000000
101000
101000
101001
101000

//    78    1.58854    1.58854    111    56    22    0.795745    1.02097    0.574558    1.49299    4.90703    4.90703    6.22109
segsites: 3
positions:	0	0.5	1
000
100
101
100
100
100
100
110

//    78    1.58854    1.58854    111    56    22    0.795745    1.02097    0.574558    1.49299    4.90703    4.90703    6.22109
segsites: 19
positions:	0	0.0555555555555556	0.111111111111111	0.166666666666667	0.222222222222222	0.277777777777778	0.333333333333333	0.388888888888889	0.444444444444444	0.5	0.555555555555556	0.611111111111111	0.666666666666667	0.722222222222222	0.777777777777778	0.833333333333333	0.888888888888889	0.944444444444444	1
0000000000000000000
0000100110110100110
0000000001001000010
0001010000110100111
0000000000100000110
0000010000100001110
1100000000100010110
0010101000100000110

//    78    1.58854    1.58854    111    56    22    0.795745    1.02097    0.574558    1.49299    4.90703    4.90703    6.22109
segsites: 2
positions:	0	1
00
00
11
00
01
00
00
00

//    78    1.58854    1.58854    111    56    22    0.795745    1.02097    0.574558    1.49299    4.90703    4.90703    6.22109
segsites: 9
positions:	0	0.125	0.25	0.375	0.5	0.625	0.75	0.875	1
000000000
010110011
101000011
100110011
101001011
101001011
101000111
101000011

//    78    1.58854    1.58854    111    56    22    0.795745    1.02097    0.574558    1.49299    4.90703    4.90703    6.22109
segsites: 2
positions:	0	1
00
00
00
11
00
01
01
01

//    78    1.58854    1.58854    111    56    22    0.795745    1.02097    0.574558    1.49299    4.90703    4.90703    6.22109
segsites: 14
positions:	0	0.0769230769230769	0.153846153846154	0.230769230769231	0.307692307692308	0.384615384615385	0.461538461538462	0.538461538461539	0.615384615384615	0.692307692307692	0.769230769230769	0.846153846153846	0.923076923076923	1
00000000000000
10000000100001
00000000100000
00000000101100
01010100000000
10000001100000
11001000100010
10100011110000

//    78    1.58854    1.58854    111    56    22    0.795745    1.02097    0.574558    1.49299    4.90703    4.90703    6.22109
segsites: 3
positions:	0	0.5	1
000
100
100
100
100
110
100
101

//    78    1.58854    1.58854    111    56    22    0.795745    1.02097    0.574558    1.49299    4.90703    4.90703    6.22109
segsites: 2
positions:	0	1
00
00
00
01
01
01
01
11

//    78    1.58854    1.58854    111    56    22    0.795745    1.02097    0.574558    1.49299    4.90703    4.90703    6.22109
segsites: 3
positions:	0	0.5	1
000
101
110
100
100
100
000
100

//    78    1.58854    1.58854    111    56    22    0.795745    1.02097    0.574558    1.49299    4.90703    4.90703    6.22109
segsites: 7
positions:	0	0.166666666666667	0.333333333333333	0.5	0.666666666666667	0.833333333333333	1
0000000
1101100
1100100
1100101
1110110
1100100
1100100
1100101

//    78    1.58854    1.58854    111    56    22    0.795745    1.02097    0.574558    1.49299    4.90703    4.90703    6.22109
segsites: 9
positions:	0	0.125	0.25	0.375	0.5	0.625	0.75	0.875	1
000000000
000000010
110110010
101001110
000000011
000000011
000000010
100000010

//    78    1.58854    1.58854    111    56    22    0.795745    1.02097    0.574558    1.49299    4.90703    4.90703    6.22109
segsites: 2
positions:	0	1
00
10
00
10
10
11
10
10

//    78    1.58854    1.58854    111    56    22    0.795745    1.02097    0.574558    1.49299    4.90703    4.90703    6.22109
segsites: 2
positions:	0	1
00
01
00
00
00
10
00
00

//    78    1.58854    1.58854    111    56    22    0.795745    1.02097    0.574558    1.49299    4.90703    4.90703    6.22109
segsites: 7
positions:	0	0.166666666666667	0.333333333333333	0.5	0.666666666666667	0.833333333333333	1
0000000
0000000
1001000
0000000
1001001
1010010
1101000
1011110

//    78    1.58854    1.58854    111    56    22    0.795745    1.02097    0.574558    1.49299    4.90703    4.90703    6.22109
segsites: 17
positions:	0	0.0625	0.125	0.1875	0.25	0.3125	0.375	0.4375	0.5	0.5625	0.625	0.6875	0.75	0.8125	0.875	0.9375	1
00000000000000000
01101100000001010
01000111110000000
01000100000011000
01000100001000000
11000100000101000
01000100000000100
01010100000001001

//    78    1.58854    1.58854    111    56    22    0.795745    1.02097    0.574558    1.49299    4.90703    4.90703    6.22109
segsites: 2
positions:	0	1
00
00
00
11
00
00
00
00

//    78    1.58854    1.58854    111    56    22    0.795745    1.02097    0.574558    1.49299    4.90703    4.90703    6.22109
segsites: 6
positions:	0	0.2	0.4	0.6	0.8	1
000000
000000
000000
000011
111100
111100
111000
011100

//    78    1.58854    1.58854    111    56    22    0.795745    1.02097    0.574558    1.49299    4.90703    4.90703    6.22109
segsites: 9
positions:	0	0.125	0.25	0.375	0.5	0.625	0.75	0.875	1
000000000
101001110
000000010
000100011
010001010
000011110
000000010
000001010

//    78    1.58854    1.58854    111    56    22    0.795745    1.02097    0.574558    1.49299    4.90703    4.90703    6.22109
segsites: 4
positions:	0	0.333333333333333	0.666666666666667	1
0000
1100
0100
0100
0100
0100
0100
0111

//    78    1.58854    1.58854    111    56    22    0.795745    1.02097    0.574558    1.49299    4.90703    4.90703    6.22109
segsites: 11
positions:	0	0.1	0.2	0.3	0.4	0.5	0.6	0.7	0.8	0.9	1
00000000000
00000000000
00000000100
10000010100
01011101000
01001101001
01101101010
01001111000

//    78    1.58854    1.58854    111    56    22    0.795745    1.02097    0.574558    1.49299    4.90703    4.90703    6.22109
segsites: 2
positions:	0	1
00
00
00
00
00
10
00
01

//    78    1.58854    1.58854    111    56    22    0.795745    1.02097    0.574558    1.49299    4.90703    4.90703    6.22109
segsites: 2
positions:	0	1
00
00
00
10
00
00
01
00

//    78    1.58854    1.58854    111    56    22    0.795745    1.02097    0.574558    1.49299    4.90703    4.90703    6.22109
segsites: 15
positions:	0	0.0714285714285714	0.142857142857143	0.214285714285714	0.285714285714286	0.357142857142857	0.428571428571429	0.5	0.571428571428571	0.642857142857143	0.714285714285714	0.785714285714286	0.857142857142857	0.928571428571428	1
000000000000000
011111111000110
101000010000010
001000010000011
101000010000010
001000010000010
001000010001010
001000010110010

//    78    1.58854    1.58854    111    56    22    0.795745    1.02097    0.574558    1.49299    4.90703    4.90703    6.22109
segsites: 4
positions:	0	0.333333333333333	0.666666666666667	1
0000
1100
0000
0100
0011
0000
0000
0000

//    78    1.58854    1.58854    111    56    22    0.795745    1.02097    0.574558    1.49299    4.90703    4.90703    6.22109
segsites: 6
positions:	0	0.2	0.4	0.6	0.8	1
000000
000000
000011
110000
001100
000000
000000
000000

//    78    1.58854    1.58854    111    56    22    0.795745    1.02097    0.574558    1.49299    4.90703    4.90703    6.22109
segsites: 3
positions:	0	0.5	1
000
010
001
100
000
100
000
000

//    78    1.58854    1.58854    111    56    22    0.795745    1.02097    0.574558    1.49299    4.90703    4.90703    6.22109
segsites: 3
positions:	0	0.5	1
000
000
000
010
000
000
001
100

//    78    1.58854    1.58854    111    56    22    0.795745    1.02097    0.574558    1.49299    4.90703    4.90703    6.22109
segsites: 6
positions:	0	0.2	0.4	0.6	0.8	1
000000
000100
000100
000100
000111
101100
110100
100100

//    78    1.58854    1.58854    111    56    22    0.795745    1.02097    0.574558    1.49299    4.90703    4.90703    6.22109
segsites: 4
positions:	0	0.333333333333333	0.666666666666667	1
0000
0100
0000
0000
0010
0000
1001
0000

//    78    1.58854    1.58854    111    56    22    0.795745    1.02097    0.574558    1.49299    4.90703    4.90703    6.22109
segsites: 4
positions:	0	0.333333333333333	0.666666666666667	1
0000
0100
0000
0000
1011
0000
0000
0000

//    78    1.58854    1.58854    111    56    22    0.795745    1.02097    0.574558    1.49299    4.90703    4.90703    6.22109
segsites: 9
positions:	0	0.125	0.25	0.375	0.5	0.625	0.75	0.875	1
000000000
010000010
010010000
011000000
010000000
110001100
010100001
010000000

//    78    1.58854    1.58854    111    56    22    0.795745    1.02097    0.574558    1.49299    4.90703    4.90703    6.22109
segsites: 4
positions:	0	0.333333333333333	0.666666666666667	1
0000
1011
1001
1001
1000
1101
1001
1001

//    78    1.58854    1.58854    111    56    22    0.795745    1.02097    0.574558    1.49299    4.90703    4.90703    6.22109
segsites: 2
positions:	0	1
00
00
00
00
01
01
00
10

//    78    1.58854    1.58854    111    56    22    0.795745    1.02097    0.574558    1.49299    4.90703    4.90703    6.22109
segsites: 2
positions:	0	1
00
10
10
10
00
00
01
10

//    78    1.58854    1.58854    111    56    22    0.795745    1.02097    0.574558    1.49299    4.90703    4.90703    6.22109
segsites: 6
positions:	0	0.2	0.4	0.6	0.8	1
000000
100010
010010
100010
000010
000011
001100
000010

//    78    1.58854    1.58854    111    56    22    0.795745    1.02097    0.574558    1.49299    4.90703    4.90703    6.22109
segsites: 3
positions:	0	0.5	1
000
010
010
011
010
010
110
010

//    78    1.58854    1.58854    111    56    22    0.795745    1.02097    0.574558    1.49299    4.90703    4.90703    6.22109
segsites: 2
positions:	0	1
00
01
01
01
11
11
11
11

//    78    1.58854    1.58854    111    56    22    0.795745    1.02097    0.574558    1.49299    4.90703    4.90703    6.22109
segsites: 14
positions:	0	0.0769230769230769	0.153846153846154	0.230769230769231	0.307692307692308	0.384615384615385	0.461538461538462	0.538461538461539	0.615384615384615	0.692307692307692	0.769230769230769	0.846153846153846	0.923076923076923	1
00000000000000
00000100000111
00000000001100
00100101000111
01010100000100
01101110010100
11110100100100
01100100000100

//    78    1.58854    1.58854    111    56    22    0.795745    1.02097    0.574558    1.49299    4.90703    4.90703    6.22109
segsites: 5
positions:	0	0.25	0.5	0.75	1
00000
00110
00011
01010
10011
01010
00010
00010

//    78    1.58854    1.58854    111    56    22    0.795745    1.02097    0.574558    1.49299    4.90703    4.90703    6.22109
segsites: 2
positions:	0	1
00
00
00
11
00
00
00
00

//    78    1.58854    1.58854    111    56    22    0.795745    1.02097    0.574558    1.49299    4.90703    4.90703    6.22109
segsites: 7
positions:	0	0.166666666666667	0.333333333333333	0.5	0.666666666666667	0.833333333333333	1
0000000
0000010
0000010
1100111
0011010
0100010
0100010
0100010

//    78    1.58854    1.58854    111    56    22    0.795745    1.02097    0.574558    1.49299    4.90703    4.90703    6.22109
segsites: 5
positions:	0	0.25	0.5	0.75	1
00000
00000
00110
01010
00010
10011
00010
10011

//    78    1.58854    1.58854    111    56    22    0.795745    1.02097    0.574558    1.49299    4.90703    4.90703    6.22109
segsites: 4
positions:	0	0.333333333333333	0.666666666666667	1
0000
0000
1010
0010
0001
0000
0000
0100

//    78    1.58854    1.58854    111    56    22    0.795745    1.02097    0.574558    1.49299    4.90703    4.90703    6.22109
segsites: 2
positions:	0	1
00
11
00
01
01
01
01
01

//    78    1.58854    1.58854    111    56    22    0.795745    1.02097    0.574558    1.49299    4.90703    4.90703    6.22109
segsites: 5
positions:	0	0.25	0.5	0.75	1
00000
00000
00000
00000
00011
00111
11000
00000

//    78    1.58854    1.58854    111    56    22    0.795745    1.02097    0.574558    1.49299    4.90703    4.90703    6.22109
segsites: 3
positions:	0	0.5	1
000
000
000
000
111
000
000
000

//    78    1.58854    1.58854    111    56    22    0.795745    1.02097    0.574558    1.49299    4.90703    4.90703    6.22109
segsites: 2
positions:	0	1
00
00
00
10
10
11
10
10

//    78    1.58854    1.58854    111    56    22    0.795745    1.02097    0.574558    1.49299    4.90703    4.90703    6.22109
segsites: 4
positions:	0	0.333333333333333	0.666666666666667	1
0000
0011
0111
1111
1111
1111
1111
1111

//    78    1.58854    1.58854    111    56    22    0.795745    1.02097    0.574558    1.49299    4.90703    4.90703    6.22109
segsites: 4
positions:	0	0.333333333333333	0.666666666666667	1
0000
0111
1010
1011
0100
0100
0100
0100

//    78    1.58854    1.58854    111    56    22    0.795745    1.02097    0.574558    1.49299    4.90703    4.90703    6.22109
segsites: 2
positions:	0	1
00
01
10
10
00
00
00
00

//    78    1.58854    1.58854    111    56    22    0.795745    1.02097    0.574558    1.49299    4.90703    4.90703    6.22109
segsites: 10
positions:	0	0.111111111111111	0.222222222222222	0.333333333333333	0.444444444444444	0.555555555555556	0.666666666666667	0.777777777777778	0.888888888888889	1
0000000000
1010101011
0010001011
0110001011
0010001111
0011001011
0010011011
0010001011

//    78    1.58854    1.58854    111    56    22    0.795745    1.02097    0.574558    1.49299    4.90703    4.90703    6.22109
segsites: 4
positions:	0	0.333333333333333	0.666666666666667	1
0000
0101
0000
0101
1000
0101
1000
0011

//    78    1.58854    1.58854    111    56    22    0.795745    1.02097    0.574558    1.49299    4.90703    4.90703    6.22109
segsites: 12
positions:	0	0.0909090909090909	0.181818181818182	0.272727272727273	0.363636363636364	0.454545454545455	0.545454545454545	0.636363636363636	0.727272727272727	0.818181818181818	0.909090909090909	1
000000000000
001010010111
101010000100
001010100100
011111000100
001010001100
001010000100
001010000100

//    78    1.58854    1.58854    111    56    22    0.795745    1.02097    0.574558    1.49299    4.90703    4.90703    6.22109
segsites: 7
positions:	0	0.166666666666667	0.333333333333333	0.5	0.666666666666667	0.833333333333333	1
0000000
1000000
0000001
0000100
0110001
0001001
0000011
0000001

//    78    1.58854    1.58854    111    56    22    0.795745    1.02097    0.574558    1.49299    4.90703    4.90703    6.22109
segsites: 11
positions:	0	0.1	0.2	0.3	0.4	0.5	0.6	0.7	0.8	0.9	1
00000000000
01001010110
11000000100
01000000100
01000000100
01110001101
01000100100
01000010100

//    78    1.58854    1.58854    111    56    22    0.795745    1.02097    0.574558    1.49299    4.90703    4.90703    6.22109
segsites: 2
positions:	0	1
00
10
10
10
10
10
11
10

//    78    1.58854    1.58854    111    56    22    0.795745    1.02097    0.574558    1.49299    4.90703    4.90703    6.22109
segsites: 12
positions:	0	0.0909090909090909	0.181818181818182	0.272727272727273	0.363636363636364	0.454545454545455	0.545454545454545	0.636363636363636	0.727272727272727	0.818181818181818	0.909090909090909	1
000000000000
001100101101
000000001001
011100101101
100100101001
000110111001
000101101001
000100101011

//    78    1.58854    1.58854    111    56    22    0.795745    1.02097    0.574558    1.49299    4.90703    4.90703    6.22109
segsites: 6
positions:	0	0.2	0.4	0.6	0.8	1
000000
000011
001001
000001
000011
010011
010011
110111

//    78    1.58854    1.58854    111    56    22    0.795745    1.02097    0.574558    1.49299    4.90703    4.90703    6.22109
segsites: 2
positions:	0	1
00
10
10
10
10
11
10
10

//    78    1.58854    1.58854    111    56    22    0.795745    1.02097    0.574558    1.49299    4.90703    4.90703    6.22109
segsites: 7
positions:	0	0.166666666666667	0.333333333333333	0.5	0.666666666666667	0.833333333333333	1
0000000
0010000
0000000
0000000
0001000
1000100
0001001
0100010

//    78    1.58854    1.58854    111    56    22    0.795745    1.02097    0.574558    1.49299    4.90703    4.90703    6.22109
segsites: 8
positions:	0	0.142857142857143	0.285714285714286	0.428571428571429	0.571428571428571	0.714285714285714	0.857142857142857	1
00000000
00000100
10000000
00000000
00001000
00000100
01010000
00100011

//    78    1.58854    1.58854    111    56    22    0.795745    1.02097    0.574558    1.49299    4.90703    4.90703    6.22109
segsites: 6
positions:	0	0.2	0.4	0.6	0.8	1
000000
000000
000100
000101
111110
111100
111110
011100

//    78    1.58854    1.58854    111    56    22    0.795745    1.02097    0.574558    1.49299    4.90703    4.90703    6.22109
segsites: 5
positions:	0	0.25	0.5	0.75	1
00000
11000
01100
01010
01100
01000
01000
01001

//    78    1.58854    1.58854    111    56    22    0.795745    1.02097    0.574558    1.49299    4.90703    4.90703    6.22109
segsites: 25
positions:	0	0.0416666666666667	0.0833333333333333	0.125	0.166666666666667	0.208333333333333	0.25	0.291666666666667	0.333333333333333	0.375	0.416666666666667	0.458333333333333	0.5	0.541666666666667	0.583333333333333	0.625	0.666666666666667	0.708333333333333	0.75	0.791666666666667	0.833333333333333	0.875	0.916666666666667	0.958333333333333	1
0000000000000000000000000
0000100010101100000100010
1111111010001010101000110
1011100011101101010010011
1111100010111000001000110
1111100010101000010011111
1111100010101000011000111
1111100111101000011000111

//    78    1.58854    1.58854    111    56    22    0.795745    1.02097    0.574558    1.49299    4.90703    4.90703    6.22109
segsites: 5
positions:	0	0.25	0.5	0.75	1
00000
00111
00011
00111
00111
01111
10110
00111

//    78    1.58854    1.58854    111    56    22    0.795745    1.02097    0.574558    1.49299    4.90703    4.90703    6.22109
segsites: 9
positions:	0	0.125	0.25	0.375	0.5	0.625	0.75	0.875	1
000000000
000001000
000000010
000001000
110001100
001001000
000111000
000001001

//    78    1.58854    1.58854    111    56    22    0.795745    1.02097    0.574558    1.49299    4.90703    4.90703    6.22109
segsites: 17
positions:	0	0.0625	0.125	0.1875	0.25	0.3125	0.375	0.4375	0.5	0.5625	0.625	0.6875	0.75	0.8125	0.875	0.9375	1
00000000000000000
00001001000100001
00100001001010001
01001101000100101
01100001110101001
01001011000100011
01100001000100001
11011011000100001

//    78    1.58854    1.58854    111    56    22    0.795745    1.02097    0.574558    1.49299    4.90703    4.90703    6.22109
segsites: 2
positions:	0	1
00
01
01
01
01
01
11
01

//    78    1.58854    1.58854    111    56    22    0.795745    1.02097    0.574558    1.49299    4.90703    4.90703    6.22109
segsites: 9
positions:	0	0.125	0.25	0.375	0.5	0.625	0.75	0.875	1
000000000
000000100
010000101
010100110
010100110
010111110
111100110
010100110

//    78    1.58854    1.58854    111    56    22    0.795745    1.02097    0.574558    1.49299    4.90703    4.90703    6.22109
segsites: 17
positions:	0	0.0625	0.125	0.1875	0.25	0.3125	0.375	0.4375	0.5	0.5625	0.625	0.6875	0.75	0.8125	0.875	0.9375	1
00000000000000000
00000000000000000
00000000000000000
00000000000000000
10011011101101100
11010110101100001
10110010101110010
11010010111100000

//    78    1.58854    1.58854    111    56    22    0.795745    1.02097    0.574558    1.49299    4.90703    4.90703    6.22109
segsites: 8
positions:	0	0.142857142857143	0.285714285714286	0.428571428571429	0.571428571428571	0.714285714285714	0.857142857142857	1
00000000
00010001
00100000
00000011
00000100
10001100
00100000
01000000

//    78    1.58854    1.58854    111    56    22    0.795745    1.02097    0.574558    1.49299    4.90703    4.90703    6.22109
segsites: 7
positions:	0	0.166666666666667	0.333333333333333	0.5	0.666666666666667	0.833333333333333	1
0000000
0001000
0000000
1000001
0000110
0100001
0010110
0000000

//    78    1.58854    1.58854    111    56    22    0.795745    1.02097    0.574558    1.49299    4.90703    4.90703    6.22109
segsites: 4
positions:	0	0.333333333333333	0.666666666666667	1
0000
0100
1001
1100
0101
0100
0100
1110

//    78    1.58854    1.58854    111    56    22    0.795745    1.02097    0.574558    1.49299    4.90703    4.90703    6.22109
segsites: 2
positions:	0	1
00
00
10
00
00
01
00
00

//    78    1.58854    1.58854    111    56    22    0.795745    1.02097    0.574558    1.49299    4.90703    4.90703    6.22109
segsites: 5
positions:	0	0.25	0.5	0.75	1
00000
00010
10010
00011
00010
01111
00010
01010

//    78    1.58854    1.58854    111    56    22    0.795745    1.02097    0.574558    1.49299    4.90703    4.90703    6.22109
segsites: 6
positions:	0	0.2	0.4	0.6	0.8	1
000000
000010
001000
000100
100000
010010
010001
010000

//    78    1.58854    1.58854    111    56    22    0.795745    1.02097    0.574558    1.49299    4.90703    4.90703    6.22109
segsites: 4
positions:	0	0.333333333333333	0.666666666666667	1
0000
0000
0000
0000
0000
0000
0110
1001

//    78    1.58854    1.58854    111    56    22    0.795745    1.02097    0.574558    1.49299    4.90703    4.90703    6.22109
segsites: 7
positions:	0	0.166666666666667	0.333333333333333	0.5	0.666666666666667	0.833333333333333	1
0000000
0010000
0110000
0010000
1010000
0010000
0011011
0010100

//    78    1.58854    1.58854    111    56    22    0.795745    1.02097    0.574558    1.49299    4.90703    4.90703    6.22109
segsites: 6
positions:	0	0.2	0.4	0.6	0.8	1
000000
000000
100110
101000
100000
110001
100100
101000

//    78    1.58854    1.58854    111    56    22    0.795745    1.02097    0.574558    1.49299    4.90703    4.90703    6.22109
segsites: 9
positions:	0	0.125	0.25	0.375	0.5	0.625	0.75	0.875	1
000000000
000000001
011001111
011101111
010011111
010011111
110011111
010011111

//    78    1.58854    1.58854    111    56    22    0.795745    1.02097    0.574558    1.49299    4.90703    4.90703    6.22109
segsites: 4
positions:	0	0.333333333333333	0.666666666666667	1
0000
0100
0000
0000
1001
0000
0010
0000

//    78    1.58854    1.58854    111    56    22    0.795745    1.02097    0.574558    1.49299    4.90703    4.90703    6.22109
segsites: 14
positions:	0	0.0769230769230769	0.153846153846154	0.230769230769231	0.307692307692308	0.384615384615385	0.461538461538462	0.538461538461539	0.615384615384615	0.692307692307692	0.769230769230769	0.846153846153846	0.923076923076923	1
00000000000000
00100010000010
00000100000100
10010010000000
11010010011101
10010011000100
10011010100101
10010010000100

//    78    1.58854    1.58854    111    56    22    0.795745    1.02097    0.574558    1.49299    4.90703    4.90703    6.22109
segsites: 15
positions:	0	0.0714285714285714	0.142857142857143	0.214285714285714	0.285714285714286	0.357142857142857	0.428571428571429	0.5	0.571428571428571	0.642857142857143	0.714285714285714	0.785714285714286	0.857142857142857	0.928571428571428	1
000000000000000
000000000000000
011010100111011
101110111000000
001110100111011
001110100111111
001111100111011
001110100111011

//    78    1.58854    1.58854    111    56    22    0.795745    1.02097    0.574558    1.49299    4.90703    4.90703    6.22109
segsites: 20
positions:	0	0.0526315789473684	0.105263157894737	0.157894736842105	0.210526315789474	0.263157894736842	0.315789473684211	0.368421052631579	0.421052631578947	0.473684210526316	0.526315789473684	0.578947368421053	0.631578947368421	0.684210526315789	0.736842105263158	0.789473684210526	0.842105263157895	0.894736842105263	0.947368421052632	1
00000000000000000000
01001011101000000001
10000010000011000101
01000110000101110001
11000011100000000001
01000011100001000001
10110010010011001011
01000010000001000011

//    78    1.58854    1.58854    111    56    22    0.795745    1.02097    0.574558    1.49299    4.90703    4.90703    6.22109
segsites: 15
positions:	0	0.0714285714285714	0.142857142857143	0.214285714285714	0.285714285714286	0.357142857142857	0.428571428571429	0.5	0.571428571428571	0.642857142857143	0.714285714285714	0.785714285714286	0.857142857142857	0.928571428571428	1
000000000000000
000100010001100
100100010000000
011101110001001
000100010000000
000110110001001
000100011010000
000100010100010

//    78    1.58854    1.58854    111    56    22    0.795745    1.02097    0.574558    1.49299    4.90703    4.90703    6.22109
segsites: 18
positions:	0	0.0588235294117647	0.117647058823529	0.176470588235294	0.235294117647059	0.294117647058824	0.352941176470588	0.411764705882353	0.470588235294118	0.529411764705882	0.588235294117647	0.647058823529412	0.705882352941176	0.764705882352941	0.823529411764706	0.882352941176471	0.941176470588235	1
000000000000000000
000000000001010000
000000000000000000
000000000101010000
101111011000101100
101101011010101100
101101111000101100
111101001000101111

//    78    1.58854    1.58854    111    56    22    0.795745    1.02097    0.574558    1.49299    4.90703    4.90703    6.22109
segsites: 9
positions:	0	0.125	0.25	0.375	0.5	0.625	0.75	0.875	1
000000000
001001111
000000111
100000111
000000111
010000111
000000111
000110111

//    78    1.58854    1.58854    111    56    22    0.795745    1.02097    0.574558    1.49299    4.90703    4.90703    6.22109
segsites: 2
positions:	0	1
00
00
00
00
00
11
00
00

//    78    1.58854    1.58854    111    56    22    0.795745    1.02097    0.574558    1.49299    4.90703    4.90703    6.22109
segsites: 6
positions:	0	0.2	0.4	0.6	0.8	1
000000
110111
100101
101101
010110
010110
010110
010110

//    78    1.58854    1.58854    111    56    22    0.795745    1.02097    0.574558    1.49299    4.90703    4.90703    6.22109
segsites: 13
positions:	0	0.0833333333333333	0.166666666666667	0.25	0.333333333333333	0.416666666666667	0.5	0.583333333333333	0.666666666666667	0.75	0.833333333333333	0.916666666666667	1
0000000000000
0000000000000
0101110000001
0000000101000
0000000000100
0000000010000
0000001000000
1010000111010

//    78    1.58854    1.58854    111    56    22    0.795745    1.02097    0.574558    1.49299    4.90703    4.90703    6.22109
segsites: 6
positions:	0	0.2	0.4	0.6	0.8	1
000000
000000
010001
001100
010011
011100
010001
111100

//    78    1.58854    1.58854    111    56    22    0.795745    1.02097    0.574558    1.49299    4.90703    4.90703    6.22109
segsites: 7
positions:	0	0.166666666666667	0.333333333333333	0.5	0.666666666666667	0.833333333333333	1
0000000
1110010
1100110
1100010
1100011
1100010
1101010
1100010

//    78    1.58854    1.58854    111    56    22    0.795745    1.02097    0.574558    1.49299    4.90703    4.90703    6.22109
segsites: 2
positions:	0	1
00
01
01
01
11
01
11
01

//    78    1.58854    1.58854    111    56    22    0.795745    1.02097    0.574558    1.49299    4.90703    4.90703    6.22109
segsites: 9
positions:	0	0.125	0.25	0.375	0.5	0.625	0.75	0.875	1
000000000
010010000
011000000
011000000
110100011
110001000
010000000
010000100

//    78    1.58854    1.58854    111    56    22    0.795745    1.02097    0.574558    1.49299    4.90703    4.90703    6.22109
segsites: 6
positions:	0	0.2	0.4	0.6	0.8	1
000000
000000
000101
101000
101101
101101
111111
101101

//    78    1.58854    1.58854    111    56    22    0.795745    1.02097    0.574558    1.49299    4.90703    4.90703    6.22109
segsites: 3
positions:	0	0.5	1
000
110
100
100
000
100
100
101

//    78    1.58854    1.58854    111    56    22    0.795745    1.02097    0.574558    1.49299    4.90703    4.90703    6.22109
segsites: 5
positions:	0	0.25	0.5	0.75	1
00000
00001
10001
00011
01001
00001
00001
00101

//    78    1.58854    1.58854    111    56    22    0.795745    1.02097    0.574558    1.49299    4.90703    4.90703    6.22109
segsites: 2
positions:	0	1
00
00
11
11
10
10
10
11

//    78    1.58854    1.58854    111    56    22    0.795745    1.02097    0.574558    1.49299    4.90703    4.90703    6.22109
segsites: 4
positions:	0	0.333333333333333	0.666666666666667	1
0000
0010
0011
0010
0111
1010
0010
0010

//    78    1.58854    1.58854    111    56    22    0.795745    1.02097    0.574558    1.49299    4.90703    4.90703    6.22109
segsites: 2
positions:	0	1
00
01
01
01
01
11
01
01

//    78    1.58854    1.58854    111    56    22    0.795745    1.02097    0.574558    1.49299    4.90703    4.90703    6.22109
segsites: 5
positions:	0	0.25	0.5	0.75	1
00000
00101
10000
01110
00100
00101
00100
00100

//    78    1.58854    1.58854    111    56    22    0.795745    1.02097    0.574558    1.49299    4.90703    4.90703    6.22109
segsites: 14
positions:	0	0.0769230769230769	0.153846153846154	0.230769230769231	0.307692307692308	0.384615384615385	0.461538461538462	0.538461538461539	0.615384615384615	0.692307692307692	0.769230769230769	0.846153846153846	0.923076923076923	1
00000000000000
10010000000100
01010001011000
00011000111000
00110000000000
00010000100101
00110100000101
00110010100111

//    78    1.58854    1.58854    111    56    22    0.795745    1.02097    0.574558    1.49299    4.90703    4.90703    6.22109
segsites: 7
positions:	0	0.166666666666667	0.333333333333333	0.5	0.666666666666667	0.833333333333333	1
0000000
0000000
0100000
0000100
0011010
1000001
0000000
0000000

//    78    1.58854    1.58854    111    56    22    0.795745    1.02097    0.574558    1.49299    4.90703    4.90703    6.22109
segsites: 14
positions:	0	0.0769230769230769	0.153846153846154	0.230769230769231	0.307692307692308	0.384615384615385	0.461538461538462	0.538461538461539	0.615384615384615	0.692307692307692	0.769230769230769	0.846153846153846	0.923076923076923	1
00000000000000
01000000001011
00011000001000
00000010101111
10000000001000
00100000011111
00000100001000
00000001001000

//    78    1.58854    1.58854    111    56    22    0.795745    1.02097    0.574558    1.49299    4.90703    4.90703    6.22109
segsites: 4
positions:	0	0.333333333333333	0.666666666666667	1
0000
0000
0100
0000
0010
0011
0000
1010

//    78    1.58854    1.58854    111    56    22    0.795745    1.02097    0.574558    1.49299    4.90703    4.90703    6.22109
segsites: 4
positions:	0	0.333333333333333	0.666666666666667	1
0000
1000
1000
1000
1000
1110
1001
1000

//    78    1.58854    1.58854    111    56    22    0.795745    1.02097    0.574558    1.49299    4.90703    4.90703    6.22109
segsites: 5
positions:	0	0.25	0.5	0.75	1
00000
00011
00010
00010
00001
11001
00001
00101

//    78    1.58854    1.58854    111    56    22    0.795745    1.02097    0.574558    1.49299    4.90703    4.90703    6.22109
segsites: 19
positions:	0	0.0555555555555556	0.111111111111111	0.166666666666667	0.222222222222222	0.277777777777778	0.333333333333333	0.388888888888889	0.444444444444444	0.5	0.555555555555556	0.611111111111111	0.666666666666667	0.722222222222222	0.777777777777778	0.833333333333333	0.888888888888889	0.944444444444444	1
0000000000000000000
1001100000000000001
0000010001010000000
0011100000000000100
0100011100110001000
0100010010001110010
0010010000010000100
0010010000010000100

//    78    1.58854    1.58854    111    56    22    0.795745    1.02097    0.574558    1.49299    4.90703    4.90703    6.22109
segsites: 39
positions:	0	0.0263157894736842	0.0526315789473684	0.0789473684210526	0.105263157894737	0.131578947368421	0.157894736842105	0.184210526315789	0.210526315789474	0.236842105263158	0.263157894736842	0.289473684210526	0.315789473684211	0.342105263157895	0.368421052631579	0.394736842105263	0.421052631578947	0.447368421052632	0.473684210526316	0.5	0.526315789473684	0.552631578947368	0.578947368421053	0.605263157894737	0.631578947368421	0.657894736842105	0.684210526315789	0.710526315789474	0.736842105263158	0.763157894736842	0.789473684210526	0.815789473684211	0.842105263157895	0.868421052631579	0.894736842105263	0.921052631578947	0.947368421052632	0.973684210526316	1
000000000000000000000000000000000000000
000001100100100100110011100100001101110
000100010110111000101011101110001001000
001001000110100100100111100100011001000
000001001110100010101011000110101011000
010001000100100001100111100100011001011
100101000111100001101011110110001001000
000011000100100001100111100101011001000

//    78    1.58854    1.58854    111    56    22    0.795745    1.02097    0.574558    1.49299    4.90703    4.90703    6.22109
segsites: 3
positions:	0	0.5	1
000
000
000
000
000
000
100
011

//    78    1.58854    1.58854    111    56    22    0.795745    1.02097    0.574558    1.49299    4.90703    4.90703    6.22109
segsites: 3
positions:	0	0.5	1
000
010
010
010
000
010
011
110

//    78    1.58854    1.58854    111    56    22    0.795745    1.02097    0.574558    1.49299    4.90703    4.90703    6.22109
segsites: 3
positions:	0	0.5	1
000
000
100
111
000
000
000
000

//    78    1.58854    1.58854    111    56    22    0.795745    1.02097    0.574558    1.49299    4.90703    4.90703    6.22109
segsites: 20
positions:	0	0.0526315789473684	0.105263157894737	0.157894736842105	0.210526315789474	0.263157894736842	0.315789473684211	0.368421052631579	0.421052631578947	0.473684210526316	0.526315789473684	0.578947368421053	0.631578947368421	0.684210526315789	0.736842105263158	0.789473684210526	0.842105263157895	0.894736842105263	0.947368421052632	1
00000000000000000000
00001000100011000101
01100011000000000000
00011000100010101101
00101011100000000010
10011000111100101000
00001000000000000100
00001100000010010101

//    78    1.58854    1.58854    111    56    22    0.795745    1.02097    0.574558    1.49299    4.90703    4.90703    6.22109
segsites: 25
positions:	0	0.0416666666666667	0.0833333333333333	0.125	0.166666666666667	0.208333333333333	0.25	0.291666666666667	0.333333333333333	0.375	0.416666666666667	0.458333333333333	0.5	0.541666666666667	0.583333333333333	0.625	0.666666666666667	0.708333333333333	0.75	0.791666666666667	0.833333333333333	0.875	0.916666666666667	0.958333333333333	1
0000000000000000000000000
1111011101111111100011110
1110000100110001100001000
1110000110110001111001010
1000100000110000000001001
1111011101110001101001100
1110000100110001100100010
1110000100110001110010010

//    78    1.58854    1.58854    111    56    22    0.795745    1.02097    0.574558    1.49299    4.90703    4.90703    6.22109
segsites: 7
positions:	0	0.166666666666667	0.333333333333333	0.5	0.666666666666667	0.833333333333333	1
0000000
0011000
1000000
0000001
0100100
0000010
0000000
0000000

//    78    1.58854    1.58854    111    56    22    0.795745    1.02097    0.574558    1.49299    4.90703    4.90703    6.22109
segsites: 5
positions:	0	0.25	0.5	0.75	1
00000
00000
01000
00111
00000
00000
00000
10000

//    78    1.58854    1.58854    111    56    22    0.795745    1.02097    0.574558    1.49299    4.90703    4.90703    6.22109
segsites: 14
positions:	0	0.0769230769230769	0.153846153846154	0.230769230769231	0.307692307692308	0.384615384615385	0.461538461538462	0.538461538461539	0.615384615384615	0.692307692307692	0.769230769230769	0.846153846153846	0.923076923076923	1
00000000000000
00000001000110
10010100100000
01001001010110
01101100100000
01001101010110
00000110000110
01001100011111

//    78    1.58854    1.58854    111    56    22    0.795745    1.02097    0.574558    1.49299    4.90703    4.90703    6.22109
segsites: 2
positions:	0	1
00
00
01
00
00
10
01
00

//    78    1.58854    1.58854    111    56    22    0.795745    1.02097    0.574558    1.49299    4.90703    4.90703    6.22109
segsites: 4
positions:	0	0.333333333333333	0.666666666666667	1
0000
0010
0000
0000
0001
0100
1001
0100

//    78    1.58854    1.58854    111    56    22    0.795745    1.02097    0.574558    1.49299    4.90703    4.90703    6.22109
segsites: 9
positions:	0	0.125	0.25	0.375	0.5	0.625	0.75	0.875	1
000000000
010011100
000000100
100001110
000001101
101001100
000100100
100001100

//    78    1.58854    1.58854    111    56    22    0.795745    1.02097    0.574558    1.49299    4.90703    4.90703    6.22109
segsites: 7
positions:	0	0.166666666666667	0.333333333333333	0.5	0.666666666666667	0.833333333333333	1
0000000
0000000
0011011
0011010
1011011
1111110
1011010
0011010

//    78    1.58854    1.58854    111    56    22    0.795745    1.02097    0.574558    1.49299    4.90703    4.90703    6.22109
segsites: 5
positions:	0	0.25	0.5	0.75	1
00000
01111
00000
01111
00110
00111
00110
10110

//    78    1.58854    1.58854    111    56    22    0.795745    1.02097    0.574558    1.49299    4.90703    4.90703    6.22109
segsites: 3
positions:	0	0.5	1
000
001
000
000
000
000
010
101

//    78    1.58854    1.58854    111    56    22    0.795745    1.02097    0.574558    1.49299    4.90703    4.90703    6.22109
segsites: 4
positions:	0	0.333333333333333	0.666666666666667	1
0000
0010
0000
0010
0010
0010
1110
0011

//    78    1.58854    1.58854    111    56    22    0.795745    1.02097    0.574558    1.49299    4.90703    4.90703    6.22109
segsites: 3
positions:	0	0.5	1
000
000
100
100
101
100
111
100

//    78    1.58854    1.58854    111    56    22    0.795745    1.02097    0.574558    1.49299    4.90703    4.90703    6.22109
segsites: 2
positions:	0	1
00
00
11
00
10
00
00
00

//    78    1.58854    1.58854    111    56    22    0.795745    1.02097    0.574558    1.49299    4.90703    4.90703    6.22109
segsites: 7
positions:	0	0.166666666666667	0.333333333333333	0.5	0.666666666666667	0.833333333333333	1
0000000
0000000
1110111
1101111
0100000
0100000
1010111
0100001

//    78    1.58854    1.58854    111    56    22    0.795745    1.02097    0.574558    1.49299    4.90703    4.90703    6.22109
segsites: 7
positions:	0	0.166666666666667	0.333333333333333	0.5	0.666666666666667	0.833333333333333	1
0000000
1000000
0000000
0111000
0000100
0000010
0000100
0000001

//    78    1.58854    1.58854    111    56    22    0.795745    1.02097    0.574558    1.49299    4.90703    4.90703    6.22109
segsites: 12
positions:	0	0.0909090909090909	0.181818181818182	0.272727272727273	0.363636363636364	0.454545454545455	0.545454545454545	0.636363636363636	0.727272727272727	0.818181818181818	0.909090909090909	1
000000000000
100110011000
000100000000
000100100001
001100001111
010100001011
000101001011
000100001011

//    78    1.58854    1.58854    111    56    22    0.795745    1.02097    0.574558    1.49299    4.90703    4.90703    6.22109
segsites: 3
positions:	0	0.5	1
000
011
001
101
001
001
001
001

//    78    1.58854    1.58854    111    56    22    0.795745    1.02097    0.574558    1.49299    4.90703    4.90703    6.22109
segsites: 5
positions:	0	0.25	0.5	0.75	1
00000
11100
10100
10111
10100
10100
10100
10100

//    78    1.58854    1.58854    111    56    22    0.795745    1.02097    0.574558    1.49299    4.90703    4.90703    6.22109
segsites: 5
positions:	0	0.25	0.5	0.75	1
00000
00000
00000
00100
00001
11010
00000
01000

//    78    1.58854    1.58854    111    56    22    0.795745    1.02097    0.574558    1.49299    4.90703    4.90703    6.22109
segsites: 6
positions:	0	0.2	0.4	0.6	0.8	1
000000
000000
100101
001000
000000
000000
000010
010000

//    78    1.58854    1.58854    111    56    22    0.795745    1.02097    0.574558    1.49299    4.90703    4.90703    6.22109
segsites: 19
positions:	0	0.0555555555555556	0.111111111111111	0.166666666666667	0.222222222222222	0.277777777777778	0.333333333333333	0.388888888888889	0.444444444444444	0.5	0.555555555555556	0.611111111111111	0.666666666666667	0.722222222222222	0.777777777777778	0.833333333333333	0.888888888888889	0.944444444444444	1
0000000000000000000
0100010101110100000
1000010000000101100
1010110101010110011
0010000001010011111
0011011001010111111
0000000011010111111
0010010001011111011

//    78    1.58854    1.58854    111    56    22    0.795745    1.02097    0.574558    1.49299    4.90703    4.90703    6.22109
segsites: 8
positions:	0	0.142857142857143	0.285714285714286	0.428571428571429	0.571428571428571	0.714285714285714	0.857142857142857	1
00000000
00100000
00010011
10100000
11010011
10010111
10011011
10010011

//    78    1.58854    1.58854    111    56    22    0.795745    1.02097    0.574558    1.49299    4.90703    4.90703    6.22109
segsites: 25
positions:	0	0.0416666666666667	0.0833333333333333	0.125	0.166666666666667	0.208333333333333	0.25	0.291666666666667	0.333333333333333	0.375	0.416666666666667	0.458333333333333	0.5	0.541666666666667	0.583333333333333	0.625	0.666666666666667	0.708333333333333	0.75	0.791666666666667	0.833333333333333	0.875	0.916666666666667	0.958333333333333	1
0000000000000000000000000
0000100000000000000000000
0000100000000100000000000
0000100010000010000000000
1110111101111101101001110
0110111101111101101011110
1110101001111101101000000
0111111101111101111101101

//    78    1.58854    1.58854    111    56    22    0.795745    1.02097    0.574558    1.49299    4.90703    4.90703    6.22109
segsites: 2
positions:	0	1
00
01
00
00
00
00
00
10

//    78    1.58854    1.58854    111    56    22    0.795745    1.02097    0.574558    1.49299    4.90703    4.90703    6.22109
segsites: 17
positions:	0	0.0625	0.125	0.1875	0.25	0.3125	0.375	0.4375	0.5	0.5625	0.625	0.6875	0.75	0.8125	0.875	0.9375	1
00000000000000000
10000000000000000
10000000000000100
10000100000000000
11111001010001001
11111001101100000
11111011001001010
11111011001011000

//    78    1.58854    1.58854    111    56    22    0.795745    1.02097    0.574558    1.49299    4.90703    4.90703    6.22109
segsites: 2
positions:	0	1
00
11
00
00
11
11
11
11

//    78    1.58854    1.58854    111    56    22    0.795745    1.02097    0.574558    1.49299    4.90703    4.90703    6.22109
segsites: 5
positions:	0	0.25	0.5	0.75	1
00000
10000
11000
10011
11001
11001
11101
10011

//    78    1.58854    1.58854    111    56    22    0.795745    1.02097    0.574558    1.49299    4.90703    4.90703    6.22109
segsites: 4
positions:	0	0.333333333333333	0.666666666666667	1
0000
1011
1011
1011
1101
1011
1011
1011

//    78    1.58854    1.58854    111    56    22    0.795745    1.02097    0.574558    1.49299    4.90703    4.90703    6.22109
segsites: 3
positions:	0	0.5	1
000
011
010
010
010
110
010
010

//    78    1.58854    1.58854    111    56    22    0.795745    1.02097    0.574558    1.49299    4.90703    4.90703    6.22109
segsites: 21
positions:	0	0.05	0.1	0.15	0.2	0.25	0.3	0.35	0.4	0.45	0.5	0.55	0.6	0.65	0.7	0.75	0.8	0.85	0.9	0.95	1
000000000000000000000
000000000000000000010
010000000000000100000
000000000000000001000
001111111111011010101
001111111101011000101
101111111101011010101
001111111101111010101

//    78    1.58854    1.58854    111    56    22    0.795745    1.02097    0.574558    1.49299    4.90703    4.90703    6.22109
segsites: 2
positions:	0	1
00
01
11
01
01
01
01
01

//    78    1.58854    1.58854    111    56    22    0.795745    1.02097    0.574558    1.49299    4.90703    4.90703    6.22109
segsites: 20
positions:	0	0.0526315789473684	0.105263157894737	0.157894736842105	0.210526315789474	0.263157894736842	0.315789473684211	0.368421052631579	0.421052631578947	0.473684210526316	0.526315789473684	0.578947368421053	0.631578947368421	0.684210526315789	0.736842105263158	0.789473684210526	0.842105263157895	0.894736842105263	0.947368421052632	1
00000000000000000000
00101000100110000000
00100010010111001111
10100010010110011111
00100000101100000000
01100001100100100000
00110100100100000010
00100000100100000010

//    78    1.58854    1.58854    111    56    22    0.795745    1.02097    0.574558    1.49299    4.90703    4.90703    6.22109
segsites: 3
positions:	0	0.5	1
000
000
000
000
010
110
111
110
