# Supplementary material for: The divergence history of European blue mussel species reconstructed from Approximate Bayesian Computation: the effects of sequencing techniques and sampling strategies
Source: PeerJ. 2018 Jul 30;6:e5198. doi: 10.7717/peerj.5198 (PMC6071616; doi:10.7717/peerj.5198)
Supplement: Supplemental Information 5 — The “input_data2” folder should be placed in the “Supplementary_Methods” directory and pooled with the “input_data1” folder. They have been separated because of a maximal size issue when uploading to the PeerJ website. [file peerj-06-5198-s005.zip › Supplementary_Methods.input_data2/input_data/capture_n2/target.txt]

dataset	bialsites_avg	bialsites_std	sf_avg	sf_std	sxA_avg	sxA_std	sxB_avg	sxB_std	ss_avg	ss_std	Wald_avg	Wald_std	piA_avg	piA_std	piB_avg	piB_std	thetaA_avg	thetaA_std	thetaB_avg	thetaB_std	DtajA_avg	DtajA_std	DtajB_avg	DtajB_std	divAB_avg	divAB_std	netdivAB_avg	netdivAB_std	FST_avg	FST_std	corr_pi
0	7.738	6.732	0.322	1.285	3.124	3.077	3.300	3.509	0.992	1.855	-8.672	2.379	0.0162335	0.0163533	0.0155912	0.0154557	0.0167202	0.0167741	0.0162983	0.0159739	-0.2696566	0.6739452	-0.3913430	0.5133267	0.0197937	0.0171520	0.0038814	0.0091144	0.1135710	0.1893473	0.5239424
