# Supplementary material for: The divergence history of European blue mussel species reconstructed from Approximate Bayesian Computation: the effects of sequencing techniques and sampling strategies
Source: PeerJ. 2018 Jul 30;6:e5198. doi: 10.7717/peerj.5198 (PMC6071616; doi:10.7717/peerj.5198)
Supplement: Supplemental Information 5 — The “input_data2” folder should be placed in the “Supplementary_Methods” directory and pooled with the “input_data1” folder. They have been separated because of a maximal size issue when uploading to the PeerJ website. [file peerj-06-5198-s005.zip › Supplementary_Methods.input_data2/input_data/capture_n2/polySyn.fasta]

>Contig10081_GA36A|tro|tro11X|Allele_1
TTTA
>Contig10081_GA36A|tro|tro11X|Allele_2
TTTA
>Contig10081_GA36A|tro|tro2X|Allele_1
TTTA
>Contig10081_GA36A|tro|tro2X|Allele_2
TTTA
>Contig10081_GA36A|gal|gal3X|Allele_1
CTTG
>Contig10081_GA36A|gal|gal3X|Allele_2
TTTG
>Contig10081_GA36A|gal|gal3XX|Allele_1
TTCG
>Contig10081_GA36A|gal|gal3XX|Allele_2
TTCG
>Contig10081_GA36A|edu|edu47X|Allele_1
TCTA
>Contig10081_GA36A|edu|edu47X|Allele_2
TTTG
>Contig10081_GA36A|edu|edu24X|Allele_1
TTTG
>Contig10081_GA36A|edu|edu24X|Allele_2
TTTG
>Contig101665_GA36B|tro|tro11X|Allele_1
CCAAACATACGCTGAACTCGGGTCTTGCCCCAA
>Contig101665_GA36B|tro|tro11X|Allele_2
TTAAATGTACGCTGAACTCGGGTCTTGTCCCAG
>Contig101665_GA36B|tro|tro2X|Allele_1
CTAAACGTACGCTGAACTCAGGTCTTGCCCCAA
>Contig101665_GA36B|tro|tro2X|Allele_2
CTAAACGTATGCTGATTTCGGGTCTTGTCCCAG
>Contig101665_GA36B|gal|gal3X|Allele_1
CTAAGCGTACGCTGAACTCGAGCCTTACCCCAG
>Contig101665_GA36B|gal|gal3X|Allele_2
CTAAGCGTACGCTGAATTCGAGCCTTGCTCCTG
>Contig101665_GA36B|gal|gal3XX|Allele_1
CCGAACGTACACTGAACCCGAGCCTTGCCCCAG
>Contig101665_GA36B|gal|gal3XX|Allele_2
CCGGACGTACGCTGAACCCGAGCCTTGTCTCAG
>Contig101665_GA36B|edu|edu47X|Allele_1
CCAAATGGACGCGGAACTCAGATCTAGCCCCAA
>Contig101665_GA36B|edu|edu47X|Allele_2
CCAAATGGGCGCTGATTTTGGGTTTTGTCCTAA
>Contig101665_GA36B|edu|edu24X|Allele_1
CCAAATAGACGCTAAACTCGGGTCCAGCCCCAA
>Contig101665_GA36B|edu|edu24X|Allele_2
TCAAATGTATGTTGTATTCGGGTCTTGCCCCAA
>Contig10366_GA36G|tro|tro11X|Allele_1
ACCACAGGG
>Contig10366_GA36G|tro|tro11X|Allele_2
ACCACAGGG
>Contig10366_GA36G|tro|tro2X|Allele_1
ACCACAGGG
>Contig10366_GA36G|tro|tro2X|Allele_2
ACCACAGGG
>Contig10366_GA36G|gal|gal3X|Allele_1
GTCGCTGCG
>Contig10366_GA36G|gal|gal3X|Allele_2
GTCGCTGCG
>Contig10366_GA36G|gal|gal3XX|Allele_1
ACCACTACG
>Contig10366_GA36G|gal|gal3XX|Allele_2
ACCACTGCT
>Contig10366_GA36G|edu|edu47X|Allele_1
GTCGTAGGG
>Contig10366_GA36G|edu|edu47X|Allele_2
GTTGTAGGG
>Contig10366_GA36G|edu|edu24X|Allele_1
GTCGTAGGG
>Contig10366_GA36G|edu|edu24X|Allele_2
GTCGTAGGG
>Contig10805_GA36B|tro|tro11X|Allele_1
CCGTCAAATTTTTTCT
>Contig10805_GA36B|tro|tro11X|Allele_2
CCGTCGAATTTTTTTT
>Contig10805_GA36B|tro|tro2X|Allele_1
CCATCGAACTTCTTCT
>Contig10805_GA36B|tro|tro2X|Allele_2
TGGTGGAATTTTTTTT
>Contig10805_GA36B|gal|gal3X|Allele_1
CCATCGAACTTTCCCT
>Contig10805_GA36B|gal|gal3X|Allele_2
CCGTCGAACTTTTTTT
>Contig10805_GA36B|gal|gal3XX|Allele_1
CCGTGGAACATCTTTC
>Contig10805_GA36B|gal|gal3XX|Allele_2
CGGTGGAACTTTTTTT
>Contig10805_GA36B|edu|edu47X|Allele_1
CCGTCAAACTCTTTTT
>Contig10805_GA36B|edu|edu47X|Allele_2
CCGTGGCATTTTTTTT
>Contig10805_GA36B|edu|edu24X|Allele_1
CCAACGAACTTTTTTT
>Contig10805_GA36B|edu|edu24X|Allele_2
TGGTCGACCTTTTTTT
>Contig110631_GA36B|tro|tro11X|Allele_1
GATACTTTAGCA
>Contig110631_GA36B|tro|tro11X|Allele_2
GGTGTTTTAGCA
>Contig110631_GA36B|tro|tro2X|Allele_1
GAAACTTTAGCA
>Contig110631_GA36B|tro|tro2X|Allele_2
GATGTTTTAGCA
>Contig110631_GA36B|gal|gal3X|Allele_1
GATGTTCCAGCA
>Contig110631_GA36B|gal|gal3X|Allele_2
GGTGTTCCAGCC
>Contig110631_GA36B|gal|gal3XX|Allele_1
GAAACTCCAGCA
>Contig110631_GA36B|gal|gal3XX|Allele_2
GGTGTTTTAGCC
>Contig110631_GA36B|edu|edu47X|Allele_1
AGTACTTTAGCA
>Contig110631_GA36B|edu|edu47X|Allele_2
GGTATTTTAGCA
>Contig110631_GA36B|edu|edu24X|Allele_1
GGTACACCAAAA
>Contig110631_GA36B|edu|edu24X|Allele_2
GGTATTTTCGCA
>Contig11242_GA36H|tro|tro11X|Allele_1
CATCCATTCT
>Contig11242_GA36H|tro|tro11X|Allele_2
TATCTATTGT
>Contig11242_GA36H|tro|tro2X|Allele_1
TATCCATTCT
>Contig11242_GA36H|tro|tro2X|Allele_2
TGTCCATTGT
>Contig11242_GA36H|gal|gal3X|Allele_1
TATCCATCCT
>Contig11242_GA36H|gal|gal3X|Allele_2
TATCCATCCT
>Contig11242_GA36H|gal|gal3XX|Allele_1
CACCCAGTCT
>Contig11242_GA36H|gal|gal3XX|Allele_2
TGTTCATTGT
>Contig11242_GA36H|edu|edu47X|Allele_1
CATCCATTCT
>Contig11242_GA36H|edu|edu47X|Allele_2
TATCTATTCT
>Contig11242_GA36H|edu|edu24X|Allele_1
CATCCATCCA
>Contig11242_GA36H|edu|edu24X|Allele_2
TATCCGTTCT
>Contig11283_GA36D|tro|tro11X|Allele_1
AGGATTACATGCTTGT
>Contig11283_GA36D|tro|tro11X|Allele_2
AGGATTACATGCTTGT
>Contig11283_GA36D|tro|tro2X|Allele_1
AGGATTACATGCTTGT
>Contig11283_GA36D|tro|tro2X|Allele_2
AGGATTACATGCTTGT
>Contig11283_GA36D|gal|gal3X|Allele_1
AGGATAACATGCCAGT
>Contig11283_GA36D|gal|gal3X|Allele_2
GGGATTACATGCTTGT
>Contig11283_GA36D|gal|gal3XX|Allele_1
GGAATAACACGCTAGA
>Contig11283_GA36D|gal|gal3XX|Allele_2
GGGGTTGCCTGCTAGT
>Contig11283_GA36D|edu|edu47X|Allele_1
GAGACTACATGCTAGT
>Contig11283_GA36D|edu|edu47X|Allele_2
GAGACTACATGTTTGT
>Contig11283_GA36D|edu|edu24X|Allele_1
GAGACTACATACTTAT
>Contig11283_GA36D|edu|edu24X|Allele_2
GGGATTATATGCTTGT
>Contig11549_GA36D|tro|tro11X|Allele_1
GACAC
>Contig11549_GA36D|tro|tro11X|Allele_2
GACTC
>Contig11549_GA36D|tro|tro2X|Allele_1
GACAC
>Contig11549_GA36D|tro|tro2X|Allele_2
GACAC
>Contig11549_GA36D|gal|gal3X|Allele_1
GACAC
>Contig11549_GA36D|gal|gal3X|Allele_2
GACTC
>Contig11549_GA36D|gal|gal3XX|Allele_1
GACAC
>Contig11549_GA36D|gal|gal3XX|Allele_2
GATTC
>Contig11549_GA36D|edu|edu47X|Allele_1
GACAC
>Contig11549_GA36D|edu|edu47X|Allele_2
GACAC
>Contig11549_GA36D|edu|edu24X|Allele_1
CACAC
>Contig11549_GA36D|edu|edu24X|Allele_2
GGCAT
>Contig11655_GA36G|tro|tro11X|Allele_1
CAATAATAACACTA
>Contig11655_GA36G|tro|tro11X|Allele_2
CAATAATAACACTT
>Contig11655_GA36G|tro|tro2X|Allele_1
CAATAAAAACACTT
>Contig11655_GA36G|tro|tro2X|Allele_2
CAATAATAACACTT
>Contig11655_GA36G|gal|gal3X|Allele_1
CAACAAAAAAACCA
>Contig11655_GA36G|gal|gal3X|Allele_2
TAATAATACCACTT
>Contig11655_GA36G|gal|gal3XX|Allele_1
CAATAATAACACCA
>Contig11655_GA36G|gal|gal3XX|Allele_2
CAGTAATCACTCTA
>Contig11655_GA36G|edu|edu47X|Allele_1
CAATAATAACACTA
>Contig11655_GA36G|edu|edu47X|Allele_2
CAATCGTAACATTA
>Contig11655_GA36G|edu|edu24X|Allele_1
CAACAAAAAAACTA
>Contig11655_GA36G|edu|edu24X|Allele_2
CTATAATACCACTA
>Contig116849_GA36C|tro|tro11X|Allele_1
TTGAGCCGAA
>Contig116849_GA36C|tro|tro11X|Allele_2
TTGAGCCGAA
>Contig116849_GA36C|tro|tro2X|Allele_1
TCAAGCCGAA
>Contig116849_GA36C|tro|tro2X|Allele_2
TCGAGCCGAA
>Contig116849_GA36C|gal|gal3X|Allele_1
TCGAACCGAA
>Contig116849_GA36C|gal|gal3X|Allele_2
TTGAGCCGAT
>Contig116849_GA36C|gal|gal3XX|Allele_1
TCGAGCCGAA
>Contig116849_GA36C|gal|gal3XX|Allele_2
TCGTGTCGGA
>Contig116849_GA36C|edu|edu47X|Allele_1
TCGAGCCGAA
>Contig116849_GA36C|edu|edu47X|Allele_2
TCGAGCCGAA
>Contig116849_GA36C|edu|edu24X|Allele_1
ACAAGCCAAA
>Contig116849_GA36C|edu|edu24X|Allele_2
TCGAGCTGAA
>Contig11943_GA36A|tro|tro11X|Allele_1
CCATTGTC
>Contig11943_GA36A|tro|tro11X|Allele_2
CCATTGTC
>Contig11943_GA36A|tro|tro2X|Allele_1
TTATTGTC
>Contig11943_GA36A|tro|tro2X|Allele_2
TTATTGTC
>Contig11943_GA36A|gal|gal3X|Allele_1
TTATCGCC
>Contig11943_GA36A|gal|gal3X|Allele_2
TTATTGTC
>Contig11943_GA36A|gal|gal3XX|Allele_1
CCACTATC
>Contig11943_GA36A|gal|gal3XX|Allele_2
TTATTGTC
>Contig11943_GA36A|edu|edu47X|Allele_1
CCATTATC
>Contig11943_GA36A|edu|edu47X|Allele_2
TTTTTGTT
>Contig11943_GA36A|edu|edu24X|Allele_1
TTATTATC
>Contig11943_GA36A|edu|edu24X|Allele_2
TTATTATC
>Contig11985_GA36B|tro|tro11X|Allele_1
CG
>Contig11985_GA36B|tro|tro11X|Allele_2
CG
>Contig11985_GA36B|tro|tro2X|Allele_1
CG
>Contig11985_GA36B|tro|tro2X|Allele_2
CG
>Contig11985_GA36B|gal|gal3X|Allele_1
CG
>Contig11985_GA36B|gal|gal3X|Allele_2
CG
>Contig11985_GA36B|gal|gal3XX|Allele_1
CG
>Contig11985_GA36B|gal|gal3XX|Allele_2
TG
>Contig11985_GA36B|edu|edu47X|Allele_1
CG
>Contig11985_GA36B|edu|edu47X|Allele_2
CG
>Contig11985_GA36B|edu|edu24X|Allele_1
CA
>Contig11985_GA36B|edu|edu24X|Allele_2
CG
>Contig12024_GA36A|tro|tro11X|Allele_1
GAATGGGGGTTC
>Contig12024_GA36A|tro|tro11X|Allele_2
GAATGGGGGTTC
>Contig12024_GA36A|tro|tro2X|Allele_1
GAAGGGGGGTTC
>Contig12024_GA36A|tro|tro2X|Allele_2
GAATGGGGGTTT
>Contig12024_GA36A|gal|gal3X|Allele_1
GAAGGGGAATTT
>Contig12024_GA36A|gal|gal3X|Allele_2
GAATGGGGGTTT
>Contig12024_GA36A|gal|gal3XX|Allele_1
GAAGAAGAGCCC
>Contig12024_GA36A|gal|gal3XX|Allele_2
GTGGGGGGGTTT
>Contig12024_GA36A|edu|edu47X|Allele_1
GAAGGGGAGTTT
>Contig12024_GA36A|edu|edu47X|Allele_2
GAAGGGGGGTTT
>Contig12024_GA36A|edu|edu24X|Allele_1
AAAGGGAGGTTT
>Contig12024_GA36A|edu|edu24X|Allele_2
GAAGGGGGGTTT
>Contig13055_GA36B|tro|tro11X|Allele_1
CCTTAGGCAGCATCTCAGGCAGCTGGAGGACCTCCCTTCCTACTAT
>Contig13055_GA36B|tro|tro11X|Allele_2
CCTTGGGCAGCTTTTTAGGTGGCTGGAGGATTTCCCTTCCTACTAT
>Contig13055_GA36B|tro|tro2X|Allele_1
CCTTGGGCAGTATCATGAGTGGCTGGAGGACCTCCCTTCCTACTAT
>Contig13055_GA36B|tro|tro2X|Allele_2
CCTTGGGCAGTATCATGAGTGGCTGGGGGACCTCCCTTCCTACTAT
>Contig13055_GA36B|gal|gal3X|Allele_1
CCTTAGGCAGCATCTCAAGTGGCTGGAGGACCTCCCTTCCTACTAC
>Contig13055_GA36B|gal|gal3X|Allele_2
CCTTAGGTAGCATCTCAAGTGGCTGGAGGACCTCCTTTCCTACTAC
>Contig13055_GA36B|gal|gal3XX|Allele_1
CCCCAAGCAGCACCTCAAGCAACCAGAGGACCTCCCTTCCTACTAC
>Contig13055_GA36B|gal|gal3XX|Allele_2
TCTTGGGCAGCTTTTCAAGTGGTTGGAGGATCTCCCTTCTTTCTAT
>Contig13055_GA36B|edu|edu47X|Allele_1
CCTTAAGCAGCTCCTCAAATGGCTGAAAAACCCCACCCCCCACTAT
>Contig13055_GA36B|edu|edu47X|Allele_2
CCTTAGGCTGTTCCTTGGGTGGCTGGGGGCCTTTCCTTTCTTCTCT
>Contig13055_GA36B|edu|edu24X|Allele_1
TTTTAAACAGCACCACAAGCAACTGGAAAACCTCACTTCCTACCAC
>Contig13055_GA36B|edu|edu24X|Allele_2
TTTTAGGTATCTTCTCAAGTGGTTGGGGGACCTTCCTTCCTATTAC
>Contig13229_GA36B|tro|tro11X|Allele_1
GAGAGAT
>Contig13229_GA36B|tro|tro11X|Allele_2
GAGAGAT
>Contig13229_GA36B|tro|tro2X|Allele_1
GAGAGAT
>Contig13229_GA36B|tro|tro2X|Allele_2
GAGAGAT
>Contig13229_GA36B|gal|gal3X|Allele_1
GAGAGAT
>Contig13229_GA36B|gal|gal3X|Allele_2
GAGAGGT
>Contig13229_GA36B|gal|gal3XX|Allele_1
AAAAGAC
>Contig13229_GA36B|gal|gal3XX|Allele_2
GGGAGAT
>Contig13229_GA36B|edu|edu47X|Allele_1
GAAAGAT
>Contig13229_GA36B|edu|edu47X|Allele_2
GGGAGAT
>Contig13229_GA36B|edu|edu24X|Allele_1
GAAAAAT
>Contig13229_GA36B|edu|edu24X|Allele_2
GGGGGAT
>Contig13270_GA36D|tro|tro11X|Allele_1
AATCATTAAAAGGATTGTT
>Contig13270_GA36D|tro|tro11X|Allele_2
AGTCATTGAAAGGATTGTT
>Contig13270_GA36D|tro|tro2X|Allele_1
AATCATTAAAAGGATTGTT
>Contig13270_GA36D|tro|tro2X|Allele_2
GGTCATTAAAAGGATTGTT
>Contig13270_GA36D|gal|gal3X|Allele_1
AATCATTAAAAAGAATGTT
>Contig13270_GA36D|gal|gal3X|Allele_2
AATCATTAAATGGTTTGTT
>Contig13270_GA36D|gal|gal3XX|Allele_1
AATCATTAAAAGGATTGTT
>Contig13270_GA36D|gal|gal3XX|Allele_2
GGTTATTAGAAGGATTGTT
>Contig13270_GA36D|edu|edu47X|Allele_1
AGTCACTAAAAGAATTGTT
>Contig13270_GA36D|edu|edu47X|Allele_2
GGTCATTGATAGGTTTGTT
>Contig13270_GA36D|edu|edu24X|Allele_1
AGCCATAAAAAGGATCAGC
>Contig13270_GA36D|edu|edu24X|Allele_2
GGTCGTTAAAAGGATTGTT
>Contig13768_GA36A|tro|tro11X|Allele_1
ATA
>Contig13768_GA36A|tro|tro11X|Allele_2
ATA
>Contig13768_GA36A|tro|tro2X|Allele_1
ATA
>Contig13768_GA36A|tro|tro2X|Allele_2
ATA
>Contig13768_GA36A|gal|gal3X|Allele_1
ATA
>Contig13768_GA36A|gal|gal3X|Allele_2
ATA
>Contig13768_GA36A|gal|gal3XX|Allele_1
ATA
>Contig13768_GA36A|gal|gal3XX|Allele_2
ATT
>Contig13768_GA36A|edu|edu47X|Allele_1
ACA
>Contig13768_GA36A|edu|edu47X|Allele_2
TTA
>Contig13768_GA36A|edu|edu24X|Allele_1
ATA
>Contig13768_GA36A|edu|edu24X|Allele_2
ATA
>Contig13835_GA36C|tro|tro11X|Allele_1
TCAACC
>Contig13835_GA36C|tro|tro11X|Allele_2
TCGACC
>Contig13835_GA36C|tro|tro2X|Allele_1
TCAACC
>Contig13835_GA36C|tro|tro2X|Allele_2
TCAACC
>Contig13835_GA36C|gal|gal3X|Allele_1
TCAACC
>Contig13835_GA36C|gal|gal3X|Allele_2
TCAGCG
>Contig13835_GA36C|gal|gal3XX|Allele_1
TCGGCC
>Contig13835_GA36C|gal|gal3XX|Allele_2
TCGGCC
>Contig13835_GA36C|edu|edu47X|Allele_1
TCAAAC
>Contig13835_GA36C|edu|edu47X|Allele_2
TTGGCC
>Contig13835_GA36C|edu|edu24X|Allele_1
CCGGCC
>Contig13835_GA36C|edu|edu24X|Allele_2
TCGGCC
>Contig13865_GA36D|tro|tro11X|Allele_1
CACA
>Contig13865_GA36D|tro|tro11X|Allele_2
CACA
>Contig13865_GA36D|tro|tro2X|Allele_1
CACA
>Contig13865_GA36D|tro|tro2X|Allele_2
CACA
>Contig13865_GA36D|gal|gal3X|Allele_1
AGCA
>Contig13865_GA36D|gal|gal3X|Allele_2
AGCC
>Contig13865_GA36D|gal|gal3XX|Allele_1
AACA
>Contig13865_GA36D|gal|gal3XX|Allele_2
AGTA
>Contig13865_GA36D|edu|edu47X|Allele_1
AACA
>Contig13865_GA36D|edu|edu47X|Allele_2
CACC
>Contig13865_GA36D|edu|edu24X|Allele_1
AACA
>Contig13865_GA36D|edu|edu24X|Allele_2
CACA
>Contig14012_GA36H|tro|tro11X|Allele_1
TGGGTTCTG
>Contig14012_GA36H|tro|tro11X|Allele_2
TGGGTTCTG
>Contig14012_GA36H|tro|tro2X|Allele_1
TGGGTTCTG
>Contig14012_GA36H|tro|tro2X|Allele_2
TGGGTTCTG
>Contig14012_GA36H|gal|gal3X|Allele_1
TGAATTCCG
>Contig14012_GA36H|gal|gal3X|Allele_2
TGGATTCCG
>Contig14012_GA36H|gal|gal3XX|Allele_1
TGGACTCCA
>Contig14012_GA36H|gal|gal3XX|Allele_2
TGGATTCCG
>Contig14012_GA36H|edu|edu47X|Allele_1
CAGGTCCTA
>Contig14012_GA36H|edu|edu47X|Allele_2
TGGGTTCTG
>Contig14012_GA36H|edu|edu24X|Allele_1
TGGGTTATG
>Contig14012_GA36H|edu|edu24X|Allele_2
TGGGTTCTG
>Contig14354_GA36C|tro|tro11X|Allele_1
AGAATGTCTC
>Contig14354_GA36C|tro|tro11X|Allele_2
AGAATGTCTC
>Contig14354_GA36C|tro|tro2X|Allele_1
AGAATGTCTC
>Contig14354_GA36C|tro|tro2X|Allele_2
AGAATGTCTC
>Contig14354_GA36C|gal|gal3X|Allele_1
AAAATACCCC
>Contig14354_GA36C|gal|gal3X|Allele_2
GGAATGTCTC
>Contig14354_GA36C|gal|gal3XX|Allele_1
AGAGTGTCTC
>Contig14354_GA36C|gal|gal3XX|Allele_2
AGGGTGTCTT
>Contig14354_GA36C|edu|edu47X|Allele_1
AGAGCGTCTC
>Contig14354_GA36C|edu|edu47X|Allele_2
AGAGTGTCTC
>Contig14354_GA36C|edu|edu24X|Allele_1
AGAATATATC
>Contig14354_GA36C|edu|edu24X|Allele_2
AGAGTGTCTC
>Contig14496_GA36B|tro|tro11X|Allele_1
ACGAATTCCGGA
>Contig14496_GA36B|tro|tro11X|Allele_2
TCGAATTCCGGA
>Contig14496_GA36B|tro|tro2X|Allele_1
ACGAATTCCGGA
>Contig14496_GA36B|tro|tro2X|Allele_2
ACGAATTCCGGA
>Contig14496_GA36B|gal|gal3X|Allele_1
ACGAAACCCGAA
>Contig14496_GA36B|gal|gal3X|Allele_2
TCGAATTTCGGA
>Contig14496_GA36B|gal|gal3XX|Allele_1
ACGAAATCCGAA
>Contig14496_GA36B|gal|gal3XX|Allele_2
ATGAGATTCGGA
>Contig14496_GA36B|edu|edu47X|Allele_1
ACAAAATCCAGG
>Contig14496_GA36B|edu|edu47X|Allele_2
ACGAAATCCAGG
>Contig14496_GA36B|edu|edu24X|Allele_1
ACGAAATTAGGA
>Contig14496_GA36B|edu|edu24X|Allele_2
ACGGAATTCGGA
>Contig14540_GA36B|tro|tro11X|Allele_1
GATA
>Contig14540_GA36B|tro|tro11X|Allele_2
GATA
>Contig14540_GA36B|tro|tro2X|Allele_1
GATA
>Contig14540_GA36B|tro|tro2X|Allele_2
GTTA
>Contig14540_GA36B|gal|gal3X|Allele_1
GATA
>Contig14540_GA36B|gal|gal3X|Allele_2
GATG
>Contig14540_GA36B|gal|gal3XX|Allele_1
GATA
>Contig14540_GA36B|gal|gal3XX|Allele_2
GATA
>Contig14540_GA36B|edu|edu47X|Allele_1
AACA
>Contig14540_GA36B|edu|edu47X|Allele_2
GTTA
>Contig14540_GA36B|edu|edu24X|Allele_1
GATA
>Contig14540_GA36B|edu|edu24X|Allele_2
GTTA
>Contig14623_GA36D|tro|tro11X|Allele_1
CA
>Contig14623_GA36D|tro|tro11X|Allele_2
CG
>Contig14623_GA36D|tro|tro2X|Allele_1
CA
>Contig14623_GA36D|tro|tro2X|Allele_2
CG
>Contig14623_GA36D|gal|gal3X|Allele_1
CG
>Contig14623_GA36D|gal|gal3X|Allele_2
CG
>Contig14623_GA36D|gal|gal3XX|Allele_1
CG
>Contig14623_GA36D|gal|gal3XX|Allele_2
TG
>Contig14623_GA36D|edu|edu47X|Allele_1
CA
>Contig14623_GA36D|edu|edu47X|Allele_2
CG
>Contig14623_GA36D|edu|edu24X|Allele_1
CG
>Contig14623_GA36D|edu|edu24X|Allele_2
CG
>Contig14841_GA36A|tro|tro11X|Allele_1
ACGGTCAGACTAAGC
>Contig14841_GA36A|tro|tro11X|Allele_2
ACGGTCAGACTAAGC
>Contig14841_GA36A|tro|tro2X|Allele_1
ACGATCAGACTAAAC
>Contig14841_GA36A|tro|tro2X|Allele_2
ATTGTCGGGCTAAGC
>Contig14841_GA36A|gal|gal3X|Allele_1
ACGGTTATACTAAAC
>Contig14841_GA36A|gal|gal3X|Allele_2
ATGGTTGTACTAAAC
>Contig14841_GA36A|gal|gal3XX|Allele_1
ACGGTTGTACTAAAC
>Contig14841_GA36A|gal|gal3XX|Allele_2
ACGGTTGTACTATGC
>Contig14841_GA36A|edu|edu47X|Allele_1
ACGGACGGACCAAAC
>Contig14841_GA36A|edu|edu47X|Allele_2
ACTGTTGTGTTTAAC
>Contig14841_GA36A|edu|edu24X|Allele_1
ACGATCGGACTAAAC
>Contig14841_GA36A|edu|edu24X|Allele_2
TCTGTTGTGTTAAAT
>Contig1507_GA36A|tro|tro11X|Allele_1
CCGTA
>Contig1507_GA36A|tro|tro11X|Allele_2
CCGTA
>Contig1507_GA36A|tro|tro2X|Allele_1
CCGTA
>Contig1507_GA36A|tro|tro2X|Allele_2
CCGTA
>Contig1507_GA36A|gal|gal3X|Allele_1
CCGTA
>Contig1507_GA36A|gal|gal3X|Allele_2
CCGTA
>Contig1507_GA36A|gal|gal3XX|Allele_1
CCGTA
>Contig1507_GA36A|gal|gal3XX|Allele_2
CCGTA
>Contig1507_GA36A|edu|edu47X|Allele_1
CCGTA
>Contig1507_GA36A|edu|edu47X|Allele_2
CCGTA
>Contig1507_GA36A|edu|edu24X|Allele_1
ACACA
>Contig1507_GA36A|edu|edu24X|Allele_2
CTGTG
>Contig15130_GA36B|tro|tro11X|Allele_1
TTACGGTCATGGACAAGCCA
>Contig15130_GA36B|tro|tro11X|Allele_2
TTACGGTCATGGACGAGCCA
>Contig15130_GA36B|tro|tro2X|Allele_1
TTACGGTCATGGACGAGCCA
>Contig15130_GA36B|tro|tro2X|Allele_2
TTACGGTCATGGACGAGCCA
>Contig15130_GA36B|gal|gal3X|Allele_1
TTACAATCATGGACAAGCTA
>Contig15130_GA36B|gal|gal3X|Allele_2
TTACGATCATGTACAAGCTT
>Contig15130_GA36B|gal|gal3XX|Allele_1
CCAAGATCACGGACAAAACA
>Contig15130_GA36B|gal|gal3XX|Allele_2
TTGCGATCATGGATGAGCCA
>Contig15130_GA36B|edu|edu47X|Allele_1
TTACGAACATGGACAAGCCA
>Contig15130_GA36B|edu|edu47X|Allele_2
TTACGATCATGGACAGGCCA
>Contig15130_GA36B|edu|edu24X|Allele_1
TTACGATCATAGACAAGCCA
>Contig15130_GA36B|edu|edu24X|Allele_2
TTGCGGTTGTGGGCAGGCCA
>Contig15368_GA36C|tro|tro11X|Allele_1
TTAC
>Contig15368_GA36C|tro|tro11X|Allele_2
TTAC
>Contig15368_GA36C|tro|tro2X|Allele_1
TTAC
>Contig15368_GA36C|tro|tro2X|Allele_2
TTAC
>Contig15368_GA36C|gal|gal3X|Allele_1
TTAC
>Contig15368_GA36C|gal|gal3X|Allele_2
TTAC
>Contig15368_GA36C|gal|gal3XX|Allele_1
TTAC
>Contig15368_GA36C|gal|gal3XX|Allele_2
TTAC
>Contig15368_GA36C|edu|edu47X|Allele_1
CCAC
>Contig15368_GA36C|edu|edu47X|Allele_2
TTGT
>Contig15368_GA36C|edu|edu24X|Allele_1
TCAC
>Contig15368_GA36C|edu|edu24X|Allele_2
TTAC
>Contig15432_GA36D|tro|tro11X|Allele_1
CGT
>Contig15432_GA36D|tro|tro11X|Allele_2
CGT
>Contig15432_GA36D|tro|tro2X|Allele_1
CGT
>Contig15432_GA36D|tro|tro2X|Allele_2
CGT
>Contig15432_GA36D|gal|gal3X|Allele_1
CAC
>Contig15432_GA36D|gal|gal3X|Allele_2
TGT
>Contig15432_GA36D|gal|gal3XX|Allele_1
CAT
>Contig15432_GA36D|gal|gal3XX|Allele_2
TGT
>Contig15432_GA36D|edu|edu47X|Allele_1
CGT
>Contig15432_GA36D|edu|edu47X|Allele_2
CGT
>Contig15432_GA36D|edu|edu24X|Allele_1
CGT
>Contig15432_GA36D|edu|edu24X|Allele_2
CGT
>Contig15451_GA36A|tro|tro11X|Allele_1
GCAT
>Contig15451_GA36A|tro|tro11X|Allele_2
GCAT
>Contig15451_GA36A|tro|tro2X|Allele_1
GCAT
>Contig15451_GA36A|tro|tro2X|Allele_2
GCAT
>Contig15451_GA36A|gal|gal3X|Allele_1
AAAC
>Contig15451_GA36A|gal|gal3X|Allele_2
AAAC
>Contig15451_GA36A|gal|gal3XX|Allele_1
AAAC
>Contig15451_GA36A|gal|gal3XX|Allele_2
GCGC
>Contig15451_GA36A|edu|edu47X|Allele_1
AAAT
>Contig15451_GA36A|edu|edu47X|Allele_2
GCAT
>Contig15451_GA36A|edu|edu24X|Allele_1
GCAC
>Contig15451_GA36A|edu|edu24X|Allele_2
GCGT
>Contig15886_GA36C|tro|tro11X|Allele_1
CTTCGAATTAGATAGCTATCACAATGAA
>Contig15886_GA36C|tro|tro11X|Allele_2
CTTCGAATTAGATAGCTATCACAATGAA
>Contig15886_GA36C|tro|tro2X|Allele_1
CCTCGAATTAGATAGCTACCACAATAAA
>Contig15886_GA36C|tro|tro2X|Allele_2
TTTCGAATTAGATAGCTATCACCATGAA
>Contig15886_GA36C|gal|gal3X|Allele_1
CCACGAACTAAAGAGCCACCACAATAAA
>Contig15886_GA36C|gal|gal3X|Allele_2
TTTCGAATTAGATAGCTGTCATCATGGA
>Contig15886_GA36C|gal|gal3XX|Allele_1
CCACGAATTAAATAGACACCACAATAAA
>Contig15886_GA36C|gal|gal3XX|Allele_2
TTTCGGATTTGGTAGCTGTCGCCCTGAC
>Contig15886_GA36C|edu|edu47X|Allele_1
CTTCAAATTAGATAACTATCACAATGAA
>Contig15886_GA36C|edu|edu47X|Allele_2
CTTCGAATTAGATAACTATTACAATGAA
>Contig15886_GA36C|edu|edu24X|Allele_1
CTTCGAATGAGATAACTATCACAAAGAA
>Contig15886_GA36C|edu|edu24X|Allele_2
CTTTGACTTAGATCGCTATCACAATGAA
>Contig15993_GA36B|tro|tro11X|Allele_1
CGTAA
>Contig15993_GA36B|tro|tro11X|Allele_2
CGTAA
>Contig15993_GA36B|tro|tro2X|Allele_1
CGTAA
>Contig15993_GA36B|tro|tro2X|Allele_2
CGTAA
>Contig15993_GA36B|gal|gal3X|Allele_1
CGCAA
>Contig15993_GA36B|gal|gal3X|Allele_2
CGCAA
>Contig15993_GA36B|gal|gal3XX|Allele_1
CACAA
>Contig15993_GA36B|gal|gal3XX|Allele_2
TGTAT
>Contig15993_GA36B|edu|edu47X|Allele_1
CGCAT
>Contig15993_GA36B|edu|edu47X|Allele_2
CGCCT
>Contig15993_GA36B|edu|edu24X|Allele_1
CGCAA
>Contig15993_GA36B|edu|edu24X|Allele_2
CGCCT
>Contig16007_GA36A|tro|tro11X|Allele_1
CAGAGTGAAAAATAT
>Contig16007_GA36A|tro|tro11X|Allele_2
CAGAGTGAAAAATAT
>Contig16007_GA36A|tro|tro2X|Allele_1
AAGAATGAAAAACAT
>Contig16007_GA36A|tro|tro2X|Allele_2
AAGAGTGTGGAATGT
>Contig16007_GA36A|gal|gal3X|Allele_1
AAAAATGAGGAACGT
>Contig16007_GA36A|gal|gal3X|Allele_2
CGGAGTGAGGAACGT
>Contig16007_GA36A|gal|gal3XX|Allele_1
AAGAATGAGGAACGA
>Contig16007_GA36A|gal|gal3XX|Allele_2
AAGTGTGAGGAACGT
>Contig16007_GA36A|edu|edu47X|Allele_1
AAGAGCGAGGAATAT
>Contig16007_GA36A|edu|edu47X|Allele_2
AAGAGTGAGGGTTGT
>Contig16007_GA36A|edu|edu24X|Allele_1
AAGAATAAAAAACGT
>Contig16007_GA36A|edu|edu24X|Allele_2
AAGAGTGTGGAATGT
>Contig16231_GA36D|tro|tro11X|Allele_1
GCT
>Contig16231_GA36D|tro|tro11X|Allele_2
GCT
>Contig16231_GA36D|tro|tro2X|Allele_1
ATT
>Contig16231_GA36D|tro|tro2X|Allele_2
GTT
>Contig16231_GA36D|gal|gal3X|Allele_1
GCT
>Contig16231_GA36D|gal|gal3X|Allele_2
GCT
>Contig16231_GA36D|gal|gal3XX|Allele_1
GCC
>Contig16231_GA36D|gal|gal3XX|Allele_2
GTT
>Contig16231_GA36D|edu|edu47X|Allele_1
ATT
>Contig16231_GA36D|edu|edu47X|Allele_2
ATT
>Contig16231_GA36D|edu|edu24X|Allele_1
GCT
>Contig16231_GA36D|edu|edu24X|Allele_2
GTT
>Contig16504_GA36A|tro|tro11X|Allele_1
CGAA
>Contig16504_GA36A|tro|tro11X|Allele_2
CGAA
>Contig16504_GA36A|tro|tro2X|Allele_1
CGAA
>Contig16504_GA36A|tro|tro2X|Allele_2
CGAA
>Contig16504_GA36A|gal|gal3X|Allele_1
CGTA
>Contig16504_GA36A|gal|gal3X|Allele_2
CGTA
>Contig16504_GA36A|gal|gal3XX|Allele_1
CGTA
>Contig16504_GA36A|gal|gal3XX|Allele_2
TGTT
>Contig16504_GA36A|edu|edu47X|Allele_1
CATA
>Contig16504_GA36A|edu|edu47X|Allele_2
CGTA
>Contig16504_GA36A|edu|edu24X|Allele_1
CGAA
>Contig16504_GA36A|edu|edu24X|Allele_2
CGTA
>Contig16681_GA36B|tro|tro11X|Allele_1
CTCTT
>Contig16681_GA36B|tro|tro11X|Allele_2
CTCTT
>Contig16681_GA36B|tro|tro2X|Allele_1
CTCTT
>Contig16681_GA36B|tro|tro2X|Allele_2
CTCTT
>Contig16681_GA36B|gal|gal3X|Allele_1
CCCTA
>Contig16681_GA36B|gal|gal3X|Allele_2
CTCTT
>Contig16681_GA36B|gal|gal3XX|Allele_1
CTCCT
>Contig16681_GA36B|gal|gal3XX|Allele_2
CTCTT
>Contig16681_GA36B|edu|edu47X|Allele_1
CTCTT
>Contig16681_GA36B|edu|edu47X|Allele_2
CTTTT
>Contig16681_GA36B|edu|edu24X|Allele_1
CTCTT
>Contig16681_GA36B|edu|edu24X|Allele_2
TTCTT
>Contig16728_GA36B|tro|tro11X|Allele_1
CATT
>Contig16728_GA36B|tro|tro11X|Allele_2
CATT
>Contig16728_GA36B|tro|tro2X|Allele_1
CATT
>Contig16728_GA36B|tro|tro2X|Allele_2
CATT
>Contig16728_GA36B|gal|gal3X|Allele_1
CATT
>Contig16728_GA36B|gal|gal3X|Allele_2
CATT
>Contig16728_GA36B|gal|gal3XX|Allele_1
CATT
>Contig16728_GA36B|gal|gal3XX|Allele_2
CGTT
>Contig16728_GA36B|edu|edu47X|Allele_1
CATC
>Contig16728_GA36B|edu|edu47X|Allele_2
GATT
>Contig16728_GA36B|edu|edu24X|Allele_1
CACT
>Contig16728_GA36B|edu|edu24X|Allele_2
GATT
>Contig16829_GA36C|tro|tro11X|Allele_1
CCAGAA
>Contig16829_GA36C|tro|tro11X|Allele_2
CCAGAA
>Contig16829_GA36C|tro|tro2X|Allele_1
CCAGAA
>Contig16829_GA36C|tro|tro2X|Allele_2
CCAGAA
>Contig16829_GA36C|gal|gal3X|Allele_1
CCAAAA
>Contig16829_GA36C|gal|gal3X|Allele_2
CTAGAA
>Contig16829_GA36C|gal|gal3XX|Allele_1
CCAGAA
>Contig16829_GA36C|gal|gal3XX|Allele_2
TCAGAC
>Contig16829_GA36C|edu|edu47X|Allele_1
CCAGAA
>Contig16829_GA36C|edu|edu47X|Allele_2
CCAGTA
>Contig16829_GA36C|edu|edu24X|Allele_1
CCAGAA
>Contig16829_GA36C|edu|edu24X|Allele_2
CCGGAA
>Contig16846_GA36B|tro|tro11X|Allele_1
CATACTCAAGAATCGCATTAAACTAGAAAACAAACGTA
>Contig16846_GA36B|tro|tro11X|Allele_2
CATACTGAAGAATCGCGTTGAACTAGAGGACAAACGTT
>Contig16846_GA36B|tro|tro2X|Allele_1
CACACCCAAGAATCGCATTAAACTAGAAAACAAACGTA
>Contig16846_GA36B|tro|tro2X|Allele_2
CATACTGAAGAATCGCGTTGGACTAGGGGACAAACGTA
>Contig16846_GA36B|gal|gal3X|Allele_1
CATACTGAAGAATCGCATCAAACCAGAGAACAAACATA
>Contig16846_GA36B|gal|gal3X|Allele_2
CGTCTTGTAGAATTGCGTTGAGCTAGAGAGCAAACGTT
>Contig16846_GA36B|gal|gal3XX|Allele_1
CATACCCAAGAATCGTGATAAACTAGAAAACAAACGTT
>Contig16846_GA36B|gal|gal3XX|Allele_2
TATACTGTAGGATTGTGTTAAACTAGAGGACAGACGTT
>Contig16846_GA36B|edu|edu47X|Allele_1
CATACTGAAAAACCATGATAAACTAGAAAACAAACGTA
>Contig16846_GA36B|edu|edu47X|Allele_2
CATACTGTAGAATTGTGTTAGATTAGGGAAGCGACGTT
>Contig16846_GA36B|edu|edu24X|Allele_1
CACACTCAAGAATCGCATTAAACTAAAAAACAAAAACA
>Contig16846_GA36B|edu|edu24X|Allele_2
CATACTGAGGAGTTGTGTTAAATTGGAAAACAAGCGTT
>Contig171162_GA36B|tro|tro11X|Allele_1
TC
>Contig171162_GA36B|tro|tro11X|Allele_2
TC
>Contig171162_GA36B|tro|tro2X|Allele_1
TC
>Contig171162_GA36B|tro|tro2X|Allele_2
TC
>Contig171162_GA36B|gal|gal3X|Allele_1
CC
>Contig171162_GA36B|gal|gal3X|Allele_2
TT
>Contig171162_GA36B|gal|gal3XX|Allele_1
CT
>Contig171162_GA36B|gal|gal3XX|Allele_2
CT
>Contig171162_GA36B|edu|edu47X|Allele_1
CT
>Contig171162_GA36B|edu|edu47X|Allele_2
CT
>Contig171162_GA36B|edu|edu24X|Allele_1
CT
>Contig171162_GA36B|edu|edu24X|Allele_2
CT
>Contig17289_GA36B|tro|tro11X|Allele_1
ATCGTCCACAAATGAGTTACCGCAAATCCAAGCA
>Contig17289_GA36B|tro|tro11X|Allele_2
ATCGTCCACAAATGAGTTACCGCAAATCCAAGCA
>Contig17289_GA36B|tro|tro2X|Allele_1
ATCGTCCACAAATGAGTTACCGCAAATCCAAGCA
>Contig17289_GA36B|tro|tro2X|Allele_2
ATCGTCCACAAATGAGTTACCGCAAATCCAAGCA
>Contig17289_GA36B|gal|gal3X|Allele_1
ACCCTCCACAAATGAGTTACCGCAAATCCAAACA
>Contig17289_GA36B|gal|gal3X|Allele_2
ATCGTTTGCATATTGGTTATCGTAAATCCAGGCT
>Contig17289_GA36B|gal|gal3XX|Allele_1
ATCGCCCACAAATGAGTTACCGCAAATCCAAGCA
>Contig17289_GA36B|gal|gal3XX|Allele_2
CTTGTCCACTATTGAGTTATTGTAAATCCAAGCA
>Contig17289_GA36B|edu|edu47X|Allele_1
ACCGTCCACAAACGAAGAACCACAAACCCAAGCA
>Contig17289_GA36B|edu|edu47X|Allele_2
ATCGTCCACAAATGAGTTGCCGTGGGTTCGAGTA
>Contig17289_GA36B|edu|edu24X|Allele_1
ATCGCCCACAAATGAGTTACCGCAAATCCAAGCA
>Contig17289_GA36B|edu|edu24X|Allele_2
ATTGTCCATTATTGAGTTATTGTAAATCTAAGCA
>Contig17324_GA36A|tro|tro11X|Allele_1
CTCAAGAGA
>Contig17324_GA36A|tro|tro11X|Allele_2
CTCAAGAGA
>Contig17324_GA36A|tro|tro2X|Allele_1
CTCAAGAGA
>Contig17324_GA36A|tro|tro2X|Allele_2
CTCAAGAGA
>Contig17324_GA36A|gal|gal3X|Allele_1
CTCGAAAAA
>Contig17324_GA36A|gal|gal3X|Allele_2
CTTGAAAGA
>Contig17324_GA36A|gal|gal3XX|Allele_1
CTTGAAAAA
>Contig17324_GA36A|gal|gal3XX|Allele_2
CTTGAAAAA
>Contig17324_GA36A|edu|edu47X|Allele_1
CCCATGGGG
>Contig17324_GA36A|edu|edu47X|Allele_2
TCCATGGGG
>Contig17324_GA36A|edu|edu24X|Allele_1
CTCAAGGGA
>Contig17324_GA36A|edu|edu24X|Allele_2
CTCATGGGG
>Contig17424_GA36H|tro|tro11X|Allele_1
TTTCCAG
>Contig17424_GA36H|tro|tro11X|Allele_2
TTTCCAG
>Contig17424_GA36H|tro|tro2X|Allele_1
TTTCCAG
>Contig17424_GA36H|tro|tro2X|Allele_2
TTTCCAG
>Contig17424_GA36H|gal|gal3X|Allele_1
ACACCAG
>Contig17424_GA36H|gal|gal3X|Allele_2
TTTTCAG
>Contig17424_GA36H|gal|gal3XX|Allele_1
ATTCCGA
>Contig17424_GA36H|gal|gal3XX|Allele_2
ATTCTGA
>Contig17424_GA36H|edu|edu47X|Allele_1
ATTCCAG
>Contig17424_GA36H|edu|edu47X|Allele_2
ATTCCAG
>Contig17424_GA36H|edu|edu24X|Allele_1
ATTCCAG
>Contig17424_GA36H|edu|edu24X|Allele_2
ATTCCAG
>Contig17449_GA36B|tro|tro11X|Allele_1
CCACTATC
>Contig17449_GA36B|tro|tro11X|Allele_2
CCAGTATT
>Contig17449_GA36B|tro|tro2X|Allele_1
CCACTATC
>Contig17449_GA36B|tro|tro2X|Allele_2
CCAGTATT
>Contig17449_GA36B|gal|gal3X|Allele_1
CCACAATC
>Contig17449_GA36B|gal|gal3X|Allele_2
CCTGTATT
>Contig17449_GA36B|gal|gal3XX|Allele_1
CCACAAGT
>Contig17449_GA36B|gal|gal3XX|Allele_2
CCTGTCTT
>Contig17449_GA36B|edu|edu47X|Allele_1
ACACTATT
>Contig17449_GA36B|edu|edu47X|Allele_2
CTACTCTT
>Contig17449_GA36B|edu|edu24X|Allele_1
CCACAATT
>Contig17449_GA36B|edu|edu24X|Allele_2
CCTGTATT
>Contig17511_GA36D|tro|tro11X|Allele_1
CCCCTATTTGGGCGGAATACTACTCCG
>Contig17511_GA36D|tro|tro11X|Allele_2
CCCCTATTTGGGCGGAATACTACTCCG
>Contig17511_GA36D|tro|tro2X|Allele_1
CCCCTATTTGGGCGGAATACTACTCCG
>Contig17511_GA36D|tro|tro2X|Allele_2
CCCCTATTTGGGCGGAATACTACTCCG
>Contig17511_GA36D|gal|gal3X|Allele_1
CCACAAATTGGACGAAATACAACACCA
>Contig17511_GA36D|gal|gal3X|Allele_2
TCCTATTTTGTACGGAGTGCTACTTCG
>Contig17511_GA36D|gal|gal3XX|Allele_1
CCCCTATTTGGGCGAAATACAACTCCG
>Contig17511_GA36D|gal|gal3XX|Allele_2
TCCCTATTTGGGCGGAGTGCTATTCCG
>Contig17511_GA36D|edu|edu47X|Allele_1
CCCCAATATGGGCGAAATACTATTCAG
>Contig17511_GA36D|edu|edu47X|Allele_2
CGCCAATTTGGGCGAAGTATTGTTCCG
>Contig17511_GA36D|edu|edu24X|Allele_1
CCCCTATTGAGACGAAACACAACTCCG
>Contig17511_GA36D|edu|edu24X|Allele_2
TCCCTATTTGGGTTGTGTGCTACTCCG
>Contig17791_GA36G|tro|tro11X|Allele_1
TTA
>Contig17791_GA36G|tro|tro11X|Allele_2
TTA
>Contig17791_GA36G|tro|tro2X|Allele_1
TTA
>Contig17791_GA36G|tro|tro2X|Allele_2
TTA
>Contig17791_GA36G|gal|gal3X|Allele_1
TCA
>Contig17791_GA36G|gal|gal3X|Allele_2
TTT
>Contig17791_GA36G|gal|gal3XX|Allele_1
CCA
>Contig17791_GA36G|gal|gal3XX|Allele_2
TTT
>Contig17791_GA36G|edu|edu47X|Allele_1
TTT
>Contig17791_GA36G|edu|edu47X|Allele_2
TTT
>Contig17791_GA36G|edu|edu24X|Allele_1
TTT
>Contig17791_GA36G|edu|edu24X|Allele_2
TTT
>Contig18098_GA36A|tro|tro11X|Allele_1
AATTCCTGATGAATATGC
>Contig18098_GA36A|tro|tro11X|Allele_2
AATTCCTGATGAATATGC
>Contig18098_GA36A|tro|tro2X|Allele_1
AATTCCTGATAAATATGC
>Contig18098_GA36A|tro|tro2X|Allele_2
AATTCCTGTTGGTTATGC
>Contig18098_GA36A|gal|gal3X|Allele_1
AATTCCTATGGGTTGCGC
>Contig18098_GA36A|gal|gal3X|Allele_2
AATTCCTGTGGGTTGTGT
>Contig18098_GA36A|gal|gal3XX|Allele_1
AACTCCAGTGAGTTACGC
>Contig18098_GA36A|gal|gal3XX|Allele_2
GATTCCTGTTGGTTGTGT
>Contig18098_GA36A|edu|edu47X|Allele_1
AATCCCTGTTAGTTACAC
>Contig18098_GA36A|edu|edu47X|Allele_2
AATTTTTGTTGGTTACGC
>Contig18098_GA36A|edu|edu24X|Allele_1
AATTCCTGATAAAAACGC
>Contig18098_GA36A|edu|edu24X|Allele_2
ATTTCTTGTTAGTTGTGC
>Contig18212_GA36D|tro|tro11X|Allele_1
CCC
>Contig18212_GA36D|tro|tro11X|Allele_2
CCC
>Contig18212_GA36D|tro|tro2X|Allele_1
CCC
>Contig18212_GA36D|tro|tro2X|Allele_2
CCC
>Contig18212_GA36D|gal|gal3X|Allele_1
CCC
>Contig18212_GA36D|gal|gal3X|Allele_2
TCC
>Contig18212_GA36D|gal|gal3XX|Allele_1
CCC
>Contig18212_GA36D|gal|gal3XX|Allele_2
CTC
>Contig18212_GA36D|edu|edu47X|Allele_1
CCC
>Contig18212_GA36D|edu|edu47X|Allele_2
CCT
>Contig18212_GA36D|edu|edu24X|Allele_1
CCC
>Contig18212_GA36D|edu|edu24X|Allele_2
CCC
>Contig18579_GA36B|tro|tro11X|Allele_1
CAATCCGC
>Contig18579_GA36B|tro|tro11X|Allele_2
TAATCCGC
>Contig18579_GA36B|tro|tro2X|Allele_1
CAATCCGC
>Contig18579_GA36B|tro|tro2X|Allele_2
CACTCCGC
>Contig18579_GA36B|gal|gal3X|Allele_1
TAATCCGC
>Contig18579_GA36B|gal|gal3X|Allele_2
TAATCCGC
>Contig18579_GA36B|gal|gal3XX|Allele_1
CAATCCGC
>Contig18579_GA36B|gal|gal3XX|Allele_2
CAATCCGT
>Contig18579_GA36B|edu|edu47X|Allele_1
CAATCCGT
>Contig18579_GA36B|edu|edu47X|Allele_2
CACTCCGT
>Contig18579_GA36B|edu|edu24X|Allele_1
CAACCCAC
>Contig18579_GA36B|edu|edu24X|Allele_2
CGCTTTGC
>Contig18596_GA36G|tro|tro11X|Allele_1
TCAT
>Contig18596_GA36G|tro|tro11X|Allele_2
TCAT
>Contig18596_GA36G|tro|tro2X|Allele_1
TCAA
>Contig18596_GA36G|tro|tro2X|Allele_2
TCAA
>Contig18596_GA36G|gal|gal3X|Allele_1
TCAT
>Contig18596_GA36G|gal|gal3X|Allele_2
TTAT
>Contig18596_GA36G|gal|gal3XX|Allele_1
TCAT
>Contig18596_GA36G|gal|gal3XX|Allele_2
TCCT
>Contig18596_GA36G|edu|edu47X|Allele_1
TCAT
>Contig18596_GA36G|edu|edu47X|Allele_2
TCAT
>Contig18596_GA36G|edu|edu24X|Allele_1
CCAA
>Contig18596_GA36G|edu|edu24X|Allele_2
TCAT
>Contig18935_GA36B|tro|tro11X|Allele_1
GCCAGCAACAAATA
>Contig18935_GA36B|tro|tro11X|Allele_2
TCTAGCGACGAATC
>Contig18935_GA36B|tro|tro2X|Allele_1
GCCAGCGACAAATA
>Contig18935_GA36B|tro|tro2X|Allele_2
TCTAGCGACGCTTC
>Contig18935_GA36B|gal|gal3X|Allele_1
GCTAGCGACAAATC
>Contig18935_GA36B|gal|gal3X|Allele_2
GCTAGCGACAAATC
>Contig18935_GA36B|gal|gal3XX|Allele_1
GCCAGCGACAAATC
>Contig18935_GA36B|gal|gal3XX|Allele_2
GTTGGCGGTAAATC
>Contig18935_GA36B|edu|edu47X|Allele_1
GCCAGCAACAAACA
>Contig18935_GA36B|edu|edu47X|Allele_2
TCCAGTGACGCTTC
>Contig18935_GA36B|edu|edu24X|Allele_1
GCCACCGACAAATC
>Contig18935_GA36B|edu|edu24X|Allele_2
TCTAGCGACAAATC
>Contig19001_GA36A|tro|tro11X|Allele_1
TCATGTTCT
>Contig19001_GA36A|tro|tro11X|Allele_2
TCATGTTCT
>Contig19001_GA36A|tro|tro2X|Allele_1
TCATGTTCT
>Contig19001_GA36A|tro|tro2X|Allele_2
TCATGTTCT
>Contig19001_GA36A|gal|gal3X|Allele_1
TCACATGGT
>Contig19001_GA36A|gal|gal3X|Allele_2
TCATATGGT
>Contig19001_GA36A|gal|gal3XX|Allele_1
TCACATGGT
>Contig19001_GA36A|gal|gal3XX|Allele_2
TCACATGGT
>Contig19001_GA36A|edu|edu47X|Allele_1
CAACGTGCT
>Contig19001_GA36A|edu|edu47X|Allele_2
CCACGTTGT
>Contig19001_GA36A|edu|edu24X|Allele_1
CAACGCGGA
>Contig19001_GA36A|edu|edu24X|Allele_2
CCTTGTGGT
>Contig19354_GA36D|tro|tro11X|Allele_1
GATTACGGC
>Contig19354_GA36D|tro|tro11X|Allele_2
GATTACGGC
>Contig19354_GA36D|tro|tro2X|Allele_1
GATCACAGC
>Contig19354_GA36D|tro|tro2X|Allele_2
GATCACGGT
>Contig19354_GA36D|gal|gal3X|Allele_1
GATCACGAC
>Contig19354_GA36D|gal|gal3X|Allele_2
GATCACGGT
>Contig19354_GA36D|gal|gal3XX|Allele_1
GAACACGGC
>Contig19354_GA36D|gal|gal3XX|Allele_2
GTTTGCGGT
>Contig19354_GA36D|edu|edu47X|Allele_1
AATCACGGT
>Contig19354_GA36D|edu|edu47X|Allele_2
GATCACGGT
>Contig19354_GA36D|edu|edu24X|Allele_1
GATCACAGT
>Contig19354_GA36D|edu|edu24X|Allele_2
GATCATGGT
>Contig19385_GA36B|tro|tro11X|Allele_1
AACG
>Contig19385_GA36B|tro|tro11X|Allele_2
AACG
>Contig19385_GA36B|tro|tro2X|Allele_1
AACG
>Contig19385_GA36B|tro|tro2X|Allele_2
AACG
>Contig19385_GA36B|gal|gal3X|Allele_1
AACG
>Contig19385_GA36B|gal|gal3X|Allele_2
TCCG
>Contig19385_GA36B|gal|gal3XX|Allele_1
AACG
>Contig19385_GA36B|gal|gal3XX|Allele_2
AACG
>Contig19385_GA36B|edu|edu47X|Allele_1
AACG
>Contig19385_GA36B|edu|edu47X|Allele_2
AATG
>Contig19385_GA36B|edu|edu24X|Allele_1
AACA
>Contig19385_GA36B|edu|edu24X|Allele_2
AACG
>Contig19645_GA36B|tro|tro11X|Allele_1
TACCGTCTGCTCGAG
>Contig19645_GA36B|tro|tro11X|Allele_2
TACTGTCTGCTTGAG
>Contig19645_GA36B|tro|tro2X|Allele_1
TAACGTCTGCTCGAG
>Contig19645_GA36B|tro|tro2X|Allele_2
TACCGTCTGCTTGAG
>Contig19645_GA36B|gal|gal3X|Allele_1
GGCCATCCGCTCGAG
>Contig19645_GA36B|gal|gal3X|Allele_2
GGCCATCCGCTCGAG
>Contig19645_GA36B|gal|gal3XX|Allele_1
GACCATCCGCCCGAG
>Contig19645_GA36B|gal|gal3XX|Allele_2
TGCTGTCTGCTTGAG
>Contig19645_GA36B|edu|edu47X|Allele_1
TAACGACCACTTGAG
>Contig19645_GA36B|edu|edu47X|Allele_2
TACTGTTCGTTTGTG
>Contig19645_GA36B|edu|edu24X|Allele_1
TACCGTCCGCTTAAA
>Contig19645_GA36B|edu|edu24X|Allele_2
TACTGTCTGCTTGAG
>Contig19816_GA36B|tro|tro11X|Allele_1
AACCCG
>Contig19816_GA36B|tro|tro11X|Allele_2
GACCCG
>Contig19816_GA36B|tro|tro2X|Allele_1
AACCCG
>Contig19816_GA36B|tro|tro2X|Allele_2
GACCCG
>Contig19816_GA36B|gal|gal3X|Allele_1
GACCCG
>Contig19816_GA36B|gal|gal3X|Allele_2
GACCCG
>Contig19816_GA36B|gal|gal3XX|Allele_1
GACCCG
>Contig19816_GA36B|gal|gal3XX|Allele_2
GACCCG
>Contig19816_GA36B|edu|edu47X|Allele_1
GACCCA
>Contig19816_GA36B|edu|edu47X|Allele_2
GATCTG
>Contig19816_GA36B|edu|edu24X|Allele_1
AACCCG
>Contig19816_GA36B|edu|edu24X|Allele_2
GTCTCG
>Contig19859_GA36B|tro|tro11X|Allele_1
GGGT
>Contig19859_GA36B|tro|tro11X|Allele_2
GGGT
>Contig19859_GA36B|tro|tro2X|Allele_1
GGGT
>Contig19859_GA36B|tro|tro2X|Allele_2
GGGT
>Contig19859_GA36B|gal|gal3X|Allele_1
GGGA
>Contig19859_GA36B|gal|gal3X|Allele_2
GGGA
>Contig19859_GA36B|gal|gal3XX|Allele_1
GGGA
>Contig19859_GA36B|gal|gal3XX|Allele_2
GGGT
>Contig19859_GA36B|edu|edu47X|Allele_1
GAAT
>Contig19859_GA36B|edu|edu47X|Allele_2
GAGT
>Contig19859_GA36B|edu|edu24X|Allele_1
AAGT
>Contig19859_GA36B|edu|edu24X|Allele_2
GAGT
>Contig19935_GA36B|tro|tro11X|Allele_1
CCAAAC
>Contig19935_GA36B|tro|tro11X|Allele_2
TCATTC
>Contig19935_GA36B|tro|tro2X|Allele_1
CCATAC
>Contig19935_GA36B|tro|tro2X|Allele_2
TCATAC
>Contig19935_GA36B|gal|gal3X|Allele_1
CCGAAC
>Contig19935_GA36B|gal|gal3X|Allele_2
CTGAAC
>Contig19935_GA36B|gal|gal3XX|Allele_1
CCGAAC
>Contig19935_GA36B|gal|gal3XX|Allele_2
TTGTTC
>Contig19935_GA36B|edu|edu47X|Allele_1
CCATAC
>Contig19935_GA36B|edu|edu47X|Allele_2
TCGTAC
>Contig19935_GA36B|edu|edu24X|Allele_1
TCAAAC
>Contig19935_GA36B|edu|edu24X|Allele_2
TCATTT
>Contig20195_GA36G|tro|tro11X|Allele_1
CTTTCCCCAGGCGTGCGAGGTC
>Contig20195_GA36G|tro|tro11X|Allele_2
CTTTCCCCAGGCGTGCGAGGTC
>Contig20195_GA36G|tro|tro2X|Allele_1
CTTTCCCCAGGCGTGCGAGGTC
>Contig20195_GA36G|tro|tro2X|Allele_2
CTTTCCCCAGGCGTGCGAGGTC
>Contig20195_GA36G|gal|gal3X|Allele_1
CCCTCCCCAGACGAACAAGGTC
>Contig20195_GA36G|gal|gal3X|Allele_2
CTTTTCCCAGACGTGCAAGGTC
>Contig20195_GA36G|gal|gal3XX|Allele_1
CTCTCCCCAAACAAACGAGATC
>Contig20195_GA36G|gal|gal3XX|Allele_2
CTTTCTTCGGATGAATGAGGTC
>Contig20195_GA36G|edu|edu47X|Allele_1
ATCTCTCCAGACGAACGAGGTC
>Contig20195_GA36G|edu|edu47X|Allele_2
CTCTCTCTAGGCGAACGGGGTT
>Contig20195_GA36G|edu|edu24X|Allele_1
CTCCCCCCAGACAAACGAAGCC
>Contig20195_GA36G|edu|edu24X|Allele_2
CTTTCCCCAGACGAACGAGGTC
>Contig20275_GA36B|tro|tro11X|Allele_1
GACACTAGT
>Contig20275_GA36B|tro|tro11X|Allele_2
GGCGCTAGT
>Contig20275_GA36B|tro|tro2X|Allele_1
GGCACTAAT
>Contig20275_GA36B|tro|tro2X|Allele_2
GGGACTAGT
>Contig20275_GA36B|gal|gal3X|Allele_1
GACACAAAT
>Contig20275_GA36B|gal|gal3X|Allele_2
GGCGCTAGT
>Contig20275_GA36B|gal|gal3XX|Allele_1
GGCACTAGT
>Contig20275_GA36B|gal|gal3XX|Allele_2
GGCATTGGT
>Contig20275_GA36B|edu|edu47X|Allele_1
AGCACTAGT
>Contig20275_GA36B|edu|edu47X|Allele_2
GGCACTGGT
>Contig20275_GA36B|edu|edu24X|Allele_1
GGCACTAGC
>Contig20275_GA36B|edu|edu24X|Allele_2
GGGACTAGT
>Contig20394_GA36B|tro|tro11X|Allele_1
ATCAGCAATAAAACGTTATACT
>Contig20394_GA36B|tro|tro11X|Allele_2
ATCAGCAATAAAACGTTGTACT
>Contig20394_GA36B|tro|tro2X|Allele_1
ATCAGCAATAAAACGTTGTACT
>Contig20394_GA36B|tro|tro2X|Allele_2
ATCAGCAATAAAACGTTGTACT
>Contig20394_GA36B|gal|gal3X|Allele_1
ACCGACAACAAAAAGAGATACT
>Contig20394_GA36B|gal|gal3X|Allele_2
ATCGGCGTTGGGACTTTATACT
>Contig20394_GA36B|gal|gal3XX|Allele_1
ATCGACAATAGAAAGATATACT
>Contig20394_GA36B|gal|gal3XX|Allele_2
ATCGGCGTTGGGGCTTTATACT
>Contig20394_GA36B|edu|edu47X|Allele_1
ATCGGCGTCGGGACGTTAAACC
>Contig20394_GA36B|edu|edu47X|Allele_2
GTCGGCGTTGGGACGTTGTGTT
>Contig20394_GA36B|edu|edu24X|Allele_1
ATCAGTATTGGGAAGTTATACT
>Contig20394_GA36B|edu|edu24X|Allele_2
ATTGGTATTGGGACGTTATACT
>Contig20410_GA36A|tro|tro11X|Allele_1
AAA
>Contig20410_GA36A|tro|tro11X|Allele_2
AAA
>Contig20410_GA36A|tro|tro2X|Allele_1
AAA
>Contig20410_GA36A|tro|tro2X|Allele_2
AAA
>Contig20410_GA36A|gal|gal3X|Allele_1
AAA
>Contig20410_GA36A|gal|gal3X|Allele_2
AAA
>Contig20410_GA36A|gal|gal3XX|Allele_1
AAA
>Contig20410_GA36A|gal|gal3XX|Allele_2
AGA
>Contig20410_GA36A|edu|edu47X|Allele_1
AAA
>Contig20410_GA36A|edu|edu47X|Allele_2
GAA
>Contig20410_GA36A|edu|edu24X|Allele_1
AAA
>Contig20410_GA36A|edu|edu24X|Allele_2
AAC
>Contig20432_GA36B|tro|tro11X|Allele_1
GTGAAATTGACT
>Contig20432_GA36B|tro|tro11X|Allele_2
GTGCGATTGTCT
>Contig20432_GA36B|tro|tro2X|Allele_1
GTGCAAATGATT
>Contig20432_GA36B|tro|tro2X|Allele_2
GTGCAAATGATT
>Contig20432_GA36B|gal|gal3X|Allele_1
GTGCAAACAACC
>Contig20432_GA36B|gal|gal3X|Allele_2
GTGCAGTTGATC
>Contig20432_GA36B|gal|gal3XX|Allele_1
GCACAAATGACT
>Contig20432_GA36B|gal|gal3XX|Allele_2
GTGCAATTGATT
>Contig20432_GA36B|edu|edu47X|Allele_1
ATGAAATTGACC
>Contig20432_GA36B|edu|edu47X|Allele_2
GTGCGGTTGTCT
>Contig20432_GA36B|edu|edu24X|Allele_1
GTGCAATTAACC
>Contig20432_GA36B|edu|edu24X|Allele_2
GTGCAATTGACC
>Contig20458_GA36A|tro|tro11X|Allele_1
GCTA
>Contig20458_GA36A|tro|tro11X|Allele_2
GCTA
>Contig20458_GA36A|tro|tro2X|Allele_1
GCTA
>Contig20458_GA36A|tro|tro2X|Allele_2
GCTA
>Contig20458_GA36A|gal|gal3X|Allele_1
GCCG
>Contig20458_GA36A|gal|gal3X|Allele_2
GTCG
>Contig20458_GA36A|gal|gal3XX|Allele_1
GCCA
>Contig20458_GA36A|gal|gal3XX|Allele_2
GCTG
>Contig20458_GA36A|edu|edu47X|Allele_1
ACTA
>Contig20458_GA36A|edu|edu47X|Allele_2
GCTA
>Contig20458_GA36A|edu|edu24X|Allele_1
GCTA
>Contig20458_GA36A|edu|edu24X|Allele_2
GCTA
>Contig20724_GA36B|tro|tro11X|Allele_1
TCT
>Contig20724_GA36B|tro|tro11X|Allele_2
TCT
>Contig20724_GA36B|tro|tro2X|Allele_1
TCT
>Contig20724_GA36B|tro|tro2X|Allele_2
TCT
>Contig20724_GA36B|gal|gal3X|Allele_1
TCC
>Contig20724_GA36B|gal|gal3X|Allele_2
TCT
>Contig20724_GA36B|gal|gal3XX|Allele_1
TCT
>Contig20724_GA36B|gal|gal3XX|Allele_2
TCT
>Contig20724_GA36B|edu|edu47X|Allele_1
GAT
>Contig20724_GA36B|edu|edu47X|Allele_2
TCT
>Contig20724_GA36B|edu|edu24X|Allele_1
TCT
>Contig20724_GA36B|edu|edu24X|Allele_2
TCT
>Contig20739_GA36B|tro|tro11X|Allele_1
ACC
>Contig20739_GA36B|tro|tro11X|Allele_2
GCC
>Contig20739_GA36B|tro|tro2X|Allele_1
GCC
>Contig20739_GA36B|tro|tro2X|Allele_2
GCC
>Contig20739_GA36B|gal|gal3X|Allele_1
GCC
>Contig20739_GA36B|gal|gal3X|Allele_2
GTT
>Contig20739_GA36B|gal|gal3XX|Allele_1
GCC
>Contig20739_GA36B|gal|gal3XX|Allele_2
GTC
>Contig20739_GA36B|edu|edu47X|Allele_1
GCC
>Contig20739_GA36B|edu|edu47X|Allele_2
GCC
>Contig20739_GA36B|edu|edu24X|Allele_1
ACC
>Contig20739_GA36B|edu|edu24X|Allele_2
GCC
>Contig20916_GA36A|tro|tro11X|Allele_1
GAAA
>Contig20916_GA36A|tro|tro11X|Allele_2
GAAA
>Contig20916_GA36A|tro|tro2X|Allele_1
GAAA
>Contig20916_GA36A|tro|tro2X|Allele_2
GAAA
>Contig20916_GA36A|gal|gal3X|Allele_1
GAAA
>Contig20916_GA36A|gal|gal3X|Allele_2
GATG
>Contig20916_GA36A|gal|gal3XX|Allele_1
GAAG
>Contig20916_GA36A|gal|gal3XX|Allele_2
GAAG
>Contig20916_GA36A|edu|edu47X|Allele_1
AGAA
>Contig20916_GA36A|edu|edu47X|Allele_2
AGAA
>Contig20916_GA36A|edu|edu24X|Allele_1
AGAA
>Contig20916_GA36A|edu|edu24X|Allele_2
GGAA
>Contig21060_GA36A|tro|tro11X|Allele_1
ATTAGTAG
>Contig21060_GA36A|tro|tro11X|Allele_2
ATTAGTAG
>Contig21060_GA36A|tro|tro2X|Allele_1
ATTAGTAG
>Contig21060_GA36A|tro|tro2X|Allele_2
ATTAGTAG
>Contig21060_GA36A|gal|gal3X|Allele_1
ACCAGAAG
>Contig21060_GA36A|gal|gal3X|Allele_2
ATTAGTGG
>Contig21060_GA36A|gal|gal3XX|Allele_1
ATTAATAG
>Contig21060_GA36A|gal|gal3XX|Allele_2
ATTGGTGG
>Contig21060_GA36A|edu|edu47X|Allele_1
ATTAGTAA
>Contig21060_GA36A|edu|edu47X|Allele_2
TTTGGTAG
>Contig21060_GA36A|edu|edu24X|Allele_1
ATTAGTAA
>Contig21060_GA36A|edu|edu24X|Allele_2
TTTAGTAG
>Contig21147_GA36B|tro|tro11X|Allele_1
CGA
>Contig21147_GA36B|tro|tro11X|Allele_2
CGA
>Contig21147_GA36B|tro|tro2X|Allele_1
CGA
>Contig21147_GA36B|tro|tro2X|Allele_2
CGA
>Contig21147_GA36B|gal|gal3X|Allele_1
CGA
>Contig21147_GA36B|gal|gal3X|Allele_2
TGA
>Contig21147_GA36B|gal|gal3XX|Allele_1
CGA
>Contig21147_GA36B|gal|gal3XX|Allele_2
CGA
>Contig21147_GA36B|edu|edu47X|Allele_1
CAA
>Contig21147_GA36B|edu|edu47X|Allele_2
CGT
>Contig21147_GA36B|edu|edu24X|Allele_1
CAA
>Contig21147_GA36B|edu|edu24X|Allele_2
CGA
>Contig21412_GA36C|tro|tro11X|Allele_1
CAATTACC
>Contig21412_GA36C|tro|tro11X|Allele_2
CAATTACC
>Contig21412_GA36C|tro|tro2X|Allele_1
CAATTACC
>Contig21412_GA36C|tro|tro2X|Allele_2
CAATTACC
>Contig21412_GA36C|gal|gal3X|Allele_1
TACCCACT
>Contig21412_GA36C|gal|gal3X|Allele_2
TACCTACT
>Contig21412_GA36C|gal|gal3XX|Allele_1
TACCTACT
>Contig21412_GA36C|gal|gal3XX|Allele_2
TACCTACT
>Contig21412_GA36C|edu|edu47X|Allele_1
CAATTACC
>Contig21412_GA36C|edu|edu47X|Allele_2
CAATTCTC
>Contig21412_GA36C|edu|edu24X|Allele_1
CAACTACC
>Contig21412_GA36C|edu|edu24X|Allele_2
CTATTACC
>Contig21437_GA36B|tro|tro11X|Allele_1
ACGGTGAAAGG
>Contig21437_GA36B|tro|tro11X|Allele_2
ACGGTGAAAGG
>Contig21437_GA36B|tro|tro2X|Allele_1
ACGGTGAAAGG
>Contig21437_GA36B|tro|tro2X|Allele_2
ACGGTGAAAGG
>Contig21437_GA36B|gal|gal3X|Allele_1
GCGGTGAAAGA
>Contig21437_GA36B|gal|gal3X|Allele_2
GCGGTGAAAGG
>Contig21437_GA36B|gal|gal3XX|Allele_1
ACGGTAAAAGA
>Contig21437_GA36B|gal|gal3XX|Allele_2
GCGGTGGAAGA
>Contig21437_GA36B|edu|edu47X|Allele_1
GCCAAGAAAGA
>Contig21437_GA36B|edu|edu47X|Allele_2
GCCGTGAAGGA
>Contig21437_GA36B|edu|edu24X|Allele_1
GCCGTGAAAAA
>Contig21437_GA36B|edu|edu24X|Allele_2
GTGGTGAGGGA
>Contig22222_GA36A|tro|tro11X|Allele_1
ATCA
>Contig22222_GA36A|tro|tro11X|Allele_2
ATCA
>Contig22222_GA36A|tro|tro2X|Allele_1
ATCA
>Contig22222_GA36A|tro|tro2X|Allele_2
ATCA
>Contig22222_GA36A|gal|gal3X|Allele_1
AACA
>Contig22222_GA36A|gal|gal3X|Allele_2
GAGA
>Contig22222_GA36A|gal|gal3XX|Allele_1
AAGA
>Contig22222_GA36A|gal|gal3XX|Allele_2
GAGA
>Contig22222_GA36A|edu|edu47X|Allele_1
ATCA
>Contig22222_GA36A|edu|edu47X|Allele_2
ATCA
>Contig22222_GA36A|edu|edu24X|Allele_1
ATCA
>Contig22222_GA36A|edu|edu24X|Allele_2
ATCG
>Contig22562_GA36B|tro|tro11X|Allele_1
GTTTTACG
>Contig22562_GA36B|tro|tro11X|Allele_2
GTTTTACG
>Contig22562_GA36B|tro|tro2X|Allele_1
GTTTTGCG
>Contig22562_GA36B|tro|tro2X|Allele_2
GTTTTGCG
>Contig22562_GA36B|gal|gal3X|Allele_1
ATTCTATG
>Contig22562_GA36B|gal|gal3X|Allele_2
GTTTTGTG
>Contig22562_GA36B|gal|gal3XX|Allele_1
GCATTGCA
>Contig22562_GA36B|gal|gal3XX|Allele_2
GTTTTGTG
>Contig22562_GA36B|edu|edu47X|Allele_1
GCTTTGTG
>Contig22562_GA36B|edu|edu47X|Allele_2
GCTTTGTG
>Contig22562_GA36B|edu|edu24X|Allele_1
GCTTAGTG
>Contig22562_GA36B|edu|edu24X|Allele_2
GCTTTGTG
>Contig22773_GA36C|tro|tro11X|Allele_1
TTCCCTGAG
>Contig22773_GA36C|tro|tro11X|Allele_2
TTCCCTGAG
>Contig22773_GA36C|tro|tro2X|Allele_1
TTCCCTGAG
>Contig22773_GA36C|tro|tro2X|Allele_2
TTCGCTGAG
>Contig22773_GA36C|gal|gal3X|Allele_1
TTCCCTGAA
>Contig22773_GA36C|gal|gal3X|Allele_2
TTTGTTGAA
>Contig22773_GA36C|gal|gal3XX|Allele_1
CCTGCTGAA
>Contig22773_GA36C|gal|gal3XX|Allele_2
TTTGCTGAA
>Contig22773_GA36C|edu|edu47X|Allele_1
TTTGCTGAA
>Contig22773_GA36C|edu|edu47X|Allele_2
TTTGCTGGA
>Contig22773_GA36C|edu|edu24X|Allele_1
TTTGCCAAA
>Contig22773_GA36C|edu|edu24X|Allele_2
TTTGCTGAG
>Contig22811_GA36C|tro|tro11X|Allele_1
CCA
>Contig22811_GA36C|tro|tro11X|Allele_2
CCA
>Contig22811_GA36C|tro|tro2X|Allele_1
CCA
>Contig22811_GA36C|tro|tro2X|Allele_2
CCA
>Contig22811_GA36C|gal|gal3X|Allele_1
CCA
>Contig22811_GA36C|gal|gal3X|Allele_2
CCA
>Contig22811_GA36C|gal|gal3XX|Allele_1
CAA
>Contig22811_GA36C|gal|gal3XX|Allele_2
CCA
>Contig22811_GA36C|edu|edu47X|Allele_1
CCA
>Contig22811_GA36C|edu|edu47X|Allele_2
TCA
>Contig22811_GA36C|edu|edu24X|Allele_1
CCA
>Contig22811_GA36C|edu|edu24X|Allele_2
CCC
>Contig2306_GA36C|tro|tro11X|Allele_1
ACGAG
>Contig2306_GA36C|tro|tro11X|Allele_2
ACGAG
>Contig2306_GA36C|tro|tro2X|Allele_1
ACGAG
>Contig2306_GA36C|tro|tro2X|Allele_2
ACGAG
>Contig2306_GA36C|gal|gal3X|Allele_1
ACAAG
>Contig2306_GA36C|gal|gal3X|Allele_2
ACGAG
>Contig2306_GA36C|gal|gal3XX|Allele_1
ACGAG
>Contig2306_GA36C|gal|gal3XX|Allele_2
GCGAG
>Contig2306_GA36C|edu|edu47X|Allele_1
ACGAG
>Contig2306_GA36C|edu|edu47X|Allele_2
ATGAG
>Contig2306_GA36C|edu|edu24X|Allele_1
ACGAA
>Contig2306_GA36C|edu|edu24X|Allele_2
ACGGG
>Contig23079_GA36D|tro|tro11X|Allele_1
GG
>Contig23079_GA36D|tro|tro11X|Allele_2
GG
>Contig23079_GA36D|tro|tro2X|Allele_1
GG
>Contig23079_GA36D|tro|tro2X|Allele_2
GG
>Contig23079_GA36D|gal|gal3X|Allele_1
AG
>Contig23079_GA36D|gal|gal3X|Allele_2
GG
>Contig23079_GA36D|gal|gal3XX|Allele_1
GA
>Contig23079_GA36D|gal|gal3XX|Allele_2
GG
>Contig23079_GA36D|edu|edu47X|Allele_1
GG
>Contig23079_GA36D|edu|edu47X|Allele_2
GG
>Contig23079_GA36D|edu|edu24X|Allele_1
GG
>Contig23079_GA36D|edu|edu24X|Allele_2
GG
>Contig23096_GA36H|tro|tro11X|Allele_1
GCGATTA
>Contig23096_GA36H|tro|tro11X|Allele_2
GCGATTA
>Contig23096_GA36H|tro|tro2X|Allele_1
AAAATTA
>Contig23096_GA36H|tro|tro2X|Allele_2
GCGATTA
>Contig23096_GA36H|gal|gal3X|Allele_1
AAAATTG
>Contig23096_GA36H|gal|gal3X|Allele_2
AAAATTG
>Contig23096_GA36H|gal|gal3XX|Allele_1
AAAACTA
>Contig23096_GA36H|gal|gal3XX|Allele_2
GCGATTG
>Contig23096_GA36H|edu|edu47X|Allele_1
AAAATAA
>Contig23096_GA36H|edu|edu47X|Allele_2
AAAATTA
>Contig23096_GA36H|edu|edu24X|Allele_1
AAAATTA
>Contig23096_GA36H|edu|edu24X|Allele_2
AAAGTTA
>Contig23254_GA36A|tro|tro11X|Allele_1
TGTTG
>Contig23254_GA36A|tro|tro11X|Allele_2
TGTTG
>Contig23254_GA36A|tro|tro2X|Allele_1
TGTTG
>Contig23254_GA36A|tro|tro2X|Allele_2
TGTTG
>Contig23254_GA36A|gal|gal3X|Allele_1
CATCA
>Contig23254_GA36A|gal|gal3X|Allele_2
CATCA
>Contig23254_GA36A|gal|gal3XX|Allele_1
CACCA
>Contig23254_GA36A|gal|gal3XX|Allele_2
TGTTA
>Contig23254_GA36A|edu|edu47X|Allele_1
TGCTA
>Contig23254_GA36A|edu|edu47X|Allele_2
TGCTG
>Contig23254_GA36A|edu|edu24X|Allele_1
TGCTA
>Contig23254_GA36A|edu|edu24X|Allele_2
TGCTA
>Contig23393_GA36D|tro|tro11X|Allele_1
CATTCGATTTTCCCCACCTTCCAA
>Contig23393_GA36D|tro|tro11X|Allele_2
CATTTGATTTTGCCCACCTTCCGA
>Contig23393_GA36D|tro|tro2X|Allele_1
CATTCGATTTTCCCCACCTCCCAA
>Contig23393_GA36D|tro|tro2X|Allele_2
CATTCGATTTTGCCCACCTTCCAA
>Contig23393_GA36D|gal|gal3X|Allele_1
CACTCGATTTACCCCGCCATCCAC
>Contig23393_GA36D|gal|gal3X|Allele_2
CCCTCGATTTTCCCCGCTTTCTAC
>Contig23393_GA36D|gal|gal3XX|Allele_1
CACTCGATTTTCCCCGCCTTCCAA
>Contig23393_GA36D|gal|gal3XX|Allele_2
TACTCGATTTTCCCCGCCTTCCGC
>Contig23393_GA36D|edu|edu47X|Allele_1
CATTTAAACTTCCCCACCTCCCAA
>Contig23393_GA36D|edu|edu47X|Allele_2
CATTTGTTTTTCTTTACTTTCCGA
>Contig23393_GA36D|edu|edu24X|Allele_1
CATCCGATTCTCCCCAACTTCCAA
>Contig23393_GA36D|edu|edu24X|Allele_2
CATTTGATTTTGTCCGCCTTTCGA
>Contig23523_GA36H|tro|tro11X|Allele_1
GCCACAACTCTCG
>Contig23523_GA36H|tro|tro11X|Allele_2
GCCACAACTCTCG
>Contig23523_GA36H|tro|tro2X|Allele_1
GCCACAACTCTCG
>Contig23523_GA36H|tro|tro2X|Allele_2
GCCACAACTCTCG
>Contig23523_GA36H|gal|gal3X|Allele_1
GCCACAACTCTCG
>Contig23523_GA36H|gal|gal3X|Allele_2
GCCACAACTCTCG
>Contig23523_GA36H|gal|gal3XX|Allele_1
GTCGCACTTTACA
>Contig23523_GA36H|gal|gal3XX|Allele_2
GTCGCACTTTACG
>Contig23523_GA36H|edu|edu47X|Allele_1
GCCACAACTCTCG
>Contig23523_GA36H|edu|edu47X|Allele_2
GCCACAACTCTGG
>Contig23523_GA36H|edu|edu24X|Allele_1
ACCACAACCCTCG
>Contig23523_GA36H|edu|edu24X|Allele_2
GCTATGACTCTGG
>Contig23526_GA36A|tro|tro11X|Allele_1
CCG
>Contig23526_GA36A|tro|tro11X|Allele_2
CCG
>Contig23526_GA36A|tro|tro2X|Allele_1
CCG
>Contig23526_GA36A|tro|tro2X|Allele_2
CCG
>Contig23526_GA36A|gal|gal3X|Allele_1
CCG
>Contig23526_GA36A|gal|gal3X|Allele_2
CCG
>Contig23526_GA36A|gal|gal3XX|Allele_1
CCG
>Contig23526_GA36A|gal|gal3XX|Allele_2
CCG
>Contig23526_GA36A|edu|edu47X|Allele_1
CCA
>Contig23526_GA36A|edu|edu47X|Allele_2
CCG
>Contig23526_GA36A|edu|edu24X|Allele_1
AAG
>Contig23526_GA36A|edu|edu24X|Allele_2
CCG
>Contig23568_GA36D|tro|tro11X|Allele_1
GCAACG
>Contig23568_GA36D|tro|tro11X|Allele_2
GCAACG
>Contig23568_GA36D|tro|tro2X|Allele_1
GCAACG
>Contig23568_GA36D|tro|tro2X|Allele_2
GCAACG
>Contig23568_GA36D|gal|gal3X|Allele_1
ACAAAG
>Contig23568_GA36D|gal|gal3X|Allele_2
GCTACG
>Contig23568_GA36D|gal|gal3XX|Allele_1
ACAACA
>Contig23568_GA36D|gal|gal3XX|Allele_2
ATAACG
>Contig23568_GA36D|edu|edu47X|Allele_1
ACAACG
>Contig23568_GA36D|edu|edu47X|Allele_2
ACAACG
>Contig23568_GA36D|edu|edu24X|Allele_1
ACAAAG
>Contig23568_GA36D|edu|edu24X|Allele_2
ACATCG
>Contig23582_GA36B|tro|tro11X|Allele_1
AG
>Contig23582_GA36B|tro|tro11X|Allele_2
AG
>Contig23582_GA36B|tro|tro2X|Allele_1
AG
>Contig23582_GA36B|tro|tro2X|Allele_2
AG
>Contig23582_GA36B|gal|gal3X|Allele_1
AG
>Contig23582_GA36B|gal|gal3X|Allele_2
AG
>Contig23582_GA36B|gal|gal3XX|Allele_1
AG
>Contig23582_GA36B|gal|gal3XX|Allele_2
AG
>Contig23582_GA36B|edu|edu47X|Allele_1
AA
>Contig23582_GA36B|edu|edu47X|Allele_2
AG
>Contig23582_GA36B|edu|edu24X|Allele_1
AG
>Contig23582_GA36B|edu|edu24X|Allele_2
CG
>Contig23612_GA36D|tro|tro11X|Allele_1
TG
>Contig23612_GA36D|tro|tro11X|Allele_2
TG
>Contig23612_GA36D|tro|tro2X|Allele_1
TG
>Contig23612_GA36D|tro|tro2X|Allele_2
TG
>Contig23612_GA36D|gal|gal3X|Allele_1
TA
>Contig23612_GA36D|gal|gal3X|Allele_2
TG
>Contig23612_GA36D|gal|gal3XX|Allele_1
TG
>Contig23612_GA36D|gal|gal3XX|Allele_2
TG
>Contig23612_GA36D|edu|edu47X|Allele_1
TG
>Contig23612_GA36D|edu|edu47X|Allele_2
TG
>Contig23612_GA36D|edu|edu24X|Allele_1
CG
>Contig23612_GA36D|edu|edu24X|Allele_2
TG
>Contig2388_GA36A|tro|tro11X|Allele_1
CCTCC
>Contig2388_GA36A|tro|tro11X|Allele_2
CCTCC
>Contig2388_GA36A|tro|tro2X|Allele_1
CCTCC
>Contig2388_GA36A|tro|tro2X|Allele_2
CCTCC
>Contig2388_GA36A|gal|gal3X|Allele_1
TCCCC
>Contig2388_GA36A|gal|gal3X|Allele_2
TCCCC
>Contig2388_GA36A|gal|gal3XX|Allele_1
TCCCC
>Contig2388_GA36A|gal|gal3XX|Allele_2
TCCCT
>Contig2388_GA36A|edu|edu47X|Allele_1
TCCCC
>Contig2388_GA36A|edu|edu47X|Allele_2
TTCCC
>Contig2388_GA36A|edu|edu24X|Allele_1
CCCCC
>Contig2388_GA36A|edu|edu24X|Allele_2
TCTTT
>Contig23939_GA36C|tro|tro11X|Allele_1
AGA
>Contig23939_GA36C|tro|tro11X|Allele_2
AGA
>Contig23939_GA36C|tro|tro2X|Allele_1
AAA
>Contig23939_GA36C|tro|tro2X|Allele_2
AGA
>Contig23939_GA36C|gal|gal3X|Allele_1
AGA
>Contig23939_GA36C|gal|gal3X|Allele_2
AGA
>Contig23939_GA36C|gal|gal3XX|Allele_1
AAA
>Contig23939_GA36C|gal|gal3XX|Allele_2
AGG
>Contig23939_GA36C|edu|edu47X|Allele_1
AAA
>Contig23939_GA36C|edu|edu47X|Allele_2
AAG
>Contig23939_GA36C|edu|edu24X|Allele_1
AGA
>Contig23939_GA36C|edu|edu24X|Allele_2
TGA
>Contig2397_GA36A|tro|tro11X|Allele_1
CCTCAT
>Contig2397_GA36A|tro|tro11X|Allele_2
CCTCAT
>Contig2397_GA36A|tro|tro2X|Allele_1
CCTCAT
>Contig2397_GA36A|tro|tro2X|Allele_2
CCTCAT
>Contig2397_GA36A|gal|gal3X|Allele_1
CCTCAT
>Contig2397_GA36A|gal|gal3X|Allele_2
CTTTGT
>Contig2397_GA36A|gal|gal3XX|Allele_1
CCACAT
>Contig2397_GA36A|gal|gal3XX|Allele_2
CCTTAT
>Contig2397_GA36A|edu|edu47X|Allele_1
CCTTAT
>Contig2397_GA36A|edu|edu47X|Allele_2
CCTTAT
>Contig2397_GA36A|edu|edu24X|Allele_1
CCTTAC
>Contig2397_GA36A|edu|edu24X|Allele_2
TCTTAT
>Contig24130_GA36B|tro|tro11X|Allele_1
GATAACTGCG
>Contig24130_GA36B|tro|tro11X|Allele_2
GATAACTGTG
>Contig24130_GA36B|tro|tro2X|Allele_1
GATAACTGCG
>Contig24130_GA36B|tro|tro2X|Allele_2
GATGACTGTG
>Contig24130_GA36B|gal|gal3X|Allele_1
AATAACTGCA
>Contig24130_GA36B|gal|gal3X|Allele_2
GATGATTGCA
>Contig24130_GA36B|gal|gal3XX|Allele_1
AATAACTCCA
>Contig24130_GA36B|gal|gal3XX|Allele_2
GATGACTGCA
>Contig24130_GA36B|edu|edu47X|Allele_1
GACGACCGTG
>Contig24130_GA36B|edu|edu47X|Allele_2
GGTGTCTGTG
>Contig24130_GA36B|edu|edu24X|Allele_1
GACGACTGTG
>Contig24130_GA36B|edu|edu24X|Allele_2
GACGACTGTG
>Contig24427_GA36B|tro|tro11X|Allele_1
CCTA
>Contig24427_GA36B|tro|tro11X|Allele_2
CTTA
>Contig24427_GA36B|tro|tro2X|Allele_1
CCTA
>Contig24427_GA36B|tro|tro2X|Allele_2
CTTA
>Contig24427_GA36B|gal|gal3X|Allele_1
CCTA
>Contig24427_GA36B|gal|gal3X|Allele_2
CTTG
>Contig24427_GA36B|gal|gal3XX|Allele_1
CCCA
>Contig24427_GA36B|gal|gal3XX|Allele_2
CTTG
>Contig24427_GA36B|edu|edu47X|Allele_1
CTCA
>Contig24427_GA36B|edu|edu47X|Allele_2
TTTA
>Contig24427_GA36B|edu|edu24X|Allele_1
CTTA
>Contig24427_GA36B|edu|edu24X|Allele_2
TTTA
>Contig25236_GA36A|tro|tro11X|Allele_1
GGAC
>Contig25236_GA36A|tro|tro11X|Allele_2
GGAC
>Contig25236_GA36A|tro|tro2X|Allele_1
GGAC
>Contig25236_GA36A|tro|tro2X|Allele_2
GGAC
>Contig25236_GA36A|gal|gal3X|Allele_1
GGAA
>Contig25236_GA36A|gal|gal3X|Allele_2
GGGC
>Contig25236_GA36A|gal|gal3XX|Allele_1
AGAC
>Contig25236_GA36A|gal|gal3XX|Allele_2
GGAC
>Contig25236_GA36A|edu|edu47X|Allele_1
GAAC
>Contig25236_GA36A|edu|edu47X|Allele_2
GGAC
>Contig25236_GA36A|edu|edu24X|Allele_1
GGAC
>Contig25236_GA36A|edu|edu24X|Allele_2
GGAC
>Contig25455_GA36D|tro|tro11X|Allele_1
CCCCCAC
>Contig25455_GA36D|tro|tro11X|Allele_2
TCCCCGC
>Contig25455_GA36D|tro|tro2X|Allele_1
CCCCCAC
>Contig25455_GA36D|tro|tro2X|Allele_2
CCCCCGC
>Contig25455_GA36D|gal|gal3X|Allele_1
CCTCCAC
>Contig25455_GA36D|gal|gal3X|Allele_2
CCTCCAC
>Contig25455_GA36D|gal|gal3XX|Allele_1
CCCCCAC
>Contig25455_GA36D|gal|gal3XX|Allele_2
TCTCTAC
>Contig25455_GA36D|edu|edu47X|Allele_1
TCCCTAC
>Contig25455_GA36D|edu|edu47X|Allele_2
TCCCTAT
>Contig25455_GA36D|edu|edu24X|Allele_1
CCCCTAC
>Contig25455_GA36D|edu|edu24X|Allele_2
TTCTTGC
>Contig25563_GA36H|tro|tro11X|Allele_1
TTATTCACCCGAATAAAAGACCTGCCGTACGAA
>Contig25563_GA36H|tro|tro11X|Allele_2
TTGTTCGTCTGGATATTAGCTGTGTCGTCCGAA
>Contig25563_GA36H|tro|tro2X|Allele_1
TTACTCGCCTGAATAATAAACCCGTCATCCGAA
>Contig25563_GA36H|tro|tro2X|Allele_2
TTATTCGCCTGGATAATGGATCTGTCGTCCGAA
>Contig25563_GA36H|gal|gal3X|Allele_1
ATATCCGCCCGGATATAGGCCGTACCGTACAAA
>Contig25563_GA36H|gal|gal3X|Allele_2
TTATTCGCCCGGATATAGGCCGTGCCGTACAAC
>Contig25563_GA36H|gal|gal3XX|Allele_1
ATATTTACCCAGACATAGACCGTACCGTACAAA
>Contig25563_GA36H|gal|gal3XX|Allele_2
TTATTTGCCCAGACATTGGCCGTGCCGTATAAA
>Contig25563_GA36H|edu|edu47X|Allele_1
TTACTCACCTGAATAAAAAACCCGCCACACAAA
>Contig25563_GA36H|edu|edu47X|Allele_2
TTGTTCGCTTGGTTTTTGGCTGTGTTGTCCGTA
>Contig25563_GA36H|edu|edu24X|Allele_1
AAATTTACCCAGACATAGGCCGTGCCGTACAAA
>Contig25563_GA36H|edu|edu24X|Allele_2
TTATTTGTCTGGATATAGGCCGTGCCGTACAAA
>Contig25666_GA36D|tro|tro11X|Allele_1
ACTCGGGCATTCTGAGTGA
>Contig25666_GA36D|tro|tro11X|Allele_2
ACTCGGGCATTCTGAGTGA
>Contig25666_GA36D|tro|tro2X|Allele_1
ACTCGGGCATTCTGAGTGA
>Contig25666_GA36D|tro|tro2X|Allele_2
ACTCGGGCATTCTGAGTGA
>Contig25666_GA36D|gal|gal3X|Allele_1
AATTAGTCATCTCGAGTGA
>Contig25666_GA36D|gal|gal3X|Allele_2
TATTAGTTATCTCGAGTGA
>Contig25666_GA36D|gal|gal3XX|Allele_1
ACCCGGGCACCCTAAGTAG
>Contig25666_GA36D|gal|gal3XX|Allele_2
ACTCGGGCCTTCTGAGTGG
>Contig25666_GA36D|edu|edu47X|Allele_1
AATCAGGCACCCTGAAGGA
>Contig25666_GA36D|edu|edu47X|Allele_2
ACTTGTTCCTTCTGAGTGG
>Contig25666_GA36D|edu|edu24X|Allele_1
ACTCGGGCACCCTGAGTGG
>Contig25666_GA36D|edu|edu24X|Allele_2
ACTCGGGCCTTCTGGGTGG
>Contig25669_GA36B|tro|tro11X|Allele_1
TT
>Contig25669_GA36B|tro|tro11X|Allele_2
TT
>Contig25669_GA36B|tro|tro2X|Allele_1
TC
>Contig25669_GA36B|tro|tro2X|Allele_2
TT
>Contig25669_GA36B|gal|gal3X|Allele_1
TC
>Contig25669_GA36B|gal|gal3X|Allele_2
TC
>Contig25669_GA36B|gal|gal3XX|Allele_1
TT
>Contig25669_GA36B|gal|gal3XX|Allele_2
TT
>Contig25669_GA36B|edu|edu47X|Allele_1
CT
>Contig25669_GA36B|edu|edu47X|Allele_2
TT
>Contig25669_GA36B|edu|edu24X|Allele_1
TT
>Contig25669_GA36B|edu|edu24X|Allele_2
TT
>Contig25817_GA36H|tro|tro11X|Allele_1
CTACTCAAC
>Contig25817_GA36H|tro|tro11X|Allele_2
CTACTCTAT
>Contig25817_GA36H|tro|tro2X|Allele_1
CTACTCAAT
>Contig25817_GA36H|tro|tro2X|Allele_2
CTACTCAAT
>Contig25817_GA36H|gal|gal3X|Allele_1
CCACTCTAC
>Contig25817_GA36H|gal|gal3X|Allele_2
CCACTCTAC
>Contig25817_GA36H|gal|gal3XX|Allele_1
CTACTCAAC
>Contig25817_GA36H|gal|gal3XX|Allele_2
TTGCTCTGT
>Contig25817_GA36H|edu|edu47X|Allele_1
CCACTCAAC
>Contig25817_GA36H|edu|edu47X|Allele_2
CTACTTTAT
>Contig25817_GA36H|edu|edu24X|Allele_1
CCACGCAAC
>Contig25817_GA36H|edu|edu24X|Allele_2
CTATTCTAT
>Contig25957_GA36D|tro|tro11X|Allele_1
CAACTGTTCGGC
>Contig25957_GA36D|tro|tro11X|Allele_2
TTGCTGTTTGGC
>Contig25957_GA36D|tro|tro2X|Allele_1
CAACTGTTCGGC
>Contig25957_GA36D|tro|tro2X|Allele_2
TTGCTGTTTGGC
>Contig25957_GA36D|gal|gal3X|Allele_1
TAGCTACTCCGT
>Contig25957_GA36D|gal|gal3X|Allele_2
TAGCTACTCCGT
>Contig25957_GA36D|gal|gal3XX|Allele_1
TAGCTACTCCGT
>Contig25957_GA36D|gal|gal3XX|Allele_2
TAGCTACTCCGT
>Contig25957_GA36D|edu|edu47X|Allele_1
TAACCACCCCGC
>Contig25957_GA36D|edu|edu47X|Allele_2
TTGTTGTTTGGT
>Contig25957_GA36D|edu|edu24X|Allele_1
CAGCTACTTCAC
>Contig25957_GA36D|edu|edu24X|Allele_2
TTGCTATTTGGT
>Contig25998_GA36B|tro|tro11X|Allele_1
AGGAGGGTCCAACTAAATG
>Contig25998_GA36B|tro|tro11X|Allele_2
AGGAGGGTCCGGCTAAATG
>Contig25998_GA36B|tro|tro2X|Allele_1
AGGAGAGTCCAACCAAATG
>Contig25998_GA36B|tro|tro2X|Allele_2
AGGAGAGTCCAACCAAATG
>Contig25998_GA36B|gal|gal3X|Allele_1
AAGATGATTCAATTAAACG
>Contig25998_GA36B|gal|gal3X|Allele_2
AAGTTGATTCAGTTTACTG
>Contig25998_GA36B|gal|gal3XX|Allele_1
AAAATAACCCAATCAAATG
>Contig25998_GA36B|gal|gal3XX|Allele_2
GAGTTGGTTCAGTTTACTG
>Contig25998_GA36B|edu|edu47X|Allele_1
AAGAGAACCTGACTAAATA
>Contig25998_GA36B|edu|edu47X|Allele_2
AGGTTGGTCTGATTAGCTG
>Contig25998_GA36B|edu|edu24X|Allele_1
AAGAGGACCCAACTAGATG
>Contig25998_GA36B|edu|edu24X|Allele_2
AGGATGGTCTGATTAGATG
>Contig2609_GA36B|tro|tro11X|Allele_1
CACATTTGGACCA
>Contig2609_GA36B|tro|tro11X|Allele_2
CACATTTGGACCA
>Contig2609_GA36B|tro|tro2X|Allele_1
CACATTTGGACCA
>Contig2609_GA36B|tro|tro2X|Allele_2
CACATTTGGACCA
>Contig2609_GA36B|gal|gal3X|Allele_1
CACGCTTGAACCT
>Contig2609_GA36B|gal|gal3X|Allele_2
CACGCTTGAACCT
>Contig2609_GA36B|gal|gal3XX|Allele_1
CACGCTTGAACCT
>Contig2609_GA36B|gal|gal3XX|Allele_2
CACGCTTGAACCT
>Contig2609_GA36B|edu|edu47X|Allele_1
CACATTAAGAATA
>Contig2609_GA36B|edu|edu47X|Allele_2
TGCATTAAGGCTA
>Contig2609_GA36B|edu|edu24X|Allele_1
CACATCAAGGATA
>Contig2609_GA36B|edu|edu24X|Allele_2
CATATTTGGGCTA
>Contig2621_GA36D|tro|tro11X|Allele_1
TTT
>Contig2621_GA36D|tro|tro11X|Allele_2
TTT
>Contig2621_GA36D|tro|tro2X|Allele_1
TTT
>Contig2621_GA36D|tro|tro2X|Allele_2
TTT
>Contig2621_GA36D|gal|gal3X|Allele_1
TTT
>Contig2621_GA36D|gal|gal3X|Allele_2
TTT
>Contig2621_GA36D|gal|gal3XX|Allele_1
TTC
>Contig2621_GA36D|gal|gal3XX|Allele_2
TTT
>Contig2621_GA36D|edu|edu47X|Allele_1
TTT
>Contig2621_GA36D|edu|edu47X|Allele_2
TTT
>Contig2621_GA36D|edu|edu24X|Allele_1
CCT
>Contig2621_GA36D|edu|edu24X|Allele_2
TTT
>Contig26580_GA36B|tro|tro11X|Allele_1
AA
>Contig26580_GA36B|tro|tro11X|Allele_2
AA
>Contig26580_GA36B|tro|tro2X|Allele_1
AA
>Contig26580_GA36B|tro|tro2X|Allele_2
AA
>Contig26580_GA36B|gal|gal3X|Allele_1
AA
>Contig26580_GA36B|gal|gal3X|Allele_2
AA
>Contig26580_GA36B|gal|gal3XX|Allele_1
AA
>Contig26580_GA36B|gal|gal3XX|Allele_2
AA
>Contig26580_GA36B|edu|edu47X|Allele_1
AA
>Contig26580_GA36B|edu|edu47X|Allele_2
AA
>Contig26580_GA36B|edu|edu24X|Allele_1
AA
>Contig26580_GA36B|edu|edu24X|Allele_2
GG
>Contig26709_GA36B|tro|tro11X|Allele_1
TTCCCCCC
>Contig26709_GA36B|tro|tro11X|Allele_2
TTCCCCCC
>Contig26709_GA36B|tro|tro2X|Allele_1
TTCCCCCA
>Contig26709_GA36B|tro|tro2X|Allele_2
TTCCTCCC
>Contig26709_GA36B|gal|gal3X|Allele_1
TTCCCCCA
>Contig26709_GA36B|gal|gal3X|Allele_2
TTCCCCCA
>Contig26709_GA36B|gal|gal3XX|Allele_1
TTCCCCCC
>Contig26709_GA36B|gal|gal3XX|Allele_2
TTCCCCCC
>Contig26709_GA36B|edu|edu47X|Allele_1
ATCCCCCA
>Contig26709_GA36B|edu|edu47X|Allele_2
TTCCCTCA
>Contig26709_GA36B|edu|edu24X|Allele_1
TCCCCCCA
>Contig26709_GA36B|edu|edu24X|Allele_2
TTTTTTTA
>Contig27447_GA36B|tro|tro11X|Allele_1
TGATCTTGAGTGTCTCTC
>Contig27447_GA36B|tro|tro11X|Allele_2
TGATCTTGAGTGTCTCTC
>Contig27447_GA36B|tro|tro2X|Allele_1
TGATCTTGAGTGACTCTC
>Contig27447_GA36B|tro|tro2X|Allele_2
TGATCTTGAGTGTCTCTC
>Contig27447_GA36B|gal|gal3X|Allele_1
CAATCTTAGAAGAATTCT
>Contig27447_GA36B|gal|gal3X|Allele_2
TAGTCTTGGAAGAATTCT
>Contig27447_GA36B|gal|gal3XX|Allele_1
CGAATTAGAGTATCACTC
>Contig27447_GA36B|gal|gal3XX|Allele_2
CGAATTAGAGTATCACTC
>Contig27447_GA36B|edu|edu47X|Allele_1
TGAACGTAGAAGAATTCT
>Contig27447_GA36B|edu|edu47X|Allele_2
TGATCTTAGAAGTCTTCT
>Contig27447_GA36B|edu|edu24X|Allele_1
TGATCTTAGAAGAATTCT
>Contig27447_GA36B|edu|edu24X|Allele_2
TGATCTTAGAAGACTTCT
>Contig27467_GA36B|tro|tro11X|Allele_1
TTCCT
>Contig27467_GA36B|tro|tro11X|Allele_2
TTCCT
>Contig27467_GA36B|tro|tro2X|Allele_1
TTCCT
>Contig27467_GA36B|tro|tro2X|Allele_2
TTCCT
>Contig27467_GA36B|gal|gal3X|Allele_1
ATCCA
>Contig27467_GA36B|gal|gal3X|Allele_2
ATCCA
>Contig27467_GA36B|gal|gal3XX|Allele_1
TACCA
>Contig27467_GA36B|gal|gal3XX|Allele_2
TTTTT
>Contig27467_GA36B|edu|edu47X|Allele_1
TTTTT
>Contig27467_GA36B|edu|edu47X|Allele_2
TTTTT
>Contig27467_GA36B|edu|edu24X|Allele_1
TTCCT
>Contig27467_GA36B|edu|edu24X|Allele_2
TTCCT
>Contig27575_GA36D|tro|tro11X|Allele_1
CTG
>Contig27575_GA36D|tro|tro11X|Allele_2
TTG
>Contig27575_GA36D|tro|tro2X|Allele_1
CTG
>Contig27575_GA36D|tro|tro2X|Allele_2
CTG
>Contig27575_GA36D|gal|gal3X|Allele_1
TTC
>Contig27575_GA36D|gal|gal3X|Allele_2
TTC
>Contig27575_GA36D|gal|gal3XX|Allele_1
TTC
>Contig27575_GA36D|gal|gal3XX|Allele_2
TTC
>Contig27575_GA36D|edu|edu47X|Allele_1
CTC
>Contig27575_GA36D|edu|edu47X|Allele_2
TTC
>Contig27575_GA36D|edu|edu24X|Allele_1
CCC
>Contig27575_GA36D|edu|edu24X|Allele_2
TTG
>Contig27753_GA36B|tro|tro11X|Allele_1
CTATGTTTCCACAAAT
>Contig27753_GA36B|tro|tro11X|Allele_2
CTATGTTTCCACAAAT
>Contig27753_GA36B|tro|tro2X|Allele_1
CTATGTTTCCACAAAT
>Contig27753_GA36B|tro|tro2X|Allele_2
CTATGTTTCCACAAAT
>Contig27753_GA36B|gal|gal3X|Allele_1
CCAAGCTTCCACAAAT
>Contig27753_GA36B|gal|gal3X|Allele_2
CCATGTTTCCACAAGT
>Contig27753_GA36B|gal|gal3XX|Allele_1
CCATGTTTCCACAAGT
>Contig27753_GA36B|gal|gal3XX|Allele_2
CCATGTTTCTACAAGT
>Contig27753_GA36B|edu|edu47X|Allele_1
CCAAACTCCCACAAGT
>Contig27753_GA36B|edu|edu47X|Allele_2
CTGTGCTTCCACAGGT
>Contig27753_GA36B|edu|edu24X|Allele_1
CCAAGCCTCCAAAAAC
>Contig27753_GA36B|edu|edu24X|Allele_2
TTGTGCTTGCTCTAGT
>Contig27947_GA36A|tro|tro11X|Allele_1
AGAAAT
>Contig27947_GA36A|tro|tro11X|Allele_2
AGAAAT
>Contig27947_GA36A|tro|tro2X|Allele_1
AGAAAT
>Contig27947_GA36A|tro|tro2X|Allele_2
AGAAAT
>Contig27947_GA36A|gal|gal3X|Allele_1
AAATAT
>Contig27947_GA36A|gal|gal3X|Allele_2
AAATAT
>Contig27947_GA36A|gal|gal3XX|Allele_1
AGAAAT
>Contig27947_GA36A|gal|gal3XX|Allele_2
GGAAAT
>Contig27947_GA36A|edu|edu47X|Allele_1
AGAAAT
>Contig27947_GA36A|edu|edu47X|Allele_2
AGGAAT
>Contig27947_GA36A|edu|edu24X|Allele_1
AGAAAA
>Contig27947_GA36A|edu|edu24X|Allele_2
AGAAGT
>Contig28169_GA36A|tro|tro11X|Allele_1
AC
>Contig28169_GA36A|tro|tro11X|Allele_2
AC
>Contig28169_GA36A|tro|tro2X|Allele_1
AC
>Contig28169_GA36A|tro|tro2X|Allele_2
AC
>Contig28169_GA36A|gal|gal3X|Allele_1
AC
>Contig28169_GA36A|gal|gal3X|Allele_2
AT
>Contig28169_GA36A|gal|gal3XX|Allele_1
AC
>Contig28169_GA36A|gal|gal3XX|Allele_2
AC
>Contig28169_GA36A|edu|edu47X|Allele_1
AC
>Contig28169_GA36A|edu|edu47X|Allele_2
AC
>Contig28169_GA36A|edu|edu24X|Allele_1
AC
>Contig28169_GA36A|edu|edu24X|Allele_2
TC
>Contig28385_GA36A|tro|tro11X|Allele_1
AG
>Contig28385_GA36A|tro|tro11X|Allele_2
AG
>Contig28385_GA36A|tro|tro2X|Allele_1
AG
>Contig28385_GA36A|tro|tro2X|Allele_2
AG
>Contig28385_GA36A|gal|gal3X|Allele_1
AG
>Contig28385_GA36A|gal|gal3X|Allele_2
AG
>Contig28385_GA36A|gal|gal3XX|Allele_1
AA
>Contig28385_GA36A|gal|gal3XX|Allele_2
AG
>Contig28385_GA36A|edu|edu47X|Allele_1
AG
>Contig28385_GA36A|edu|edu47X|Allele_2
GG
>Contig28385_GA36A|edu|edu24X|Allele_1
AG
>Contig28385_GA36A|edu|edu24X|Allele_2
AG
>Contig28632_GA36C|tro|tro11X|Allele_1
TAAACCCGAATATCCA
>Contig28632_GA36C|tro|tro11X|Allele_2
TAAACCCGAATATCCA
>Contig28632_GA36C|tro|tro2X|Allele_1
TAAACCCGAATATCCA
>Contig28632_GA36C|tro|tro2X|Allele_2
TAGATTCGAATCTCTA
>Contig28632_GA36C|gal|gal3X|Allele_1
AAAACCCGAAAACCCA
>Contig28632_GA36C|gal|gal3X|Allele_2
AAGTTCCGTGTCTCTA
>Contig28632_GA36C|gal|gal3XX|Allele_1
TAAACCCAAAAACCCA
>Contig28632_GA36C|gal|gal3XX|Allele_2
TTATTTCGAATCTCCA
>Contig28632_GA36C|edu|edu47X|Allele_1
TAAATTCGAATCTCCA
>Contig28632_GA36C|edu|edu47X|Allele_2
TTAATTCGAATCTTTA
>Contig28632_GA36C|edu|edu24X|Allele_1
TAAATTCGAATCTCCA
>Contig28632_GA36C|edu|edu24X|Allele_2
TAGATTTGAATCTCCG
>Contig28709_GA36D|tro|tro11X|Allele_1
TGGCAC
>Contig28709_GA36D|tro|tro11X|Allele_2
TGGCAC
>Contig28709_GA36D|tro|tro2X|Allele_1
TGACAC
>Contig28709_GA36D|tro|tro2X|Allele_2
TGGCAC
>Contig28709_GA36D|gal|gal3X|Allele_1
TAGCAC
>Contig28709_GA36D|gal|gal3X|Allele_2
TGGTCT
>Contig28709_GA36D|gal|gal3XX|Allele_1
TAGCAC
>Contig28709_GA36D|gal|gal3XX|Allele_2
TGGCCC
>Contig28709_GA36D|edu|edu47X|Allele_1
GAGCAC
>Contig28709_GA36D|edu|edu47X|Allele_2
TAGCAC
>Contig28709_GA36D|edu|edu24X|Allele_1
TGACAC
>Contig28709_GA36D|edu|edu24X|Allele_2
TGGCCC
>Contig2875_GA36B|tro|tro11X|Allele_1
CTATACGACCCGCCAA
>Contig2875_GA36B|tro|tro11X|Allele_2
CTATATGGCCTGCCTA
>Contig2875_GA36B|tro|tro2X|Allele_1
CTATACGACCCGCCAA
>Contig2875_GA36B|tro|tro2X|Allele_2
CTATATGGCCTGCCAA
>Contig2875_GA36B|gal|gal3X|Allele_1
CCATACGACCCGCCAA
>Contig2875_GA36B|gal|gal3X|Allele_2
TTATATGGCCTGCTTG
>Contig2875_GA36B|gal|gal3XX|Allele_1
CTATATAGCCCGCCAA
>Contig2875_GA36B|gal|gal3XX|Allele_2
CTATATGGTCCGCCAA
>Contig2875_GA36B|edu|edu47X|Allele_1
CTACATGGCCCACCAA
>Contig2875_GA36B|edu|edu47X|Allele_2
CTATGTGGCTCGCCAA
>Contig2875_GA36B|edu|edu24X|Allele_1
CTACATGGCCCGCCAA
>Contig2875_GA36B|edu|edu24X|Allele_2
CTTTATGGCCCGTCAA
>Contig28925_GA36D|tro|tro11X|Allele_1
AT
>Contig28925_GA36D|tro|tro11X|Allele_2
AT
>Contig28925_GA36D|tro|tro2X|Allele_1
AT
>Contig28925_GA36D|tro|tro2X|Allele_2
AT
>Contig28925_GA36D|gal|gal3X|Allele_1
AT
>Contig28925_GA36D|gal|gal3X|Allele_2
AT
>Contig28925_GA36D|gal|gal3XX|Allele_1
AC
>Contig28925_GA36D|gal|gal3XX|Allele_2
AT
>Contig28925_GA36D|edu|edu47X|Allele_1
AT
>Contig28925_GA36D|edu|edu47X|Allele_2
AT
>Contig28925_GA36D|edu|edu24X|Allele_1
AT
>Contig28925_GA36D|edu|edu24X|Allele_2
GT
>Contig29510_GA36D|tro|tro11X|Allele_1
CACACCC
>Contig29510_GA36D|tro|tro11X|Allele_2
CGTTCCT
>Contig29510_GA36D|tro|tro2X|Allele_1
CACACCC
>Contig29510_GA36D|tro|tro2X|Allele_2
TATTCCC
>Contig29510_GA36D|gal|gal3X|Allele_1
CACACCC
>Contig29510_GA36D|gal|gal3X|Allele_2
TATTCTT
>Contig29510_GA36D|gal|gal3XX|Allele_1
CACACCC
>Contig29510_GA36D|gal|gal3XX|Allele_2
TACATTT
>Contig29510_GA36D|edu|edu47X|Allele_1
CACACCC
>Contig29510_GA36D|edu|edu47X|Allele_2
CGCATCC
>Contig29510_GA36D|edu|edu24X|Allele_1
CACACCC
>Contig29510_GA36D|edu|edu24X|Allele_2
CACATCC
>Contig29622_GA36D|tro|tro11X|Allele_1
CA
>Contig29622_GA36D|tro|tro11X|Allele_2
CA
>Contig29622_GA36D|tro|tro2X|Allele_1
CA
>Contig29622_GA36D|tro|tro2X|Allele_2
CA
>Contig29622_GA36D|gal|gal3X|Allele_1
CA
>Contig29622_GA36D|gal|gal3X|Allele_2
TG
>Contig29622_GA36D|gal|gal3XX|Allele_1
TA
>Contig29622_GA36D|gal|gal3XX|Allele_2
TA
>Contig29622_GA36D|edu|edu47X|Allele_1
CA
>Contig29622_GA36D|edu|edu47X|Allele_2
CA
>Contig29622_GA36D|edu|edu24X|Allele_1
CA
>Contig29622_GA36D|edu|edu24X|Allele_2
CA
>Contig29677_GA36B|tro|tro11X|Allele_1
CCACGCAATAAA
>Contig29677_GA36B|tro|tro11X|Allele_2
TCATGCAATAAA
>Contig29677_GA36B|tro|tro2X|Allele_1
CCATGCAATAAA
>Contig29677_GA36B|tro|tro2X|Allele_2
CCATGCAATAAA
>Contig29677_GA36B|gal|gal3X|Allele_1
CCGCGCAATAAA
>Contig29677_GA36B|gal|gal3X|Allele_2
CCGCGCAATTAA
>Contig29677_GA36B|gal|gal3XX|Allele_1
TCACGCAATAAA
>Contig29677_GA36B|gal|gal3XX|Allele_2
TCACTCAATAAA
>Contig29677_GA36B|edu|edu47X|Allele_1
TCACGCAATAAA
>Contig29677_GA36B|edu|edu47X|Allele_2
TTACGTTTTATT
>Contig29677_GA36B|edu|edu24X|Allele_1
TCACGCAACAAA
>Contig29677_GA36B|edu|edu24X|Allele_2
TCATGCAATAAA
>Contig29710_GA36B|tro|tro11X|Allele_1
GCCACTCCCAGGGA
>Contig29710_GA36B|tro|tro11X|Allele_2
GTCACTCCCAGGGA
>Contig29710_GA36B|tro|tro2X|Allele_1
GCCACTCCCAGGGA
>Contig29710_GA36B|tro|tro2X|Allele_2
GTCACTCCCAGGGA
>Contig29710_GA36B|gal|gal3X|Allele_1
ATCAACCCCAGGAA
>Contig29710_GA36B|gal|gal3X|Allele_2
GTCACTCCTAGGAA
>Contig29710_GA36B|gal|gal3XX|Allele_1
GTCACTCCCAGGAA
>Contig29710_GA36B|gal|gal3XX|Allele_2
GTCTCTCCCGGGGG
>Contig29710_GA36B|edu|edu47X|Allele_1
GTCACTCCCAGGAG
>Contig29710_GA36B|edu|edu47X|Allele_2
GTCACTCTCGGGGG
>Contig29710_GA36B|edu|edu24X|Allele_1
GCCACTCCCAAAGA
>Contig29710_GA36B|edu|edu24X|Allele_2
GTTACTTCCAGGGG
>Contig29943_GA36A|tro|tro11X|Allele_1
CAAGCACCC
>Contig29943_GA36A|tro|tro11X|Allele_2
CAAGCACCC
>Contig29943_GA36A|tro|tro2X|Allele_1
CAAGCACCC
>Contig29943_GA36A|tro|tro2X|Allele_2
CAAGCACCC
>Contig29943_GA36A|gal|gal3X|Allele_1
TAAGCACCC
>Contig29943_GA36A|gal|gal3X|Allele_2
TAGGCGCCG
>Contig29943_GA36A|gal|gal3XX|Allele_1
TAAGCACCC
>Contig29943_GA36A|gal|gal3XX|Allele_2
TAATTACCC
>Contig29943_GA36A|edu|edu47X|Allele_1
CAAGCACTC
>Contig29943_GA36A|edu|edu47X|Allele_2
CGAGCACTC
>Contig29943_GA36A|edu|edu24X|Allele_1
CAAGCACCC
>Contig29943_GA36A|edu|edu24X|Allele_2
CAAGCATTC
>Contig30009_GA36B|tro|tro11X|Allele_1
CC
>Contig30009_GA36B|tro|tro11X|Allele_2
CC
>Contig30009_GA36B|tro|tro2X|Allele_1
CC
>Contig30009_GA36B|tro|tro2X|Allele_2
CC
>Contig30009_GA36B|gal|gal3X|Allele_1
CC
>Contig30009_GA36B|gal|gal3X|Allele_2
TC
>Contig30009_GA36B|gal|gal3XX|Allele_1
CC
>Contig30009_GA36B|gal|gal3XX|Allele_2
CC
>Contig30009_GA36B|edu|edu47X|Allele_1
CC
>Contig30009_GA36B|edu|edu47X|Allele_2
CT
>Contig30009_GA36B|edu|edu24X|Allele_1
CC
>Contig30009_GA36B|edu|edu24X|Allele_2
CC
>Contig30061_GA36B|tro|tro11X|Allele_1
GTCCAT
>Contig30061_GA36B|tro|tro11X|Allele_2
GTCCAT
>Contig30061_GA36B|tro|tro2X|Allele_1
GTCCAT
>Contig30061_GA36B|tro|tro2X|Allele_2
GTCCAT
>Contig30061_GA36B|gal|gal3X|Allele_1
ATCCAT
>Contig30061_GA36B|gal|gal3X|Allele_2
GTCCAT
>Contig30061_GA36B|gal|gal3XX|Allele_1
GCCCAT
>Contig30061_GA36B|gal|gal3XX|Allele_2
GTCCGT
>Contig30061_GA36B|edu|edu47X|Allele_1
GTCCAC
>Contig30061_GA36B|edu|edu47X|Allele_2
GTTCAT
>Contig30061_GA36B|edu|edu24X|Allele_1
GTCCAT
>Contig30061_GA36B|edu|edu24X|Allele_2
GTCTAT
>Contig30067_GA36D|tro|tro11X|Allele_1
AGCTTAAGGA
>Contig30067_GA36D|tro|tro11X|Allele_2
AGCTTAAGGA
>Contig30067_GA36D|tro|tro2X|Allele_1
AGCTTAAGGA
>Contig30067_GA36D|tro|tro2X|Allele_2
AGCTTAAGGA
>Contig30067_GA36D|gal|gal3X|Allele_1
AACGAAAAGA
>Contig30067_GA36D|gal|gal3X|Allele_2
GGCTTTGGTA
>Contig30067_GA36D|gal|gal3XX|Allele_1
AGCTTAAGGA
>Contig30067_GA36D|gal|gal3XX|Allele_2
AGCTTAAGGA
>Contig30067_GA36D|edu|edu47X|Allele_1
AGCTTAAGGA
>Contig30067_GA36D|edu|edu47X|Allele_2
AGCTTAAGGG
>Contig30067_GA36D|edu|edu24X|Allele_1
AGATTAAGGA
>Contig30067_GA36D|edu|edu24X|Allele_2
AGCTTAAGGA
>Contig3044_GA36D|tro|tro11X|Allele_1
ATGT
>Contig3044_GA36D|tro|tro11X|Allele_2
ATGT
>Contig3044_GA36D|tro|tro2X|Allele_1
ATGT
>Contig3044_GA36D|tro|tro2X|Allele_2
ATGT
>Contig3044_GA36D|gal|gal3X|Allele_1
AAAC
>Contig3044_GA36D|gal|gal3X|Allele_2
ATGT
>Contig3044_GA36D|gal|gal3XX|Allele_1
AAGT
>Contig3044_GA36D|gal|gal3XX|Allele_2
AAGT
>Contig3044_GA36D|edu|edu47X|Allele_1
AAGC
>Contig3044_GA36D|edu|edu47X|Allele_2
ATGT
>Contig3044_GA36D|edu|edu24X|Allele_1
ATAC
>Contig3044_GA36D|edu|edu24X|Allele_2
GTGT
>Contig30694_GA36B|tro|tro11X|Allele_1
TTT
>Contig30694_GA36B|tro|tro11X|Allele_2
TTT
>Contig30694_GA36B|tro|tro2X|Allele_1
TTT
>Contig30694_GA36B|tro|tro2X|Allele_2
TTT
>Contig30694_GA36B|gal|gal3X|Allele_1
TTT
>Contig30694_GA36B|gal|gal3X|Allele_2
TTT
>Contig30694_GA36B|gal|gal3XX|Allele_1
ACC
>Contig30694_GA36B|gal|gal3XX|Allele_2
TTT
>Contig30694_GA36B|edu|edu47X|Allele_1
TTC
>Contig30694_GA36B|edu|edu47X|Allele_2
TTC
>Contig30694_GA36B|edu|edu24X|Allele_1
TTC
>Contig30694_GA36B|edu|edu24X|Allele_2
TTC
>Contig31298_GA36A|tro|tro11X|Allele_1
CAACACA
>Contig31298_GA36A|tro|tro11X|Allele_2
TAACACA
>Contig31298_GA36A|tro|tro2X|Allele_1
CAACACA
>Contig31298_GA36A|tro|tro2X|Allele_2
TAACACA
>Contig31298_GA36A|gal|gal3X|Allele_1
CAACACA
>Contig31298_GA36A|gal|gal3X|Allele_2
TACCATG
>Contig31298_GA36A|gal|gal3XX|Allele_1
CAACACA
>Contig31298_GA36A|gal|gal3XX|Allele_2
CAACACA
>Contig31298_GA36A|edu|edu47X|Allele_1
CAACACA
>Contig31298_GA36A|edu|edu47X|Allele_2
CAATACA
>Contig31298_GA36A|edu|edu24X|Allele_1
CAACACA
>Contig31298_GA36A|edu|edu24X|Allele_2
CTACGCA
>Contig31315_GA36D|tro|tro11X|Allele_1
AGCGAT
>Contig31315_GA36D|tro|tro11X|Allele_2
AGTGAT
>Contig31315_GA36D|tro|tro2X|Allele_1
AGCGAC
>Contig31315_GA36D|tro|tro2X|Allele_2
AGTGAT
>Contig31315_GA36D|gal|gal3X|Allele_1
AACAAC
>Contig31315_GA36D|gal|gal3X|Allele_2
CGCGGT
>Contig31315_GA36D|gal|gal3XX|Allele_1
AGCGAC
>Contig31315_GA36D|gal|gal3XX|Allele_2
AGCGAC
>Contig31315_GA36D|edu|edu47X|Allele_1
AGCGAC
>Contig31315_GA36D|edu|edu47X|Allele_2
CGCGAT
>Contig31315_GA36D|edu|edu24X|Allele_1
AGCAAC
>Contig31315_GA36D|edu|edu24X|Allele_2
AGTGGC
>Contig3157_GA36C|tro|tro11X|Allele_1
AATAACT
>Contig3157_GA36C|tro|tro11X|Allele_2
GATAATT
>Contig3157_GA36C|tro|tro2X|Allele_1
AATAACT
>Contig3157_GA36C|tro|tro2X|Allele_2
AATAACT
>Contig3157_GA36C|gal|gal3X|Allele_1
AATAACT
>Contig3157_GA36C|gal|gal3X|Allele_2
AATAACT
>Contig3157_GA36C|gal|gal3XX|Allele_1
AATAACT
>Contig3157_GA36C|gal|gal3XX|Allele_2
AATAACT
>Contig3157_GA36C|edu|edu47X|Allele_1
AACAACC
>Contig3157_GA36C|edu|edu47X|Allele_2
GTTAATC
>Contig3157_GA36C|edu|edu24X|Allele_1
AATAACC
>Contig3157_GA36C|edu|edu24X|Allele_2
AATGTCT
>Contig32567_GA36B|tro|tro11X|Allele_1
ACG
>Contig32567_GA36B|tro|tro11X|Allele_2
ACG
>Contig32567_GA36B|tro|tro2X|Allele_1
ACG
>Contig32567_GA36B|tro|tro2X|Allele_2
ACG
>Contig32567_GA36B|gal|gal3X|Allele_1
ACG
>Contig32567_GA36B|gal|gal3X|Allele_2
GCG
>Contig32567_GA36B|gal|gal3XX|Allele_1
ACA
>Contig32567_GA36B|gal|gal3XX|Allele_2
ACG
>Contig32567_GA36B|edu|edu47X|Allele_1
ACG
>Contig32567_GA36B|edu|edu47X|Allele_2
ATG
>Contig32567_GA36B|edu|edu24X|Allele_1
ACG
>Contig32567_GA36B|edu|edu24X|Allele_2
ACG
>Contig3262_GA36B|tro|tro11X|Allele_1
ACGCATCGATAGCCAA
>Contig3262_GA36B|tro|tro11X|Allele_2
ACGCATCGATGGCCAA
>Contig3262_GA36B|tro|tro2X|Allele_1
ACGCATCGATAGCCAA
>Contig3262_GA36B|tro|tro2X|Allele_2
ACGTATCGATGGCCAA
>Contig3262_GA36B|gal|gal3X|Allele_1
ATGCACAGACGACCAT
>Contig3262_GA36B|gal|gal3X|Allele_2
ATGCATAGACGACTAT
>Contig3262_GA36B|gal|gal3XX|Allele_1
ATGCACAGACGACCAT
>Contig3262_GA36B|gal|gal3XX|Allele_2
ATGCTTAGACGACCAT
>Contig3262_GA36B|edu|edu47X|Allele_1
ACGTATCGATAGCCAA
>Contig3262_GA36B|edu|edu47X|Allele_2
GCGTATCTATAGCCGA
>Contig3262_GA36B|edu|edu24X|Allele_1
ACATATCGATAGACAA
>Contig3262_GA36B|edu|edu24X|Allele_2
GCGTATCTGTAGCCAA
>Contig33040_GA36B|tro|tro11X|Allele_1
GA
>Contig33040_GA36B|tro|tro11X|Allele_2
GA
>Contig33040_GA36B|tro|tro2X|Allele_1
GA
>Contig33040_GA36B|tro|tro2X|Allele_2
GA
>Contig33040_GA36B|gal|gal3X|Allele_1
GA
>Contig33040_GA36B|gal|gal3X|Allele_2
GA
>Contig33040_GA36B|gal|gal3XX|Allele_1
AA
>Contig33040_GA36B|gal|gal3XX|Allele_2
GA
>Contig33040_GA36B|edu|edu47X|Allele_1
AA
>Contig33040_GA36B|edu|edu47X|Allele_2
GG
>Contig33040_GA36B|edu|edu24X|Allele_1
AA
>Contig33040_GA36B|edu|edu24X|Allele_2
AA
>Contig33706_GA36D|tro|tro11X|Allele_1
CATA
>Contig33706_GA36D|tro|tro11X|Allele_2
CATA
>Contig33706_GA36D|tro|tro2X|Allele_1
CATA
>Contig33706_GA36D|tro|tro2X|Allele_2
CATA
>Contig33706_GA36D|gal|gal3X|Allele_1
CATA
>Contig33706_GA36D|gal|gal3X|Allele_2
TCTA
>Contig33706_GA36D|gal|gal3XX|Allele_1
CATA
>Contig33706_GA36D|gal|gal3XX|Allele_2
TCTC
>Contig33706_GA36D|edu|edu47X|Allele_1
CACA
>Contig33706_GA36D|edu|edu47X|Allele_2
CATA
>Contig33706_GA36D|edu|edu24X|Allele_1
CATA
>Contig33706_GA36D|edu|edu24X|Allele_2
CATA
>Contig34611_GA36D|tro|tro11X|Allele_1
ACC
>Contig34611_GA36D|tro|tro11X|Allele_2
ACC
>Contig34611_GA36D|tro|tro2X|Allele_1
ACC
>Contig34611_GA36D|tro|tro2X|Allele_2
ACC
>Contig34611_GA36D|gal|gal3X|Allele_1
ATC
>Contig34611_GA36D|gal|gal3X|Allele_2
ATC
>Contig34611_GA36D|gal|gal3XX|Allele_1
ACC
>Contig34611_GA36D|gal|gal3XX|Allele_2
ATC
>Contig34611_GA36D|edu|edu47X|Allele_1
GCC
>Contig34611_GA36D|edu|edu47X|Allele_2
GCT
>Contig34611_GA36D|edu|edu24X|Allele_1
ACT
>Contig34611_GA36D|edu|edu24X|Allele_2
GCT
>Contig34708_GA36B|tro|tro11X|Allele_1
CACC
>Contig34708_GA36B|tro|tro11X|Allele_2
CACC
>Contig34708_GA36B|tro|tro2X|Allele_1
CACC
>Contig34708_GA36B|tro|tro2X|Allele_2
CACC
>Contig34708_GA36B|gal|gal3X|Allele_1
CACC
>Contig34708_GA36B|gal|gal3X|Allele_2
TATT
>Contig34708_GA36B|gal|gal3XX|Allele_1
CACC
>Contig34708_GA36B|gal|gal3XX|Allele_2
CACC
>Contig34708_GA36B|edu|edu47X|Allele_1
CACC
>Contig34708_GA36B|edu|edu47X|Allele_2
CTCC
>Contig34708_GA36B|edu|edu24X|Allele_1
CACC
>Contig34708_GA36B|edu|edu24X|Allele_2
CACC
>Contig3510_GA36H|tro|tro11X|Allele_1
GAAACT
>Contig3510_GA36H|tro|tro11X|Allele_2
GACTCT
>Contig3510_GA36H|tro|tro2X|Allele_1
GACACC
>Contig3510_GA36H|tro|tro2X|Allele_2
GACACT
>Contig3510_GA36H|gal|gal3X|Allele_1
GAAAAC
>Contig3510_GA36H|gal|gal3X|Allele_2
GGCTCT
>Contig3510_GA36H|gal|gal3XX|Allele_1
AACACT
>Contig3510_GA36H|gal|gal3XX|Allele_2
GGCACT
>Contig3510_GA36H|edu|edu47X|Allele_1
GAAACT
>Contig3510_GA36H|edu|edu47X|Allele_2
GACTCT
>Contig3510_GA36H|edu|edu24X|Allele_1
GACACT
>Contig3510_GA36H|edu|edu24X|Allele_2
GACACT
>Contig35851_GA36C|tro|tro11X|Allele_1
AAATGAAATCCCT
>Contig35851_GA36C|tro|tro11X|Allele_2
ATTTGAAATCCCT
>Contig35851_GA36C|tro|tro2X|Allele_1
AAATGAAATCCCT
>Contig35851_GA36C|tro|tro2X|Allele_2
AAATGAAATCCCT
>Contig35851_GA36C|gal|gal3X|Allele_1
AAATATAACCATT
>Contig35851_GA36C|gal|gal3X|Allele_2
AAATATAACCATT
>Contig35851_GA36C|gal|gal3XX|Allele_1
AAATATACCTCTT
>Contig35851_GA36C|gal|gal3XX|Allele_2
CAATATGCTTCTT
>Contig35851_GA36C|edu|edu47X|Allele_1
ATTCAAAACCCCC
>Contig35851_GA36C|edu|edu47X|Allele_2
ATTTGAAATTCTT
>Contig35851_GA36C|edu|edu24X|Allele_1
ATTTAAAACCCCT
>Contig35851_GA36C|edu|edu24X|Allele_2
ATTTAAAATTCTT
>Contig36072_GA36A|tro|tro11X|Allele_1
AGAAAACAATTTT
>Contig36072_GA36A|tro|tro11X|Allele_2
AGAAAACAATTTT
>Contig36072_GA36A|tro|tro2X|Allele_1
AGAAAACAATTTT
>Contig36072_GA36A|tro|tro2X|Allele_2
AGAAAACAATTTT
>Contig36072_GA36A|gal|gal3X|Allele_1
AGAGAACGATCCC
>Contig36072_GA36A|gal|gal3X|Allele_2
TGAGAACGATTTT
>Contig36072_GA36A|gal|gal3XX|Allele_1
AGAGAACGATCTC
>Contig36072_GA36A|gal|gal3XX|Allele_2
TGGGAATGATTTT
>Contig36072_GA36A|edu|edu47X|Allele_1
AAAAAACAACTTC
>Contig36072_GA36A|edu|edu47X|Allele_2
AAAAGTTGTTTTT
>Contig36072_GA36A|edu|edu24X|Allele_1
AAAAAACGTTTTT
>Contig36072_GA36A|edu|edu24X|Allele_2
AAAAAACGTTTTT
>Contig36325_GA36B|tro|tro11X|Allele_1
AAT
>Contig36325_GA36B|tro|tro11X|Allele_2
AAT
>Contig36325_GA36B|tro|tro2X|Allele_1
AAT
>Contig36325_GA36B|tro|tro2X|Allele_2
AAT
>Contig36325_GA36B|gal|gal3X|Allele_1
AAT
>Contig36325_GA36B|gal|gal3X|Allele_2
AAT
>Contig36325_GA36B|gal|gal3XX|Allele_1
AAT
>Contig36325_GA36B|gal|gal3XX|Allele_2
AGT
>Contig36325_GA36B|edu|edu47X|Allele_1
AAC
>Contig36325_GA36B|edu|edu47X|Allele_2
AAT
>Contig36325_GA36B|edu|edu24X|Allele_1
AAT
>Contig36325_GA36B|edu|edu24X|Allele_2
CAT
>Contig36827_GA36B|tro|tro11X|Allele_1
ACT
>Contig36827_GA36B|tro|tro11X|Allele_2
ACT
>Contig36827_GA36B|tro|tro2X|Allele_1
ACT
>Contig36827_GA36B|tro|tro2X|Allele_2
ACT
>Contig36827_GA36B|gal|gal3X|Allele_1
ACT
>Contig36827_GA36B|gal|gal3X|Allele_2
TCT
>Contig36827_GA36B|gal|gal3XX|Allele_1
ACT
>Contig36827_GA36B|gal|gal3XX|Allele_2
ACT
>Contig36827_GA36B|edu|edu47X|Allele_1
AGC
>Contig36827_GA36B|edu|edu47X|Allele_2
AGT
>Contig36827_GA36B|edu|edu24X|Allele_1
ACT
>Contig36827_GA36B|edu|edu24X|Allele_2
ACT
>Contig36899_GA36G|tro|tro11X|Allele_1
TA
>Contig36899_GA36G|tro|tro11X|Allele_2
TA
>Contig36899_GA36G|tro|tro2X|Allele_1
TA
>Contig36899_GA36G|tro|tro2X|Allele_2
TA
>Contig36899_GA36G|gal|gal3X|Allele_1
TA
>Contig36899_GA36G|gal|gal3X|Allele_2
TA
>Contig36899_GA36G|gal|gal3XX|Allele_1
TA
>Contig36899_GA36G|gal|gal3XX|Allele_2
TA
>Contig36899_GA36G|edu|edu47X|Allele_1
CA
>Contig36899_GA36G|edu|edu47X|Allele_2
TA
>Contig36899_GA36G|edu|edu24X|Allele_1
TA
>Contig36899_GA36G|edu|edu24X|Allele_2
TG
>Contig3740_GA36B|tro|tro11X|Allele_1
CTG
>Contig3740_GA36B|tro|tro11X|Allele_2
CTG
>Contig3740_GA36B|tro|tro2X|Allele_1
CTG
>Contig3740_GA36B|tro|tro2X|Allele_2
CTG
>Contig3740_GA36B|gal|gal3X|Allele_1
CTG
>Contig3740_GA36B|gal|gal3X|Allele_2
CTG
>Contig3740_GA36B|gal|gal3XX|Allele_1
CTA
>Contig3740_GA36B|gal|gal3XX|Allele_2
CTG
>Contig3740_GA36B|edu|edu47X|Allele_1
CCG
>Contig3740_GA36B|edu|edu47X|Allele_2
CTG
>Contig3740_GA36B|edu|edu24X|Allele_1
CTG
>Contig3740_GA36B|edu|edu24X|Allele_2
TTG
>Contig37471_GA36A|tro|tro11X|Allele_1
CCA
>Contig37471_GA36A|tro|tro11X|Allele_2
TTA
>Contig37471_GA36A|tro|tro2X|Allele_1
CTA
>Contig37471_GA36A|tro|tro2X|Allele_2
CTG
>Contig37471_GA36A|gal|gal3X|Allele_1
CTA
>Contig37471_GA36A|gal|gal3X|Allele_2
CTG
>Contig37471_GA36A|gal|gal3XX|Allele_1
CCA
>Contig37471_GA36A|gal|gal3XX|Allele_2
CTA
>Contig37471_GA36A|edu|edu47X|Allele_1
CCA
>Contig37471_GA36A|edu|edu47X|Allele_2
TTG
>Contig37471_GA36A|edu|edu24X|Allele_1
CTA
>Contig37471_GA36A|edu|edu24X|Allele_2
CTG
>Contig3749_GA36A|tro|tro11X|Allele_1
ATCTACAGTA
>Contig3749_GA36A|tro|tro11X|Allele_2
ATCTACAGTG
>Contig3749_GA36A|tro|tro2X|Allele_1
ATCTACAGTG
>Contig3749_GA36A|tro|tro2X|Allele_2
ATCTATAGTG
>Contig3749_GA36A|gal|gal3X|Allele_1
ATCTATAGTG
>Contig3749_GA36A|gal|gal3X|Allele_2
ATCTATAGTG
>Contig3749_GA36A|gal|gal3XX|Allele_1
ACCTACAGCA
>Contig3749_GA36A|gal|gal3XX|Allele_2
ATTTGTGGTG
>Contig3749_GA36A|edu|edu47X|Allele_1
ATCCATAATG
>Contig3749_GA36A|edu|edu47X|Allele_2
GTCTATAGTG
>Contig3749_GA36A|edu|edu24X|Allele_1
ATCCACAGTG
>Contig3749_GA36A|edu|edu24X|Allele_2
ATCTATAGTG
>Contig37962_GA36A|tro|tro11X|Allele_1
AGTACGTAGG
>Contig37962_GA36A|tro|tro11X|Allele_2
AGTACGTAGG
>Contig37962_GA36A|tro|tro2X|Allele_1
AGTACGTAGG
>Contig37962_GA36A|tro|tro2X|Allele_2
TGTACGTAGG
>Contig37962_GA36A|gal|gal3X|Allele_1
TATACGTAGG
>Contig37962_GA36A|gal|gal3X|Allele_2
TGTACGTAGG
>Contig37962_GA36A|gal|gal3XX|Allele_1
TGTACAGAGG
>Contig37962_GA36A|gal|gal3XX|Allele_2
TGTACGTAGG
>Contig37962_GA36A|edu|edu47X|Allele_1
AGTACGTAGA
>Contig37962_GA36A|edu|edu47X|Allele_2
TGTACGTAGG
>Contig37962_GA36A|edu|edu24X|Allele_1
TGCACGTAAA
>Contig37962_GA36A|edu|edu24X|Allele_2
TGTGTGTTGG
>Contig38006_GA36A|tro|tro11X|Allele_1
ATTCTCTCCCAGGTGCGGATTCAAGC
>Contig38006_GA36A|tro|tro11X|Allele_2
ATTCTCTCCCAGGTGCGGATTCAAGC
>Contig38006_GA36A|tro|tro2X|Allele_1
ATTCTCTCCCAGGAGCGAATTCAAGC
>Contig38006_GA36A|tro|tro2X|Allele_2
ATTCTCTTCCAGGTGCGGATTCAAGC
>Contig38006_GA36A|gal|gal3X|Allele_1
ACTTTCTCCTAGAAACGGATTCAAGC
>Contig38006_GA36A|gal|gal3X|Allele_2
ACTTTCTCCTAGAAACGGATTCGAGC
>Contig38006_GA36A|gal|gal3XX|Allele_1
ACTTTCTCCTAGAAACGGATTCAAGC
>Contig38006_GA36A|gal|gal3XX|Allele_2
ACTTTCTCCTGGAAACGGATTCAAGC
>Contig38006_GA36A|edu|edu47X|Allele_1
TTTCCTCTTCAAGTGACATTTCAAAC
>Contig38006_GA36A|edu|edu47X|Allele_2
TTTCCTCTTCAAGTGAGGTTTTAAGC
>Contig38006_GA36A|edu|edu24X|Allele_1
TTCCCTCTTCAAGTAACGTGCCAAAC
>Contig38006_GA36A|edu|edu24X|Allele_2
TTTCCTCTTCAAGTGAGGTTTCAGGT
>Contig38075_GA36B|tro|tro11X|Allele_1
GTA
>Contig38075_GA36B|tro|tro11X|Allele_2
GTA
>Contig38075_GA36B|tro|tro2X|Allele_1
GTA
>Contig38075_GA36B|tro|tro2X|Allele_2
GTA
>Contig38075_GA36B|gal|gal3X|Allele_1
GTT
>Contig38075_GA36B|gal|gal3X|Allele_2
GTT
>Contig38075_GA36B|gal|gal3XX|Allele_1
GAA
>Contig38075_GA36B|gal|gal3XX|Allele_2
GTT
>Contig38075_GA36B|edu|edu47X|Allele_1
GAA
>Contig38075_GA36B|edu|edu47X|Allele_2
GAA
>Contig38075_GA36B|edu|edu24X|Allele_1
AAA
>Contig38075_GA36B|edu|edu24X|Allele_2
GTT
>Contig3882_GA36B|tro|tro11X|Allele_1
ACTTCA
>Contig3882_GA36B|tro|tro11X|Allele_2
ACTTTG
>Contig3882_GA36B|tro|tro2X|Allele_1
ACGTTG
>Contig3882_GA36B|tro|tro2X|Allele_2
GCTTTG
>Contig3882_GA36B|gal|gal3X|Allele_1
GCTTCA
>Contig3882_GA36B|gal|gal3X|Allele_2
GCTTCA
>Contig3882_GA36B|gal|gal3XX|Allele_1
GCTTCA
>Contig3882_GA36B|gal|gal3XX|Allele_2
GCTTCA
>Contig3882_GA36B|edu|edu47X|Allele_1
GCTTTG
>Contig3882_GA36B|edu|edu47X|Allele_2
GCTTTG
>Contig3882_GA36B|edu|edu24X|Allele_1
ACGCTG
>Contig3882_GA36B|edu|edu24X|Allele_2
GGTTTG
>Contig39705_GA36B|tro|tro11X|Allele_1
TTGTGCACC
>Contig39705_GA36B|tro|tro11X|Allele_2
TTGTGTACC
>Contig39705_GA36B|tro|tro2X|Allele_1
TTGTGCACC
>Contig39705_GA36B|tro|tro2X|Allele_2
TTGTGTACC
>Contig39705_GA36B|gal|gal3X|Allele_1
CTGTGCACC
>Contig39705_GA36B|gal|gal3X|Allele_2
TTGTGCTCC
>Contig39705_GA36B|gal|gal3XX|Allele_1
TTGTGCACC
>Contig39705_GA36B|gal|gal3XX|Allele_2
TTGTGCACC
>Contig39705_GA36B|edu|edu47X|Allele_1
TAACGTAAC
>Contig39705_GA36B|edu|edu47X|Allele_2
TAGCGTACT
>Contig39705_GA36B|edu|edu24X|Allele_1
TAGCATACC
>Contig39705_GA36B|edu|edu24X|Allele_2
TAGTGTACT
>Contig40145_GA36A|tro|tro11X|Allele_1
CTAGAA
>Contig40145_GA36A|tro|tro11X|Allele_2
CTAGAA
>Contig40145_GA36A|tro|tro2X|Allele_1
CTAGAA
>Contig40145_GA36A|tro|tro2X|Allele_2
CTAGAA
>Contig40145_GA36A|gal|gal3X|Allele_1
CAATGA
>Contig40145_GA36A|gal|gal3X|Allele_2
CAATGA
>Contig40145_GA36A|gal|gal3XX|Allele_1
CAAGAA
>Contig40145_GA36A|gal|gal3XX|Allele_2
CTTTGT
>Contig40145_GA36A|edu|edu47X|Allele_1
CTAGAT
>Contig40145_GA36A|edu|edu47X|Allele_2
TTAGAT
>Contig40145_GA36A|edu|edu24X|Allele_1
CTAGAA
>Contig40145_GA36A|edu|edu24X|Allele_2
TTATAA
>Contig40344_GA36B|tro|tro11X|Allele_1
CTC
>Contig40344_GA36B|tro|tro11X|Allele_2
CTC
>Contig40344_GA36B|tro|tro2X|Allele_1
CTC
>Contig40344_GA36B|tro|tro2X|Allele_2
CTC
>Contig40344_GA36B|gal|gal3X|Allele_1
CTC
>Contig40344_GA36B|gal|gal3X|Allele_2
CTC
>Contig40344_GA36B|gal|gal3XX|Allele_1
CTC
>Contig40344_GA36B|gal|gal3XX|Allele_2
CTC
>Contig40344_GA36B|edu|edu47X|Allele_1
CCC
>Contig40344_GA36B|edu|edu47X|Allele_2
TTT
>Contig40344_GA36B|edu|edu24X|Allele_1
CTC
>Contig40344_GA36B|edu|edu24X|Allele_2
CTC
>Contig40586_GA36D|tro|tro11X|Allele_1
CAAAATAAGAATGCAGG
>Contig40586_GA36D|tro|tro11X|Allele_2
CAAAATAAGAATGCAGG
>Contig40586_GA36D|tro|tro2X|Allele_1
CAAAATAAGAATGCAGG
>Contig40586_GA36D|tro|tro2X|Allele_2
CAAAATAAGAATGCAGG
>Contig40586_GA36D|gal|gal3X|Allele_1
CAAAAAAAGAATACAAA
>Contig40586_GA36D|gal|gal3X|Allele_2
TTGGCTTCGGATGTGGG
>Contig40586_GA36D|gal|gal3XX|Allele_1
CAAAAAAAAAACACAAG
>Contig40586_GA36D|gal|gal3XX|Allele_2
TTGGATTAGGGTGTGGG
>Contig40586_GA36D|edu|edu47X|Allele_1
TAAAAATAGGATGCGAG
>Contig40586_GA36D|edu|edu47X|Allele_2
TAAAAATAGGATGCGAG
>Contig40586_GA36D|edu|edu24X|Allele_1
TAAAAATAGGATGCGAG
>Contig40586_GA36D|edu|edu24X|Allele_2
TAAAAATAGGATGCGAG
>Contig4101_GA36B|tro|tro11X|Allele_1
TCCTCAGA
>Contig4101_GA36B|tro|tro11X|Allele_2
TCTTCAGA
>Contig4101_GA36B|tro|tro2X|Allele_1
TCCTCAGA
>Contig4101_GA36B|tro|tro2X|Allele_2
TCCTCAGA
>Contig4101_GA36B|gal|gal3X|Allele_1
TCCTCAGA
>Contig4101_GA36B|gal|gal3X|Allele_2
TCCTCAGG
>Contig4101_GA36B|gal|gal3XX|Allele_1
GCCTCAGA
>Contig4101_GA36B|gal|gal3XX|Allele_2
TGCTCAGA
>Contig4101_GA36B|edu|edu47X|Allele_1
GCCTCAGA
>Contig4101_GA36B|edu|edu47X|Allele_2
TGCTCAGA
>Contig4101_GA36B|edu|edu24X|Allele_1
TCCCCAAA
>Contig4101_GA36B|edu|edu24X|Allele_2
TCTTTGGA
>Contig41100_GA36A|tro|tro11X|Allele_1
TAATCAGA
>Contig41100_GA36A|tro|tro11X|Allele_2
TAGTTAGA
>Contig41100_GA36A|tro|tro2X|Allele_1
TAATTAGA
>Contig41100_GA36A|tro|tro2X|Allele_2
TAGTTAGA
>Contig41100_GA36A|gal|gal3X|Allele_1
TCGTCAAA
>Contig41100_GA36A|gal|gal3X|Allele_2
TCGTTAAA
>Contig41100_GA36A|gal|gal3XX|Allele_1
TCGTTAGA
>Contig41100_GA36A|gal|gal3XX|Allele_2
TCGTTAGA
>Contig41100_GA36A|edu|edu47X|Allele_1
TCACTAAT
>Contig41100_GA36A|edu|edu47X|Allele_2
TCGTTGAT
>Contig41100_GA36A|edu|edu24X|Allele_1
CAGTTAGA
>Contig41100_GA36A|edu|edu24X|Allele_2
TCGTTAGA
>Contig413_GA36A|tro|tro11X|Allele_1
GACGCT
>Contig413_GA36A|tro|tro11X|Allele_2
GACGCT
>Contig413_GA36A|tro|tro2X|Allele_1
GACGCT
>Contig413_GA36A|tro|tro2X|Allele_2
GACGCT
>Contig413_GA36A|gal|gal3X|Allele_1
AACGCT
>Contig413_GA36A|gal|gal3X|Allele_2
GTTGCT
>Contig413_GA36A|gal|gal3XX|Allele_1
GTCACG
>Contig413_GA36A|gal|gal3XX|Allele_2
GTCGTT
>Contig413_GA36A|edu|edu47X|Allele_1
GACGCT
>Contig413_GA36A|edu|edu47X|Allele_2
GACGCT
>Contig413_GA36A|edu|edu24X|Allele_1
GACGCT
>Contig413_GA36A|edu|edu24X|Allele_2
GACGCT
>Contig41575_GA36D|tro|tro11X|Allele_1
TGGAACCAATTGCACTTAAAA
>Contig41575_GA36D|tro|tro11X|Allele_2
TGGAACCAATTGCATTTAGAA
>Contig41575_GA36D|tro|tro2X|Allele_1
TGGAACCAATTGCACTTAAAA
>Contig41575_GA36D|tro|tro2X|Allele_2
TGGAACCAATTGCACTTAAAA
>Contig41575_GA36D|gal|gal3X|Allele_1
CGGGACCGCTTGCACTTTGGA
>Contig41575_GA36D|gal|gal3X|Allele_2
CGGGACCGCTTGCACTTTGGA
>Contig41575_GA36D|gal|gal3XX|Allele_1
CGTAACCAACTGCACCCAGAA
>Contig41575_GA36D|gal|gal3XX|Allele_2
TGTAACCGCTTGCTTTTTGGG
>Contig41575_GA36D|edu|edu47X|Allele_1
TATAACCACCTGTACCCAAAA
>Contig41575_GA36D|edu|edu47X|Allele_2
TATACTTACCTGTACTCAAAA
>Contig41575_GA36D|edu|edu24X|Allele_1
TATAACCAACCGCACCCAAAA
>Contig41575_GA36D|edu|edu24X|Allele_2
TGTACCCAACTTTTTCCAAAA
>Contig41711_GA36B|tro|tro11X|Allele_1
GA
>Contig41711_GA36B|tro|tro11X|Allele_2
GA
>Contig41711_GA36B|tro|tro2X|Allele_1
GA
>Contig41711_GA36B|tro|tro2X|Allele_2
GA
>Contig41711_GA36B|gal|gal3X|Allele_1
AA
>Contig41711_GA36B|gal|gal3X|Allele_2
AG
>Contig41711_GA36B|gal|gal3XX|Allele_1
AA
>Contig41711_GA36B|gal|gal3XX|Allele_2
GA
>Contig41711_GA36B|edu|edu47X|Allele_1
GA
>Contig41711_GA36B|edu|edu47X|Allele_2
GA
>Contig41711_GA36B|edu|edu24X|Allele_1
GA
>Contig41711_GA36B|edu|edu24X|Allele_2
GA
>Contig4202_GA36B|tro|tro11X|Allele_1
TCGGCTTACGA
>Contig4202_GA36B|tro|tro11X|Allele_2
TCGGCTTACGA
>Contig4202_GA36B|tro|tro2X|Allele_1
TCGGCTCACGA
>Contig4202_GA36B|tro|tro2X|Allele_2
TTGGCTTGTGA
>Contig4202_GA36B|gal|gal3X|Allele_1
TTGACTCGCGA
>Contig4202_GA36B|gal|gal3X|Allele_2
TTGGCTCGCGA
>Contig4202_GA36B|gal|gal3XX|Allele_1
GCGGCCCACGA
>Contig4202_GA36B|gal|gal3XX|Allele_2
TTGGCTTGCGA
>Contig4202_GA36B|edu|edu47X|Allele_1
GCAGCCCACAA
>Contig4202_GA36B|edu|edu47X|Allele_2
TTGGTTTGTGA
>Contig4202_GA36B|edu|edu24X|Allele_1
TTGGCTCGCAA
>Contig4202_GA36B|edu|edu24X|Allele_2
TTGGCTCGTGT
>Contig42467_GA36A|tro|tro11X|Allele_1
AACTGTTACTCA
>Contig42467_GA36A|tro|tro11X|Allele_2
AACTGTTACTTA
>Contig42467_GA36A|tro|tro2X|Allele_1
AACTGTTACGCA
>Contig42467_GA36A|tro|tro2X|Allele_2
AACTGTTATTTA
>Contig42467_GA36A|gal|gal3X|Allele_1
AACTACTACTTA
>Contig42467_GA36A|gal|gal3X|Allele_2
AACTGTTACTTA
>Contig42467_GA36A|gal|gal3XX|Allele_1
AACTGTTACTTA
>Contig42467_GA36A|gal|gal3XX|Allele_2
AACTGTTACTTA
>Contig42467_GA36A|edu|edu47X|Allele_1
AAACGTAACGCA
>Contig42467_GA36A|edu|edu47X|Allele_2
TACTGTTCTTTG
>Contig42467_GA36A|edu|edu24X|Allele_1
AAATGTTACTTA
>Contig42467_GA36A|edu|edu24X|Allele_2
TGCTGTTACTTA
>Contig42717_GA36B|tro|tro11X|Allele_1
TATAACCTGAGCAAA
>Contig42717_GA36B|tro|tro11X|Allele_2
TATAACCTGAGCAAA
>Contig42717_GA36B|tro|tro2X|Allele_1
TATAACCTGAGCAAA
>Contig42717_GA36B|tro|tro2X|Allele_2
TATAACCTGAGCAAA
>Contig42717_GA36B|gal|gal3X|Allele_1
CTTTACCCGAGCAAG
>Contig42717_GA36B|gal|gal3X|Allele_2
CTTTACCCGAGCAAG
>Contig42717_GA36B|gal|gal3XX|Allele_1
CATAACCCGAGCAAG
>Contig42717_GA36B|gal|gal3XX|Allele_2
TTTTACCCGAGCAAG
>Contig42717_GA36B|edu|edu47X|Allele_1
CTTTAACCGAGCAAA
>Contig42717_GA36B|edu|edu47X|Allele_2
CTTTACTCGAGCGTA
>Contig42717_GA36B|edu|edu24X|Allele_1
CTCTACCCAAACAAA
>Contig42717_GA36B|edu|edu24X|Allele_2
CTTTCCCTGTGTAAG
>Contig43616_GA36A|tro|tro11X|Allele_1
AAC
>Contig43616_GA36A|tro|tro11X|Allele_2
AAC
>Contig43616_GA36A|tro|tro2X|Allele_1
AAC
>Contig43616_GA36A|tro|tro2X|Allele_2
AAC
>Contig43616_GA36A|gal|gal3X|Allele_1
AAC
>Contig43616_GA36A|gal|gal3X|Allele_2
AAC
>Contig43616_GA36A|gal|gal3XX|Allele_1
AAC
>Contig43616_GA36A|gal|gal3XX|Allele_2
AGT
>Contig43616_GA36A|edu|edu47X|Allele_1
AAC
>Contig43616_GA36A|edu|edu47X|Allele_2
AGC
>Contig43616_GA36A|edu|edu24X|Allele_1
AAC
>Contig43616_GA36A|edu|edu24X|Allele_2
GAC
>Contig4392_GA36A|tro|tro11X|Allele_1
CCACCAGCGGTC
>Contig4392_GA36A|tro|tro11X|Allele_2
CCACCAGCGGTC
>Contig4392_GA36A|tro|tro2X|Allele_1
CCACCGATAACT
>Contig4392_GA36A|tro|tro2X|Allele_2
CCACCGATAACT
>Contig4392_GA36A|gal|gal3X|Allele_1
CCACCGATAACT
>Contig4392_GA36A|gal|gal3X|Allele_2
CCACTGATAACT
>Contig4392_GA36A|gal|gal3XX|Allele_1
CCACCGATAACT
>Contig4392_GA36A|gal|gal3XX|Allele_2
CCACCGATAACT
>Contig4392_GA36A|edu|edu47X|Allele_1
CCACCGATAACT
>Contig4392_GA36A|edu|edu47X|Allele_2
TCACCGATAACT
>Contig4392_GA36A|edu|edu24X|Allele_1
CCACCAACAACC
>Contig4392_GA36A|edu|edu24X|Allele_2
CTCTCGGTGGTT
>Contig43985_GA36D|tro|tro11X|Allele_1
GTATTGA
>Contig43985_GA36D|tro|tro11X|Allele_2
GTATTGA
>Contig43985_GA36D|tro|tro2X|Allele_1
GTATTGA
>Contig43985_GA36D|tro|tro2X|Allele_2
GTATTGA
>Contig43985_GA36D|gal|gal3X|Allele_1
ATATTGA
>Contig43985_GA36D|gal|gal3X|Allele_2
GTATTGA
>Contig43985_GA36D|gal|gal3XX|Allele_1
GTACGGA
>Contig43985_GA36D|gal|gal3XX|Allele_2
GTATTGT
>Contig43985_GA36D|edu|edu47X|Allele_1
GTATTGA
>Contig43985_GA36D|edu|edu47X|Allele_2
GTGTTGA
>Contig43985_GA36D|edu|edu24X|Allele_1
GCATTCA
>Contig43985_GA36D|edu|edu24X|Allele_2
GTATTGA
>Contig44194_GA36D|tro|tro11X|Allele_1
TATTTAGAACAAG
>Contig44194_GA36D|tro|tro11X|Allele_2
TATTTAGAACAAG
>Contig44194_GA36D|tro|tro2X|Allele_1
TATTCAGAACAAG
>Contig44194_GA36D|tro|tro2X|Allele_2
TATTTTGAACAAG
>Contig44194_GA36D|gal|gal3X|Allele_1
TATTTAGAACAAG
>Contig44194_GA36D|gal|gal3X|Allele_2
TATTTAGAACAAG
>Contig44194_GA36D|gal|gal3XX|Allele_1
TATTCAGAACAAG
>Contig44194_GA36D|gal|gal3XX|Allele_2
TATTTTGAACAAG
>Contig44194_GA36D|edu|edu47X|Allele_1
TATTCTGAACAAG
>Contig44194_GA36D|edu|edu47X|Allele_2
TATTCTGAACAAG
>Contig44194_GA36D|edu|edu24X|Allele_1
CACCCTAAACAAA
>Contig44194_GA36D|edu|edu24X|Allele_2
TGTTTTGTGTGGG
>Contig44231_GA36B|tro|tro11X|Allele_1
CCGACCCCGAA
>Contig44231_GA36B|tro|tro11X|Allele_2
CCGATCCCGTG
>Contig44231_GA36B|tro|tro2X|Allele_1
CCGATCCCGAA
>Contig44231_GA36B|tro|tro2X|Allele_2
CCGATCCCGAA
>Contig44231_GA36B|gal|gal3X|Allele_1
CCGATCCCGAA
>Contig44231_GA36B|gal|gal3X|Allele_2
TCGATTTTGTA
>Contig44231_GA36B|gal|gal3XX|Allele_1
CCGACCCCGAA
>Contig44231_GA36B|gal|gal3XX|Allele_2
CGGATCCCGTG
>Contig44231_GA36B|edu|edu47X|Allele_1
CCGATTCCGAA
>Contig44231_GA36B|edu|edu47X|Allele_2
CCGCTTCCGAA
>Contig44231_GA36B|edu|edu24X|Allele_1
CCAATCCCAAA
>Contig44231_GA36B|edu|edu24X|Allele_2
CCGATCCCGAA
>Contig44265_GA36C|tro|tro11X|Allele_1
TATCCCCT
>Contig44265_GA36C|tro|tro11X|Allele_2
TATCCCCT
>Contig44265_GA36C|tro|tro2X|Allele_1
CATCTCCT
>Contig44265_GA36C|tro|tro2X|Allele_2
TATCTCCT
>Contig44265_GA36C|gal|gal3X|Allele_1
CACTTCCC
>Contig44265_GA36C|gal|gal3X|Allele_2
CATTTCTT
>Contig44265_GA36C|gal|gal3XX|Allele_1
CATTTACT
>Contig44265_GA36C|gal|gal3XX|Allele_2
CGTTTCCT
>Contig44265_GA36C|edu|edu47X|Allele_1
TATCTCCT
>Contig44265_GA36C|edu|edu47X|Allele_2
TATCTCCT
>Contig44265_GA36C|edu|edu24X|Allele_1
TATCCCCT
>Contig44265_GA36C|edu|edu24X|Allele_2
TATCTCCT
>Contig4440_GA36G|tro|tro11X|Allele_1
TCAG
>Contig4440_GA36G|tro|tro11X|Allele_2
TCAG
>Contig4440_GA36G|tro|tro2X|Allele_1
TCAG
>Contig4440_GA36G|tro|tro2X|Allele_2
TCAG
>Contig4440_GA36G|gal|gal3X|Allele_1
TCGG
>Contig4440_GA36G|gal|gal3X|Allele_2
TCGG
>Contig4440_GA36G|gal|gal3XX|Allele_1
TCGG
>Contig4440_GA36G|gal|gal3XX|Allele_2
TCGG
>Contig4440_GA36G|edu|edu47X|Allele_1
CCGA
>Contig4440_GA36G|edu|edu47X|Allele_2
TCGG
>Contig4440_GA36G|edu|edu24X|Allele_1
TAAG
>Contig4440_GA36G|edu|edu24X|Allele_2
TCGG
>Contig44592_GA36A|tro|tro11X|Allele_1
TGG
>Contig44592_GA36A|tro|tro11X|Allele_2
TGG
>Contig44592_GA36A|tro|tro2X|Allele_1
TGG
>Contig44592_GA36A|tro|tro2X|Allele_2
TGG
>Contig44592_GA36A|gal|gal3X|Allele_1
CGA
>Contig44592_GA36A|gal|gal3X|Allele_2
TGG
>Contig44592_GA36A|gal|gal3XX|Allele_1
TGG
>Contig44592_GA36A|gal|gal3XX|Allele_2
TGG
>Contig44592_GA36A|edu|edu47X|Allele_1
TAG
>Contig44592_GA36A|edu|edu47X|Allele_2
TGG
>Contig44592_GA36A|edu|edu24X|Allele_1
TGA
>Contig44592_GA36A|edu|edu24X|Allele_2
TGG
>Contig45297_GA36A|tro|tro11X|Allele_1
TT
>Contig45297_GA36A|tro|tro11X|Allele_2
TT
>Contig45297_GA36A|tro|tro2X|Allele_1
TT
>Contig45297_GA36A|tro|tro2X|Allele_2
TT
>Contig45297_GA36A|gal|gal3X|Allele_1
TT
>Contig45297_GA36A|gal|gal3X|Allele_2
TT
>Contig45297_GA36A|gal|gal3XX|Allele_1
TT
>Contig45297_GA36A|gal|gal3XX|Allele_2
TT
>Contig45297_GA36A|edu|edu47X|Allele_1
TC
>Contig45297_GA36A|edu|edu47X|Allele_2
TT
>Contig45297_GA36A|edu|edu24X|Allele_1
AT
>Contig45297_GA36A|edu|edu24X|Allele_2
AT
>Contig45616_GA36C|tro|tro11X|Allele_1
GACATTTCG
>Contig45616_GA36C|tro|tro11X|Allele_2
GACATTTCG
>Contig45616_GA36C|tro|tro2X|Allele_1
GACATTTAG
>Contig45616_GA36C|tro|tro2X|Allele_2
GGCATTTCG
>Contig45616_GA36C|gal|gal3X|Allele_1
GGCATCTCA
>Contig45616_GA36C|gal|gal3X|Allele_2
GGTCTTTCG
>Contig45616_GA36C|gal|gal3XX|Allele_1
GGCATTTCG
>Contig45616_GA36C|gal|gal3XX|Allele_2
GGCATTTCG
>Contig45616_GA36C|edu|edu47X|Allele_1
GACATTTAG
>Contig45616_GA36C|edu|edu47X|Allele_2
TGCATTTAG
>Contig45616_GA36C|edu|edu24X|Allele_1
GGCAATCAG
>Contig45616_GA36C|edu|edu24X|Allele_2
GGCATTTCG
>Contig45715_GA36A|tro|tro11X|Allele_1
CACATCACTGATTACGG
>Contig45715_GA36A|tro|tro11X|Allele_2
CACATTACTGATTACGG
>Contig45715_GA36A|tro|tro2X|Allele_1
CACATTACTGATTACGG
>Contig45715_GA36A|tro|tro2X|Allele_2
CACATTACTGATTACGG
>Contig45715_GA36A|gal|gal3X|Allele_1
CACATCACTAATTACGG
>Contig45715_GA36A|gal|gal3X|Allele_2
CACATCACTAGTTACGG
>Contig45715_GA36A|gal|gal3XX|Allele_1
TACATCACTAAGTACGA
>Contig45715_GA36A|gal|gal3XX|Allele_2
TACATCACTAATTACGG
>Contig45715_GA36A|edu|edu47X|Allele_1
CACAACACCAATTACGG
>Contig45715_GA36A|edu|edu47X|Allele_2
TACCTCACTGATTGTGG
>Contig45715_GA36A|edu|edu24X|Allele_1
CACAACACTAATCACAG
>Contig45715_GA36A|edu|edu24X|Allele_2
CGTCTTTTTAATTATGG
>Contig4572_GA36D|tro|tro11X|Allele_1
AAGGGATTGCCCG
>Contig4572_GA36D|tro|tro11X|Allele_2
AAGGGATTGCCCG
>Contig4572_GA36D|tro|tro2X|Allele_1
AAGGAATTCCCCG
>Contig4572_GA36D|tro|tro2X|Allele_2
AAGGGATTGCCCG
>Contig4572_GA36D|gal|gal3X|Allele_1
AAGGAACTCACCG
>Contig4572_GA36D|gal|gal3X|Allele_2
ATGGAACTGCCCG
>Contig4572_GA36D|gal|gal3XX|Allele_1
ATGGAACTCCCCG
>Contig4572_GA36D|gal|gal3XX|Allele_2
CTGGAACTCCCTG
>Contig4572_GA36D|edu|edu47X|Allele_1
AAAAAACCCCCCA
>Contig4572_GA36D|edu|edu47X|Allele_2
AAGGGGTTCCCCG
>Contig4572_GA36D|edu|edu24X|Allele_1
AAGGAACTCCCCG
>Contig4572_GA36D|edu|edu24X|Allele_2
ATGGAACTCCTCG
>Contig45847_GA36A|tro|tro11X|Allele_1
CAAAA
>Contig45847_GA36A|tro|tro11X|Allele_2
GAGAA
>Contig45847_GA36A|tro|tro2X|Allele_1
CAAAA
>Contig45847_GA36A|tro|tro2X|Allele_2
CAAAA
>Contig45847_GA36A|gal|gal3X|Allele_1
CCAAA
>Contig45847_GA36A|gal|gal3X|Allele_2
CCAGA
>Contig45847_GA36A|gal|gal3XX|Allele_1
CAAAA
>Contig45847_GA36A|gal|gal3XX|Allele_2
CCGAC
>Contig45847_GA36A|edu|edu47X|Allele_1
CAGAA
>Contig45847_GA36A|edu|edu47X|Allele_2
GAGAA
>Contig45847_GA36A|edu|edu24X|Allele_1
CAGAA
>Contig45847_GA36A|edu|edu24X|Allele_2
CAGAA
>Contig46366_GA36B|tro|tro11X|Allele_1
TC
>Contig46366_GA36B|tro|tro11X|Allele_2
TC
>Contig46366_GA36B|tro|tro2X|Allele_1
TC
>Contig46366_GA36B|tro|tro2X|Allele_2
TC
>Contig46366_GA36B|gal|gal3X|Allele_1
TC
>Contig46366_GA36B|gal|gal3X|Allele_2
TC
>Contig46366_GA36B|gal|gal3XX|Allele_1
TC
>Contig46366_GA36B|gal|gal3XX|Allele_2
TT
>Contig46366_GA36B|edu|edu47X|Allele_1
TC
>Contig46366_GA36B|edu|edu47X|Allele_2
TC
>Contig46366_GA36B|edu|edu24X|Allele_1
CC
>Contig46366_GA36B|edu|edu24X|Allele_2
TC
>Contig4715_GA36B|tro|tro11X|Allele_1
AGA
>Contig4715_GA36B|tro|tro11X|Allele_2
GGT
>Contig4715_GA36B|tro|tro2X|Allele_1
AGA
>Contig4715_GA36B|tro|tro2X|Allele_2
GGT
>Contig4715_GA36B|gal|gal3X|Allele_1
GGT
>Contig4715_GA36B|gal|gal3X|Allele_2
GGT
>Contig4715_GA36B|gal|gal3XX|Allele_1
GAT
>Contig4715_GA36B|gal|gal3XX|Allele_2
GGT
>Contig4715_GA36B|edu|edu47X|Allele_1
AGA
>Contig4715_GA36B|edu|edu47X|Allele_2
AGA
>Contig4715_GA36B|edu|edu24X|Allele_1
AGA
>Contig4715_GA36B|edu|edu24X|Allele_2
AGA
>Contig4719_GA36B|tro|tro11X|Allele_1
TTACTTTCAT
>Contig4719_GA36B|tro|tro11X|Allele_2
TTATTTTCTT
>Contig4719_GA36B|tro|tro2X|Allele_1
TTACTTTCAT
>Contig4719_GA36B|tro|tro2X|Allele_2
TTACTTTCTT
>Contig4719_GA36B|gal|gal3X|Allele_1
TTACTCCCAG
>Contig4719_GA36B|gal|gal3X|Allele_2
TTGCTTTTTT
>Contig4719_GA36B|gal|gal3XX|Allele_1
TTACACTCAT
>Contig4719_GA36B|gal|gal3XX|Allele_2
TTACTCTCAT
>Contig4719_GA36B|edu|edu47X|Allele_1
TTACTTTCTT
>Contig4719_GA36B|edu|edu47X|Allele_2
TTATTTTCTT
>Contig4719_GA36B|edu|edu24X|Allele_1
CCACTTTCTT
>Contig4719_GA36B|edu|edu24X|Allele_2
TTATTTTCTT
>Contig47308_GA36B|tro|tro11X|Allele_1
AGAG
>Contig47308_GA36B|tro|tro11X|Allele_2
AGAG
>Contig47308_GA36B|tro|tro2X|Allele_1
AGAG
>Contig47308_GA36B|tro|tro2X|Allele_2
AGAG
>Contig47308_GA36B|gal|gal3X|Allele_1
AGAG
>Contig47308_GA36B|gal|gal3X|Allele_2
AGAG
>Contig47308_GA36B|gal|gal3XX|Allele_1
AGAA
>Contig47308_GA36B|gal|gal3XX|Allele_2
AGAG
>Contig47308_GA36B|edu|edu47X|Allele_1
AGAG
>Contig47308_GA36B|edu|edu47X|Allele_2
AGAG
>Contig47308_GA36B|edu|edu24X|Allele_1
AAAG
>Contig47308_GA36B|edu|edu24X|Allele_2
GGGG
>Contig47334_GA36B|tro|tro11X|Allele_1
GAGAACGAATT
>Contig47334_GA36B|tro|tro11X|Allele_2
GGGAACGAATT
>Contig47334_GA36B|tro|tro2X|Allele_1
GGGAACGAATT
>Contig47334_GA36B|tro|tro2X|Allele_2
GGGAACGAATT
>Contig47334_GA36B|gal|gal3X|Allele_1
GGGAACGAATT
>Contig47334_GA36B|gal|gal3X|Allele_2
GGGATCGAGTT
>Contig47334_GA36B|gal|gal3XX|Allele_1
AAAATCGAATA
>Contig47334_GA36B|gal|gal3XX|Allele_2
GGGATCGAATT
>Contig47334_GA36B|edu|edu47X|Allele_1
GGGAAAAAATT
>Contig47334_GA36B|edu|edu47X|Allele_2
GGGGACGGATT
>Contig47334_GA36B|edu|edu24X|Allele_1
GGGAACGAAGT
>Contig47334_GA36B|edu|edu24X|Allele_2
GGGAACGAATT
>Contig47663_GA36B|tro|tro11X|Allele_1
CCGCT
>Contig47663_GA36B|tro|tro11X|Allele_2
CCGCT
>Contig47663_GA36B|tro|tro2X|Allele_1
CCACT
>Contig47663_GA36B|tro|tro2X|Allele_2
CCGCT
>Contig47663_GA36B|gal|gal3X|Allele_1
CCACC
>Contig47663_GA36B|gal|gal3X|Allele_2
CCACC
>Contig47663_GA36B|gal|gal3XX|Allele_1
CCACC
>Contig47663_GA36B|gal|gal3XX|Allele_2
CCACC
>Contig47663_GA36B|edu|edu47X|Allele_1
CCGCC
>Contig47663_GA36B|edu|edu47X|Allele_2
CCGTC
>Contig47663_GA36B|edu|edu24X|Allele_1
CCGCC
>Contig47663_GA36B|edu|edu24X|Allele_2
TTGCT
>Contig48206_GA36D|tro|tro11X|Allele_1
TGACAAGCTTCAAAATTG
>Contig48206_GA36D|tro|tro11X|Allele_2
TGACAAGCTTCAAAATTT
>Contig48206_GA36D|tro|tro2X|Allele_1
TGACAAGCTTCAAAATTT
>Contig48206_GA36D|tro|tro2X|Allele_2
TGACAAGCTTCAAAATTT
>Contig48206_GA36D|gal|gal3X|Allele_1
TAACAAGCTTCAAAATTT
>Contig48206_GA36D|gal|gal3X|Allele_2
TGATAAGCTTCAAAATTT
>Contig48206_GA36D|gal|gal3XX|Allele_1
TGACAAGCCTCAAAAGCG
>Contig48206_GA36D|gal|gal3XX|Allele_2
TGACAGGCTTCACTGTTT
>Contig48206_GA36D|edu|edu47X|Allele_1
GGACAAACTACAAAATTT
>Contig48206_GA36D|edu|edu47X|Allele_2
TGGCAAGTTTGGAAATTT
>Contig48206_GA36D|edu|edu24X|Allele_1
TAACAAGCTTCAAAATTT
>Contig48206_GA36D|edu|edu24X|Allele_2
TGACTAGCTTCAAAATTT
>Contig49561_GA36A|tro|tro11X|Allele_1
GTGCCAA
>Contig49561_GA36A|tro|tro11X|Allele_2
GTGCCAC
>Contig49561_GA36A|tro|tro2X|Allele_1
GTGCCAA
>Contig49561_GA36A|tro|tro2X|Allele_2
GTGCCAC
>Contig49561_GA36A|gal|gal3X|Allele_1
GAGCCAC
>Contig49561_GA36A|gal|gal3X|Allele_2
GTGCTAC
>Contig49561_GA36A|gal|gal3XX|Allele_1
GTGCCAC
>Contig49561_GA36A|gal|gal3XX|Allele_2
GTGCCAC
>Contig49561_GA36A|edu|edu47X|Allele_1
GTGCCAA
>Contig49561_GA36A|edu|edu47X|Allele_2
GTTTCGC
>Contig49561_GA36A|edu|edu24X|Allele_1
ATGCCAC
>Contig49561_GA36A|edu|edu24X|Allele_2
GTGCCAC
>Contig49812_GA36D|tro|tro11X|Allele_1
ATAA
>Contig49812_GA36D|tro|tro11X|Allele_2
ATAA
>Contig49812_GA36D|tro|tro2X|Allele_1
ATAA
>Contig49812_GA36D|tro|tro2X|Allele_2
ATAA
>Contig49812_GA36D|gal|gal3X|Allele_1
ATAA
>Contig49812_GA36D|gal|gal3X|Allele_2
ATAT
>Contig49812_GA36D|gal|gal3XX|Allele_1
ATAA
>Contig49812_GA36D|gal|gal3XX|Allele_2
ATAA
>Contig49812_GA36D|edu|edu47X|Allele_1
ATAA
>Contig49812_GA36D|edu|edu47X|Allele_2
TTAA
>Contig49812_GA36D|edu|edu24X|Allele_1
AAAA
>Contig49812_GA36D|edu|edu24X|Allele_2
ATTA
>Contig49864_GA36B|tro|tro11X|Allele_1
ATCC
>Contig49864_GA36B|tro|tro11X|Allele_2
ATCC
>Contig49864_GA36B|tro|tro2X|Allele_1
ATAC
>Contig49864_GA36B|tro|tro2X|Allele_2
ATCC
>Contig49864_GA36B|gal|gal3X|Allele_1
ACCT
>Contig49864_GA36B|gal|gal3X|Allele_2
ACCT
>Contig49864_GA36B|gal|gal3XX|Allele_1
ACCT
>Contig49864_GA36B|gal|gal3XX|Allele_2
GCCT
>Contig49864_GA36B|edu|edu47X|Allele_1
ATAC
>Contig49864_GA36B|edu|edu47X|Allele_2
ATCT
>Contig49864_GA36B|edu|edu24X|Allele_1
ATAC
>Contig49864_GA36B|edu|edu24X|Allele_2
ATAC
>Contig5025_GA36B|tro|tro11X|Allele_1
GG
>Contig5025_GA36B|tro|tro11X|Allele_2
GG
>Contig5025_GA36B|tro|tro2X|Allele_1
GG
>Contig5025_GA36B|tro|tro2X|Allele_2
GG
>Contig5025_GA36B|gal|gal3X|Allele_1
GG
>Contig5025_GA36B|gal|gal3X|Allele_2
GT
>Contig5025_GA36B|gal|gal3XX|Allele_1
GG
>Contig5025_GA36B|gal|gal3XX|Allele_2
GG
>Contig5025_GA36B|edu|edu47X|Allele_1
GG
>Contig5025_GA36B|edu|edu47X|Allele_2
GG
>Contig5025_GA36B|edu|edu24X|Allele_1
CG
>Contig5025_GA36B|edu|edu24X|Allele_2
GG
>Contig50420_GA36A|tro|tro11X|Allele_1
CC
>Contig50420_GA36A|tro|tro11X|Allele_2
CC
>Contig50420_GA36A|tro|tro2X|Allele_1
CC
>Contig50420_GA36A|tro|tro2X|Allele_2
CC
>Contig50420_GA36A|gal|gal3X|Allele_1
CC
>Contig50420_GA36A|gal|gal3X|Allele_2
CC
>Contig50420_GA36A|gal|gal3XX|Allele_1
CC
>Contig50420_GA36A|gal|gal3XX|Allele_2
CC
>Contig50420_GA36A|edu|edu47X|Allele_1
CC
>Contig50420_GA36A|edu|edu47X|Allele_2
CT
>Contig50420_GA36A|edu|edu24X|Allele_1
CC
>Contig50420_GA36A|edu|edu24X|Allele_2
TC
>Contig51542_GA36A|tro|tro11X|Allele_1
CCATAGTCACTACACCCATAATACA
>Contig51542_GA36A|tro|tro11X|Allele_2
TCATGGTTGTTTCATCCATAATATA
>Contig51542_GA36A|tro|tro2X|Allele_1
CCATAGTCACTACACCCATAATACA
>Contig51542_GA36A|tro|tro2X|Allele_2
TCATGGTTGTTTCATCCATAATATA
>Contig51542_GA36A|gal|gal3X|Allele_1
CCATAATTGTTACACCCATAACATA
>Contig51542_GA36A|gal|gal3X|Allele_2
TCATAGTTGTTACACCGATAGTATA
>Contig51542_GA36A|gal|gal3XX|Allele_1
CTATAGTTGTTACACCCATAATATA
>Contig51542_GA36A|gal|gal3XX|Allele_2
CTATAGTTGTTACACCCATAATATA
>Contig51542_GA36A|edu|edu47X|Allele_1
CCTTGGTCACAACACCCAAAATATG
>Contig51542_GA36A|edu|edu47X|Allele_2
CCTTGGTTGTTTTCTCCATGATATG
>Contig51542_GA36A|edu|edu24X|Allele_1
CCACAGCTGTTACACCCATAATACA
>Contig51542_GA36A|edu|edu24X|Allele_2
CCATAGTTGTTACACTCGTGATGTA
>Contig51642_GA36B|tro|tro11X|Allele_1
CG
>Contig51642_GA36B|tro|tro11X|Allele_2
CG
>Contig51642_GA36B|tro|tro2X|Allele_1
AG
>Contig51642_GA36B|tro|tro2X|Allele_2
CG
>Contig51642_GA36B|gal|gal3X|Allele_1
AG
>Contig51642_GA36B|gal|gal3X|Allele_2
CG
>Contig51642_GA36B|gal|gal3XX|Allele_1
AA
>Contig51642_GA36B|gal|gal3XX|Allele_2
AG
>Contig51642_GA36B|edu|edu47X|Allele_1
AG
>Contig51642_GA36B|edu|edu47X|Allele_2
AG
>Contig51642_GA36B|edu|edu24X|Allele_1
AG
>Contig51642_GA36B|edu|edu24X|Allele_2
AG
>Contig52265_GA36D|tro|tro11X|Allele_1
GTCC
>Contig52265_GA36D|tro|tro11X|Allele_2
GTCC
>Contig52265_GA36D|tro|tro2X|Allele_1
GTCC
>Contig52265_GA36D|tro|tro2X|Allele_2
GTCC
>Contig52265_GA36D|gal|gal3X|Allele_1
TACC
>Contig52265_GA36D|gal|gal3X|Allele_2
TACT
>Contig52265_GA36D|gal|gal3XX|Allele_1
GTCC
>Contig52265_GA36D|gal|gal3XX|Allele_2
GTTC
>Contig52265_GA36D|edu|edu47X|Allele_1
GTCC
>Contig52265_GA36D|edu|edu47X|Allele_2
GTCC
>Contig52265_GA36D|edu|edu24X|Allele_1
GTCC
>Contig52265_GA36D|edu|edu24X|Allele_2
GTCC
>Contig5270_GA36B|tro|tro11X|Allele_1
TCACA
>Contig5270_GA36B|tro|tro11X|Allele_2
TCACA
>Contig5270_GA36B|tro|tro2X|Allele_1
TCACA
>Contig5270_GA36B|tro|tro2X|Allele_2
TCACA
>Contig5270_GA36B|gal|gal3X|Allele_1
TCACA
>Contig5270_GA36B|gal|gal3X|Allele_2
TTACG
>Contig5270_GA36B|gal|gal3XX|Allele_1
CCACA
>Contig5270_GA36B|gal|gal3XX|Allele_2
CTACA
>Contig5270_GA36B|edu|edu47X|Allele_1
CCACA
>Contig5270_GA36B|edu|edu47X|Allele_2
TCTTA
>Contig5270_GA36B|edu|edu24X|Allele_1
CCACA
>Contig5270_GA36B|edu|edu24X|Allele_2
TCACA
>Contig53048_GA36B|tro|tro11X|Allele_1
AAAAGGTC
>Contig53048_GA36B|tro|tro11X|Allele_2
AGAGGGTT
>Contig53048_GA36B|tro|tro2X|Allele_1
AAAAGGTC
>Contig53048_GA36B|tro|tro2X|Allele_2
AAGGGGTC
>Contig53048_GA36B|gal|gal3X|Allele_1
AAAAAGCC
>Contig53048_GA36B|gal|gal3X|Allele_2
AGGAGGTT
>Contig53048_GA36B|gal|gal3XX|Allele_1
AAAAGATC
>Contig53048_GA36B|gal|gal3XX|Allele_2
AGGAGGTT
>Contig53048_GA36B|edu|edu47X|Allele_1
AAAAGGTC
>Contig53048_GA36B|edu|edu47X|Allele_2
TGAGGGTT
>Contig53048_GA36B|edu|edu24X|Allele_1
AAGAGGTC
>Contig53048_GA36B|edu|edu24X|Allele_2
AAGAGGTC
>Contig53676_GA36A|tro|tro11X|Allele_1
ATGG
>Contig53676_GA36A|tro|tro11X|Allele_2
ATGG
>Contig53676_GA36A|tro|tro2X|Allele_1
ATGG
>Contig53676_GA36A|tro|tro2X|Allele_2
ATGG
>Contig53676_GA36A|gal|gal3X|Allele_1
ATCT
>Contig53676_GA36A|gal|gal3X|Allele_2
ATCT
>Contig53676_GA36A|gal|gal3XX|Allele_1
AAGG
>Contig53676_GA36A|gal|gal3XX|Allele_2
GAGG
>Contig53676_GA36A|edu|edu47X|Allele_1
ATCT
>Contig53676_GA36A|edu|edu47X|Allele_2
ATCT
>Contig53676_GA36A|edu|edu24X|Allele_1
ATCT
>Contig53676_GA36A|edu|edu24X|Allele_2
ATCT
>Contig54163_GA36H|tro|tro11X|Allele_1
GACACTCAC
>Contig54163_GA36H|tro|tro11X|Allele_2
GACACTTTT
>Contig54163_GA36H|tro|tro2X|Allele_1
GACACACAC
>Contig54163_GA36H|tro|tro2X|Allele_2
GACATTTAT
>Contig54163_GA36H|gal|gal3X|Allele_1
GACACACAC
>Contig54163_GA36H|gal|gal3X|Allele_2
GCCCCATAT
>Contig54163_GA36H|gal|gal3XX|Allele_1
GACACACAT
>Contig54163_GA36H|gal|gal3XX|Allele_2
GATACTTAT
>Contig54163_GA36H|edu|edu47X|Allele_1
GACACACAC
>Contig54163_GA36H|edu|edu47X|Allele_2
GACACACTT
>Contig54163_GA36H|edu|edu24X|Allele_1
GACACACAC
>Contig54163_GA36H|edu|edu24X|Allele_2
TACATACAT
>Contig54304_GA36B|tro|tro11X|Allele_1
CCAAGCAAAATTCGGAAAAGCTCCCTACAATTCAAAC
>Contig54304_GA36B|tro|tro11X|Allele_2
CCAAGCAAAATTCGGGAAAGTTCTTTACAATTTCAAT
>Contig54304_GA36B|tro|tro2X|Allele_1
CCAAGCGAAATTCAGGAAAACTCTCTACAATTCAAAC
>Contig54304_GA36B|tro|tro2X|Allele_2
TCATGCGAGGTTCGGGAAAGTTCTCTATTATTCACAT
>Contig54304_GA36B|gal|gal3X|Allele_1
CTAAGTACAATGCGGGAAAGTCCTCTACAATTCCAAC
>Contig54304_GA36B|gal|gal3X|Allele_2
CTAAGTACAATTTGGGTAAGTTCTCTACAATTCCAAC
>Contig54304_GA36B|gal|gal3XX|Allele_1
CCAAACAAAACGCGGAAAAGCTCCCTACAATTCAAAC
>Contig54304_GA36B|gal|gal3XX|Allele_2
CTAAGTACAGTTTGGGAAAGTTCTTTATTATTTCAAT
>Contig54304_GA36B|edu|edu47X|Allele_1
CCAAGCAAAATTCAGGAAAACTCTCCACAAATCAAAC
>Contig54304_GA36B|edu|edu47X|Allele_2
TTATGTGCGGTTCGTGTGAGTTTTCTACTGTTCCCCC
>Contig54304_GA36B|edu|edu24X|Allele_1
CCAAGCAAAATTCGGGAAAACTCTCTACAAACCAAAC
>Contig54304_GA36B|edu|edu24X|Allele_2
TTCTGTGCGGTTCGGGTACGTTCTCTGCTGTTCCAAT
>Contig54420_GA36A|tro|tro11X|Allele_1
ACTTTACC
>Contig54420_GA36A|tro|tro11X|Allele_2
ACTTTACC
>Contig54420_GA36A|tro|tro2X|Allele_1
ACTTTGCC
>Contig54420_GA36A|tro|tro2X|Allele_2
ACTTTGCC
>Contig54420_GA36A|gal|gal3X|Allele_1
ATTCTGCC
>Contig54420_GA36A|gal|gal3X|Allele_2
ATTCTGCC
>Contig54420_GA36A|gal|gal3XX|Allele_1
ACTCTGCA
>Contig54420_GA36A|gal|gal3XX|Allele_2
ATTCTGTC
>Contig54420_GA36A|edu|edu47X|Allele_1
ACCTTGCC
>Contig54420_GA36A|edu|edu47X|Allele_2
TCTTTGCC
>Contig54420_GA36A|edu|edu24X|Allele_1
ACTCGACC
>Contig54420_GA36A|edu|edu24X|Allele_2
ACTTTACC
>Contig5451_GA36D|tro|tro11X|Allele_1
AAAGT
>Contig5451_GA36D|tro|tro11X|Allele_2
GAAGT
>Contig5451_GA36D|tro|tro2X|Allele_1
AAAGT
>Contig5451_GA36D|tro|tro2X|Allele_2
GAAGT
>Contig5451_GA36D|gal|gal3X|Allele_1
AAAGT
>Contig5451_GA36D|gal|gal3X|Allele_2
AAAGT
>Contig5451_GA36D|gal|gal3XX|Allele_1
AAAGC
>Contig5451_GA36D|gal|gal3XX|Allele_2
AAAGT
>Contig5451_GA36D|edu|edu47X|Allele_1
GAAGT
>Contig5451_GA36D|edu|edu47X|Allele_2
GAATT
>Contig5451_GA36D|edu|edu24X|Allele_1
AAAGT
>Contig5451_GA36D|edu|edu24X|Allele_2
GTGGT
>Contig5454_GA36B|tro|tro11X|Allele_1
AAACT
>Contig5454_GA36B|tro|tro11X|Allele_2
AAACT
>Contig5454_GA36B|tro|tro2X|Allele_1
AAACT
>Contig5454_GA36B|tro|tro2X|Allele_2
AAACT
>Contig5454_GA36B|gal|gal3X|Allele_1
AAACC
>Contig5454_GA36B|gal|gal3X|Allele_2
GGCTT
>Contig5454_GA36B|gal|gal3XX|Allele_1
AAACC
>Contig5454_GA36B|gal|gal3XX|Allele_2
AAACT
>Contig5454_GA36B|edu|edu47X|Allele_1
AGCTT
>Contig5454_GA36B|edu|edu47X|Allele_2
AGCTT
>Contig5454_GA36B|edu|edu24X|Allele_1
AGCTT
>Contig5454_GA36B|edu|edu24X|Allele_2
AGCTT
>Contig54665_GA36B|tro|tro11X|Allele_1
ATCATTA
>Contig54665_GA36B|tro|tro11X|Allele_2
ATCATTA
>Contig54665_GA36B|tro|tro2X|Allele_1
ATCATTA
>Contig54665_GA36B|tro|tro2X|Allele_2
ATCATTA
>Contig54665_GA36B|gal|gal3X|Allele_1
ATCACTA
>Contig54665_GA36B|gal|gal3X|Allele_2
ATCACTA
>Contig54665_GA36B|gal|gal3XX|Allele_1
ATCACTA
>Contig54665_GA36B|gal|gal3XX|Allele_2
ATCGCTT
>Contig54665_GA36B|edu|edu47X|Allele_1
ATCACCT
>Contig54665_GA36B|edu|edu47X|Allele_2
ATCATTT
>Contig54665_GA36B|edu|edu24X|Allele_1
ACCACTT
>Contig54665_GA36B|edu|edu24X|Allele_2
GTTGCTT
>Contig55125_GA36D|tro|tro11X|Allele_1
CAG
>Contig55125_GA36D|tro|tro11X|Allele_2
CAG
>Contig55125_GA36D|tro|tro2X|Allele_1
CAG
>Contig55125_GA36D|tro|tro2X|Allele_2
CAG
>Contig55125_GA36D|gal|gal3X|Allele_1
CAG
>Contig55125_GA36D|gal|gal3X|Allele_2
CAG
>Contig55125_GA36D|gal|gal3XX|Allele_1
CAG
>Contig55125_GA36D|gal|gal3XX|Allele_2
CAG
>Contig55125_GA36D|edu|edu47X|Allele_1
CAA
>Contig55125_GA36D|edu|edu47X|Allele_2
TGG
>Contig55125_GA36D|edu|edu24X|Allele_1
CAA
>Contig55125_GA36D|edu|edu24X|Allele_2
CAG
>Contig55449_GA36D|tro|tro11X|Allele_1
GCTA
>Contig55449_GA36D|tro|tro11X|Allele_2
GCTA
>Contig55449_GA36D|tro|tro2X|Allele_1
GCTA
>Contig55449_GA36D|tro|tro2X|Allele_2
GCTA
>Contig55449_GA36D|gal|gal3X|Allele_1
GCAA
>Contig55449_GA36D|gal|gal3X|Allele_2
TCAA
>Contig55449_GA36D|gal|gal3XX|Allele_1
GCAA
>Contig55449_GA36D|gal|gal3XX|Allele_2
TTTA
>Contig55449_GA36D|edu|edu47X|Allele_1
GTTA
>Contig55449_GA36D|edu|edu47X|Allele_2
GTTA
>Contig55449_GA36D|edu|edu24X|Allele_1
GTTA
>Contig55449_GA36D|edu|edu24X|Allele_2
GTTT
>Contig55564_GA36A|tro|tro11X|Allele_1
AC
>Contig55564_GA36A|tro|tro11X|Allele_2
CT
>Contig55564_GA36A|tro|tro2X|Allele_1
AC
>Contig55564_GA36A|tro|tro2X|Allele_2
AC
>Contig55564_GA36A|gal|gal3X|Allele_1
CT
>Contig55564_GA36A|gal|gal3X|Allele_2
CT
>Contig55564_GA36A|gal|gal3XX|Allele_1
CT
>Contig55564_GA36A|gal|gal3XX|Allele_2
CT
>Contig55564_GA36A|edu|edu47X|Allele_1
CT
>Contig55564_GA36A|edu|edu47X|Allele_2
CT
>Contig55564_GA36A|edu|edu24X|Allele_1
AC
>Contig55564_GA36A|edu|edu24X|Allele_2
CT
>Contig5570_GA36C|tro|tro11X|Allele_1
CGTATATTCATACCCCTCAG
>Contig5570_GA36C|tro|tro11X|Allele_2
CGTATATTTATACCCCTCAG
>Contig5570_GA36C|tro|tro2X|Allele_1
CGTATATTTATACCCCTCAA
>Contig5570_GA36C|tro|tro2X|Allele_2
CGTATATTTATACCCCTCGG
>Contig5570_GA36C|gal|gal3X|Allele_1
CACACAACCACACCACCCAG
>Contig5570_GA36C|gal|gal3X|Allele_2
GACGTCTTTATTTTCTTCGG
>Contig5570_GA36C|gal|gal3XX|Allele_1
CACATAACCACACCCCTCAA
>Contig5570_GA36C|gal|gal3XX|Allele_2
GGTGTATTTGTATCCCTCGG
>Contig5570_GA36C|edu|edu47X|Allele_1
CGTATATTCATACCCCTCAG
>Contig5570_GA36C|edu|edu47X|Allele_2
CGTATATTCATACCCCTCAG
>Contig5570_GA36C|edu|edu24X|Allele_1
CACATAACCACACCCCCCAG
>Contig5570_GA36C|edu|edu24X|Allele_2
GGTGTATTTATATCCCTTAG
>Contig56307_GA36A|tro|tro11X|Allele_1
AGACCTGATTA
>Contig56307_GA36A|tro|tro11X|Allele_2
AGACCTGATTA
>Contig56307_GA36A|tro|tro2X|Allele_1
AGACCTGATTA
>Contig56307_GA36A|tro|tro2X|Allele_2
AGACCTGATTA
>Contig56307_GA36A|gal|gal3X|Allele_1
AGACCTGATTA
>Contig56307_GA36A|gal|gal3X|Allele_2
AGACCTGATTA
>Contig56307_GA36A|gal|gal3XX|Allele_1
AGACCTGATTG
>Contig56307_GA36A|gal|gal3XX|Allele_2
AGACCTGATTG
>Contig56307_GA36A|edu|edu47X|Allele_1
AGACCTGACCG
>Contig56307_GA36A|edu|edu47X|Allele_2
ATCTCTGGTCG
>Contig56307_GA36A|edu|edu24X|Allele_1
AGACCCAATCG
>Contig56307_GA36A|edu|edu24X|Allele_2
GGACTTGATCG
>Contig5685_GA36A|tro|tro11X|Allele_1
ACTACCCC
>Contig5685_GA36A|tro|tro11X|Allele_2
ACTACCCC
>Contig5685_GA36A|tro|tro2X|Allele_1
ACTACCCC
>Contig5685_GA36A|tro|tro2X|Allele_2
ACTACCCC
>Contig5685_GA36A|gal|gal3X|Allele_1
ACTACCCC
>Contig5685_GA36A|gal|gal3X|Allele_2
ACTACCCT
>Contig5685_GA36A|gal|gal3XX|Allele_1
ACTGCCCC
>Contig5685_GA36A|gal|gal3XX|Allele_2
ACTGCTTC
>Contig5685_GA36A|edu|edu47X|Allele_1
ACTACCCC
>Contig5685_GA36A|edu|edu47X|Allele_2
ATTACCCC
>Contig5685_GA36A|edu|edu24X|Allele_1
ACCACCCC
>Contig5685_GA36A|edu|edu24X|Allele_2
TCTATCCC
>Contig5692_GA36D|tro|tro11X|Allele_1
GCACTTACAGACCGGAGGCAGA
>Contig5692_GA36D|tro|tro11X|Allele_2
GCACTTACAGACCGGAGGCAGA
>Contig5692_GA36D|tro|tro2X|Allele_1
GCACTTACAGACCGGAGGCAGA
>Contig5692_GA36D|tro|tro2X|Allele_2
GCACTTACAGACCGGAGGCAGA
>Contig5692_GA36D|gal|gal3X|Allele_1
ACACTTGCAGACCAGGGACAAA
>Contig5692_GA36D|gal|gal3X|Allele_2
GTACTTGTAGACCGGGGGCGGG
>Contig5692_GA36D|gal|gal3XX|Allele_1
GCACTTGCAGACCGGGGGCGAA
>Contig5692_GA36D|gal|gal3XX|Allele_2
GCACTTGCGGATCGGGGGCGAA
>Contig5692_GA36D|edu|edu47X|Allele_1
GCGTACACAGGCCGGGGGCGAA
>Contig5692_GA36D|edu|edu47X|Allele_2
GCGTACACAGGCTGGGTGCGAA
>Contig5692_GA36D|edu|edu24X|Allele_1
GCGTACACAAACCGAAGGAGAA
>Contig5692_GA36D|edu|edu24X|Allele_2
GCGTACACAGACCGGGTGCGAA
>Contig57072_GA36A|tro|tro11X|Allele_1
TAGGAA
>Contig57072_GA36A|tro|tro11X|Allele_2
TAGGAG
>Contig57072_GA36A|tro|tro2X|Allele_1
TAGGAG
>Contig57072_GA36A|tro|tro2X|Allele_2
TAGGAG
>Contig57072_GA36A|gal|gal3X|Allele_1
TAGGAA
>Contig57072_GA36A|gal|gal3X|Allele_2
TAGGGA
>Contig57072_GA36A|gal|gal3XX|Allele_1
GAGGGA
>Contig57072_GA36A|gal|gal3XX|Allele_2
TAGGGA
>Contig57072_GA36A|edu|edu47X|Allele_1
TAATAG
>Contig57072_GA36A|edu|edu47X|Allele_2
TAATAG
>Contig57072_GA36A|edu|edu24X|Allele_1
TAAGAG
>Contig57072_GA36A|edu|edu24X|Allele_2
TGAGAG
>Contig57302_GA36B|tro|tro11X|Allele_1
ACTTA
>Contig57302_GA36B|tro|tro11X|Allele_2
ACTTA
>Contig57302_GA36B|tro|tro2X|Allele_1
ACCTA
>Contig57302_GA36B|tro|tro2X|Allele_2
GCTTA
>Contig57302_GA36B|gal|gal3X|Allele_1
ACCTA
>Contig57302_GA36B|gal|gal3X|Allele_2
ACCTG
>Contig57302_GA36B|gal|gal3XX|Allele_1
ACCTA
>Contig57302_GA36B|gal|gal3XX|Allele_2
ACCTA
>Contig57302_GA36B|edu|edu47X|Allele_1
ACTCA
>Contig57302_GA36B|edu|edu47X|Allele_2
GCTTA
>Contig57302_GA36B|edu|edu24X|Allele_1
ACTTA
>Contig57302_GA36B|edu|edu24X|Allele_2
ATTTA
>Contig57876_GA36H|tro|tro11X|Allele_1
AAA
>Contig57876_GA36H|tro|tro11X|Allele_2
AGG
>Contig57876_GA36H|tro|tro2X|Allele_1
AAG
>Contig57876_GA36H|tro|tro2X|Allele_2
CAG
>Contig57876_GA36H|gal|gal3X|Allele_1
AAA
>Contig57876_GA36H|gal|gal3X|Allele_2
AGG
>Contig57876_GA36H|gal|gal3XX|Allele_1
AAG
>Contig57876_GA36H|gal|gal3XX|Allele_2
CAG
>Contig57876_GA36H|edu|edu47X|Allele_1
AAA
>Contig57876_GA36H|edu|edu47X|Allele_2
AGG
>Contig57876_GA36H|edu|edu24X|Allele_1
AAG
>Contig57876_GA36H|edu|edu24X|Allele_2
AAG
>Contig58264_GA36B|tro|tro11X|Allele_1
AAATAACATCACAG
>Contig58264_GA36B|tro|tro11X|Allele_2
AAATAACATCACAG
>Contig58264_GA36B|tro|tro2X|Allele_1
AAATAACATCACAG
>Contig58264_GA36B|tro|tro2X|Allele_2
AAATAACATCACAG
>Contig58264_GA36B|gal|gal3X|Allele_1
AAAGAACATCGCAA
>Contig58264_GA36B|gal|gal3X|Allele_2
AGCGAACTTCGCAG
>Contig58264_GA36B|gal|gal3XX|Allele_1
AAAGAACTCCGCAG
>Contig58264_GA36B|gal|gal3XX|Allele_2
TGATAACTTCGCAG
>Contig58264_GA36B|edu|edu47X|Allele_1
AAAGAACATCGCAA
>Contig58264_GA36B|edu|edu47X|Allele_2
TGAGGACTTCGCAG
>Contig58264_GA36B|edu|edu24X|Allele_1
AGAGAACATCACAA
>Contig58264_GA36B|edu|edu24X|Allele_2
TGAGAGTTTTGTTA
>Contig58599_GA36A|tro|tro11X|Allele_1
GACG
>Contig58599_GA36A|tro|tro11X|Allele_2
GGCG
>Contig58599_GA36A|tro|tro2X|Allele_1
GACG
>Contig58599_GA36A|tro|tro2X|Allele_2
GGCG
>Contig58599_GA36A|gal|gal3X|Allele_1
AACG
>Contig58599_GA36A|gal|gal3X|Allele_2
GATG
>Contig58599_GA36A|gal|gal3XX|Allele_1
AACA
>Contig58599_GA36A|gal|gal3XX|Allele_2
AACG
>Contig58599_GA36A|edu|edu47X|Allele_1
GGCG
>Contig58599_GA36A|edu|edu47X|Allele_2
GGCG
>Contig58599_GA36A|edu|edu24X|Allele_1
GGCG
>Contig58599_GA36A|edu|edu24X|Allele_2
GGCG
>Contig59136_GA36B|tro|tro11X|Allele_1
GC
>Contig59136_GA36B|tro|tro11X|Allele_2
GC
>Contig59136_GA36B|tro|tro2X|Allele_1
GC
>Contig59136_GA36B|tro|tro2X|Allele_2
GC
>Contig59136_GA36B|gal|gal3X|Allele_1
GC
>Contig59136_GA36B|gal|gal3X|Allele_2
TC
>Contig59136_GA36B|gal|gal3XX|Allele_1
GC
>Contig59136_GA36B|gal|gal3XX|Allele_2
GC
>Contig59136_GA36B|edu|edu47X|Allele_1
GC
>Contig59136_GA36B|edu|edu47X|Allele_2
GC
>Contig59136_GA36B|edu|edu24X|Allele_1
GA
>Contig59136_GA36B|edu|edu24X|Allele_2
GC
>Contig60145_GA36B|tro|tro11X|Allele_1
CAATCCCCAC
>Contig60145_GA36B|tro|tro11X|Allele_2
CATTCTTCAC
>Contig60145_GA36B|tro|tro2X|Allele_1
CATTCTCCAC
>Contig60145_GA36B|tro|tro2X|Allele_2
CATTCTTCAC
>Contig60145_GA36B|gal|gal3X|Allele_1
CAACTCCAAC
>Contig60145_GA36B|gal|gal3X|Allele_2
CGATTCCCCT
>Contig60145_GA36B|gal|gal3XX|Allele_1
CGATTCCCAC
>Contig60145_GA36B|gal|gal3XX|Allele_2
TGATTCCCAC
>Contig60145_GA36B|edu|edu47X|Allele_1
CATTCTTCAC
>Contig60145_GA36B|edu|edu47X|Allele_2
CATTCTTCAC
>Contig60145_GA36B|edu|edu24X|Allele_1
CAATCCCCAC
>Contig60145_GA36B|edu|edu24X|Allele_2
TGTTTTTCAC
>Contig61299_GA36B|tro|tro11X|Allele_1
TTGAAGACT
>Contig61299_GA36B|tro|tro11X|Allele_2
TTGAAGATT
>Contig61299_GA36B|tro|tro2X|Allele_1
ACAGTGACT
>Contig61299_GA36B|tro|tro2X|Allele_2
ACGGTGACT
>Contig61299_GA36B|gal|gal3X|Allele_1
ACGAAAACC
>Contig61299_GA36B|gal|gal3X|Allele_2
TTGGTGATT
>Contig61299_GA36B|gal|gal3XX|Allele_1
ACGAAAACC
>Contig61299_GA36B|gal|gal3XX|Allele_2
TTGGTGATT
>Contig61299_GA36B|edu|edu47X|Allele_1
ACAGTGACT
>Contig61299_GA36B|edu|edu47X|Allele_2
ACGGTGTCT
>Contig61299_GA36B|edu|edu24X|Allele_1
ACAGTGACT
>Contig61299_GA36B|edu|edu24X|Allele_2
ACGGTGACT
>Contig61308_GA36C|tro|tro11X|Allele_1
CCGTTAGAAT
>Contig61308_GA36C|tro|tro11X|Allele_2
CTGTTAGAAT
>Contig61308_GA36C|tro|tro2X|Allele_1
CCGTTAGAAT
>Contig61308_GA36C|tro|tro2X|Allele_2
CCGTTAGAAT
>Contig61308_GA36C|gal|gal3X|Allele_1
CCGTCAGAAT
>Contig61308_GA36C|gal|gal3X|Allele_2
TCGTCAGAAT
>Contig61308_GA36C|gal|gal3XX|Allele_1
CCGTCAGAAT
>Contig61308_GA36C|gal|gal3XX|Allele_2
CTGTCAGAAT
>Contig61308_GA36C|edu|edu47X|Allele_1
CCACCAAAAC
>Contig61308_GA36C|edu|edu47X|Allele_2
CCGTTTGGGT
>Contig61308_GA36C|edu|edu24X|Allele_1
CCGCCAGAAT
>Contig61308_GA36C|edu|edu24X|Allele_2
CCGTTTGGGT
>Contig6143_GA36H|tro|tro11X|Allele_1
TAAAAGA
>Contig6143_GA36H|tro|tro11X|Allele_2
TAAAAGA
>Contig6143_GA36H|tro|tro2X|Allele_1
TAAAAGA
>Contig6143_GA36H|tro|tro2X|Allele_2
TAAAAGA
>Contig6143_GA36H|gal|gal3X|Allele_1
CAAAAGA
>Contig6143_GA36H|gal|gal3X|Allele_2
CATTAGG
>Contig6143_GA36H|gal|gal3XX|Allele_1
CAAAAGA
>Contig6143_GA36H|gal|gal3XX|Allele_2
TAATAGG
>Contig6143_GA36H|edu|edu47X|Allele_1
TAAAAAA
>Contig6143_GA36H|edu|edu47X|Allele_2
TTATTGA
>Contig6143_GA36H|edu|edu24X|Allele_1
TAAAAGA
>Contig6143_GA36H|edu|edu24X|Allele_2
TAATAGA
>Contig63342_GA36B|tro|tro11X|Allele_1
GAAACA
>Contig63342_GA36B|tro|tro11X|Allele_2
GAAACC
>Contig63342_GA36B|tro|tro2X|Allele_1
GAAACA
>Contig63342_GA36B|tro|tro2X|Allele_2
GAAACC
>Contig63342_GA36B|gal|gal3X|Allele_1
GGAAAA
>Contig63342_GA36B|gal|gal3X|Allele_2
GGATCA
>Contig63342_GA36B|gal|gal3XX|Allele_1
GGAAAA
>Contig63342_GA36B|gal|gal3XX|Allele_2
GGATCA
>Contig63342_GA36B|edu|edu47X|Allele_1
GAAACC
>Contig63342_GA36B|edu|edu47X|Allele_2
GAAACC
>Contig63342_GA36B|edu|edu24X|Allele_1
AAAACC
>Contig63342_GA36B|edu|edu24X|Allele_2
GATACC
>Contig64650_GA36B|tro|tro11X|Allele_1
TAAGTG
>Contig64650_GA36B|tro|tro11X|Allele_2
TGTGTG
>Contig64650_GA36B|tro|tro2X|Allele_1
TAAGAG
>Contig64650_GA36B|tro|tro2X|Allele_2
TATGTG
>Contig64650_GA36B|gal|gal3X|Allele_1
CAAGAG
>Contig64650_GA36B|gal|gal3X|Allele_2
TATGTG
>Contig64650_GA36B|gal|gal3XX|Allele_1
TATGTA
>Contig64650_GA36B|gal|gal3XX|Allele_2
TATGTG
>Contig64650_GA36B|edu|edu47X|Allele_1
TAAATG
>Contig64650_GA36B|edu|edu47X|Allele_2
TATGTG
>Contig64650_GA36B|edu|edu24X|Allele_1
TAAGAG
>Contig64650_GA36B|edu|edu24X|Allele_2
TGTGTG
>Contig64829_GA36A|tro|tro11X|Allele_1
CTAATCGAC
>Contig64829_GA36A|tro|tro11X|Allele_2
CTGATCGAC
>Contig64829_GA36A|tro|tro2X|Allele_1
CTAATCAAC
>Contig64829_GA36A|tro|tro2X|Allele_2
CTGATTGAT
>Contig64829_GA36A|gal|gal3X|Allele_1
CTGATCAAT
>Contig64829_GA36A|gal|gal3X|Allele_2
CTGCTCGTT
>Contig64829_GA36A|gal|gal3XX|Allele_1
CCGATCGAT
>Contig64829_GA36A|gal|gal3XX|Allele_2
CTGATCGTT
>Contig64829_GA36A|edu|edu47X|Allele_1
CTGAATAAT
>Contig64829_GA36A|edu|edu47X|Allele_2
TTGATTAAT
>Contig64829_GA36A|edu|edu24X|Allele_1
CTAATCAAC
>Contig64829_GA36A|edu|edu24X|Allele_2
CTGATTGAT
>Contig65_GA36A|tro|tro11X|Allele_1
GGCG
>Contig65_GA36A|tro|tro11X|Allele_2
GGCG
>Contig65_GA36A|tro|tro2X|Allele_1
GGCG
>Contig65_GA36A|tro|tro2X|Allele_2
GGCG
>Contig65_GA36A|gal|gal3X|Allele_1
GGTG
>Contig65_GA36A|gal|gal3X|Allele_2
GGTG
>Contig65_GA36A|gal|gal3XX|Allele_1
AGCG
>Contig65_GA36A|gal|gal3XX|Allele_2
AGCG
>Contig65_GA36A|edu|edu47X|Allele_1
GACA
>Contig65_GA36A|edu|edu47X|Allele_2
GGCG
>Contig65_GA36A|edu|edu24X|Allele_1
GGCG
>Contig65_GA36A|edu|edu24X|Allele_2
GGCG
>Contig6606_GA36C|tro|tro11X|Allele_1
GC
>Contig6606_GA36C|tro|tro11X|Allele_2
GC
>Contig6606_GA36C|tro|tro2X|Allele_1
GT
>Contig6606_GA36C|tro|tro2X|Allele_2
GT
>Contig6606_GA36C|gal|gal3X|Allele_1
GC
>Contig6606_GA36C|gal|gal3X|Allele_2
GC
>Contig6606_GA36C|gal|gal3XX|Allele_1
GC
>Contig6606_GA36C|gal|gal3XX|Allele_2
GT
>Contig6606_GA36C|edu|edu47X|Allele_1
GC
>Contig6606_GA36C|edu|edu47X|Allele_2
GC
>Contig6606_GA36C|edu|edu24X|Allele_1
AC
>Contig6606_GA36C|edu|edu24X|Allele_2
GC
>Contig6813_GA36C|tro|tro11X|Allele_1
CTCC
>Contig6813_GA36C|tro|tro11X|Allele_2
CTCT
>Contig6813_GA36C|tro|tro2X|Allele_1
CTCT
>Contig6813_GA36C|tro|tro2X|Allele_2
CTCT
>Contig6813_GA36C|gal|gal3X|Allele_1
CTCC
>Contig6813_GA36C|gal|gal3X|Allele_2
TTCC
>Contig6813_GA36C|gal|gal3XX|Allele_1
CCCC
>Contig6813_GA36C|gal|gal3XX|Allele_2
TTCC
>Contig6813_GA36C|edu|edu47X|Allele_1
CCCC
>Contig6813_GA36C|edu|edu47X|Allele_2
CCCC
>Contig6813_GA36C|edu|edu24X|Allele_1
CCCC
>Contig6813_GA36C|edu|edu24X|Allele_2
CTTT
>Contig68318_GA36B|tro|tro11X|Allele_1
GAACCGAAAAAATTG
>Contig68318_GA36B|tro|tro11X|Allele_2
GAACCGAAAGAATTG
>Contig68318_GA36B|tro|tro2X|Allele_1
GAACCGAAAGAATTA
>Contig68318_GA36B|tro|tro2X|Allele_2
GGACCGAAGGGTTTG
>Contig68318_GA36B|gal|gal3X|Allele_1
GAACCAGTAGAACTG
>Contig68318_GA36B|gal|gal3X|Allele_2
GAGCTGGTAGAATTG
>Contig68318_GA36B|gal|gal3XX|Allele_1
AAACCGGTAGAATCG
>Contig68318_GA36B|gal|gal3XX|Allele_2
AAATTGGTAGGATTG
>Contig68318_GA36B|edu|edu47X|Allele_1
GAACCGAAAAGTTTA
>Contig68318_GA36B|edu|edu47X|Allele_2
GGACCGATGGGTTTG
>Contig68318_GA36B|edu|edu24X|Allele_1
AAACCGAAAGGATTA
>Contig68318_GA36B|edu|edu24X|Allele_2
GGACCGAAGGGTTTG
>Contig68426_GA36A|tro|tro11X|Allele_1
TACCCA
>Contig68426_GA36A|tro|tro11X|Allele_2
TACCCG
>Contig68426_GA36A|tro|tro2X|Allele_1
TACCCA
>Contig68426_GA36A|tro|tro2X|Allele_2
TACCCG
>Contig68426_GA36A|gal|gal3X|Allele_1
CACCCG
>Contig68426_GA36A|gal|gal3X|Allele_2
CACCCG
>Contig68426_GA36A|gal|gal3XX|Allele_1
CACCCA
>Contig68426_GA36A|gal|gal3XX|Allele_2
TTTCCG
>Contig68426_GA36A|edu|edu47X|Allele_1
TACCCG
>Contig68426_GA36A|edu|edu47X|Allele_2
TACTCG
>Contig68426_GA36A|edu|edu24X|Allele_1
TACCCG
>Contig68426_GA36A|edu|edu24X|Allele_2
TACCTG
>Contig68712_GA36A|tro|tro11X|Allele_1
ACTGGCT
>Contig68712_GA36A|tro|tro11X|Allele_2
ACTGGCT
>Contig68712_GA36A|tro|tro2X|Allele_1
ACTGGCT
>Contig68712_GA36A|tro|tro2X|Allele_2
ACTGGCT
>Contig68712_GA36A|gal|gal3X|Allele_1
ACTGACT
>Contig68712_GA36A|gal|gal3X|Allele_2
ACTGGTT
>Contig68712_GA36A|gal|gal3XX|Allele_1
ACTAACT
>Contig68712_GA36A|gal|gal3XX|Allele_2
ACTGGCT
>Contig68712_GA36A|edu|edu47X|Allele_1
ACTGGCT
>Contig68712_GA36A|edu|edu47X|Allele_2
GCTGGCT
>Contig68712_GA36A|edu|edu24X|Allele_1
ACCGGCA
>Contig68712_GA36A|edu|edu24X|Allele_2
ATTGGCT
>Contig68921_GA36B|tro|tro11X|Allele_1
TT
>Contig68921_GA36B|tro|tro11X|Allele_2
TT
>Contig68921_GA36B|tro|tro2X|Allele_1
TT
>Contig68921_GA36B|tro|tro2X|Allele_2
TT
>Contig68921_GA36B|gal|gal3X|Allele_1
CT
>Contig68921_GA36B|gal|gal3X|Allele_2
TT
>Contig68921_GA36B|gal|gal3XX|Allele_1
TT
>Contig68921_GA36B|gal|gal3XX|Allele_2
TT
>Contig68921_GA36B|edu|edu47X|Allele_1
TC
>Contig68921_GA36B|edu|edu47X|Allele_2
TT
>Contig68921_GA36B|edu|edu24X|Allele_1
TC
>Contig68921_GA36B|edu|edu24X|Allele_2
TT
>Contig70772_GA36B|tro|tro11X|Allele_1
AA
>Contig70772_GA36B|tro|tro11X|Allele_2
AA
>Contig70772_GA36B|tro|tro2X|Allele_1
AA
>Contig70772_GA36B|tro|tro2X|Allele_2
AA
>Contig70772_GA36B|gal|gal3X|Allele_1
AA
>Contig70772_GA36B|gal|gal3X|Allele_2
GA
>Contig70772_GA36B|gal|gal3XX|Allele_1
AA
>Contig70772_GA36B|gal|gal3XX|Allele_2
AA
>Contig70772_GA36B|edu|edu47X|Allele_1
AA
>Contig70772_GA36B|edu|edu47X|Allele_2
AA
>Contig70772_GA36B|edu|edu24X|Allele_1
AA
>Contig70772_GA36B|edu|edu24X|Allele_2
AT
>Contig7153_GA36D|tro|tro11X|Allele_1
GC
>Contig7153_GA36D|tro|tro11X|Allele_2
GC
>Contig7153_GA36D|tro|tro2X|Allele_1
GC
>Contig7153_GA36D|tro|tro2X|Allele_2
GC
>Contig7153_GA36D|gal|gal3X|Allele_1
AC
>Contig7153_GA36D|gal|gal3X|Allele_2
GG
>Contig7153_GA36D|gal|gal3XX|Allele_1
AC
>Contig7153_GA36D|gal|gal3XX|Allele_2
AC
>Contig7153_GA36D|edu|edu47X|Allele_1
AC
>Contig7153_GA36D|edu|edu47X|Allele_2
AC
>Contig7153_GA36D|edu|edu24X|Allele_1
AC
>Contig7153_GA36D|edu|edu24X|Allele_2
AC
>Contig72053_GA36A|tro|tro11X|Allele_1
CC
>Contig72053_GA36A|tro|tro11X|Allele_2
CC
>Contig72053_GA36A|tro|tro2X|Allele_1
CC
>Contig72053_GA36A|tro|tro2X|Allele_2
CC
>Contig72053_GA36A|gal|gal3X|Allele_1
AC
>Contig72053_GA36A|gal|gal3X|Allele_2
AC
>Contig72053_GA36A|gal|gal3XX|Allele_1
AA
>Contig72053_GA36A|gal|gal3XX|Allele_2
AC
>Contig72053_GA36A|edu|edu47X|Allele_1
AA
>Contig72053_GA36A|edu|edu47X|Allele_2
AA
>Contig72053_GA36A|edu|edu24X|Allele_1
AA
>Contig72053_GA36A|edu|edu24X|Allele_2
CA
>Contig72205_GA36D|tro|tro11X|Allele_1
ATGCCGTG
>Contig72205_GA36D|tro|tro11X|Allele_2
ATGCCGTG
>Contig72205_GA36D|tro|tro2X|Allele_1
ATACCGTG
>Contig72205_GA36D|tro|tro2X|Allele_2
ATGCCGTG
>Contig72205_GA36D|gal|gal3X|Allele_1
TTACCGTG
>Contig72205_GA36D|gal|gal3X|Allele_2
TTACCGTG
>Contig72205_GA36D|gal|gal3XX|Allele_1
TTACCGTG
>Contig72205_GA36D|gal|gal3XX|Allele_2
TTACCGTG
>Contig72205_GA36D|edu|edu47X|Allele_1
ACACCGAA
>Contig72205_GA36D|edu|edu47X|Allele_2
ATGTTGTG
>Contig72205_GA36D|edu|edu24X|Allele_1
ATACCATG
>Contig72205_GA36D|edu|edu24X|Allele_2
ATGCCGTG
>Contig72227_GA36B|tro|tro11X|Allele_1
CACAA
>Contig72227_GA36B|tro|tro11X|Allele_2
TATAA
>Contig72227_GA36B|tro|tro2X|Allele_1
CACAA
>Contig72227_GA36B|tro|tro2X|Allele_2
TGTAA
>Contig72227_GA36B|gal|gal3X|Allele_1
CACAA
>Contig72227_GA36B|gal|gal3X|Allele_2
CGTAA
>Contig72227_GA36B|gal|gal3XX|Allele_1
CACAA
>Contig72227_GA36B|gal|gal3XX|Allele_2
TGTTA
>Contig72227_GA36B|edu|edu47X|Allele_1
CGTAA
>Contig72227_GA36B|edu|edu47X|Allele_2
CGTAG
>Contig72227_GA36B|edu|edu24X|Allele_1
CACAA
>Contig72227_GA36B|edu|edu24X|Allele_2
CATAA
>Contig72569_GA36B|tro|tro11X|Allele_1
TTGCCCAGCGCTGGCTCCTGCTAGA
>Contig72569_GA36B|tro|tro11X|Allele_2
TTGCCCAGCGCTGGCTCCTGCTAGA
>Contig72569_GA36B|tro|tro2X|Allele_1
TTGCTCAGCGCTGGCTCCTGCTAGA
>Contig72569_GA36B|tro|tro2X|Allele_2
TTGCTCAGCGCTGGCTCCTGCTAGA
>Contig72569_GA36B|gal|gal3X|Allele_1
TAGCCCAGCACCGACTCCTGCCAGA
>Contig72569_GA36B|gal|gal3X|Allele_2
TTGCCTAGTGTTGACTTCTGCCGGA
>Contig72569_GA36B|gal|gal3XX|Allele_1
TAACCCAGCACCGACTCCTGCCAAA
>Contig72569_GA36B|gal|gal3XX|Allele_2
TTGCCTAGTGTTGACTTCTGCCGGA
>Contig72569_GA36B|edu|edu47X|Allele_1
TTGCCCAGCACCAACTCCTACCAGA
>Contig72569_GA36B|edu|edu47X|Allele_2
TTGTTCAGCGTTGGTTCTTGCTGGT
>Contig72569_GA36B|edu|edu24X|Allele_1
CTGCCCAACACCGACCCCCGCCAGA
>Contig72569_GA36B|edu|edu24X|Allele_2
TTGCCCGGCACTGACTCCTGTCAGA
>Contig7336_GA36C|tro|tro11X|Allele_1
GGCTCCAT
>Contig7336_GA36C|tro|tro11X|Allele_2
GGCTCCAT
>Contig7336_GA36C|tro|tro2X|Allele_1
GGCTCCAT
>Contig7336_GA36C|tro|tro2X|Allele_2
GGCTCCAT
>Contig7336_GA36C|gal|gal3X|Allele_1
GGCCCTAT
>Contig7336_GA36C|gal|gal3X|Allele_2
GGCCCTAT
>Contig7336_GA36C|gal|gal3XX|Allele_1
GGCCCTAT
>Contig7336_GA36C|gal|gal3XX|Allele_2
GGCCCTAT
>Contig7336_GA36C|edu|edu47X|Allele_1
GGCTCCAT
>Contig7336_GA36C|edu|edu47X|Allele_2
GGCTTTGT
>Contig7336_GA36C|edu|edu24X|Allele_1
AACTCTAC
>Contig7336_GA36C|edu|edu24X|Allele_2
GGTTCTAT
>Contig73535_GA36A|tro|tro11X|Allele_1
GGGTTA
>Contig73535_GA36A|tro|tro11X|Allele_2
GGGTTA
>Contig73535_GA36A|tro|tro2X|Allele_1
GGGTTA
>Contig73535_GA36A|tro|tro2X|Allele_2
GGGTTA
>Contig73535_GA36A|gal|gal3X|Allele_1
GGGTTA
>Contig73535_GA36A|gal|gal3X|Allele_2
GGGTTA
>Contig73535_GA36A|gal|gal3XX|Allele_1
AAGTTA
>Contig73535_GA36A|gal|gal3XX|Allele_2
GGGTTG
>Contig73535_GA36A|edu|edu47X|Allele_1
AAGACA
>Contig73535_GA36A|edu|edu47X|Allele_2
AAGTTG
>Contig73535_GA36A|edu|edu24X|Allele_1
AAATTG
>Contig73535_GA36A|edu|edu24X|Allele_2
AAATTG
>Contig73872_GA36D|tro|tro11X|Allele_1
GAGGC
>Contig73872_GA36D|tro|tro11X|Allele_2
GGGGT
>Contig73872_GA36D|tro|tro2X|Allele_1
GGAGC
>Contig73872_GA36D|tro|tro2X|Allele_2
GGGGC
>Contig73872_GA36D|gal|gal3X|Allele_1
GGGAT
>Contig73872_GA36D|gal|gal3X|Allele_2
GGGAT
>Contig73872_GA36D|gal|gal3XX|Allele_1
GGGAT
>Contig73872_GA36D|gal|gal3XX|Allele_2
GGGAT
>Contig73872_GA36D|edu|edu47X|Allele_1
GAGGT
>Contig73872_GA36D|edu|edu47X|Allele_2
GAGGT
>Contig73872_GA36D|edu|edu24X|Allele_1
AAAGC
>Contig73872_GA36D|edu|edu24X|Allele_2
GAGGT
>Contig73994_GA36B|tro|tro11X|Allele_1
GAAGGGGGCA
>Contig73994_GA36B|tro|tro11X|Allele_2
GAAGGGGGCG
>Contig73994_GA36B|tro|tro2X|Allele_1
GAAGGGAGCA
>Contig73994_GA36B|tro|tro2X|Allele_2
GAAGGGGGCG
>Contig73994_GA36B|gal|gal3X|Allele_1
AAAGAGAGCG
>Contig73994_GA36B|gal|gal3X|Allele_2
GCAGGGAGCG
>Contig73994_GA36B|gal|gal3XX|Allele_1
GAAGGGGACA
>Contig73994_GA36B|gal|gal3XX|Allele_2
GAAGGGGGCG
>Contig73994_GA36B|edu|edu47X|Allele_1
GAAAGGGGCA
>Contig73994_GA36B|edu|edu47X|Allele_2
GAAGGGGGTG
>Contig73994_GA36B|edu|edu24X|Allele_1
GAAGGAGGCG
>Contig73994_GA36B|edu|edu24X|Allele_2
GAGGGGGGCG
>Contig74471_GA36A|tro|tro11X|Allele_1
AGTTCGAAACGCTGTATCAACCCC
>Contig74471_GA36A|tro|tro11X|Allele_2
AGTTCTGGGCGCTGTATCAACCCC
>Contig74471_GA36A|tro|tro2X|Allele_1
AGCTCGAGACGCTGTATCAACCCC
>Contig74471_GA36A|tro|tro2X|Allele_2
AGCTCTAGGCGCTGTATTGTCCTC
>Contig74471_GA36A|gal|gal3X|Allele_1
AATTCGGAGCGCTGTAGCAACCCC
>Contig74471_GA36A|gal|gal3X|Allele_2
AGTTCGGAGCGTTGTGTTAATCTC
>Contig74471_GA36A|gal|gal3XX|Allele_1
AGTTCGGAGCGCCACATCAACCCC
>Contig74471_GA36A|gal|gal3XX|Allele_2
GGTTCGGAGCGCTGTATTGTCCCG
>Contig74471_GA36A|edu|edu47X|Allele_1
AGTATGGAGCGCTACAGCAACCCC
>Contig74471_GA36A|edu|edu47X|Allele_2
AGTATGGAGTGCTGTATCATCTCC
>Contig74471_GA36A|edu|edu24X|Allele_1
AGCTCGAAACGCTGTATCAACCCC
>Contig74471_GA36A|edu|edu24X|Allele_2
AGTTCTGGGCTCTGTATCAACCCG
>Contig74743_GA36B|tro|tro11X|Allele_1
AGACAGGCTCCAT
>Contig74743_GA36B|tro|tro11X|Allele_2
AGAGAGGCTCCAT
>Contig74743_GA36B|tro|tro2X|Allele_1
AGACAGACTCCAT
>Contig74743_GA36B|tro|tro2X|Allele_2
AGAGAGGCTTTAT
>Contig74743_GA36B|gal|gal3X|Allele_1
AAACAGGCTTCAT
>Contig74743_GA36B|gal|gal3X|Allele_2
AGAGAGGCTTCGT
>Contig74743_GA36B|gal|gal3XX|Allele_1
AAACAGGCTCCAT
>Contig74743_GA36B|gal|gal3XX|Allele_2
AAAGATGCTTTAT
>Contig74743_GA36B|edu|edu47X|Allele_1
AGACAGACTTCAT
>Contig74743_GA36B|edu|edu47X|Allele_2
CGTGGGGCTTCAT
>Contig74743_GA36B|edu|edu24X|Allele_1
AAACAGGCCTCAA
>Contig74743_GA36B|edu|edu24X|Allele_2
AGAGAGGGTTCAT
>Contig74940_GA36B|tro|tro11X|Allele_1
GCCG
>Contig74940_GA36B|tro|tro11X|Allele_2
GCCG
>Contig74940_GA36B|tro|tro2X|Allele_1
GCCG
>Contig74940_GA36B|tro|tro2X|Allele_2
GCCG
>Contig74940_GA36B|gal|gal3X|Allele_1
ACCG
>Contig74940_GA36B|gal|gal3X|Allele_2
ATCG
>Contig74940_GA36B|gal|gal3XX|Allele_1
ACCG
>Contig74940_GA36B|gal|gal3XX|Allele_2
ACCG
>Contig74940_GA36B|edu|edu47X|Allele_1
ACCG
>Contig74940_GA36B|edu|edu47X|Allele_2
GCTG
>Contig74940_GA36B|edu|edu24X|Allele_1
ACCA
>Contig74940_GA36B|edu|edu24X|Allele_2
GCCG
>Contig75055_GA36B|tro|tro11X|Allele_1
CGTCCGCTATTATTCTACTT
>Contig75055_GA36B|tro|tro11X|Allele_2
CGTCCGCTATTATTCTACTT
>Contig75055_GA36B|tro|tro2X|Allele_1
CGTCCGCCATTATTCTACCC
>Contig75055_GA36B|tro|tro2X|Allele_2
CGTCTGCTATTATTCTACTT
>Contig75055_GA36B|gal|gal3X|Allele_1
CGTCCGCTAATATTCTACCC
>Contig75055_GA36B|gal|gal3X|Allele_2
TGTTCGCTATTATTTTACCT
>Contig75055_GA36B|gal|gal3XX|Allele_1
CAACCGCTATTACCCAACCC
>Contig75055_GA36B|gal|gal3XX|Allele_2
CGTCTGCTATTATTCTATCC
>Contig75055_GA36B|edu|edu47X|Allele_1
CGTCTGCCATTTTTCTACCC
>Contig75055_GA36B|edu|edu47X|Allele_2
CGTCTGCTGTTTTTCTACCC
>Contig75055_GA36B|edu|edu24X|Allele_1
CGTCTGCCATGATTCTACCC
>Contig75055_GA36B|edu|edu24X|Allele_2
CGTCTTTCGTGATTCTCCTC
>Contig7548_GA36D|tro|tro11X|Allele_1
CCAGTG
>Contig7548_GA36D|tro|tro11X|Allele_2
TTCGTG
>Contig7548_GA36D|tro|tro2X|Allele_1
CCCGTG
>Contig7548_GA36D|tro|tro2X|Allele_2
TTCGTG
>Contig7548_GA36D|gal|gal3X|Allele_1
CTCGTG
>Contig7548_GA36D|gal|gal3X|Allele_2
CTCGTG
>Contig7548_GA36D|gal|gal3XX|Allele_1
CTAGTG
>Contig7548_GA36D|gal|gal3XX|Allele_2
CTCGTG
>Contig7548_GA36D|edu|edu47X|Allele_1
CCCGCG
>Contig7548_GA36D|edu|edu47X|Allele_2
TTCGTG
>Contig7548_GA36D|edu|edu24X|Allele_1
TCCATA
>Contig7548_GA36D|edu|edu24X|Allele_2
TCCGTG
>Contig76793_GA36C|tro|tro11X|Allele_1
CCC
>Contig76793_GA36C|tro|tro11X|Allele_2
CCC
>Contig76793_GA36C|tro|tro2X|Allele_1
CCC
>Contig76793_GA36C|tro|tro2X|Allele_2
CCC
>Contig76793_GA36C|gal|gal3X|Allele_1
CCA
>Contig76793_GA36C|gal|gal3X|Allele_2
CCA
>Contig76793_GA36C|gal|gal3XX|Allele_1
CCA
>Contig76793_GA36C|gal|gal3XX|Allele_2
CTA
>Contig76793_GA36C|edu|edu47X|Allele_1
CCA
>Contig76793_GA36C|edu|edu47X|Allele_2
CCC
>Contig76793_GA36C|edu|edu24X|Allele_1
CCC
>Contig76793_GA36C|edu|edu24X|Allele_2
TCC
>Contig77541_GA36B|tro|tro11X|Allele_1
TAG
>Contig77541_GA36B|tro|tro11X|Allele_2
TAG
>Contig77541_GA36B|tro|tro2X|Allele_1
TAG
>Contig77541_GA36B|tro|tro2X|Allele_2
TAG
>Contig77541_GA36B|gal|gal3X|Allele_1
TAG
>Contig77541_GA36B|gal|gal3X|Allele_2
TAG
>Contig77541_GA36B|gal|gal3XX|Allele_1
TGA
>Contig77541_GA36B|gal|gal3XX|Allele_2
TGA
>Contig77541_GA36B|edu|edu47X|Allele_1
CAG
>Contig77541_GA36B|edu|edu47X|Allele_2
TAG
>Contig77541_GA36B|edu|edu24X|Allele_1
CAG
>Contig77541_GA36B|edu|edu24X|Allele_2
CAG
>Contig7841_GA36D|tro|tro11X|Allele_1
AC
>Contig7841_GA36D|tro|tro11X|Allele_2
AT
>Contig7841_GA36D|tro|tro2X|Allele_1
AC
>Contig7841_GA36D|tro|tro2X|Allele_2
AT
>Contig7841_GA36D|gal|gal3X|Allele_1
AT
>Contig7841_GA36D|gal|gal3X|Allele_2
CT
>Contig7841_GA36D|gal|gal3XX|Allele_1
AC
>Contig7841_GA36D|gal|gal3XX|Allele_2
AC
>Contig7841_GA36D|edu|edu47X|Allele_1
AC
>Contig7841_GA36D|edu|edu47X|Allele_2
AC
>Contig7841_GA36D|edu|edu24X|Allele_1
AC
>Contig7841_GA36D|edu|edu24X|Allele_2
AC
>Contig78705_GA36C|tro|tro11X|Allele_1
AGCCCA
>Contig78705_GA36C|tro|tro11X|Allele_2
AGCCCA
>Contig78705_GA36C|tro|tro2X|Allele_1
AGCCCA
>Contig78705_GA36C|tro|tro2X|Allele_2
AGCCCA
>Contig78705_GA36C|gal|gal3X|Allele_1
AGCTCT
>Contig78705_GA36C|gal|gal3X|Allele_2
TGCTCT
>Contig78705_GA36C|gal|gal3XX|Allele_1
AGTCCA
>Contig78705_GA36C|gal|gal3XX|Allele_2
AGTCTA
>Contig78705_GA36C|edu|edu47X|Allele_1
AGTCCA
>Contig78705_GA36C|edu|edu47X|Allele_2
AGTCCA
>Contig78705_GA36C|edu|edu24X|Allele_1
AATCCA
>Contig78705_GA36C|edu|edu24X|Allele_2
AGTCCA
>Contig81248_GA36D|tro|tro11X|Allele_1
ACCTTTATACCACACACTG
>Contig81248_GA36D|tro|tro11X|Allele_2
ACCTTTATTCTATGTTCTG
>Contig81248_GA36D|tro|tro2X|Allele_1
ACCTCCACACCACACACTG
>Contig81248_GA36D|tro|tro2X|Allele_2
GCTTTTATTCCATGCTCTG
>Contig81248_GA36D|gal|gal3X|Allele_1
ACTCTCACACCACACACTG
>Contig81248_GA36D|gal|gal3X|Allele_2
GTTTTCGTTCTATGCTCTG
>Contig81248_GA36D|gal|gal3XX|Allele_1
GCTTTCATTCCACGCAATG
>Contig81248_GA36D|gal|gal3XX|Allele_2
GCTTTCATTCCACGCACTG
>Contig81248_GA36D|edu|edu47X|Allele_1
ACCTCCACACCACACACCG
>Contig81248_GA36D|edu|edu47X|Allele_2
GCTTTCATTTCGTGCACTG
>Contig81248_GA36D|edu|edu24X|Allele_1
ACCTTCACACCATACACTA
>Contig81248_GA36D|edu|edu24X|Allele_2
ACTTTTATATTGTGTTCTG
>Contig81364_GA36B|tro|tro11X|Allele_1
ACACC
>Contig81364_GA36B|tro|tro11X|Allele_2
ACACC
>Contig81364_GA36B|tro|tro2X|Allele_1
ACACC
>Contig81364_GA36B|tro|tro2X|Allele_2
ACACC
>Contig81364_GA36B|gal|gal3X|Allele_1
TCACC
>Contig81364_GA36B|gal|gal3X|Allele_2
TTACC
>Contig81364_GA36B|gal|gal3XX|Allele_1
ACACC
>Contig81364_GA36B|gal|gal3XX|Allele_2
TCATT
>Contig81364_GA36B|edu|edu47X|Allele_1
ACACC
>Contig81364_GA36B|edu|edu47X|Allele_2
ACACT
>Contig81364_GA36B|edu|edu24X|Allele_1
ACACC
>Contig81364_GA36B|edu|edu24X|Allele_2
TCGTC
>Contig81796_GA36A|tro|tro11X|Allele_1
TCC
>Contig81796_GA36A|tro|tro11X|Allele_2
TCC
>Contig81796_GA36A|tro|tro2X|Allele_1
TCC
>Contig81796_GA36A|tro|tro2X|Allele_2
TCC
>Contig81796_GA36A|gal|gal3X|Allele_1
ACC
>Contig81796_GA36A|gal|gal3X|Allele_2
TCC
>Contig81796_GA36A|gal|gal3XX|Allele_1
TCC
>Contig81796_GA36A|gal|gal3XX|Allele_2
TCC
>Contig81796_GA36A|edu|edu47X|Allele_1
TCA
>Contig81796_GA36A|edu|edu47X|Allele_2
TCC
>Contig81796_GA36A|edu|edu24X|Allele_1
TCC
>Contig81796_GA36A|edu|edu24X|Allele_2
TTC
>Contig8249_GA36D|tro|tro11X|Allele_1
CCTATCAAAGTCGAAC
>Contig8249_GA36D|tro|tro11X|Allele_2
CCTATCAGAGTCGAGC
>Contig8249_GA36D|tro|tro2X|Allele_1
CCTATCAAAGTCGAGC
>Contig8249_GA36D|tro|tro2X|Allele_2
CCTATCAGAGTCGAGC
>Contig8249_GA36D|gal|gal3X|Allele_1
CTTATCAAAATCGAGC
>Contig8249_GA36D|gal|gal3X|Allele_2
CTTATTAAAGTCGAGC
>Contig8249_GA36D|gal|gal3XX|Allele_1
CCCATCAAAATCGAGC
>Contig8249_GA36D|gal|gal3XX|Allele_2
CTTATCAACGTCGGGT
>Contig8249_GA36D|edu|edu47X|Allele_1
ACTATCAAAGCCGAGC
>Contig8249_GA36D|edu|edu47X|Allele_2
CCTATCTAAGTTGAGC
>Contig8249_GA36D|edu|edu24X|Allele_1
CTTACCAAAGTCGAAC
>Contig8249_GA36D|edu|edu24X|Allele_2
CTTTTCAGAGTCTAGC
>Contig8484_GA36D|tro|tro11X|Allele_1
CCCTC
>Contig8484_GA36D|tro|tro11X|Allele_2
CCCTC
>Contig8484_GA36D|tro|tro2X|Allele_1
CCCTC
>Contig8484_GA36D|tro|tro2X|Allele_2
CCCTC
>Contig8484_GA36D|gal|gal3X|Allele_1
TCCTC
>Contig8484_GA36D|gal|gal3X|Allele_2
TCTTC
>Contig8484_GA36D|gal|gal3XX|Allele_1
CCCAC
>Contig8484_GA36D|gal|gal3XX|Allele_2
TCCTT
>Contig8484_GA36D|edu|edu47X|Allele_1
CCCTC
>Contig8484_GA36D|edu|edu47X|Allele_2
TCCTC
>Contig8484_GA36D|edu|edu24X|Allele_1
CCCTC
>Contig8484_GA36D|edu|edu24X|Allele_2
TTCTC
>Contig8560_GA36D|tro|tro11X|Allele_1
TG
>Contig8560_GA36D|tro|tro11X|Allele_2
TG
>Contig8560_GA36D|tro|tro2X|Allele_1
TG
>Contig8560_GA36D|tro|tro2X|Allele_2
TG
>Contig8560_GA36D|gal|gal3X|Allele_1
TA
>Contig8560_GA36D|gal|gal3X|Allele_2
TG
>Contig8560_GA36D|gal|gal3XX|Allele_1
GG
>Contig8560_GA36D|gal|gal3XX|Allele_2
TG
>Contig8560_GA36D|edu|edu47X|Allele_1
TG
>Contig8560_GA36D|edu|edu47X|Allele_2
TG
>Contig8560_GA36D|edu|edu24X|Allele_1
GA
>Contig8560_GA36D|edu|edu24X|Allele_2
TG
>Contig8592_GA36D|tro|tro11X|Allele_1
GCCGTGACTTAACACTG
>Contig8592_GA36D|tro|tro11X|Allele_2
GCCGTGACTTAACACTG
>Contig8592_GA36D|tro|tro2X|Allele_1
GCCGTGACACAACACTG
>Contig8592_GA36D|tro|tro2X|Allele_2
GCTGTGACTTAATACTG
>Contig8592_GA36D|gal|gal3X|Allele_1
GCCACAATTTGGCACTG
>Contig8592_GA36D|gal|gal3X|Allele_2
GCCACAATTTGGCACTG
>Contig8592_GA36D|gal|gal3XX|Allele_1
GCCACAATTTGGCACTG
>Contig8592_GA36D|gal|gal3XX|Allele_2
GCCACAATTTGGCTCTG
>Contig8592_GA36D|edu|edu47X|Allele_1
ACTGTGACACAATATTG
>Contig8592_GA36D|edu|edu47X|Allele_2
GCTGTGGCACAATATTG
>Contig8592_GA36D|edu|edu24X|Allele_1
ACCACAACACAACACCA
>Contig8592_GA36D|edu|edu24X|Allele_2
GTTGTGATTTGGTACTG
>Contig86138_GA36A|tro|tro11X|Allele_1
TAATTGA
>Contig86138_GA36A|tro|tro11X|Allele_2
TAATTGA
>Contig86138_GA36A|tro|tro2X|Allele_1
TAATTGA
>Contig86138_GA36A|tro|tro2X|Allele_2
TGATTGA
>Contig86138_GA36A|gal|gal3X|Allele_1
CGATAAG
>Contig86138_GA36A|gal|gal3X|Allele_2
TGATAAG
>Contig86138_GA36A|gal|gal3XX|Allele_1
TGATAAG
>Contig86138_GA36A|gal|gal3XX|Allele_2
TGCTAAG
>Contig86138_GA36A|edu|edu47X|Allele_1
TAACTGA
>Contig86138_GA36A|edu|edu47X|Allele_2
TGATTGA
>Contig86138_GA36A|edu|edu24X|Allele_1
TGATAGA
>Contig86138_GA36A|edu|edu24X|Allele_2
TGATTGA
>Contig89201_GA36B|tro|tro11X|Allele_1
TCAAG
>Contig89201_GA36B|tro|tro11X|Allele_2
TTAAG
>Contig89201_GA36B|tro|tro2X|Allele_1
TCAAG
>Contig89201_GA36B|tro|tro2X|Allele_2
TTAAG
>Contig89201_GA36B|gal|gal3X|Allele_1
CCAAA
>Contig89201_GA36B|gal|gal3X|Allele_2
TTTAG
>Contig89201_GA36B|gal|gal3XX|Allele_1
TCAAA
>Contig89201_GA36B|gal|gal3XX|Allele_2
TTTGG
>Contig89201_GA36B|edu|edu47X|Allele_1
TTAAA
>Contig89201_GA36B|edu|edu47X|Allele_2
TTAGG
>Contig89201_GA36B|edu|edu24X|Allele_1
TTAAA
>Contig89201_GA36B|edu|edu24X|Allele_2
TTAGG
>Contig9037_GA36A|tro|tro11X|Allele_1
CATGACGCAAAG
>Contig9037_GA36A|tro|tro11X|Allele_2
CATGGCGCCAAG
>Contig9037_GA36A|tro|tro2X|Allele_1
CATGACGCAAAG
>Contig9037_GA36A|tro|tro2X|Allele_2
CATGGCGCCAAG
>Contig9037_GA36A|gal|gal3X|Allele_1
CATGACACAAAG
>Contig9037_GA36A|gal|gal3X|Allele_2
CGTGATGTAGAG
>Contig9037_GA36A|gal|gal3XX|Allele_1
CATGACACAAAA
>Contig9037_GA36A|gal|gal3XX|Allele_2
CATGGTGTCGAG
>Contig9037_GA36A|edu|edu47X|Allele_1
CATAGCGCCAAG
>Contig9037_GA36A|edu|edu47X|Allele_2
TATGGCGCCATG
>Contig9037_GA36A|edu|edu24X|Allele_1
CACGACGCAAAG
>Contig9037_GA36A|edu|edu24X|Allele_2
CATGGCGTCAAG
>Contig90601_GA36B|tro|tro11X|Allele_1
AG
>Contig90601_GA36B|tro|tro11X|Allele_2
AG
>Contig90601_GA36B|tro|tro2X|Allele_1
AA
>Contig90601_GA36B|tro|tro2X|Allele_2
TA
>Contig90601_GA36B|gal|gal3X|Allele_1
AA
>Contig90601_GA36B|gal|gal3X|Allele_2
AA
>Contig90601_GA36B|gal|gal3XX|Allele_1
AA
>Contig90601_GA36B|gal|gal3XX|Allele_2
TG
>Contig90601_GA36B|edu|edu47X|Allele_1
TA
>Contig90601_GA36B|edu|edu47X|Allele_2
TA
>Contig90601_GA36B|edu|edu24X|Allele_1
TA
>Contig90601_GA36B|edu|edu24X|Allele_2
TA
>Contig907_GA36A|tro|tro11X|Allele_1
AA
>Contig907_GA36A|tro|tro11X|Allele_2
AA
>Contig907_GA36A|tro|tro2X|Allele_1
AA
>Contig907_GA36A|tro|tro2X|Allele_2
AG
>Contig907_GA36A|gal|gal3X|Allele_1
AA
>Contig907_GA36A|gal|gal3X|Allele_2
GA
>Contig907_GA36A|gal|gal3XX|Allele_1
AA
>Contig907_GA36A|gal|gal3XX|Allele_2
AA
>Contig907_GA36A|edu|edu47X|Allele_1
AA
>Contig907_GA36A|edu|edu47X|Allele_2
AG
>Contig907_GA36A|edu|edu24X|Allele_1
AA
>Contig907_GA36A|edu|edu24X|Allele_2
AA
>Contig9080_GA36C|tro|tro11X|Allele_1
CTTGGGT
>Contig9080_GA36C|tro|tro11X|Allele_2
CTTGGGT
>Contig9080_GA36C|tro|tro2X|Allele_1
CTTGGGT
>Contig9080_GA36C|tro|tro2X|Allele_2
CTTGGGT
>Contig9080_GA36C|gal|gal3X|Allele_1
CTCGAGC
>Contig9080_GA36C|gal|gal3X|Allele_2
CTTTGGT
>Contig9080_GA36C|gal|gal3XX|Allele_1
CTCGGGC
>Contig9080_GA36C|gal|gal3XX|Allele_2
CTTTGGT
>Contig9080_GA36C|edu|edu47X|Allele_1
CTTGAGT
>Contig9080_GA36C|edu|edu47X|Allele_2
TTTGGGT
>Contig9080_GA36C|edu|edu24X|Allele_1
CCTGGAT
>Contig9080_GA36C|edu|edu24X|Allele_2
CTTGGGT
>Contig9105_GA36D|tro|tro11X|Allele_1
CGC
>Contig9105_GA36D|tro|tro11X|Allele_2
CGC
>Contig9105_GA36D|tro|tro2X|Allele_1
CGC
>Contig9105_GA36D|tro|tro2X|Allele_2
CGC
>Contig9105_GA36D|gal|gal3X|Allele_1
AGG
>Contig9105_GA36D|gal|gal3X|Allele_2
ATG
>Contig9105_GA36D|gal|gal3XX|Allele_1
AGC
>Contig9105_GA36D|gal|gal3XX|Allele_2
AGG
>Contig9105_GA36D|edu|edu47X|Allele_1
CGC
>Contig9105_GA36D|edu|edu47X|Allele_2
CGC
>Contig9105_GA36D|edu|edu24X|Allele_1
CGC
>Contig9105_GA36D|edu|edu24X|Allele_2
CGC
>Contig96364_GA36A|tro|tro11X|Allele_1
TAA
>Contig96364_GA36A|tro|tro11X|Allele_2
TAA
>Contig96364_GA36A|tro|tro2X|Allele_1
TAA
>Contig96364_GA36A|tro|tro2X|Allele_2
TAA
>Contig96364_GA36A|gal|gal3X|Allele_1
CAA
>Contig96364_GA36A|gal|gal3X|Allele_2
CAA
>Contig96364_GA36A|gal|gal3XX|Allele_1
CAA
>Contig96364_GA36A|gal|gal3XX|Allele_2
CAA
>Contig96364_GA36A|edu|edu47X|Allele_1
TGT
>Contig96364_GA36A|edu|edu47X|Allele_2
TGT
>Contig96364_GA36A|edu|edu24X|Allele_1
TGT
>Contig96364_GA36A|edu|edu24X|Allele_2
TGT
>Contig97311_GA36D|tro|tro11X|Allele_1
ACAA
>Contig97311_GA36D|tro|tro11X|Allele_2
ATAA
>Contig97311_GA36D|tro|tro2X|Allele_1
ACAA
>Contig97311_GA36D|tro|tro2X|Allele_2
ATAA
>Contig97311_GA36D|gal|gal3X|Allele_1
ACAA
>Contig97311_GA36D|gal|gal3X|Allele_2
TCAG
>Contig97311_GA36D|gal|gal3XX|Allele_1
ACAA
>Contig97311_GA36D|gal|gal3XX|Allele_2
TCTG
>Contig97311_GA36D|edu|edu47X|Allele_1
ACAA
>Contig97311_GA36D|edu|edu47X|Allele_2
ACAA
>Contig97311_GA36D|edu|edu24X|Allele_1
ACAA
>Contig97311_GA36D|edu|edu24X|Allele_2
ATAA
>Contig9777_GA36C|tro|tro11X|Allele_1
TCG
>Contig9777_GA36C|tro|tro11X|Allele_2
TCG
>Contig9777_GA36C|tro|tro2X|Allele_1
TCG
>Contig9777_GA36C|tro|tro2X|Allele_2
TCG
>Contig9777_GA36C|gal|gal3X|Allele_1
TCG
>Contig9777_GA36C|gal|gal3X|Allele_2
TCG
>Contig9777_GA36C|gal|gal3XX|Allele_1
TTG
>Contig9777_GA36C|gal|gal3XX|Allele_2
TTG
>Contig9777_GA36C|edu|edu47X|Allele_1
TTG
>Contig9777_GA36C|edu|edu47X|Allele_2
TTG
>Contig9777_GA36C|edu|edu24X|Allele_1
GTA
>Contig9777_GA36C|edu|edu24X|Allele_2
TTG
>Contig984_GA36A|tro|tro11X|Allele_1
AAACGACAGCCTCATCCACCCAACGAACCCT
>Contig984_GA36A|tro|tro11X|Allele_2
AAATTACGGCCTCATCCATTCAACGAACTCT
>Contig984_GA36A|tro|tro2X|Allele_1
AAACGACGGCATCATCCACTCAACAAACCCT
>Contig984_GA36A|tro|tro2X|Allele_2
AGGCGACGGTCTCATCCATTTATTGAACTCT
>Contig984_GA36A|gal|gal3X|Allele_1
AGGCGACAGCCACAGCCACCCATTAAACCCT
>Contig984_GA36A|gal|gal3X|Allele_2
AGGTGTTAGCCTTCTTCATTTGTTGATCCCT
>Contig984_GA36A|gal|gal3XX|Allele_1
AAATGACAGCCTCAGCCATCCGTTGAACCCT
>Contig984_GA36A|gal|gal3XX|Allele_2
TGGTTACAGCCTCCTCTATTCGTTGGACTCT
>Contig984_GA36A|edu|edu47X|Allele_1
AAACGACAACATCATCCACCTAACGAACCTC
>Contig984_GA36A|edu|edu47X|Allele_2
AGGTTACGGTCTCATCCGTTTGTCGAATCTT
>Contig984_GA36A|edu|edu24X|Allele_1
AAATTACAGCATTATCCACCCATCGAACCCC
>Contig984_GA36A|edu|edu24X|Allele_2
AAATTACAGCATTATCCACCTGTTGGACCTT
>Contig9864_GA36B|tro|tro11X|Allele_1
AGTGACCCCACT
>Contig9864_GA36B|tro|tro11X|Allele_2
AGTGACCCCACT
>Contig9864_GA36B|tro|tro2X|Allele_1
AGTGACCCCACT
>Contig9864_GA36B|tro|tro2X|Allele_2
AGTGACCCCACT
>Contig9864_GA36B|gal|gal3X|Allele_1
AGTGACCCCACA
>Contig9864_GA36B|gal|gal3X|Allele_2
AGTGACCCCACA
>Contig9864_GA36B|gal|gal3XX|Allele_1
AGTGATCCCACT
>Contig9864_GA36B|gal|gal3XX|Allele_2
AGTGATCCCTCT
>Contig9864_GA36B|edu|edu47X|Allele_1
AACAACCACACT
>Contig9864_GA36B|edu|edu47X|Allele_2
TGTAACTCCACT
>Contig9864_GA36B|edu|edu24X|Allele_1
AGTGACCCTAAT
>Contig9864_GA36B|edu|edu24X|Allele_2
AGTGTCCCTACT
>Contig9867_GA36H|tro|tro11X|Allele_1
CGGTAAGCAGAG
>Contig9867_GA36H|tro|tro11X|Allele_2
CGGTACGCAGAG
>Contig9867_GA36H|tro|tro2X|Allele_1
CAGTAAGCAAAG
>Contig9867_GA36H|tro|tro2X|Allele_2
CAGTAAGCAGAG
>Contig9867_GA36H|gal|gal3X|Allele_1
CGGCAAGCAGAG
>Contig9867_GA36H|gal|gal3X|Allele_2
CGGTACGTAGAG
>Contig9867_GA36H|gal|gal3XX|Allele_1
CAGTACGCAGAG
>Contig9867_GA36H|gal|gal3XX|Allele_2
TGGTACGCTGAG
>Contig9867_GA36H|edu|edu47X|Allele_1
CGGTACACAGAA
>Contig9867_GA36H|edu|edu47X|Allele_2
TGGTACGCAGTG
>Contig9867_GA36H|edu|edu24X|Allele_1
CGATACGCAAAA
>Contig9867_GA36H|edu|edu24X|Allele_2
TGGTTCGCAGAG
>Contig9895_GA36D|tro|tro11X|Allele_1
ACTCCATTA
>Contig9895_GA36D|tro|tro11X|Allele_2
GCTCCATTA
>Contig9895_GA36D|tro|tro2X|Allele_1
ACTCCATTA
>Contig9895_GA36D|tro|tro2X|Allele_2
GCTCCATTA
>Contig9895_GA36D|gal|gal3X|Allele_1
ACTGCATTA
>Contig9895_GA36D|gal|gal3X|Allele_2
GTTGTGTTT
>Contig9895_GA36D|gal|gal3XX|Allele_1
ACTGCATTA
>Contig9895_GA36D|gal|gal3XX|Allele_2
ACTGCGTTA
>Contig9895_GA36D|edu|edu47X|Allele_1
ACTCCATCA
>Contig9895_GA36D|edu|edu47X|Allele_2
GCTGCATTA
>Contig9895_GA36D|edu|edu24X|Allele_1
GTCCCACTA
>Contig9895_GA36D|edu|edu24X|Allele_2
GTCCCACTA
>gi_118151642_gb_Contig30720|tro|tro11X|Allele_1
GT
>gi_118151642_gb_Contig30720|tro|tro11X|Allele_2
GT
>gi_118151642_gb_Contig30720|tro|tro2X|Allele_1
GT
>gi_118151642_gb_Contig30720|tro|tro2X|Allele_2
GT
>gi_118151642_gb_Contig30720|gal|gal3X|Allele_1
AA
>gi_118151642_gb_Contig30720|gal|gal3X|Allele_2
GA
>gi_118151642_gb_Contig30720|gal|gal3XX|Allele_1
GA
>gi_118151642_gb_Contig30720|gal|gal3XX|Allele_2
GA
>gi_118151642_gb_Contig30720|edu|edu47X|Allele_1
GA
>gi_118151642_gb_Contig30720|edu|edu47X|Allele_2
GT
>gi_118151642_gb_Contig30720|edu|edu24X|Allele_1
GA
>gi_118151642_gb_Contig30720|edu|edu24X|Allele_2
GA
>gi_118151642_gb_EF057748|tro|tro11X|Allele_1
CCG
>gi_118151642_gb_EF057748|tro|tro11X|Allele_2
CCT
>gi_118151642_gb_EF057748|tro|tro2X|Allele_1
CCG
>gi_118151642_gb_EF057748|tro|tro2X|Allele_2
CCG
>gi_118151642_gb_EF057748|gal|gal3X|Allele_1
CCG
>gi_118151642_gb_EF057748|gal|gal3X|Allele_2
CCG
>gi_118151642_gb_EF057748|gal|gal3XX|Allele_1
CCG
>gi_118151642_gb_EF057748|gal|gal3XX|Allele_2
TCT
>gi_118151642_gb_EF057748|edu|edu47X|Allele_1
CAG
>gi_118151642_gb_EF057748|edu|edu47X|Allele_2
CCG
>gi_118151642_gb_EF057748|edu|edu24X|Allele_1
CCG
>gi_118151642_gb_EF057748|edu|edu24X|Allele_2
CCG
>gi_145887444_gb_Contig32257|tro|tro11X|Allele_1
TTCTCAAAAACTTA
>gi_145887444_gb_Contig32257|tro|tro11X|Allele_2
TTCTCAAAAACTTA
>gi_145887444_gb_Contig32257|tro|tro2X|Allele_1
TTCTCAAAAACTTA
>gi_145887444_gb_Contig32257|tro|tro2X|Allele_2
TTCTCAAAAACTTA
>gi_145887444_gb_Contig32257|gal|gal3X|Allele_1
TCCCCAAAAACACA
>gi_145887444_gb_Contig32257|gal|gal3X|Allele_2
TTCTTGGCAGCTTG
>gi_145887444_gb_Contig32257|gal|gal3XX|Allele_1
TCATCAAAAACACA
>gi_145887444_gb_Contig32257|gal|gal3XX|Allele_2
TTCTTGGCAGTTTA
>gi_145887444_gb_Contig32257|edu|edu47X|Allele_1
TTCCCAAAGGCATG
>gi_145887444_gb_Contig32257|edu|edu47X|Allele_2
TTCTCAAAGGCATG
>gi_145887444_gb_Contig32257|edu|edu24X|Allele_1
CCACCAAAAGCATG
>gi_145887444_gb_Contig32257|edu|edu24X|Allele_2
TTCTTGGCGGCTTG
>gi_145889192_gb_ES394774|tro|tro11X|Allele_1
GCCAACTT
>gi_145889192_gb_ES394774|tro|tro11X|Allele_2
GCCAACTT
>gi_145889192_gb_ES394774|tro|tro2X|Allele_1
GCCAACTT
>gi_145889192_gb_ES394774|tro|tro2X|Allele_2
GCCAACTT
>gi_145889192_gb_ES394774|gal|gal3X|Allele_1
GCCAACTT
>gi_145889192_gb_ES394774|gal|gal3X|Allele_2
GCCAACTT
>gi_145889192_gb_ES394774|gal|gal3XX|Allele_1
ACCAACCC
>gi_145889192_gb_ES394774|gal|gal3XX|Allele_2
GCTAATTT
>gi_145889192_gb_ES394774|edu|edu47X|Allele_1
GCCAACTT
>gi_145889192_gb_ES394774|edu|edu47X|Allele_2
GCCGGCTT
>gi_145889192_gb_ES394774|edu|edu24X|Allele_1
GCCAACTT
>gi_145889192_gb_ES394774|edu|edu24X|Allele_2
GTCAATTT
>gi_145890570_gb_ES396152|tro|tro11X|Allele_1
ATAGAATGA
>gi_145890570_gb_ES396152|tro|tro11X|Allele_2
ATAGAATGA
>gi_145890570_gb_ES396152|tro|tro2X|Allele_1
ATAGAATGA
>gi_145890570_gb_ES396152|tro|tro2X|Allele_2
ATAGAATGA
>gi_145890570_gb_ES396152|gal|gal3X|Allele_1
ATAGAATGA
>gi_145890570_gb_ES396152|gal|gal3X|Allele_2
ATAGAATGA
>gi_145890570_gb_ES396152|gal|gal3XX|Allele_1
TCGAAATGA
>gi_145890570_gb_ES396152|gal|gal3XX|Allele_2
TCGAAATGA
>gi_145890570_gb_ES396152|edu|edu47X|Allele_1
ACAAAATGA
>gi_145890570_gb_ES396152|edu|edu47X|Allele_2
TTGGGGTGG
>gi_145890570_gb_ES396152|edu|edu24X|Allele_1
ATAGAACAA
>gi_145890570_gb_ES396152|edu|edu24X|Allele_2
ATAGAATGA
>gi_145893111_gb_ES398693|tro|tro11X|Allele_1
CTC
>gi_145893111_gb_ES398693|tro|tro11X|Allele_2
CTC
>gi_145893111_gb_ES398693|tro|tro2X|Allele_1
CTC
>gi_145893111_gb_ES398693|tro|tro2X|Allele_2
CTC
>gi_145893111_gb_ES398693|gal|gal3X|Allele_1
CTC
>gi_145893111_gb_ES398693|gal|gal3X|Allele_2
CTC
>gi_145893111_gb_ES398693|gal|gal3XX|Allele_1
ATC
>gi_145893111_gb_ES398693|gal|gal3XX|Allele_2
CTT
>gi_145893111_gb_ES398693|edu|edu47X|Allele_1
CTC
>gi_145893111_gb_ES398693|edu|edu47X|Allele_2
CTC
>gi_145893111_gb_ES398693|edu|edu24X|Allele_1
CGC
>gi_145893111_gb_ES398693|edu|edu24X|Allele_2
CTC
>gi_145894188_gb_ES399770|tro|tro11X|Allele_1
CT
>gi_145894188_gb_ES399770|tro|tro11X|Allele_2
CT
>gi_145894188_gb_ES399770|tro|tro2X|Allele_1
CT
>gi_145894188_gb_ES399770|tro|tro2X|Allele_2
CT
>gi_145894188_gb_ES399770|gal|gal3X|Allele_1
CT
>gi_145894188_gb_ES399770|gal|gal3X|Allele_2
CT
>gi_145894188_gb_ES399770|gal|gal3XX|Allele_1
CT
>gi_145894188_gb_ES399770|gal|gal3XX|Allele_2
CT
>gi_145894188_gb_ES399770|edu|edu47X|Allele_1
TC
>gi_145894188_gb_ES399770|edu|edu47X|Allele_2
TT
>gi_145894188_gb_ES399770|edu|edu24X|Allele_1
CT
>gi_145894188_gb_ES399770|edu|edu24X|Allele_2
TT
>gi_145895271_gb_ES400853|tro|tro11X|Allele_1
ATATT
>gi_145895271_gb_ES400853|tro|tro11X|Allele_2
TTATT
>gi_145895271_gb_ES400853|tro|tro2X|Allele_1
TAATT
>gi_145895271_gb_ES400853|tro|tro2X|Allele_2
TAATT
>gi_145895271_gb_ES400853|gal|gal3X|Allele_1
TAAAT
>gi_145895271_gb_ES400853|gal|gal3X|Allele_2
TTGTT
>gi_145895271_gb_ES400853|gal|gal3XX|Allele_1
AAAAC
>gi_145895271_gb_ES400853|gal|gal3XX|Allele_2
TAGTT
>gi_145895271_gb_ES400853|edu|edu47X|Allele_1
TAATT
>gi_145895271_gb_ES400853|edu|edu47X|Allele_2
TAATT
>gi_145895271_gb_ES400853|edu|edu24X|Allele_1
TAATT
>gi_145895271_gb_ES400853|edu|edu24X|Allele_2
TAATT
>gi_145895398_gb_ES400980|tro|tro11X|Allele_1
GCATTCAGTTGGTGCCCTATAT
>gi_145895398_gb_ES400980|tro|tro11X|Allele_2
GCATTCAGTTGTTGCTTTATAT
>gi_145895398_gb_ES400980|tro|tro2X|Allele_1
GCATTCAGTTGTTACCCTATAT
>gi_145895398_gb_ES400980|tro|tro2X|Allele_2
GCATTCAGTTGTTACCCTATAT
>gi_145895398_gb_ES400980|gal|gal3X|Allele_1
GCACACAGCTAGTACCCAAGAT
>gi_145895398_gb_ES400980|gal|gal3X|Allele_2
GCATTTAGTTGTTGCCTAATAT
>gi_145895398_gb_ES400980|gal|gal3XX|Allele_1
GCATACAACTAGTGCCCAATAC
>gi_145895398_gb_ES400980|gal|gal3XX|Allele_2
GCATACAACTAGTGCCCAATAT
>gi_145895398_gb_ES400980|edu|edu47X|Allele_1
GCATACAGCCAGTGCCCAATAT
>gi_145895398_gb_ES400980|edu|edu47X|Allele_2
GTTTTCCGCTGGTGTTTTGTTT
>gi_145895398_gb_ES400980|edu|edu24X|Allele_1
GCATACAACTAGAGCCCAATAT
>gi_145895398_gb_ES400980|edu|edu24X|Allele_2
TCATACAGCTAGTGCCCAATAT
>gi_145900590_gb_Contig24977|tro|tro11X|Allele_1
GTATCGCGGGA
>gi_145900590_gb_Contig24977|tro|tro11X|Allele_2
GTATCGCGGGA
>gi_145900590_gb_Contig24977|tro|tro2X|Allele_1
GTATCGCCGGA
>gi_145900590_gb_Contig24977|tro|tro2X|Allele_2
GTGTCGCGTGA
>gi_145900590_gb_Contig24977|gal|gal3X|Allele_1
ACACAGCCGGA
>gi_145900590_gb_Contig24977|gal|gal3X|Allele_2
ACGTCGCCGGA
>gi_145900590_gb_Contig24977|gal|gal3XX|Allele_1
ACGTCACCGGA
>gi_145900590_gb_Contig24977|gal|gal3XX|Allele_2
GTGTCGCCGTA
>gi_145900590_gb_Contig24977|edu|edu47X|Allele_1
GTGTCGCCGGA
>gi_145900590_gb_Contig24977|edu|edu47X|Allele_2
GTGTCGTGTGA
>gi_145900590_gb_Contig24977|edu|edu24X|Allele_1
ACGTCACCGGA
>gi_145900590_gb_Contig24977|edu|edu24X|Allele_2
GTGTCGCCGGC
>gi_145902300_gb_ES407882|tro|tro11X|Allele_1
AACCATTT
>gi_145902300_gb_ES407882|tro|tro11X|Allele_2
AACCATTT
>gi_145902300_gb_ES407882|tro|tro2X|Allele_1
AACCATCT
>gi_145902300_gb_ES407882|tro|tro2X|Allele_2
AACCATCT
>gi_145902300_gb_ES407882|gal|gal3X|Allele_1
AGCTATTC
>gi_145902300_gb_ES407882|gal|gal3X|Allele_2
AGCTATTC
>gi_145902300_gb_ES407882|gal|gal3XX|Allele_1
AAACATTC
>gi_145902300_gb_ES407882|gal|gal3XX|Allele_2
AGCTATTC
>gi_145902300_gb_ES407882|edu|edu47X|Allele_1
AAACACCC
>gi_145902300_gb_ES407882|edu|edu47X|Allele_2
CAACCTTT
>gi_145902300_gb_ES407882|edu|edu24X|Allele_1
AAACATTC
>gi_145902300_gb_ES407882|edu|edu24X|Allele_2
AAACATTT
>gi_154349315_gb_EH662864|tro|tro11X|Allele_1
TCTT
>gi_154349315_gb_EH662864|tro|tro11X|Allele_2
TCTT
>gi_154349315_gb_EH662864|tro|tro2X|Allele_1
TCTT
>gi_154349315_gb_EH662864|tro|tro2X|Allele_2
TTTT
>gi_154349315_gb_EH662864|gal|gal3X|Allele_1
TCTT
>gi_154349315_gb_EH662864|gal|gal3X|Allele_2
TTTT
>gi_154349315_gb_EH662864|gal|gal3XX|Allele_1
TCTC
>gi_154349315_gb_EH662864|gal|gal3XX|Allele_2
TCTT
>gi_154349315_gb_EH662864|edu|edu47X|Allele_1
TCGT
>gi_154349315_gb_EH662864|edu|edu47X|Allele_2
TCTT
>gi_154349315_gb_EH662864|edu|edu24X|Allele_1
ACTT
>gi_154349315_gb_EH662864|edu|edu24X|Allele_2
TTTT
>gi_154349451_gb_EH663000|tro|tro11X|Allele_1
CCG
>gi_154349451_gb_EH663000|tro|tro11X|Allele_2
CCG
>gi_154349451_gb_EH663000|tro|tro2X|Allele_1
CCG
>gi_154349451_gb_EH663000|tro|tro2X|Allele_2
CCG
>gi_154349451_gb_EH663000|gal|gal3X|Allele_1
CCA
>gi_154349451_gb_EH663000|gal|gal3X|Allele_2
CCG
>gi_154349451_gb_EH663000|gal|gal3XX|Allele_1
CCA
>gi_154349451_gb_EH663000|gal|gal3XX|Allele_2
CCA
>gi_154349451_gb_EH663000|edu|edu47X|Allele_1
CCA
>gi_154349451_gb_EH663000|edu|edu47X|Allele_2
CTA
>gi_154349451_gb_EH663000|edu|edu24X|Allele_1
ACA
>gi_154349451_gb_EH663000|edu|edu24X|Allele_2
CCG
>gi_154349584_gb_EH663133|tro|tro11X|Allele_1
CTTTC
>gi_154349584_gb_EH663133|tro|tro11X|Allele_2
CTTTC
>gi_154349584_gb_EH663133|tro|tro2X|Allele_1
CTTTC
>gi_154349584_gb_EH663133|tro|tro2X|Allele_2
CTTTC
>gi_154349584_gb_EH663133|gal|gal3X|Allele_1
CATTC
>gi_154349584_gb_EH663133|gal|gal3X|Allele_2
CTTTT
>gi_154349584_gb_EH663133|gal|gal3XX|Allele_1
CTTCC
>gi_154349584_gb_EH663133|gal|gal3XX|Allele_2
CTTTC
>gi_154349584_gb_EH663133|edu|edu47X|Allele_1
CTATC
>gi_154349584_gb_EH663133|edu|edu47X|Allele_2
CTTTC
>gi_154349584_gb_EH663133|edu|edu24X|Allele_1
CTTCC
>gi_154349584_gb_EH663133|edu|edu24X|Allele_2
TTTCC
>gi_154349722_gb_EH663271|tro|tro11X|Allele_1
GTA
>gi_154349722_gb_EH663271|tro|tro11X|Allele_2
GTA
>gi_154349722_gb_EH663271|tro|tro2X|Allele_1
GTA
>gi_154349722_gb_EH663271|tro|tro2X|Allele_2
GTA
>gi_154349722_gb_EH663271|gal|gal3X|Allele_1
GGA
>gi_154349722_gb_EH663271|gal|gal3X|Allele_2
GTA
>gi_154349722_gb_EH663271|gal|gal3XX|Allele_1
GTA
>gi_154349722_gb_EH663271|gal|gal3XX|Allele_2
GTC
>gi_154349722_gb_EH663271|edu|edu47X|Allele_1
GTA
>gi_154349722_gb_EH663271|edu|edu47X|Allele_2
GTA
>gi_154349722_gb_EH663271|edu|edu24X|Allele_1
ATA
>gi_154349722_gb_EH663271|edu|edu24X|Allele_2
GTA
>gi_177797065_gb_Contig10345|tro|tro11X|Allele_1
CCGGCCGG
>gi_177797065_gb_Contig10345|tro|tro11X|Allele_2
CCGGCCGG
>gi_177797065_gb_Contig10345|tro|tro2X|Allele_1
CCGGCCAG
>gi_177797065_gb_Contig10345|tro|tro2X|Allele_2
CCGGCCAG
>gi_177797065_gb_Contig10345|gal|gal3X|Allele_1
CCAACCGG
>gi_177797065_gb_Contig10345|gal|gal3X|Allele_2
CCGGTTGG
>gi_177797065_gb_Contig10345|gal|gal3XX|Allele_1
CCGGCCAA
>gi_177797065_gb_Contig10345|gal|gal3XX|Allele_2
CTGGCCGG
>gi_177797065_gb_Contig10345|edu|edu47X|Allele_1
ACGGCCAG
>gi_177797065_gb_Contig10345|edu|edu47X|Allele_2
CCGGCCGG
>gi_177797065_gb_Contig10345|edu|edu24X|Allele_1
CCGGCCGG
>gi_177797065_gb_Contig10345|edu|edu24X|Allele_2
CCGGCCGG
>gi_21105300_gb_AF448525|tro|tro11X|Allele_1
AGC
>gi_21105300_gb_AF448525|tro|tro11X|Allele_2
AGC
>gi_21105300_gb_AF448525|tro|tro2X|Allele_1
AGC
>gi_21105300_gb_AF448525|tro|tro2X|Allele_2
AGC
>gi_21105300_gb_AF448525|gal|gal3X|Allele_1
AGC
>gi_21105300_gb_AF448525|gal|gal3X|Allele_2
AGC
>gi_21105300_gb_AF448525|gal|gal3XX|Allele_1
AGC
>gi_21105300_gb_AF448525|gal|gal3XX|Allele_2
CGC
>gi_21105300_gb_AF448525|edu|edu47X|Allele_1
AAC
>gi_21105300_gb_AF448525|edu|edu47X|Allele_2
AAC
>gi_21105300_gb_AF448525|edu|edu24X|Allele_1
AAC
>gi_21105300_gb_AF448525|edu|edu24X|Allele_2
AAT
>gi_212822835_Contig28164|tro|tro11X|Allele_1
CTAAACTCCATCTGAACT
>gi_212822835_Contig28164|tro|tro11X|Allele_2
CTAAACTCCATCTGAACT
>gi_212822835_Contig28164|tro|tro2X|Allele_1
CTAAACTCCATCTGAACT
>gi_212822835_Contig28164|tro|tro2X|Allele_2
CTAAACTCCATCTGAACT
>gi_212822835_Contig28164|gal|gal3X|Allele_1
CTATGTTCTATTTGAACT
>gi_212822835_Contig28164|gal|gal3X|Allele_2
CTATGTTCTATTTGAACT
>gi_212822835_Contig28164|gal|gal3XX|Allele_1
CTAAACACTATCCGAACT
>gi_212822835_Contig28164|gal|gal3XX|Allele_2
CTCTGTTCTATTTGATGT
>gi_212822835_Contig28164|edu|edu47X|Allele_1
CAAAACACCATCCAAACT
>gi_212822835_Contig28164|edu|edu47X|Allele_2
TAAAACATTGTTTGATCT
>gi_212822835_Contig28164|edu|edu24X|Allele_1
CTAAACACCACCCGAACC
>gi_212822835_Contig28164|edu|edu24X|Allele_2
CTAAACACCATCTGGACT
>gi_212828554_Contig24048|tro|tro11X|Allele_1
ACGCT
>gi_212828554_Contig24048|tro|tro11X|Allele_2
ACGCT
>gi_212828554_Contig24048|tro|tro2X|Allele_1
ACGCT
>gi_212828554_Contig24048|tro|tro2X|Allele_2
ATGCT
>gi_212828554_Contig24048|gal|gal3X|Allele_1
ACGCA
>gi_212828554_Contig24048|gal|gal3X|Allele_2
GCGCT
>gi_212828554_Contig24048|gal|gal3XX|Allele_1
ACACA
>gi_212828554_Contig24048|gal|gal3XX|Allele_2
ACGTT
>gi_212828554_Contig24048|edu|edu47X|Allele_1
ACGCT
>gi_212828554_Contig24048|edu|edu47X|Allele_2
ATGCT
>gi_212828554_Contig24048|edu|edu24X|Allele_1
ACGCT
>gi_212828554_Contig24048|edu|edu24X|Allele_2
ACGCT
>gi_212832147_gb_Contig19259|tro|tro11X|Allele_1
GTCCGCAAA
>gi_212832147_gb_Contig19259|tro|tro11X|Allele_2
GTCCGTAAA
>gi_212832147_gb_Contig19259|tro|tro2X|Allele_1
GTCCGCAAA
>gi_212832147_gb_Contig19259|tro|tro2X|Allele_2
GTCCGTAAA
>gi_212832147_gb_Contig19259|gal|gal3X|Allele_1
AACCGTAAA
>gi_212832147_gb_Contig19259|gal|gal3X|Allele_2
GTCCGTTAT
>gi_212832147_gb_Contig19259|gal|gal3XX|Allele_1
GTCCGTAAA
>gi_212832147_gb_Contig19259|gal|gal3XX|Allele_2
GTTCGTTAA
>gi_212832147_gb_Contig19259|edu|edu47X|Allele_1
GTCCGTAAA
>gi_212832147_gb_Contig19259|edu|edu47X|Allele_2
GTTTGTAAA
>gi_212832147_gb_Contig19259|edu|edu24X|Allele_1
GACCACAAA
>gi_212832147_gb_Contig19259|edu|edu24X|Allele_2
GTCCGTATA
>gi_212835106_gb_Contig4178|tro|tro11X|Allele_1
AA
>gi_212835106_gb_Contig4178|tro|tro11X|Allele_2
AA
>gi_212835106_gb_Contig4178|tro|tro2X|Allele_1
AA
>gi_212835106_gb_Contig4178|tro|tro2X|Allele_2
AA
>gi_212835106_gb_Contig4178|gal|gal3X|Allele_1
AA
>gi_212835106_gb_Contig4178|gal|gal3X|Allele_2
GT
>gi_212835106_gb_Contig4178|gal|gal3XX|Allele_1
AA
>gi_212835106_gb_Contig4178|gal|gal3XX|Allele_2
AA
>gi_212835106_gb_Contig4178|edu|edu47X|Allele_1
AA
>gi_212835106_gb_Contig4178|edu|edu47X|Allele_2
AA
>gi_212835106_gb_Contig4178|edu|edu24X|Allele_1
AA
>gi_212835106_gb_Contig4178|edu|edu24X|Allele_2
AA
>gi_212839645_gb_GE761670|tro|tro11X|Allele_1
GG
>gi_212839645_gb_GE761670|tro|tro11X|Allele_2
GG
>gi_212839645_gb_GE761670|tro|tro2X|Allele_1
GG
>gi_212839645_gb_GE761670|tro|tro2X|Allele_2
GG
>gi_212839645_gb_GE761670|gal|gal3X|Allele_1
GG
>gi_212839645_gb_GE761670|gal|gal3X|Allele_2
GG
>gi_212839645_gb_GE761670|gal|gal3XX|Allele_1
GG
>gi_212839645_gb_GE761670|gal|gal3XX|Allele_2
GG
>gi_212839645_gb_GE761670|edu|edu47X|Allele_1
GA
>gi_212839645_gb_GE761670|edu|edu47X|Allele_2
GG
>gi_212839645_gb_GE761670|edu|edu24X|Allele_1
AG
>gi_212839645_gb_GE761670|edu|edu24X|Allele_2
GG
>gi_22094808_gb_Contig51960|tro|tro11X|Allele_1
CGCCATACATGGTT
>gi_22094808_gb_Contig51960|tro|tro11X|Allele_2
CGCCATACATGGTT
>gi_22094808_gb_Contig51960|tro|tro2X|Allele_1
CGCCATGTATGATT
>gi_22094808_gb_Contig51960|tro|tro2X|Allele_2
CGCCATGTATGATT
>gi_22094808_gb_Contig51960|gal|gal3X|Allele_1
AGCCATGTATGGTT
>gi_22094808_gb_Contig51960|gal|gal3X|Allele_2
CGCTATGTATGGTT
>gi_22094808_gb_Contig51960|gal|gal3XX|Allele_1
CACCAAGTATAAGG
>gi_22094808_gb_Contig51960|gal|gal3XX|Allele_2
CGTCATGTTTGGTT
>gi_22094808_gb_Contig51960|edu|edu47X|Allele_1
CGCCATGTATAGTT
>gi_22094808_gb_Contig51960|edu|edu47X|Allele_2
CGCCATGTATGGTT
>gi_22094808_gb_Contig51960|edu|edu24X|Allele_1
CGCCATACACAGGG
>gi_22094808_gb_Contig51960|edu|edu24X|Allele_2
CGCCGTGTATAGTT
>gi_223019909_gb_FL499952|tro|tro11X|Allele_1
TCACTCC
>gi_223019909_gb_FL499952|tro|tro11X|Allele_2
TCACTCC
>gi_223019909_gb_FL499952|tro|tro2X|Allele_1
TCACTCC
>gi_223019909_gb_FL499952|tro|tro2X|Allele_2
TCACTCT
>gi_223019909_gb_FL499952|gal|gal3X|Allele_1
TCACTCC
>gi_223019909_gb_FL499952|gal|gal3X|Allele_2
TCACTCC
>gi_223019909_gb_FL499952|gal|gal3XX|Allele_1
TCACGCC
>gi_223019909_gb_FL499952|gal|gal3XX|Allele_2
TCACGCC
>gi_223019909_gb_FL499952|edu|edu47X|Allele_1
CCACTCC
>gi_223019909_gb_FL499952|edu|edu47X|Allele_2
TCACTCT
>gi_223019909_gb_FL499952|edu|edu24X|Allele_1
TCACTCC
>gi_223019909_gb_FL499952|edu|edu24X|Allele_2
TTGTTGC
>gi_223020616_gb_FL493864|tro|tro11X|Allele_1
TTAACA
>gi_223020616_gb_FL493864|tro|tro11X|Allele_2
TTGACA
>gi_223020616_gb_FL493864|tro|tro2X|Allele_1
TCAACA
>gi_223020616_gb_FL493864|tro|tro2X|Allele_2
TTGACA
>gi_223020616_gb_FL493864|gal|gal3X|Allele_1
TCAACA
>gi_223020616_gb_FL493864|gal|gal3X|Allele_2
TCGACG
>gi_223020616_gb_FL493864|gal|gal3XX|Allele_1
CTAACA
>gi_223020616_gb_FL493864|gal|gal3XX|Allele_2
TTAGCA
>gi_223020616_gb_FL493864|edu|edu47X|Allele_1
TTAACA
>gi_223020616_gb_FL493864|edu|edu47X|Allele_2
TTAACG
>gi_223020616_gb_FL493864|edu|edu24X|Allele_1
TCAACA
>gi_223020616_gb_FL493864|edu|edu24X|Allele_2
TTAATA
>gi_223020680_gb_FL491518|tro|tro11X|Allele_1
AT
>gi_223020680_gb_FL491518|tro|tro11X|Allele_2
AT
>gi_223020680_gb_FL491518|tro|tro2X|Allele_1
AT
>gi_223020680_gb_FL491518|tro|tro2X|Allele_2
AT
>gi_223020680_gb_FL491518|gal|gal3X|Allele_1
AT
>gi_223020680_gb_FL491518|gal|gal3X|Allele_2
GT
>gi_223020680_gb_FL491518|gal|gal3XX|Allele_1
AT
>gi_223020680_gb_FL491518|gal|gal3XX|Allele_2
AT
>gi_223020680_gb_FL491518|edu|edu47X|Allele_1
AT
>gi_223020680_gb_FL491518|edu|edu47X|Allele_2
AT
>gi_223020680_gb_FL491518|edu|edu24X|Allele_1
AC
>gi_223020680_gb_FL491518|edu|edu24X|Allele_2
AT
>gi_223020759_gb_Contig13112|tro|tro11X|Allele_1
GATA
>gi_223020759_gb_Contig13112|tro|tro11X|Allele_2
GGTA
>gi_223020759_gb_Contig13112|tro|tro2X|Allele_1
GATA
>gi_223020759_gb_Contig13112|tro|tro2X|Allele_2
GGTA
>gi_223020759_gb_Contig13112|gal|gal3X|Allele_1
AATA
>gi_223020759_gb_Contig13112|gal|gal3X|Allele_2
GATT
>gi_223020759_gb_Contig13112|gal|gal3XX|Allele_1
GATA
>gi_223020759_gb_Contig13112|gal|gal3XX|Allele_2
GATA
>gi_223020759_gb_Contig13112|edu|edu47X|Allele_1
GGCT
>gi_223020759_gb_Contig13112|edu|edu47X|Allele_2
GGTT
>gi_223020759_gb_Contig13112|edu|edu24X|Allele_1
GGTT
>gi_223020759_gb_Contig13112|edu|edu24X|Allele_2
GGTT
>gi_223020810_gb_FL594485|tro|tro11X|Allele_1
AACG
>gi_223020810_gb_FL594485|tro|tro11X|Allele_2
AACG
>gi_223020810_gb_FL594485|tro|tro2X|Allele_1
AACG
>gi_223020810_gb_FL594485|tro|tro2X|Allele_2
AACG
>gi_223020810_gb_FL594485|gal|gal3X|Allele_1
AGCG
>gi_223020810_gb_FL594485|gal|gal3X|Allele_2
AGTG
>gi_223020810_gb_FL594485|gal|gal3XX|Allele_1
AACA
>gi_223020810_gb_FL594485|gal|gal3XX|Allele_2
TGTG
>gi_223020810_gb_FL594485|edu|edu47X|Allele_1
AGTG
>gi_223020810_gb_FL594485|edu|edu47X|Allele_2
AGTG
>gi_223020810_gb_FL594485|edu|edu24X|Allele_1
AGTG
>gi_223020810_gb_FL594485|edu|edu24X|Allele_2
AGTG
>gi_223020884_gb_FL501328|tro|tro11X|Allele_1
TC
>gi_223020884_gb_FL501328|tro|tro11X|Allele_2
TC
>gi_223020884_gb_FL501328|tro|tro2X|Allele_1
TC
>gi_223020884_gb_FL501328|tro|tro2X|Allele_2
TC
>gi_223020884_gb_FL501328|gal|gal3X|Allele_1
TC
>gi_223020884_gb_FL501328|gal|gal3X|Allele_2
TC
>gi_223020884_gb_FL501328|gal|gal3XX|Allele_1
AC
>gi_223020884_gb_FL501328|gal|gal3XX|Allele_2
TC
>gi_223020884_gb_FL501328|edu|edu47X|Allele_1
TC
>gi_223020884_gb_FL501328|edu|edu47X|Allele_2
TT
>gi_223020884_gb_FL501328|edu|edu24X|Allele_1
AC
>gi_223020884_gb_FL501328|edu|edu24X|Allele_2
TC
>gi_223020980_gb_FL493900|tro|tro11X|Allele_1
TCCTGA
>gi_223020980_gb_FL493900|tro|tro11X|Allele_2
TCTTGG
>gi_223020980_gb_FL493900|tro|tro2X|Allele_1
TCCTGA
>gi_223020980_gb_FL493900|tro|tro2X|Allele_2
TCTTGA
>gi_223020980_gb_FL493900|gal|gal3X|Allele_1
CCTCGA
>gi_223020980_gb_FL493900|gal|gal3X|Allele_2
CCTTGG
>gi_223020980_gb_FL493900|gal|gal3XX|Allele_1
CCTCAA
>gi_223020980_gb_FL493900|gal|gal3XX|Allele_2
TTTCGA
>gi_223020980_gb_FL493900|edu|edu47X|Allele_1
CCTCGA
>gi_223020980_gb_FL493900|edu|edu47X|Allele_2
CCTTGG
>gi_223020980_gb_FL493900|edu|edu24X|Allele_1
CCCTGG
>gi_223020980_gb_FL493900|edu|edu24X|Allele_2
TCTTGG
>gi_223021007_gb_FL499328|tro|tro11X|Allele_1
TAAATCA
>gi_223021007_gb_FL499328|tro|tro11X|Allele_2
TAAGTCA
>gi_223021007_gb_FL499328|tro|tro2X|Allele_1
TAAGTCA
>gi_223021007_gb_FL499328|tro|tro2X|Allele_2
TAAGTTA
>gi_223021007_gb_FL499328|gal|gal3X|Allele_1
TAAATCA
>gi_223021007_gb_FL499328|gal|gal3X|Allele_2
TGAATTA
>gi_223021007_gb_FL499328|gal|gal3XX|Allele_1
TGAGTTA
>gi_223021007_gb_FL499328|gal|gal3XX|Allele_2
TGAGTTG
>gi_223021007_gb_FL499328|edu|edu47X|Allele_1
TAAACCA
>gi_223021007_gb_FL499328|edu|edu47X|Allele_2
TGTGTTA
>gi_223021007_gb_FL499328|edu|edu24X|Allele_1
CAAGTTA
>gi_223021007_gb_FL499328|edu|edu24X|Allele_2
TAAGTTA
>gi_223021440_gb_Contig2656|tro|tro11X|Allele_1
ACTCC
>gi_223021440_gb_Contig2656|tro|tro11X|Allele_2
ACTCC
>gi_223021440_gb_Contig2656|tro|tro2X|Allele_1
ACTCC
>gi_223021440_gb_Contig2656|tro|tro2X|Allele_2
ACTCC
>gi_223021440_gb_Contig2656|gal|gal3X|Allele_1
ACTCC
>gi_223021440_gb_Contig2656|gal|gal3X|Allele_2
ACTCC
>gi_223021440_gb_Contig2656|gal|gal3XX|Allele_1
ACCCC
>gi_223021440_gb_Contig2656|gal|gal3XX|Allele_2
GTTCC
>gi_223021440_gb_Contig2656|edu|edu47X|Allele_1
ACTCC
>gi_223021440_gb_Contig2656|edu|edu47X|Allele_2
ACTTC
>gi_223021440_gb_Contig2656|edu|edu24X|Allele_1
ACTCC
>gi_223021440_gb_Contig2656|edu|edu24X|Allele_2
ACTCT
>gi_223021529_gb_Contig75022|tro|tro11X|Allele_1
AC
>gi_223021529_gb_Contig75022|tro|tro11X|Allele_2
AC
>gi_223021529_gb_Contig75022|tro|tro2X|Allele_1
AC
>gi_223021529_gb_Contig75022|tro|tro2X|Allele_2
AC
>gi_223021529_gb_Contig75022|gal|gal3X|Allele_1
AC
>gi_223021529_gb_Contig75022|gal|gal3X|Allele_2
GC
>gi_223021529_gb_Contig75022|gal|gal3XX|Allele_1
AC
>gi_223021529_gb_Contig75022|gal|gal3XX|Allele_2
AC
>gi_223021529_gb_Contig75022|edu|edu47X|Allele_1
AC
>gi_223021529_gb_Contig75022|edu|edu47X|Allele_2
GG
>gi_223021529_gb_Contig75022|edu|edu24X|Allele_1
AC
>gi_223021529_gb_Contig75022|edu|edu24X|Allele_2
GC
>gi_223021560_gb_FL494513|tro|tro11X|Allele_1
TAA
>gi_223021560_gb_FL494513|tro|tro11X|Allele_2
TAA
>gi_223021560_gb_FL494513|tro|tro2X|Allele_1
TAA
>gi_223021560_gb_FL494513|tro|tro2X|Allele_2
TAA
>gi_223021560_gb_FL494513|gal|gal3X|Allele_1
TTA
>gi_223021560_gb_FL494513|gal|gal3X|Allele_2
TTA
>gi_223021560_gb_FL494513|gal|gal3XX|Allele_1
TTA
>gi_223021560_gb_FL494513|gal|gal3XX|Allele_2
TTA
>gi_223021560_gb_FL494513|edu|edu47X|Allele_1
CAA
>gi_223021560_gb_FL494513|edu|edu47X|Allele_2
TAA
>gi_223021560_gb_FL494513|edu|edu24X|Allele_1
TAA
>gi_223021560_gb_FL494513|edu|edu24X|Allele_2
TAG
>gi_223021889_gb_FL491238|tro|tro11X|Allele_1
GAA
>gi_223021889_gb_FL491238|tro|tro11X|Allele_2
GAA
>gi_223021889_gb_FL491238|tro|tro2X|Allele_1
GAA
>gi_223021889_gb_FL491238|tro|tro2X|Allele_2
GAA
>gi_223021889_gb_FL491238|gal|gal3X|Allele_1
GAA
>gi_223021889_gb_FL491238|gal|gal3X|Allele_2
GAA
>gi_223021889_gb_FL491238|gal|gal3XX|Allele_1
GAA
>gi_223021889_gb_FL491238|gal|gal3XX|Allele_2
GAA
>gi_223021889_gb_FL491238|edu|edu47X|Allele_1
GAA
>gi_223021889_gb_FL491238|edu|edu47X|Allele_2
GTA
>gi_223021889_gb_FL491238|edu|edu24X|Allele_1
AAA
>gi_223021889_gb_FL491238|edu|edu24X|Allele_2
GTC
>gi_223021912_gb_FL489249|tro|tro11X|Allele_1
TCTCG
>gi_223021912_gb_FL489249|tro|tro11X|Allele_2
TTTTG
>gi_223021912_gb_FL489249|tro|tro2X|Allele_1
TTTTT
>gi_223021912_gb_FL489249|tro|tro2X|Allele_2
TTTTT
>gi_223021912_gb_FL489249|gal|gal3X|Allele_1
TCTCG
>gi_223021912_gb_FL489249|gal|gal3X|Allele_2
TTTCG
>gi_223021912_gb_FL489249|gal|gal3XX|Allele_1
CTATG
>gi_223021912_gb_FL489249|gal|gal3XX|Allele_2
TTTTG
>gi_223021912_gb_FL489249|edu|edu47X|Allele_1
TTTCG
>gi_223021912_gb_FL489249|edu|edu47X|Allele_2
TTTCT
>gi_223021912_gb_FL489249|edu|edu24X|Allele_1
TTTCG
>gi_223021912_gb_FL489249|edu|edu24X|Allele_2
TTTTG
>gi_223022079_gb_FL493245|tro|tro11X|Allele_1
ACATGCGA
>gi_223022079_gb_FL493245|tro|tro11X|Allele_2
ACATGCGA
>gi_223022079_gb_FL493245|tro|tro2X|Allele_1
ACATGCGA
>gi_223022079_gb_FL493245|tro|tro2X|Allele_2
ATATGCGA
>gi_223022079_gb_FL493245|gal|gal3X|Allele_1
ACATGCGA
>gi_223022079_gb_FL493245|gal|gal3X|Allele_2
ACATGCGG
>gi_223022079_gb_FL493245|gal|gal3XX|Allele_1
ACACGCGA
>gi_223022079_gb_FL493245|gal|gal3XX|Allele_2
ACATGCGA
>gi_223022079_gb_FL493245|edu|edu47X|Allele_1
ACACGAAA
>gi_223022079_gb_FL493245|edu|edu47X|Allele_2
ACCTGCGA
>gi_223022079_gb_FL493245|edu|edu24X|Allele_1
ACACACGA
>gi_223022079_gb_FL493245|edu|edu24X|Allele_2
GTATGCGA
>gi_223022083_gb_FL493249|tro|tro11X|Allele_1
CAG
>gi_223022083_gb_FL493249|tro|tro11X|Allele_2
CAG
>gi_223022083_gb_FL493249|tro|tro2X|Allele_1
CAG
>gi_223022083_gb_FL493249|tro|tro2X|Allele_2
CAG
>gi_223022083_gb_FL493249|gal|gal3X|Allele_1
CAA
>gi_223022083_gb_FL493249|gal|gal3X|Allele_2
CAA
>gi_223022083_gb_FL493249|gal|gal3XX|Allele_1
CAA
>gi_223022083_gb_FL493249|gal|gal3XX|Allele_2
CAA
>gi_223022083_gb_FL493249|edu|edu47X|Allele_1
CAA
>gi_223022083_gb_FL493249|edu|edu47X|Allele_2
CTA
>gi_223022083_gb_FL493249|edu|edu24X|Allele_1
CAA
>gi_223022083_gb_FL493249|edu|edu24X|Allele_2
TAG
>gi_223022198_gb_FL493938|tro|tro11X|Allele_1
TG
>gi_223022198_gb_FL493938|tro|tro11X|Allele_2
TG
>gi_223022198_gb_FL493938|tro|tro2X|Allele_1
TG
>gi_223022198_gb_FL493938|tro|tro2X|Allele_2
TG
>gi_223022198_gb_FL493938|gal|gal3X|Allele_1
TG
>gi_223022198_gb_FL493938|gal|gal3X|Allele_2
TG
>gi_223022198_gb_FL493938|gal|gal3XX|Allele_1
TA
>gi_223022198_gb_FL493938|gal|gal3XX|Allele_2
TG
>gi_223022198_gb_FL493938|edu|edu47X|Allele_1
CG
>gi_223022198_gb_FL493938|edu|edu47X|Allele_2
TG
>gi_223022198_gb_FL493938|edu|edu24X|Allele_1
TG
>gi_223022198_gb_FL493938|edu|edu24X|Allele_2
TG
>gi_223022282_gb_Contig53279|tro|tro11X|Allele_1
GACATGAAG
>gi_223022282_gb_Contig53279|tro|tro11X|Allele_2
GGCGTGGCG
>gi_223022282_gb_Contig53279|tro|tro2X|Allele_1
CACGTGAAG
>gi_223022282_gb_Contig53279|tro|tro2X|Allele_2
GGCGTGGCG
>gi_223022282_gb_Contig53279|gal|gal3X|Allele_1
GACATGGCA
>gi_223022282_gb_Contig53279|gal|gal3X|Allele_2
GGTGTGGCA
>gi_223022282_gb_Contig53279|gal|gal3XX|Allele_1
GACATAGAA
>gi_223022282_gb_Contig53279|gal|gal3XX|Allele_2
GACATGGCA
>gi_223022282_gb_Contig53279|edu|edu47X|Allele_1
CACGTGGAG
>gi_223022282_gb_Contig53279|edu|edu47X|Allele_2
CACGTGGAG
>gi_223022282_gb_Contig53279|edu|edu24X|Allele_1
GACACAAAG
>gi_223022282_gb_Contig53279|edu|edu24X|Allele_2
GGTGTGGAG
>gi_223022294_gb_FL494235|tro|tro11X|Allele_1
AT
>gi_223022294_gb_FL494235|tro|tro11X|Allele_2
AT
>gi_223022294_gb_FL494235|tro|tro2X|Allele_1
AT
>gi_223022294_gb_FL494235|tro|tro2X|Allele_2
AT
>gi_223022294_gb_FL494235|gal|gal3X|Allele_1
AC
>gi_223022294_gb_FL494235|gal|gal3X|Allele_2
AC
>gi_223022294_gb_FL494235|gal|gal3XX|Allele_1
AC
>gi_223022294_gb_FL494235|gal|gal3XX|Allele_2
AT
>gi_223022294_gb_FL494235|edu|edu47X|Allele_1
AT
>gi_223022294_gb_FL494235|edu|edu47X|Allele_2
AT
>gi_223022294_gb_FL494235|edu|edu24X|Allele_1
AT
>gi_223022294_gb_FL494235|edu|edu24X|Allele_2
GT
>gi_223022345_gb_Contig28958|tro|tro11X|Allele_1
TTGT
>gi_223022345_gb_Contig28958|tro|tro11X|Allele_2
TTGT
>gi_223022345_gb_Contig28958|tro|tro2X|Allele_1
TTGT
>gi_223022345_gb_Contig28958|tro|tro2X|Allele_2
TTGT
>gi_223022345_gb_Contig28958|gal|gal3X|Allele_1
TCCC
>gi_223022345_gb_Contig28958|gal|gal3X|Allele_2
TTGT
>gi_223022345_gb_Contig28958|gal|gal3XX|Allele_1
TTCT
>gi_223022345_gb_Contig28958|gal|gal3XX|Allele_2
TTCT
>gi_223022345_gb_Contig28958|edu|edu47X|Allele_1
CTCT
>gi_223022345_gb_Contig28958|edu|edu47X|Allele_2
TTCT
>gi_223022345_gb_Contig28958|edu|edu24X|Allele_1
CCCT
>gi_223022345_gb_Contig28958|edu|edu24X|Allele_2
TTCT
>gi_223022553_gb_FL501049|tro|tro11X|Allele_1
CTGCTCA
>gi_223022553_gb_FL501049|tro|tro11X|Allele_2
CTGCTCA
>gi_223022553_gb_FL501049|tro|tro2X|Allele_1
CTGCTCA
>gi_223022553_gb_FL501049|tro|tro2X|Allele_2
CTGCTCA
>gi_223022553_gb_FL501049|gal|gal3X|Allele_1
CTGTTCA
>gi_223022553_gb_FL501049|gal|gal3X|Allele_2
TTGTTTA
>gi_223022553_gb_FL501049|gal|gal3XX|Allele_1
CTGCCCA
>gi_223022553_gb_FL501049|gal|gal3XX|Allele_2
CTGCTCC
>gi_223022553_gb_FL501049|edu|edu47X|Allele_1
CTGCTCA
>gi_223022553_gb_FL501049|edu|edu47X|Allele_2
CTTCTCA
>gi_223022553_gb_FL501049|edu|edu24X|Allele_1
CCTCTCA
>gi_223022553_gb_FL501049|edu|edu24X|Allele_2
CTTCTCA
>gi_223022608_gb_FL497778|tro|tro11X|Allele_1
GT
>gi_223022608_gb_FL497778|tro|tro11X|Allele_2
GT
>gi_223022608_gb_FL497778|tro|tro2X|Allele_1
GT
>gi_223022608_gb_FL497778|tro|tro2X|Allele_2
GT
>gi_223022608_gb_FL497778|gal|gal3X|Allele_1
AT
>gi_223022608_gb_FL497778|gal|gal3X|Allele_2
AT
>gi_223022608_gb_FL497778|gal|gal3XX|Allele_1
AA
>gi_223022608_gb_FL497778|gal|gal3XX|Allele_2
AT
>gi_223022608_gb_FL497778|edu|edu47X|Allele_1
GT
>gi_223022608_gb_FL497778|edu|edu47X|Allele_2
GT
>gi_223022608_gb_FL497778|edu|edu24X|Allele_1
GT
>gi_223022608_gb_FL497778|edu|edu24X|Allele_2
GT
>gi_223022780_gb_Contig14305|tro|tro11X|Allele_1
AGAGT
>gi_223022780_gb_Contig14305|tro|tro11X|Allele_2
AGAGT
>gi_223022780_gb_Contig14305|tro|tro2X|Allele_1
AGAGT
>gi_223022780_gb_Contig14305|tro|tro2X|Allele_2
TGAGT
>gi_223022780_gb_Contig14305|gal|gal3X|Allele_1
TGAGT
>gi_223022780_gb_Contig14305|gal|gal3X|Allele_2
TGAGT
>gi_223022780_gb_Contig14305|gal|gal3XX|Allele_1
TGAAT
>gi_223022780_gb_Contig14305|gal|gal3XX|Allele_2
TGGGT
>gi_223022780_gb_Contig14305|edu|edu47X|Allele_1
AAAGA
>gi_223022780_gb_Contig14305|edu|edu47X|Allele_2
AAAGA
>gi_223022780_gb_Contig14305|edu|edu24X|Allele_1
AAAGA
>gi_223022780_gb_Contig14305|edu|edu24X|Allele_2
AAAGA
>gi_223022942_gb_FL493580|tro|tro11X|Allele_1
GCCC
>gi_223022942_gb_FL493580|tro|tro11X|Allele_2
GCCC
>gi_223022942_gb_FL493580|tro|tro2X|Allele_1
GCCC
>gi_223022942_gb_FL493580|tro|tro2X|Allele_2
GCCC
>gi_223022942_gb_FL493580|gal|gal3X|Allele_1
GCCC
>gi_223022942_gb_FL493580|gal|gal3X|Allele_2
GTCT
>gi_223022942_gb_FL493580|gal|gal3XX|Allele_1
ACCC
>gi_223022942_gb_FL493580|gal|gal3XX|Allele_2
GCTC
>gi_223022942_gb_FL493580|edu|edu47X|Allele_1
GCCC
>gi_223022942_gb_FL493580|edu|edu47X|Allele_2
GTCT
>gi_223022942_gb_FL493580|edu|edu24X|Allele_1
GCCC
>gi_223022942_gb_FL493580|edu|edu24X|Allele_2
GCCC
>gi_223023012_gb_FL500080|tro|tro11X|Allele_1
CACCCCTC
>gi_223023012_gb_FL500080|tro|tro11X|Allele_2
CACCCCTT
>gi_223023012_gb_FL500080|tro|tro2X|Allele_1
CACCCCTT
>gi_223023012_gb_FL500080|tro|tro2X|Allele_2
CACCCCTT
>gi_223023012_gb_FL500080|gal|gal3X|Allele_1
CACCCCCT
>gi_223023012_gb_FL500080|gal|gal3X|Allele_2
CCCCCCCT
>gi_223023012_gb_FL500080|gal|gal3XX|Allele_1
CACCCCCT
>gi_223023012_gb_FL500080|gal|gal3XX|Allele_2
TACTCCCT
>gi_223023012_gb_FL500080|edu|edu47X|Allele_1
CATCCCCC
>gi_223023012_gb_FL500080|edu|edu47X|Allele_2
CATCCCTC
>gi_223023012_gb_FL500080|edu|edu24X|Allele_1
CATCCCCC
>gi_223023012_gb_FL500080|edu|edu24X|Allele_2
CATCTTCC
>gi_223023210_gb_Contig29247|tro|tro11X|Allele_1
ATATAGTCCTTCCAAG
>gi_223023210_gb_Contig29247|tro|tro11X|Allele_2
ATATAGTCCTTCCAAG
>gi_223023210_gb_Contig29247|tro|tro2X|Allele_1
ATATAGTCCTTCCAAG
>gi_223023210_gb_Contig29247|tro|tro2X|Allele_2
ATATAGTCCTTCCAAG
>gi_223023210_gb_Contig29247|gal|gal3X|Allele_1
ATATAACCCCCCCAAA
>gi_223023210_gb_Contig29247|gal|gal3X|Allele_2
GTTTGGTTTTTCCATG
>gi_223023210_gb_Contig29247|gal|gal3XX|Allele_1
ATTGAGCTTTTCCAAA
>gi_223023210_gb_Contig29247|gal|gal3XX|Allele_2
ATTGAGCTTTTCCAAA
>gi_223023210_gb_Contig29247|edu|edu47X|Allele_1
AAATAATCCCCCCATG
>gi_223023210_gb_Contig29247|edu|edu47X|Allele_2
AAATGATCCCCCTGTG
>gi_223023210_gb_Contig29247|edu|edu24X|Allele_1
AAATGATCCCCCCATG
>gi_223023210_gb_Contig29247|edu|edu24X|Allele_2
ATATGATCCCCTCATG
>gi_223023259_gb_FL490972|tro|tro11X|Allele_1
ACCGA
>gi_223023259_gb_FL490972|tro|tro11X|Allele_2
ACCGA
>gi_223023259_gb_FL490972|tro|tro2X|Allele_1
ACCGA
>gi_223023259_gb_FL490972|tro|tro2X|Allele_2
ACCGA
>gi_223023259_gb_FL490972|gal|gal3X|Allele_1
ACCAA
>gi_223023259_gb_FL490972|gal|gal3X|Allele_2
ACTGC
>gi_223023259_gb_FL490972|gal|gal3XX|Allele_1
ACCGA
>gi_223023259_gb_FL490972|gal|gal3XX|Allele_2
TTCGA
>gi_223023259_gb_FL490972|edu|edu47X|Allele_1
ACCGA
>gi_223023259_gb_FL490972|edu|edu47X|Allele_2
ACCGA
>gi_223023259_gb_FL490972|edu|edu24X|Allele_1
ACCGA
>gi_223023259_gb_FL490972|edu|edu24X|Allele_2
ACCGA
>gi_223023260_gb_Contig11187|tro|tro11X|Allele_1
AAC
>gi_223023260_gb_Contig11187|tro|tro11X|Allele_2
AAT
>gi_223023260_gb_Contig11187|tro|tro2X|Allele_1
ATC
>gi_223023260_gb_Contig11187|tro|tro2X|Allele_2
GTC
>gi_223023260_gb_Contig11187|gal|gal3X|Allele_1
GTC
>gi_223023260_gb_Contig11187|gal|gal3X|Allele_2
GTC
>gi_223023260_gb_Contig11187|gal|gal3XX|Allele_1
AAC
>gi_223023260_gb_Contig11187|gal|gal3XX|Allele_2
AAT
>gi_223023260_gb_Contig11187|edu|edu47X|Allele_1
AAC
>gi_223023260_gb_Contig11187|edu|edu47X|Allele_2
AAC
>gi_223023260_gb_Contig11187|edu|edu24X|Allele_1
AAC
>gi_223023260_gb_Contig11187|edu|edu24X|Allele_2
GTC
>gi_223023362_gb_Contig16504|tro|tro11X|Allele_1
CCC
>gi_223023362_gb_Contig16504|tro|tro11X|Allele_2
CCT
>gi_223023362_gb_Contig16504|tro|tro2X|Allele_1
CAC
>gi_223023362_gb_Contig16504|tro|tro2X|Allele_2
CCT
>gi_223023362_gb_Contig16504|gal|gal3X|Allele_1
CCC
>gi_223023362_gb_Contig16504|gal|gal3X|Allele_2
CCC
>gi_223023362_gb_Contig16504|gal|gal3XX|Allele_1
CCC
>gi_223023362_gb_Contig16504|gal|gal3XX|Allele_2
CCT
>gi_223023362_gb_Contig16504|edu|edu47X|Allele_1
CAC
>gi_223023362_gb_Contig16504|edu|edu47X|Allele_2
TAC
>gi_223023362_gb_Contig16504|edu|edu24X|Allele_1
CCC
>gi_223023362_gb_Contig16504|edu|edu24X|Allele_2
CCC
>gi_223023461_gb_Contig27693|tro|tro11X|Allele_1
TCTGAGT
>gi_223023461_gb_Contig27693|tro|tro11X|Allele_2
TCTGAGT
>gi_223023461_gb_Contig27693|tro|tro2X|Allele_1
TCTAAAT
>gi_223023461_gb_Contig27693|tro|tro2X|Allele_2
TTTGAGT
>gi_223023461_gb_Contig27693|gal|gal3X|Allele_1
TCTAAAT
>gi_223023461_gb_Contig27693|gal|gal3X|Allele_2
TTTGAGT
>gi_223023461_gb_Contig27693|gal|gal3XX|Allele_1
TCGGAAT
>gi_223023461_gb_Contig27693|gal|gal3XX|Allele_2
TCGGAGT
>gi_223023461_gb_Contig27693|edu|edu47X|Allele_1
TCTGAGT
>gi_223023461_gb_Contig27693|edu|edu47X|Allele_2
TCTGAGT
>gi_223023461_gb_Contig27693|edu|edu24X|Allele_1
CCTGAGA
>gi_223023461_gb_Contig27693|edu|edu24X|Allele_2
TCTGTGT
>gi_223023943_gb_Contig13902|tro|tro11X|Allele_1
CACCCAAAAAATCAAACGAC
>gi_223023943_gb_Contig13902|tro|tro11X|Allele_2
CACCCAAAAAATCACACGAC
>gi_223023943_gb_Contig13902|tro|tro2X|Allele_1
CACCCAAAAAATCAAACGAC
>gi_223023943_gb_Contig13902|tro|tro2X|Allele_2
CACCCAAAGGATCAAACGGC
>gi_223023943_gb_Contig13902|gal|gal3X|Allele_1
AACCCAAAAAATCAATTAAT
>gi_223023943_gb_Contig13902|gal|gal3X|Allele_2
CACTCGATGAATCCATTAAT
>gi_223023943_gb_Contig13902|gal|gal3XX|Allele_1
AACCCAATAAATCCATTAAT
>gi_223023943_gb_Contig13902|gal|gal3XX|Allele_2
AACCCAATAAATCCATTAAT
>gi_223023943_gb_Contig13902|edu|edu47X|Allele_1
AACCAAAAGAACCACACGGC
>gi_223023943_gb_Contig13902|edu|edu47X|Allele_2
CATCCGAAGGATTACACGGC
>gi_223023943_gb_Contig13902|edu|edu24X|Allele_1
AACCCGAAGAACCACACGGC
>gi_223023943_gb_Contig13902|edu|edu24X|Allele_2
CTTTCGTAGACTCACACGGC
>gi_223023995_gb_FL493336|tro|tro11X|Allele_1
CTCCTAGAG
>gi_223023995_gb_FL493336|tro|tro11X|Allele_2
CTCCTAGAG
>gi_223023995_gb_FL493336|tro|tro2X|Allele_1
CCCCAAGAG
>gi_223023995_gb_FL493336|tro|tro2X|Allele_2
TTCCTCGAG
>gi_223023995_gb_FL493336|gal|gal3X|Allele_1
CCCCAAAAG
>gi_223023995_gb_FL493336|gal|gal3X|Allele_2
TTTTTCGCT
>gi_223023995_gb_FL493336|gal|gal3XX|Allele_1
CTTCTAACT
>gi_223023995_gb_FL493336|gal|gal3XX|Allele_2
CTTTTAACT
>gi_223023995_gb_FL493336|edu|edu47X|Allele_1
TCCCACGAG
>gi_223023995_gb_FL493336|edu|edu47X|Allele_2
TCCCACGAG
>gi_223023995_gb_FL493336|edu|edu24X|Allele_1
TCCCACGAG
>gi_223023995_gb_FL493336|edu|edu24X|Allele_2
TCCCACGAG
>gi_223024117_gb_FL496787|tro|tro11X|Allele_1
GACGT
>gi_223024117_gb_FL496787|tro|tro11X|Allele_2
GACGT
>gi_223024117_gb_FL496787|tro|tro2X|Allele_1
GACGC
>gi_223024117_gb_FL496787|tro|tro2X|Allele_2
GACGT
>gi_223024117_gb_FL496787|gal|gal3X|Allele_1
AATAT
>gi_223024117_gb_FL496787|gal|gal3X|Allele_2
GATAT
>gi_223024117_gb_FL496787|gal|gal3XX|Allele_1
GATAT
>gi_223024117_gb_FL496787|gal|gal3XX|Allele_2
GGTGT
>gi_223024117_gb_FL496787|edu|edu47X|Allele_1
GACGC
>gi_223024117_gb_FL496787|edu|edu47X|Allele_2
GACGT
>gi_223024117_gb_FL496787|edu|edu24X|Allele_1
GACAT
>gi_223024117_gb_FL496787|edu|edu24X|Allele_2
GACGT
>gi_223024185_gb_FL489698|tro|tro11X|Allele_1
TCACAT
>gi_223024185_gb_FL489698|tro|tro11X|Allele_2
TCACAT
>gi_223024185_gb_FL489698|tro|tro2X|Allele_1
TCACAT
>gi_223024185_gb_FL489698|tro|tro2X|Allele_2
TCACAT
>gi_223024185_gb_FL489698|gal|gal3X|Allele_1
TCACAT
>gi_223024185_gb_FL489698|gal|gal3X|Allele_2
TTACAT
>gi_223024185_gb_FL489698|gal|gal3XX|Allele_1
TCACAT
>gi_223024185_gb_FL489698|gal|gal3XX|Allele_2
TCTCAT
>gi_223024185_gb_FL489698|edu|edu47X|Allele_1
TTACAC
>gi_223024185_gb_FL489698|edu|edu47X|Allele_2
TTACAT
>gi_223024185_gb_FL489698|edu|edu24X|Allele_1
CCACAT
>gi_223024185_gb_FL489698|edu|edu24X|Allele_2
TTATGT
>gi_223024440_gb_FL494940|tro|tro11X|Allele_1
GA
>gi_223024440_gb_FL494940|tro|tro11X|Allele_2
GA
>gi_223024440_gb_FL494940|tro|tro2X|Allele_1
GA
>gi_223024440_gb_FL494940|tro|tro2X|Allele_2
GA
>gi_223024440_gb_FL494940|gal|gal3X|Allele_1
GA
>gi_223024440_gb_FL494940|gal|gal3X|Allele_2
GA
>gi_223024440_gb_FL494940|gal|gal3XX|Allele_1
GA
>gi_223024440_gb_FL494940|gal|gal3XX|Allele_2
GA
>gi_223024440_gb_FL494940|edu|edu47X|Allele_1
GA
>gi_223024440_gb_FL494940|edu|edu47X|Allele_2
GA
>gi_223024440_gb_FL494940|edu|edu24X|Allele_1
AA
>gi_223024440_gb_FL494940|edu|edu24X|Allele_2
GG
>gi_223024730_gb_FL491027|tro|tro11X|Allele_1
CGTTCT
>gi_223024730_gb_FL491027|tro|tro11X|Allele_2
TGTTCT
>gi_223024730_gb_FL491027|tro|tro2X|Allele_1
CGTTCT
>gi_223024730_gb_FL491027|tro|tro2X|Allele_2
TGTTTT
>gi_223024730_gb_FL491027|gal|gal3X|Allele_1
CGCCCT
>gi_223024730_gb_FL491027|gal|gal3X|Allele_2
TGTTTT
>gi_223024730_gb_FL491027|gal|gal3XX|Allele_1
TATTTT
>gi_223024730_gb_FL491027|gal|gal3XX|Allele_2
TGTTTT
>gi_223024730_gb_FL491027|edu|edu47X|Allele_1
CATTTT
>gi_223024730_gb_FL491027|edu|edu47X|Allele_2
TGTTTT
>gi_223024730_gb_FL491027|edu|edu24X|Allele_1
CGTTCC
>gi_223024730_gb_FL491027|edu|edu24X|Allele_2
CGTTTT
>gi_223025270_gb_FL500131|tro|tro11X|Allele_1
AAAAGGCTTA
>gi_223025270_gb_FL500131|tro|tro11X|Allele_2
ACAGGGCTTA
>gi_223025270_gb_FL500131|tro|tro2X|Allele_1
ACAAGGCTTA
>gi_223025270_gb_FL500131|tro|tro2X|Allele_2
ACAAGGCTTA
>gi_223025270_gb_FL500131|gal|gal3X|Allele_1
ACAGAACTCA
>gi_223025270_gb_FL500131|gal|gal3X|Allele_2
ACAGGACTCA
>gi_223025270_gb_FL500131|gal|gal3XX|Allele_1
ACAGGACTCA
>gi_223025270_gb_FL500131|gal|gal3XX|Allele_2
ACAGGGCTTA
>gi_223025270_gb_FL500131|edu|edu47X|Allele_1
GCAAGGCTTA
>gi_223025270_gb_FL500131|edu|edu47X|Allele_2
GCAGGGCTTA
>gi_223025270_gb_FL500131|edu|edu24X|Allele_1
AAAGGGCGTA
>gi_223025270_gb_FL500131|edu|edu24X|Allele_2
GCGGGGTTTG
>gi_223025337_gb_FL500148|tro|tro11X|Allele_1
AA
>gi_223025337_gb_FL500148|tro|tro11X|Allele_2
AA
>gi_223025337_gb_FL500148|tro|tro2X|Allele_1
AA
>gi_223025337_gb_FL500148|tro|tro2X|Allele_2
AG
>gi_223025337_gb_FL500148|gal|gal3X|Allele_1
AG
>gi_223025337_gb_FL500148|gal|gal3X|Allele_2
AG
>gi_223025337_gb_FL500148|gal|gal3XX|Allele_1
AG
>gi_223025337_gb_FL500148|gal|gal3XX|Allele_2
AG
>gi_223025337_gb_FL500148|edu|edu47X|Allele_1
GA
>gi_223025337_gb_FL500148|edu|edu47X|Allele_2
GA
>gi_223025337_gb_FL500148|edu|edu24X|Allele_1
AG
>gi_223025337_gb_FL500148|edu|edu24X|Allele_2
AG
>gi_223025494_gb_Contig66487|tro|tro11X|Allele_1
CT
>gi_223025494_gb_Contig66487|tro|tro11X|Allele_2
CT
>gi_223025494_gb_Contig66487|tro|tro2X|Allele_1
CT
>gi_223025494_gb_Contig66487|tro|tro2X|Allele_2
CT
>gi_223025494_gb_Contig66487|gal|gal3X|Allele_1
CT
>gi_223025494_gb_Contig66487|gal|gal3X|Allele_2
GT
>gi_223025494_gb_Contig66487|gal|gal3XX|Allele_1
CG
>gi_223025494_gb_Contig66487|gal|gal3XX|Allele_2
CT
>gi_223025494_gb_Contig66487|edu|edu47X|Allele_1
CT
>gi_223025494_gb_Contig66487|edu|edu47X|Allele_2
CT
>gi_223025494_gb_Contig66487|edu|edu24X|Allele_1
CT
>gi_223025494_gb_Contig66487|edu|edu24X|Allele_2
CT
>gi_223025768_gb_FL489003|tro|tro11X|Allele_1
CG
>gi_223025768_gb_FL489003|tro|tro11X|Allele_2
CG
>gi_223025768_gb_FL489003|tro|tro2X|Allele_1
CG
>gi_223025768_gb_FL489003|tro|tro2X|Allele_2
CG
>gi_223025768_gb_FL489003|gal|gal3X|Allele_1
CG
>gi_223025768_gb_FL489003|gal|gal3X|Allele_2
CG
>gi_223025768_gb_FL489003|gal|gal3XX|Allele_1
CG
>gi_223025768_gb_FL489003|gal|gal3XX|Allele_2
CG
>gi_223025768_gb_FL489003|edu|edu47X|Allele_1
CG
>gi_223025768_gb_FL489003|edu|edu47X|Allele_2
CG
>gi_223025768_gb_FL489003|edu|edu24X|Allele_1
CA
>gi_223025768_gb_FL489003|edu|edu24X|Allele_2
TG
>gi_223025780_gb_FL490738|tro|tro11X|Allele_1
GCC
>gi_223025780_gb_FL490738|tro|tro11X|Allele_2
GCC
>gi_223025780_gb_FL490738|tro|tro2X|Allele_1
GCC
>gi_223025780_gb_FL490738|tro|tro2X|Allele_2
GTC
>gi_223025780_gb_FL490738|gal|gal3X|Allele_1
GCC
>gi_223025780_gb_FL490738|gal|gal3X|Allele_2
GCC
>gi_223025780_gb_FL490738|gal|gal3XX|Allele_1
ATC
>gi_223025780_gb_FL490738|gal|gal3XX|Allele_2
GTC
>gi_223025780_gb_FL490738|edu|edu47X|Allele_1
ATA
>gi_223025780_gb_FL490738|edu|edu47X|Allele_2
GTC
>gi_223025780_gb_FL490738|edu|edu24X|Allele_1
GTC
>gi_223025780_gb_FL490738|edu|edu24X|Allele_2
GTC
>gi_223025825_gb_FL594238|tro|tro11X|Allele_1
GCG
>gi_223025825_gb_FL594238|tro|tro11X|Allele_2
GCG
>gi_223025825_gb_FL594238|tro|tro2X|Allele_1
GCA
>gi_223025825_gb_FL594238|tro|tro2X|Allele_2
GTG
>gi_223025825_gb_FL594238|gal|gal3X|Allele_1
GCG
>gi_223025825_gb_FL594238|gal|gal3X|Allele_2
GTG
>gi_223025825_gb_FL594238|gal|gal3XX|Allele_1
GCA
>gi_223025825_gb_FL594238|gal|gal3XX|Allele_2
GTG
>gi_223025825_gb_FL594238|edu|edu47X|Allele_1
ATA
>gi_223025825_gb_FL594238|edu|edu47X|Allele_2
GTG
>gi_223025825_gb_FL594238|edu|edu24X|Allele_1
GTG
>gi_223025825_gb_FL594238|edu|edu24X|Allele_2
GTG
>gi_223026009_gb_Contig68508|tro|tro11X|Allele_1
CC
>gi_223026009_gb_Contig68508|tro|tro11X|Allele_2
TC
>gi_223026009_gb_Contig68508|tro|tro2X|Allele_1
TC
>gi_223026009_gb_Contig68508|tro|tro2X|Allele_2
TC
>gi_223026009_gb_Contig68508|gal|gal3X|Allele_1
TC
>gi_223026009_gb_Contig68508|gal|gal3X|Allele_2
TC
>gi_223026009_gb_Contig68508|gal|gal3XX|Allele_1
CC
>gi_223026009_gb_Contig68508|gal|gal3XX|Allele_2
TT
>gi_223026009_gb_Contig68508|edu|edu47X|Allele_1
TC
>gi_223026009_gb_Contig68508|edu|edu47X|Allele_2
TC
>gi_223026009_gb_Contig68508|edu|edu24X|Allele_1
TC
>gi_223026009_gb_Contig68508|edu|edu24X|Allele_2
TC
>gi_223026036_gb_FL491755|tro|tro11X|Allele_1
CTCGGAC
>gi_223026036_gb_FL491755|tro|tro11X|Allele_2
CTCGGTC
>gi_223026036_gb_FL491755|tro|tro2X|Allele_1
CTCGGAC
>gi_223026036_gb_FL491755|tro|tro2X|Allele_2
CTCGGTC
>gi_223026036_gb_FL491755|gal|gal3X|Allele_1
CTCGGAC
>gi_223026036_gb_FL491755|gal|gal3X|Allele_2
TTCGGTC
>gi_223026036_gb_FL491755|gal|gal3XX|Allele_1
CACGAAC
>gi_223026036_gb_FL491755|gal|gal3XX|Allele_2
CTTGGAT
>gi_223026036_gb_FL491755|edu|edu47X|Allele_1
CTCAAAC
>gi_223026036_gb_FL491755|edu|edu47X|Allele_2
CTCGGAT
>gi_223026036_gb_FL491755|edu|edu24X|Allele_1
CTCAGAC
>gi_223026036_gb_FL491755|edu|edu24X|Allele_2
CTCGGTT
>gi_223026359_gb_FL490077|tro|tro11X|Allele_1
CCCCCTCG
>gi_223026359_gb_FL490077|tro|tro11X|Allele_2
CCCCCTCG
>gi_223026359_gb_FL490077|tro|tro2X|Allele_1
CCCCCTCG
>gi_223026359_gb_FL490077|tro|tro2X|Allele_2
CCCCCTCG
>gi_223026359_gb_FL490077|gal|gal3X|Allele_1
TCCTCTCA
>gi_223026359_gb_FL490077|gal|gal3X|Allele_2
TCCTCTCA
>gi_223026359_gb_FL490077|gal|gal3XX|Allele_1
CCCCCTTA
>gi_223026359_gb_FL490077|gal|gal3XX|Allele_2
CCTCCTTG
>gi_223026359_gb_FL490077|edu|edu47X|Allele_1
CCCCCACA
>gi_223026359_gb_FL490077|edu|edu47X|Allele_2
CCTTTATA
>gi_223026359_gb_FL490077|edu|edu24X|Allele_1
CCTCCACA
>gi_223026359_gb_FL490077|edu|edu24X|Allele_2
CTTTTTTG
>gi_223026663_gb_FL500520|tro|tro11X|Allele_1
GCC
>gi_223026663_gb_FL500520|tro|tro11X|Allele_2
GCC
>gi_223026663_gb_FL500520|tro|tro2X|Allele_1
GCC
>gi_223026663_gb_FL500520|tro|tro2X|Allele_2
GCC
>gi_223026663_gb_FL500520|gal|gal3X|Allele_1
GAA
>gi_223026663_gb_FL500520|gal|gal3X|Allele_2
GCC
>gi_223026663_gb_FL500520|gal|gal3XX|Allele_1
GCA
>gi_223026663_gb_FL500520|gal|gal3XX|Allele_2
GCA
>gi_223026663_gb_FL500520|edu|edu47X|Allele_1
ACA
>gi_223026663_gb_FL500520|edu|edu47X|Allele_2
GCA
>gi_223026663_gb_FL500520|edu|edu24X|Allele_1
GCA
>gi_223026663_gb_FL500520|edu|edu24X|Allele_2
GCA
>gi_223026752_gb_Contig46241|tro|tro11X|Allele_1
CGG
>gi_223026752_gb_Contig46241|tro|tro11X|Allele_2
CGG
>gi_223026752_gb_Contig46241|tro|tro2X|Allele_1
CGG
>gi_223026752_gb_Contig46241|tro|tro2X|Allele_2
CGG
>gi_223026752_gb_Contig46241|gal|gal3X|Allele_1
CGG
>gi_223026752_gb_Contig46241|gal|gal3X|Allele_2
TGG
>gi_223026752_gb_Contig46241|gal|gal3XX|Allele_1
CAA
>gi_223026752_gb_Contig46241|gal|gal3XX|Allele_2
CGA
>gi_223026752_gb_Contig46241|edu|edu47X|Allele_1
CGG
>gi_223026752_gb_Contig46241|edu|edu47X|Allele_2
CGG
>gi_223026752_gb_Contig46241|edu|edu24X|Allele_1
CGG
>gi_223026752_gb_Contig46241|edu|edu24X|Allele_2
CGG
>gi_223026907_gb_FL492796|tro|tro11X|Allele_1
TATCT
>gi_223026907_gb_FL492796|tro|tro11X|Allele_2
TATCT
>gi_223026907_gb_FL492796|tro|tro2X|Allele_1
TATCT
>gi_223026907_gb_FL492796|tro|tro2X|Allele_2
TATCT
>gi_223026907_gb_FL492796|gal|gal3X|Allele_1
CACCA
>gi_223026907_gb_FL492796|gal|gal3X|Allele_2
CATCT
>gi_223026907_gb_FL492796|gal|gal3XX|Allele_1
CACCT
>gi_223026907_gb_FL492796|gal|gal3XX|Allele_2
TATCT
>gi_223026907_gb_FL492796|edu|edu47X|Allele_1
TATCT
>gi_223026907_gb_FL492796|edu|edu47X|Allele_2
TTTTT
>gi_223026907_gb_FL492796|edu|edu24X|Allele_1
TATCT
>gi_223026907_gb_FL492796|edu|edu24X|Allele_2
TTTCT
>gi_223026915_gb_FL498843|tro|tro11X|Allele_1
CA
>gi_223026915_gb_FL498843|tro|tro11X|Allele_2
CA
>gi_223026915_gb_FL498843|tro|tro2X|Allele_1
CA
>gi_223026915_gb_FL498843|tro|tro2X|Allele_2
CA
>gi_223026915_gb_FL498843|gal|gal3X|Allele_1
CA
>gi_223026915_gb_FL498843|gal|gal3X|Allele_2
CG
>gi_223026915_gb_FL498843|gal|gal3XX|Allele_1
CA
>gi_223026915_gb_FL498843|gal|gal3XX|Allele_2
TA
>gi_223026915_gb_FL498843|edu|edu47X|Allele_1
CA
>gi_223026915_gb_FL498843|edu|edu47X|Allele_2
CA
>gi_223026915_gb_FL498843|edu|edu24X|Allele_1
CA
>gi_223026915_gb_FL498843|edu|edu24X|Allele_2
CA
>gi_223026922_gb_FL491398|tro|tro11X|Allele_1
GCTAC
>gi_223026922_gb_FL491398|tro|tro11X|Allele_2
GCTAC
>gi_223026922_gb_FL491398|tro|tro2X|Allele_1
GCTAC
>gi_223026922_gb_FL491398|tro|tro2X|Allele_2
GCTAC
>gi_223026922_gb_FL491398|gal|gal3X|Allele_1
ACTAC
>gi_223026922_gb_FL491398|gal|gal3X|Allele_2
GTTCC
>gi_223026922_gb_FL491398|gal|gal3XX|Allele_1
GCTAC
>gi_223026922_gb_FL491398|gal|gal3XX|Allele_2
GCTAT
>gi_223026922_gb_FL491398|edu|edu47X|Allele_1
GCTAC
>gi_223026922_gb_FL491398|edu|edu47X|Allele_2
GCTAC
>gi_223026922_gb_FL491398|edu|edu24X|Allele_1
GCGAC
>gi_223026922_gb_FL491398|edu|edu24X|Allele_2
GCTAC
>gi_223026994_gb_FL489804|tro|tro11X|Allele_1
AAACGAA
>gi_223026994_gb_FL489804|tro|tro11X|Allele_2
AGACGAA
>gi_223026994_gb_FL489804|tro|tro2X|Allele_1
AAACGAA
>gi_223026994_gb_FL489804|tro|tro2X|Allele_2
AGACGAA
>gi_223026994_gb_FL489804|gal|gal3X|Allele_1
AGACGAA
>gi_223026994_gb_FL489804|gal|gal3X|Allele_2
GGATGAA
>gi_223026994_gb_FL489804|gal|gal3XX|Allele_1
AGACGAA
>gi_223026994_gb_FL489804|gal|gal3XX|Allele_2
AGGCGTA
>gi_223026994_gb_FL489804|edu|edu47X|Allele_1
AAACGAA
>gi_223026994_gb_FL489804|edu|edu47X|Allele_2
AGACGAA
>gi_223026994_gb_FL489804|edu|edu24X|Allele_1
AGACAAA
>gi_223026994_gb_FL489804|edu|edu24X|Allele_2
AGACGAG
>gi_223027007_gb_FL492816|tro|tro11X|Allele_1
AC
>gi_223027007_gb_FL492816|tro|tro11X|Allele_2
AC
>gi_223027007_gb_FL492816|tro|tro2X|Allele_1
AC
>gi_223027007_gb_FL492816|tro|tro2X|Allele_2
AC
>gi_223027007_gb_FL492816|gal|gal3X|Allele_1
AC
>gi_223027007_gb_FL492816|gal|gal3X|Allele_2
TC
>gi_223027007_gb_FL492816|gal|gal3XX|Allele_1
AC
>gi_223027007_gb_FL492816|gal|gal3XX|Allele_2
AC
>gi_223027007_gb_FL492816|edu|edu47X|Allele_1
AA
>gi_223027007_gb_FL492816|edu|edu47X|Allele_2
AC
>gi_223027007_gb_FL492816|edu|edu24X|Allele_1
AA
>gi_223027007_gb_FL492816|edu|edu24X|Allele_2
AC
>gi_223027050_gb_FL496589|tro|tro11X|Allele_1
GATCTA
>gi_223027050_gb_FL496589|tro|tro11X|Allele_2
GATCTA
>gi_223027050_gb_FL496589|tro|tro2X|Allele_1
GATCTA
>gi_223027050_gb_FL496589|tro|tro2X|Allele_2
GATCTA
>gi_223027050_gb_FL496589|gal|gal3X|Allele_1
AACTCA
>gi_223027050_gb_FL496589|gal|gal3X|Allele_2
GACTCC
>gi_223027050_gb_FL496589|gal|gal3XX|Allele_1
GACTCA
>gi_223027050_gb_FL496589|gal|gal3XX|Allele_2
GACTCA
>gi_223027050_gb_FL496589|edu|edu47X|Allele_1
GACCCA
>gi_223027050_gb_FL496589|edu|edu47X|Allele_2
GTCTTA
>gi_223027050_gb_FL496589|edu|edu24X|Allele_1
GACCCA
>gi_223027050_gb_FL496589|edu|edu24X|Allele_2
GTTTTA
>gi_223027078_gb_FL492828|tro|tro11X|Allele_1
GCAAACAA
>gi_223027078_gb_FL492828|tro|tro11X|Allele_2
GCAAACAA
>gi_223027078_gb_FL492828|tro|tro2X|Allele_1
GCAAACAA
>gi_223027078_gb_FL492828|tro|tro2X|Allele_2
GCAAACAA
>gi_223027078_gb_FL492828|gal|gal3X|Allele_1
GCAAACAA
>gi_223027078_gb_FL492828|gal|gal3X|Allele_2
GCATTCAA
>gi_223027078_gb_FL492828|gal|gal3XX|Allele_1
GCAAACAA
>gi_223027078_gb_FL492828|gal|gal3XX|Allele_2
GCAAACAA
>gi_223027078_gb_FL492828|edu|edu47X|Allele_1
ATAAACAA
>gi_223027078_gb_FL492828|edu|edu47X|Allele_2
ATAAACTT
>gi_223027078_gb_FL492828|edu|edu24X|Allele_1
GCAAACAA
>gi_223027078_gb_FL492828|edu|edu24X|Allele_2
GCGTATAA
>gi_223027180_gb_Contig49997|tro|tro11X|Allele_1
ACAGTACGAGATCACAAAAAAGAAAGTCTCGAACCTGCCTACAAG
>gi_223027180_gb_Contig49997|tro|tro11X|Allele_2
ATAGTACGAGATCTCGGGAAATGAAGTCTTGGGCCTGCCTTTGAG
>gi_223027180_gb_Contig49997|tro|tro2X|Allele_1
ATAGTACGAGATCACAAGAAATAAAATCTTGAGCCTGCCTTCAAG
>gi_223027180_gb_Contig49997|tro|tro2X|Allele_2
ATAGTACGAGATCTCAAGAAATGAAGTTTTGAGCCTGCCTTCAAG
>gi_223027180_gb_Contig49997|gal|gal3X|Allele_1
ACAGTACGAGACCACGAAAAATAAAGTCTCGGACCTGCCTATGAG
>gi_223027180_gb_Contig49997|gal|gal3X|Allele_2
ACAGTACGAGATCTCGGAAAATAAAGTCTCGGGCCTGCCTATGAG
>gi_223027180_gb_Contig49997|gal|gal3XX|Allele_1
ACAGCAAAAGATAACAAAAAATAAAGTCTCGAACCTGCCTACAAG
>gi_223027180_gb_Contig49997|gal|gal3XX|Allele_2
ACAGTACGGGGTCTTGGAGAGTAACGTCTCGGGTCTGTTTTTGGG
>gi_223027180_gb_Contig49997|edu|edu47X|Allele_1
ACAGTACGAGATCACGGAAAAGAAAGTCCCAAACCCGCCTATGAG
>gi_223027180_gb_Contig49997|edu|edu47X|Allele_2
ATCGTACGAGATCACGGAAAATGGAGTTTTGGACCTGCCTATGAG
>gi_223027180_gb_Contig49997|edu|edu24X|Allele_1
ACAATACGAAACCACGGAAAATAAAAACTCGGGCCTACCCATGAG
>gi_223027180_gb_Contig49997|edu|edu24X|Allele_2
GCAGTGCGAGATCACGGGATATAAAGTCTCGGGTTTGCCTATGAT
>gi_223027370_gb_FL594706|tro|tro11X|Allele_1
TTGATTA
>gi_223027370_gb_FL594706|tro|tro11X|Allele_2
TTGATTA
>gi_223027370_gb_FL594706|tro|tro2X|Allele_1
TCGATTA
>gi_223027370_gb_FL594706|tro|tro2X|Allele_2
TTGATTA
>gi_223027370_gb_FL594706|gal|gal3X|Allele_1
TTAACCA
>gi_223027370_gb_FL594706|gal|gal3X|Allele_2
TTGATTA
>gi_223027370_gb_FL594706|gal|gal3XX|Allele_1
TCGATTA
>gi_223027370_gb_FL594706|gal|gal3XX|Allele_2
TTGCTTG
>gi_223027370_gb_FL594706|edu|edu47X|Allele_1
GCGATTA
>gi_223027370_gb_FL594706|edu|edu47X|Allele_2
TTGATTA
>gi_223027370_gb_FL594706|edu|edu24X|Allele_1
TCGATTA
>gi_223027370_gb_FL594706|edu|edu24X|Allele_2
TCGATTG
>gi_223027486_gb_Contig5194|tro|tro11X|Allele_1
TATTGACGAAAA
>gi_223027486_gb_Contig5194|tro|tro11X|Allele_2
TATTGACGAGAA
>gi_223027486_gb_Contig5194|tro|tro2X|Allele_1
TACTGACGAAAA
>gi_223027486_gb_Contig5194|tro|tro2X|Allele_2
TATTGACGAGAA
>gi_223027486_gb_Contig5194|gal|gal3X|Allele_1
TACTAACGAGAA
>gi_223027486_gb_Contig5194|gal|gal3X|Allele_2
TTTTGTCGAGAG
>gi_223027486_gb_Contig5194|gal|gal3XX|Allele_1
CACTGACAAGAA
>gi_223027486_gb_Contig5194|gal|gal3XX|Allele_2
TACTGACGGGGA
>gi_223027486_gb_Contig5194|edu|edu47X|Allele_1
TACCGACAAAAA
>gi_223027486_gb_Contig5194|edu|edu47X|Allele_2
TACTGACGAAAA
>gi_223027486_gb_Contig5194|edu|edu24X|Allele_1
TACTGACGAGAA
>gi_223027486_gb_Contig5194|edu|edu24X|Allele_2
TACTGATGAGAA
>gi_223027551_gb_Contig15610|tro|tro11X|Allele_1
CTTTAACTGGGATAA
>gi_223027551_gb_Contig15610|tro|tro11X|Allele_2
TTTTAAGTGTGATGG
>gi_223027551_gb_Contig15610|tro|tro2X|Allele_1
TTTTGACTGTGAGAA
>gi_223027551_gb_Contig15610|tro|tro2X|Allele_2
TTTTGACTGTGATGA
>gi_223027551_gb_Contig15610|gal|gal3X|Allele_1
TCTAGACCATGAGAA
>gi_223027551_gb_Contig15610|gal|gal3X|Allele_2
TTTAGACTGTGTGGA
>gi_223027551_gb_Contig15610|gal|gal3XX|Allele_1
TCCAGACTGTAAGGA
>gi_223027551_gb_Contig15610|gal|gal3XX|Allele_2
TTTAGTCTGTGAGGG
>gi_223027551_gb_Contig15610|edu|edu47X|Allele_1
CCCAAACTGGGAGGG
>gi_223027551_gb_Contig15610|edu|edu47X|Allele_2
TTTTGTGTGTGATGG
>gi_223027551_gb_Contig15610|edu|edu24X|Allele_1
CTTTAAGTGGGATGG
>gi_223027551_gb_Contig15610|edu|edu24X|Allele_2
CTTTAAGTGGGATGG
>gi_223027602_gb_FL490805|tro|tro11X|Allele_1
TATGGC
>gi_223027602_gb_FL490805|tro|tro11X|Allele_2
TATGGC
>gi_223027602_gb_FL490805|tro|tro2X|Allele_1
TATGAC
>gi_223027602_gb_FL490805|tro|tro2X|Allele_2
TATGGC
>gi_223027602_gb_FL490805|gal|gal3X|Allele_1
TATGGC
>gi_223027602_gb_FL490805|gal|gal3X|Allele_2
TATGGC
>gi_223027602_gb_FL490805|gal|gal3XX|Allele_1
TATGGC
>gi_223027602_gb_FL490805|gal|gal3XX|Allele_2
TATGGC
>gi_223027602_gb_FL490805|edu|edu47X|Allele_1
AATAGC
>gi_223027602_gb_FL490805|edu|edu47X|Allele_2
TGTGGT
>gi_223027602_gb_FL490805|edu|edu24X|Allele_1
TAGGAC
>gi_223027602_gb_FL490805|edu|edu24X|Allele_2
TGTGGT
>gi_223027604_gb_Contig30225|tro|tro11X|Allele_1
TCAGAACAGC
>gi_223027604_gb_Contig30225|tro|tro11X|Allele_2
TCAGGATAGC
>gi_223027604_gb_Contig30225|tro|tro2X|Allele_1
TCAGAATAGC
>gi_223027604_gb_Contig30225|tro|tro2X|Allele_2
TCAGAATAGC
>gi_223027604_gb_Contig30225|gal|gal3X|Allele_1
TCTGACTAAC
>gi_223027604_gb_Contig30225|gal|gal3X|Allele_2
TCTGACTGGC
>gi_223027604_gb_Contig30225|gal|gal3XX|Allele_1
CCAAAACAGC
>gi_223027604_gb_Contig30225|gal|gal3XX|Allele_2
TTTGGATAGC
>gi_223027604_gb_Contig30225|edu|edu47X|Allele_1
TCAGAACAGC
>gi_223027604_gb_Contig30225|edu|edu47X|Allele_2
TCTGAATAGC
>gi_223027604_gb_Contig30225|edu|edu24X|Allele_1
TCAGAACAAC
>gi_223027604_gb_Contig30225|edu|edu24X|Allele_2
TCTGGATAGT
>gi_223027676_gb_FL490146|tro|tro11X|Allele_1
GA
>gi_223027676_gb_FL490146|tro|tro11X|Allele_2
GA
>gi_223027676_gb_FL490146|tro|tro2X|Allele_1
GA
>gi_223027676_gb_FL490146|tro|tro2X|Allele_2
GA
>gi_223027676_gb_FL490146|gal|gal3X|Allele_1
GA
>gi_223027676_gb_FL490146|gal|gal3X|Allele_2
GA
>gi_223027676_gb_FL490146|gal|gal3XX|Allele_1
AA
>gi_223027676_gb_FL490146|gal|gal3XX|Allele_2
GA
>gi_223027676_gb_FL490146|edu|edu47X|Allele_1
GA
>gi_223027676_gb_FL490146|edu|edu47X|Allele_2
GA
>gi_223027676_gb_FL490146|edu|edu24X|Allele_1
GA
>gi_223027676_gb_FL490146|edu|edu24X|Allele_2
GG
>gi_223027719_gb_FL594040|tro|tro11X|Allele_1
CAGGCCTCG
>gi_223027719_gb_FL594040|tro|tro11X|Allele_2
CAGGCCTCG
>gi_223027719_gb_FL594040|tro|tro2X|Allele_1
CAGGCCTCG
>gi_223027719_gb_FL594040|tro|tro2X|Allele_2
CAGGCCTCG
>gi_223027719_gb_FL594040|gal|gal3X|Allele_1
CAAGCTAAA
>gi_223027719_gb_FL594040|gal|gal3X|Allele_2
CAGGCTTCG
>gi_223027719_gb_FL594040|gal|gal3XX|Allele_1
CAAGCTAAA
>gi_223027719_gb_FL594040|gal|gal3XX|Allele_2
CAGGCTTCG
>gi_223027719_gb_FL594040|edu|edu47X|Allele_1
CAAACCTCG
>gi_223027719_gb_FL594040|edu|edu47X|Allele_2
CGAGTCTCG
>gi_223027719_gb_FL594040|edu|edu24X|Allele_1
CAAGCCTCG
>gi_223027719_gb_FL594040|edu|edu24X|Allele_2
TAAGCCTCG
>gi_223027755_gb_FL495062|tro|tro11X|Allele_1
AC
>gi_223027755_gb_FL495062|tro|tro11X|Allele_2
AC
>gi_223027755_gb_FL495062|tro|tro2X|Allele_1
AC
>gi_223027755_gb_FL495062|tro|tro2X|Allele_2
AC
>gi_223027755_gb_FL495062|gal|gal3X|Allele_1
AC
>gi_223027755_gb_FL495062|gal|gal3X|Allele_2
AC
>gi_223027755_gb_FL495062|gal|gal3XX|Allele_1
AC
>gi_223027755_gb_FL495062|gal|gal3XX|Allele_2
TC
>gi_223027755_gb_FL495062|edu|edu47X|Allele_1
AC
>gi_223027755_gb_FL495062|edu|edu47X|Allele_2
AC
>gi_223027755_gb_FL495062|edu|edu24X|Allele_1
AC
>gi_223027755_gb_FL495062|edu|edu24X|Allele_2
AT
>gi_223028318_gb_Contig10166|tro|tro11X|Allele_1
GG
>gi_223028318_gb_Contig10166|tro|tro11X|Allele_2
GG
>gi_223028318_gb_Contig10166|tro|tro2X|Allele_1
GC
>gi_223028318_gb_Contig10166|tro|tro2X|Allele_2
GG
>gi_223028318_gb_Contig10166|gal|gal3X|Allele_1
GG
>gi_223028318_gb_Contig10166|gal|gal3X|Allele_2
GG
>gi_223028318_gb_Contig10166|gal|gal3XX|Allele_1
AC
>gi_223028318_gb_Contig10166|gal|gal3XX|Allele_2
GG
>gi_223028318_gb_Contig10166|edu|edu47X|Allele_1
GG
>gi_223028318_gb_Contig10166|edu|edu47X|Allele_2
GG
>gi_223028318_gb_Contig10166|edu|edu24X|Allele_1
GG
>gi_223028318_gb_Contig10166|edu|edu24X|Allele_2
GG
>gi_223028426_gb_FL490493|tro|tro11X|Allele_1
TATAAC
>gi_223028426_gb_FL490493|tro|tro11X|Allele_2
TATAAC
>gi_223028426_gb_FL490493|tro|tro2X|Allele_1
TATAAC
>gi_223028426_gb_FL490493|tro|tro2X|Allele_2
TATAAC
>gi_223028426_gb_FL490493|gal|gal3X|Allele_1
CATAAC
>gi_223028426_gb_FL490493|gal|gal3X|Allele_2
TGTGGT
>gi_223028426_gb_FL490493|gal|gal3XX|Allele_1
CGTAAC
>gi_223028426_gb_FL490493|gal|gal3XX|Allele_2
CGTAAT
>gi_223028426_gb_FL490493|edu|edu47X|Allele_1
CGTAAC
>gi_223028426_gb_FL490493|edu|edu47X|Allele_2
TGTAAT
>gi_223028426_gb_FL490493|edu|edu24X|Allele_1
CGGAAC
>gi_223028426_gb_FL490493|edu|edu24X|Allele_2
CGTAAT
>gi_223028886_gb_Contig49498|tro|tro11X|Allele_1
TTAA
>gi_223028886_gb_Contig49498|tro|tro11X|Allele_2
TTAG
>gi_223028886_gb_Contig49498|tro|tro2X|Allele_1
TTAA
>gi_223028886_gb_Contig49498|tro|tro2X|Allele_2
TTAA
>gi_223028886_gb_Contig49498|gal|gal3X|Allele_1
TCGA
>gi_223028886_gb_Contig49498|gal|gal3X|Allele_2
TCGG
>gi_223028886_gb_Contig49498|gal|gal3XX|Allele_1
TCGA
>gi_223028886_gb_Contig49498|gal|gal3XX|Allele_2
TCGA
>gi_223028886_gb_Contig49498|edu|edu47X|Allele_1
CTAG
>gi_223028886_gb_Contig49498|edu|edu47X|Allele_2
CTAG
>gi_223028886_gb_Contig49498|edu|edu24X|Allele_1
CCAG
>gi_223028886_gb_Contig49498|edu|edu24X|Allele_2
TTGG
>gi_223029114_gb_FL491456|tro|tro11X|Allele_1
CC
>gi_223029114_gb_FL491456|tro|tro11X|Allele_2
CC
>gi_223029114_gb_FL491456|tro|tro2X|Allele_1
CC
>gi_223029114_gb_FL491456|tro|tro2X|Allele_2
CC
>gi_223029114_gb_FL491456|gal|gal3X|Allele_1
CC
>gi_223029114_gb_FL491456|gal|gal3X|Allele_2
CT
>gi_223029114_gb_FL491456|gal|gal3XX|Allele_1
AC
>gi_223029114_gb_FL491456|gal|gal3XX|Allele_2
CC
>gi_223029114_gb_FL491456|edu|edu47X|Allele_1
CC
>gi_223029114_gb_FL491456|edu|edu47X|Allele_2
CC
>gi_223029114_gb_FL491456|edu|edu24X|Allele_1
CC
>gi_223029114_gb_FL491456|edu|edu24X|Allele_2
CC
>gi_223029198_gb_Contig48224|tro|tro11X|Allele_1
GCAC
>gi_223029198_gb_Contig48224|tro|tro11X|Allele_2
GCAT
>gi_223029198_gb_Contig48224|tro|tro2X|Allele_1
GCAC
>gi_223029198_gb_Contig48224|tro|tro2X|Allele_2
GCAT
>gi_223029198_gb_Contig48224|gal|gal3X|Allele_1
ACAT
>gi_223029198_gb_Contig48224|gal|gal3X|Allele_2
GCAT
>gi_223029198_gb_Contig48224|gal|gal3XX|Allele_1
GCAT
>gi_223029198_gb_Contig48224|gal|gal3XX|Allele_2
GCAT
>gi_223029198_gb_Contig48224|edu|edu47X|Allele_1
GCAC
>gi_223029198_gb_Contig48224|edu|edu47X|Allele_2
GCGC
>gi_223029198_gb_Contig48224|edu|edu24X|Allele_1
GCAC
>gi_223029198_gb_Contig48224|edu|edu24X|Allele_2
GTAC
>gi_238638310_gb_FL593534|tro|tro11X|Allele_1
TCC
>gi_238638310_gb_FL593534|tro|tro11X|Allele_2
TCC
>gi_238638310_gb_FL593534|tro|tro2X|Allele_1
ACC
>gi_238638310_gb_FL593534|tro|tro2X|Allele_2
TCT
>gi_238638310_gb_FL593534|gal|gal3X|Allele_1
AAC
>gi_238638310_gb_FL593534|gal|gal3X|Allele_2
TCC
>gi_238638310_gb_FL593534|gal|gal3XX|Allele_1
TCC
>gi_238638310_gb_FL593534|gal|gal3XX|Allele_2
TCT
>gi_238638310_gb_FL593534|edu|edu47X|Allele_1
TCC
>gi_238638310_gb_FL593534|edu|edu47X|Allele_2
TCC
>gi_238638310_gb_FL593534|edu|edu24X|Allele_1
TCC
>gi_238638310_gb_FL593534|edu|edu24X|Allele_2
TCC
>gi_238639046_gb_Contig18461|tro|tro11X|Allele_1
TCACCCTATACACA
>gi_238639046_gb_Contig18461|tro|tro11X|Allele_2
TTATCTTATACTCT
>gi_238639046_gb_Contig18461|tro|tro2X|Allele_1
TCACCTTATACACA
>gi_238639046_gb_Contig18461|tro|tro2X|Allele_2
TCATCTTATACTTA
>gi_238639046_gb_Contig18461|gal|gal3X|Allele_1
TCACTTTATTCTTA
>gi_238639046_gb_Contig18461|gal|gal3X|Allele_2
TCACTTTATTCTTA
>gi_238639046_gb_Contig18461|gal|gal3XX|Allele_1
CCACTTAATACTCA
>gi_238639046_gb_Contig18461|gal|gal3XX|Allele_2
TTACTTTATATTCA
>gi_238639046_gb_Contig18461|edu|edu47X|Allele_1
TCACCTTATACTCA
>gi_238639046_gb_Contig18461|edu|edu47X|Allele_2
TCATCTTATATTCA
>gi_238639046_gb_Contig18461|edu|edu24X|Allele_1
TCACCCTTCACACA
>gi_238639046_gb_Contig18461|edu|edu24X|Allele_2
TCGCCTTTTACTCT
>gi_238639344_gb_FL594686|tro|tro11X|Allele_1
CTTCACCAAG
>gi_238639344_gb_FL594686|tro|tro11X|Allele_2
CTTTACCAAG
>gi_238639344_gb_FL594686|tro|tro2X|Allele_1
CTTCACCAAG
>gi_238639344_gb_FL594686|tro|tro2X|Allele_2
CTTTACCAAG
>gi_238639344_gb_FL594686|gal|gal3X|Allele_1
CTCTACCAAA
>gi_238639344_gb_FL594686|gal|gal3X|Allele_2
TTTTGCTTGA
>gi_238639344_gb_FL594686|gal|gal3XX|Allele_1
CTCCACCAAA
>gi_238639344_gb_FL594686|gal|gal3XX|Allele_2
CTTTACCAAG
>gi_238639344_gb_FL594686|edu|edu47X|Allele_1
CTCTACCAAA
>gi_238639344_gb_FL594686|edu|edu47X|Allele_2
CTCTACCAAA
>gi_238639344_gb_FL594686|edu|edu24X|Allele_1
CCCTACCAAA
>gi_238639344_gb_FL594686|edu|edu24X|Allele_2
CTTTATCAAA
>gi_238639604_gb_FL594303|tro|tro11X|Allele_1
TC
>gi_238639604_gb_FL594303|tro|tro11X|Allele_2
TC
>gi_238639604_gb_FL594303|tro|tro2X|Allele_1
TC
>gi_238639604_gb_FL594303|tro|tro2X|Allele_2
TC
>gi_238639604_gb_FL594303|gal|gal3X|Allele_1
GC
>gi_238639604_gb_FL594303|gal|gal3X|Allele_2
TC
>gi_238639604_gb_FL594303|gal|gal3XX|Allele_1
TC
>gi_238639604_gb_FL594303|gal|gal3XX|Allele_2
TT
>gi_238639604_gb_FL594303|edu|edu47X|Allele_1
TC
>gi_238639604_gb_FL594303|edu|edu47X|Allele_2
TC
>gi_238639604_gb_FL594303|edu|edu24X|Allele_1
TC
>gi_238639604_gb_FL594303|edu|edu24X|Allele_2
TC
>gi_238639703_gb_FL489553|tro|tro11X|Allele_1
GGC
>gi_238639703_gb_FL489553|tro|tro11X|Allele_2
GGC
>gi_238639703_gb_FL489553|tro|tro2X|Allele_1
GGC
>gi_238639703_gb_FL489553|tro|tro2X|Allele_2
GGC
>gi_238639703_gb_FL489553|gal|gal3X|Allele_1
GAC
>gi_238639703_gb_FL489553|gal|gal3X|Allele_2
GGC
>gi_238639703_gb_FL489553|gal|gal3XX|Allele_1
GGC
>gi_238639703_gb_FL489553|gal|gal3XX|Allele_2
GGC
>gi_238639703_gb_FL489553|edu|edu47X|Allele_1
AGC
>gi_238639703_gb_FL489553|edu|edu47X|Allele_2
GGT
>gi_238639703_gb_FL489553|edu|edu24X|Allele_1
GGC
>gi_238639703_gb_FL489553|edu|edu24X|Allele_2
GGC
>gi_238640006_gb_FL497222|tro|tro11X|Allele_1
GCC
>gi_238640006_gb_FL497222|tro|tro11X|Allele_2
GCC
>gi_238640006_gb_FL497222|tro|tro2X|Allele_1
GCC
>gi_238640006_gb_FL497222|tro|tro2X|Allele_2
GCC
>gi_238640006_gb_FL497222|gal|gal3X|Allele_1
GCC
>gi_238640006_gb_FL497222|gal|gal3X|Allele_2
GCC
>gi_238640006_gb_FL497222|gal|gal3XX|Allele_1
CCC
>gi_238640006_gb_FL497222|gal|gal3XX|Allele_2
CTC
>gi_238640006_gb_FL497222|edu|edu47X|Allele_1
GCC
>gi_238640006_gb_FL497222|edu|edu47X|Allele_2
GCC
>gi_238640006_gb_FL497222|edu|edu24X|Allele_1
GCA
>gi_238640006_gb_FL497222|edu|edu24X|Allele_2
GCC
>gi_238640025_gb_Contig21859|tro|tro11X|Allele_1
GCTAAGG
>gi_238640025_gb_Contig21859|tro|tro11X|Allele_2
GCTAAGG
>gi_238640025_gb_Contig21859|tro|tro2X|Allele_1
GCTAAGG
>gi_238640025_gb_Contig21859|tro|tro2X|Allele_2
GCTAAGG
>gi_238640025_gb_Contig21859|gal|gal3X|Allele_1
GCCAAGG
>gi_238640025_gb_Contig21859|gal|gal3X|Allele_2
GCTGAGG
>gi_238640025_gb_Contig21859|gal|gal3XX|Allele_1
GCTGAGG
>gi_238640025_gb_Contig21859|gal|gal3XX|Allele_2
GCTGAGG
>gi_238640025_gb_Contig21859|edu|edu47X|Allele_1
GCCAAAA
>gi_238640025_gb_Contig21859|edu|edu47X|Allele_2
GTTGAGG
>gi_238640025_gb_Contig21859|edu|edu24X|Allele_1
ACTGAGG
>gi_238640025_gb_Contig21859|edu|edu24X|Allele_2
GCTGGGG
>gi_238640151_gb_FL593468|tro|tro11X|Allele_1
CTCATTTTT
>gi_238640151_gb_FL593468|tro|tro11X|Allele_2
CTCATTTTT
>gi_238640151_gb_FL593468|tro|tro2X|Allele_1
CTCATTTCT
>gi_238640151_gb_FL593468|tro|tro2X|Allele_2
CTCATTTTT
>gi_238640151_gb_FL593468|gal|gal3X|Allele_1
CTCATTCTT
>gi_238640151_gb_FL593468|gal|gal3X|Allele_2
CTCATTCTT
>gi_238640151_gb_FL593468|gal|gal3XX|Allele_1
CTCATTTTT
>gi_238640151_gb_FL593468|gal|gal3XX|Allele_2
TTCATTTTT
>gi_238640151_gb_FL593468|edu|edu47X|Allele_1
CTCATTTTT
>gi_238640151_gb_FL593468|edu|edu47X|Allele_2
CTCATTTTT
>gi_238640151_gb_FL593468|edu|edu24X|Allele_1
CCCAGATCC
>gi_238640151_gb_FL593468|edu|edu24X|Allele_2
CTTGTTTTT
>gi_238640156_gb_FL593477|tro|tro11X|Allele_1
CCTAAGGTCC
>gi_238640156_gb_FL593477|tro|tro11X|Allele_2
CCTAAGGTCC
>gi_238640156_gb_FL593477|tro|tro2X|Allele_1
CCTAAGGTCC
>gi_238640156_gb_FL593477|tro|tro2X|Allele_2
CCTAAGGTCT
>gi_238640156_gb_FL593477|gal|gal3X|Allele_1
CCAAAGGTCT
>gi_238640156_gb_FL593477|gal|gal3X|Allele_2
TCAAAGGTCT
>gi_238640156_gb_FL593477|gal|gal3XX|Allele_1
CCTAAAGTCC
>gi_238640156_gb_FL593477|gal|gal3XX|Allele_2
CCTATGGTTT
>gi_238640156_gb_FL593477|edu|edu47X|Allele_1
CCTGAGGACC
>gi_238640156_gb_FL593477|edu|edu47X|Allele_2
CTTGAGGACC
>gi_238640156_gb_FL593477|edu|edu24X|Allele_1
CCTAAAGTTC
>gi_238640156_gb_FL593477|edu|edu24X|Allele_2
CCTATGTTTC
>gi_238640564_gb_FL499955|tro|tro11X|Allele_1
TAGTATTGA
>gi_238640564_gb_FL499955|tro|tro11X|Allele_2
TAGTATTGA
>gi_238640564_gb_FL499955|tro|tro2X|Allele_1
TAGTATTGA
>gi_238640564_gb_FL499955|tro|tro2X|Allele_2
TAGTATTGA
>gi_238640564_gb_FL499955|gal|gal3X|Allele_1
TGACGGTGG
>gi_238640564_gb_FL499955|gal|gal3X|Allele_2
TGATGGTGG
>gi_238640564_gb_FL499955|gal|gal3XX|Allele_1
TAACAGTGA
>gi_238640564_gb_FL499955|gal|gal3XX|Allele_2
TGGTGTTGG
>gi_238640564_gb_FL499955|edu|edu47X|Allele_1
CAGTATGAA
>gi_238640564_gb_FL499955|edu|edu47X|Allele_2
TAGTATTAA
>gi_238640564_gb_FL499955|edu|edu24X|Allele_1
TAACAGTGA
>gi_238640564_gb_FL499955|edu|edu24X|Allele_2
TGGTGTTGG
>gi_238640567_gb_Contig15926|tro|tro11X|Allele_1
TG
>gi_238640567_gb_Contig15926|tro|tro11X|Allele_2
TG
>gi_238640567_gb_Contig15926|tro|tro2X|Allele_1
TG
>gi_238640567_gb_Contig15926|tro|tro2X|Allele_2
TG
>gi_238640567_gb_Contig15926|gal|gal3X|Allele_1
AG
>gi_238640567_gb_Contig15926|gal|gal3X|Allele_2
TG
>gi_238640567_gb_Contig15926|gal|gal3XX|Allele_1
TG
>gi_238640567_gb_Contig15926|gal|gal3XX|Allele_2
TG
>gi_238640567_gb_Contig15926|edu|edu47X|Allele_1
TG
>gi_238640567_gb_Contig15926|edu|edu47X|Allele_2
TG
>gi_238640567_gb_Contig15926|edu|edu24X|Allele_1
TA
>gi_238640567_gb_Contig15926|edu|edu24X|Allele_2
TG
>gi_238640587_gb_FL490816|tro|tro11X|Allele_1
TGTTCATACCT
>gi_238640587_gb_FL490816|tro|tro11X|Allele_2
TGTTCTTTTCT
>gi_238640587_gb_FL490816|tro|tro2X|Allele_1
TGTTCATACCT
>gi_238640587_gb_FL490816|tro|tro2X|Allele_2
TGTTCTTTTCT
>gi_238640587_gb_FL490816|gal|gal3X|Allele_1
TATACTCACCT
>gi_238640587_gb_FL490816|gal|gal3X|Allele_2
TGTTCTTATCT
>gi_238640587_gb_FL490816|gal|gal3XX|Allele_1
AGCTCACACCT
>gi_238640587_gb_FL490816|gal|gal3XX|Allele_2
TGTTCTTATCT
>gi_238640587_gb_FL490816|edu|edu47X|Allele_1
AGCTATTACCC
>gi_238640587_gb_FL490816|edu|edu47X|Allele_2
TGTTCTTTTTT
>gi_238640587_gb_FL490816|edu|edu24X|Allele_1
TGTTCTTACCT
>gi_238640587_gb_FL490816|edu|edu24X|Allele_2
TGTTCTTACCT
>gi_238640822_gb_FL500274|tro|tro11X|Allele_1
CCG
>gi_238640822_gb_FL500274|tro|tro11X|Allele_2
CTG
>gi_238640822_gb_FL500274|tro|tro2X|Allele_1
CCG
>gi_238640822_gb_FL500274|tro|tro2X|Allele_2
CTG
>gi_238640822_gb_FL500274|gal|gal3X|Allele_1
TTG
>gi_238640822_gb_FL500274|gal|gal3X|Allele_2
TTG
>gi_238640822_gb_FL500274|gal|gal3XX|Allele_1
CCA
>gi_238640822_gb_FL500274|gal|gal3XX|Allele_2
TCG
>gi_238640822_gb_FL500274|edu|edu47X|Allele_1
CCG
>gi_238640822_gb_FL500274|edu|edu47X|Allele_2
CCG
>gi_238640822_gb_FL500274|edu|edu24X|Allele_1
CCG
>gi_238640822_gb_FL500274|edu|edu24X|Allele_2
TCG
>gi_238640825_gb_FL500279|tro|tro11X|Allele_1
ACGTAAGGC
>gi_238640825_gb_FL500279|tro|tro11X|Allele_2
ACGTATTGT
>gi_238640825_gb_FL500279|tro|tro2X|Allele_1
ACGTAAGGC
>gi_238640825_gb_FL500279|tro|tro2X|Allele_2
ACGTATTGC
>gi_238640825_gb_FL500279|gal|gal3X|Allele_1
ACGTAATGC
>gi_238640825_gb_FL500279|gal|gal3X|Allele_2
CCGTGATGT
>gi_238640825_gb_FL500279|gal|gal3XX|Allele_1
ACATAAGAC
>gi_238640825_gb_FL500279|gal|gal3XX|Allele_2
ACGTATTGC
>gi_238640825_gb_FL500279|edu|edu47X|Allele_1
ACAAAATGC
>gi_238640825_gb_FL500279|edu|edu47X|Allele_2
ATGTAATGC
>gi_238640825_gb_FL500279|edu|edu24X|Allele_1
ACATAATGC
>gi_238640825_gb_FL500279|edu|edu24X|Allele_2
ACGTAATGC
>gi_238641364_gb_FL494730|tro|tro11X|Allele_1
GA
>gi_238641364_gb_FL494730|tro|tro11X|Allele_2
GA
>gi_238641364_gb_FL494730|tro|tro2X|Allele_1
GA
>gi_238641364_gb_FL494730|tro|tro2X|Allele_2
GA
>gi_238641364_gb_FL494730|gal|gal3X|Allele_1
GA
>gi_238641364_gb_FL494730|gal|gal3X|Allele_2
GA
>gi_238641364_gb_FL494730|gal|gal3XX|Allele_1
GA
>gi_238641364_gb_FL494730|gal|gal3XX|Allele_2
GG
>gi_238641364_gb_FL494730|edu|edu47X|Allele_1
GA
>gi_238641364_gb_FL494730|edu|edu47X|Allele_2
GA
>gi_238641364_gb_FL494730|edu|edu24X|Allele_1
AA
>gi_238641364_gb_FL494730|edu|edu24X|Allele_2
GA
>gi_238641368_gb_Contig78666|tro|tro11X|Allele_1
CC
>gi_238641368_gb_Contig78666|tro|tro11X|Allele_2
CC
>gi_238641368_gb_Contig78666|tro|tro2X|Allele_1
CC
>gi_238641368_gb_Contig78666|tro|tro2X|Allele_2
CC
>gi_238641368_gb_Contig78666|gal|gal3X|Allele_1
CC
>gi_238641368_gb_Contig78666|gal|gal3X|Allele_2
CT
>gi_238641368_gb_Contig78666|gal|gal3XX|Allele_1
CC
>gi_238641368_gb_Contig78666|gal|gal3XX|Allele_2
CC
>gi_238641368_gb_Contig78666|edu|edu47X|Allele_1
CC
>gi_238641368_gb_Contig78666|edu|edu47X|Allele_2
CC
>gi_238641368_gb_Contig78666|edu|edu24X|Allele_1
CC
>gi_238641368_gb_Contig78666|edu|edu24X|Allele_2
TC
>gi_238641845_gb_FL495002|tro|tro11X|Allele_1
CTAT
>gi_238641845_gb_FL495002|tro|tro11X|Allele_2
CTAT
>gi_238641845_gb_FL495002|tro|tro2X|Allele_1
CTAT
>gi_238641845_gb_FL495002|tro|tro2X|Allele_2
CTAT
>gi_238641845_gb_FL495002|gal|gal3X|Allele_1
CTAT
>gi_238641845_gb_FL495002|gal|gal3X|Allele_2
TTAT
>gi_238641845_gb_FL495002|gal|gal3XX|Allele_1
CTAT
>gi_238641845_gb_FL495002|gal|gal3XX|Allele_2
CTGT
>gi_238641845_gb_FL495002|edu|edu47X|Allele_1
CCAC
>gi_238641845_gb_FL495002|edu|edu47X|Allele_2
CTAT
>gi_238641845_gb_FL495002|edu|edu24X|Allele_1
CTAT
>gi_238641845_gb_FL495002|edu|edu24X|Allele_2
CTAT
>gi_238642574_gb_FL495877|tro|tro11X|Allele_1
GG
>gi_238642574_gb_FL495877|tro|tro11X|Allele_2
GG
>gi_238642574_gb_FL495877|tro|tro2X|Allele_1
GG
>gi_238642574_gb_FL495877|tro|tro2X|Allele_2
GG
>gi_238642574_gb_FL495877|gal|gal3X|Allele_1
AG
>gi_238642574_gb_FL495877|gal|gal3X|Allele_2
AG
>gi_238642574_gb_FL495877|gal|gal3XX|Allele_1
AA
>gi_238642574_gb_FL495877|gal|gal3XX|Allele_2
GG
>gi_238642574_gb_FL495877|edu|edu47X|Allele_1
GG
>gi_238642574_gb_FL495877|edu|edu47X|Allele_2
GG
>gi_238642574_gb_FL495877|edu|edu24X|Allele_1
GG
>gi_238642574_gb_FL495877|edu|edu24X|Allele_2
GG
>gi_238643184_gb_FL497714|tro|tro11X|Allele_1
GAACTG
>gi_238643184_gb_FL497714|tro|tro11X|Allele_2
GAACTG
>gi_238643184_gb_FL497714|tro|tro2X|Allele_1
AAACTA
>gi_238643184_gb_FL497714|tro|tro2X|Allele_2
GAACTG
>gi_238643184_gb_FL497714|gal|gal3X|Allele_1
GATTTG
>gi_238643184_gb_FL497714|gal|gal3X|Allele_2
GTTTTG
>gi_238643184_gb_FL497714|gal|gal3XX|Allele_1
GATCCG
>gi_238643184_gb_FL497714|gal|gal3XX|Allele_2
GATTTG
>gi_238643184_gb_FL497714|edu|edu47X|Allele_1
AAATTG
>gi_238643184_gb_FL497714|edu|edu47X|Allele_2
AAATTG
>gi_238643184_gb_FL497714|edu|edu24X|Allele_1
AAATTA
>gi_238643184_gb_FL497714|edu|edu24X|Allele_2
AAATTG
>gi_238643475_gb_FL498864|tro|tro11X|Allele_1
GAC
>gi_238643475_gb_FL498864|tro|tro11X|Allele_2
GAC
>gi_238643475_gb_FL498864|tro|tro2X|Allele_1
GAC
>gi_238643475_gb_FL498864|tro|tro2X|Allele_2
GAC
>gi_238643475_gb_FL498864|gal|gal3X|Allele_1
AAC
>gi_238643475_gb_FL498864|gal|gal3X|Allele_2
GAC
>gi_238643475_gb_FL498864|gal|gal3XX|Allele_1
GAA
>gi_238643475_gb_FL498864|gal|gal3XX|Allele_2
GAC
>gi_238643475_gb_FL498864|edu|edu47X|Allele_1
GAC
>gi_238643475_gb_FL498864|edu|edu47X|Allele_2
GAC
>gi_238643475_gb_FL498864|edu|edu24X|Allele_1
GAC
>gi_238643475_gb_FL498864|edu|edu24X|Allele_2
GGC
>gi_238643554_gb_Contig12266|tro|tro11X|Allele_1
TTCCACCACTTATCTAGTC
>gi_238643554_gb_Contig12266|tro|tro11X|Allele_2
TTCCACCACTTATCTAGTC
>gi_238643554_gb_Contig12266|tro|tro2X|Allele_1
TTCCTCCACTCATCTAATC
>gi_238643554_gb_Contig12266|tro|tro2X|Allele_2
TTCCTCCACTCATCTAATC
>gi_238643554_gb_Contig12266|gal|gal3X|Allele_1
TTCCACCACTCATCTAACC
>gi_238643554_gb_Contig12266|gal|gal3X|Allele_2
TTCCTCCGTTTGTTTAGTC
>gi_238643554_gb_Contig12266|gal|gal3XX|Allele_1
TTCCACCACCCACCTAATC
>gi_238643554_gb_Contig12266|gal|gal3XX|Allele_2
TTCTATCACTTGTTTAGTT
>gi_238643554_gb_Contig12266|edu|edu47X|Allele_1
TTCCACCACTTATCTAGTC
>gi_238643554_gb_Contig12266|edu|edu47X|Allele_2
TTCCATCACTTATCTTGTC
>gi_238643554_gb_Contig12266|edu|edu24X|Allele_1
AACCACCACTTATCCAGTC
>gi_238643554_gb_Contig12266|edu|edu24X|Allele_2
TTTCTCTACTTATCTAGTC
>gi_238643570_gb_FL489797|tro|tro11X|Allele_1
TC
>gi_238643570_gb_FL489797|tro|tro11X|Allele_2
TT
>gi_238643570_gb_FL489797|tro|tro2X|Allele_1
TT
>gi_238643570_gb_FL489797|tro|tro2X|Allele_2
TT
>gi_238643570_gb_FL489797|gal|gal3X|Allele_1
TT
>gi_238643570_gb_FL489797|gal|gal3X|Allele_2
TT
>gi_238643570_gb_FL489797|gal|gal3XX|Allele_1
CC
>gi_238643570_gb_FL489797|gal|gal3XX|Allele_2
TT
>gi_238643570_gb_FL489797|edu|edu47X|Allele_1
TC
>gi_238643570_gb_FL489797|edu|edu47X|Allele_2
TT
>gi_238643570_gb_FL489797|edu|edu24X|Allele_1
TT
>gi_238643570_gb_FL489797|edu|edu24X|Allele_2
TT
>gi_238643620_gb_FL494974|tro|tro11X|Allele_1
ACCAAATGA
>gi_238643620_gb_FL494974|tro|tro11X|Allele_2
GCTAAATGG
>gi_238643620_gb_FL494974|tro|tro2X|Allele_1
GCTAAATGA
>gi_238643620_gb_FL494974|tro|tro2X|Allele_2
GCTAAATGA
>gi_238643620_gb_FL494974|gal|gal3X|Allele_1
GCTAAATAA
>gi_238643620_gb_FL494974|gal|gal3X|Allele_2
GTTTTATGG
>gi_238643620_gb_FL494974|gal|gal3XX|Allele_1
ACCAAATGG
>gi_238643620_gb_FL494974|gal|gal3XX|Allele_2
ACTTTATGG
>gi_238643620_gb_FL494974|edu|edu47X|Allele_1
ACCAAGTGG
>gi_238643620_gb_FL494974|edu|edu47X|Allele_2
ACCAAGTGG
>gi_238643620_gb_FL494974|edu|edu24X|Allele_1
ACCAAACGG
>gi_238643620_gb_FL494974|edu|edu24X|Allele_2
ACCAAATGG
>gi_238643976_gb_FL500188|tro|tro11X|Allele_1
AC
>gi_238643976_gb_FL500188|tro|tro11X|Allele_2
AC
>gi_238643976_gb_FL500188|tro|tro2X|Allele_1
AC
>gi_238643976_gb_FL500188|tro|tro2X|Allele_2
AC
>gi_238643976_gb_FL500188|gal|gal3X|Allele_1
AA
>gi_238643976_gb_FL500188|gal|gal3X|Allele_2
AA
>gi_238643976_gb_FL500188|gal|gal3XX|Allele_1
AA
>gi_238643976_gb_FL500188|gal|gal3XX|Allele_2
CC
>gi_238643976_gb_FL500188|edu|edu47X|Allele_1
AA
>gi_238643976_gb_FL500188|edu|edu47X|Allele_2
AC
>gi_238643976_gb_FL500188|edu|edu24X|Allele_1
AC
>gi_238643976_gb_FL500188|edu|edu24X|Allele_2
AC
>gi_238644133_gb_Contig148|tro|tro11X|Allele_1
CCCTTTAACAACGA
>gi_238644133_gb_Contig148|tro|tro11X|Allele_2
CTCTTTAACAACGA
>gi_238644133_gb_Contig148|tro|tro2X|Allele_1
CCCATAATCAACGA
>gi_238644133_gb_Contig148|tro|tro2X|Allele_2
CCCTTTATTAACGA
>gi_238644133_gb_Contig148|gal|gal3X|Allele_1
ATCTTTAACAACGA
>gi_238644133_gb_Contig148|gal|gal3X|Allele_2
CTCTTTAATAACGG
>gi_238644133_gb_Contig148|gal|gal3XX|Allele_1
ATCTTTAATAACGA
>gi_238644133_gb_Contig148|gal|gal3XX|Allele_2
ATCTTTAATAGTGA
>gi_238644133_gb_Contig148|edu|edu47X|Allele_1
ACCATAAACAACGA
>gi_238644133_gb_Contig148|edu|edu47X|Allele_2
CTCTTTATTAACGA
>gi_238644133_gb_Contig148|edu|edu24X|Allele_1
CCCTATAATAACAA
>gi_238644133_gb_Contig148|edu|edu24X|Allele_2
CTTTTTGTTGACGA
>gi_238644286_gb_Contig25232|tro|tro11X|Allele_1
TAC
>gi_238644286_gb_Contig25232|tro|tro11X|Allele_2
TAC
>gi_238644286_gb_Contig25232|tro|tro2X|Allele_1
TAC
>gi_238644286_gb_Contig25232|tro|tro2X|Allele_2
TAC
>gi_238644286_gb_Contig25232|gal|gal3X|Allele_1
GAC
>gi_238644286_gb_Contig25232|gal|gal3X|Allele_2
TAC
>gi_238644286_gb_Contig25232|gal|gal3XX|Allele_1
TAC
>gi_238644286_gb_Contig25232|gal|gal3XX|Allele_2
TAC
>gi_238644286_gb_Contig25232|edu|edu47X|Allele_1
TAC
>gi_238644286_gb_Contig25232|edu|edu47X|Allele_2
TCC
>gi_238644286_gb_Contig25232|edu|edu24X|Allele_1
TAC
>gi_238644286_gb_Contig25232|edu|edu24X|Allele_2
TAT
>gi_238644294_gb_FL491696|tro|tro11X|Allele_1
CA
>gi_238644294_gb_FL491696|tro|tro11X|Allele_2
CA
>gi_238644294_gb_FL491696|tro|tro2X|Allele_1
CA
>gi_238644294_gb_FL491696|tro|tro2X|Allele_2
CA
>gi_238644294_gb_FL491696|gal|gal3X|Allele_1
CA
>gi_238644294_gb_FL491696|gal|gal3X|Allele_2
CA
>gi_238644294_gb_FL491696|gal|gal3XX|Allele_1
CA
>gi_238644294_gb_FL491696|gal|gal3XX|Allele_2
CT
>gi_238644294_gb_FL491696|edu|edu47X|Allele_1
CT
>gi_238644294_gb_FL491696|edu|edu47X|Allele_2
CT
>gi_238644294_gb_FL491696|edu|edu24X|Allele_1
CT
>gi_238644294_gb_FL491696|edu|edu24X|Allele_2
TT
>gi_238644296_gb_Contig77711|tro|tro11X|Allele_1
TTC
>gi_238644296_gb_Contig77711|tro|tro11X|Allele_2
TTC
>gi_238644296_gb_Contig77711|tro|tro2X|Allele_1
TTC
>gi_238644296_gb_Contig77711|tro|tro2X|Allele_2
TTC
>gi_238644296_gb_Contig77711|gal|gal3X|Allele_1
CTC
>gi_238644296_gb_Contig77711|gal|gal3X|Allele_2
TTT
>gi_238644296_gb_Contig77711|gal|gal3XX|Allele_1
TCC
>gi_238644296_gb_Contig77711|gal|gal3XX|Allele_2
TTC
>gi_238644296_gb_Contig77711|edu|edu47X|Allele_1
TTC
>gi_238644296_gb_Contig77711|edu|edu47X|Allele_2
TTC
>gi_238644296_gb_Contig77711|edu|edu24X|Allele_1
CTC
>gi_238644296_gb_Contig77711|edu|edu24X|Allele_2
TTC
>gi_238644344_gb_Contig23986|tro|tro11X|Allele_1
TTTATTA
>gi_238644344_gb_Contig23986|tro|tro11X|Allele_2
TTTATTA
>gi_238644344_gb_Contig23986|tro|tro2X|Allele_1
TTTATTA
>gi_238644344_gb_Contig23986|tro|tro2X|Allele_2
TTTATTG
>gi_238644344_gb_Contig23986|gal|gal3X|Allele_1
CATACTA
>gi_238644344_gb_Contig23986|gal|gal3X|Allele_2
TTTTTTA
>gi_238644344_gb_Contig23986|gal|gal3XX|Allele_1
TTTATTA
>gi_238644344_gb_Contig23986|gal|gal3XX|Allele_2
TTTATTG
>gi_238644344_gb_Contig23986|edu|edu47X|Allele_1
TTCATCA
>gi_238644344_gb_Contig23986|edu|edu47X|Allele_2
TTTATTA
>gi_238644344_gb_Contig23986|edu|edu24X|Allele_1
TTTATTA
>gi_238644344_gb_Contig23986|edu|edu24X|Allele_2
TTTATTG
>gi_238644582_gb_Contig11172|tro|tro11X|Allele_1
GGCTTCCTT
>gi_238644582_gb_Contig11172|tro|tro11X|Allele_2
GGCTTCCTT
>gi_238644582_gb_Contig11172|tro|tro2X|Allele_1
GGCTTCCTT
>gi_238644582_gb_Contig11172|tro|tro2X|Allele_2
GGCTTCCTT
>gi_238644582_gb_Contig11172|gal|gal3X|Allele_1
AGCTTCCCT
>gi_238644582_gb_Contig11172|gal|gal3X|Allele_2
AGCTTCCTT
>gi_238644582_gb_Contig11172|gal|gal3XX|Allele_1
GACAACCTT
>gi_238644582_gb_Contig11172|gal|gal3XX|Allele_2
GGTTTTTTT
>gi_238644582_gb_Contig11172|edu|edu47X|Allele_1
AGCTTCCTC
>gi_238644582_gb_Contig11172|edu|edu47X|Allele_2
AGCTTCCTC
>gi_238644582_gb_Contig11172|edu|edu24X|Allele_1
AGCTTCCTT
>gi_238644582_gb_Contig11172|edu|edu24X|Allele_2
GGCTTCCTT
>gi_238644583_gb_FL593874|tro|tro11X|Allele_1
AG
>gi_238644583_gb_FL593874|tro|tro11X|Allele_2
GG
>gi_238644583_gb_FL593874|tro|tro2X|Allele_1
AG
>gi_238644583_gb_FL593874|tro|tro2X|Allele_2
AG
>gi_238644583_gb_FL593874|gal|gal3X|Allele_1
AG
>gi_238644583_gb_FL593874|gal|gal3X|Allele_2
GG
>gi_238644583_gb_FL593874|gal|gal3XX|Allele_1
AG
>gi_238644583_gb_FL593874|gal|gal3XX|Allele_2
GG
>gi_238644583_gb_FL593874|edu|edu47X|Allele_1
GG
>gi_238644583_gb_FL593874|edu|edu47X|Allele_2
GT
>gi_238644583_gb_FL593874|edu|edu24X|Allele_1
GG
>gi_238644583_gb_FL593874|edu|edu24X|Allele_2
GG
>gi_238644589_gb_FL593885|tro|tro11X|Allele_1
CA
>gi_238644589_gb_FL593885|tro|tro11X|Allele_2
CA
>gi_238644589_gb_FL593885|tro|tro2X|Allele_1
CA
>gi_238644589_gb_FL593885|tro|tro2X|Allele_2
CA
>gi_238644589_gb_FL593885|gal|gal3X|Allele_1
CA
>gi_238644589_gb_FL593885|gal|gal3X|Allele_2
CT
>gi_238644589_gb_FL593885|gal|gal3XX|Allele_1
CA
>gi_238644589_gb_FL593885|gal|gal3XX|Allele_2
CA
>gi_238644589_gb_FL593885|edu|edu47X|Allele_1
CA
>gi_238644589_gb_FL593885|edu|edu47X|Allele_2
TA
>gi_238644589_gb_FL593885|edu|edu24X|Allele_1
CA
>gi_238644589_gb_FL593885|edu|edu24X|Allele_2
CA
>gi_238644725_gb_Contig18979|tro|tro11X|Allele_1
ATCACAG
>gi_238644725_gb_Contig18979|tro|tro11X|Allele_2
ATCACAG
>gi_238644725_gb_Contig18979|tro|tro2X|Allele_1
ATCACAG
>gi_238644725_gb_Contig18979|tro|tro2X|Allele_2
ATCACAG
>gi_238644725_gb_Contig18979|gal|gal3X|Allele_1
GTCGCAG
>gi_238644725_gb_Contig18979|gal|gal3X|Allele_2
GTCGCAG
>gi_238644725_gb_Contig18979|gal|gal3XX|Allele_1
ATCACAG
>gi_238644725_gb_Contig18979|gal|gal3XX|Allele_2
GTCGCAG
>gi_238644725_gb_Contig18979|edu|edu47X|Allele_1
ATCACAA
>gi_238644725_gb_Contig18979|edu|edu47X|Allele_2
ATTGCGG
>gi_238644725_gb_Contig18979|edu|edu24X|Allele_1
AGCACAG
>gi_238644725_gb_Contig18979|edu|edu24X|Allele_2
ATTATGG
>gi_238644924_gb_FL489626|tro|tro11X|Allele_1
ACAACGGTTTTCACTAA
>gi_238644924_gb_FL489626|tro|tro11X|Allele_2
CTAACGGTTTTCACTAA
>gi_238644924_gb_FL489626|tro|tro2X|Allele_1
ACAACGGTTTTCACTAA
>gi_238644924_gb_FL489626|tro|tro2X|Allele_2
CTAACGGTTTTCTCTAA
>gi_238644924_gb_FL489626|gal|gal3X|Allele_1
ACAACAGTTTTCACTAA
>gi_238644924_gb_FL489626|gal|gal3X|Allele_2
ATGATGGTTTTCATTGA
>gi_238644924_gb_FL489626|gal|gal3XX|Allele_1
ATAACGACACTCACTAA
>gi_238644924_gb_FL489626|gal|gal3XX|Allele_2
ATAACGGTTTTCTTTAA
>gi_238644924_gb_FL489626|edu|edu47X|Allele_1
ATAACGGTTTCCACTAA
>gi_238644924_gb_FL489626|edu|edu47X|Allele_2
CTAACGGTTTTTATTAA
>gi_238644924_gb_FL489626|edu|edu24X|Allele_1
ATAACGGTTTTCACCAA
>gi_238644924_gb_FL489626|edu|edu24X|Allele_2
ATACCGGTTTTCATTAT
>gi_238645067_gb_Contig51981|tro|tro11X|Allele_1
CA
>gi_238645067_gb_Contig51981|tro|tro11X|Allele_2
CA
>gi_238645067_gb_Contig51981|tro|tro2X|Allele_1
CA
>gi_238645067_gb_Contig51981|tro|tro2X|Allele_2
CA
>gi_238645067_gb_Contig51981|gal|gal3X|Allele_1
CA
>gi_238645067_gb_Contig51981|gal|gal3X|Allele_2
CA
>gi_238645067_gb_Contig51981|gal|gal3XX|Allele_1
CA
>gi_238645067_gb_Contig51981|gal|gal3XX|Allele_2
TG
>gi_238645067_gb_Contig51981|edu|edu47X|Allele_1
CA
>gi_238645067_gb_Contig51981|edu|edu47X|Allele_2
CA
>gi_238645067_gb_Contig51981|edu|edu24X|Allele_1
CA
>gi_238645067_gb_Contig51981|edu|edu24X|Allele_2
CA
>gi_238645173_gb_Contig63281|tro|tro11X|Allele_1
AGGCAA
>gi_238645173_gb_Contig63281|tro|tro11X|Allele_2
AGGCAA
>gi_238645173_gb_Contig63281|tro|tro2X|Allele_1
AGGCAA
>gi_238645173_gb_Contig63281|tro|tro2X|Allele_2
AGGTAA
>gi_238645173_gb_Contig63281|gal|gal3X|Allele_1
GATCAA
>gi_238645173_gb_Contig63281|gal|gal3X|Allele_2
GATCAA
>gi_238645173_gb_Contig63281|gal|gal3XX|Allele_1
GATCAA
>gi_238645173_gb_Contig63281|gal|gal3XX|Allele_2
GATCGT
>gi_238645173_gb_Contig63281|edu|edu47X|Allele_1
AGGTAA
>gi_238645173_gb_Contig63281|edu|edu47X|Allele_2
AGGTAA
>gi_238645173_gb_Contig63281|edu|edu24X|Allele_1
AGGCAA
>gi_238645173_gb_Contig63281|edu|edu24X|Allele_2
GGGTAA
>gi_238645208_gb_Contig3808|tro|tro11X|Allele_1
CTCGAGCTC
>gi_238645208_gb_Contig3808|tro|tro11X|Allele_2
CTTTAGTTC
>gi_238645208_gb_Contig3808|tro|tro2X|Allele_1
CTCGAGCTC
>gi_238645208_gb_Contig3808|tro|tro2X|Allele_2
CTTGCGTTC
>gi_238645208_gb_Contig3808|gal|gal3X|Allele_1
CTCGAACCC
>gi_238645208_gb_Contig3808|gal|gal3X|Allele_2
TTTGAGTTC
>gi_238645208_gb_Contig3808|gal|gal3XX|Allele_1
CTCGAACTC
>gi_238645208_gb_Contig3808|gal|gal3XX|Allele_2
CTCTAACTT
>gi_238645208_gb_Contig3808|edu|edu47X|Allele_1
CCCGAGCTC
>gi_238645208_gb_Contig3808|edu|edu47X|Allele_2
CTCGCGTTC
>gi_238645208_gb_Contig3808|edu|edu24X|Allele_1
CTCGAACTC
>gi_238645208_gb_Contig3808|edu|edu24X|Allele_2
CTCGAGCTC
>gi_238645322_gb_Contig85113|tro|tro11X|Allele_1
CGCA
>gi_238645322_gb_Contig85113|tro|tro11X|Allele_2
CGCA
>gi_238645322_gb_Contig85113|tro|tro2X|Allele_1
CGCA
>gi_238645322_gb_Contig85113|tro|tro2X|Allele_2
CTTA
>gi_238645322_gb_Contig85113|gal|gal3X|Allele_1
CGCA
>gi_238645322_gb_Contig85113|gal|gal3X|Allele_2
TTCA
>gi_238645322_gb_Contig85113|gal|gal3XX|Allele_1
CTCA
>gi_238645322_gb_Contig85113|gal|gal3XX|Allele_2
CTCA
>gi_238645322_gb_Contig85113|edu|edu47X|Allele_1
CTCA
>gi_238645322_gb_Contig85113|edu|edu47X|Allele_2
CTCA
>gi_238645322_gb_Contig85113|edu|edu24X|Allele_1
CTCA
>gi_238645322_gb_Contig85113|edu|edu24X|Allele_2
CTTC
>gi_238646037_gb_Contig77547|tro|tro11X|Allele_1
CTGACCCCCTA
>gi_238646037_gb_Contig77547|tro|tro11X|Allele_2
CTGGTCTTCTA
>gi_238646037_gb_Contig77547|tro|tro2X|Allele_1
CCGGCCCTCTA
>gi_238646037_gb_Contig77547|tro|tro2X|Allele_2
CTGGTCTTCTA
>gi_238646037_gb_Contig77547|gal|gal3X|Allele_1
CCGGCTCCCTA
>gi_238646037_gb_Contig77547|gal|gal3X|Allele_2
CCGGCTCCCTA
>gi_238646037_gb_Contig77547|gal|gal3XX|Allele_1
CCGGCTCCTTA
>gi_238646037_gb_Contig77547|gal|gal3XX|Allele_2
TCGGCTTCTTA
>gi_238646037_gb_Contig77547|edu|edu47X|Allele_1
CTGATCCTCTA
>gi_238646037_gb_Contig77547|edu|edu47X|Allele_2
CTGGTCCTCTT
>gi_238646037_gb_Contig77547|edu|edu24X|Allele_1
CTAGTCCTCGA
>gi_238646037_gb_Contig77547|edu|edu24X|Allele_2
CTGGTCTTCTA
>gi_238646147_gb_Contig22145|tro|tro11X|Allele_1
AA
>gi_238646147_gb_Contig22145|tro|tro11X|Allele_2
AA
>gi_238646147_gb_Contig22145|tro|tro2X|Allele_1
AA
>gi_238646147_gb_Contig22145|tro|tro2X|Allele_2
AA
>gi_238646147_gb_Contig22145|gal|gal3X|Allele_1
AA
>gi_238646147_gb_Contig22145|gal|gal3X|Allele_2
AA
>gi_238646147_gb_Contig22145|gal|gal3XX|Allele_1
AA
>gi_238646147_gb_Contig22145|gal|gal3XX|Allele_2
AA
>gi_238646147_gb_Contig22145|edu|edu47X|Allele_1
AA
>gi_238646147_gb_Contig22145|edu|edu47X|Allele_2
TA
>gi_238646147_gb_Contig22145|edu|edu24X|Allele_1
AA
>gi_238646147_gb_Contig22145|edu|edu24X|Allele_2
AC
>gi_238647785_gb_FL492906|tro|tro11X|Allele_1
AT
>gi_238647785_gb_FL492906|tro|tro11X|Allele_2
AT
>gi_238647785_gb_FL492906|tro|tro2X|Allele_1
AT
>gi_238647785_gb_FL492906|tro|tro2X|Allele_2
AT
>gi_238647785_gb_FL492906|gal|gal3X|Allele_1
AT
>gi_238647785_gb_FL492906|gal|gal3X|Allele_2
AT
>gi_238647785_gb_FL492906|gal|gal3XX|Allele_1
AT
>gi_238647785_gb_FL492906|gal|gal3XX|Allele_2
TT
>gi_238647785_gb_FL492906|edu|edu47X|Allele_1
AT
>gi_238647785_gb_FL492906|edu|edu47X|Allele_2
AT
>gi_238647785_gb_FL492906|edu|edu24X|Allele_1
AG
>gi_238647785_gb_FL492906|edu|edu24X|Allele_2
AT
>gi_238649227_gb_FL493724|tro|tro11X|Allele_1
CCGAAAATACCGCTC
>gi_238649227_gb_FL493724|tro|tro11X|Allele_2
TCGAAAATACCGCTC
>gi_238649227_gb_FL493724|tro|tro2X|Allele_1
TCGGATATACCGTCC
>gi_238649227_gb_FL493724|tro|tro2X|Allele_2
TCGGATATACCGTCC
>gi_238649227_gb_FL493724|gal|gal3X|Allele_1
TCAAAAACACCGCCC
>gi_238649227_gb_FL493724|gal|gal3X|Allele_2
TTGGTTGTGCCGTTC
>gi_238649227_gb_FL493724|gal|gal3XX|Allele_1
CCGAAAATACCGCTC
>gi_238649227_gb_FL493724|gal|gal3XX|Allele_2
TCGAAAATACCGCTT
>gi_238649227_gb_FL493724|edu|edu47X|Allele_1
CCGAAAATACCGCTC
>gi_238649227_gb_FL493724|edu|edu47X|Allele_2
TCGAAAATACCGCTC
>gi_238649227_gb_FL493724|edu|edu24X|Allele_1
TCGAAAATACCACTC
>gi_238649227_gb_FL493724|edu|edu24X|Allele_2
TCGAAAATATTGCTC
>gi_238649340_gb_FL493785|tro|tro11X|Allele_1
CCGC
>gi_238649340_gb_FL493785|tro|tro11X|Allele_2
CCGC
>gi_238649340_gb_FL493785|tro|tro2X|Allele_1
CCGC
>gi_238649340_gb_FL493785|tro|tro2X|Allele_2
CCGC
>gi_238649340_gb_FL493785|gal|gal3X|Allele_1
CCGT
>gi_238649340_gb_FL493785|gal|gal3X|Allele_2
TTGT
>gi_238649340_gb_FL493785|gal|gal3XX|Allele_1
CCGT
>gi_238649340_gb_FL493785|gal|gal3XX|Allele_2
CTGT
>gi_238649340_gb_FL493785|edu|edu47X|Allele_1
CCAC
>gi_238649340_gb_FL493785|edu|edu47X|Allele_2
CCGT
>gi_238649340_gb_FL493785|edu|edu24X|Allele_1
CCGT
>gi_238649340_gb_FL493785|edu|edu24X|Allele_2
CCGT
>gi_238649766_gb_FL494041|tro|tro11X|Allele_1
AAGGTG
>gi_238649766_gb_FL494041|tro|tro11X|Allele_2
AAGGTG
>gi_238649766_gb_FL494041|tro|tro2X|Allele_1
AAGGTG
>gi_238649766_gb_FL494041|tro|tro2X|Allele_2
AAGGTG
>gi_238649766_gb_FL494041|gal|gal3X|Allele_1
AAGGTG
>gi_238649766_gb_FL494041|gal|gal3X|Allele_2
AAGGTG
>gi_238649766_gb_FL494041|gal|gal3XX|Allele_1
AAGGCA
>gi_238649766_gb_FL494041|gal|gal3XX|Allele_2
GGGGTG
>gi_238649766_gb_FL494041|edu|edu47X|Allele_1
AAAATG
>gi_238649766_gb_FL494041|edu|edu47X|Allele_2
AAGGTG
>gi_238649766_gb_FL494041|edu|edu24X|Allele_1
AAGGTG
>gi_238649766_gb_FL494041|edu|edu24X|Allele_2
AAGGTG
>gi_238650074_gb_Contig36058|tro|tro11X|Allele_1
ACG
>gi_238650074_gb_Contig36058|tro|tro11X|Allele_2
GCG
>gi_238650074_gb_Contig36058|tro|tro2X|Allele_1
ACG
>gi_238650074_gb_Contig36058|tro|tro2X|Allele_2
ACG
>gi_238650074_gb_Contig36058|gal|gal3X|Allele_1
ACG
>gi_238650074_gb_Contig36058|gal|gal3X|Allele_2
AGG
>gi_238650074_gb_Contig36058|gal|gal3XX|Allele_1
ACA
>gi_238650074_gb_Contig36058|gal|gal3XX|Allele_2
GCG
>gi_238650074_gb_Contig36058|edu|edu47X|Allele_1
ACG
>gi_238650074_gb_Contig36058|edu|edu47X|Allele_2
GCG
>gi_238650074_gb_Contig36058|edu|edu24X|Allele_1
ACG
>gi_238650074_gb_Contig36058|edu|edu24X|Allele_2
ACG
>gi_261362744_gb_Contig80369|tro|tro11X|Allele_1
CAT
>gi_261362744_gb_Contig80369|tro|tro11X|Allele_2
CAT
>gi_261362744_gb_Contig80369|tro|tro2X|Allele_1
CAT
>gi_261362744_gb_Contig80369|tro|tro2X|Allele_2
CAT
>gi_261362744_gb_Contig80369|gal|gal3X|Allele_1
CAT
>gi_261362744_gb_Contig80369|gal|gal3X|Allele_2
CAT
>gi_261362744_gb_Contig80369|gal|gal3XX|Allele_1
CAT
>gi_261362744_gb_Contig80369|gal|gal3XX|Allele_2
CTT
>gi_261362744_gb_Contig80369|edu|edu47X|Allele_1
CAT
>gi_261362744_gb_Contig80369|edu|edu47X|Allele_2
CAT
>gi_261362744_gb_Contig80369|edu|edu24X|Allele_1
CAG
>gi_261362744_gb_Contig80369|edu|edu24X|Allele_2
TAT
>gi_261362848_gb_Contig1747|tro|tro11X|Allele_1
AGCGGG
>gi_261362848_gb_Contig1747|tro|tro11X|Allele_2
AGCGGG
>gi_261362848_gb_Contig1747|tro|tro2X|Allele_1
AGCGGG
>gi_261362848_gb_Contig1747|tro|tro2X|Allele_2
TGCGGG
>gi_261362848_gb_Contig1747|gal|gal3X|Allele_1
AGCAGG
>gi_261362848_gb_Contig1747|gal|gal3X|Allele_2
AGCGGG
>gi_261362848_gb_Contig1747|gal|gal3XX|Allele_1
AGCGGG
>gi_261362848_gb_Contig1747|gal|gal3XX|Allele_2
AGCGGG
>gi_261362848_gb_Contig1747|edu|edu47X|Allele_1
AGCGAA
>gi_261362848_gb_Contig1747|edu|edu47X|Allele_2
TGTGGG
>gi_261362848_gb_Contig1747|edu|edu24X|Allele_1
TACGGG
>gi_261362848_gb_Contig1747|edu|edu24X|Allele_2
TGCGGG
>gi_261362848_gb_Contig21028|tro|tro11X|Allele_1
TCGT
>gi_261362848_gb_Contig21028|tro|tro11X|Allele_2
TCGT
>gi_261362848_gb_Contig21028|tro|tro2X|Allele_1
TCGT
>gi_261362848_gb_Contig21028|tro|tro2X|Allele_2
TCGT
>gi_261362848_gb_Contig21028|gal|gal3X|Allele_1
TCGT
>gi_261362848_gb_Contig21028|gal|gal3X|Allele_2
TTGT
>gi_261362848_gb_Contig21028|gal|gal3XX|Allele_1
TCGT
>gi_261362848_gb_Contig21028|gal|gal3XX|Allele_2
TCGT
>gi_261362848_gb_Contig21028|edu|edu47X|Allele_1
TCAT
>gi_261362848_gb_Contig21028|edu|edu47X|Allele_2
TCGT
>gi_261362848_gb_Contig21028|edu|edu24X|Allele_1
CCGC
>gi_261362848_gb_Contig21028|edu|edu24X|Allele_2
TCGT
>gi_261362848_gb_Contig27147|tro|tro11X|Allele_1
TATA
>gi_261362848_gb_Contig27147|tro|tro11X|Allele_2
TATG
>gi_261362848_gb_Contig27147|tro|tro2X|Allele_1
TATG
>gi_261362848_gb_Contig27147|tro|tro2X|Allele_2
TATG
>gi_261362848_gb_Contig27147|gal|gal3X|Allele_1
TATG
>gi_261362848_gb_Contig27147|gal|gal3X|Allele_2
TGTG
>gi_261362848_gb_Contig27147|gal|gal3XX|Allele_1
TATG
>gi_261362848_gb_Contig27147|gal|gal3XX|Allele_2
TATG
>gi_261362848_gb_Contig27147|edu|edu47X|Allele_1
CACA
>gi_261362848_gb_Contig27147|edu|edu47X|Allele_2
TATG
>gi_261362848_gb_Contig27147|edu|edu24X|Allele_1
TATG
>gi_261362848_gb_Contig27147|edu|edu24X|Allele_2
TATG
>gi_261362848_gb_Contig28358|tro|tro11X|Allele_1
ATCGGCCCT
>gi_261362848_gb_Contig28358|tro|tro11X|Allele_2
ATCGGCCCT
>gi_261362848_gb_Contig28358|tro|tro2X|Allele_1
ATCGGCCCT
>gi_261362848_gb_Contig28358|tro|tro2X|Allele_2
ATCGGCCCT
>gi_261362848_gb_Contig28358|gal|gal3X|Allele_1
ACCGGCCCT
>gi_261362848_gb_Contig28358|gal|gal3X|Allele_2
ATCGGCCTT
>gi_261362848_gb_Contig28358|gal|gal3XX|Allele_1
ATCGACCCT
>gi_261362848_gb_Contig28358|gal|gal3XX|Allele_2
ATTGGCCCT
>gi_261362848_gb_Contig28358|edu|edu47X|Allele_1
ATCGGCCCT
>gi_261362848_gb_Contig28358|edu|edu47X|Allele_2
GTCGGTTCT
>gi_261362848_gb_Contig28358|edu|edu24X|Allele_1
ATCAGCCCC
>gi_261362848_gb_Contig28358|edu|edu24X|Allele_2
ATCGGCCCT
>gi_261362848_gb_Contig36179|tro|tro11X|Allele_1
TCCG
>gi_261362848_gb_Contig36179|tro|tro11X|Allele_2
TCCG
>gi_261362848_gb_Contig36179|tro|tro2X|Allele_1
TCCG
>gi_261362848_gb_Contig36179|tro|tro2X|Allele_2
TCCG
>gi_261362848_gb_Contig36179|gal|gal3X|Allele_1
CCCA
>gi_261362848_gb_Contig36179|gal|gal3X|Allele_2
TCTG
>gi_261362848_gb_Contig36179|gal|gal3XX|Allele_1
TCCG
>gi_261362848_gb_Contig36179|gal|gal3XX|Allele_2
TCCG
>gi_261362848_gb_Contig36179|edu|edu47X|Allele_1
TCCA
>gi_261362848_gb_Contig36179|edu|edu47X|Allele_2
TGCG
>gi_261362848_gb_Contig36179|edu|edu24X|Allele_1
TCCG
>gi_261362848_gb_Contig36179|edu|edu24X|Allele_2
TCCG
>gi_261362848_gb_Contig48533|tro|tro11X|Allele_1
CG
>gi_261362848_gb_Contig48533|tro|tro11X|Allele_2
CG
>gi_261362848_gb_Contig48533|tro|tro2X|Allele_1
CG
>gi_261362848_gb_Contig48533|tro|tro2X|Allele_2
CG
>gi_261362848_gb_Contig48533|gal|gal3X|Allele_1
CG
>gi_261362848_gb_Contig48533|gal|gal3X|Allele_2
CG
>gi_261362848_gb_Contig48533|gal|gal3XX|Allele_1
CG
>gi_261362848_gb_Contig48533|gal|gal3XX|Allele_2
CG
>gi_261362848_gb_Contig48533|edu|edu47X|Allele_1
CA
>gi_261362848_gb_Contig48533|edu|edu47X|Allele_2
CA
>gi_261362848_gb_Contig48533|edu|edu24X|Allele_1
CG
>gi_261362848_gb_Contig48533|edu|edu24X|Allele_2
TG
>gi_261362848_gb_Contig8769|tro|tro11X|Allele_1
AT
>gi_261362848_gb_Contig8769|tro|tro11X|Allele_2
GT
>gi_261362848_gb_Contig8769|tro|tro2X|Allele_1
AT
>gi_261362848_gb_Contig8769|tro|tro2X|Allele_2
GT
>gi_261362848_gb_Contig8769|gal|gal3X|Allele_1
AT
>gi_261362848_gb_Contig8769|gal|gal3X|Allele_2
GT
>gi_261362848_gb_Contig8769|gal|gal3XX|Allele_1
GT
>gi_261362848_gb_Contig8769|gal|gal3XX|Allele_2
GT
>gi_261362848_gb_Contig8769|edu|edu47X|Allele_1
AT
>gi_261362848_gb_Contig8769|edu|edu47X|Allele_2
AT
>gi_261362848_gb_Contig8769|edu|edu24X|Allele_1
AC
>gi_261362848_gb_Contig8769|edu|edu24X|Allele_2
GT
>gi_261362848_gb_M12A|tro|tro11X|Allele_1
CTCTTC
>gi_261362848_gb_M12A|tro|tro11X|Allele_2
CTCTTC
>gi_261362848_gb_M12A|tro|tro2X|Allele_1
CTCTTC
>gi_261362848_gb_M12A|tro|tro2X|Allele_2
CTCTTC
>gi_261362848_gb_M12A|gal|gal3X|Allele_1
CTCTCC
>gi_261362848_gb_M12A|gal|gal3X|Allele_2
TTCTTC
>gi_261362848_gb_M12A|gal|gal3XX|Allele_1
CACTTC
>gi_261362848_gb_M12A|gal|gal3XX|Allele_2
TTCTTC
>gi_261362848_gb_M12A|edu|edu47X|Allele_1
CTCTTC
>gi_261362848_gb_M12A|edu|edu47X|Allele_2
CTCTTT
>gi_261362848_gb_M12A|edu|edu24X|Allele_1
CTACCC
>gi_261362848_gb_M12A|edu|edu24X|Allele_2
CTCTTC
>gi_261362848_gb_M16_2|tro|tro11X|Allele_1
GTA
>gi_261362848_gb_M16_2|tro|tro11X|Allele_2
GTA
>gi_261362848_gb_M16_2|tro|tro2X|Allele_1
GTA
>gi_261362848_gb_M16_2|tro|tro2X|Allele_2
GTA
>gi_261362848_gb_M16_2|gal|gal3X|Allele_1
GCA
>gi_261362848_gb_M16_2|gal|gal3X|Allele_2
GTA
>gi_261362848_gb_M16_2|gal|gal3XX|Allele_1
GTA
>gi_261362848_gb_M16_2|gal|gal3XX|Allele_2
GTT
>gi_261362848_gb_M16_2|edu|edu47X|Allele_1
GTA
>gi_261362848_gb_M16_2|edu|edu47X|Allele_2
GTA
>gi_261362848_gb_M16_2|edu|edu24X|Allele_1
ATA
>gi_261362848_gb_M16_2|edu|edu24X|Allele_2
GTA
>gi_270046357_dbj_AB526218|tro|tro11X|Allele_1
CT
>gi_270046357_dbj_AB526218|tro|tro11X|Allele_2
CT
>gi_270046357_dbj_AB526218|tro|tro2X|Allele_1
CT
>gi_270046357_dbj_AB526218|tro|tro2X|Allele_2
CT
>gi_270046357_dbj_AB526218|gal|gal3X|Allele_1
TC
>gi_270046357_dbj_AB526218|gal|gal3X|Allele_2
TT
>gi_270046357_dbj_AB526218|gal|gal3XX|Allele_1
TT
>gi_270046357_dbj_AB526218|gal|gal3XX|Allele_2
TT
>gi_270046357_dbj_AB526218|edu|edu47X|Allele_1
CT
>gi_270046357_dbj_AB526218|edu|edu47X|Allele_2
CT
>gi_270046357_dbj_AB526218|edu|edu24X|Allele_1
CT
>gi_270046357_dbj_AB526218|edu|edu24X|Allele_2
CT
>gi_295841627_dbj_AB553575|tro|tro11X|Allele_1
TCTAATCAGCTCAC
>gi_295841627_dbj_AB553575|tro|tro11X|Allele_2
TTTAATCAGCTCAC
>gi_295841627_dbj_AB553575|tro|tro2X|Allele_1
TCTAATCAGCTCAC
>gi_295841627_dbj_AB553575|tro|tro2X|Allele_2
TTTAATCAGCTTAC
>gi_295841627_dbj_AB553575|gal|gal3X|Allele_1
TCATACCAGCTCAC
>gi_295841627_dbj_AB553575|gal|gal3X|Allele_2
TCATATCAGCTTTT
>gi_295841627_dbj_AB553575|gal|gal3XX|Allele_1
TCATACCAGCATAC
>gi_295841627_dbj_AB553575|gal|gal3XX|Allele_2
TCTTATCGGCTTTT
>gi_295841627_dbj_AB553575|edu|edu47X|Allele_1
TTAAATCAGCTTAC
>gi_295841627_dbj_AB553575|edu|edu47X|Allele_2
TTTTCTGAGTTTAC
>gi_295841627_dbj_AB553575|edu|edu24X|Allele_1
CTTAATCAACTTAC
>gi_295841627_dbj_AB553575|edu|edu24X|Allele_2
TTTTATCAGCTTAC
>gi_317452892_emb_FN869563|tro|tro11X|Allele_1
CAAGG
>gi_317452892_emb_FN869563|tro|tro11X|Allele_2
CAAGG
>gi_317452892_emb_FN869563|tro|tro2X|Allele_1
CAAGG
>gi_317452892_emb_FN869563|tro|tro2X|Allele_2
CAAGG
>gi_317452892_emb_FN869563|gal|gal3X|Allele_1
CAAAG
>gi_317452892_emb_FN869563|gal|gal3X|Allele_2
CATGG
>gi_317452892_emb_FN869563|gal|gal3XX|Allele_1
CAAGA
>gi_317452892_emb_FN869563|gal|gal3XX|Allele_2
CTAGG
>gi_317452892_emb_FN869563|edu|edu47X|Allele_1
AAAGA
>gi_317452892_emb_FN869563|edu|edu47X|Allele_2
CTAGG
>gi_317452892_emb_FN869563|edu|edu24X|Allele_1
CAAGG
>gi_317452892_emb_FN869563|edu|edu24X|Allele_2
CAAGG
>gi_317452956_emb_FN869564|tro|tro11X|Allele_1
AA
>gi_317452956_emb_FN869564|tro|tro11X|Allele_2
AA
>gi_317452956_emb_FN869564|tro|tro2X|Allele_1
AA
>gi_317452956_emb_FN869564|tro|tro2X|Allele_2
AA
>gi_317452956_emb_FN869564|gal|gal3X|Allele_1
AA
>gi_317452956_emb_FN869564|gal|gal3X|Allele_2
AA
>gi_317452956_emb_FN869564|gal|gal3XX|Allele_1
AA
>gi_317452956_emb_FN869564|gal|gal3XX|Allele_2
TG
>gi_317452956_emb_FN869564|edu|edu47X|Allele_1
AA
>gi_317452956_emb_FN869564|edu|edu47X|Allele_2
AA
>gi_317452956_emb_FN869564|edu|edu24X|Allele_1
AA
>gi_317452956_emb_FN869564|edu|edu24X|Allele_2
AA
>gi_317453188_emb_FN869558|tro|tro11X|Allele_1
AACGGTA
>gi_317453188_emb_FN869558|tro|tro11X|Allele_2
AACGGTA
>gi_317453188_emb_FN869558|tro|tro2X|Allele_1
AACGGTA
>gi_317453188_emb_FN869558|tro|tro2X|Allele_2
AACGGTA
>gi_317453188_emb_FN869558|gal|gal3X|Allele_1
AACGAGA
>gi_317453188_emb_FN869558|gal|gal3X|Allele_2
AACGATA
>gi_317453188_emb_FN869558|gal|gal3XX|Allele_1
AACGATA
>gi_317453188_emb_FN869558|gal|gal3XX|Allele_2
CTCGGTG
>gi_317453188_emb_FN869558|edu|edu47X|Allele_1
AAAAATA
>gi_317453188_emb_FN869558|edu|edu47X|Allele_2
ATCGATA
>gi_317453188_emb_FN869558|edu|edu24X|Allele_1
ATCGATA
>gi_317453188_emb_FN869558|edu|edu24X|Allele_2
ATCGATA
>gi_317453192_emb_FN869560|tro|tro11X|Allele_1
AGTTC
>gi_317453192_emb_FN869560|tro|tro11X|Allele_2
AGTTC
>gi_317453192_emb_FN869560|tro|tro2X|Allele_1
AGTTC
>gi_317453192_emb_FN869560|tro|tro2X|Allele_2
AGTTC
>gi_317453192_emb_FN869560|gal|gal3X|Allele_1
AGTCC
>gi_317453192_emb_FN869560|gal|gal3X|Allele_2
AGTCC
>gi_317453192_emb_FN869560|gal|gal3XX|Allele_1
AGCTC
>gi_317453192_emb_FN869560|gal|gal3XX|Allele_2
ATTTC
>gi_317453192_emb_FN869560|edu|edu47X|Allele_1
AGTTC
>gi_317453192_emb_FN869560|edu|edu47X|Allele_2
GGTTT
>gi_317453192_emb_FN869560|edu|edu24X|Allele_1
AGTTC
>gi_317453192_emb_FN869560|edu|edu24X|Allele_2
GGTTT
>gi_317453196_emb_FN869562|tro|tro11X|Allele_1
GCGA
>gi_317453196_emb_FN869562|tro|tro11X|Allele_2
GCGA
>gi_317453196_emb_FN869562|tro|tro2X|Allele_1
GCGA
>gi_317453196_emb_FN869562|tro|tro2X|Allele_2
GCGA
>gi_317453196_emb_FN869562|gal|gal3X|Allele_1
GCGG
>gi_317453196_emb_FN869562|gal|gal3X|Allele_2
GCGG
>gi_317453196_emb_FN869562|gal|gal3XX|Allele_1
ACAG
>gi_317453196_emb_FN869562|gal|gal3XX|Allele_2
GCAG
>gi_317453196_emb_FN869562|edu|edu47X|Allele_1
GCGA
>gi_317453196_emb_FN869562|edu|edu47X|Allele_2
GCGG
>gi_317453196_emb_FN869562|edu|edu24X|Allele_1
GCGG
>gi_317453196_emb_FN869562|edu|edu24X|Allele_2
GTGG
>gi_339785141_gb_HQ709238|tro|tro11X|Allele_1
AT
>gi_339785141_gb_HQ709238|tro|tro11X|Allele_2
AT
>gi_339785141_gb_HQ709238|tro|tro2X|Allele_1
AT
>gi_339785141_gb_HQ709238|tro|tro2X|Allele_2
AT
>gi_339785141_gb_HQ709238|gal|gal3X|Allele_1
AA
>gi_339785141_gb_HQ709238|gal|gal3X|Allele_2
CT
>gi_339785141_gb_HQ709238|gal|gal3XX|Allele_1
AA
>gi_339785141_gb_HQ709238|gal|gal3XX|Allele_2
AT
>gi_339785141_gb_HQ709238|edu|edu47X|Allele_1
AT
>gi_339785141_gb_HQ709238|edu|edu47X|Allele_2
AT
>gi_339785141_gb_HQ709238|edu|edu24X|Allele_1
AT
>gi_339785141_gb_HQ709238|edu|edu24X|Allele_2
AT
>gi_339785143_gb_HQ709239|tro|tro11X|Allele_1
TTATT
>gi_339785143_gb_HQ709239|tro|tro11X|Allele_2
TTATT
>gi_339785143_gb_HQ709239|tro|tro2X|Allele_1
TTATT
>gi_339785143_gb_HQ709239|tro|tro2X|Allele_2
TTATT
>gi_339785143_gb_HQ709239|gal|gal3X|Allele_1
TTATT
>gi_339785143_gb_HQ709239|gal|gal3X|Allele_2
TTATT
>gi_339785143_gb_HQ709239|gal|gal3XX|Allele_1
TTATT
>gi_339785143_gb_HQ709239|gal|gal3XX|Allele_2
TTATT
>gi_339785143_gb_HQ709239|edu|edu47X|Allele_1
TTACC
>gi_339785143_gb_HQ709239|edu|edu47X|Allele_2
TTTCC
>gi_339785143_gb_HQ709239|edu|edu24X|Allele_1
ACATT
>gi_339785143_gb_HQ709239|edu|edu24X|Allele_2
TTATT
>gi_343455225_gb_HQ664949|tro|tro11X|Allele_1
GTT
>gi_343455225_gb_HQ664949|tro|tro11X|Allele_2
GTT
>gi_343455225_gb_HQ664949|tro|tro2X|Allele_1
GTT
>gi_343455225_gb_HQ664949|tro|tro2X|Allele_2
GTT
>gi_343455225_gb_HQ664949|gal|gal3X|Allele_1
GTT
>gi_343455225_gb_HQ664949|gal|gal3X|Allele_2
GTT
>gi_343455225_gb_HQ664949|gal|gal3XX|Allele_1
GTT
>gi_343455225_gb_HQ664949|gal|gal3XX|Allele_2
GTT
>gi_343455225_gb_HQ664949|edu|edu47X|Allele_1
ACC
>gi_343455225_gb_HQ664949|edu|edu47X|Allele_2
GTT
>gi_343455225_gb_HQ664949|edu|edu24X|Allele_1
GTT
>gi_343455225_gb_HQ664949|edu|edu24X|Allele_2
GTT
>gi_343455233_gb_Contig239926|tro|tro11X|Allele_1
TC
>gi_343455233_gb_Contig239926|tro|tro11X|Allele_2
TC
>gi_343455233_gb_Contig239926|tro|tro2X|Allele_1
TC
>gi_343455233_gb_Contig239926|tro|tro2X|Allele_2
TC
>gi_343455233_gb_Contig239926|gal|gal3X|Allele_1
CC
>gi_343455233_gb_Contig239926|gal|gal3X|Allele_2
CC
>gi_343455233_gb_Contig239926|gal|gal3XX|Allele_1
CC
>gi_343455233_gb_Contig239926|gal|gal3XX|Allele_2
TC
>gi_343455233_gb_Contig239926|edu|edu47X|Allele_1
TC
>gi_343455233_gb_Contig239926|edu|edu47X|Allele_2
TT
>gi_343455233_gb_Contig239926|edu|edu24X|Allele_1
TC
>gi_343455233_gb_Contig239926|edu|edu24X|Allele_2
TC
>gi_343455238_gb_Contig36850|tro|tro11X|Allele_1
CATT
>gi_343455238_gb_Contig36850|tro|tro11X|Allele_2
CATT
>gi_343455238_gb_Contig36850|tro|tro2X|Allele_1
TATT
>gi_343455238_gb_Contig36850|tro|tro2X|Allele_2
TATT
>gi_343455238_gb_Contig36850|gal|gal3X|Allele_1
CTGG
>gi_343455238_gb_Contig36850|gal|gal3X|Allele_2
CTTT
>gi_343455238_gb_Contig36850|gal|gal3XX|Allele_1
CATT
>gi_343455238_gb_Contig36850|gal|gal3XX|Allele_2
TATT
>gi_343455238_gb_Contig36850|edu|edu47X|Allele_1
TATT
>gi_343455238_gb_Contig36850|edu|edu47X|Allele_2
TATT
>gi_343455238_gb_Contig36850|edu|edu24X|Allele_1
TATT
>gi_343455238_gb_Contig36850|edu|edu24X|Allele_2
TATT
>gi_357542311_gb_JN825738|tro|tro11X|Allele_1
CAGA
>gi_357542311_gb_JN825738|tro|tro11X|Allele_2
CAGA
>gi_357542311_gb_JN825738|tro|tro2X|Allele_1
CAGA
>gi_357542311_gb_JN825738|tro|tro2X|Allele_2
CAGA
>gi_357542311_gb_JN825738|gal|gal3X|Allele_1
CACA
>gi_357542311_gb_JN825738|gal|gal3X|Allele_2
CGGG
>gi_357542311_gb_JN825738|gal|gal3XX|Allele_1
TAGA
>gi_357542311_gb_JN825738|gal|gal3XX|Allele_2
TAGG
>gi_357542311_gb_JN825738|edu|edu47X|Allele_1
CGCA
>gi_357542311_gb_JN825738|edu|edu47X|Allele_2
CGCA
>gi_357542311_gb_JN825738|edu|edu24X|Allele_1
CGCA
>gi_357542311_gb_JN825738|edu|edu24X|Allele_2
CGCA
>gi_37650142_gb_AJ516565|tro|tro11X|Allele_1
CC
>gi_37650142_gb_AJ516565|tro|tro11X|Allele_2
CC
>gi_37650142_gb_AJ516565|tro|tro2X|Allele_1
CC
>gi_37650142_gb_AJ516565|tro|tro2X|Allele_2
CC
>gi_37650142_gb_AJ516565|gal|gal3X|Allele_1
CC
>gi_37650142_gb_AJ516565|gal|gal3X|Allele_2
CT
>gi_37650142_gb_AJ516565|gal|gal3XX|Allele_1
GC
>gi_37650142_gb_AJ516565|gal|gal3XX|Allele_2
GC
>gi_37650142_gb_AJ516565|edu|edu47X|Allele_1
CC
>gi_37650142_gb_AJ516565|edu|edu47X|Allele_2
CC
>gi_37650142_gb_AJ516565|edu|edu24X|Allele_1
CC
>gi_37650142_gb_AJ516565|edu|edu24X|Allele_2
CC
>gi_37650217_gb_AJ516640|tro|tro11X|Allele_1
CACCATTTTT
>gi_37650217_gb_AJ516640|tro|tro11X|Allele_2
CACCATTTTT
>gi_37650217_gb_AJ516640|tro|tro2X|Allele_1
CAACATTTCA
>gi_37650217_gb_AJ516640|tro|tro2X|Allele_2
CACTTTTTTT
>gi_37650217_gb_AJ516640|gal|gal3X|Allele_1
CAACATGTCA
>gi_37650217_gb_AJ516640|gal|gal3X|Allele_2
GACCTTTTTT
>gi_37650217_gb_AJ516640|gal|gal3XX|Allele_1
CACCATTTTT
>gi_37650217_gb_AJ516640|gal|gal3XX|Allele_2
CCCCATTTTT
>gi_37650217_gb_AJ516640|edu|edu47X|Allele_1
CACCATTATT
>gi_37650217_gb_AJ516640|edu|edu47X|Allele_2
CACTATTTTT
>gi_37650217_gb_AJ516640|edu|edu24X|Allele_1
CACCACTTTT
>gi_37650217_gb_AJ516640|edu|edu24X|Allele_2
CACCATTTTT
>gi_378748965_gb_JN935273|tro|tro11X|Allele_1
TCCC
>gi_378748965_gb_JN935273|tro|tro11X|Allele_2
TCCC
>gi_378748965_gb_JN935273|tro|tro2X|Allele_1
TCCC
>gi_378748965_gb_JN935273|tro|tro2X|Allele_2
TCCC
>gi_378748965_gb_JN935273|gal|gal3X|Allele_1
TCCC
>gi_378748965_gb_JN935273|gal|gal3X|Allele_2
TTCT
>gi_378748965_gb_JN935273|gal|gal3XX|Allele_1
TCCC
>gi_378748965_gb_JN935273|gal|gal3XX|Allele_2
TTCT
>gi_378748965_gb_JN935273|edu|edu47X|Allele_1
ACCC
>gi_378748965_gb_JN935273|edu|edu47X|Allele_2
TTCT
>gi_378748965_gb_JN935273|edu|edu24X|Allele_1
ACCC
>gi_378748965_gb_JN935273|edu|edu24X|Allele_2
TCTT
>gi_378748967_gb_JN935274|tro|tro11X|Allele_1
GGGGCTAAATAA
>gi_378748967_gb_JN935274|tro|tro11X|Allele_2
GGGGTTAAATAA
>gi_378748967_gb_JN935274|tro|tro2X|Allele_1
GGGATTAAATAA
>gi_378748967_gb_JN935274|tro|tro2X|Allele_2
GGGGTTAAATAA
>gi_378748967_gb_JN935274|gal|gal3X|Allele_1
GGAGCTAAACAA
>gi_378748967_gb_JN935274|gal|gal3X|Allele_2
GGGGTTATATGC
>gi_378748967_gb_JN935274|gal|gal3XX|Allele_1
AGGGTTAAATAA
>gi_378748967_gb_JN935274|gal|gal3XX|Allele_2
GGGGTTTAATAA
>gi_378748967_gb_JN935274|edu|edu47X|Allele_1
GAGATGAAATAA
>gi_378748967_gb_JN935274|edu|edu47X|Allele_2
GGGGTTAATTAA
>gi_378748967_gb_JN935274|edu|edu24X|Allele_1
GGGGTTAAATAA
>gi_378748967_gb_JN935274|edu|edu24X|Allele_2
GGGGTTAAATAA
>gi_380851736_gb_Contig10267|tro|tro11X|Allele_1
CTGAATC
>gi_380851736_gb_Contig10267|tro|tro11X|Allele_2
CTGGATC
>gi_380851736_gb_Contig10267|tro|tro2X|Allele_1
CCGAATC
>gi_380851736_gb_Contig10267|tro|tro2X|Allele_2
CTGGATC
>gi_380851736_gb_Contig10267|gal|gal3X|Allele_1
CTGAATT
>gi_380851736_gb_Contig10267|gal|gal3X|Allele_2
TTGAATT
>gi_380851736_gb_Contig10267|gal|gal3XX|Allele_1
CTGAATC
>gi_380851736_gb_Contig10267|gal|gal3XX|Allele_2
CTGAGTT
>gi_380851736_gb_Contig10267|edu|edu47X|Allele_1
CCAAATC
>gi_380851736_gb_Contig10267|edu|edu47X|Allele_2
CTGGATC
>gi_380851736_gb_Contig10267|edu|edu24X|Allele_1
CTGAACC
>gi_380851736_gb_Contig10267|edu|edu24X|Allele_2
CTGAATC
>gi_384113178_emb_Contig117031|tro|tro11X|Allele_1
CTGCGTAAGCC
>gi_384113178_emb_Contig117031|tro|tro11X|Allele_2
CTGCGTAAGCC
>gi_384113178_emb_Contig117031|tro|tro2X|Allele_1
CTGCGTAAGCC
>gi_384113178_emb_Contig117031|tro|tro2X|Allele_2
CTGCGTAAGCC
>gi_384113178_emb_Contig117031|gal|gal3X|Allele_1
CCGCATAAACC
>gi_384113178_emb_Contig117031|gal|gal3X|Allele_2
CTGCGTTAGTC
>gi_384113178_emb_Contig117031|gal|gal3XX|Allele_1
ATGCATAAGCC
>gi_384113178_emb_Contig117031|gal|gal3XX|Allele_2
CTGCATAAGCC
>gi_384113178_emb_Contig117031|edu|edu47X|Allele_1
CTGCATAAGCC
>gi_384113178_emb_Contig117031|edu|edu47X|Allele_2
CTTTATAGGCT
>gi_384113178_emb_Contig117031|edu|edu24X|Allele_1
CTGCACAAGCC
>gi_384113178_emb_Contig117031|edu|edu24X|Allele_2
CTGCATTAGCC
>gi_384113179_emb_HE609047|tro|tro11X|Allele_1
TT
>gi_384113179_emb_HE609047|tro|tro11X|Allele_2
TT
>gi_384113179_emb_HE609047|tro|tro2X|Allele_1
TT
>gi_384113179_emb_HE609047|tro|tro2X|Allele_2
TT
>gi_384113179_emb_HE609047|gal|gal3X|Allele_1
AT
>gi_384113179_emb_HE609047|gal|gal3X|Allele_2
TT
>gi_384113179_emb_HE609047|gal|gal3XX|Allele_1
TT
>gi_384113179_emb_HE609047|gal|gal3XX|Allele_2
TT
>gi_384113179_emb_HE609047|edu|edu47X|Allele_1
TT
>gi_384113179_emb_HE609047|edu|edu47X|Allele_2
TT
>gi_384113179_emb_HE609047|edu|edu24X|Allele_1
TC
>gi_384113179_emb_HE609047|edu|edu24X|Allele_2
TT
>gi_384113186_emb_HE609069|tro|tro11X|Allele_1
TCTTCGACCTAC
>gi_384113186_emb_HE609069|tro|tro11X|Allele_2
TCTTCGATCTAT
>gi_384113186_emb_HE609069|tro|tro2X|Allele_1
TCATCGACCTAC
>gi_384113186_emb_HE609069|tro|tro2X|Allele_2
TCTTCGATCTAC
>gi_384113186_emb_HE609069|gal|gal3X|Allele_1
TCACCGACCCAC
>gi_384113186_emb_HE609069|gal|gal3X|Allele_2
TCTTCGGCTTAT
>gi_384113186_emb_HE609069|gal|gal3XX|Allele_1
TCACCGACTCAT
>gi_384113186_emb_HE609069|gal|gal3XX|Allele_2
TTTTCGGCTTAT
>gi_384113186_emb_HE609069|edu|edu47X|Allele_1
ACATCGGCTCAT
>gi_384113186_emb_HE609069|edu|edu47X|Allele_2
TCATTGGTTCAT
>gi_384113186_emb_HE609069|edu|edu24X|Allele_1
TCATCAGCTCAT
>gi_384113186_emb_HE609069|edu|edu24X|Allele_2
TCATCGGCTCGT
>gi_384113188_emb_Contig11834|tro|tro11X|Allele_1
ATTATT
>gi_384113188_emb_Contig11834|tro|tro11X|Allele_2
ATTCTT
>gi_384113188_emb_Contig11834|tro|tro2X|Allele_1
ATTATT
>gi_384113188_emb_Contig11834|tro|tro2X|Allele_2
ATTATT
>gi_384113188_emb_Contig11834|gal|gal3X|Allele_1
ACTACG
>gi_384113188_emb_Contig11834|gal|gal3X|Allele_2
ACTATT
>gi_384113188_emb_Contig11834|gal|gal3XX|Allele_1
ACCACT
>gi_384113188_emb_Contig11834|gal|gal3XX|Allele_2
ACTACT
>gi_384113188_emb_Contig11834|edu|edu47X|Allele_1
ACTATT
>gi_384113188_emb_Contig11834|edu|edu47X|Allele_2
ATTATT
>gi_384113188_emb_Contig11834|edu|edu24X|Allele_1
ATTATT
>gi_384113188_emb_Contig11834|edu|edu24X|Allele_2
GTTCTT
>gi_384113189_emb_HE609076|tro|tro11X|Allele_1
GG
>gi_384113189_emb_HE609076|tro|tro11X|Allele_2
GG
>gi_384113189_emb_HE609076|tro|tro2X|Allele_1
GG
>gi_384113189_emb_HE609076|tro|tro2X|Allele_2
GG
>gi_384113189_emb_HE609076|gal|gal3X|Allele_1
AG
>gi_384113189_emb_HE609076|gal|gal3X|Allele_2
GG
>gi_384113189_emb_HE609076|gal|gal3XX|Allele_1
GG
>gi_384113189_emb_HE609076|gal|gal3XX|Allele_2
GG
>gi_384113189_emb_HE609076|edu|edu47X|Allele_1
GG
>gi_384113189_emb_HE609076|edu|edu47X|Allele_2
GT
>gi_384113189_emb_HE609076|edu|edu24X|Allele_1
GG
>gi_384113189_emb_HE609076|edu|edu24X|Allele_2
GG
>gi_384113190_emb_HE609078|tro|tro11X|Allele_1
ACCACCG
>gi_384113190_emb_HE609078|tro|tro11X|Allele_2
ACCGCCG
>gi_384113190_emb_HE609078|tro|tro2X|Allele_1
ACCGCCG
>gi_384113190_emb_HE609078|tro|tro2X|Allele_2
ACCGCCG
>gi_384113190_emb_HE609078|gal|gal3X|Allele_1
ACCGCCG
>gi_384113190_emb_HE609078|gal|gal3X|Allele_2
ACTGCCG
>gi_384113190_emb_HE609078|gal|gal3XX|Allele_1
ACCGCCG
>gi_384113190_emb_HE609078|gal|gal3XX|Allele_2
ACCGCCG
>gi_384113190_emb_HE609078|edu|edu47X|Allele_1
ACCACCG
>gi_384113190_emb_HE609078|edu|edu47X|Allele_2
GCCGTCG
>gi_384113190_emb_HE609078|edu|edu24X|Allele_1
ACCACCA
>gi_384113190_emb_HE609078|edu|edu24X|Allele_2
ATCGCTG
>gi_384113191_emb_HE609081|tro|tro11X|Allele_1
TTCATATG
>gi_384113191_emb_HE609081|tro|tro11X|Allele_2
TTCATATG
>gi_384113191_emb_HE609081|tro|tro2X|Allele_1
TTCGTACA
>gi_384113191_emb_HE609081|tro|tro2X|Allele_2
TTCGTATG
>gi_384113191_emb_HE609081|gal|gal3X|Allele_1
TTCGTACA
>gi_384113191_emb_HE609081|gal|gal3X|Allele_2
TTCGTGCA
>gi_384113191_emb_HE609081|gal|gal3XX|Allele_1
CTCGTACA
>gi_384113191_emb_HE609081|gal|gal3XX|Allele_2
TTCGTACA
>gi_384113191_emb_HE609081|edu|edu47X|Allele_1
TTCGCACA
>gi_384113191_emb_HE609081|edu|edu47X|Allele_2
TTCGTGCA
>gi_384113191_emb_HE609081|edu|edu24X|Allele_1
TACATACA
>gi_384113191_emb_HE609081|edu|edu24X|Allele_2
TTTGTATG
>gi_384113192_emb_HE609082|tro|tro11X|Allele_1
TACTGA
>gi_384113192_emb_HE609082|tro|tro11X|Allele_2
TACTGA
>gi_384113192_emb_HE609082|tro|tro2X|Allele_1
TACTGA
>gi_384113192_emb_HE609082|tro|tro2X|Allele_2
TACTGA
>gi_384113192_emb_HE609082|gal|gal3X|Allele_1
TCCCGA
>gi_384113192_emb_HE609082|gal|gal3X|Allele_2
TCCCGA
>gi_384113192_emb_HE609082|gal|gal3XX|Allele_1
TCCTGA
>gi_384113192_emb_HE609082|gal|gal3XX|Allele_2
TCCTGG
>gi_384113192_emb_HE609082|edu|edu47X|Allele_1
CATTAA
>gi_384113192_emb_HE609082|edu|edu47X|Allele_2
CATTGA
>gi_384113192_emb_HE609082|edu|edu24X|Allele_1
CATTAA
>gi_384113192_emb_HE609082|edu|edu24X|Allele_2
TATTGA
>gi_384113194_emb_HE609087|tro|tro11X|Allele_1
AGTAT
>gi_384113194_emb_HE609087|tro|tro11X|Allele_2
AGTAT
>gi_384113194_emb_HE609087|tro|tro2X|Allele_1
AGTAT
>gi_384113194_emb_HE609087|tro|tro2X|Allele_2
AGTGT
>gi_384113194_emb_HE609087|gal|gal3X|Allele_1
AATAC
>gi_384113194_emb_HE609087|gal|gal3X|Allele_2
GGTAC
>gi_384113194_emb_HE609087|gal|gal3XX|Allele_1
AGCAC
>gi_384113194_emb_HE609087|gal|gal3XX|Allele_2
AGTGC
>gi_384113194_emb_HE609087|edu|edu47X|Allele_1
AGCAC
>gi_384113194_emb_HE609087|edu|edu47X|Allele_2
AGTAC
>gi_384113194_emb_HE609087|edu|edu24X|Allele_1
AGTAC
>gi_384113194_emb_HE609087|edu|edu24X|Allele_2
AGTAT
>gi_384113195_emb_HE609089|tro|tro11X|Allele_1
AATATGGAGCCTGCTCCCTGCACTC
>gi_384113195_emb_HE609089|tro|tro11X|Allele_2
AATATGGGGCCTGCTCCCTGCACTC
>gi_384113195_emb_HE609089|tro|tro2X|Allele_1
AATATGGAGCCGGCTCCCTGCACTC
>gi_384113195_emb_HE609089|tro|tro2X|Allele_2
AATATGGGGCTTGCTCCCTGCATTC
>gi_384113195_emb_HE609089|gal|gal3X|Allele_1
CGGGAGGAACCTACTCCCTGCATCC
>gi_384113195_emb_HE609089|gal|gal3X|Allele_2
CGGGTGGAGCTTGTTCCCTTCATTC
>gi_384113195_emb_HE609089|gal|gal3XX|Allele_1
AATATAAAGCCTGCCCACCGCACTC
>gi_384113195_emb_HE609089|gal|gal3XX|Allele_2
AGTATGGAGTTTGTTTCTTGTATTT
>gi_384113195_emb_HE609089|edu|edu47X|Allele_1
AATATGGAGCTGGCTCCCCGCACTC
>gi_384113195_emb_HE609089|edu|edu47X|Allele_2
AATATGGAGCTTGCTCCTTGTTCTT
>gi_384113195_emb_HE609089|edu|edu24X|Allele_1
AATATGGAGCTTGCTCCTCGCACTT
>gi_384113195_emb_HE609089|edu|edu24X|Allele_2
AATATGGGGTTTGCTCCTCGCACTT
>gi_384113196_emb_HE609090|tro|tro11X|Allele_1
CAGTT
>gi_384113196_emb_HE609090|tro|tro11X|Allele_2
CAGTT
>gi_384113196_emb_HE609090|tro|tro2X|Allele_1
CAGTT
>gi_384113196_emb_HE609090|tro|tro2X|Allele_2
CAGTT
>gi_384113196_emb_HE609090|gal|gal3X|Allele_1
CAACC
>gi_384113196_emb_HE609090|gal|gal3X|Allele_2
CAGTT
>gi_384113196_emb_HE609090|gal|gal3XX|Allele_1
CAATT
>gi_384113196_emb_HE609090|gal|gal3XX|Allele_2
CAGTT
>gi_384113196_emb_HE609090|edu|edu47X|Allele_1
CAGTT
>gi_384113196_emb_HE609090|edu|edu47X|Allele_2
CGGTT
>gi_384113196_emb_HE609090|edu|edu24X|Allele_1
AAGTC
>gi_384113196_emb_HE609090|edu|edu24X|Allele_2
CAGTT
>gi_384113197_emb_Contig4502|tro|tro11X|Allele_1
ATATGGGGC
>gi_384113197_emb_Contig4502|tro|tro11X|Allele_2
GTATGGGGC
>gi_384113197_emb_Contig4502|tro|tro2X|Allele_1
ATATGGGGC
>gi_384113197_emb_Contig4502|tro|tro2X|Allele_2
GTGTGGGGC
>gi_384113197_emb_Contig4502|gal|gal3X|Allele_1
GTATGAGGC
>gi_384113197_emb_Contig4502|gal|gal3X|Allele_2
GTATGGGGC
>gi_384113197_emb_Contig4502|gal|gal3XX|Allele_1
GTATGAGAC
>gi_384113197_emb_Contig4502|gal|gal3XX|Allele_2
GTATGGGGC
>gi_384113197_emb_Contig4502|edu|edu47X|Allele_1
ACATGGAGC
>gi_384113197_emb_Contig4502|edu|edu47X|Allele_2
GTGTGGGGC
>gi_384113197_emb_Contig4502|edu|edu24X|Allele_1
GTACAGGGC
>gi_384113197_emb_Contig4502|edu|edu24X|Allele_2
GTATGGGGT
>gi_384113199_emb_Contig12194|tro|tro11X|Allele_1
CCGAACCGGTAGGGGAG
>gi_384113199_emb_Contig12194|tro|tro11X|Allele_2
CTGAATTGGTCGGGGAG
>gi_384113199_emb_Contig12194|tro|tro2X|Allele_1
CTGAACCGGTCGGAGAG
>gi_384113199_emb_Contig12194|tro|tro2X|Allele_2
CTGATCCGGTCGGGGAG
>gi_384113199_emb_Contig12194|gal|gal3X|Allele_1
CCGAACCAGTCAGGGAA
>gi_384113199_emb_Contig12194|gal|gal3X|Allele_2
CCGATCCGGTCGGGGAG
>gi_384113199_emb_Contig12194|gal|gal3XX|Allele_1
CCAAACCGGTAAAGGAG
>gi_384113199_emb_Contig12194|gal|gal3XX|Allele_2
CTGATTCGGTCGGGTAG
>gi_384113199_emb_Contig12194|edu|edu47X|Allele_1
CTAAACCGAACGGAGAG
>gi_384113199_emb_Contig12194|edu|edu47X|Allele_2
CTGATCTGGTCGGGGGG
>gi_384113199_emb_Contig12194|edu|edu24X|Allele_1
CTAAACCGGTCGGGGAG
>gi_384113199_emb_Contig12194|edu|edu24X|Allele_2
TTGGTCTGGTCGGGGAG
>gi_384113200_emb_HE609095|tro|tro11X|Allele_1
GT
>gi_384113200_emb_HE609095|tro|tro11X|Allele_2
GT
>gi_384113200_emb_HE609095|tro|tro2X|Allele_1
GT
>gi_384113200_emb_HE609095|tro|tro2X|Allele_2
GT
>gi_384113200_emb_HE609095|gal|gal3X|Allele_1
GC
>gi_384113200_emb_HE609095|gal|gal3X|Allele_2
GT
>gi_384113200_emb_HE609095|gal|gal3XX|Allele_1
GT
>gi_384113200_emb_HE609095|gal|gal3XX|Allele_2
GT
>gi_384113200_emb_HE609095|edu|edu47X|Allele_1
GT
>gi_384113200_emb_HE609095|edu|edu47X|Allele_2
GT
>gi_384113200_emb_HE609095|edu|edu24X|Allele_1
AT
>gi_384113200_emb_HE609095|edu|edu24X|Allele_2
GT
>gi_384113201_emb_HE609096|tro|tro11X|Allele_1
TGGTCAGAA
>gi_384113201_emb_HE609096|tro|tro11X|Allele_2
TGGTCAGTT
>gi_384113201_emb_HE609096|tro|tro2X|Allele_1
TGGTCAGAA
>gi_384113201_emb_HE609096|tro|tro2X|Allele_2
TGGTCAGTT
>gi_384113201_emb_HE609096|gal|gal3X|Allele_1
TAGCCAAAT
>gi_384113201_emb_HE609096|gal|gal3X|Allele_2
TAGCCAGAT
>gi_384113201_emb_HE609096|gal|gal3XX|Allele_1
TGGCCAGAA
>gi_384113201_emb_HE609096|gal|gal3XX|Allele_2
TGGTCAGTT
>gi_384113201_emb_HE609096|edu|edu47X|Allele_1
TGGTCAGTT
>gi_384113201_emb_HE609096|edu|edu47X|Allele_2
TGGTTCGTT
>gi_384113201_emb_HE609096|edu|edu24X|Allele_1
CGATCAGTT
>gi_384113201_emb_HE609096|edu|edu24X|Allele_2
TGGTCAGTT
>gi_384113203_emb_HE609099|tro|tro11X|Allele_1
GATGGATGGCTCTTTTC
>gi_384113203_emb_HE609099|tro|tro11X|Allele_2
GATGGATGGCTCTTTTC
>gi_384113203_emb_HE609099|tro|tro2X|Allele_1
GATGGATGGCTCTTTTC
>gi_384113203_emb_HE609099|tro|tro2X|Allele_2
GATGGATGGCTCTTTTC
>gi_384113203_emb_HE609099|gal|gal3X|Allele_1
AATGGATGACTATTTTC
>gi_384113203_emb_HE609099|gal|gal3X|Allele_2
AATGGATGACTATTTTC
>gi_384113203_emb_HE609099|gal|gal3XX|Allele_1
AATGGATGACTATTTTC
>gi_384113203_emb_HE609099|gal|gal3XX|Allele_2
AATGGATGACTATTTTC
>gi_384113203_emb_HE609099|edu|edu47X|Allele_1
GATCAACAGCACTCCTC
>gi_384113203_emb_HE609099|edu|edu47X|Allele_2
GCTCGTCGGCACTTTTT
>gi_384113203_emb_HE609099|edu|edu24X|Allele_1
GACCGACGGCACGTTAC
>gi_384113203_emb_HE609099|edu|edu24X|Allele_2
GCTCGACGGTACTTTTC
>gi_384113204_emb_Contig65381|tro|tro11X|Allele_1
CATAAGCC
>gi_384113204_emb_Contig65381|tro|tro11X|Allele_2
CATAAGCC
>gi_384113204_emb_Contig65381|tro|tro2X|Allele_1
CATAAGCC
>gi_384113204_emb_Contig65381|tro|tro2X|Allele_2
CATAAGCC
>gi_384113204_emb_Contig65381|gal|gal3X|Allele_1
CATAAACC
>gi_384113204_emb_Contig65381|gal|gal3X|Allele_2
CATGAACG
>gi_384113204_emb_Contig65381|gal|gal3XX|Allele_1
CAGAAACC
>gi_384113204_emb_Contig65381|gal|gal3XX|Allele_2
CATAAATG
>gi_384113204_emb_Contig65381|edu|edu47X|Allele_1
CATAAGCC
>gi_384113204_emb_Contig65381|edu|edu47X|Allele_2
TATAGGCC
>gi_384113204_emb_Contig65381|edu|edu24X|Allele_1
CAGAAACC
>gi_384113204_emb_Contig65381|edu|edu24X|Allele_2
CTTAAACC
>gi_384113209_emb_Contig52090|tro|tro11X|Allele_1
ACCTCAA
>gi_384113209_emb_Contig52090|tro|tro11X|Allele_2
ACCTTAA
>gi_384113209_emb_Contig52090|tro|tro2X|Allele_1
ACCTCAA
>gi_384113209_emb_Contig52090|tro|tro2X|Allele_2
ACCTTAA
>gi_384113209_emb_Contig52090|gal|gal3X|Allele_1
ACCCTGA
>gi_384113209_emb_Contig52090|gal|gal3X|Allele_2
ACCTTGA
>gi_384113209_emb_Contig52090|gal|gal3XX|Allele_1
ACCCTGA
>gi_384113209_emb_Contig52090|gal|gal3XX|Allele_2
GCCCTGG
>gi_384113209_emb_Contig52090|edu|edu47X|Allele_1
ACCCCAA
>gi_384113209_emb_Contig52090|edu|edu47X|Allele_2
ATCCTGG
>gi_384113209_emb_Contig52090|edu|edu24X|Allele_1
ACACCAA
>gi_384113209_emb_Contig52090|edu|edu24X|Allele_2
ACCCTGA
>gi_384113210_emb_HE609117|tro|tro11X|Allele_1
CGCG
>gi_384113210_emb_HE609117|tro|tro11X|Allele_2
CGCG
>gi_384113210_emb_HE609117|tro|tro2X|Allele_1
CGCG
>gi_384113210_emb_HE609117|tro|tro2X|Allele_2
TGCG
>gi_384113210_emb_HE609117|gal|gal3X|Allele_1
CACG
>gi_384113210_emb_HE609117|gal|gal3X|Allele_2
CGCG
>gi_384113210_emb_HE609117|gal|gal3XX|Allele_1
TACA
>gi_384113210_emb_HE609117|gal|gal3XX|Allele_2
TGCG
>gi_384113210_emb_HE609117|edu|edu47X|Allele_1
CGCA
>gi_384113210_emb_HE609117|edu|edu47X|Allele_2
CGCG
>gi_384113210_emb_HE609117|edu|edu24X|Allele_1
CGCG
>gi_384113210_emb_HE609117|edu|edu24X|Allele_2
TGTG
>gi_384113211_emb_HE609118|tro|tro11X|Allele_1
TC
>gi_384113211_emb_HE609118|tro|tro11X|Allele_2
TC
>gi_384113211_emb_HE609118|tro|tro2X|Allele_1
TC
>gi_384113211_emb_HE609118|tro|tro2X|Allele_2
TC
>gi_384113211_emb_HE609118|gal|gal3X|Allele_1
TC
>gi_384113211_emb_HE609118|gal|gal3X|Allele_2
TC
>gi_384113211_emb_HE609118|gal|gal3XX|Allele_1
CC
>gi_384113211_emb_HE609118|gal|gal3XX|Allele_2
TC
>gi_384113211_emb_HE609118|edu|edu47X|Allele_1
TC
>gi_384113211_emb_HE609118|edu|edu47X|Allele_2
TT
>gi_384113211_emb_HE609118|edu|edu24X|Allele_1
TC
>gi_384113211_emb_HE609118|edu|edu24X|Allele_2
TC
>gi_384113215_emb_Contig244733|tro|tro11X|Allele_1
TCATC
>gi_384113215_emb_Contig244733|tro|tro11X|Allele_2
TCATC
>gi_384113215_emb_Contig244733|tro|tro2X|Allele_1
TCATC
>gi_384113215_emb_Contig244733|tro|tro2X|Allele_2
TCATC
>gi_384113215_emb_Contig244733|gal|gal3X|Allele_1
TCAAC
>gi_384113215_emb_Contig244733|gal|gal3X|Allele_2
TCATC
>gi_384113215_emb_Contig244733|gal|gal3XX|Allele_1
ACATC
>gi_384113215_emb_Contig244733|gal|gal3XX|Allele_2
TCATG
>gi_384113215_emb_Contig244733|edu|edu47X|Allele_1
TCATC
>gi_384113215_emb_Contig244733|edu|edu47X|Allele_2
TTTTG
>gi_384113215_emb_Contig244733|edu|edu24X|Allele_1
TCATC
>gi_384113215_emb_Contig244733|edu|edu24X|Allele_2
TTATC
>gi_384113216_emb_HE609127|tro|tro11X|Allele_1
CATCCT
>gi_384113216_emb_HE609127|tro|tro11X|Allele_2
CGTCCT
>gi_384113216_emb_HE609127|tro|tro2X|Allele_1
CAACCT
>gi_384113216_emb_HE609127|tro|tro2X|Allele_2
CGTCTT
>gi_384113216_emb_HE609127|gal|gal3X|Allele_1
CATCCT
>gi_384113216_emb_HE609127|gal|gal3X|Allele_2
CATCTT
>gi_384113216_emb_HE609127|gal|gal3XX|Allele_1
CAACCT
>gi_384113216_emb_HE609127|gal|gal3XX|Allele_2
CATGCT
>gi_384113216_emb_HE609127|edu|edu47X|Allele_1
AATCCT
>gi_384113216_emb_HE609127|edu|edu47X|Allele_2
CGTCTT
>gi_384113216_emb_HE609127|edu|edu24X|Allele_1
CGTCCC
>gi_384113216_emb_HE609127|edu|edu24X|Allele_2
CGTCCT
>gi_384113217_emb_HE609130|tro|tro11X|Allele_1
GTTC
>gi_384113217_emb_HE609130|tro|tro11X|Allele_2
GTTC
>gi_384113217_emb_HE609130|tro|tro2X|Allele_1
ATTC
>gi_384113217_emb_HE609130|tro|tro2X|Allele_2
GTTC
>gi_384113217_emb_HE609130|gal|gal3X|Allele_1
ATTC
>gi_384113217_emb_HE609130|gal|gal3X|Allele_2
ATTC
>gi_384113217_emb_HE609130|gal|gal3XX|Allele_1
ATTC
>gi_384113217_emb_HE609130|gal|gal3XX|Allele_2
ATTC
>gi_384113217_emb_HE609130|edu|edu47X|Allele_1
ATTC
>gi_384113217_emb_HE609130|edu|edu47X|Allele_2
ATTC
>gi_384113217_emb_HE609130|edu|edu24X|Allele_1
ACCC
>gi_384113217_emb_HE609130|edu|edu24X|Allele_2
GTTT
>gi_384575680_emb_HE609048|tro|tro11X|Allele_1
GGGAGAC
>gi_384575680_emb_HE609048|tro|tro11X|Allele_2
GGGGGAC
>gi_384575680_emb_HE609048|tro|tro2X|Allele_1
GGGAGAC
>gi_384575680_emb_HE609048|tro|tro2X|Allele_2
GGGAGAC
>gi_384575680_emb_HE609048|gal|gal3X|Allele_1
GGAGGGC
>gi_384575680_emb_HE609048|gal|gal3X|Allele_2
GGGGGGC
>gi_384575680_emb_HE609048|gal|gal3XX|Allele_1
GAGGGGC
>gi_384575680_emb_HE609048|gal|gal3XX|Allele_2
GGGGGGC
>gi_384575680_emb_HE609048|edu|edu47X|Allele_1
AGGGGGC
>gi_384575680_emb_HE609048|edu|edu47X|Allele_2
GGGGGGC
>gi_384575680_emb_HE609048|edu|edu24X|Allele_1
GGGAGAA
>gi_384575680_emb_HE609048|edu|edu24X|Allele_2
GGGGTGC
>gi_384575681_emb_HE609049|tro|tro11X|Allele_1
ACTTTC
>gi_384575681_emb_HE609049|tro|tro11X|Allele_2
ACTTTC
>gi_384575681_emb_HE609049|tro|tro2X|Allele_1
ACCTTC
>gi_384575681_emb_HE609049|tro|tro2X|Allele_2
ACTTTC
>gi_384575681_emb_HE609049|gal|gal3X|Allele_1
GCCTTC
>gi_384575681_emb_HE609049|gal|gal3X|Allele_2
GCCTTC
>gi_384575681_emb_HE609049|gal|gal3XX|Allele_1
ACCCCC
>gi_384575681_emb_HE609049|gal|gal3XX|Allele_2
ACTTTC
>gi_384575681_emb_HE609049|edu|edu47X|Allele_1
ACCTTC
>gi_384575681_emb_HE609049|edu|edu47X|Allele_2
ATCTTT
>gi_384575681_emb_HE609049|edu|edu24X|Allele_1
ACCCTC
>gi_384575681_emb_HE609049|edu|edu24X|Allele_2
ACTTTC
>gi_384575687_emb_HE609059|tro|tro11X|Allele_1
AATACCCAA
>gi_384575687_emb_HE609059|tro|tro11X|Allele_2
AATACCCAA
>gi_384575687_emb_HE609059|tro|tro2X|Allele_1
AATACCCAA
>gi_384575687_emb_HE609059|tro|tro2X|Allele_2
GATACCCAA
>gi_384575687_emb_HE609059|gal|gal3X|Allele_1
GTTACTTTA
>gi_384575687_emb_HE609059|gal|gal3X|Allele_2
GTTACTTTT
>gi_384575687_emb_HE609059|gal|gal3XX|Allele_1
GACACCCAT
>gi_384575687_emb_HE609059|gal|gal3XX|Allele_2
GACGCCCAT
>gi_384575687_emb_HE609059|edu|edu47X|Allele_1
GATATCCAT
>gi_384575687_emb_HE609059|edu|edu47X|Allele_2
GATATCCAT
>gi_384575687_emb_HE609059|edu|edu24X|Allele_1
AATATCCAT
>gi_384575687_emb_HE609059|edu|edu24X|Allele_2
GATATCCAT
>gi_384575688_emb_HE609060|tro|tro11X|Allele_1
TGTT
>gi_384575688_emb_HE609060|tro|tro11X|Allele_2
TTTT
>gi_384575688_emb_HE609060|tro|tro2X|Allele_1
TGTT
>gi_384575688_emb_HE609060|tro|tro2X|Allele_2
TGTT
>gi_384575688_emb_HE609060|gal|gal3X|Allele_1
TGTT
>gi_384575688_emb_HE609060|gal|gal3X|Allele_2
TTTT
>gi_384575688_emb_HE609060|gal|gal3XX|Allele_1
TGTT
>gi_384575688_emb_HE609060|gal|gal3XX|Allele_2
TGTT
>gi_384575688_emb_HE609060|edu|edu47X|Allele_1
AGTC
>gi_384575688_emb_HE609060|edu|edu47X|Allele_2
TGTT
>gi_384575688_emb_HE609060|edu|edu24X|Allele_1
TGCT
>gi_384575688_emb_HE609060|edu|edu24X|Allele_2
TGTT
>gi_384575689_emb_Contig43750|tro|tro11X|Allele_1
GGAAGGTGTGACCT
>gi_384575689_emb_Contig43750|tro|tro11X|Allele_2
GGAGGGTGTGTCCT
>gi_384575689_emb_Contig43750|tro|tro2X|Allele_1
GGAGGGTGTGTCCT
>gi_384575689_emb_Contig43750|tro|tro2X|Allele_2
GGAGGGTGTGTCCT
>gi_384575689_emb_Contig43750|gal|gal3X|Allele_1
AGAAGGCGTGTTCT
>gi_384575689_emb_Contig43750|gal|gal3X|Allele_2
AGCAGGTGTGTTTT
>gi_384575689_emb_Contig43750|gal|gal3XX|Allele_1
AGAAGACGTGTCCT
>gi_384575689_emb_Contig43750|gal|gal3XX|Allele_2
GGAGGGTGTGTTCT
>gi_384575689_emb_Contig43750|edu|edu47X|Allele_1
GAAGGGTGTAACCC
>gi_384575689_emb_Contig43750|edu|edu47X|Allele_2
GGAGGGTTTGTCCT
>gi_384575689_emb_Contig43750|edu|edu24X|Allele_1
GGAGAGTGAGTCCC
>gi_384575689_emb_Contig43750|edu|edu24X|Allele_2
GGAGGGTGTGTCCT
>gi_385288268_emb_Contig56466|tro|tro11X|Allele_1
AGACAGAACCCCAAA
>gi_385288268_emb_Contig56466|tro|tro11X|Allele_2
AGGTAGAATCTTAAA
>gi_385288268_emb_Contig56466|tro|tro2X|Allele_1
AGACAGAACCCCAAA
>gi_385288268_emb_Contig56466|tro|tro2X|Allele_2
AGGTAGAATCTTAAA
>gi_385288268_emb_Contig56466|gal|gal3X|Allele_1
AGACTGGACTTTAGG
>gi_385288268_emb_Contig56466|gal|gal3X|Allele_2
AGACTGGACTTTAGG
>gi_385288268_emb_Contig56466|gal|gal3XX|Allele_1
AAGCAGAACCCCAAA
>gi_385288268_emb_Contig56466|gal|gal3XX|Allele_2
GGGTAGAGTTTTAGG
>gi_385288268_emb_Contig56466|edu|edu47X|Allele_1
AGGTAGAACCCCAAA
>gi_385288268_emb_Contig56466|edu|edu47X|Allele_2
AGGTAGAACCCCGAA
>gi_385288268_emb_Contig56466|edu|edu24X|Allele_1
AGGTAAAACCCCAAA
>gi_385288268_emb_Contig56466|edu|edu24X|Allele_2
AGGTAGAACCCCAAA
>gi_386368302_gb_JQ811513|tro|tro11X|Allele_1
GTGGCATAGTACAGACTTTA
>gi_386368302_gb_JQ811513|tro|tro11X|Allele_2
GTGGCATAGTACAGACTTTA
>gi_386368302_gb_JQ811513|tro|tro2X|Allele_1
GTGACATAGTACAGACTTTA
>gi_386368302_gb_JQ811513|tro|tro2X|Allele_2
GTGGCATAGTACAGACTTTG
>gi_386368302_gb_JQ811513|gal|gal3X|Allele_1
GCGGCAAAATACCAACTTTA
>gi_386368302_gb_JQ811513|gal|gal3X|Allele_2
GTGGTATGGTGCCAACTTTG
>gi_386368302_gb_JQ811513|gal|gal3XX|Allele_1
ACGGCATAATACAGACTGTG
>gi_386368302_gb_JQ811513|gal|gal3XX|Allele_2
GTGGCTTAATATCGTTTTTG
>gi_386368302_gb_JQ811513|edu|edu47X|Allele_1
ATGGCATGGTACCAACTTTG
>gi_386368302_gb_JQ811513|edu|edu47X|Allele_2
GTGGCATGGTACCGACTTTG
>gi_386368302_gb_JQ811513|edu|edu24X|Allele_1
ACAACATAAAACAGACATCG
>gi_386368302_gb_JQ811513|edu|edu24X|Allele_2
GTGGCATAATACCGACTTCG
>gi_387154942_emb_HE609064|tro|tro11X|Allele_1
GAAGAAAGAAGGAAC
>gi_387154942_emb_HE609064|tro|tro11X|Allele_2
GAAGAAAGAAGGAAC
>gi_387154942_emb_HE609064|tro|tro2X|Allele_1
GAAGAAAGTAGGAAC
>gi_387154942_emb_HE609064|tro|tro2X|Allele_2
GAAGAAAGTAGGAAC
>gi_387154942_emb_HE609064|gal|gal3X|Allele_1
GAAAAAAATAGAAAC
>gi_387154942_emb_HE609064|gal|gal3X|Allele_2
GAAGAAAGTAGGGAC
>gi_387154942_emb_HE609064|gal|gal3XX|Allele_1
AAAGAAAGTAGAAAC
>gi_387154942_emb_HE609064|gal|gal3XX|Allele_2
GGTGAGGGTAGGAAT
>gi_387154942_emb_HE609064|edu|edu47X|Allele_1
GAAGAAAGTAGAAAC
>gi_387154942_emb_HE609064|edu|edu47X|Allele_2
GAAGTAGGTAGGAAT
>gi_387154942_emb_HE609064|edu|edu24X|Allele_1
GAAGAAAGAAAAAAC
>gi_387154942_emb_HE609064|edu|edu24X|Allele_2
GAAGAAAGTTGAATC
>gi_387154944_emb_HE609066|tro|tro11X|Allele_1
AATGGTTGGAAACGCCAC
>gi_387154944_emb_HE609066|tro|tro11X|Allele_2
AATGGTTGGAAACGCCAC
>gi_387154944_emb_HE609066|tro|tro2X|Allele_1
AACGGTTAGAAACACCAC
>gi_387154944_emb_HE609066|tro|tro2X|Allele_2
AATTGTTGGAAACGCCAC
>gi_387154944_emb_HE609066|gal|gal3X|Allele_1
GATGGATGAAAAGATTAC
>gi_387154944_emb_HE609066|gal|gal3X|Allele_2
GATGGATGAAAGGGTTAC
>gi_387154944_emb_HE609066|gal|gal3XX|Allele_1
GATGGATGAAAAGATTAC
>gi_387154944_emb_HE609066|gal|gal3XX|Allele_2
GATGGATGAGAGGGTTAC
>gi_387154944_emb_HE609066|edu|edu47X|Allele_1
AACTATTAGAAACACCAC
>gi_387154944_emb_HE609066|edu|edu47X|Allele_2
AACTGTTAGACACACCAC
>gi_387154944_emb_HE609066|edu|edu24X|Allele_1
AACTGTAAGAAACACCAC
>gi_387154944_emb_HE609066|edu|edu24X|Allele_2
ATCTGTTGGAAACACCTT
>gi_387154946_emb_HE609068|tro|tro11X|Allele_1
AAAAAATTT
>gi_387154946_emb_HE609068|tro|tro11X|Allele_2
ATAAAATTT
>gi_387154946_emb_HE609068|tro|tro2X|Allele_1
AAAAAATTT
>gi_387154946_emb_HE609068|tro|tro2X|Allele_2
ATAAAATTT
>gi_387154946_emb_HE609068|gal|gal3X|Allele_1
AAAAAAAAC
>gi_387154946_emb_HE609068|gal|gal3X|Allele_2
AAGAAGTTT
>gi_387154946_emb_HE609068|gal|gal3XX|Allele_1
AAAAAATTT
>gi_387154946_emb_HE609068|gal|gal3XX|Allele_2
TAAAAATTT
>gi_387154946_emb_HE609068|edu|edu47X|Allele_1
AAAAAATTT
>gi_387154946_emb_HE609068|edu|edu47X|Allele_2
ATAAAATTT
>gi_387154946_emb_HE609068|edu|edu24X|Allele_1
AAAAAATTT
>gi_387154946_emb_HE609068|edu|edu24X|Allele_2
AAACGATTT
>gi_387154947_emb_Contig22222|tro|tro11X|Allele_1
AA
>gi_387154947_emb_Contig22222|tro|tro11X|Allele_2
AA
>gi_387154947_emb_Contig22222|tro|tro2X|Allele_1
AA
>gi_387154947_emb_Contig22222|tro|tro2X|Allele_2
AA
>gi_387154947_emb_Contig22222|gal|gal3X|Allele_1
AA
>gi_387154947_emb_Contig22222|gal|gal3X|Allele_2
AA
>gi_387154947_emb_Contig22222|gal|gal3XX|Allele_1
AA
>gi_387154947_emb_Contig22222|gal|gal3XX|Allele_2
AA
>gi_387154947_emb_Contig22222|edu|edu47X|Allele_1
AA
>gi_387154947_emb_Contig22222|edu|edu47X|Allele_2
TG
>gi_387154947_emb_Contig22222|edu|edu24X|Allele_1
AA
>gi_387154947_emb_Contig22222|edu|edu24X|Allele_2
AA
>gi_387154948_emb_HE609071|tro|tro11X|Allele_1
CAATAA
>gi_387154948_emb_HE609071|tro|tro11X|Allele_2
TGATGG
>gi_387154948_emb_HE609071|tro|tro2X|Allele_1
CAATAA
>gi_387154948_emb_HE609071|tro|tro2X|Allele_2
TGATGG
>gi_387154948_emb_HE609071|gal|gal3X|Allele_1
CAAGAA
>gi_387154948_emb_HE609071|gal|gal3X|Allele_2
TGATGG
>gi_387154948_emb_HE609071|gal|gal3XX|Allele_1
TAATAG
>gi_387154948_emb_HE609071|gal|gal3XX|Allele_2
TAGTAG
>gi_387154948_emb_HE609071|edu|edu47X|Allele_1
CGATGA
>gi_387154948_emb_HE609071|edu|edu47X|Allele_2
CGATGA
>gi_387154948_emb_HE609071|edu|edu24X|Allele_1
CGATGA
>gi_387154948_emb_HE609071|edu|edu24X|Allele_2
CGATGA
>gi_387154949_emb_Contig116130|tro|tro11X|Allele_1
ATCTCTCGCGTCT
>gi_387154949_emb_Contig116130|tro|tro11X|Allele_2
GTCTCTCGCTTCT
>gi_387154949_emb_Contig116130|tro|tro2X|Allele_1
ATCTCTCACGTCT
>gi_387154949_emb_Contig116130|tro|tro2X|Allele_2
GTCTCTCGCTTCT
>gi_387154949_emb_Contig116130|gal|gal3X|Allele_1
ATCTCTCACGTCT
>gi_387154949_emb_Contig116130|gal|gal3X|Allele_2
ATCTCTCACGTCT
>gi_387154949_emb_Contig116130|gal|gal3XX|Allele_1
AACCAACACGTCC
>gi_387154949_emb_Contig116130|gal|gal3XX|Allele_2
ATCTCTCGCTTCT
>gi_387154949_emb_Contig116130|edu|edu47X|Allele_1
ATCTCTCACGCCT
>gi_387154949_emb_Contig116130|edu|edu47X|Allele_2
ATCTCTCATGTCT
>gi_387154949_emb_Contig116130|edu|edu24X|Allele_1
ATCTCTAACGTCT
>gi_387154949_emb_Contig116130|edu|edu24X|Allele_2
GTTTCTCGTTTTT
>gi_387154951_emb_HE609077|tro|tro11X|Allele_1
GCTATT
>gi_387154951_emb_HE609077|tro|tro11X|Allele_2
TCTATT
>gi_387154951_emb_HE609077|tro|tro2X|Allele_1
GCTATA
>gi_387154951_emb_HE609077|tro|tro2X|Allele_2
GCTATA
>gi_387154951_emb_HE609077|gal|gal3X|Allele_1
GTCATT
>gi_387154951_emb_HE609077|gal|gal3X|Allele_2
GTCATT
>gi_387154951_emb_HE609077|gal|gal3XX|Allele_1
GCCATA
>gi_387154951_emb_HE609077|gal|gal3XX|Allele_2
GTTTTT
>gi_387154951_emb_HE609077|edu|edu47X|Allele_1
GCCACA
>gi_387154951_emb_HE609077|edu|edu47X|Allele_2
GCTTTT
>gi_387154951_emb_HE609077|edu|edu24X|Allele_1
GCCATA
>gi_387154951_emb_HE609077|edu|edu24X|Allele_2
TCTTTT
>gi_387154952_emb_HE609079|tro|tro11X|Allele_1
GGAAGGG
>gi_387154952_emb_HE609079|tro|tro11X|Allele_2
GGAAGGG
>gi_387154952_emb_HE609079|tro|tro2X|Allele_1
GGAAGGG
>gi_387154952_emb_HE609079|tro|tro2X|Allele_2
GGAAGGG
>gi_387154952_emb_HE609079|gal|gal3X|Allele_1
AAAGGAG
>gi_387154952_emb_HE609079|gal|gal3X|Allele_2
GGGGGGG
>gi_387154952_emb_HE609079|gal|gal3XX|Allele_1
GGAGAGG
>gi_387154952_emb_HE609079|gal|gal3XX|Allele_2
GGAGGGG
>gi_387154952_emb_HE609079|edu|edu47X|Allele_1
GGAGGGA
>gi_387154952_emb_HE609079|edu|edu47X|Allele_2
GGAGGGG
>gi_387154952_emb_HE609079|edu|edu24X|Allele_1
GGAAGGG
>gi_387154952_emb_HE609079|edu|edu24X|Allele_2
GGAGGGG
>gi_387154954_emb_HE609083|tro|tro11X|Allele_1
AT
>gi_387154954_emb_HE609083|tro|tro11X|Allele_2
AT
>gi_387154954_emb_HE609083|tro|tro2X|Allele_1
GT
>gi_387154954_emb_HE609083|tro|tro2X|Allele_2
GT
>gi_387154954_emb_HE609083|gal|gal3X|Allele_1
GC
>gi_387154954_emb_HE609083|gal|gal3X|Allele_2
GT
>gi_387154954_emb_HE609083|gal|gal3XX|Allele_1
GT
>gi_387154954_emb_HE609083|gal|gal3XX|Allele_2
GT
>gi_387154954_emb_HE609083|edu|edu47X|Allele_1
AT
>gi_387154954_emb_HE609083|edu|edu47X|Allele_2
GT
>gi_387154954_emb_HE609083|edu|edu24X|Allele_1
AT
>gi_387154954_emb_HE609083|edu|edu24X|Allele_2
GT
>gi_387154957_emb_Contig110251|tro|tro11X|Allele_1
GCGTGACTT
>gi_387154957_emb_Contig110251|tro|tro11X|Allele_2
GCGTGACTT
>gi_387154957_emb_Contig110251|tro|tro2X|Allele_1
GCGTGACTT
>gi_387154957_emb_Contig110251|tro|tro2X|Allele_2
GCGTGACTT
>gi_387154957_emb_Contig110251|gal|gal3X|Allele_1
AAGTGACTT
>gi_387154957_emb_Contig110251|gal|gal3X|Allele_2
ACGTTACTT
>gi_387154957_emb_Contig110251|gal|gal3XX|Allele_1
ACATGACTT
>gi_387154957_emb_Contig110251|gal|gal3XX|Allele_2
ACATGACTT
>gi_387154957_emb_Contig110251|edu|edu47X|Allele_1
GCGAGACAG
>gi_387154957_emb_Contig110251|edu|edu47X|Allele_2
GCGTGGCTT
>gi_387154957_emb_Contig110251|edu|edu24X|Allele_1
ACGTGACTT
>gi_387154957_emb_Contig110251|edu|edu24X|Allele_2
ACGTGATTT
>gi_387154958_emb_HE609093|tro|tro11X|Allele_1
AGATCC
>gi_387154958_emb_HE609093|tro|tro11X|Allele_2
AGATCC
>gi_387154958_emb_HE609093|tro|tro2X|Allele_1
AGATCC
>gi_387154958_emb_HE609093|tro|tro2X|Allele_2
AGATCC
>gi_387154958_emb_HE609093|gal|gal3X|Allele_1
AGATCT
>gi_387154958_emb_HE609093|gal|gal3X|Allele_2
AGATCT
>gi_387154958_emb_HE609093|gal|gal3XX|Allele_1
AGACCC
>gi_387154958_emb_HE609093|gal|gal3XX|Allele_2
GGCTCT
>gi_387154958_emb_HE609093|edu|edu47X|Allele_1
GGCCCC
>gi_387154958_emb_HE609093|edu|edu47X|Allele_2
GGCCCC
>gi_387154958_emb_HE609093|edu|edu24X|Allele_1
GACCAC
>gi_387154958_emb_HE609093|edu|edu24X|Allele_2
GGCCCC
>gi_387154959_emb_HE609098|tro|tro11X|Allele_1
GAA
>gi_387154959_emb_HE609098|tro|tro11X|Allele_2
GAA
>gi_387154959_emb_HE609098|tro|tro2X|Allele_1
GAA
>gi_387154959_emb_HE609098|tro|tro2X|Allele_2
GAA
>gi_387154959_emb_HE609098|gal|gal3X|Allele_1
AAA
>gi_387154959_emb_HE609098|gal|gal3X|Allele_2
GGA
>gi_387154959_emb_HE609098|gal|gal3XX|Allele_1
GAA
>gi_387154959_emb_HE609098|gal|gal3XX|Allele_2
GAA
>gi_387154959_emb_HE609098|edu|edu47X|Allele_1
AAA
>gi_387154959_emb_HE609098|edu|edu47X|Allele_2
GAA
>gi_387154959_emb_HE609098|edu|edu24X|Allele_1
GAA
>gi_387154959_emb_HE609098|edu|edu24X|Allele_2
GAT
>gi_387154960_emb_HE609101|tro|tro11X|Allele_1
TTCAT
>gi_387154960_emb_HE609101|tro|tro11X|Allele_2
TTCAT
>gi_387154960_emb_HE609101|tro|tro2X|Allele_1
TTCAT
>gi_387154960_emb_HE609101|tro|tro2X|Allele_2
TTCAT
>gi_387154960_emb_HE609101|gal|gal3X|Allele_1
TTCAC
>gi_387154960_emb_HE609101|gal|gal3X|Allele_2
TTCAT
>gi_387154960_emb_HE609101|gal|gal3XX|Allele_1
GTCAT
>gi_387154960_emb_HE609101|gal|gal3XX|Allele_2
TTCGT
>gi_387154960_emb_HE609101|edu|edu47X|Allele_1
TGCAT
>gi_387154960_emb_HE609101|edu|edu47X|Allele_2
TTCAT
>gi_387154960_emb_HE609101|edu|edu24X|Allele_1
TTCAT
>gi_387154960_emb_HE609101|edu|edu24X|Allele_2
TTTAT
>gi_387154961_emb_HE609102|tro|tro11X|Allele_1
CA
>gi_387154961_emb_HE609102|tro|tro11X|Allele_2
TA
>gi_387154961_emb_HE609102|tro|tro2X|Allele_1
CA
>gi_387154961_emb_HE609102|tro|tro2X|Allele_2
CA
>gi_387154961_emb_HE609102|gal|gal3X|Allele_1
TA
>gi_387154961_emb_HE609102|gal|gal3X|Allele_2
TA
>gi_387154961_emb_HE609102|gal|gal3XX|Allele_1
CT
>gi_387154961_emb_HE609102|gal|gal3XX|Allele_2
CT
>gi_387154961_emb_HE609102|edu|edu47X|Allele_1
CA
>gi_387154961_emb_HE609102|edu|edu47X|Allele_2
CA
>gi_387154961_emb_HE609102|edu|edu24X|Allele_1
CA
>gi_387154961_emb_HE609102|edu|edu24X|Allele_2
CT
>gi_387154965_emb_HE609106|tro|tro11X|Allele_1
CTGT
>gi_387154965_emb_HE609106|tro|tro11X|Allele_2
CTGT
>gi_387154965_emb_HE609106|tro|tro2X|Allele_1
CTGT
>gi_387154965_emb_HE609106|tro|tro2X|Allele_2
CTGT
>gi_387154965_emb_HE609106|gal|gal3X|Allele_1
CTAT
>gi_387154965_emb_HE609106|gal|gal3X|Allele_2
CTGT
>gi_387154965_emb_HE609106|gal|gal3XX|Allele_1
CTGA
>gi_387154965_emb_HE609106|gal|gal3XX|Allele_2
CTGT
>gi_387154965_emb_HE609106|edu|edu47X|Allele_1
CCGA
>gi_387154965_emb_HE609106|edu|edu47X|Allele_2
TTGT
>gi_387154965_emb_HE609106|edu|edu24X|Allele_1
CTGT
>gi_387154965_emb_HE609106|edu|edu24X|Allele_2
CTGT
>gi_387154968_emb_HE609112|tro|tro11X|Allele_1
AT
>gi_387154968_emb_HE609112|tro|tro11X|Allele_2
AT
>gi_387154968_emb_HE609112|tro|tro2X|Allele_1
AT
>gi_387154968_emb_HE609112|tro|tro2X|Allele_2
AT
>gi_387154968_emb_HE609112|gal|gal3X|Allele_1
AG
>gi_387154968_emb_HE609112|gal|gal3X|Allele_2
AT
>gi_387154968_emb_HE609112|gal|gal3XX|Allele_1
AT
>gi_387154968_emb_HE609112|gal|gal3XX|Allele_2
AT
>gi_387154968_emb_HE609112|edu|edu47X|Allele_1
AT
>gi_387154968_emb_HE609112|edu|edu47X|Allele_2
CT
>gi_387154968_emb_HE609112|edu|edu24X|Allele_1
AT
>gi_387154968_emb_HE609112|edu|edu24X|Allele_2
AT
>gi_387154969_emb_HE609113|tro|tro11X|Allele_1
TCGAC
>gi_387154969_emb_HE609113|tro|tro11X|Allele_2
TCGAC
>gi_387154969_emb_HE609113|tro|tro2X|Allele_1
TCGAC
>gi_387154969_emb_HE609113|tro|tro2X|Allele_2
TCGAC
>gi_387154969_emb_HE609113|gal|gal3X|Allele_1
TCAAC
>gi_387154969_emb_HE609113|gal|gal3X|Allele_2
TCGAT
>gi_387154969_emb_HE609113|gal|gal3XX|Allele_1
GCAAC
>gi_387154969_emb_HE609113|gal|gal3XX|Allele_2
TTGCC
>gi_387154969_emb_HE609113|edu|edu47X|Allele_1
TCGAC
>gi_387154969_emb_HE609113|edu|edu47X|Allele_2
TCGAT
>gi_387154969_emb_HE609113|edu|edu24X|Allele_1
TCGAC
>gi_387154969_emb_HE609113|edu|edu24X|Allele_2
TCGAC
>gi_387154971_emb_Contig4866|tro|tro11X|Allele_1
TGATATATTATACC
>gi_387154971_emb_Contig4866|tro|tro11X|Allele_2
TGATATATTATACC
>gi_387154971_emb_Contig4866|tro|tro2X|Allele_1
TGATATATTATACC
>gi_387154971_emb_Contig4866|tro|tro2X|Allele_2
TGATATATTATACC
>gi_387154971_emb_Contig4866|gal|gal3X|Allele_1
AGGCATATAATACC
>gi_387154971_emb_Contig4866|gal|gal3X|Allele_2
TGGTATATAATTCC
>gi_387154971_emb_Contig4866|gal|gal3XX|Allele_1
AAGTATACAGAACC
>gi_387154971_emb_Contig4866|gal|gal3XX|Allele_2
AGGTGTATTGAACC
>gi_387154971_emb_Contig4866|edu|edu47X|Allele_1
AGATATATAATACC
>gi_387154971_emb_Contig4866|edu|edu47X|Allele_2
AGGTATATTATTCT
>gi_387154971_emb_Contig4866|edu|edu24X|Allele_1
AGATACATAATTCT
>gi_387154971_emb_Contig4866|edu|edu24X|Allele_2
AGATATGTTATTTT
>gi_387154973_emb_Contig23809|tro|tro11X|Allele_1
CTGGAAC
>gi_387154973_emb_Contig23809|tro|tro11X|Allele_2
CTGGGGC
>gi_387154973_emb_Contig23809|tro|tro2X|Allele_1
CTGGAAC
>gi_387154973_emb_Contig23809|tro|tro2X|Allele_2
CTGGAGT
>gi_387154973_emb_Contig23809|gal|gal3X|Allele_1
CTGGAGC
>gi_387154973_emb_Contig23809|gal|gal3X|Allele_2
CTGGAGC
>gi_387154973_emb_Contig23809|gal|gal3XX|Allele_1
CCGGAGC
>gi_387154973_emb_Contig23809|gal|gal3XX|Allele_2
CTGGGGC
>gi_387154973_emb_Contig23809|edu|edu47X|Allele_1
CTAAAAC
>gi_387154973_emb_Contig23809|edu|edu47X|Allele_2
TTGGAGT
>gi_387154973_emb_Contig23809|edu|edu24X|Allele_1
CTGGAGC
>gi_387154973_emb_Contig23809|edu|edu24X|Allele_2
CTGGAGC
>gi_387154974_emb_HE609125|tro|tro11X|Allele_1
TCAGGGTACCTAAC
>gi_387154974_emb_HE609125|tro|tro11X|Allele_2
TCAGGGTACCTAAC
>gi_387154974_emb_HE609125|tro|tro2X|Allele_1
TCAGGGGACCTAAC
>gi_387154974_emb_HE609125|tro|tro2X|Allele_2
TCAGGGTTCCTAAC
>gi_387154974_emb_HE609125|gal|gal3X|Allele_1
TCAGGGGACCCAAC
>gi_387154974_emb_HE609125|gal|gal3X|Allele_2
TTAGGGGACCTATT
>gi_387154974_emb_HE609125|gal|gal3XX|Allele_1
TCACCGGACCTAAC
>gi_387154974_emb_HE609125|gal|gal3XX|Allele_2
TCAGGGTATCTTTT
>gi_387154974_emb_HE609125|edu|edu47X|Allele_1
CCAGGGGACCTAAC
>gi_387154974_emb_HE609125|edu|edu47X|Allele_2
TCGGGGGACTTTTT
>gi_387154974_emb_HE609125|edu|edu24X|Allele_1
TCAGGAGACCTAAC
>gi_387154974_emb_HE609125|edu|edu24X|Allele_2
TCAGGGGTCCTAAC
>gi_387154975_emb_HE609128|tro|tro11X|Allele_1
ACGC
>gi_387154975_emb_HE609128|tro|tro11X|Allele_2
ACGC
>gi_387154975_emb_HE609128|tro|tro2X|Allele_1
ACGC
>gi_387154975_emb_HE609128|tro|tro2X|Allele_2
ACGC
>gi_387154975_emb_HE609128|gal|gal3X|Allele_1
ACAC
>gi_387154975_emb_HE609128|gal|gal3X|Allele_2
ACAC
>gi_387154975_emb_HE609128|gal|gal3XX|Allele_1
AAAC
>gi_387154975_emb_HE609128|gal|gal3XX|Allele_2
ACAC
>gi_387154975_emb_HE609128|edu|edu47X|Allele_1
ACGC
>gi_387154975_emb_HE609128|edu|edu47X|Allele_2
ACGT
>gi_387154975_emb_HE609128|edu|edu24X|Allele_1
ACAC
>gi_387154975_emb_HE609128|edu|edu24X|Allele_2
GCGC
>gi_387155317_emb_HE610059|tro|tro11X|Allele_1
TAAT
>gi_387155317_emb_HE610059|tro|tro11X|Allele_2
TAAT
>gi_387155317_emb_HE610059|tro|tro2X|Allele_1
TAAT
>gi_387155317_emb_HE610059|tro|tro2X|Allele_2
TAAT
>gi_387155317_emb_HE610059|gal|gal3X|Allele_1
CAAT
>gi_387155317_emb_HE610059|gal|gal3X|Allele_2
TAAT
>gi_387155317_emb_HE610059|gal|gal3XX|Allele_1
TAAT
>gi_387155317_emb_HE610059|gal|gal3XX|Allele_2
TAAT
>gi_387155317_emb_HE610059|edu|edu47X|Allele_1
TAAT
>gi_387155317_emb_HE610059|edu|edu47X|Allele_2
TCTT
>gi_387155317_emb_HE610059|edu|edu24X|Allele_1
TAAA
>gi_387155317_emb_HE610059|edu|edu24X|Allele_2
TAAT
>gi_387155318_emb_HE610060|tro|tro11X|Allele_1
AAAAT
>gi_387155318_emb_HE610060|tro|tro11X|Allele_2
AAAAT
>gi_387155318_emb_HE610060|tro|tro2X|Allele_1
AAAAT
>gi_387155318_emb_HE610060|tro|tro2X|Allele_2
AAAAT
>gi_387155318_emb_HE610060|gal|gal3X|Allele_1
AAAAG
>gi_387155318_emb_HE610060|gal|gal3X|Allele_2
AAATT
>gi_387155318_emb_HE610060|gal|gal3XX|Allele_1
AAATG
>gi_387155318_emb_HE610060|gal|gal3XX|Allele_2
AAATG
>gi_387155318_emb_HE610060|edu|edu47X|Allele_1
AAAAT
>gi_387155318_emb_HE610060|edu|edu47X|Allele_2
GGAAT
>gi_387155318_emb_HE610060|edu|edu24X|Allele_1
AAAAT
>gi_387155318_emb_HE610060|edu|edu24X|Allele_2
AACAT
>gi_387155319_emb_HE610061|tro|tro11X|Allele_1
AGACACGGATTGGCCTAAC
>gi_387155319_emb_HE610061|tro|tro11X|Allele_2
AGACACGGATTGGCCTAAC
>gi_387155319_emb_HE610061|tro|tro2X|Allele_1
AGACACGAATTGGCCTAAC
>gi_387155319_emb_HE610061|tro|tro2X|Allele_2
AGACACGGATTGGCCTAAC
>gi_387155319_emb_HE610061|gal|gal3X|Allele_1
AGACATGGATTGGCCTAAC
>gi_387155319_emb_HE610061|gal|gal3X|Allele_2
GGATTTGGATTGGCCTAAT
>gi_387155319_emb_HE610061|gal|gal3XX|Allele_1
AGACACGGACTAGCCTAAC
>gi_387155319_emb_HE610061|gal|gal3XX|Allele_2
AGTTTTGGATTGGCCTTAC
>gi_387155319_emb_HE610061|edu|edu47X|Allele_1
AAACACAAATCAGCCGAAC
>gi_387155319_emb_HE610061|edu|edu47X|Allele_2
AAACACGGCTTGTGTTAGC
>gi_387155319_emb_HE610061|edu|edu24X|Allele_1
AGTCACGGATTAGCCTTAC
>gi_387155319_emb_HE610061|edu|edu24X|Allele_2
AGTCACGGATTAGCCTTAC
>gi_387155323_emb_HE610065|tro|tro11X|Allele_1
AGGCAGGGGGTTCTGTAATATCTTCATGTCCACCGCAGA
>gi_387155323_emb_HE610065|tro|tro11X|Allele_2
AGGCAGGGGGTTCTGTGATATCTTCCTGTCCATCGCAGA
>gi_387155323_emb_HE610065|tro|tro2X|Allele_1
AGGCAGGGGGTTCTGTAATATCTTCCTGTCCATCGCAAA
>gi_387155323_emb_HE610065|tro|tro2X|Allele_2
CGGCAGGGGGTTCTGTGATATCTTCCTGTCCATCGCAGA
>gi_387155323_emb_HE610065|gal|gal3X|Allele_1
CGGTAAGGGATTATGAGAAATCCCCCTATCCACCGCAAA
>gi_387155323_emb_HE610065|gal|gal3X|Allele_2
CGGTAGTGGGTTCTGTGATGTCTTTCTGTCCATTGTCGA
>gi_387155323_emb_HE610065|gal|gal3XX|Allele_1
CGGCAAGAGGATCAAAGATACCTTTCAGACCATCGTAAA
>gi_387155323_emb_HE610065|gal|gal3XX|Allele_2
CGTTAGGGGGATCTGTGATATTTTTCTGTCCTTCGTAAA
>gi_387155323_emb_HE610065|edu|edu47X|Allele_1
CGGTAGGGAGATCTGAAATACCTTCCTGACAATCATAAA
>gi_387155323_emb_HE610065|edu|edu47X|Allele_2
CTGTAGGGGGTTCTGAGCTATTTTTCTGTCCTTCGTAGT
>gi_387155323_emb_HE610065|edu|edu24X|Allele_1
AGGCAGGGGGACCTGAGCTACCTTTATGACCATCGTAAA
>gi_387155323_emb_HE610065|edu|edu24X|Allele_2
CGGTGGGGGGTTCTGAGCTATTTTTCTGTTCTTCGTAAA
>gi_387155324_emb_HE610066|tro|tro11X|Allele_1
GAA
>gi_387155324_emb_HE610066|tro|tro11X|Allele_2
GAA
>gi_387155324_emb_HE610066|tro|tro2X|Allele_1
GAA
>gi_387155324_emb_HE610066|tro|tro2X|Allele_2
GAA
>gi_387155324_emb_HE610066|gal|gal3X|Allele_1
GAA
>gi_387155324_emb_HE610066|gal|gal3X|Allele_2
GAA
>gi_387155324_emb_HE610066|gal|gal3XX|Allele_1
GAA
>gi_387155324_emb_HE610066|gal|gal3XX|Allele_2
GAA
>gi_387155324_emb_HE610066|edu|edu47X|Allele_1
GAA
>gi_387155324_emb_HE610066|edu|edu47X|Allele_2
GAA
>gi_387155324_emb_HE610066|edu|edu24X|Allele_1
AAA
>gi_387155324_emb_HE610066|edu|edu24X|Allele_2
GTG
>gi_387155326_emb_Contig58698|tro|tro11X|Allele_1
ATG
>gi_387155326_emb_Contig58698|tro|tro11X|Allele_2
ATG
>gi_387155326_emb_Contig58698|tro|tro2X|Allele_1
ATG
>gi_387155326_emb_Contig58698|tro|tro2X|Allele_2
ATG
>gi_387155326_emb_Contig58698|gal|gal3X|Allele_1
ACG
>gi_387155326_emb_Contig58698|gal|gal3X|Allele_2
ATG
>gi_387155326_emb_Contig58698|gal|gal3XX|Allele_1
ATG
>gi_387155326_emb_Contig58698|gal|gal3XX|Allele_2
ATG
>gi_387155326_emb_Contig58698|edu|edu47X|Allele_1
ACG
>gi_387155326_emb_Contig58698|edu|edu47X|Allele_2
ATG
>gi_387155326_emb_Contig58698|edu|edu24X|Allele_1
ATA
>gi_387155326_emb_Contig58698|edu|edu24X|Allele_2
GTG
>gi_387155329_emb_HE610071|tro|tro11X|Allele_1
GCC
>gi_387155329_emb_HE610071|tro|tro11X|Allele_2
GCC
>gi_387155329_emb_HE610071|tro|tro2X|Allele_1
GCC
>gi_387155329_emb_HE610071|tro|tro2X|Allele_2
GCC
>gi_387155329_emb_HE610071|gal|gal3X|Allele_1
ACC
>gi_387155329_emb_HE610071|gal|gal3X|Allele_2
ACC
>gi_387155329_emb_HE610071|gal|gal3XX|Allele_1
GCC
>gi_387155329_emb_HE610071|gal|gal3XX|Allele_2
GTT
>gi_387155329_emb_HE610071|edu|edu47X|Allele_1
ACC
>gi_387155329_emb_HE610071|edu|edu47X|Allele_2
ACC
>gi_387155329_emb_HE610071|edu|edu24X|Allele_1
ACC
>gi_387155329_emb_HE610071|edu|edu24X|Allele_2
ACC
>gi_387155331_emb_HE610073|tro|tro11X|Allele_1
ACATTCCTTACTCGCCAATA
>gi_387155331_emb_HE610073|tro|tro11X|Allele_2
ACATTCCTTACTCGCCAATA
>gi_387155331_emb_HE610073|tro|tro2X|Allele_1
ACAGTCATTACTCGCCAATA
>gi_387155331_emb_HE610073|tro|tro2X|Allele_2
ACATTCCTTACTCGCCAATA
>gi_387155331_emb_HE610073|gal|gal3X|Allele_1
ACTGACCTCACCCGCCAATA
>gi_387155331_emb_HE610073|gal|gal3X|Allele_2
ACTGTCCTTACCGTCCAGTT
>gi_387155331_emb_HE610073|gal|gal3XX|Allele_1
AAAGACAACACCCGCCAATA
>gi_387155331_emb_HE610073|gal|gal3XX|Allele_2
ACTTTCCTTACCGGTCGGTT
>gi_387155331_emb_HE610073|edu|edu47X|Allele_1
ACAGTCAATACCCGCCAACA
>gi_387155331_emb_HE610073|edu|edu47X|Allele_2
TCTTTCCTTGTTCGTCGATA
>gi_387155331_emb_HE610073|edu|edu24X|Allele_1
ACTGTCCTCACCCGCCAGTA
>gi_387155331_emb_HE610073|edu|edu24X|Allele_2
ACTGTTCTCACCGGCTAGTT
>gi_387155333_emb_HE610075|tro|tro11X|Allele_1
CTTAGCCGAAGTAGACTAATAACCA
>gi_387155333_emb_HE610075|tro|tro11X|Allele_2
CTTAGCCGAAGTATACTGGTAGCCG
>gi_387155333_emb_HE610075|tro|tro2X|Allele_1
CACAGCCAAAGTAGACTAACAGCCG
>gi_387155333_emb_HE610075|tro|tro2X|Allele_2
CTTTGTTGAGGTATACTAGTAGCCG
>gi_387155333_emb_HE610075|gal|gal3X|Allele_1
AACAGCCAAAACAGAACAATAACAG
>gi_387155333_emb_HE610075|gal|gal3X|Allele_2
CTTTGTTGAGGTGTTCTAATGGTCG
>gi_387155333_emb_HE610075|gal|gal3XX|Allele_1
CTTAGCCGAAGTAGACTAATAGCAG
>gi_387155333_emb_HE610075|gal|gal3XX|Allele_2
CTTAGCCGCAGTAGACTGGTAGCCG
>gi_387155333_emb_HE610075|edu|edu47X|Allele_1
CACAACCAAAGTAGAACAATAGCAA
>gi_387155333_emb_HE610075|edu|edu47X|Allele_2
CTTTGTTGAGGTAGACTAGTAGTAG
>gi_387155333_emb_HE610075|edu|edu24X|Allele_1
CTTAGCCGAAGTAGACTAACAACCG
>gi_387155333_emb_HE610075|edu|edu24X|Allele_2
CTTAGCCGAAGTAGACTGATGACCG
>gi_387155337_emb_HE610079|tro|tro11X|Allele_1
TTCCGAA
>gi_387155337_emb_HE610079|tro|tro11X|Allele_2
TTCCGAA
>gi_387155337_emb_HE610079|tro|tro2X|Allele_1
TTCCGAA
>gi_387155337_emb_HE610079|tro|tro2X|Allele_2
TTCCGAA
>gi_387155337_emb_HE610079|gal|gal3X|Allele_1
TTCCGAA
>gi_387155337_emb_HE610079|gal|gal3X|Allele_2
TTTTGAA
>gi_387155337_emb_HE610079|gal|gal3XX|Allele_1
CTCCGAA
>gi_387155337_emb_HE610079|gal|gal3XX|Allele_2
TTCCGAG
>gi_387155337_emb_HE610079|edu|edu47X|Allele_1
TCCCAAA
>gi_387155337_emb_HE610079|edu|edu47X|Allele_2
TTCCGGA
>gi_387155337_emb_HE610079|edu|edu24X|Allele_1
TTCCGAA
>gi_387155337_emb_HE610079|edu|edu24X|Allele_2
TTCCGAA
>gi_387155349_emb_HE610091|tro|tro11X|Allele_1
ATCAC
>gi_387155349_emb_HE610091|tro|tro11X|Allele_2
ATCAC
>gi_387155349_emb_HE610091|tro|tro2X|Allele_1
ATCAC
>gi_387155349_emb_HE610091|tro|tro2X|Allele_2
ATCAT
>gi_387155349_emb_HE610091|gal|gal3X|Allele_1
ATCAC
>gi_387155349_emb_HE610091|gal|gal3X|Allele_2
ATCAC
>gi_387155349_emb_HE610091|gal|gal3XX|Allele_1
ACCAC
>gi_387155349_emb_HE610091|gal|gal3XX|Allele_2
ATTTT
>gi_387155349_emb_HE610091|edu|edu47X|Allele_1
ATCAC
>gi_387155349_emb_HE610091|edu|edu47X|Allele_2
ATCAC
>gi_387155349_emb_HE610091|edu|edu24X|Allele_1
ATCAC
>gi_387155349_emb_HE610091|edu|edu24X|Allele_2
TTCAC
>gi_387155352_emb_HE610094|tro|tro11X|Allele_1
TAGTCCGAGCAGTC
>gi_387155352_emb_HE610094|tro|tro11X|Allele_2
TAGTCCGAGCAGTT
>gi_387155352_emb_HE610094|tro|tro2X|Allele_1
TAGTCCGACCAGCC
>gi_387155352_emb_HE610094|tro|tro2X|Allele_2
TGGTCCGGGCAGTC
>gi_387155352_emb_HE610094|gal|gal3X|Allele_1
TAGTCTGAGCAACC
>gi_387155352_emb_HE610094|gal|gal3X|Allele_2
TAGTCTGGGCAGTC
>gi_387155352_emb_HE610094|gal|gal3XX|Allele_1
CAGCCCGACCAACC
>gi_387155352_emb_HE610094|gal|gal3XX|Allele_2
TGGTTTGGGTAGTC
>gi_387155352_emb_HE610094|edu|edu47X|Allele_1
TGATTCGACCAACC
>gi_387155352_emb_HE610094|edu|edu47X|Allele_2
TGGTTCGGGTAGTC
>gi_387155352_emb_HE610094|edu|edu24X|Allele_1
TAGTCCAAGCAGTC
>gi_387155352_emb_HE610094|edu|edu24X|Allele_2
TGGTTCGAGTCGTT
>gi_387157667_emb_HE609169|tro|tro11X|Allele_1
CT
>gi_387157667_emb_HE609169|tro|tro11X|Allele_2
CT
>gi_387157667_emb_HE609169|tro|tro2X|Allele_1
CT
>gi_387157667_emb_HE609169|tro|tro2X|Allele_2
CT
>gi_387157667_emb_HE609169|gal|gal3X|Allele_1
CT
>gi_387157667_emb_HE609169|gal|gal3X|Allele_2
CT
>gi_387157667_emb_HE609169|gal|gal3XX|Allele_1
CG
>gi_387157667_emb_HE609169|gal|gal3XX|Allele_2
CT
>gi_387157667_emb_HE609169|edu|edu47X|Allele_1
CT
>gi_387157667_emb_HE609169|edu|edu47X|Allele_2
TT
>gi_387157667_emb_HE609169|edu|edu24X|Allele_1
CG
>gi_387157667_emb_HE609169|edu|edu24X|Allele_2
CT
>gi_387157687_emb_HE609189|tro|tro11X|Allele_1
TCAA
>gi_387157687_emb_HE609189|tro|tro11X|Allele_2
TCCG
>gi_387157687_emb_HE609189|tro|tro2X|Allele_1
TCAG
>gi_387157687_emb_HE609189|tro|tro2X|Allele_2
TCAG
>gi_387157687_emb_HE609189|gal|gal3X|Allele_1
TCAG
>gi_387157687_emb_HE609189|gal|gal3X|Allele_2
TCCG
>gi_387157687_emb_HE609189|gal|gal3XX|Allele_1
TCAG
>gi_387157687_emb_HE609189|gal|gal3XX|Allele_2
TCAG
>gi_387157687_emb_HE609189|edu|edu47X|Allele_1
TCAA
>gi_387157687_emb_HE609189|edu|edu47X|Allele_2
TTAG
>gi_387157687_emb_HE609189|edu|edu24X|Allele_1
CCAA
>gi_387157687_emb_HE609189|edu|edu24X|Allele_2
TTAG
>gi_390979784_gb_JQ837490|tro|tro11X|Allele_1
ACATACACC
>gi_390979784_gb_JQ837490|tro|tro11X|Allele_2
ACATACGCC
>gi_390979784_gb_JQ837490|tro|tro2X|Allele_1
ACATACACC
>gi_390979784_gb_JQ837490|tro|tro2X|Allele_2
ACATACGCC
>gi_390979784_gb_JQ837490|gal|gal3X|Allele_1
ACATACACC
>gi_390979784_gb_JQ837490|gal|gal3X|Allele_2
ATATGTGCC
>gi_390979784_gb_JQ837490|gal|gal3XX|Allele_1
ACATACGCC
>gi_390979784_gb_JQ837490|gal|gal3XX|Allele_2
TCATATGTC
>gi_390979784_gb_JQ837490|edu|edu47X|Allele_1
ACATATGCA
>gi_390979784_gb_JQ837490|edu|edu47X|Allele_2
TCGTATGCC
>gi_390979784_gb_JQ837490|edu|edu24X|Allele_1
ACACACGCC
>gi_390979784_gb_JQ837490|edu|edu24X|Allele_2
TCATATGCC
>gi_392494479_gb_JQ866922|tro|tro11X|Allele_1
TACAACG
>gi_392494479_gb_JQ866922|tro|tro11X|Allele_2
TACAACG
>gi_392494479_gb_JQ866922|tro|tro2X|Allele_1
TACAACG
>gi_392494479_gb_JQ866922|tro|tro2X|Allele_2
TACAACG
>gi_392494479_gb_JQ866922|gal|gal3X|Allele_1
TATGACG
>gi_392494479_gb_JQ866922|gal|gal3X|Allele_2
TATGACG
>gi_392494479_gb_JQ866922|gal|gal3XX|Allele_1
TACAATA
>gi_392494479_gb_JQ866922|gal|gal3XX|Allele_2
TACAATG
>gi_392494479_gb_JQ866922|edu|edu47X|Allele_1
CACAATA
>gi_392494479_gb_JQ866922|edu|edu47X|Allele_2
CGCATTG
>gi_392494479_gb_JQ866922|edu|edu24X|Allele_1
CACAATG
>gi_392494479_gb_JQ866922|edu|edu24X|Allele_2
TACAATG
>gi_402122768_gb_JN863295|tro|tro11X|Allele_1
AGTTC
>gi_402122768_gb_JN863295|tro|tro11X|Allele_2
AGTTC
>gi_402122768_gb_JN863295|tro|tro2X|Allele_1
AGTTC
>gi_402122768_gb_JN863295|tro|tro2X|Allele_2
AGTTC
>gi_402122768_gb_JN863295|gal|gal3X|Allele_1
AACCC
>gi_402122768_gb_JN863295|gal|gal3X|Allele_2
AGTTT
>gi_402122768_gb_JN863295|gal|gal3XX|Allele_1
AACCC
>gi_402122768_gb_JN863295|gal|gal3XX|Allele_2
AGTTT
>gi_402122768_gb_JN863295|edu|edu47X|Allele_1
AATTC
>gi_402122768_gb_JN863295|edu|edu47X|Allele_2
AATTT
>gi_402122768_gb_JN863295|edu|edu24X|Allele_1
AATTC
>gi_402122768_gb_JN863295|edu|edu24X|Allele_2
GATTC
>gi_402227988_gb_JX485635|tro|tro11X|Allele_1
CGC
>gi_402227988_gb_JX485635|tro|tro11X|Allele_2
CGC
>gi_402227988_gb_JX485635|tro|tro2X|Allele_1
CGC
>gi_402227988_gb_JX485635|tro|tro2X|Allele_2
CGC
>gi_402227988_gb_JX485635|gal|gal3X|Allele_1
CGC
>gi_402227988_gb_JX485635|gal|gal3X|Allele_2
CGT
>gi_402227988_gb_JX485635|gal|gal3XX|Allele_1
CGC
>gi_402227988_gb_JX485635|gal|gal3XX|Allele_2
CGC
>gi_402227988_gb_JX485635|edu|edu47X|Allele_1
CGC
>gi_402227988_gb_JX485635|edu|edu47X|Allele_2
CGC
>gi_402227988_gb_JX485635|edu|edu24X|Allele_1
CCC
>gi_402227988_gb_JX485635|edu|edu24X|Allele_2
TGT
>gi_402227990_gb_JX485636|tro|tro11X|Allele_1
TGGC
>gi_402227990_gb_JX485636|tro|tro11X|Allele_2
TGGC
>gi_402227990_gb_JX485636|tro|tro2X|Allele_1
TGGC
>gi_402227990_gb_JX485636|tro|tro2X|Allele_2
TGGC
>gi_402227990_gb_JX485636|gal|gal3X|Allele_1
TGAC
>gi_402227990_gb_JX485636|gal|gal3X|Allele_2
TGGC
>gi_402227990_gb_JX485636|gal|gal3XX|Allele_1
TGAC
>gi_402227990_gb_JX485636|gal|gal3XX|Allele_2
TGGC
>gi_402227990_gb_JX485636|edu|edu47X|Allele_1
TGGC
>gi_402227990_gb_JX485636|edu|edu47X|Allele_2
TGGC
>gi_402227990_gb_JX485636|edu|edu24X|Allele_1
CAGC
>gi_402227990_gb_JX485636|edu|edu24X|Allele_2
TGGT
>gi_402227992_gb_JX485637|tro|tro11X|Allele_1
CAG
>gi_402227992_gb_JX485637|tro|tro11X|Allele_2
TCG
>gi_402227992_gb_JX485637|tro|tro2X|Allele_1
TAG
>gi_402227992_gb_JX485637|tro|tro2X|Allele_2
TCG
>gi_402227992_gb_JX485637|gal|gal3X|Allele_1
CCG
>gi_402227992_gb_JX485637|gal|gal3X|Allele_2
CCG
>gi_402227992_gb_JX485637|gal|gal3XX|Allele_1
TCG
>gi_402227992_gb_JX485637|gal|gal3XX|Allele_2
TCG
>gi_402227992_gb_JX485637|edu|edu47X|Allele_1
TCA
>gi_402227992_gb_JX485637|edu|edu47X|Allele_2
TCG
>gi_402227992_gb_JX485637|edu|edu24X|Allele_1
TAA
>gi_402227992_gb_JX485637|edu|edu24X|Allele_2
TCG
>gi_403238785_gb_JX297444|tro|tro11X|Allele_1
CG
>gi_403238785_gb_JX297444|tro|tro11X|Allele_2
TG
>gi_403238785_gb_JX297444|tro|tro2X|Allele_1
TG
>gi_403238785_gb_JX297444|tro|tro2X|Allele_2
TG
>gi_403238785_gb_JX297444|gal|gal3X|Allele_1
TG
>gi_403238785_gb_JX297444|gal|gal3X|Allele_2
TG
>gi_403238785_gb_JX297444|gal|gal3XX|Allele_1
CA
>gi_403238785_gb_JX297444|gal|gal3XX|Allele_2
TG
>gi_403238785_gb_JX297444|edu|edu47X|Allele_1
CG
>gi_403238785_gb_JX297444|edu|edu47X|Allele_2
TG
>gi_403238785_gb_JX297444|edu|edu24X|Allele_1
TG
>gi_403238785_gb_JX297444|edu|edu24X|Allele_2
TG
>gi_46909460_gb_Contig7079|tro|tro11X|Allele_1
TATAGTA
>gi_46909460_gb_Contig7079|tro|tro11X|Allele_2
TATAGTT
>gi_46909460_gb_Contig7079|tro|tro2X|Allele_1
TTCAGCA
>gi_46909460_gb_Contig7079|tro|tro2X|Allele_2
TTTAGCA
>gi_46909460_gb_Contig7079|gal|gal3X|Allele_1
TATAGTT
>gi_46909460_gb_Contig7079|gal|gal3X|Allele_2
TATAGTT
>gi_46909460_gb_Contig7079|gal|gal3XX|Allele_1
CTCAACA
>gi_46909460_gb_Contig7079|gal|gal3XX|Allele_2
CTTTACA
>gi_46909460_gb_Contig7079|edu|edu47X|Allele_1
TTTAGTT
>gi_46909460_gb_Contig7079|edu|edu47X|Allele_2
TTTAGTT
>gi_46909460_gb_Contig7079|edu|edu24X|Allele_1
CACAACA
>gi_46909460_gb_Contig7079|edu|edu24X|Allele_2
TTTAGTA
>gi_5114427_gb_Port34a|tro|tro11X|Allele_1
CCCATTC
>gi_5114427_gb_Port34a|tro|tro11X|Allele_2
CCCATTC
>gi_5114427_gb_Port34a|tro|tro2X|Allele_1
CCCACCC
>gi_5114427_gb_Port34a|tro|tro2X|Allele_2
CCCATTC
>gi_5114427_gb_Port34a|gal|gal3X|Allele_1
CCCATCC
>gi_5114427_gb_Port34a|gal|gal3X|Allele_2
TCCATCC
>gi_5114427_gb_Port34a|gal|gal3XX|Allele_1
CCCATCC
>gi_5114427_gb_Port34a|gal|gal3XX|Allele_2
CTTGTCC
>gi_5114427_gb_Port34a|edu|edu47X|Allele_1
CCCACCC
>gi_5114427_gb_Port34a|edu|edu47X|Allele_2
CCCATTC
>gi_5114427_gb_Port34a|edu|edu24X|Allele_1
CCCACCC
>gi_5114427_gb_Port34a|edu|edu24X|Allele_2
CCCATCT
>gi_5815413_gb_AF177540|tro|tro11X|Allele_1
CATTCTCCTTTC
>gi_5815413_gb_AF177540|tro|tro11X|Allele_2
CATTCTCCTTTC
>gi_5815413_gb_AF177540|tro|tro2X|Allele_1
CATTCTCCTTTC
>gi_5815413_gb_AF177540|tro|tro2X|Allele_2
CATTCTCCTTTC
>gi_5815413_gb_AF177540|gal|gal3X|Allele_1
CATCCTCCATCC
>gi_5815413_gb_AF177540|gal|gal3X|Allele_2
TATTTTCTTTCC
>gi_5815413_gb_AF177540|gal|gal3XX|Allele_1
CATTCTCCATCC
>gi_5815413_gb_AF177540|gal|gal3XX|Allele_2
CATTCTTCATCT
>gi_5815413_gb_AF177540|edu|edu47X|Allele_1
CAATCTCCTCTT
>gi_5815413_gb_AF177540|edu|edu47X|Allele_2
CGTTCTCCTTTT
>gi_5815413_gb_AF177540|edu|edu24X|Allele_1
CATTCCCCTTTT
>gi_5815413_gb_AF177540|edu|edu24X|Allele_2
CATTCTCCTTTT
>gi_58306098_gb_Contig4713|tro|tro11X|Allele_1
CCG
>gi_58306098_gb_Contig4713|tro|tro11X|Allele_2
CCG
>gi_58306098_gb_Contig4713|tro|tro2X|Allele_1
CCG
>gi_58306098_gb_Contig4713|tro|tro2X|Allele_2
CCG
>gi_58306098_gb_Contig4713|gal|gal3X|Allele_1
CCA
>gi_58306098_gb_Contig4713|gal|gal3X|Allele_2
CTG
>gi_58306098_gb_Contig4713|gal|gal3XX|Allele_1
CCG
>gi_58306098_gb_Contig4713|gal|gal3XX|Allele_2
TCG
>gi_58306098_gb_Contig4713|edu|edu47X|Allele_1
CCG
>gi_58306098_gb_Contig4713|edu|edu47X|Allele_2
CCG
>gi_58306098_gb_Contig4713|edu|edu24X|Allele_1
CCG
>gi_58306098_gb_Contig4713|edu|edu24X|Allele_2
CCG
>gi_58306491_gb_AJ624021|tro|tro11X|Allele_1
GATCC
>gi_58306491_gb_AJ624021|tro|tro11X|Allele_2
GATCC
>gi_58306491_gb_AJ624021|tro|tro2X|Allele_1
GATCC
>gi_58306491_gb_AJ624021|tro|tro2X|Allele_2
GATCC
>gi_58306491_gb_AJ624021|gal|gal3X|Allele_1
AAACC
>gi_58306491_gb_AJ624021|gal|gal3X|Allele_2
GTTCC
>gi_58306491_gb_AJ624021|gal|gal3XX|Allele_1
GATCC
>gi_58306491_gb_AJ624021|gal|gal3XX|Allele_2
GATTT
>gi_58306491_gb_AJ624021|edu|edu47X|Allele_1
GATCC
>gi_58306491_gb_AJ624021|edu|edu47X|Allele_2
GATCC
>gi_58306491_gb_AJ624021|edu|edu24X|Allele_1
GATCC
>gi_58306491_gb_AJ624021|edu|edu24X|Allele_2
GATCC
>gi_58306539_gb_Contig5802|tro|tro11X|Allele_1
CTATG
>gi_58306539_gb_Contig5802|tro|tro11X|Allele_2
CTATG
>gi_58306539_gb_Contig5802|tro|tro2X|Allele_1
CTATG
>gi_58306539_gb_Contig5802|tro|tro2X|Allele_2
CTATG
>gi_58306539_gb_Contig5802|gal|gal3X|Allele_1
CCAAT
>gi_58306539_gb_Contig5802|gal|gal3X|Allele_2
CCAAT
>gi_58306539_gb_Contig5802|gal|gal3XX|Allele_1
CCAAT
>gi_58306539_gb_Contig5802|gal|gal3XX|Allele_2
CCGAT
>gi_58306539_gb_Contig5802|edu|edu47X|Allele_1
CCAAG
>gi_58306539_gb_Contig5802|edu|edu47X|Allele_2
TTATT
>gi_58306539_gb_Contig5802|edu|edu24X|Allele_1
CCAAT
>gi_58306539_gb_Contig5802|edu|edu24X|Allele_2
CTAAT
>gi_58306983_gb_Contig49350|tro|tro11X|Allele_1
GAATTG
>gi_58306983_gb_Contig49350|tro|tro11X|Allele_2
GAATTG
>gi_58306983_gb_Contig49350|tro|tro2X|Allele_1
GAATTG
>gi_58306983_gb_Contig49350|tro|tro2X|Allele_2
GAATTG
>gi_58306983_gb_Contig49350|gal|gal3X|Allele_1
GAATTG
>gi_58306983_gb_Contig49350|gal|gal3X|Allele_2
GAATTG
>gi_58306983_gb_Contig49350|gal|gal3XX|Allele_1
AAACTA
>gi_58306983_gb_Contig49350|gal|gal3XX|Allele_2
GAGTTG
>gi_58306983_gb_Contig49350|edu|edu47X|Allele_1
GAATTG
>gi_58306983_gb_Contig49350|edu|edu47X|Allele_2
GAATTG
>gi_58306983_gb_Contig49350|edu|edu24X|Allele_1
GAATCG
>gi_58306983_gb_Contig49350|edu|edu24X|Allele_2
GTATTG
>gi_58307318_gb_Contig5707|tro|tro11X|Allele_1
TCCACTACCTATAAGCTTA
>gi_58307318_gb_Contig5707|tro|tro11X|Allele_2
TCCACTACCTATAGGTTTA
>gi_58307318_gb_Contig5707|tro|tro2X|Allele_1
TCCACTACCTATAAGCTTA
>gi_58307318_gb_Contig5707|tro|tro2X|Allele_2
TCCACTACCTATAGGCTTT
>gi_58307318_gb_Contig5707|gal|gal3X|Allele_1
ACCACCACTCACAAATTGA
>gi_58307318_gb_Contig5707|gal|gal3X|Allele_2
ATCACTATTTGTAGATTGA
>gi_58307318_gb_Contig5707|gal|gal3XX|Allele_1
TCCACTACTCACAGACCGA
>gi_58307318_gb_Contig5707|gal|gal3XX|Allele_2
TCTATTATTTATAGGTTTT
>gi_58307318_gb_Contig5707|edu|edu47X|Allele_1
ACTACCACTTATAAGCCTT
>gi_58307318_gb_Contig5707|edu|edu47X|Allele_2
ACTTCTGCTTATAGGCCTT
>gi_58307318_gb_Contig5707|edu|edu24X|Allele_1
ACCACCACCTATAGGCCTT
>gi_58307318_gb_Contig5707|edu|edu24X|Allele_2
ACTACTACTTATGGGCTTT
>gi_58307609_gb_Contig2990|tro|tro11X|Allele_1
AGAATATG
>gi_58307609_gb_Contig2990|tro|tro11X|Allele_2
AGAATATG
>gi_58307609_gb_Contig2990|tro|tro2X|Allele_1
AGAATATG
>gi_58307609_gb_Contig2990|tro|tro2X|Allele_2
AGAATATG
>gi_58307609_gb_Contig2990|gal|gal3X|Allele_1
AGAGTATG
>gi_58307609_gb_Contig2990|gal|gal3X|Allele_2
AGGGTATG
>gi_58307609_gb_Contig2990|gal|gal3XX|Allele_1
AGAATAGA
>gi_58307609_gb_Contig2990|gal|gal3XX|Allele_2
GGGGTATG
>gi_58307609_gb_Contig2990|edu|edu47X|Allele_1
GAAATAGA
>gi_58307609_gb_Contig2990|edu|edu47X|Allele_2
GGAATGGA
>gi_58307609_gb_Contig2990|edu|edu24X|Allele_1
GGAACAGA
>gi_58307609_gb_Contig2990|edu|edu24X|Allele_2
GGAATAGA
>gi_58307708_gb_Contig122257|tro|tro11X|Allele_1
GCGGGGACCCGCCCATTCATCCCAC
>gi_58307708_gb_Contig122257|tro|tro11X|Allele_2
GCGGGGACTCGCCCATTCATCCCAC
>gi_58307708_gb_Contig122257|tro|tro2X|Allele_1
ACGGGGACCCGCCCATTCACCCCAC
>gi_58307708_gb_Contig122257|tro|tro2X|Allele_2
GCGGGGACCCGCCCATTCATCCCAC
>gi_58307708_gb_Contig122257|gal|gal3X|Allele_1
GTAGACGCCCGCTGACACTCCCCAC
>gi_58307708_gb_Contig122257|gal|gal3X|Allele_2
GTAGGCGCCCGCTGACACTCCCCAC
>gi_58307708_gb_Contig122257|gal|gal3XX|Allele_1
GTAGGCGCCCGCTCACACTCCCCAC
>gi_58307708_gb_Contig122257|gal|gal3XX|Allele_2
GTAGGCGCTCGCTGGCACTCCCCAC
>gi_58307708_gb_Contig122257|edu|edu47X|Allele_1
ACGGGGATCTATCCATTCACCTTGC
>gi_58307708_gb_Contig122257|edu|edu47X|Allele_2
GCGGGGATCTATCCATTCACTTTGC
>gi_58307708_gb_Contig122257|edu|edu24X|Allele_1
ACGGGCACCTATCCATTCACCCCAC
>gi_58307708_gb_Contig122257|edu|edu24X|Allele_2
GCGTGGATCTATCCATTTATCTTAT
>gi_58307884_gb_AJ625414|tro|tro11X|Allele_1
CC
>gi_58307884_gb_AJ625414|tro|tro11X|Allele_2
CC
>gi_58307884_gb_AJ625414|tro|tro2X|Allele_1
CC
>gi_58307884_gb_AJ625414|tro|tro2X|Allele_2
CC
>gi_58307884_gb_AJ625414|gal|gal3X|Allele_1
CC
>gi_58307884_gb_AJ625414|gal|gal3X|Allele_2
CG
>gi_58307884_gb_AJ625414|gal|gal3XX|Allele_1
CC
>gi_58307884_gb_AJ625414|gal|gal3XX|Allele_2
CC
>gi_58307884_gb_AJ625414|edu|edu47X|Allele_1
CC
>gi_58307884_gb_AJ625414|edu|edu47X|Allele_2
CC
>gi_58307884_gb_AJ625414|edu|edu24X|Allele_1
CC
>gi_58307884_gb_AJ625414|edu|edu24X|Allele_2
TC
>gi_58308239_gb_Contig282601|tro|tro11X|Allele_1
TGGATCACGTACCTGTC
>gi_58308239_gb_Contig282601|tro|tro11X|Allele_2
TGGGTTACGTACCTGTC
>gi_58308239_gb_Contig282601|tro|tro2X|Allele_1
TGGATCACGTACCTGTC
>gi_58308239_gb_Contig282601|tro|tro2X|Allele_2
TGGATCACGTACCTGTC
>gi_58308239_gb_Contig282601|gal|gal3X|Allele_1
CGGGACACGTACCTGTC
>gi_58308239_gb_Contig282601|gal|gal3X|Allele_2
TGGGACACGTACCTGTC
>gi_58308239_gb_Contig282601|gal|gal3XX|Allele_1
TGGGACACGTACCTATC
>gi_58308239_gb_Contig282601|gal|gal3XX|Allele_2
TGGGATACGTACCTGTC
>gi_58308239_gb_Contig282601|edu|edu47X|Allele_1
TAAATCATGAACCCGTA
>gi_58308239_gb_Contig282601|edu|edu47X|Allele_2
TAAATCATTTTTCTGTC
>gi_58308239_gb_Contig282601|edu|edu24X|Allele_1
TAAATCGTGTTCCCGAC
>gi_58308239_gb_Contig282601|edu|edu24X|Allele_2
TAAATCGTGTTCTCGTC
>gi_58308263_gb_AJ625793|tro|tro11X|Allele_1
CA
>gi_58308263_gb_AJ625793|tro|tro11X|Allele_2
CA
>gi_58308263_gb_AJ625793|tro|tro2X|Allele_1
CA
>gi_58308263_gb_AJ625793|tro|tro2X|Allele_2
CA
>gi_58308263_gb_AJ625793|gal|gal3X|Allele_1
CA
>gi_58308263_gb_AJ625793|gal|gal3X|Allele_2
TG
>gi_58308263_gb_AJ625793|gal|gal3XX|Allele_1
CA
>gi_58308263_gb_AJ625793|gal|gal3XX|Allele_2
CA
>gi_58308263_gb_AJ625793|edu|edu47X|Allele_1
TG
>gi_58308263_gb_AJ625793|edu|edu47X|Allele_2
TG
>gi_58308263_gb_AJ625793|edu|edu24X|Allele_1
TG
>gi_58308263_gb_AJ625793|edu|edu24X|Allele_2
TG
>gi_58308273_gb_Contig91575|tro|tro11X|Allele_1
TCTAA
>gi_58308273_gb_Contig91575|tro|tro11X|Allele_2
TCTAA
>gi_58308273_gb_Contig91575|tro|tro2X|Allele_1
TCTAA
>gi_58308273_gb_Contig91575|tro|tro2X|Allele_2
TCTAA
>gi_58308273_gb_Contig91575|gal|gal3X|Allele_1
ATTAA
>gi_58308273_gb_Contig91575|gal|gal3X|Allele_2
TTTAA
>gi_58308273_gb_Contig91575|gal|gal3XX|Allele_1
TCTAA
>gi_58308273_gb_Contig91575|gal|gal3XX|Allele_2
TTTCG
>gi_58308273_gb_Contig91575|edu|edu47X|Allele_1
TCTAG
>gi_58308273_gb_Contig91575|edu|edu47X|Allele_2
TCTAG
>gi_58308273_gb_Contig91575|edu|edu24X|Allele_1
TCGAG
>gi_58308273_gb_Contig91575|edu|edu24X|Allele_2
TTTCG
>gi_58308890_gb_AJ626420|tro|tro11X|Allele_1
GTTG
>gi_58308890_gb_AJ626420|tro|tro11X|Allele_2
GTTG
>gi_58308890_gb_AJ626420|tro|tro2X|Allele_1
GTTG
>gi_58308890_gb_AJ626420|tro|tro2X|Allele_2
GTTG
>gi_58308890_gb_AJ626420|gal|gal3X|Allele_1
ATCA
>gi_58308890_gb_AJ626420|gal|gal3X|Allele_2
GTTG
>gi_58308890_gb_AJ626420|gal|gal3XX|Allele_1
GTTG
>gi_58308890_gb_AJ626420|gal|gal3XX|Allele_2
GTTG
>gi_58308890_gb_AJ626420|edu|edu47X|Allele_1
GCCG
>gi_58308890_gb_AJ626420|edu|edu47X|Allele_2
GTTG
>gi_58308890_gb_AJ626420|edu|edu24X|Allele_1
GTTG
>gi_58308890_gb_AJ626420|edu|edu24X|Allele_2
GTTG
>gi_602767_dbj_D43794|tro|tro11X|Allele_1
CGA
>gi_602767_dbj_D43794|tro|tro11X|Allele_2
CGA
>gi_602767_dbj_D43794|tro|tro2X|Allele_1
CGA
>gi_602767_dbj_D43794|tro|tro2X|Allele_2
CGA
>gi_602767_dbj_D43794|gal|gal3X|Allele_1
CAA
>gi_602767_dbj_D43794|gal|gal3X|Allele_2
CGG
>gi_602767_dbj_D43794|gal|gal3XX|Allele_1
CGA
>gi_602767_dbj_D43794|gal|gal3XX|Allele_2
CGA
>gi_602767_dbj_D43794|edu|edu47X|Allele_1
CGA
>gi_602767_dbj_D43794|edu|edu47X|Allele_2
TGA
>gi_602767_dbj_D43794|edu|edu24X|Allele_1
CGA
>gi_602767_dbj_D43794|edu|edu24X|Allele_2
CGA
>gi_62005842_dbj_AB190909|tro|tro11X|Allele_1
GAAACCGCAATCACATGGACC
>gi_62005842_dbj_AB190909|tro|tro11X|Allele_2
GGTATTGTTGTCATATTGTCC
>gi_62005842_dbj_AB190909|tro|tro2X|Allele_1
CAAACCGCAATCACATGGACC
>gi_62005842_dbj_AB190909|tro|tro2X|Allele_2
GGTATTGTTGTCATATTGTCC
>gi_62005842_dbj_AB190909|gal|gal3X|Allele_1
GGTGCCACTGTTATGTTGACT
>gi_62005842_dbj_AB190909|gal|gal3X|Allele_2
GGTGCCACTGTTATGTTGATT
>gi_62005842_dbj_AB190909|gal|gal3XX|Allele_1
GATGCCACTGTTATGCTGACT
>gi_62005842_dbj_AB190909|gal|gal3XX|Allele_2
GGTGCCACTGTTATGTTTACT
>gi_62005842_dbj_AB190909|edu|edu47X|Allele_1
GGAATTGTAACCACATGGTCC
>gi_62005842_dbj_AB190909|edu|edu47X|Allele_2
GGAATTGTAATCACATTGTCC
>gi_62005842_dbj_AB190909|edu|edu24X|Allele_1
CGAATTGTAATCACATGGTCC
>gi_62005842_dbj_AB190909|edu|edu24X|Allele_2
GGAATTGTAATCTCATGGTCC
>gi_83777077_gb_DQ305041|tro|tro11X|Allele_1
CT
>gi_83777077_gb_DQ305041|tro|tro11X|Allele_2
TT
>gi_83777077_gb_DQ305041|tro|tro2X|Allele_1
TT
>gi_83777077_gb_DQ305041|tro|tro2X|Allele_2
TT
>gi_83777077_gb_DQ305041|gal|gal3X|Allele_1
TC
>gi_83777077_gb_DQ305041|gal|gal3X|Allele_2
TT
>gi_83777077_gb_DQ305041|gal|gal3XX|Allele_1
CT
>gi_83777077_gb_DQ305041|gal|gal3XX|Allele_2
TT
>gi_83777077_gb_DQ305041|edu|edu47X|Allele_1
TT
>gi_83777077_gb_DQ305041|edu|edu47X|Allele_2
TT
>gi_83777077_gb_DQ305041|edu|edu24X|Allele_1
TT
>gi_83777077_gb_DQ305041|edu|edu24X|Allele_2
TT
>gi_86451956_gb_DQ358105|tro|tro11X|Allele_1
AATTCCGCATATGCCACCTA
>gi_86451956_gb_DQ358105|tro|tro11X|Allele_2
AATTCCGCATTTGCCGCCTA
>gi_86451956_gb_DQ358105|tro|tro2X|Allele_1
AATTCCGCATATGCCACCTA
>gi_86451956_gb_DQ358105|tro|tro2X|Allele_2
AATTCCGCATTTGCCGCCTA
>gi_86451956_gb_DQ358105|gal|gal3X|Allele_1
AAATCCCCAATGATCATTCG
>gi_86451956_gb_DQ358105|gal|gal3X|Allele_2
AATTTCCCTATTGTCATTCG
>gi_86451956_gb_DQ358105|gal|gal3XX|Allele_1
AATTCCGCATTTGCCACCTA
>gi_86451956_gb_DQ358105|gal|gal3XX|Allele_2
GATTCCGCATTTGTCGCCTA
>gi_86451956_gb_DQ358105|edu|edu47X|Allele_1
AATTCCCCTAATATCATTCG
>gi_86451956_gb_DQ358105|edu|edu47X|Allele_2
AGTTCCCTTATTATTATTCG
>gi_86451956_gb_DQ358105|edu|edu24X|Allele_1
AATCCACCTATTATCATTTG
>gi_86451956_gb_DQ358105|edu|edu24X|Allele_2
AATTCCCCTATTATCATTTG
>gi_961463_dbj_D63778|tro|tro11X|Allele_1
ACA
>gi_961463_dbj_D63778|tro|tro11X|Allele_2
CCG
>gi_961463_dbj_D63778|tro|tro2X|Allele_1
CCG
>gi_961463_dbj_D63778|tro|tro2X|Allele_2
CCG
>gi_961463_dbj_D63778|gal|gal3X|Allele_1
ATG
>gi_961463_dbj_D63778|gal|gal3X|Allele_2
ATG
>gi_961463_dbj_D63778|gal|gal3XX|Allele_1
ATG
>gi_961463_dbj_D63778|gal|gal3XX|Allele_2
ATG
>gi_961463_dbj_D63778|edu|edu47X|Allele_1
ACG
>gi_961463_dbj_D63778|edu|edu47X|Allele_2
CCG
>gi_961463_dbj_D63778|edu|edu24X|Allele_1
CCA
>gi_961463_dbj_D63778|edu|edu24X|Allele_2
CCG
