# Supplementary material for: The divergence history of European blue mussel species reconstructed from Approximate Bayesian Computation: the effects of sequencing techniques and sampling strategies
Source: PeerJ. 2018 Jul 30;6:e5198. doi: 10.7717/peerj.5198 (PMC6071616; doi:10.7717/peerj.5198)
Supplement: Supplemental Information 5 — The “input_data2” folder should be placed in the “Supplementary_Methods” directory and pooled with the “input_data1” folder. They have been separated because of a maximal size issue when uploading to the PeerJ website. [file peerj-06-5198-s005.zip › Supplementary_Methods.input_data2/input_data/capture_n8/bpfile]

# gal edu 1e+05 2.763e-08
161 256 99 186 47 226 249 62 143 55 155 352 113 103 350 171 167 76 117 99 165 186 93 91 161 72 130 169 486 53 162 97 226 94 60 84 56 195 131 121 120 136 222 124 298 68 327 66 124 86 35 36 109 124 237 200 135 108 236 126 144 101 32 240 187 104 63 197 40 155 141 151 66 158 131 63 85 66 44 129 102 86 217 67 40 328 83 309 188 159 210 206 277 165 127 91 121 144 90 142 100 57 192 107 105 35 82 142 89 125 365 86 136 73 121 73 94 448 118 161 246 29 122 61 311 214 171 93 75 142 142 111 162 204 108 84 39 176 119 80 108 386 88 80 135 79 141 274 177 89 126 149 310 120 97 71 129 220 71 172 242 142 126 110 104 192 194 81 85 273 160 100 80 157 72 76 280 173 200 145 76 34 98 118 331 160 138 39 284 97 195 204 97 113 203 91 132 97 35 224 427 202 197 134 104 197 110 222 146 272 176 188 226 138 115 129 114 99 93 69 135 89 21 85 145 239 123 123 70 125 122 202 112 173 42 174 347 98 206 269 95 261 259 64 114 136 229 203 239 184 352 222 172 243 121 58 114 94 315 213 88 331 158 114 82 84 140 126 132 86 133 241 249 175 123 168 65 165 54 31 53 62 80 43 107 45 67 62 85 100 62 75 74 132 30 26 55 22 51 98 24 62 39 43 140 44 59 23 51 74 66 83 86 26 61 61 59 54 53 59 34 41 74 40 22 74 74 35 50 26 36 38 26 167 26 68 79 51 37 55 257 33 29 34 54 48 22 37 51 111 34 83 79 56 26 23 72 46 56 28 32 16 89 23 116 23 37 104 38 29 47 51 46 28 51 52 70 47 193 38 92 26 24 40 63 95 48 28 41 80 30 59 34 26 105 42 43 33 419 26 149 61 45 93 34 79 42 312 62 192 23 20 46 36 61 25 47 115 96 154 32 62 46 93 68 31 40 78 63 89 115 98 373 29 87 278 103 28 67 83 138 58 93 85 164 200 53 141 130 63 167 155 263 86 87 28 224 57 67 79 25 288 175 96 81 50 44 145 153 22 286 70 105 74 99 117 92 47 76 30 42 71 53 72 232 178 104 166 132 109 40 106 67 39 46 40 32 37 104 50 85 42 57 54 219 23 198 60 62 72 185 153
16 16 16 16 16 16 16 16 16 16 16 16 16 16 16 16 16 16 16 16 16 16 16 16 16 16 16 16 16 16 16 16 16 16 16 16 16 16 16 16 16 16 16 16 16 16 16 16 16 16 16 16 16 16 16 16 16 16 16 16 16 16 16 16 16 16 16 16 16 16 16 16 16 16 16 16 16 16 16 16 16 16 16 16 16 16 16 16 16 16 16 16 16 16 16 16 16 16 16 16 16 16 16 16 16 16 16 16 16 16 16 16 16 16 16 16 16 16 16 16 16 16 16 16 16 16 16 16 16 16 16 16 16 16 16 16 16 16 16 16 16 16 16 16 16 16 16 16 16 16 16 16 16 16 16 16 16 16 16 16 16 16 16 16 16 16 16 16 16 16 16 16 16 16 16 16 16 16 16 16 16 16 16 16 16 16 16 16 16 16 16 16 16 16 16 16 16 16 16 16 16 16 16 16 16 16 16 16 16 16 16 16 16 16 16 16 16 16 16 16 16 16 16 16 16 16 16 16 16 16 16 16 16 16 16 16 16 16 16 16 16 16 16 16 16 16 16 16 16 16 16 16 16 16 16 16 16 16 16 16 16 16 16 16 16 16 16 16 16 16 16 16 16 16 16 16 16 16 16 16 16 16 16 16 16 16 16 16 16 16 16 16 16 16 16 16 16 16 16 16 16 16 16 16 16 16 16 16 16 16 16 16 16 16 16 16 16 16 16 16 16 16 16 16 16 16 16 16 16 16 16 16 16 16 16 16 16 16 16 16 16 16 16 16 16 16 16 16 16 16 16 16 16 16 16 16 16 16 16 16 16 16 16 16 16 16 16 16 16 16 16 16 16 16 16 16 16 16 16 16 16 16 16 16 16 16 16 16 16 16 16 16 16 16 16 16 16 16 16 16 16 16 16 16 16 16 16 16 16 16 16 16 16 16 16 16 16 16 16 16 16 16 16 16 16 16 16 16 16 16 16 16 16 16 16 16 16 16 16 16 16 16 16 16 16 16 16 16 16 16 16 16 16 16 16 16 16 16 16 16 16 16 16 16 16 16 16 16 16 16 16 16 16 16 16 16 16 16 16 16 16 16 16 16 16 16 16 16 16 16 16 16 16 16 16 16 16 16 16 16 16 16 16 16 16 16 16 16 16 16 16 16
16 16 16 16 16 16 16 16 16 16 16 16 16 16 16 16 16 16 16 16 16 16 16 16 16 16 16 16 16 16 16 16 16 16 16 16 16 16 16 16 16 16 16 16 16 16 16 16 16 16 16 16 16 16 16 16 16 16 16 16 16 16 16 16 16 16 16 16 16 16 16 16 16 16 16 16 16 16 16 16 16 16 16 16 16 16 16 16 16 16 16 16 16 16 16 16 16 16 16 16 16 16 16 16 16 16 16 16 16 16 16 16 16 16 16 16 16 16 16 16 16 16 16 16 16 16 16 16 16 16 16 16 16 16 16 16 16 16 16 16 16 16 16 16 16 16 16 16 16 16 16 16 16 16 16 16 16 16 16 16 16 16 16 16 16 16 16 16 16 16 16 16 16 16 16 16 16 16 16 16 16 16 16 16 16 16 16 16 16 16 16 16 16 16 16 16 16 16 16 16 16 16 16 16 16 16 16 16 16 16 16 16 16 16 16 16 16 16 16 16 16 16 16 16 16 16 16 16 16 16 16 16 16 16 16 16 16 16 16 16 16 16 16 16 16 16 16 16 16 16 16 16 16 16 16 16 16 16 16 16 16 16 16 16 16 16 16 16 16 16 16 16 16 16 16 16 16 16 16 16 16 16 16 16 16 16 16 16 16 16 16 16 16 16 16 16 16 16 16 16 16 16 16 16 16 16 16 16 16 16 16 16 16 16 16 16 16 16 16 16 16 16 16 16 16 16 16 16 16 16 16 16 16 16 16 16 16 16 16 16 16 16 16 16 16 16 16 16 16 16 16 16 16 16 16 16 16 16 16 16 16 16 16 16 16 16 16 16 16 16 16 16 16 16 16 16 16 16 16 16 16 16 16 16 16 16 16 16 16 16 16 16 16 16 16 16 16 16 16 16 16 16 16 16 16 16 16 16 16 16 16 16 16 16 16 16 16 16 16 16 16 16 16 16 16 16 16 16 16 16 16 16 16 16 16 16 16 16 16 16 16 16 16 16 16 16 16 16 16 16 16 16 16 16 16 16 16 16 16 16 16 16 16 16 16 16 16 16 16 16 16 16 16 16 16 16 16 16 16 16 16 16 16 16 16 16 16 16 16 16 16 16 16 16 16 16 16 16 16 16 16 16 16 16 16 16 16 16 16 16 16 16
1.779372 2.829312 1.094148 2.055672 0.519444 2.497752 2.751948 0.685224 1.580436 0.60786 1.71306 3.890304 1.248876 1.138356 3.8682 1.889892 1.845684 0.839952 1.293084 1.094148 1.82358 2.055672 1.027836 1.005732 1.779372 0.795744 1.43676 1.867788 5.371272 0.585756 1.790424 1.072044 2.497752 1.038888 0.66312 0.928368 0.618912 2.15514 1.447812 1.337292 1.32624 1.503072 2.453544 1.370448 3.293496 0.751536 3.614004 0.729432 1.370448 0.950472 0.38682 0.397872 1.204668 1.370448 2.619324 2.2104 1.49202 1.193616 2.608272 1.392552 1.591488 1.116252 0.353664 2.65248 2.066724 1.149408 0.696276 2.177244 0.44208 1.71306 1.558332 1.668852 0.729432 1.746216 1.447812 0.696276 0.93942 0.729432 0.486288 1.425708 1.127304 0.950472 2.398284 0.740484 0.44208 3.625056 0.917316 3.415068 2.077776 1.757268 2.32092 2.276712 3.061404 1.82358 1.403604 1.005732 1.337292 1.591488 0.99468 1.569384 1.1052 0.629964 2.121984 1.182564 1.16046 0.38682 0.906264 1.569384 0.983628 1.3815 4.03398 0.950472 1.503072 0.806796 1.337292 0.806796 1.038888 4.951296 1.304136 1.779372 2.718792 0.320508 1.348344 0.674172 3.437172 2.365128 1.889892 1.027836 0.8289 1.569384 1.569384 1.226772 1.790424 2.254608 1.193616 0.928368 0.431028 1.945152 1.315188 0.88416 1.193616 4.266072 0.972576 0.88416 1.49202 0.873108 1.558332 3.028248 1.956204 0.983628 1.392552 1.646748 3.42612 1.32624 1.072044 0.784692 1.425708 2.43144 0.784692 1.900944 2.674584 1.569384 1.392552 1.21572 1.149408 2.121984 2.144088 0.895212 0.93942 3.017196 1.76832 1.1052 0.88416 1.735164 0.795744 0.839952 3.09456 1.911996 2.2104 1.60254 0.839952 0.375768 1.083096 1.304136 3.658212 1.76832 1.525176 0.431028 3.138768 1.072044 2.15514 2.254608 1.072044 1.248876 2.243556 1.005732 1.458864 1.072044 0.38682 2.475648 4.719204 2.232504 2.177244 1.480968 1.149408 2.177244 1.21572 2.453544 1.613592 3.006144 1.945152 2.077776 2.497752 1.525176 1.27098 1.425708 1.259928 1.094148 1.027836 0.762588 1.49202 0.983628 0.232092 0.93942 1.60254 2.641428 1.359396 1.359396 0.77364 1.3815 1.348344 2.232504 1.237824 1.911996 0.464184 1.923048 3.835044 1.083096 2.276712 2.972988 1.04994 2.884572 2.862468 0.707328 1.259928 1.503072 2.530908 2.243556 2.641428 2.033568 3.890304 2.453544 1.900944 2.685636 1.337292 0.641016 1.259928 1.038888 3.48138 2.354076 0.972576 3.658212 1.746216 1.259928 0.906264 0.928368 1.54728 1.392552 1.458864 0.950472 1.469916 2.663532 2.751948 1.9341 1.359396 1.856736 0.71838 1.82358 0.596808 0.342612 0.585756 0.685224 0.88416 0.475236 1.182564 0.49734 0.740484 0.685224 0.93942 1.1052 0.685224 0.8289 0.817848 1.458864 0.33156 0.287352 0.60786 0.243144 0.563652 1.083096 0.265248 0.685224 0.431028 0.475236 1.54728 0.486288 0.652068 0.254196 0.563652 0.817848 0.729432 0.917316 0.950472 0.287352 0.674172 0.674172 0.652068 0.596808 0.585756 0.652068 0.375768 0.453132 0.817848 0.44208 0.243144 0.817848 0.817848 0.38682 0.5526 0.287352 0.397872 0.419976 0.287352 1.845684 0.287352 0.751536 0.873108 0.563652 0.408924 0.60786 2.840364 0.364716 0.320508 0.375768 0.596808 0.530496 0.243144 0.408924 0.563652 1.226772 0.375768 0.917316 0.873108 0.618912 0.287352 0.254196 0.795744 0.508392 0.618912 0.309456 0.353664 0.176832 0.983628 0.254196 1.282032 0.254196 0.408924 1.149408 0.419976 0.320508 0.519444 0.563652 0.508392 0.309456 0.563652 0.574704 0.77364 0.519444 2.133036 0.419976 1.016784 0.287352 0.265248 0.44208 0.696276 1.04994 0.530496 0.309456 0.453132 0.88416 0.33156 0.652068 0.375768 0.287352 1.16046 0.464184 0.475236 0.364716 4.630788 0.287352 1.646748 0.674172 0.49734 1.027836 0.375768 0.873108 0.464184 3.448224 0.685224 2.121984 0.254196 0.22104 0.508392 0.397872 0.674172 0.2763 0.519444 1.27098 1.060992 1.702008 0.353664 0.685224 0.508392 1.027836 0.751536 0.342612 0.44208 0.862056 0.696276 0.983628 1.27098 1.083096 4.122396 0.320508 0.961524 3.072456 1.138356 0.309456 0.740484 0.917316 1.525176 0.641016 1.027836 0.93942 1.812528 2.2104 0.585756 1.558332 1.43676 0.696276 1.845684 1.71306 2.906676 0.950472 0.961524 0.309456 2.475648 0.629964 0.740484 0.873108 0.2763 3.182976 1.9341 1.060992 0.895212 0.5526 0.486288 1.60254 1.690956 0.243144 3.160872 0.77364 1.16046 0.817848 1.094148 1.293084 1.016784 0.519444 0.839952 0.33156 0.464184 0.784692 0.585756 0.795744 2.564064 1.967256 1.149408 1.834632 1.458864 1.204668 0.44208 1.171512 0.740484 0.431028 0.508392 0.44208 0.353664 0.408924 1.149408 0.5526 0.93942 0.464184 0.629964 0.596808 2.420388 0.254196 2.188296 0.66312 0.685224 0.795744 2.04462 1.690956
0.889686 1.414656 0.547074 1.027836 0.259722 1.248876 1.375974 0.342612 0.790218 0.30393 0.85653 1.945152 0.624438 0.569178 1.9341 0.944946 0.922842 0.419976 0.646542 0.547074 0.91179 1.027836 0.513918 0.502866 0.889686 0.397872 0.71838 0.933894 2.685636 0.292878 0.895212 0.536022 1.248876 0.519444 0.33156 0.464184 0.309456 1.07757 0.723906 0.668646 0.66312 0.751536 1.226772 0.685224 1.646748 0.375768 1.807002 0.364716 0.685224 0.475236 0.19341 0.198936 0.602334 0.685224 1.309662 1.1052 0.74601 0.596808 1.304136 0.696276 0.795744 0.558126 0.176832 1.32624 1.033362 0.574704 0.348138 1.088622 0.22104 0.85653 0.779166 0.834426 0.364716 0.873108 0.723906 0.348138 0.46971 0.364716 0.243144 0.712854 0.563652 0.475236 1.199142 0.370242 0.22104 1.812528 0.458658 1.707534 1.038888 0.878634 1.16046 1.138356 1.530702 0.91179 0.701802 0.502866 0.668646 0.795744 0.49734 0.784692 0.5526 0.314982 1.060992 0.591282 0.58023 0.19341 0.453132 0.784692 0.491814 0.69075 2.01699 0.475236 0.751536 0.403398 0.668646 0.403398 0.519444 2.475648 0.652068 0.889686 1.359396 0.160254 0.674172 0.337086 1.718586 1.182564 0.944946 0.513918 0.41445 0.784692 0.784692 0.613386 0.895212 1.127304 0.596808 0.464184 0.215514 0.972576 0.657594 0.44208 0.596808 2.133036 0.486288 0.44208 0.74601 0.436554 0.779166 1.514124 0.978102 0.491814 0.696276 0.823374 1.71306 0.66312 0.536022 0.392346 0.712854 1.21572 0.392346 0.950472 1.337292 0.784692 0.696276 0.60786 0.574704 1.060992 1.072044 0.447606 0.46971 1.508598 0.88416 0.5526 0.44208 0.867582 0.397872 0.419976 1.54728 0.955998 1.1052 0.80127 0.419976 0.187884 0.541548 0.652068 1.829106 0.88416 0.762588 0.215514 1.569384 0.536022 1.07757 1.127304 0.536022 0.624438 1.121778 0.502866 0.729432 0.536022 0.19341 1.237824 2.359602 1.116252 1.088622 0.740484 0.574704 1.088622 0.60786 1.226772 0.806796 1.503072 0.972576 1.038888 1.248876 0.762588 0.63549 0.712854 0.629964 0.547074 0.513918 0.381294 0.74601 0.491814 0.116046 0.46971 0.80127 1.320714 0.679698 0.679698 0.38682 0.69075 0.674172 1.116252 0.618912 0.955998 0.232092 0.961524 1.917522 0.541548 1.138356 1.486494 0.52497 1.442286 1.431234 0.353664 0.629964 0.751536 1.265454 1.121778 1.320714 1.016784 1.945152 1.226772 0.950472 1.342818 0.668646 0.320508 0.629964 0.519444 1.74069 1.177038 0.486288 1.829106 0.873108 0.629964 0.453132 0.464184 0.77364 0.696276 0.729432 0.475236 0.734958 1.331766 1.375974 0.96705 0.679698 0.928368 0.35919 0.91179 0.298404 0.171306 0.292878 0.342612 0.44208 0.237618 0.591282 0.24867 0.370242 0.342612 0.46971 0.5526 0.342612 0.41445 0.408924 0.729432 0.16578 0.143676 0.30393 0.121572 0.281826 0.541548 0.132624 0.342612 0.215514 0.237618 0.77364 0.243144 0.326034 0.127098 0.281826 0.408924 0.364716 0.458658 0.475236 0.143676 0.337086 0.337086 0.326034 0.298404 0.292878 0.326034 0.187884 0.226566 0.408924 0.22104 0.121572 0.408924 0.408924 0.19341 0.2763 0.143676 0.198936 0.209988 0.143676 0.922842 0.143676 0.375768 0.436554 0.281826 0.204462 0.30393 1.420182 0.182358 0.160254 0.187884 0.298404 0.265248 0.121572 0.204462 0.281826 0.613386 0.187884 0.458658 0.436554 0.309456 0.143676 0.127098 0.397872 0.254196 0.309456 0.154728 0.176832 0.088416 0.491814 0.127098 0.641016 0.127098 0.204462 0.574704 0.209988 0.160254 0.259722 0.281826 0.254196 0.154728 0.281826 0.287352 0.38682 0.259722 1.066518 0.209988 0.508392 0.143676 0.132624 0.22104 0.348138 0.52497 0.265248 0.154728 0.226566 0.44208 0.16578 0.326034 0.187884 0.143676 0.58023 0.232092 0.237618 0.182358 2.315394 0.143676 0.823374 0.337086 0.24867 0.513918 0.187884 0.436554 0.232092 1.724112 0.342612 1.060992 0.127098 0.11052 0.254196 0.198936 0.337086 0.13815 0.259722 0.63549 0.530496 0.851004 0.176832 0.342612 0.254196 0.513918 0.375768 0.171306 0.22104 0.431028 0.348138 0.491814 0.63549 0.541548 2.061198 0.160254 0.480762 1.536228 0.569178 0.154728 0.370242 0.458658 0.762588 0.320508 0.513918 0.46971 0.906264 1.1052 0.292878 0.779166 0.71838 0.348138 0.922842 0.85653 1.453338 0.475236 0.480762 0.154728 1.237824 0.314982 0.370242 0.436554 0.13815 1.591488 0.96705 0.530496 0.447606 0.2763 0.243144 0.80127 0.845478 0.121572 1.580436 0.38682 0.58023 0.408924 0.547074 0.646542 0.508392 0.259722 0.419976 0.16578 0.232092 0.392346 0.292878 0.397872 1.282032 0.983628 0.574704 0.917316 0.729432 0.602334 0.22104 0.585756 0.370242 0.215514 0.254196 0.22104 0.176832 0.204462 0.574704 0.2763 0.46971 0.232092 0.314982 0.298404 1.210194 0.127098 1.094148 0.33156 0.342612 0.397872 1.02231 0.845478
