# Supplementary material for: The divergence history of European blue mussel species reconstructed from Approximate Bayesian Computation: the effects of sequencing techniques and sampling strategies
Source: PeerJ. 2018 Jul 30;6:e5198. doi: 10.7717/peerj.5198 (PMC6071616; doi:10.7717/peerj.5198)
Supplement: Supplemental Information 5 — The “input_data2” folder should be placed in the “Supplementary_Methods” directory and pooled with the “input_data1” folder. They have been separated because of a maximal size issue when uploading to the PeerJ website. [file peerj-06-5198-s005.zip › Supplementary_Methods.input_data2/input_data/capture_n8/samples.csv]

tro10X	tro
tro11X	tro
tro16X	tro
tro2X	tro
tro4X	tro
tro7X	tro
tro8X	tro
tro9X	tro
gal2X	gal
gal3X	gal
gal7X	gal
gal8X	gal
gal11X	gal
gal24XX	gal
gal3XX	gal
gal9X	gal
edu14X	edu
edu37X	edu
edu40X	edu
edu47X	edu
edu24X	edu
edu25XX	edu
edu28X	edu
edu7X	edu
