# Supplementary material for: The divergence history of European blue mussel species reconstructed from Approximate Bayesian Computation: the effects of sequencing techniques and sampling strategies
Source: PeerJ. 2018 Jul 30;6:e5198. doi: 10.7717/peerj.5198 (PMC6071616; doi:10.7717/peerj.5198)
Supplement: Supplemental Information 5 — The “input_data2” folder should be placed in the “Supplementary_Methods” directory and pooled with the “input_data1” folder. They have been separated because of a maximal size issue when uploading to the PeerJ website. [file peerj-06-5198-s005.zip › Supplementary_Methods.input_data2/input_data/capture_n8/samples.original.csv]

tva10X	tro
tva11X	tro
tva16X	tro
tva2X	tro
tva4X	tro
tva7X	tro
tva8X	tro
tva9X	tro
med2X	gal
med3X	gal
med7X	gal
med8X	gal
gui11X	gal
gui24XX	gal
gui3XX	gal
gui9X	gal
nor14X	edu
nor37X	edu
nor40X	edu
nor47X	edu
gol24X	edu
gol25XX	edu
gol28X	edu
gol7X	edu
