# Supplementary material for: The divergence history of European blue mussel species reconstructed from Approximate Bayesian Computation: the effects of sequencing techniques and sampling strategies
Source: PeerJ. 2018 Jul 30;6:e5198. doi: 10.7717/peerj.5198 (PMC6071616; doi:10.7717/peerj.5198)
Supplement: Supplemental Information 5 — The “input_data2” folder should be placed in the “Supplementary_Methods” directory and pooled with the “input_data1” folder. They have been separated because of a maximal size issue when uploading to the PeerJ website. [file peerj-06-5198-s005.zip › Supplementary_Methods.input_data2/input_data/capture_n8/polySyn.fasta]

>Contig10081_GA36A|tro|tro10X|Allele_1
GATGTATTAACT
>Contig10081_GA36A|tro|tro10X|Allele_2
GATGTATTAACT
>Contig10081_GA36A|tro|tro11X|Allele_1
GATGTATTAACT
>Contig10081_GA36A|tro|tro11X|Allele_2
GATGTATTAACT
>Contig10081_GA36A|tro|tro16X|Allele_1
GATGTATTAACT
>Contig10081_GA36A|tro|tro16X|Allele_2
GATGTATTGACT
>Contig10081_GA36A|tro|tro2X|Allele_1
GATGTATTAACT
>Contig10081_GA36A|tro|tro2X|Allele_2
GATGTATTAACT
>Contig10081_GA36A|tro|tro4X|Allele_1
GATGTATTGACT
>Contig10081_GA36A|tro|tro4X|Allele_2
GATGTATTGACT
>Contig10081_GA36A|tro|tro7X|Allele_1
GATGTATTGACT
>Contig10081_GA36A|tro|tro7X|Allele_2
GATGTATTGACT
>Contig10081_GA36A|tro|tro8X|Allele_1
GATGTATTAACT
>Contig10081_GA36A|tro|tro8X|Allele_2
GATGTATTGACT
>Contig10081_GA36A|tro|tro9X|Allele_1
GATGTATTGACT
>Contig10081_GA36A|tro|tro9X|Allele_2
GATGTATTGACT
>Contig10081_GA36A|gal|gal2X|Allele_1
GCTGTATTGACC
>Contig10081_GA36A|gal|gal2X|Allele_2
GCTGTATTGACT
>Contig10081_GA36A|gal|gal3X|Allele_1
GCCGTATTGACT
>Contig10081_GA36A|gal|gal3X|Allele_2
GCTGTATTGACT
>Contig10081_GA36A|gal|gal7X|Allele_1
GCTGTATTGACT
>Contig10081_GA36A|gal|gal7X|Allele_2
GCTGTATTGACT
>Contig10081_GA36A|gal|gal8X|Allele_1
GCTGTATTGACT
>Contig10081_GA36A|gal|gal8X|Allele_2
GCTGTATTGACT
>Contig10081_GA36A|gal|gal11X|Allele_1
GCTGTATTGACT
>Contig10081_GA36A|gal|gal11X|Allele_2
GCTGTATTGTCT
>Contig10081_GA36A|gal|gal24XX|Allele_1
GCTGTATTGACT
>Contig10081_GA36A|gal|gal24XX|Allele_2
GCTGTATTGACT
>Contig10081_GA36A|gal|gal3XX|Allele_1
GCTGTATCGACT
>Contig10081_GA36A|gal|gal3XX|Allele_2
GCTGTATCGACT
>Contig10081_GA36A|gal|gal9X|Allele_1
ACTGTATCGACT
>Contig10081_GA36A|gal|gal9X|Allele_2
GCTGTGTTGACT
>Contig10081_GA36A|edu|edu14X|Allele_1
GCTGTATTGACT
>Contig10081_GA36A|edu|edu14X|Allele_2
GCTGTATTGACT
>Contig10081_GA36A|edu|edu37X|Allele_1
GCTGTATTGACT
>Contig10081_GA36A|edu|edu37X|Allele_2
GCTGTATTGACT
>Contig10081_GA36A|edu|edu40X|Allele_1
GCTGTATTGACT
>Contig10081_GA36A|edu|edu40X|Allele_2
GCTGTATTGATT
>Contig10081_GA36A|edu|edu47X|Allele_1
GCTGTACTAACT
>Contig10081_GA36A|edu|edu47X|Allele_2
GCTGTATTGACT
>Contig10081_GA36A|edu|edu24X|Allele_1
GCTGTATTGACT
>Contig10081_GA36A|edu|edu24X|Allele_2
GCTGTATTGACT
>Contig10081_GA36A|edu|edu25XX|Allele_1
GCTGTATTGACT
>Contig10081_GA36A|edu|edu25XX|Allele_2
GCTGTATTGACT
>Contig10081_GA36A|edu|edu28X|Allele_1
GACATATTGACT
>Contig10081_GA36A|edu|edu28X|Allele_2
GCTGTGTTGACT
>Contig10081_GA36A|edu|edu7X|Allele_1
GCTGCATTGACT
>Contig10081_GA36A|edu|edu7X|Allele_2
GCTGTATTGACT
>Contig101665_GA36B|tro|tro10X|Allele_1
CTAAAACTTGTACATACCTTGGTGTCTCTTGAAAT
>Contig101665_GA36B|tro|tro10X|Allele_2
CTAAAACTTGTACTTATCTTGGTGTTTCTTGAAGT
>Contig101665_GA36B|tro|tro11X|Allele_1
CCAAAACTTATACATACCTTGGTGTCTCTTGAAAT
>Contig101665_GA36B|tro|tro11X|Allele_2
TTAAAATTTGTACATACCTTGGTGTTTCTTGAAGT
>Contig101665_GA36B|tro|tro16X|Allele_1
CCAAAACTTAGACATACCTTGGTGTCTCTTGAAAT
>Contig101665_GA36B|tro|tro16X|Allele_2
CTAAAACTTGTACATACCTTGGTGTTTCTTGAAGT
>Contig101665_GA36B|tro|tro2X|Allele_1
CTAAAACTTGTACATACCTTAGTGTCTCTTGAAAT
>Contig101665_GA36B|tro|tro2X|Allele_2
CTAAAACTTGTATATTTCTTGGTGTTTCTTGAAGT
>Contig101665_GA36B|tro|tro4X|Allele_1
CCAAAACTTGTACATACCTTGGTGTCTCTTGAAAT
>Contig101665_GA36B|tro|tro4X|Allele_2
CTAAAATTTGTACATACCTTGGTGTTTCTTGAAGT
>Contig101665_GA36B|tro|tro7X|Allele_1
CCAAAACGTGTACATACCTTGGTGTCTCTTGAAAT
>Contig101665_GA36B|tro|tro7X|Allele_2
CTAAAGCTTGTACATATCTTGGTGTTTCTTGAAGT
>Contig101665_GA36B|tro|tro8X|Allele_1
CCAAAACTTGTACATACCTTGATGTCTCTTGAAAT
>Contig101665_GA36B|tro|tro8X|Allele_2
CTAAAATTTGTACATATCTTGGTGTTTCTTGAAGT
>Contig101665_GA36B|tro|tro9X|Allele_1
CCAAAACGTGGACATACCTTGGTGTCTCTTGAAAT
>Contig101665_GA36B|tro|tro9X|Allele_2
CTAAAGCTTGTACATACCTTGGTGTCTCTTGAAAT
>Contig101665_GA36B|gal|gal2X|Allele_1
CTAAAGCTTGTACATACCCTGATGTCCCTTGAAGT
>Contig101665_GA36B|gal|gal2X|Allele_2
CTAAAGCTTGTACATATCTTGATGTCCCTTGAAGT
>Contig101665_GA36B|gal|gal3X|Allele_1
CTAAAGCTTGTACATACCTTGATGTCCCTTAAAGT
>Contig101665_GA36B|gal|gal3X|Allele_2
CTAAAGCTTGTACATATCTTGATGTCCCTTGTAGT
>Contig101665_GA36B|gal|gal7X|Allele_1
CCAAAACTTGTACATACCCTGATGTCCCTTAAAGT
>Contig101665_GA36B|gal|gal7X|Allele_2
CTAGAGCTTGTACATATCTTGATGTCCCTTGTAGT
>Contig101665_GA36B|gal|gal8X|Allele_1
CTAAAGCTTGTACATACCTTGATGTCCCTTGAAGT
>Contig101665_GA36B|gal|gal8X|Allele_2
CTAAAGCTTGTACATATCTTGATGTCCCTTGAAGT
>Contig101665_GA36B|gal|gal11X|Allele_1
CCAAAACTTGTACATACCCTGATGTCCCTTGAAAT
>Contig101665_GA36B|gal|gal11X|Allele_2
CTAGAGCTTGTATATACCTTGGTGTCTCTTGAAGT
>Contig101665_GA36B|gal|gal24XX|Allele_1
CCAGAACTTGTACATACCCTGATGTCCCTTGAAGT
>Contig101665_GA36B|gal|gal24XX|Allele_2
CCAGAACTTGTACATACCCTGATGTCCCTTGAAGT
>Contig101665_GA36B|gal|gal3XX|Allele_1
CCAGAACTTGTACATACCCTGATGTCCCTTGAAGT
>Contig101665_GA36B|gal|gal3XX|Allele_2
CCAGGACTTGTACATACCCTGATGTCCCTTGAAGT
>Contig101665_GA36B|gal|gal9X|Allele_1
CCAGAACTTGTACATACCCGGATGTCCCTTAAAGT
>Contig101665_GA36B|gal|gal9X|Allele_2
CCAGAACTTGTACATACTCTGGTGTCCCTTGAAGT
>Contig101665_GA36B|edu|edu14X|Allele_1
CCAAAACTTGGACATACCTTGATGTCTCTTGAAAC
>Contig101665_GA36B|edu|edu14X|Allele_2
CTGAAATTTGTACATACCTTGGTGTCTCTTGAAAT
>Contig101665_GA36B|edu|edu37X|Allele_1
CCAAAATTTGGACATACCTTGGTGCCTCTCGAAAT
>Contig101665_GA36B|edu|edu37X|Allele_2
CCGAAATTTGGACATACCTTGGTGTTTCTTGAAAT
>Contig101665_GA36B|edu|edu40X|Allele_1
CCAAAATTTGGACATACCTTGGGATCTCTTGAAAT
>Contig101665_GA36B|edu|edu40X|Allele_2
CCAAAATTTGTACATACCTTGGTGTCTTTTGAAAT
>Contig101665_GA36B|edu|edu47X|Allele_1
CCAAAATTTGGACATACCTTAGTATCTCTTGAAAT
>Contig101665_GA36B|edu|edu47X|Allele_2
CCAAAATTTGGGCATTTCTTGGTGTCTTTTGAAAT
>Contig101665_GA36B|edu|edu24X|Allele_1
CCAAAATTTAGACATACCTTGGTGTCTCCTGAAAT
>Contig101665_GA36B|edu|edu24X|Allele_2
TCAAAATTTGTATTTATCTTGGTGTCTCTTGAAAT
>Contig101665_GA36B|edu|edu25XX|Allele_1
CCAAAACGTGTACATACCTTGGTGTCTCTTGAAAT
>Contig101665_GA36B|edu|edu25XX|Allele_2
CCGAAGTTTGTACATACCTTGGTGTCTCTTGATGT
>Contig101665_GA36B|edu|edu28X|Allele_1
CCAAAACGCATACACACCTTGGTGTCTCTTGAAAT
>Contig101665_GA36B|edu|edu28X|Allele_2
TCAAAGCTTATACTTATCTTGGTGTCTCTTGAAAT
>Contig101665_GA36B|edu|edu7X|Allele_1
CCAAAATTTATACATACCTTGGTGTCTCTTGAAAT
>Contig101665_GA36B|edu|edu7X|Allele_2
CCAAAATTTGTACTTATCTTGGTGTCTCTTGAAGT
>Contig103583_GA36B|tro|tro10X|Allele_1
AATTA
>Contig103583_GA36B|tro|tro10X|Allele_2
AATTA
>Contig103583_GA36B|tro|tro11X|Allele_1
AATTA
>Contig103583_GA36B|tro|tro11X|Allele_2
AATTA
>Contig103583_GA36B|tro|tro16X|Allele_1
AATTA
>Contig103583_GA36B|tro|tro16X|Allele_2
AATTA
>Contig103583_GA36B|tro|tro2X|Allele_1
AATTA
>Contig103583_GA36B|tro|tro2X|Allele_2
AATTA
>Contig103583_GA36B|tro|tro4X|Allele_1
AATTA
>Contig103583_GA36B|tro|tro4X|Allele_2
AATTA
>Contig103583_GA36B|tro|tro7X|Allele_1
AATTA
>Contig103583_GA36B|tro|tro7X|Allele_2
AATTA
>Contig103583_GA36B|tro|tro8X|Allele_1
AATTA
>Contig103583_GA36B|tro|tro8X|Allele_2
AATTA
>Contig103583_GA36B|tro|tro9X|Allele_1
AATTA
>Contig103583_GA36B|tro|tro9X|Allele_2
AATTA
>Contig103583_GA36B|gal|gal2X|Allele_1
AAATA
>Contig103583_GA36B|gal|gal2X|Allele_2
AATTA
>Contig103583_GA36B|gal|gal3X|Allele_1
AATTA
>Contig103583_GA36B|gal|gal3X|Allele_2
AATTA
>Contig103583_GA36B|gal|gal7X|Allele_1
AATTA
>Contig103583_GA36B|gal|gal7X|Allele_2
GATTA
>Contig103583_GA36B|gal|gal8X|Allele_1
AAATA
>Contig103583_GA36B|gal|gal8X|Allele_2
AATTA
>Contig103583_GA36B|gal|gal11X|Allele_1
AATTA
>Contig103583_GA36B|gal|gal11X|Allele_2
AATTA
>Contig103583_GA36B|gal|gal24XX|Allele_1
AATTA
>Contig103583_GA36B|gal|gal24XX|Allele_2
AATTA
>Contig103583_GA36B|gal|gal3XX|Allele_1
AATTA
>Contig103583_GA36B|gal|gal3XX|Allele_2
AATTA
>Contig103583_GA36B|gal|gal9X|Allele_1
AATTA
>Contig103583_GA36B|gal|gal9X|Allele_2
AATTA
>Contig103583_GA36B|edu|edu14X|Allele_1
AATTA
>Contig103583_GA36B|edu|edu14X|Allele_2
AATTA
>Contig103583_GA36B|edu|edu37X|Allele_1
AATCA
>Contig103583_GA36B|edu|edu37X|Allele_2
AATTA
>Contig103583_GA36B|edu|edu40X|Allele_1
AATTA
>Contig103583_GA36B|edu|edu40X|Allele_2
AATTA
>Contig103583_GA36B|edu|edu47X|Allele_1
AATTA
>Contig103583_GA36B|edu|edu47X|Allele_2
AATTA
>Contig103583_GA36B|edu|edu24X|Allele_1
AATTA
>Contig103583_GA36B|edu|edu24X|Allele_2
AATTA
>Contig103583_GA36B|edu|edu25XX|Allele_1
AATTA
>Contig103583_GA36B|edu|edu25XX|Allele_2
ACTTG
>Contig103583_GA36B|edu|edu28X|Allele_1
AATCA
>Contig103583_GA36B|edu|edu28X|Allele_2
AATTA
>Contig103583_GA36B|edu|edu7X|Allele_1
AATTA
>Contig103583_GA36B|edu|edu7X|Allele_2
AATTA
>Contig10366_GA36G|tro|tro10X|Allele_1
ACCCACACTCCGGACG
>Contig10366_GA36G|tro|tro10X|Allele_2
ACCCACACTCCGGACG
>Contig10366_GA36G|tro|tro11X|Allele_1
ACCCACACTCCGGACG
>Contig10366_GA36G|tro|tro11X|Allele_2
ACCCACACTCCGGACG
>Contig10366_GA36G|tro|tro16X|Allele_1
ACCCACACTCCGGACA
>Contig10366_GA36G|tro|tro16X|Allele_2
ACCCACACTCCGGACG
>Contig10366_GA36G|tro|tro2X|Allele_1
ACCCACACTCCGGACG
>Contig10366_GA36G|tro|tro2X|Allele_2
ACCCACACTCCGGACG
>Contig10366_GA36G|tro|tro4X|Allele_1
ACCCACACTCCGGACG
>Contig10366_GA36G|tro|tro4X|Allele_2
ACCCACACTCCGGACG
>Contig10366_GA36G|tro|tro7X|Allele_1
ACCCACACTCCGGACA
>Contig10366_GA36G|tro|tro7X|Allele_2
GTCCGCATTCCGGACG
>Contig10366_GA36G|tro|tro8X|Allele_1
ACCCACACTCCGGACG
>Contig10366_GA36G|tro|tro8X|Allele_2
ACCCACACTCCGGACG
>Contig10366_GA36G|tro|tro9X|Allele_1
ACCCACACTCCGGACA
>Contig10366_GA36G|tro|tro9X|Allele_2
ACCCACACTCCGGACG
>Contig10366_GA36G|gal|gal2X|Allele_1
ACCCGCACTCCGCACA
>Contig10366_GA36G|gal|gal2X|Allele_2
GTCCGCGTTCCGGACA
>Contig10366_GA36G|gal|gal3X|Allele_1
GTCCGCACTCCGCACA
>Contig10366_GA36G|gal|gal3X|Allele_2
GTCCGCACTCCGCACA
>Contig10366_GA36G|gal|gal7X|Allele_1
GTCCGCACTCCGCACA
>Contig10366_GA36G|gal|gal7X|Allele_2
GTCCGCACTTCGCACA
>Contig10366_GA36G|gal|gal8X|Allele_1
GTCCGCACTCCGCACA
>Contig10366_GA36G|gal|gal8X|Allele_2
GTCCGCATTCCGGACG
>Contig10366_GA36G|gal|gal11X|Allele_1
ACCCACACTCCGCACA
>Contig10366_GA36G|gal|gal11X|Allele_2
ACCCGCATTCCGGACA
>Contig10366_GA36G|gal|gal24XX|Allele_1
ACCCACACTCCGCACA
>Contig10366_GA36G|gal|gal24XX|Allele_2
GTCGGCGTTCCGGACA
>Contig10366_GA36G|gal|gal3XX|Allele_1
ACCCACACTCCACACA
>Contig10366_GA36G|gal|gal3XX|Allele_2
ACCCACACTCCGCACA
>Contig10366_GA36G|gal|gal9X|Allele_1
ACCCACACTCCGCACA
>Contig10366_GA36G|gal|gal9X|Allele_2
ACCCACACTCCGCACA
>Contig10366_GA36G|edu|edu14X|Allele_1
GTCCGCATTCCGGACA
>Contig10366_GA36G|edu|edu14X|Allele_2
GTTCGCATTCTGGACA
>Contig10366_GA36G|edu|edu37X|Allele_1
GTCCGCATTCCGGACA
>Contig10366_GA36G|edu|edu37X|Allele_2
GTTCGCATTCCGGACA
>Contig10366_GA36G|edu|edu40X|Allele_1
GTCCGCACTCCGGACA
>Contig10366_GA36G|edu|edu40X|Allele_2
GTCCGCATTCCGGACA
>Contig10366_GA36G|edu|edu47X|Allele_1
GTCCGCATTCCGGACA
>Contig10366_GA36G|edu|edu47X|Allele_2
GTTCGCATTCCGGACA
>Contig10366_GA36G|edu|edu24X|Allele_1
GTCCGCATTCCGGACA
>Contig10366_GA36G|edu|edu24X|Allele_2
GTCCGCATTCCGGACA
>Contig10366_GA36G|edu|edu25XX|Allele_1
GTCCGCATTCCGGACA
>Contig10366_GA36G|edu|edu25XX|Allele_2
GTCCGCATTCCGGGGA
>Contig10366_GA36G|edu|edu28X|Allele_1
GTCCGCATCCCGGACA
>Contig10366_GA36G|edu|edu28X|Allele_2
GTCCGTATTCCGGACA
>Contig10366_GA36G|edu|edu7X|Allele_1
GTCCGCATTCCGGACA
>Contig10366_GA36G|edu|edu7X|Allele_2
GTCCGCATTCCGGACA
>Contig10805_GA36B|tro|tro10X|Allele_1
TTATATTTTTTG
>Contig10805_GA36B|tro|tro10X|Allele_2
TTGTATTTTTTG
>Contig10805_GA36B|tro|tro11X|Allele_1
TTATATTTTTTG
>Contig10805_GA36B|tro|tro11X|Allele_2
TTGTATTTTTTG
>Contig10805_GA36B|tro|tro16X|Allele_1
TTATATTTTTTG
>Contig10805_GA36B|tro|tro16X|Allele_2
TTGTATTTTTTG
>Contig10805_GA36B|tro|tro2X|Allele_1
TTATACTTCTTG
>Contig10805_GA36B|tro|tro2X|Allele_2
TTGTATTTTTTG
>Contig10805_GA36B|tro|tro4X|Allele_1
TTATATTTTTTG
>Contig10805_GA36B|tro|tro4X|Allele_2
TTGTATTTTTTG
>Contig10805_GA36B|tro|tro7X|Allele_1
TTGTACTTTTTG
>Contig10805_GA36B|tro|tro7X|Allele_2
TTGTATTTTTTG
>Contig10805_GA36B|tro|tro8X|Allele_1
TTATACTTTTTG
>Contig10805_GA36B|tro|tro8X|Allele_2
TTGTATTTTTTG
>Contig10805_GA36B|tro|tro9X|Allele_1
TTATACTCTTTG
>Contig10805_GA36B|tro|tro9X|Allele_2
TTATATTTTTTG
>Contig10805_GA36B|gal|gal2X|Allele_1
TTATACACCTTG
>Contig10805_GA36B|gal|gal2X|Allele_2
TTGTACTTTTTG
>Contig10805_GA36B|gal|gal3X|Allele_1
TTGTACTTTCTG
>Contig10805_GA36B|gal|gal3X|Allele_2
TTGTACTTTTTG
>Contig10805_GA36B|gal|gal7X|Allele_1
TCAAACTCTTTA
>Contig10805_GA36B|gal|gal7X|Allele_2
TTAAACTTTTTG
>Contig10805_GA36B|gal|gal8X|Allele_1
TTAAACTTTTAA
>Contig10805_GA36B|gal|gal8X|Allele_2
TTGTACTTTTTA
>Contig10805_GA36B|gal|gal11X|Allele_1
TTATACACTTTG
>Contig10805_GA36B|gal|gal11X|Allele_2
TTGTACTCTTTG
>Contig10805_GA36B|gal|gal24XX|Allele_1
TTGTACTTCTTG
>Contig10805_GA36B|gal|gal24XX|Allele_2
TTGTATTTTTTG
>Contig10805_GA36B|gal|gal3XX|Allele_1
TTGTACATCTTG
>Contig10805_GA36B|gal|gal3XX|Allele_2
TTGTACTTTTTG
>Contig10805_GA36B|gal|gal9X|Allele_1
TTGTACTTTTTG
>Contig10805_GA36B|gal|gal9X|Allele_2
TTGTACTTTTTG
>Contig10805_GA36B|edu|edu14X|Allele_1
TTGTACTTTTTG
>Contig10805_GA36B|edu|edu14X|Allele_2
TTGTATTTTTTG
>Contig10805_GA36B|edu|edu37X|Allele_1
TTGTACTTTTTG
>Contig10805_GA36B|edu|edu37X|Allele_2
TTGTACTTTTTG
>Contig10805_GA36B|edu|edu40X|Allele_1
TTATACTTTTAG
>Contig10805_GA36B|edu|edu40X|Allele_2
TTGTACTTTTTG
>Contig10805_GA36B|edu|edu47X|Allele_1
TTGTACTCTTTG
>Contig10805_GA36B|edu|edu47X|Allele_2
TTGTATTTTTTG
>Contig10805_GA36B|edu|edu24X|Allele_1
ATGTACTTTTTG
>Contig10805_GA36B|edu|edu24X|Allele_2
TTGTCCTTTTTG
>Contig10805_GA36B|edu|edu25XX|Allele_1
TTGTACTTCTTG
>Contig10805_GA36B|edu|edu25XX|Allele_2
TTGTACTTTTTG
>Contig10805_GA36B|edu|edu28X|Allele_1
TTGTACTTTTTG
>Contig10805_GA36B|edu|edu28X|Allele_2
TTGTATTTTTTG
>Contig10805_GA36B|edu|edu7X|Allele_1
TTATACTTTTTG
>Contig10805_GA36B|edu|edu7X|Allele_2
TTATATTTTTTG
>Contig109326_GA36A|tro|tro10X|Allele_1
TGACG
>Contig109326_GA36A|tro|tro10X|Allele_2
TGACG
>Contig109326_GA36A|tro|tro11X|Allele_1
CGACG
>Contig109326_GA36A|tro|tro11X|Allele_2
CGACG
>Contig109326_GA36A|tro|tro16X|Allele_1
TGACG
>Contig109326_GA36A|tro|tro16X|Allele_2
TGACG
>Contig109326_GA36A|tro|tro2X|Allele_1
CGACG
>Contig109326_GA36A|tro|tro2X|Allele_2
TGACG
>Contig109326_GA36A|tro|tro4X|Allele_1
CGACG
>Contig109326_GA36A|tro|tro4X|Allele_2
TGACG
>Contig109326_GA36A|tro|tro7X|Allele_1
CGACG
>Contig109326_GA36A|tro|tro7X|Allele_2
TGACG
>Contig109326_GA36A|tro|tro8X|Allele_1
TGACG
>Contig109326_GA36A|tro|tro8X|Allele_2
TGACG
>Contig109326_GA36A|tro|tro9X|Allele_1
TGACG
>Contig109326_GA36A|tro|tro9X|Allele_2
TGACG
>Contig109326_GA36A|gal|gal2X|Allele_1
CGACG
>Contig109326_GA36A|gal|gal2X|Allele_2
CGACG
>Contig109326_GA36A|gal|gal3X|Allele_1
CGACG
>Contig109326_GA36A|gal|gal3X|Allele_2
CGACG
>Contig109326_GA36A|gal|gal7X|Allele_1
CGACG
>Contig109326_GA36A|gal|gal7X|Allele_2
CGACG
>Contig109326_GA36A|gal|gal8X|Allele_1
CGACG
>Contig109326_GA36A|gal|gal8X|Allele_2
CGACG
>Contig109326_GA36A|gal|gal11X|Allele_1
CGACG
>Contig109326_GA36A|gal|gal11X|Allele_2
CGTTG
>Contig109326_GA36A|gal|gal24XX|Allele_1
CGACA
>Contig109326_GA36A|gal|gal24XX|Allele_2
CGACG
>Contig109326_GA36A|gal|gal3XX|Allele_1
CGACG
>Contig109326_GA36A|gal|gal3XX|Allele_2
CGACG
>Contig109326_GA36A|gal|gal9X|Allele_1
CGACG
>Contig109326_GA36A|gal|gal9X|Allele_2
CGACG
>Contig109326_GA36A|edu|edu14X|Allele_1
CGACG
>Contig109326_GA36A|edu|edu14X|Allele_2
TGACG
>Contig109326_GA36A|edu|edu37X|Allele_1
CGACG
>Contig109326_GA36A|edu|edu37X|Allele_2
CGACG
>Contig109326_GA36A|edu|edu40X|Allele_1
CGACG
>Contig109326_GA36A|edu|edu40X|Allele_2
CGACG
>Contig109326_GA36A|edu|edu47X|Allele_1
CGACG
>Contig109326_GA36A|edu|edu47X|Allele_2
CGACG
>Contig109326_GA36A|edu|edu24X|Allele_1
CGACG
>Contig109326_GA36A|edu|edu24X|Allele_2
CGACG
>Contig109326_GA36A|edu|edu25XX|Allele_1
CGACG
>Contig109326_GA36A|edu|edu25XX|Allele_2
CGACG
>Contig109326_GA36A|edu|edu28X|Allele_1
CGACG
>Contig109326_GA36A|edu|edu28X|Allele_2
CGACG
>Contig109326_GA36A|edu|edu7X|Allele_1
CAACG
>Contig109326_GA36A|edu|edu7X|Allele_2
CGACG
>Contig110631_GA36B|tro|tro10X|Allele_1
ATACGTGTTTTGAGCAA
>Contig110631_GA36B|tro|tro10X|Allele_2
ATACGTGTTTTGAGCAA
>Contig110631_GA36B|tro|tro11X|Allele_1
ATACACGCTTTGAGCAA
>Contig110631_GA36B|tro|tro11X|Allele_2
GTGTGTGTTTTTAGCAA
>Contig110631_GA36B|tro|tro16X|Allele_1
ATACACGCTTTGAGCAA
>Contig110631_GA36B|tro|tro16X|Allele_2
GTGTGTGTTTTTAGCAA
>Contig110631_GA36B|tro|tro2X|Allele_1
AAACACGCTTTGAGCAA
>Contig110631_GA36B|tro|tro2X|Allele_2
ATGTGTGTTTTGAGCAA
>Contig110631_GA36B|tro|tro4X|Allele_1
ATACGTGTTTTGAGCAA
>Contig110631_GA36B|tro|tro4X|Allele_2
ATACGTGTTTTGAGCAA
>Contig110631_GA36B|tro|tro7X|Allele_1
ATACGTGTTTTGAGCAA
>Contig110631_GA36B|tro|tro7X|Allele_2
ATACGTGTTTTGAGCAA
>Contig110631_GA36B|tro|tro8X|Allele_1
ATACGTGTTTTGAGCAA
>Contig110631_GA36B|tro|tro8X|Allele_2
ATACGTGTTTTGAGCAA
>Contig110631_GA36B|tro|tro9X|Allele_1
ATACGTGTTTTGAGCAA
>Contig110631_GA36B|tro|tro9X|Allele_2
ATACGTGTTTTGAGCAA
>Contig110631_GA36B|gal|gal2X|Allele_1
GTGTGTGCTCCTAGCAA
>Contig110631_GA36B|gal|gal2X|Allele_2
GTGTGTGCTTCTAGCCA
>Contig110631_GA36B|gal|gal3X|Allele_1
ATGTGTGCTCCTAGCAA
>Contig110631_GA36B|gal|gal3X|Allele_2
GTGTGTGCTCCTAGCCA
>Contig110631_GA36B|gal|gal7X|Allele_1
GTGTGTGCTCCTAGCCA
>Contig110631_GA36B|gal|gal7X|Allele_2
GTGTGTGCTCCTAGCCA
>Contig110631_GA36B|gal|gal8X|Allele_1
GTGTGTGCTCCTAGCCA
>Contig110631_GA36B|gal|gal8X|Allele_2
GTGTGTGCTCCTAGCCA
>Contig110631_GA36B|gal|gal11X|Allele_1
GTGTACGCTTCTAGAAA
>Contig110631_GA36B|gal|gal11X|Allele_2
GTGTACGCTTTTAGCAA
>Contig110631_GA36B|gal|gal24XX|Allele_1
ATGTGTGCTCCTAGCCA
>Contig110631_GA36B|gal|gal24XX|Allele_2
GTGTGTGCTCCTAGCCT
>Contig110631_GA36B|gal|gal3XX|Allele_1
AAGTACGCTCCTAGCAA
>Contig110631_GA36B|gal|gal3XX|Allele_2
GTGTGTGCTTTTAGCCA
>Contig110631_GA36B|gal|gal9X|Allele_1
GTGTGTGCTCCTAGCCA
>Contig110631_GA36B|gal|gal9X|Allele_2
GTGTGTGCTCCTAGCCA
>Contig110631_GA36B|edu|edu14X|Allele_1
ATGTACACACCTAGCAA
>Contig110631_GA36B|edu|edu14X|Allele_2
GTGTATGCTTTTAGCAA
>Contig110631_GA36B|edu|edu37X|Allele_1
ATACATGCTCCGAGAAA
>Contig110631_GA36B|edu|edu37X|Allele_2
GTGTGTGTTTTTAGCAA
>Contig110631_GA36B|edu|edu40X|Allele_1
ATGTACGCACCTAGCAA
>Contig110631_GA36B|edu|edu40X|Allele_2
GTGTATGCTTTTAGCAA
>Contig110631_GA36B|edu|edu47X|Allele_1
GTGTACGCTTTTAGCAA
>Contig110631_GA36B|edu|edu47X|Allele_2
GTGTATGCTTTTAGCAA
>Contig110631_GA36B|edu|edu24X|Allele_1
GTGTACGCACCTAAAAA
>Contig110631_GA36B|edu|edu24X|Allele_2
GTGTATGCTTTTCGCAA
>Contig110631_GA36B|edu|edu25XX|Allele_1
GTGTACGCTTTTAGCAA
>Contig110631_GA36B|edu|edu25XX|Allele_2
GTGTATGCTTTTAGCAA
>Contig110631_GA36B|edu|edu28X|Allele_1
GTGTACGCTTTTAGCAA
>Contig110631_GA36B|edu|edu28X|Allele_2
GTGTACGCTTTTAGCAA
>Contig110631_GA36B|edu|edu7X|Allele_1
AAGTACGCTTTTAGCAA
>Contig110631_GA36B|edu|edu7X|Allele_2
GTGTACGCTTTTAGCAA
>Contig11242_GA36H|tro|tro10X|Allele_1
CCTATCAAGGATC
>Contig11242_GA36H|tro|tro10X|Allele_2
CCTGTCAAGGATC
>Contig11242_GA36H|tro|tro11X|Allele_1
CCTATCAAGGATC
>Contig11242_GA36H|tro|tro11X|Allele_2
TCTATCAAGGATC
>Contig11242_GA36H|tro|tro16X|Allele_1
CCTATCAAGGATC
>Contig11242_GA36H|tro|tro16X|Allele_2
TCTGTCAAGGATC
>Contig11242_GA36H|tro|tro2X|Allele_1
TCTATCAAGGATC
>Contig11242_GA36H|tro|tro2X|Allele_2
TCTGTCAAGGATC
>Contig11242_GA36H|tro|tro4X|Allele_1
TCTGTCAAGGATC
>Contig11242_GA36H|tro|tro4X|Allele_2
TCTGTCAAGGATC
>Contig11242_GA36H|tro|tro7X|Allele_1
CCTGTCAAGGATC
>Contig11242_GA36H|tro|tro7X|Allele_2
TCTGTCAAGGATC
>Contig11242_GA36H|tro|tro8X|Allele_1
TCTATCAAGGATC
>Contig11242_GA36H|tro|tro8X|Allele_2
TCTATCAAGGATC
>Contig11242_GA36H|tro|tro9X|Allele_1
CCTGTCAAGGATC
>Contig11242_GA36H|tro|tro9X|Allele_2
CCTGTCAAGGATC
>Contig11242_GA36H|gal|gal2X|Allele_1
TCTATCAAGGATC
>Contig11242_GA36H|gal|gal2X|Allele_2
TCTATCAAGGATC
>Contig11242_GA36H|gal|gal3X|Allele_1
TCTATCAAGGATC
>Contig11242_GA36H|gal|gal3X|Allele_2
TCTATCAAGGATC
>Contig11242_GA36H|gal|gal7X|Allele_1
TCTATCAAGGATC
>Contig11242_GA36H|gal|gal7X|Allele_2
TCTATCAAGGATC
>Contig11242_GA36H|gal|gal8X|Allele_1
TCTATCAAGGATC
>Contig11242_GA36H|gal|gal8X|Allele_2
TCTATCAAGGATC
>Contig11242_GA36H|gal|gal11X|Allele_1
TCTATCAAAGATC
>Contig11242_GA36H|gal|gal11X|Allele_2
TCTATCAAGGATC
>Contig11242_GA36H|gal|gal24XX|Allele_1
TCTATCAAGGATC
>Contig11242_GA36H|gal|gal24XX|Allele_2
TCTATCAAGGATC
>Contig11242_GA36H|gal|gal3XX|Allele_1
CCTACCAAGGATC
>Contig11242_GA36H|gal|gal3XX|Allele_2
TCTGTTAAGGATC
>Contig11242_GA36H|gal|gal9X|Allele_1
TCTATCAAGAATC
>Contig11242_GA36H|gal|gal9X|Allele_2
TCTATCAAGGATC
>Contig11242_GA36H|edu|edu14X|Allele_1
TCCATCAAGGATC
>Contig11242_GA36H|edu|edu14X|Allele_2
TCTATCAAGGATC
>Contig11242_GA36H|edu|edu37X|Allele_1
CCTACCAAGAATC
>Contig11242_GA36H|edu|edu37X|Allele_2
TCTGTTAAGGATC
>Contig11242_GA36H|edu|edu40X|Allele_1
TCTATCAAGGATC
>Contig11242_GA36H|edu|edu40X|Allele_2
TCTATCAAGGATC
>Contig11242_GA36H|edu|edu47X|Allele_1
CCTATCAAGGATC
>Contig11242_GA36H|edu|edu47X|Allele_2
TCTATCAAGGATC
>Contig11242_GA36H|edu|edu24X|Allele_1
CCTATCAAGGAAC
>Contig11242_GA36H|edu|edu24X|Allele_2
TCTATCAAGGATC
>Contig11242_GA36H|edu|edu25XX|Allele_1
TCTATCAAAGATC
>Contig11242_GA36H|edu|edu25XX|Allele_2
TCTATCAAGGATC
>Contig11242_GA36H|edu|edu28X|Allele_1
CCTATCAAGGATC
>Contig11242_GA36H|edu|edu28X|Allele_2
TTTGTCTGGGGTC
>Contig11242_GA36H|edu|edu7X|Allele_1
TCTATCAAGGATC
>Contig11242_GA36H|edu|edu7X|Allele_2
TCTATCAAGGATT
>Contig11283_GA36D|tro|tro10X|Allele_1
TATTGTATACATGCTGCCCC
>Contig11283_GA36D|tro|tro10X|Allele_2
TATTGTATACATGCTGCCCC
>Contig11283_GA36D|tro|tro11X|Allele_1
TATTGTATACATGCTGCCCC
>Contig11283_GA36D|tro|tro11X|Allele_2
TATTGTATACATGCTGCCCC
>Contig11283_GA36D|tro|tro16X|Allele_1
TATTGTATACATGCTGCCCC
>Contig11283_GA36D|tro|tro16X|Allele_2
TATTGTATACATGCTGCCCC
>Contig11283_GA36D|tro|tro2X|Allele_1
TATTGTATACATGCTGCCCC
>Contig11283_GA36D|tro|tro2X|Allele_2
TATTGTATACATGCTGCCCC
>Contig11283_GA36D|tro|tro4X|Allele_1
TATTGTATACATGCTGCCCC
>Contig11283_GA36D|tro|tro4X|Allele_2
TATTGTATACATGCTGCCCC
>Contig11283_GA36D|tro|tro7X|Allele_1
TATTGTATACATGCTGCCCC
>Contig11283_GA36D|tro|tro7X|Allele_2
TATTGTATACATGCTGCCCC
>Contig11283_GA36D|tro|tro8X|Allele_1
TATTGTATACATGCTGCCCC
>Contig11283_GA36D|tro|tro8X|Allele_2
TATTGTATACATGCTGCCCC
>Contig11283_GA36D|tro|tro9X|Allele_1
TATTGTATACATGCTGCCCC
>Contig11283_GA36D|tro|tro9X|Allele_2
TATTGTATACATGCTGCCCC
>Contig11283_GA36D|gal|gal2X|Allele_1
TGTTGTATACACGCTGCCCC
>Contig11283_GA36D|gal|gal2X|Allele_2
TGTTGTGTGCATGCTGCCTC
>Contig11283_GA36D|gal|gal3X|Allele_1
TATTGTAAACATGCCGCCCC
>Contig11283_GA36D|gal|gal3X|Allele_2
TGTTGTATACATGCTGCCCC
>Contig11283_GA36D|gal|gal7X|Allele_1
TGTTGTATACACGCTGCCCA
>Contig11283_GA36D|gal|gal7X|Allele_2
TGTTGTGTGCATGCTGCCCC
>Contig11283_GA36D|gal|gal8X|Allele_1
TGTTATAAACATGCCGCCCC
>Contig11283_GA36D|gal|gal8X|Allele_2
TGTTGTATACATGCTGCCCC
>Contig11283_GA36D|gal|gal11X|Allele_1
TGCTGTATACATGCTGCCCC
>Contig11283_GA36D|gal|gal11X|Allele_2
TGTTGTATACATGCTGCCCC
>Contig11283_GA36D|gal|gal24XX|Allele_1
TGTTGTAAACATGCTGCCCC
>Contig11283_GA36D|gal|gal24XX|Allele_2
TGTTGTAAACATGCTGCCCC
>Contig11283_GA36D|gal|gal3XX|Allele_1
TGTTGTAAACACGCTGCCCC
>Contig11283_GA36D|gal|gal3XX|Allele_2
TGTTGTGTGCCTGCTGCCCC
>Contig11283_GA36D|gal|gal9X|Allele_1
TGTTGTAAACATGCTGCCCC
>Contig11283_GA36D|gal|gal9X|Allele_2
TGTTGTATACATGCTGCTCC
>Contig11283_GA36D|edu|edu14X|Allele_1
TGTTGTATACATGCTGCCCC
>Contig11283_GA36D|edu|edu14X|Allele_2
TGTTGTATACATGTTGTCCC
>Contig11283_GA36D|edu|edu37X|Allele_1
TGTTGTATACATGCTGCCCC
>Contig11283_GA36D|edu|edu37X|Allele_2
TGTTGTATACATGCTGCCCC
>Contig11283_GA36D|edu|edu40X|Allele_1
CGTTGCATACATACTACCCC
>Contig11283_GA36D|edu|edu40X|Allele_2
TGTTGTATACATGTTGCCCC
>Contig11283_GA36D|edu|edu47X|Allele_1
TGTTATATACATGCTGCCCC
>Contig11283_GA36D|edu|edu47X|Allele_2
TGTTATATACATGTTGCCCC
>Contig11283_GA36D|edu|edu24X|Allele_1
TGTTATATACATACTACCCC
>Contig11283_GA36D|edu|edu24X|Allele_2
TGTTGTATATATGCTGCCCC
>Contig11283_GA36D|edu|edu25XX|Allele_1
TGTTGTATACATGCTGCCCC
>Contig11283_GA36D|edu|edu25XX|Allele_2
TGTTGTATACATGCTGCCCC
>Contig11283_GA36D|edu|edu28X|Allele_1
TATAGTATACATGTTGCCCC
>Contig11283_GA36D|edu|edu28X|Allele_2
TGTTGTATACATGTTGCCCC
>Contig11283_GA36D|edu|edu7X|Allele_1
TGTTGTAAACATGCTGCCCC
>Contig11283_GA36D|edu|edu7X|Allele_2
TGTTGTATACATGCTGCCCC
>Contig11549_GA36D|tro|tro10X|Allele_1
CAC
>Contig11549_GA36D|tro|tro10X|Allele_2
CGC
>Contig11549_GA36D|tro|tro11X|Allele_1
CGC
>Contig11549_GA36D|tro|tro11X|Allele_2
CGC
>Contig11549_GA36D|tro|tro16X|Allele_1
CAC
>Contig11549_GA36D|tro|tro16X|Allele_2
CGC
>Contig11549_GA36D|tro|tro2X|Allele_1
CGC
>Contig11549_GA36D|tro|tro2X|Allele_2
CGC
>Contig11549_GA36D|tro|tro4X|Allele_1
CGC
>Contig11549_GA36D|tro|tro4X|Allele_2
CGC
>Contig11549_GA36D|tro|tro7X|Allele_1
CGC
>Contig11549_GA36D|tro|tro7X|Allele_2
CGT
>Contig11549_GA36D|tro|tro8X|Allele_1
CGC
>Contig11549_GA36D|tro|tro8X|Allele_2
CGC
>Contig11549_GA36D|tro|tro9X|Allele_1
CGC
>Contig11549_GA36D|tro|tro9X|Allele_2
CGC
>Contig11549_GA36D|gal|gal2X|Allele_1
CGC
>Contig11549_GA36D|gal|gal2X|Allele_2
CGC
>Contig11549_GA36D|gal|gal3X|Allele_1
CGC
>Contig11549_GA36D|gal|gal3X|Allele_2
CGC
>Contig11549_GA36D|gal|gal7X|Allele_1
CGC
>Contig11549_GA36D|gal|gal7X|Allele_2
CGC
>Contig11549_GA36D|gal|gal8X|Allele_1
CGC
>Contig11549_GA36D|gal|gal8X|Allele_2
CGC
>Contig11549_GA36D|gal|gal11X|Allele_1
CGC
>Contig11549_GA36D|gal|gal11X|Allele_2
CGC
>Contig11549_GA36D|gal|gal24XX|Allele_1
CGC
>Contig11549_GA36D|gal|gal24XX|Allele_2
CGC
>Contig11549_GA36D|gal|gal3XX|Allele_1
CGC
>Contig11549_GA36D|gal|gal3XX|Allele_2
TGC
>Contig11549_GA36D|gal|gal9X|Allele_1
CGC
>Contig11549_GA36D|gal|gal9X|Allele_2
CGC
>Contig11549_GA36D|edu|edu14X|Allele_1
CGC
>Contig11549_GA36D|edu|edu14X|Allele_2
CGC
>Contig11549_GA36D|edu|edu37X|Allele_1
CAC
>Contig11549_GA36D|edu|edu37X|Allele_2
CGC
>Contig11549_GA36D|edu|edu40X|Allele_1
CGC
>Contig11549_GA36D|edu|edu40X|Allele_2
CGC
>Contig11549_GA36D|edu|edu47X|Allele_1
CGC
>Contig11549_GA36D|edu|edu47X|Allele_2
CGC
>Contig11549_GA36D|edu|edu24X|Allele_1
CGC
>Contig11549_GA36D|edu|edu24X|Allele_2
CGT
>Contig11549_GA36D|edu|edu25XX|Allele_1
CGC
>Contig11549_GA36D|edu|edu25XX|Allele_2
CGC
>Contig11549_GA36D|edu|edu28X|Allele_1
CGC
>Contig11549_GA36D|edu|edu28X|Allele_2
CGC
>Contig11549_GA36D|edu|edu7X|Allele_1
CGC
>Contig11549_GA36D|edu|edu7X|Allele_2
CGC
>Contig11655_GA36G|tro|tro10X|Allele_1
CGCAATATAAAAAAAGCTGAG
>Contig11655_GA36G|tro|tro10X|Allele_2
CGCAATATAATAAAAGCTGAG
>Contig11655_GA36G|tro|tro11X|Allele_1
CGCAATATAATAAAAGCTGAG
>Contig11655_GA36G|tro|tro11X|Allele_2
CGCAATATAATAAAAGCTGTG
>Contig11655_GA36G|tro|tro16X|Allele_1
CACAATATAAAAAAAGCTGTG
>Contig11655_GA36G|tro|tro16X|Allele_2
CGCAATATAATAAAAGCTGTG
>Contig11655_GA36G|tro|tro2X|Allele_1
CGCAATATAAAAAAAGCTGTG
>Contig11655_GA36G|tro|tro2X|Allele_2
CGCAATATAATAAAAGCTGTG
>Contig11655_GA36G|tro|tro4X|Allele_1
CGCAATATAAAAAAAGCTGAG
>Contig11655_GA36G|tro|tro4X|Allele_2
CGCAATATAATAAAAGCTGTG
>Contig11655_GA36G|tro|tro7X|Allele_1
CGCAATATAATAAAAGCTGAG
>Contig11655_GA36G|tro|tro7X|Allele_2
CGCAATATAATAAAAGCTGTG
>Contig11655_GA36G|tro|tro8X|Allele_1
CGCAATATAAAAAAAGCTGAG
>Contig11655_GA36G|tro|tro8X|Allele_2
CGCTATATAATAAAAGCTGTG
>Contig11655_GA36G|tro|tro9X|Allele_1
CGCAATATAAAAAAAGCTGAG
>Contig11655_GA36G|tro|tro9X|Allele_2
CGCAATATAATAAAAGCTGTG
>Contig11655_GA36G|gal|gal2X|Allele_1
CGCAATATAAAAAAAACTGAG
>Contig11655_GA36G|gal|gal2X|Allele_2
CGCAATATTATAAATGCTGAG
>Contig11655_GA36G|gal|gal3X|Allele_1
CGCAACATAAAAAAAGCCGAG
>Contig11655_GA36G|gal|gal3X|Allele_2
TGCAATATAATACAAGCTGTG
>Contig11655_GA36G|gal|gal7X|Allele_1
CGCAATATAATAAAAGCTGAG
>Contig11655_GA36G|gal|gal7X|Allele_2
CGCAATGTAATAACAGCTGAG
>Contig11655_GA36G|gal|gal8X|Allele_1
CGCAATATAAAAAAAGCTGAA
>Contig11655_GA36G|gal|gal8X|Allele_2
CGCAATATTATAAAAGCTGAG
>Contig11655_GA36G|gal|gal11X|Allele_1
CGCAATATAATAAAAGCTGAG
>Contig11655_GA36G|gal|gal11X|Allele_2
CGCAATATAATAAAAGCTGTG
>Contig11655_GA36G|gal|gal24XX|Allele_1
CGCAATATAATAAAAGCTGAG
>Contig11655_GA36G|gal|gal24XX|Allele_2
CGCAATATAATAAAAGCTGTG
>Contig11655_GA36G|gal|gal3XX|Allele_1
CGCAATATAATAAAAGCCGAG
>Contig11655_GA36G|gal|gal3XX|Allele_2
CGCAGTATAATCAATGCTGAG
>Contig11655_GA36G|gal|gal9X|Allele_1
CGCAATACAATAAAAGCTGAG
>Contig11655_GA36G|gal|gal9X|Allele_2
CGCAATATAATAAAAGCTGAG
>Contig11655_GA36G|edu|edu14X|Allele_1
CGCAATATAATAAAAGCTGAG
>Contig11655_GA36G|edu|edu14X|Allele_2
CGTAATATAATAAAAGCTGTG
>Contig11655_GA36G|edu|edu37X|Allele_1
CACAATATAATAAAAGCTGTG
>Contig11655_GA36G|edu|edu37X|Allele_2
CGCAATATAATAAAAGCTGTG
>Contig11655_GA36G|edu|edu40X|Allele_1
CGCAATATAAAAAAAGCTGAG
>Contig11655_GA36G|edu|edu40X|Allele_2
TGCAATATAAAACAAGCTTTG
>Contig11655_GA36G|edu|edu47X|Allele_1
CGCAATATAATAAAAGCTGAG
>Contig11655_GA36G|edu|edu47X|Allele_2
CGCAATATAGTAAAAGTTGAG
>Contig11655_GA36G|edu|edu24X|Allele_1
CGCAACATAAAAAAAGCTGAG
>Contig11655_GA36G|edu|edu24X|Allele_2
CGCTATATAATACAAGCTGAG
>Contig11655_GA36G|edu|edu25XX|Allele_1
CGCAATATAAAAAAAGCTGAG
>Contig11655_GA36G|edu|edu25XX|Allele_2
CGCAATATAATACAAGCTGTG
>Contig11655_GA36G|edu|edu28X|Allele_1
CGCAATATAAAAAAAGCTGAG
>Contig11655_GA36G|edu|edu28X|Allele_2
CGCAATATAATACAAGCTGTG
>Contig11655_GA36G|edu|edu7X|Allele_1
CGCAATATAATAAAAGCTGAG
>Contig11655_GA36G|edu|edu7X|Allele_2
CGCAATATAATAAAAGCTGAG
>Contig116849_GA36C|tro|tro10X|Allele_1
ACGCTCAAAGCACCGAAA
>Contig116849_GA36C|tro|tro10X|Allele_2
ACGCTTGACGCACCGAAA
>Contig116849_GA36C|tro|tro11X|Allele_1
ACGCTTGACGCACCGAAA
>Contig116849_GA36C|tro|tro11X|Allele_2
ACGCTTGACGCACCGAAA
>Contig116849_GA36C|tro|tro16X|Allele_1
ACGCTTGACGCACCGAAA
>Contig116849_GA36C|tro|tro16X|Allele_2
ACGCTTGACGCACCGAAA
>Contig116849_GA36C|tro|tro2X|Allele_1
ACGCTCAAAGCACCGAAA
>Contig116849_GA36C|tro|tro2X|Allele_2
ACGTTCGAAGCACCGAAA
>Contig116849_GA36C|tro|tro4X|Allele_1
ACGCTTGACGCACCGAAA
>Contig116849_GA36C|tro|tro4X|Allele_2
ACGCTTGACGCACCGAAA
>Contig116849_GA36C|tro|tro7X|Allele_1
ACGCTCGACGCACCGAAA
>Contig116849_GA36C|tro|tro7X|Allele_2
ACGCTCGACGCACCGAAA
>Contig116849_GA36C|tro|tro8X|Allele_1
ACGCTCAAAGCACCGAAA
>Contig116849_GA36C|tro|tro8X|Allele_2
ACGTTCGAAGCACCGAAA
>Contig116849_GA36C|tro|tro9X|Allele_1
ACGCTCAAAGCACCGAAA
>Contig116849_GA36C|tro|tro9X|Allele_2
ACGTTCGAAGCACCGAAA
>Contig116849_GA36C|gal|gal2X|Allele_1
ACGCTCGACACACCGAAA
>Contig116849_GA36C|gal|gal2X|Allele_2
ACGCTCGACACGCCGAAA
>Contig116849_GA36C|gal|gal3X|Allele_1
ACGCTCGACACACCGAAA
>Contig116849_GA36C|gal|gal3X|Allele_2
ACGCTTGACGCACCGATA
>Contig116849_GA36C|gal|gal7X|Allele_1
ACGCTCGACGCACCGAAA
>Contig116849_GA36C|gal|gal7X|Allele_2
GCGCTCGACGCACCGAAG
>Contig116849_GA36C|gal|gal8X|Allele_1
ACGCTCGACACACCGAAA
>Contig116849_GA36C|gal|gal8X|Allele_2
ACGCTCGACACGCCGAAA
>Contig116849_GA36C|gal|gal11X|Allele_1
ACGCTCGACACACCGAAA
>Contig116849_GA36C|gal|gal11X|Allele_2
ACGCTTGACGCACCGATA
>Contig116849_GA36C|gal|gal24XX|Allele_1
ACGCTCGACGCACCGAAA
>Contig116849_GA36C|gal|gal24XX|Allele_2
ACGCTTGACGCACCGAAA
>Contig116849_GA36C|gal|gal3XX|Allele_1
ACGCTCGACGCACCGAAA
>Contig116849_GA36C|gal|gal3XX|Allele_2
ACGCTCGTCGTACCGGAA
>Contig116849_GA36C|gal|gal9X|Allele_1
ACACTCGACGCACCGAAA
>Contig116849_GA36C|gal|gal9X|Allele_2
ACGCTCGACGCATCGAAA
>Contig116849_GA36C|edu|edu14X|Allele_1
ACACTCGAAGCACCGAAA
>Contig116849_GA36C|edu|edu14X|Allele_2
ACGTTCGACGCACCGAAA
>Contig116849_GA36C|edu|edu37X|Allele_1
ACGCTCGAAGCACCGAAA
>Contig116849_GA36C|edu|edu37X|Allele_2
ACGTTCGACGCATCGAAA
>Contig116849_GA36C|edu|edu40X|Allele_1
ACGCTCGACGCACCGAAA
>Contig116849_GA36C|edu|edu40X|Allele_2
ACGCTCGACGCACCGAAA
>Contig116849_GA36C|edu|edu47X|Allele_1
ACGCTCGACGCACCGAAA
>Contig116849_GA36C|edu|edu47X|Allele_2
ACGCTCGACGCACCGAAA
>Contig116849_GA36C|edu|edu24X|Allele_1
ACGCACAACGCACCAAAA
>Contig116849_GA36C|edu|edu24X|Allele_2
ACGCTCGACGCACTGAAA
>Contig116849_GA36C|edu|edu25XX|Allele_1
ACGCTCGACGCATCGAAA
>Contig116849_GA36C|edu|edu25XX|Allele_2
ACGCTCGACGCATCGAAA
>Contig116849_GA36C|edu|edu28X|Allele_1
ACGCTCGACGCACCGAAA
>Contig116849_GA36C|edu|edu28X|Allele_2
ATGCTCGACGCACCGAAA
>Contig116849_GA36C|edu|edu7X|Allele_1
ACGCTCGACGCACCGAAA
>Contig116849_GA36C|edu|edu7X|Allele_2
ACGCTTGACGCACCGAAA
>Contig11943_GA36A|tro|tro10X|Allele_1
GCGTGATGCCGCT
>Contig11943_GA36A|tro|tro10X|Allele_2
GTGTGATGCCGCT
>Contig11943_GA36A|tro|tro11X|Allele_1
GCGTGATGCCGCT
>Contig11943_GA36A|tro|tro11X|Allele_2
GCGTGATGCCGCT
>Contig11943_GA36A|tro|tro16X|Allele_1
GTGTGATGCCGCT
>Contig11943_GA36A|tro|tro16X|Allele_2
GTGTGATGCCGCT
>Contig11943_GA36A|tro|tro2X|Allele_1
GTGTGATGCCGCT
>Contig11943_GA36A|tro|tro2X|Allele_2
GTGTGATGCCGCT
>Contig11943_GA36A|tro|tro4X|Allele_1
GCGTGATGCCGCT
>Contig11943_GA36A|tro|tro4X|Allele_2
GCGTGATGCCGCT
>Contig11943_GA36A|tro|tro7X|Allele_1
GCGTGATGCCGCT
>Contig11943_GA36A|tro|tro7X|Allele_2
GTGTGATGCCGCT
>Contig11943_GA36A|tro|tro8X|Allele_1
GTGTGATGCCGCT
>Contig11943_GA36A|tro|tro8X|Allele_2
GTGTGATGCCGCT
>Contig11943_GA36A|tro|tro9X|Allele_1
GCGTGATGCCGCT
>Contig11943_GA36A|tro|tro9X|Allele_2
GCGTGATGCCGCT
>Contig11943_GA36A|gal|gal2X|Allele_1
ATGTGATGCCGCT
>Contig11943_GA36A|gal|gal2X|Allele_2
GTGTGGTGCTGCT
>Contig11943_GA36A|gal|gal3X|Allele_1
GTGTGACGCCGCT
>Contig11943_GA36A|gal|gal3X|Allele_2
GTGTGATGCCGCT
>Contig11943_GA36A|gal|gal7X|Allele_1
GTGTGATGCCGCT
>Contig11943_GA36A|gal|gal7X|Allele_2
GTGTGATGCCGCT
>Contig11943_GA36A|gal|gal8X|Allele_1
GTGTGATGCCGCT
>Contig11943_GA36A|gal|gal8X|Allele_2
GTGTGATGCCGCT
>Contig11943_GA36A|gal|gal11X|Allele_1
GCGTGATACCGCT
>Contig11943_GA36A|gal|gal11X|Allele_2
GCGTGATGCCTCT
>Contig11943_GA36A|gal|gal24XX|Allele_1
GCGTGATACCGCT
>Contig11943_GA36A|gal|gal24XX|Allele_2
GTGTGATGCCGCT
>Contig11943_GA36A|gal|gal3XX|Allele_1
GCGCGATACCGCT
>Contig11943_GA36A|gal|gal3XX|Allele_2
GTGTGATGCCGCT
>Contig11943_GA36A|gal|gal9X|Allele_1
GCGCGATGCCGCT
>Contig11943_GA36A|gal|gal9X|Allele_2
GTGTGATGCCGCT
>Contig11943_GA36A|edu|edu14X|Allele_1
GTACAATGCCGCT
>Contig11943_GA36A|edu|edu14X|Allele_2
GTGTGATGCCGCT
>Contig11943_GA36A|edu|edu37X|Allele_1
GCGCGATACCGCT
>Contig11943_GA36A|edu|edu37X|Allele_2
GTGTGATGCCGCT
>Contig11943_GA36A|edu|edu40X|Allele_1
GCGCGATGCCGCA
>Contig11943_GA36A|edu|edu40X|Allele_2
GTGTGATGCCGCT
>Contig11943_GA36A|edu|edu47X|Allele_1
GCGTGATACCGCT
>Contig11943_GA36A|edu|edu47X|Allele_2
GTGTGATGCCGTT
>Contig11943_GA36A|edu|edu24X|Allele_1
GTGTGATACCGCT
>Contig11943_GA36A|edu|edu24X|Allele_2
GTGTGATACCGCT
>Contig11943_GA36A|edu|edu25XX|Allele_1
GTGTGATGCCGCT
>Contig11943_GA36A|edu|edu25XX|Allele_2
GTGTGATGCCGCT
>Contig11943_GA36A|edu|edu28X|Allele_1
GCGCGATGCCGCT
>Contig11943_GA36A|edu|edu28X|Allele_2
GTGTGATGCCGCT
>Contig11943_GA36A|edu|edu7X|Allele_1
GTGTGATGACGCT
>Contig11943_GA36A|edu|edu7X|Allele_2
GTGTGATGCCGCT
>Contig12024_GA36A|tro|tro10X|Allele_1
AAAATCGAGGATAGTGTAGTAATATTTCATA
>Contig12024_GA36A|tro|tro10X|Allele_2
AAAATTGGGGTTTGTGTAGTAATATTTTATA
>Contig12024_GA36A|tro|tro11X|Allele_1
AAAATCTGGGTTAGTGTAGTAATATTTCATA
>Contig12024_GA36A|tro|tro11X|Allele_2
AAAATCTGGGTTAGTGTAGTAATATTTCATA
>Contig12024_GA36A|tro|tro16X|Allele_1
AAAATTGAAGATAGTGCAGTAATATTTCATA
>Contig12024_GA36A|tro|tro16X|Allele_2
AAAATTGGGGATAGTGTAGTAATATTTTATA
>Contig12024_GA36A|tro|tro2X|Allele_1
AAAATCGGGGATAGTGTAGTAATATTTCATA
>Contig12024_GA36A|tro|tro2X|Allele_2
AAAATCTGGGTTAGTGTAGTAATATTTTATA
>Contig12024_GA36A|tro|tro4X|Allele_1
AAAATCGGGGATAGTGTAGTAATATTTCATA
>Contig12024_GA36A|tro|tro4X|Allele_2
AAAATCTGGGTTAGTGTAGTAATATTTTATA
>Contig12024_GA36A|tro|tro7X|Allele_1
AAAATCGGGGATAGTGTAGTAATATTTCATA
>Contig12024_GA36A|tro|tro7X|Allele_2
AAAATTTGGGTTTGTGTAGTAATATTTTATA
>Contig12024_GA36A|tro|tro8X|Allele_1
AAAATCGAGGATAGTGCAGTAATATTTCATA
>Contig12024_GA36A|tro|tro8X|Allele_2
AAAATTTGGGTTAGTGTAGTAATATTTTATA
>Contig12024_GA36A|tro|tro9X|Allele_1
AAAATTGAGGATAGTGCAGTAATATTTTATA
>Contig12024_GA36A|tro|tro9X|Allele_2
AAAATTGAGGATAGTGCAGTAATATTTTATA
>Contig12024_GA36A|gal|gal2X|Allele_1
AAAACTGAGGATTGTATAGCAATATTTCATA
>Contig12024_GA36A|gal|gal2X|Allele_2
AAAATTGGGGATTGTGTAGTCATATTTTATA
>Contig12024_GA36A|gal|gal3X|Allele_1
AAAATTGGGGATTGTATAATAATATTTTATA
>Contig12024_GA36A|gal|gal3X|Allele_2
AAAATTTGGGATTGTGTAGTAATATTTTATA
>Contig12024_GA36A|gal|gal7X|Allele_1
AAAATTGGGGATTGTGTAGTAATATTTTATA
>Contig12024_GA36A|gal|gal7X|Allele_2
AAAATTGGGGTTTGTGTAGTAATATTTTATA
>Contig12024_GA36A|gal|gal8X|Allele_1
AAAATTGGGGATTGTGTAGTAATATTTTACA
>Contig12024_GA36A|gal|gal8X|Allele_2
AAAATTGGGGATTGTGTAGTAATATTTTATA
>Contig12024_GA36A|gal|gal11X|Allele_1
AAAATTGGGGATTATGTAGTAATATCCTATA
>Contig12024_GA36A|gal|gal11X|Allele_2
AAAATTGGGGATTGTGTAGTAATATCTTATA
>Contig12024_GA36A|gal|gal24XX|Allele_1
AAAATTGGGGATTGTGTAGTAATATTTTATA
>Contig12024_GA36A|gal|gal24XX|Allele_2
AAAATTGGGGATTGTGTAGTAATATTTTATA
>Contig12024_GA36A|gal|gal3XX|Allele_1
AAAATTGAAGATTGTATAGTAATATCCCATA
>Contig12024_GA36A|gal|gal3XX|Allele_2
AATGTTGGGGATTGTGTAGTAATATTTTATA
>Contig12024_GA36A|gal|gal9X|Allele_1
AAAATTGGGGATTGTGTAGTAATATTTTATA
>Contig12024_GA36A|gal|gal9X|Allele_2
AAAATTGGGGATTGTGTAGTAATATTTTATA
>Contig12024_GA36A|edu|edu14X|Allele_1
AAAATTGGGGATTGTGTAGTAATATTTTATA
>Contig12024_GA36A|edu|edu14X|Allele_2
AAAATTGGGGATTGTGTAGTAATATTTTATA
>Contig12024_GA36A|edu|edu37X|Allele_1
AAAATTGAGGATAGTACAGTAATATTTTATA
>Contig12024_GA36A|edu|edu37X|Allele_2
AAAATTGGGGATTGTGTAGTAATATTTTTTA
>Contig12024_GA36A|edu|edu40X|Allele_1
AAAATTGGGGATTGTGTAGTAATATTTTATA
>Contig12024_GA36A|edu|edu40X|Allele_2
AAAATTGGGGATTGTGTAGTAATATTTTATA
>Contig12024_GA36A|edu|edu47X|Allele_1
AAAATTGGGGATTGTATAGTAATATTTTATA
>Contig12024_GA36A|edu|edu47X|Allele_2
AAAATTGGGGATTGTGTAGTAATATTTTATA
>Contig12024_GA36A|edu|edu24X|Allele_1
AAAATTGGGAATTGTGTAGTAATATTTTATA
>Contig12024_GA36A|edu|edu24X|Allele_2
AAAATTGGGGATTGTGTAGTAATATTTTATA
>Contig12024_GA36A|edu|edu25XX|Allele_1
AAAATCGAGGACAGCGTAGTAATATTTCATA
>Contig12024_GA36A|edu|edu25XX|Allele_2
TGAATTTGGGATTGTGTAGTAATATTTTATA
>Contig12024_GA36A|edu|edu28X|Allele_1
AAAATTGAGGATTGTGTAGTAATATTTCATA
>Contig12024_GA36A|edu|edu28X|Allele_2
AAAATTGGGGATTGTGTAGTAATATTTTATA
>Contig12024_GA36A|edu|edu7X|Allele_1
AAAACTGGGGATTGTGTAGTAAAACCCTATA
>Contig12024_GA36A|edu|edu7X|Allele_2
AAAATTGGGGTTTGTGTGGTAGTCTTTTATT
>Contig12613_GA36D|tro|tro10X|Allele_1
CGAC
>Contig12613_GA36D|tro|tro10X|Allele_2
CGAC
>Contig12613_GA36D|tro|tro11X|Allele_1
CGAC
>Contig12613_GA36D|tro|tro11X|Allele_2
CGAC
>Contig12613_GA36D|tro|tro16X|Allele_1
CGAC
>Contig12613_GA36D|tro|tro16X|Allele_2
CGAC
>Contig12613_GA36D|tro|tro2X|Allele_1
CGAC
>Contig12613_GA36D|tro|tro2X|Allele_2
CGAC
>Contig12613_GA36D|tro|tro4X|Allele_1
CGAC
>Contig12613_GA36D|tro|tro4X|Allele_2
CGAC
>Contig12613_GA36D|tro|tro7X|Allele_1
CGAC
>Contig12613_GA36D|tro|tro7X|Allele_2
CGAC
>Contig12613_GA36D|tro|tro8X|Allele_1
CGAC
>Contig12613_GA36D|tro|tro8X|Allele_2
CGAC
>Contig12613_GA36D|tro|tro9X|Allele_1
CGAC
>Contig12613_GA36D|tro|tro9X|Allele_2
CGAC
>Contig12613_GA36D|gal|gal2X|Allele_1
CGAC
>Contig12613_GA36D|gal|gal2X|Allele_2
CGAC
>Contig12613_GA36D|gal|gal3X|Allele_1
CGAC
>Contig12613_GA36D|gal|gal3X|Allele_2
CGAC
>Contig12613_GA36D|gal|gal7X|Allele_1
CGAC
>Contig12613_GA36D|gal|gal7X|Allele_2
CGAC
>Contig12613_GA36D|gal|gal8X|Allele_1
CGAC
>Contig12613_GA36D|gal|gal8X|Allele_2
CGAC
>Contig12613_GA36D|gal|gal11X|Allele_1
CGAC
>Contig12613_GA36D|gal|gal11X|Allele_2
CGAC
>Contig12613_GA36D|gal|gal24XX|Allele_1
CGAC
>Contig12613_GA36D|gal|gal24XX|Allele_2
CGAC
>Contig12613_GA36D|gal|gal3XX|Allele_1
CGAC
>Contig12613_GA36D|gal|gal3XX|Allele_2
CGAC
>Contig12613_GA36D|gal|gal9X|Allele_1
CGAC
>Contig12613_GA36D|gal|gal9X|Allele_2
TGTC
>Contig12613_GA36D|edu|edu14X|Allele_1
CGAC
>Contig12613_GA36D|edu|edu14X|Allele_2
CGAC
>Contig12613_GA36D|edu|edu37X|Allele_1
CGAC
>Contig12613_GA36D|edu|edu37X|Allele_2
CGAC
>Contig12613_GA36D|edu|edu40X|Allele_1
CGAC
>Contig12613_GA36D|edu|edu40X|Allele_2
CGAC
>Contig12613_GA36D|edu|edu47X|Allele_1
CGAC
>Contig12613_GA36D|edu|edu47X|Allele_2
CGAC
>Contig12613_GA36D|edu|edu24X|Allele_1
CGAC
>Contig12613_GA36D|edu|edu24X|Allele_2
CGAC
>Contig12613_GA36D|edu|edu25XX|Allele_1
CGAC
>Contig12613_GA36D|edu|edu25XX|Allele_2
CGAT
>Contig12613_GA36D|edu|edu28X|Allele_1
CGAC
>Contig12613_GA36D|edu|edu28X|Allele_2
CGAC
>Contig12613_GA36D|edu|edu7X|Allele_1
CAAC
>Contig12613_GA36D|edu|edu7X|Allele_2
CGAC
>Contig13055_GA36B|tro|tro10X|Allele_1
GAATGGTCTGGCAGAGCCGTGGTGAGTATCTCACTCATCCTACT
>Contig13055_GA36B|tro|tro10X|Allele_2
GAATGGTCTGGCAGAGTCGTGGTGAGTATCTCCCTCATCCTACT
>Contig13055_GA36B|tro|tro11X|Allele_1
GAATAGTCTGGCAGAGCCGCAGTGAGTATCTCCCTCATCCTACT
>Contig13055_GA36B|tro|tro11X|Allele_2
GAATGGTCTGGCAGAGCCGTGGTGAGTATTTCCCTCATCCTACT
>Contig13055_GA36B|tro|tro16X|Allele_1
GAATGGTCTGGCAGAGCCGTGGTGAGTATCTCCCTCATCCTACT
>Contig13055_GA36B|tro|tro16X|Allele_2
GAATGGTCTGGCAGAGCCGTGGTGAGTATCTCCCTCATCCTACT
>Contig13055_GA36B|tro|tro2X|Allele_1
GAATGGTCTGGCAGAGTCGTGGTGAGTATCTCCCTCATCCTACT
>Contig13055_GA36B|tro|tro2X|Allele_2
GAATGGTCTGGCAGAGTCGTGGTGAGTGTCTCCCTCATCCTACT
>Contig13055_GA36B|tro|tro4X|Allele_1
GAATGGTCTGGCAGAGCCGTGGTGAGTATCTCCCTCATCCTACT
>Contig13055_GA36B|tro|tro4X|Allele_2
GAATGGTCTGGCAGAGCCGTGGTGTGTATCTCCCTCATCCTATT
>Contig13055_GA36B|tro|tro7X|Allele_1
GAATGGTCTGGCAGAGCCGTGGTGAGTATCTCCCTCATCCTACT
>Contig13055_GA36B|tro|tro7X|Allele_2
GAATGGTCTGGCAGAGCCGTGGTGTGTATCTCCCTCATCCTATT
>Contig13055_GA36B|tro|tro8X|Allele_1
GAATAATCTGGCAGAGCCGTGGTGAGTATCTCACTCATCCTACT
>Contig13055_GA36B|tro|tro8X|Allele_2
GAATGGTCTGGCAGATTCGTGGTGAGTGTCTCCCTCATCCTACT
>Contig13055_GA36B|tro|tro9X|Allele_1
GAATGGTCTGGCAGAGCCGTGGTGAGTATCTCCCTCATCCTACT
>Contig13055_GA36B|tro|tro9X|Allele_2
GAATGGTCTGGCAGAGCCGTGGTGAGTATCTCCCTCATCCTACT
>Contig13055_GA36B|gal|gal2X|Allele_1
GAATAGTCTGGCAGAGCCGTGGTGAGTATCTCCCTCATCCTACT
>Contig13055_GA36B|gal|gal2X|Allele_2
GAATAGTCTGGCAGAGCCGTGGTGAGTATCTCCCTCATCCTACT
>Contig13055_GA36B|gal|gal3X|Allele_1
GAATAGTCTGGCAGAGCCGTGGTGAGTATCTCCCTCATCCTACT
>Contig13055_GA36B|gal|gal3X|Allele_2
GAATAGTCTGGTAGAGCCGTGGTGAGTATCTCCTTCATCCTACT
>Contig13055_GA36B|gal|gal7X|Allele_1
GAATAGTCTGGCAGAGCCGTGGTGAGTATCTCCCTCATCCTACT
>Contig13055_GA36B|gal|gal7X|Allele_2
GAATAGTCTGGCAGAGCCGTGGTGAGTATCTCCCTCATCCTACT
>Contig13055_GA36B|gal|gal8X|Allele_1
GAATAGCCTGGCAGAGCCGTGGTGAGTATCTCCCTCATCCTACT
>Contig13055_GA36B|gal|gal8X|Allele_2
GAATAGTCTGGCAGAGCCGTGGTGAGTGTCTCCCTCATCCTACT
>Contig13055_GA36B|gal|gal11X|Allele_1
GAATAGTCTGGCAGAGCCGTGGTGAGTATCTCCCTCATCCTACT
>Contig13055_GA36B|gal|gal11X|Allele_2
GAATAGTCTGGCAGAGCCGTGGTGAGTATCTCCCTCATCCTACT
>Contig13055_GA36B|gal|gal24XX|Allele_1
AAATAGTCTGGCAGAGCCGTGGTGAGTATCTCCCTCATCCTACT
>Contig13055_GA36B|gal|gal24XX|Allele_2
GAATAGTCTGGCAGAGCCGTGGTGAGTATCTCCCTCATCCTACT
>Contig13055_GA36B|gal|gal3XX|Allele_1
GAACAATCTGGCAGAGCCGCAACAAGTATCTCCCTCATCCTACT
>Contig13055_GA36B|gal|gal3XX|Allele_2
GAATGGTCTGGCAGAGCCGTGGTGAGTATCTCCCTCATCTTTCT
>Contig13055_GA36B|gal|gal9X|Allele_1
GAATAGTCTGGCAGAGCCGTGGTGAGTATCTCCCTCATCCTACT
>Contig13055_GA36B|gal|gal9X|Allele_2
GAGTAGTCTGGCAGAGCCGTGGTGAGTATCTTCCTCATTCTACT
>Contig13055_GA36B|edu|edu14X|Allele_1
GAATAATCTGGCAGAGCCGTGGTGAGTATCTCACTCATCCCACT
>Contig13055_GA36B|edu|edu14X|Allele_2
GAATAGTCTGGCAGCGCCGTGGTGAGTATCTTCCTCATTCTTCT
>Contig13055_GA36B|edu|edu37X|Allele_1
GAATAGTCTGGCAGAGCCGTGGTGAGTATCTCACTCATCCTACT
>Contig13055_GA36B|edu|edu37X|Allele_2
GAATAGTCTGGCAGAGCTGTGGTGAGTATCTCCCTCATCCTACT
>Contig13055_GA36B|edu|edu40X|Allele_1
GAACAATCTAGCAAAGCCGTGGCGAGTATCTTACTCATCCCACT
>Contig13055_GA36B|edu|edu40X|Allele_2
GGATGGTTTGGCAGAGCCGTGGTGAGTGTTTTCCTCATTCTTCT
>Contig13055_GA36B|edu|edu47X|Allele_1
GAATAATCTGGCAGAGCCATGGTGAATATCCCACCCACCCCACT
>Contig13055_GA36B|edu|edu47X|Allele_2
GAATAGTCTGGCTGAGTCGTGGTGAGTGTTTTCCTCATTCTTCT
>Contig13055_GA36B|edu|edu24X|Allele_1
GAATAATCTGACAGAGCCGCAATGAGTATCTCACTCATCCTACC
>Contig13055_GA36B|edu|edu24X|Allele_2
GAATAGTCTGGTAGATCCGTGGTGAGTGTCTTCCTCATCCTATT
>Contig13055_GA36B|edu|edu25XX|Allele_1
GAATAGTCTGACAGAGCCGTGGTGAGCATCTCCCTCATCCTACT
>Contig13055_GA36B|edu|edu25XX|Allele_2
GAATAGTCTGGCAGAGCCGTGGTGAGTATCTCCTTTTTCCTATT
>Contig13055_GA36B|edu|edu28X|Allele_1
GAATAGTCTGGCAGAGCCGTGGTGAGTAGCTCCCTCATCCTACT
>Contig13055_GA36B|edu|edu28X|Allele_2
GAATAGTCTGGCAGAGCCGTGGTGTGTGTCTTCTTTTTCCTATT
>Contig13055_GA36B|edu|edu7X|Allele_1
GAATAGTCCGGCAGAGCCGTGGTGAGTATCTCACTCATCCTACT
>Contig13055_GA36B|edu|edu7X|Allele_2
GAATAGTCTGGCAGAGCCGTGGTGAGTATCTCCCTCATCCTACT
>Contig13229_GA36B|tro|tro10X|Allele_1
CCGAAGAACTCAGATGGACTG
>Contig13229_GA36B|tro|tro10X|Allele_2
TCGAAGAACTCAGATGGACTG
>Contig13229_GA36B|tro|tro11X|Allele_1
CCGAAGAACTCAGATGGACTG
>Contig13229_GA36B|tro|tro11X|Allele_2
TCGAAGAACTCAGATGGACTG
>Contig13229_GA36B|tro|tro16X|Allele_1
TCGAAGAACTAAGATGGACTG
>Contig13229_GA36B|tro|tro16X|Allele_2
TCGAAGAGCTCAGATGTATTG
>Contig13229_GA36B|tro|tro2X|Allele_1
CCGAAGAACTCAGATGGACTG
>Contig13229_GA36B|tro|tro2X|Allele_2
TCGAAGAACTCAGATGGACTG
>Contig13229_GA36B|tro|tro4X|Allele_1
TCGAAAAACTCAGATGGACTG
>Contig13229_GA36B|tro|tro4X|Allele_2
TCGAAGAACTCAGATGGACTG
>Contig13229_GA36B|tro|tro7X|Allele_1
CCGAAAAACTCAGATGGACTG
>Contig13229_GA36B|tro|tro7X|Allele_2
TCGAAGAACTCAGATGGACTG
>Contig13229_GA36B|tro|tro8X|Allele_1
CCGAAGAACTCAGATGGACTG
>Contig13229_GA36B|tro|tro8X|Allele_2
TCGAAGAACTCAGATGGACTG
>Contig13229_GA36B|tro|tro9X|Allele_1
CCGAAGAACTCAGATGGACTG
>Contig13229_GA36B|tro|tro9X|Allele_2
TCGAAGAACTCAGATGGACTG
>Contig13229_GA36B|gal|gal2X|Allele_1
TCGAAAAACTAAGATGTACTG
>Contig13229_GA36B|gal|gal2X|Allele_2
TCGAGGAACTAAGATGTATTG
>Contig13229_GA36B|gal|gal3X|Allele_1
TCGAAGAACTAAGATGTACTG
>Contig13229_GA36B|gal|gal3X|Allele_2
TCGAAGAACTAAGGTGTACTG
>Contig13229_GA36B|gal|gal7X|Allele_1
TCAAAGAACTAAGATGTACTC
>Contig13229_GA36B|gal|gal7X|Allele_2
TTGGAGGACTCAGATGTACTG
>Contig13229_GA36B|gal|gal8X|Allele_1
TCGAAGAACTAAGATGTACTG
>Contig13229_GA36B|gal|gal8X|Allele_2
TCGAAGAACTAGGATGTACTG
>Contig13229_GA36B|gal|gal11X|Allele_1
TCGAAAAACAAAGATATACTG
>Contig13229_GA36B|gal|gal11X|Allele_2
TCGAGGAACTAAGATGTGCTG
>Contig13229_GA36B|gal|gal24XX|Allele_1
TCGAAGAACTAAGATGTACTG
>Contig13229_GA36B|gal|gal24XX|Allele_2
TCGAAGAATTAAGATGTATTG
>Contig13229_GA36B|gal|gal3XX|Allele_1
TCGAAAAACTAAGACGTACTG
>Contig13229_GA36B|gal|gal3XX|Allele_2
TCGAGGAACTAAGATGTACTG
>Contig13229_GA36B|gal|gal9X|Allele_1
TCGAAGAACTAAGATGTACTG
>Contig13229_GA36B|gal|gal9X|Allele_2
TCGAAGAACTAAGATGTATTG
>Contig13229_GA36B|edu|edu14X|Allele_1
TCGAAAAACTAAGATGTACTG
>Contig13229_GA36B|edu|edu14X|Allele_2
TTGAGGAACTAAGATGTACTG
>Contig13229_GA36B|edu|edu37X|Allele_1
TCGAAAAACTAAGATGTACTG
>Contig13229_GA36B|edu|edu37X|Allele_2
TCGAGGAACTAAGATGTATTG
>Contig13229_GA36B|edu|edu40X|Allele_1
TCGAAAAACTAAGATGTACCG
>Contig13229_GA36B|edu|edu40X|Allele_2
TCGAGGAACTAAGATGTACTG
>Contig13229_GA36B|edu|edu47X|Allele_1
TCGAAAAACTAAGATGTACTG
>Contig13229_GA36B|edu|edu47X|Allele_2
TCGAGGAACTAAGATGTACTG
>Contig13229_GA36B|edu|edu24X|Allele_1
TCGAAAAACTAAAATGTACTG
>Contig13229_GA36B|edu|edu24X|Allele_2
TCGAGGAGCTAAGATGTACTG
>Contig13229_GA36B|edu|edu25XX|Allele_1
CCGAAGAACTAAGATGGACTG
>Contig13229_GA36B|edu|edu25XX|Allele_2
TCGAAGAACTCAGATGTACTG
>Contig13229_GA36B|edu|edu28X|Allele_1
TCGAAAAACTAAAATGTACTG
>Contig13229_GA36B|edu|edu28X|Allele_2
TCGAGGAACTAAGATGTACTG
>Contig13229_GA36B|edu|edu7X|Allele_1
TCGAGAAACAAAGATATACTG
>Contig13229_GA36B|edu|edu7X|Allele_2
TCGAGAAACTAAGATGTACTG
>Contig13270_GA36D|tro|tro10X|Allele_1
TCATT
>Contig13270_GA36D|tro|tro10X|Allele_2
TCATT
>Contig13270_GA36D|tro|tro11X|Allele_1
TCATT
>Contig13270_GA36D|tro|tro11X|Allele_2
TCATT
>Contig13270_GA36D|tro|tro16X|Allele_1
TCATT
>Contig13270_GA36D|tro|tro16X|Allele_2
TCATT
>Contig13270_GA36D|tro|tro2X|Allele_1
TCATT
>Contig13270_GA36D|tro|tro2X|Allele_2
TCATT
>Contig13270_GA36D|tro|tro4X|Allele_1
TCAGC
>Contig13270_GA36D|tro|tro4X|Allele_2
TCATT
>Contig13270_GA36D|tro|tro7X|Allele_1
TCATT
>Contig13270_GA36D|tro|tro7X|Allele_2
TCATT
>Contig13270_GA36D|tro|tro8X|Allele_1
TCATT
>Contig13270_GA36D|tro|tro8X|Allele_2
TCATT
>Contig13270_GA36D|tro|tro9X|Allele_1
TCATT
>Contig13270_GA36D|tro|tro9X|Allele_2
TCATT
>Contig13270_GA36D|gal|gal2X|Allele_1
TCATT
>Contig13270_GA36D|gal|gal2X|Allele_2
TCATT
>Contig13270_GA36D|gal|gal3X|Allele_1
TCATT
>Contig13270_GA36D|gal|gal3X|Allele_2
TCATT
>Contig13270_GA36D|gal|gal7X|Allele_1
TCATT
>Contig13270_GA36D|gal|gal7X|Allele_2
TCATT
>Contig13270_GA36D|gal|gal8X|Allele_1
TCATT
>Contig13270_GA36D|gal|gal8X|Allele_2
TCATT
>Contig13270_GA36D|gal|gal11X|Allele_1
TCATT
>Contig13270_GA36D|gal|gal11X|Allele_2
TCATT
>Contig13270_GA36D|gal|gal24XX|Allele_1
TCATT
>Contig13270_GA36D|gal|gal24XX|Allele_2
TCATT
>Contig13270_GA36D|gal|gal3XX|Allele_1
TCATT
>Contig13270_GA36D|gal|gal3XX|Allele_2
TTATT
>Contig13270_GA36D|gal|gal9X|Allele_1
CCATT
>Contig13270_GA36D|gal|gal9X|Allele_2
TCGTT
>Contig13270_GA36D|edu|edu14X|Allele_1
TCATT
>Contig13270_GA36D|edu|edu14X|Allele_2
TCATT
>Contig13270_GA36D|edu|edu37X|Allele_1
TCATT
>Contig13270_GA36D|edu|edu37X|Allele_2
TCGTT
>Contig13270_GA36D|edu|edu40X|Allele_1
TCATT
>Contig13270_GA36D|edu|edu40X|Allele_2
TCATT
>Contig13270_GA36D|edu|edu47X|Allele_1
TCATT
>Contig13270_GA36D|edu|edu47X|Allele_2
TCATT
>Contig13270_GA36D|edu|edu24X|Allele_1
CCAGC
>Contig13270_GA36D|edu|edu24X|Allele_2
TCGTT
>Contig13270_GA36D|edu|edu25XX|Allele_1
TCATT
>Contig13270_GA36D|edu|edu25XX|Allele_2
TTATT
>Contig13270_GA36D|edu|edu28X|Allele_1
TCATT
>Contig13270_GA36D|edu|edu28X|Allele_2
TCATT
>Contig13270_GA36D|edu|edu7X|Allele_1
TCATT
>Contig13270_GA36D|edu|edu7X|Allele_2
TCATT
>Contig136487_GA36B|tro|tro10X|Allele_1
AGT
>Contig136487_GA36B|tro|tro10X|Allele_2
AGT
>Contig136487_GA36B|tro|tro11X|Allele_1
AGT
>Contig136487_GA36B|tro|tro11X|Allele_2
AGT
>Contig136487_GA36B|tro|tro16X|Allele_1
AGT
>Contig136487_GA36B|tro|tro16X|Allele_2
AGT
>Contig136487_GA36B|tro|tro2X|Allele_1
AGT
>Contig136487_GA36B|tro|tro2X|Allele_2
AGT
>Contig136487_GA36B|tro|tro4X|Allele_1
AGT
>Contig136487_GA36B|tro|tro4X|Allele_2
AGT
>Contig136487_GA36B|tro|tro7X|Allele_1
AGT
>Contig136487_GA36B|tro|tro7X|Allele_2
AGT
>Contig136487_GA36B|tro|tro8X|Allele_1
AGT
>Contig136487_GA36B|tro|tro8X|Allele_2
AGT
>Contig136487_GA36B|tro|tro9X|Allele_1
AGT
>Contig136487_GA36B|tro|tro9X|Allele_2
AGT
>Contig136487_GA36B|gal|gal2X|Allele_1
AGT
>Contig136487_GA36B|gal|gal2X|Allele_2
AGT
>Contig136487_GA36B|gal|gal3X|Allele_1
AGT
>Contig136487_GA36B|gal|gal3X|Allele_2
AGT
>Contig136487_GA36B|gal|gal7X|Allele_1
AGT
>Contig136487_GA36B|gal|gal7X|Allele_2
AGT
>Contig136487_GA36B|gal|gal8X|Allele_1
AAT
>Contig136487_GA36B|gal|gal8X|Allele_2
AGT
>Contig136487_GA36B|gal|gal11X|Allele_1
AGT
>Contig136487_GA36B|gal|gal11X|Allele_2
AGT
>Contig136487_GA36B|gal|gal24XX|Allele_1
AGC
>Contig136487_GA36B|gal|gal24XX|Allele_2
AGT
>Contig136487_GA36B|gal|gal3XX|Allele_1
AGT
>Contig136487_GA36B|gal|gal3XX|Allele_2
AGT
>Contig136487_GA36B|gal|gal9X|Allele_1
AGT
>Contig136487_GA36B|gal|gal9X|Allele_2
AGT
>Contig136487_GA36B|edu|edu14X|Allele_1
AGT
>Contig136487_GA36B|edu|edu14X|Allele_2
AGT
>Contig136487_GA36B|edu|edu37X|Allele_1
AGT
>Contig136487_GA36B|edu|edu37X|Allele_2
AGT
>Contig136487_GA36B|edu|edu40X|Allele_1
AGT
>Contig136487_GA36B|edu|edu40X|Allele_2
GGT
>Contig136487_GA36B|edu|edu47X|Allele_1
AGT
>Contig136487_GA36B|edu|edu47X|Allele_2
AGT
>Contig136487_GA36B|edu|edu24X|Allele_1
AGT
>Contig136487_GA36B|edu|edu24X|Allele_2
AGT
>Contig136487_GA36B|edu|edu25XX|Allele_1
AGT
>Contig136487_GA36B|edu|edu25XX|Allele_2
AGT
>Contig136487_GA36B|edu|edu28X|Allele_1
AGT
>Contig136487_GA36B|edu|edu28X|Allele_2
AGT
>Contig136487_GA36B|edu|edu7X|Allele_1
AGT
>Contig136487_GA36B|edu|edu7X|Allele_2
AGT
>Contig13768_GA36A|tro|tro10X|Allele_1
AATA
>Contig13768_GA36A|tro|tro10X|Allele_2
AATA
>Contig13768_GA36A|tro|tro11X|Allele_1
AATA
>Contig13768_GA36A|tro|tro11X|Allele_2
AATA
>Contig13768_GA36A|tro|tro16X|Allele_1
AATA
>Contig13768_GA36A|tro|tro16X|Allele_2
AATA
>Contig13768_GA36A|tro|tro2X|Allele_1
AATA
>Contig13768_GA36A|tro|tro2X|Allele_2
AATA
>Contig13768_GA36A|tro|tro4X|Allele_1
AATA
>Contig13768_GA36A|tro|tro4X|Allele_2
AATA
>Contig13768_GA36A|tro|tro7X|Allele_1
AATA
>Contig13768_GA36A|tro|tro7X|Allele_2
AATA
>Contig13768_GA36A|tro|tro8X|Allele_1
AATA
>Contig13768_GA36A|tro|tro8X|Allele_2
AATA
>Contig13768_GA36A|tro|tro9X|Allele_1
AATA
>Contig13768_GA36A|tro|tro9X|Allele_2
AATA
>Contig13768_GA36A|gal|gal2X|Allele_1
AATA
>Contig13768_GA36A|gal|gal2X|Allele_2
AATA
>Contig13768_GA36A|gal|gal3X|Allele_1
AATA
>Contig13768_GA36A|gal|gal3X|Allele_2
AATA
>Contig13768_GA36A|gal|gal7X|Allele_1
AATA
>Contig13768_GA36A|gal|gal7X|Allele_2
AATA
>Contig13768_GA36A|gal|gal8X|Allele_1
AATA
>Contig13768_GA36A|gal|gal8X|Allele_2
AATA
>Contig13768_GA36A|gal|gal11X|Allele_1
AATA
>Contig13768_GA36A|gal|gal11X|Allele_2
AATA
>Contig13768_GA36A|gal|gal24XX|Allele_1
AATA
>Contig13768_GA36A|gal|gal24XX|Allele_2
AATA
>Contig13768_GA36A|gal|gal3XX|Allele_1
AATA
>Contig13768_GA36A|gal|gal3XX|Allele_2
AATT
>Contig13768_GA36A|gal|gal9X|Allele_1
AATA
>Contig13768_GA36A|gal|gal9X|Allele_2
AATA
>Contig13768_GA36A|edu|edu14X|Allele_1
AATA
>Contig13768_GA36A|edu|edu14X|Allele_2
AATA
>Contig13768_GA36A|edu|edu37X|Allele_1
AATA
>Contig13768_GA36A|edu|edu37X|Allele_2
AATA
>Contig13768_GA36A|edu|edu40X|Allele_1
AATA
>Contig13768_GA36A|edu|edu40X|Allele_2
AATA
>Contig13768_GA36A|edu|edu47X|Allele_1
AACA
>Contig13768_GA36A|edu|edu47X|Allele_2
ATTA
>Contig13768_GA36A|edu|edu24X|Allele_1
AATA
>Contig13768_GA36A|edu|edu24X|Allele_2
AATA
>Contig13768_GA36A|edu|edu25XX|Allele_1
AATA
>Contig13768_GA36A|edu|edu25XX|Allele_2
GATA
>Contig13768_GA36A|edu|edu28X|Allele_1
AATA
>Contig13768_GA36A|edu|edu28X|Allele_2
AATA
>Contig13768_GA36A|edu|edu7X|Allele_1
AATA
>Contig13768_GA36A|edu|edu7X|Allele_2
AATA
>Contig13835_GA36C|tro|tro10X|Allele_1
TGTCATGACAC
>Contig13835_GA36C|tro|tro10X|Allele_2
TGTCATGACAC
>Contig13835_GA36C|tro|tro11X|Allele_1
TGTCATGACAC
>Contig13835_GA36C|tro|tro11X|Allele_2
TGTCGTGACAC
>Contig13835_GA36C|tro|tro16X|Allele_1
TGTCATGACAC
>Contig13835_GA36C|tro|tro16X|Allele_2
TGTCGTGACAC
>Contig13835_GA36C|tro|tro2X|Allele_1
TGTCATGACAC
>Contig13835_GA36C|tro|tro2X|Allele_2
TGTCATGACAC
>Contig13835_GA36C|tro|tro4X|Allele_1
TGTCATGACAC
>Contig13835_GA36C|tro|tro4X|Allele_2
TGTCATGACAC
>Contig13835_GA36C|tro|tro7X|Allele_1
TGTCATGACAC
>Contig13835_GA36C|tro|tro7X|Allele_2
TGTCGTGACAC
>Contig13835_GA36C|tro|tro8X|Allele_1
TGTCATGACAC
>Contig13835_GA36C|tro|tro8X|Allele_2
TGTCATGACAC
>Contig13835_GA36C|tro|tro9X|Allele_1
TGTCATGACAC
>Contig13835_GA36C|tro|tro9X|Allele_2
TGTCATGACAC
>Contig13835_GA36C|gal|gal2X|Allele_1
CGTCATGACAC
>Contig13835_GA36C|gal|gal2X|Allele_2
TGTCATGACTC
>Contig13835_GA36C|gal|gal3X|Allele_1
TGTCATGACAC
>Contig13835_GA36C|gal|gal3X|Allele_2
TGTCATGACAG
>Contig13835_GA36C|gal|gal7X|Allele_1
TGTCATGACAC
>Contig13835_GA36C|gal|gal7X|Allele_2
TGTCATGACAC
>Contig13835_GA36C|gal|gal8X|Allele_1
TGTCATGACAC
>Contig13835_GA36C|gal|gal8X|Allele_2
TGTCATGACTC
>Contig13835_GA36C|gal|gal11X|Allele_1
TGTCATAACAC
>Contig13835_GA36C|gal|gal11X|Allele_2
TGTCATGCCAC
>Contig13835_GA36C|gal|gal24XX|Allele_1
TGTCATGACAC
>Contig13835_GA36C|gal|gal24XX|Allele_2
TGTCATGCCAC
>Contig13835_GA36C|gal|gal3XX|Allele_1
TGTCATGACAC
>Contig13835_GA36C|gal|gal3XX|Allele_2
TGTCATGACAC
>Contig13835_GA36C|gal|gal9X|Allele_1
TGTCATGACAC
>Contig13835_GA36C|gal|gal9X|Allele_2
TGTCATGATAC
>Contig13835_GA36C|edu|edu14X|Allele_1
TGTCATGACAC
>Contig13835_GA36C|edu|edu14X|Allele_2
TGTCATGACAC
>Contig13835_GA36C|edu|edu37X|Allele_1
TGTCATGACAC
>Contig13835_GA36C|edu|edu37X|Allele_2
TGTCATGACAC
>Contig13835_GA36C|edu|edu40X|Allele_1
TGTCATGACAC
>Contig13835_GA36C|edu|edu40X|Allele_2
TGTCATGACAC
>Contig13835_GA36C|edu|edu47X|Allele_1
TGTCATGACAC
>Contig13835_GA36C|edu|edu47X|Allele_2
TGTTATGACAC
>Contig13835_GA36C|edu|edu24X|Allele_1
TGCCATGACAC
>Contig13835_GA36C|edu|edu24X|Allele_2
TGTCATGACAC
>Contig13835_GA36C|edu|edu25XX|Allele_1
TATCATGACAC
>Contig13835_GA36C|edu|edu25XX|Allele_2
TGTCATGACAC
>Contig13835_GA36C|edu|edu28X|Allele_1
TGTCATGACAC
>Contig13835_GA36C|edu|edu28X|Allele_2
TGTCATGACAC
>Contig13835_GA36C|edu|edu7X|Allele_1
TGTCAGGACAC
>Contig13835_GA36C|edu|edu7X|Allele_2
TGTCGTGACAC
>Contig14012_GA36H|tro|tro10X|Allele_1
TGGTTAGCTTATCGAATATTGACTGACAA
>Contig14012_GA36H|tro|tro10X|Allele_2
TGGTTAGCTTATCGACTATTGACTGACAA
>Contig14012_GA36H|tro|tro11X|Allele_1
TGGTTAGCTTATCGACTATTGACTGACAA
>Contig14012_GA36H|tro|tro11X|Allele_2
TGGTTAGCTTATCGACTATTGACTGACAA
>Contig14012_GA36H|tro|tro16X|Allele_1
TGGTTAGCTTATCGACTATTGACTGACAA
>Contig14012_GA36H|tro|tro16X|Allele_2
TGGTTAGCTTATCGACTATTGACTGACAA
>Contig14012_GA36H|tro|tro2X|Allele_1
TGGTTAGCTTATCGACTATTGACTGACAA
>Contig14012_GA36H|tro|tro2X|Allele_2
TGGTTAGCTTATCGACTATTGACTGACAA
>Contig14012_GA36H|tro|tro4X|Allele_1
TGGTTAGCTTATCGACTATTGACTGACAA
>Contig14012_GA36H|tro|tro4X|Allele_2
TGGTTAGCTTATCGACTATTGACTGACAA
>Contig14012_GA36H|tro|tro7X|Allele_1
TGGTTAGCTTATCGACTATTGACTGACAA
>Contig14012_GA36H|tro|tro7X|Allele_2
TGGTTAGCTTATCGACTATTGACTGACAA
>Contig14012_GA36H|tro|tro8X|Allele_1
TGGTTAGCTTATCGACTATTGACTGACAA
>Contig14012_GA36H|tro|tro8X|Allele_2
TGGTTAGCTTATCGACTATTGACTGACAA
>Contig14012_GA36H|tro|tro9X|Allele_1
TGGTTAGCTTATCGACTATCGACTGACAA
>Contig14012_GA36H|tro|tro9X|Allele_2
TGGTTAGCTTATCGACTATTGACTGACAA
>Contig14012_GA36H|gal|gal2X|Allele_1
TGGTTAACTTAACAACTACCGACCAACAA
>Contig14012_GA36H|gal|gal2X|Allele_2
TGGTTAACTTATTGTCTTTCGGCTGGTAG
>Contig14012_GA36H|gal|gal3X|Allele_1
TGATTAACTTATCGACTATCGACTGACAA
>Contig14012_GA36H|gal|gal3X|Allele_2
TGGTTAACTTATCGACTATCGACTGACAA
>Contig14012_GA36H|gal|gal7X|Allele_1
TGGTTAACTTAACGACTATCAACTGACAA
>Contig14012_GA36H|gal|gal7X|Allele_2
TGGTTAACTTATCGACTATCGACTGACAA
>Contig14012_GA36H|gal|gal8X|Allele_1
TGGTTAACTTATCGACTATCGACTGACAA
>Contig14012_GA36H|gal|gal8X|Allele_2
TGGTTAACTTATCGACTATCGACTGACAA
>Contig14012_GA36H|gal|gal11X|Allele_1
TGGTCAGCTTTTCGACTATTGACTGACAA
>Contig14012_GA36H|gal|gal11X|Allele_2
TGGTCAGCTTTTCGACTATTGATTGACAA
>Contig14012_GA36H|gal|gal24XX|Allele_1
TGGTTAACTTAACGACCATCAACTGACAA
>Contig14012_GA36H|gal|gal24XX|Allele_2
TGGTTAGCTTATCGACTATTGACTGACAA
>Contig14012_GA36H|gal|gal3XX|Allele_1
TGGTTAACCTATCGACTATCAACTGACAA
>Contig14012_GA36H|gal|gal3XX|Allele_2
TGGTTAACTTATCGACTATCGACTGACAA
>Contig14012_GA36H|gal|gal9X|Allele_1
TGGTTAACTTATCGACTATCGACTGACAA
>Contig14012_GA36H|gal|gal9X|Allele_2
TGGTTAACTTATCGACTATCGACTGACAA
>Contig14012_GA36H|edu|edu14X|Allele_1
TGGTTAGCTTATCGACTATTGACTGACAA
>Contig14012_GA36H|edu|edu14X|Allele_2
TGGTTAGCTTATCGACTATTGACTGACCA
>Contig14012_GA36H|edu|edu37X|Allele_1
TGGTTAGCTTATCGAATATTGACTGACAA
>Contig14012_GA36H|edu|edu37X|Allele_2
TGGTTAGCTTATCGACTATTGACTGACAA
>Contig14012_GA36H|edu|edu40X|Allele_1
TGGTTAGCTCATCGACTATTGACTGACAA
>Contig14012_GA36H|edu|edu40X|Allele_2
TGGTTAGCTTATCGACTATTGACTGACAA
>Contig14012_GA36H|edu|edu47X|Allele_1
CAGTTAGCTCATCGACTATTAACTGACAA
>Contig14012_GA36H|edu|edu47X|Allele_2
TGGTTAGCTTATCGACTATTGACTGACAA
>Contig14012_GA36H|edu|edu24X|Allele_1
TGGTTAGCTTATCGAATATTGACTGACAA
>Contig14012_GA36H|edu|edu24X|Allele_2
TGGTTAGCTTATCGACTATTGACTGACAA
>Contig14012_GA36H|edu|edu25XX|Allele_1
TGGTTAGCTTATCGACTATTGACTGACAA
>Contig14012_GA36H|edu|edu25XX|Allele_2
TGGTTTGTTTATCGACTATTGACTGACAA
>Contig14012_GA36H|edu|edu28X|Allele_1
TGGTTAGCTTATCGACTATTGACTGACAA
>Contig14012_GA36H|edu|edu28X|Allele_2
TGGTTAGCTTATCGACTATTGACTGACAA
>Contig14012_GA36H|edu|edu7X|Allele_1
TGGATAGCTTATCGAATATTGACTGACAA
>Contig14012_GA36H|edu|edu7X|Allele_2
TGGTTAGCTTATCGACTATTGACTGACAA
>Contig14229_GA36A|tro|tro10X|Allele_1
TTC
>Contig14229_GA36A|tro|tro10X|Allele_2
TTC
>Contig14229_GA36A|tro|tro11X|Allele_1
TTA
>Contig14229_GA36A|tro|tro11X|Allele_2
TTC
>Contig14229_GA36A|tro|tro16X|Allele_1
TTC
>Contig14229_GA36A|tro|tro16X|Allele_2
TTC
>Contig14229_GA36A|tro|tro2X|Allele_1
TTC
>Contig14229_GA36A|tro|tro2X|Allele_2
TTC
>Contig14229_GA36A|tro|tro4X|Allele_1
TTC
>Contig14229_GA36A|tro|tro4X|Allele_2
TTC
>Contig14229_GA36A|tro|tro7X|Allele_1
TTC
>Contig14229_GA36A|tro|tro7X|Allele_2
TTC
>Contig14229_GA36A|tro|tro8X|Allele_1
TTA
>Contig14229_GA36A|tro|tro8X|Allele_2
TTC
>Contig14229_GA36A|tro|tro9X|Allele_1
TTC
>Contig14229_GA36A|tro|tro9X|Allele_2
TTC
>Contig14229_GA36A|gal|gal2X|Allele_1
TTC
>Contig14229_GA36A|gal|gal2X|Allele_2
TTC
>Contig14229_GA36A|gal|gal3X|Allele_1
TTC
>Contig14229_GA36A|gal|gal3X|Allele_2
TTC
>Contig14229_GA36A|gal|gal7X|Allele_1
CTC
>Contig14229_GA36A|gal|gal7X|Allele_2
TTC
>Contig14229_GA36A|gal|gal8X|Allele_1
TTC
>Contig14229_GA36A|gal|gal8X|Allele_2
TTC
>Contig14229_GA36A|gal|gal11X|Allele_1
TTC
>Contig14229_GA36A|gal|gal11X|Allele_2
TTC
>Contig14229_GA36A|gal|gal24XX|Allele_1
TTC
>Contig14229_GA36A|gal|gal24XX|Allele_2
TTC
>Contig14229_GA36A|gal|gal3XX|Allele_1
TTC
>Contig14229_GA36A|gal|gal3XX|Allele_2
TTC
>Contig14229_GA36A|gal|gal9X|Allele_1
CTC
>Contig14229_GA36A|gal|gal9X|Allele_2
TTC
>Contig14229_GA36A|edu|edu14X|Allele_1
TTC
>Contig14229_GA36A|edu|edu14X|Allele_2
TTC
>Contig14229_GA36A|edu|edu37X|Allele_1
TCC
>Contig14229_GA36A|edu|edu37X|Allele_2
TTC
>Contig14229_GA36A|edu|edu40X|Allele_1
TTA
>Contig14229_GA36A|edu|edu40X|Allele_2
TTC
>Contig14229_GA36A|edu|edu47X|Allele_1
TTA
>Contig14229_GA36A|edu|edu47X|Allele_2
TTC
>Contig14229_GA36A|edu|edu24X|Allele_1
TTC
>Contig14229_GA36A|edu|edu24X|Allele_2
TTC
>Contig14229_GA36A|edu|edu25XX|Allele_1
TTC
>Contig14229_GA36A|edu|edu25XX|Allele_2
TTC
>Contig14229_GA36A|edu|edu28X|Allele_1
TTA
>Contig14229_GA36A|edu|edu28X|Allele_2
TTC
>Contig14229_GA36A|edu|edu7X|Allele_1
TTC
>Contig14229_GA36A|edu|edu7X|Allele_2
TTC
>Contig14354_GA36C|tro|tro10X|Allele_1
GAAACTTGTTC
>Contig14354_GA36C|tro|tro10X|Allele_2
GAAACTTGTTC
>Contig14354_GA36C|tro|tro11X|Allele_1
GAAACTTGTTC
>Contig14354_GA36C|tro|tro11X|Allele_2
GAAACTTGTTC
>Contig14354_GA36C|tro|tro16X|Allele_1
GAAACTTGTTC
>Contig14354_GA36C|tro|tro16X|Allele_2
GAAACTTGTTC
>Contig14354_GA36C|tro|tro2X|Allele_1
GAAACTTGTTC
>Contig14354_GA36C|tro|tro2X|Allele_2
GAAACTTGTTC
>Contig14354_GA36C|tro|tro4X|Allele_1
GAAACTTGTTC
>Contig14354_GA36C|tro|tro4X|Allele_2
GAAACTTGTTC
>Contig14354_GA36C|tro|tro7X|Allele_1
GAAACTTGTTC
>Contig14354_GA36C|tro|tro7X|Allele_2
GAAACTTGTTC
>Contig14354_GA36C|tro|tro8X|Allele_1
GAAACTTGTTC
>Contig14354_GA36C|tro|tro8X|Allele_2
GAAACTTGTTC
>Contig14354_GA36C|tro|tro9X|Allele_1
GAAACTTGTTC
>Contig14354_GA36C|tro|tro9X|Allele_2
GAGATTTGTTC
>Contig14354_GA36C|gal|gal2X|Allele_1
GAAACTTGTTC
>Contig14354_GA36C|gal|gal2X|Allele_2
GAGACTTGTTC
>Contig14354_GA36C|gal|gal3X|Allele_1
AAAACTTGTCC
>Contig14354_GA36C|gal|gal3X|Allele_2
GAAACTTGTTC
>Contig14354_GA36C|gal|gal7X|Allele_1
GAAACCTGTCC
>Contig14354_GA36C|gal|gal7X|Allele_2
GAAACTTGTTC
>Contig14354_GA36C|gal|gal8X|Allele_1
GAAACTTGTCC
>Contig14354_GA36C|gal|gal8X|Allele_2
GAAACTTGTTC
>Contig14354_GA36C|gal|gal11X|Allele_1
GAAACTTGTTC
>Contig14354_GA36C|gal|gal11X|Allele_2
GAAACTTGTTC
>Contig14354_GA36C|gal|gal24XX|Allele_1
GAAACTTGTTC
>Contig14354_GA36C|gal|gal24XX|Allele_2
GAGACTTGTTT
>Contig14354_GA36C|gal|gal3XX|Allele_1
GAGACTTGTTC
>Contig14354_GA36C|gal|gal3XX|Allele_2
GGGACTTGTTT
>Contig14354_GA36C|gal|gal9X|Allele_1
GAAACCTGTTC
>Contig14354_GA36C|gal|gal9X|Allele_2
GAAACTTGTTC
>Contig14354_GA36C|edu|edu14X|Allele_1
GAAACTTATTC
>Contig14354_GA36C|edu|edu14X|Allele_2
GAAACTTGTTC
>Contig14354_GA36C|edu|edu37X|Allele_1
GAAACTTGTTC
>Contig14354_GA36C|edu|edu37X|Allele_2
GAGTCTTGTTC
>Contig14354_GA36C|edu|edu40X|Allele_1
GAAACTTGTTC
>Contig14354_GA36C|edu|edu40X|Allele_2
GAAACTTGTTC
>Contig14354_GA36C|edu|edu47X|Allele_1
GAGACTCGTTC
>Contig14354_GA36C|edu|edu47X|Allele_2
GAGACTTGTTC
>Contig14354_GA36C|edu|edu24X|Allele_1
GAAACTTGTTC
>Contig14354_GA36C|edu|edu24X|Allele_2
GAGACTTGTTC
>Contig14354_GA36C|edu|edu25XX|Allele_1
GAAACTTGGTC
>Contig14354_GA36C|edu|edu25XX|Allele_2
GGGATTTGTTC
>Contig14354_GA36C|edu|edu28X|Allele_1
GAAACTTGTTC
>Contig14354_GA36C|edu|edu28X|Allele_2
GAGATTTGTTC
>Contig14354_GA36C|edu|edu7X|Allele_1
GAAACTTGTTC
>Contig14354_GA36C|edu|edu7X|Allele_2
GAGACTTGTTC
>Contig14496_GA36B|tro|tro10X|Allele_1
TGGACTGGAAAACTCTCGACG
>Contig14496_GA36B|tro|tro10X|Allele_2
TGGACTGGAAAACTCTCGACG
>Contig14496_GA36B|tro|tro11X|Allele_1
TGGACTGGAAAACTCTCGACG
>Contig14496_GA36B|tro|tro11X|Allele_2
TGGACTGGAAAACTCTCGACG
>Contig14496_GA36B|tro|tro16X|Allele_1
TGGACTGGAAAACTCTAGACG
>Contig14496_GA36B|tro|tro16X|Allele_2
TGGACTGGAAAACTCTCGACG
>Contig14496_GA36B|tro|tro2X|Allele_1
TGGACTGGAAAACTCTCGACG
>Contig14496_GA36B|tro|tro2X|Allele_2
TGGACTGGAAAACTCTCGACG
>Contig14496_GA36B|tro|tro4X|Allele_1
TGGACTGGAAAACTCTCGACG
>Contig14496_GA36B|tro|tro4X|Allele_2
TGGACTGGAAAACTCTCGACG
>Contig14496_GA36B|tro|tro7X|Allele_1
TGGACTGGAAAACTCTCGACG
>Contig14496_GA36B|tro|tro7X|Allele_2
TGGACTGGAAAACTCTCGATG
>Contig14496_GA36B|tro|tro8X|Allele_1
TGGACTGGAAAACTCTCGACG
>Contig14496_GA36B|tro|tro8X|Allele_2
TGGACTGGAAAACTCTCGACG
>Contig14496_GA36B|tro|tro9X|Allele_1
TGGACTGGAAAACTCTCGACG
>Contig14496_GA36B|tro|tro9X|Allele_2
TGGACTGGAAAACTCTCGACG
>Contig14496_GA36B|gal|gal2X|Allele_1
TGGACTGGAAAACTCTCGACG
>Contig14496_GA36B|gal|gal2X|Allele_2
TGGGCTGGAACACTCTCGATG
>Contig14496_GA36B|gal|gal3X|Allele_1
TGGACTGGAAAACACCCGACG
>Contig14496_GA36B|gal|gal3X|Allele_2
TGGACTGGAAAACTCTCGACG
>Contig14496_GA36B|gal|gal7X|Allele_1
TAAACTGGAAAACACTCGACG
>Contig14496_GA36B|gal|gal7X|Allele_2
TGGACTGTAAAACTCTCGATG
>Contig14496_GA36B|gal|gal8X|Allele_1
TGGACTGGAAAACACTCGACG
>Contig14496_GA36B|gal|gal8X|Allele_2
TGGACTGGAAAGCTCTCGACG
>Contig14496_GA36B|gal|gal11X|Allele_1
TAAACTGGAAAACACTCGACG
>Contig14496_GA36B|gal|gal11X|Allele_2
TGGACTGTAAAACACTCGACG
>Contig14496_GA36B|gal|gal24XX|Allele_1
TGGACTGGAAAACACTCGACG
>Contig14496_GA36B|gal|gal24XX|Allele_2
TGGACTGGAAAACTCTCGATG
>Contig14496_GA36B|gal|gal3XX|Allele_1
TGGACTGGAAAACACTCGACG
>Contig14496_GA36B|gal|gal3XX|Allele_2
TGGATTGGAAAGCACTCGACG
>Contig14496_GA36B|gal|gal9X|Allele_1
TGGACTGGAAAACACTCGACG
>Contig14496_GA36B|gal|gal9X|Allele_2
TGGACTGGAAAACTCTCGGCG
>Contig14496_GA36B|edu|edu14X|Allele_1
TGGACTGGAAAACACTAGACG
>Contig14496_GA36B|edu|edu14X|Allele_2
TGGACTGGGAAACACTCGACG
>Contig14496_GA36B|edu|edu37X|Allele_1
TGGACTGGAAAACACTCGACG
>Contig14496_GA36B|edu|edu37X|Allele_2
TGGACTGGACAACTCTCGACG
>Contig14496_GA36B|edu|edu40X|Allele_1
CGGACCGGAAAAAACTCGACA
>Contig14496_GA36B|edu|edu40X|Allele_2
TGGACTGGAAAACACTCGACG
>Contig14496_GA36B|edu|edu47X|Allele_1
TGGACTAGAAAACACTCAACG
>Contig14496_GA36B|edu|edu47X|Allele_2
TGGACTGGAAAACACTCAACG
>Contig14496_GA36B|edu|edu24X|Allele_1
TGGACTGGAAAACACTAGACG
>Contig14496_GA36B|edu|edu24X|Allele_2
TGGACTGGGAAACACTCGACG
>Contig14496_GA36B|edu|edu25XX|Allele_1
TGGACTGGAAAACACTCGACG
>Contig14496_GA36B|edu|edu25XX|Allele_2
TGGACTGGAAAACTCTCGATG
>Contig14496_GA36B|edu|edu28X|Allele_1
TGGACTGGAAAACACTCGACG
>Contig14496_GA36B|edu|edu28X|Allele_2
TGGACTGGAAAACTCTCGACG
>Contig14496_GA36B|edu|edu7X|Allele_1
TGGACTGGAAAACACTCGACG
>Contig14496_GA36B|edu|edu7X|Allele_2
TGGACTGGGAAACATTCGACG
>Contig14841_GA36A|tro|tro10X|Allele_1
TGCAGCTGCAGG
>Contig14841_GA36A|tro|tro10X|Allele_2
TGCAGCTGCAGG
>Contig14841_GA36A|tro|tro11X|Allele_1
TGCAGCTGCAGG
>Contig14841_GA36A|tro|tro11X|Allele_2
TGCAGCTGCAGG
>Contig14841_GA36A|tro|tro16X|Allele_1
TGCAGCTGCAGG
>Contig14841_GA36A|tro|tro16X|Allele_2
TGCAGCTGCAGG
>Contig14841_GA36A|tro|tro2X|Allele_1
TGCAGCTGCAGG
>Contig14841_GA36A|tro|tro2X|Allele_2
TGCAGTTGCGGG
>Contig14841_GA36A|tro|tro4X|Allele_1
TGCAGCTGCAGG
>Contig14841_GA36A|tro|tro4X|Allele_2
TGCAGCTGCAGG
>Contig14841_GA36A|tro|tro7X|Allele_1
TGCAGCTGCAGG
>Contig14841_GA36A|tro|tro7X|Allele_2
TGCAGCTGCGGG
>Contig14841_GA36A|tro|tro8X|Allele_1
TGCAACTGCGGG
>Contig14841_GA36A|tro|tro8X|Allele_2
TGCAGCTGCGGG
>Contig14841_GA36A|tro|tro9X|Allele_1
TGCAGCTGCAGG
>Contig14841_GA36A|tro|tro9X|Allele_2
TGCAGCTGCAGG
>Contig14841_GA36A|gal|gal2X|Allele_1
TGCAGCTGCGGG
>Contig14841_GA36A|gal|gal2X|Allele_2
TGCTGCTGCGGG
>Contig14841_GA36A|gal|gal3X|Allele_1
TGCAGCTGCGGG
>Contig14841_GA36A|gal|gal3X|Allele_2
TGCAGCTGCGGG
>Contig14841_GA36A|gal|gal7X|Allele_1
TACAGCAGCGGG
>Contig14841_GA36A|gal|gal7X|Allele_2
TGCAGTTGCGGG
>Contig14841_GA36A|gal|gal8X|Allele_1
GGCAGCTGCGGG
>Contig14841_GA36A|gal|gal8X|Allele_2
TGCTGCTGCGGG
>Contig14841_GA36A|gal|gal11X|Allele_1
TGCAGCTACGGG
>Contig14841_GA36A|gal|gal11X|Allele_2
TGTAGCTGTGGG
>Contig14841_GA36A|gal|gal24XX|Allele_1
TGCAACTGCGGG
>Contig14841_GA36A|gal|gal24XX|Allele_2
TGCAGCTGCGGG
>Contig14841_GA36A|gal|gal3XX|Allele_1
TGCAGCTGCGGG
>Contig14841_GA36A|gal|gal3XX|Allele_2
TGCAGCTGCGGG
>Contig14841_GA36A|gal|gal9X|Allele_1
TGCAGCTGCGGG
>Contig14841_GA36A|gal|gal9X|Allele_2
TGCTGCTGCGGG
>Contig14841_GA36A|edu|edu14X|Allele_1
TGCAGCTGCGGA
>Contig14841_GA36A|edu|edu14X|Allele_2
TGCAGTTGCGGG
>Contig14841_GA36A|edu|edu37X|Allele_1
TGCAGCTGCGAG
>Contig14841_GA36A|edu|edu37X|Allele_2
TGCTGCTGCGGG
>Contig14841_GA36A|edu|edu40X|Allele_1
TGCAGCTGCAGG
>Contig14841_GA36A|edu|edu40X|Allele_2
TGCAGCTGCGGG
>Contig14841_GA36A|edu|edu47X|Allele_1
TGCAGCTGCGGG
>Contig14841_GA36A|edu|edu47X|Allele_2
TGCTGCTGCGGG
>Contig14841_GA36A|edu|edu24X|Allele_1
TGCAGCTGCGGG
>Contig14841_GA36A|edu|edu24X|Allele_2
TGCAGCTGCGGG
>Contig14841_GA36A|edu|edu25XX|Allele_1
TACAGCAGCGGG
>Contig14841_GA36A|edu|edu25XX|Allele_2
TGCTGTTGCGGG
>Contig14841_GA36A|edu|edu28X|Allele_1
TGCAGCTGCGGG
>Contig14841_GA36A|edu|edu28X|Allele_2
TGTTGCTGCGGG
>Contig14841_GA36A|edu|edu7X|Allele_1
TGCAACAGCGGG
>Contig14841_GA36A|edu|edu7X|Allele_2
TGCAGTTGCGGG
>Contig14888_GA36C|tro|tro10X|Allele_1
CGA
>Contig14888_GA36C|tro|tro10X|Allele_2
CGA
>Contig14888_GA36C|tro|tro11X|Allele_1
CGA
>Contig14888_GA36C|tro|tro11X|Allele_2
CGA
>Contig14888_GA36C|tro|tro16X|Allele_1
CGA
>Contig14888_GA36C|tro|tro16X|Allele_2
CGA
>Contig14888_GA36C|tro|tro2X|Allele_1
CGA
>Contig14888_GA36C|tro|tro2X|Allele_2
CGA
>Contig14888_GA36C|tro|tro4X|Allele_1
CGA
>Contig14888_GA36C|tro|tro4X|Allele_2
CGA
>Contig14888_GA36C|tro|tro7X|Allele_1
CGA
>Contig14888_GA36C|tro|tro7X|Allele_2
CGA
>Contig14888_GA36C|tro|tro8X|Allele_1
CGA
>Contig14888_GA36C|tro|tro8X|Allele_2
CGA
>Contig14888_GA36C|tro|tro9X|Allele_1
CGA
>Contig14888_GA36C|tro|tro9X|Allele_2
CGA
>Contig14888_GA36C|gal|gal2X|Allele_1
CGA
>Contig14888_GA36C|gal|gal2X|Allele_2
CGA
>Contig14888_GA36C|gal|gal3X|Allele_1
CGA
>Contig14888_GA36C|gal|gal3X|Allele_2
CGA
>Contig14888_GA36C|gal|gal7X|Allele_1
CGA
>Contig14888_GA36C|gal|gal7X|Allele_2
CGA
>Contig14888_GA36C|gal|gal8X|Allele_1
CGA
>Contig14888_GA36C|gal|gal8X|Allele_2
CGA
>Contig14888_GA36C|gal|gal11X|Allele_1
CGA
>Contig14888_GA36C|gal|gal11X|Allele_2
CGA
>Contig14888_GA36C|gal|gal24XX|Allele_1
CGA
>Contig14888_GA36C|gal|gal24XX|Allele_2
CGA
>Contig14888_GA36C|gal|gal3XX|Allele_1
CGA
>Contig14888_GA36C|gal|gal3XX|Allele_2
CGA
>Contig14888_GA36C|gal|gal9X|Allele_1
CGA
>Contig14888_GA36C|gal|gal9X|Allele_2
TGA
>Contig14888_GA36C|edu|edu14X|Allele_1
CGA
>Contig14888_GA36C|edu|edu14X|Allele_2
CGA
>Contig14888_GA36C|edu|edu37X|Allele_1
CGA
>Contig14888_GA36C|edu|edu37X|Allele_2
CGA
>Contig14888_GA36C|edu|edu40X|Allele_1
CGA
>Contig14888_GA36C|edu|edu40X|Allele_2
CGA
>Contig14888_GA36C|edu|edu47X|Allele_1
CGA
>Contig14888_GA36C|edu|edu47X|Allele_2
CGA
>Contig14888_GA36C|edu|edu24X|Allele_1
CAA
>Contig14888_GA36C|edu|edu24X|Allele_2
CGA
>Contig14888_GA36C|edu|edu25XX|Allele_1
CGA
>Contig14888_GA36C|edu|edu25XX|Allele_2
CGA
>Contig14888_GA36C|edu|edu28X|Allele_1
CGA
>Contig14888_GA36C|edu|edu28X|Allele_2
CGT
>Contig14888_GA36C|edu|edu7X|Allele_1
CGA
>Contig14888_GA36C|edu|edu7X|Allele_2
CGA
>Contig1507_GA36A|tro|tro10X|Allele_1
CCGTCCAG
>Contig1507_GA36A|tro|tro10X|Allele_2
CCGTCCAG
>Contig1507_GA36A|tro|tro11X|Allele_1
CCGTCCAA
>Contig1507_GA36A|tro|tro11X|Allele_2
CCGTTCAG
>Contig1507_GA36A|tro|tro16X|Allele_1
CCGTCCAG
>Contig1507_GA36A|tro|tro16X|Allele_2
CCGTCCAG
>Contig1507_GA36A|tro|tro2X|Allele_1
CCGTCCAG
>Contig1507_GA36A|tro|tro2X|Allele_2
CCGTCTAG
>Contig1507_GA36A|tro|tro4X|Allele_1
ACGTCCAG
>Contig1507_GA36A|tro|tro4X|Allele_2
CCGTCTAG
>Contig1507_GA36A|tro|tro7X|Allele_1
CCGTCCAG
>Contig1507_GA36A|tro|tro7X|Allele_2
CCGTCCAG
>Contig1507_GA36A|tro|tro8X|Allele_1
CCGTCCAG
>Contig1507_GA36A|tro|tro8X|Allele_2
CCGTTCAG
>Contig1507_GA36A|tro|tro9X|Allele_1
CCGTCCAG
>Contig1507_GA36A|tro|tro9X|Allele_2
CCGTCCAG
>Contig1507_GA36A|gal|gal2X|Allele_1
CCGTCCAA
>Contig1507_GA36A|gal|gal2X|Allele_2
CCGTTCAG
>Contig1507_GA36A|gal|gal3X|Allele_1
CCGTCCAG
>Contig1507_GA36A|gal|gal3X|Allele_2
CCGTCCAG
>Contig1507_GA36A|gal|gal7X|Allele_1
CCGTCCAG
>Contig1507_GA36A|gal|gal7X|Allele_2
CCGTCTAG
>Contig1507_GA36A|gal|gal8X|Allele_1
CCGTCCAG
>Contig1507_GA36A|gal|gal8X|Allele_2
CCGTCCAG
>Contig1507_GA36A|gal|gal11X|Allele_1
CCGTCCAG
>Contig1507_GA36A|gal|gal11X|Allele_2
CCGTCCAG
>Contig1507_GA36A|gal|gal24XX|Allele_1
CCGTCCAG
>Contig1507_GA36A|gal|gal24XX|Allele_2
CCGTCCAG
>Contig1507_GA36A|gal|gal3XX|Allele_1
CCGTCCAG
>Contig1507_GA36A|gal|gal3XX|Allele_2
CCGTCCAG
>Contig1507_GA36A|gal|gal9X|Allele_1
CCGTCCAA
>Contig1507_GA36A|gal|gal9X|Allele_2
CCGTTCAG
>Contig1507_GA36A|edu|edu14X|Allele_1
CCGTCCAA
>Contig1507_GA36A|edu|edu14X|Allele_2
CCGTTCAG
>Contig1507_GA36A|edu|edu37X|Allele_1
CCGTCCAA
>Contig1507_GA36A|edu|edu37X|Allele_2
CCGTTCAG
>Contig1507_GA36A|edu|edu40X|Allele_1
CCGTCCAG
>Contig1507_GA36A|edu|edu40X|Allele_2
CTGTCCAG
>Contig1507_GA36A|edu|edu47X|Allele_1
CCGTCCAG
>Contig1507_GA36A|edu|edu47X|Allele_2
CCGTCCAG
>Contig1507_GA36A|edu|edu24X|Allele_1
ACACCCAG
>Contig1507_GA36A|edu|edu24X|Allele_2
CTGTCCGG
>Contig1507_GA36A|edu|edu25XX|Allele_1
CCGTCCAG
>Contig1507_GA36A|edu|edu25XX|Allele_2
CCGTCCAG
>Contig1507_GA36A|edu|edu28X|Allele_1
CCGTCCAG
>Contig1507_GA36A|edu|edu28X|Allele_2
CCGTCCAG
>Contig1507_GA36A|edu|edu7X|Allele_1
CCGTCCAA
>Contig1507_GA36A|edu|edu7X|Allele_2
CCGTCCAG
>Contig15130_GA36B|tro|tro10X|Allele_1
ATAATCTGAACCCAAAAGGACGGCGCTCA
>Contig15130_GA36B|tro|tro10X|Allele_2
ATAATTTGAACCCAAAAGGACGGCGCTCA
>Contig15130_GA36B|tro|tro11X|Allele_1
ATAATTTGAACCCAAAAGGACGGCGCTCA
>Contig15130_GA36B|tro|tro11X|Allele_2
ATAATTTGAACCCGAAAGGACGGCGCTCA
>Contig15130_GA36B|tro|tro16X|Allele_1
ATAATCTGAACCAAAAAGGACGGCGCTCA
>Contig15130_GA36B|tro|tro16X|Allele_2
ATAATTTGAACCCAAAAGGACGGCGCTCA
>Contig15130_GA36B|tro|tro2X|Allele_1
ATAATTTGAACCCGAAAGGACGGCGCTCA
>Contig15130_GA36B|tro|tro2X|Allele_2
ATAATTTGAACCCGAAAGGACGGCGCTCA
>Contig15130_GA36B|tro|tro4X|Allele_1
ATAATCTGAACCCAAAAGGACGGCGCTCA
>Contig15130_GA36B|tro|tro4X|Allele_2
ATAATCTGAACCCAAAAGGACGGCGCTCA
>Contig15130_GA36B|tro|tro7X|Allele_1
ATAATTTGAACCAAAAAGGACAGCGCTCA
>Contig15130_GA36B|tro|tro7X|Allele_2
ATAATTTGAACCCAAAAGGACGGCGCTCA
>Contig15130_GA36B|tro|tro8X|Allele_1
ATAATCTGAACCCAAAAGGACGGCGCTCA
>Contig15130_GA36B|tro|tro8X|Allele_2
ATAATTTGAACCCGAAAGGACGGCGCTCA
>Contig15130_GA36B|tro|tro9X|Allele_1
ATAATCTGAACCCAAAAGGACGGCGCTCA
>Contig15130_GA36B|tro|tro9X|Allele_2
ATAATTTGAACCCGAAAGGACGGCGCTCA
>Contig15130_GA36B|gal|gal2X|Allele_1
ATAATTTGAACCCAAAAGGGCGGTGCTCA
>Contig15130_GA36B|gal|gal2X|Allele_2
ATAATTTGAACCCAAAAGGGCGGTGCTCA
>Contig15130_GA36B|gal|gal3X|Allele_1
ATAATTTGAACCCAAAAGGGCGGTGCTCA
>Contig15130_GA36B|gal|gal3X|Allele_2
ATAATTTGAACCCAAAAGGGCGGTGCTCT
>Contig15130_GA36B|gal|gal7X|Allele_1
ATAATCTGAACCCAAAAGGGCGGCGCTCA
>Contig15130_GA36B|gal|gal7X|Allele_2
ATAATTTGAACCCAAAAGGGCGGTGCTCA
>Contig15130_GA36B|gal|gal8X|Allele_1
ATAATCTGAACCCAAAAGGGCGGCGCTCA
>Contig15130_GA36B|gal|gal8X|Allele_2
ATAATTTGAACCCAAAAGGGCGGTGCTCA
>Contig15130_GA36B|gal|gal11X|Allele_1
ATAATCTGAATCCAAAAGGGCGGCGCTAA
>Contig15130_GA36B|gal|gal11X|Allele_2
ATAATTTGAATCCAAAAGGGCGGCGCTCA
>Contig15130_GA36B|gal|gal24XX|Allele_1
ATAATTTGAACCCAAAAGGGCGGCGCTCA
>Contig15130_GA36B|gal|gal24XX|Allele_2
ATAATTTGAACCCAAAAGGGCGGTGCTCA
>Contig15130_GA36B|gal|gal3XX|Allele_1
ATAATCTGAACCCAAAAGAGAGGCGCTCA
>Contig15130_GA36B|gal|gal3XX|Allele_2
ATGATTTGAACTCGAAAGGGCGGCGCTCA
>Contig15130_GA36B|gal|gal9X|Allele_1
ATAATTTGAACCCAAAAGGGCGGCACTCA
>Contig15130_GA36B|gal|gal9X|Allele_2
GTAATTTGAACCCAGAAGGGCGGTGCTCA
>Contig15130_GA36B|edu|edu14X|Allele_1
ATAATTAGAACCCAAAAGGGCAGCGCTCA
>Contig15130_GA36B|edu|edu14X|Allele_2
ATAATTTGAACCCAAAAGGGCGGCGCTCA
>Contig15130_GA36B|edu|edu37X|Allele_1
ATAATTTGAACCCAAAAGGGCGACGCTCA
>Contig15130_GA36B|edu|edu37X|Allele_2
ATAGTTTGGACCCAAAGGGGCGGCGCTCA
>Contig15130_GA36B|edu|edu40X|Allele_1
ATAATTTGAACCAAAAAGGGCGGCGCTCA
>Contig15130_GA36B|edu|edu40X|Allele_2
ATAATTTGAACCCAAAAGGGCGGCGCTCA
>Contig15130_GA36B|edu|edu47X|Allele_1
ATAATTTGAACCCAAAAGGGCGGCGCTCA
>Contig15130_GA36B|edu|edu47X|Allele_2
ATAATTTGAACCCAAGAGGGCGGCGCTCA
>Contig15130_GA36B|edu|edu24X|Allele_1
ATAATTTAAACCCAAAAGGGCGGCGCTCA
>Contig15130_GA36B|edu|edu24X|Allele_2
ATGATTTGAGCCCAAGAGGGCGGCGCTCA
>Contig15130_GA36B|edu|edu25XX|Allele_1
ATAATTTGAACCAAAAAGGACGGCGACCA
>Contig15130_GA36B|edu|edu25XX|Allele_2
ATAATTTGAGCCCAAAAGGGCGGCGCTCA
>Contig15130_GA36B|edu|edu28X|Allele_1
AGAACTTGAACCCAAAAAGGCGGCGCTCA
>Contig15130_GA36B|edu|edu28X|Allele_2
ATAATTTGAACCCAAAAGGGCGGCGCTCA
>Contig15130_GA36B|edu|edu7X|Allele_1
ATAATTTGAACCCAAAAGGGCGGCACTCA
>Contig15130_GA36B|edu|edu7X|Allele_2
ATAATTTGAACCCAAAAGGGCGGCGCTCA
>Contig15368_GA36C|tro|tro10X|Allele_1
GCGTCCT
>Contig15368_GA36C|tro|tro10X|Allele_2
GCGTCCT
>Contig15368_GA36C|tro|tro11X|Allele_1
GCGTCCT
>Contig15368_GA36C|tro|tro11X|Allele_2
GCGTCCT
>Contig15368_GA36C|tro|tro16X|Allele_1
ACGTCCT
>Contig15368_GA36C|tro|tro16X|Allele_2
GCGTCCT
>Contig15368_GA36C|tro|tro2X|Allele_1
GCGTCCT
>Contig15368_GA36C|tro|tro2X|Allele_2
GCGTCCT
>Contig15368_GA36C|tro|tro4X|Allele_1
GCGTCCT
>Contig15368_GA36C|tro|tro4X|Allele_2
GCGTCCT
>Contig15368_GA36C|tro|tro7X|Allele_1
GCGTCCT
>Contig15368_GA36C|tro|tro7X|Allele_2
GCGTCCT
>Contig15368_GA36C|tro|tro8X|Allele_1
GCGTCCT
>Contig15368_GA36C|tro|tro8X|Allele_2
GCGTCCT
>Contig15368_GA36C|tro|tro9X|Allele_1
GCGTCCT
>Contig15368_GA36C|tro|tro9X|Allele_2
GCGTCCT
>Contig15368_GA36C|gal|gal2X|Allele_1
GCGTCCT
>Contig15368_GA36C|gal|gal2X|Allele_2
GCGTCCT
>Contig15368_GA36C|gal|gal3X|Allele_1
GCGTCCT
>Contig15368_GA36C|gal|gal3X|Allele_2
GCGTCCT
>Contig15368_GA36C|gal|gal7X|Allele_1
ACGTCCT
>Contig15368_GA36C|gal|gal7X|Allele_2
GCGTCCT
>Contig15368_GA36C|gal|gal8X|Allele_1
ACGTCCT
>Contig15368_GA36C|gal|gal8X|Allele_2
GCGTCCT
>Contig15368_GA36C|gal|gal11X|Allele_1
GCGTCCT
>Contig15368_GA36C|gal|gal11X|Allele_2
GCGTCCT
>Contig15368_GA36C|gal|gal24XX|Allele_1
GCGTCCT
>Contig15368_GA36C|gal|gal24XX|Allele_2
GCGTCCT
>Contig15368_GA36C|gal|gal3XX|Allele_1
GCGTCCT
>Contig15368_GA36C|gal|gal3XX|Allele_2
GCGTCCT
>Contig15368_GA36C|gal|gal9X|Allele_1
GCGTCCT
>Contig15368_GA36C|gal|gal9X|Allele_2
GCGTCCT
>Contig15368_GA36C|edu|edu14X|Allele_1
ACATCCT
>Contig15368_GA36C|edu|edu14X|Allele_2
GCGTCCT
>Contig15368_GA36C|edu|edu37X|Allele_1
GCGTCCT
>Contig15368_GA36C|edu|edu37X|Allele_2
GCGTCCT
>Contig15368_GA36C|edu|edu40X|Allele_1
GCGCCCT
>Contig15368_GA36C|edu|edu40X|Allele_2
GCGTCCT
>Contig15368_GA36C|edu|edu47X|Allele_1
GCGTCCT
>Contig15368_GA36C|edu|edu47X|Allele_2
GTGTCCT
>Contig15368_GA36C|edu|edu24X|Allele_1
GCGTCCT
>Contig15368_GA36C|edu|edu24X|Allele_2
GCGTCCT
>Contig15368_GA36C|edu|edu25XX|Allele_1
GCGTCCG
>Contig15368_GA36C|edu|edu25XX|Allele_2
GCGTCTT
>Contig15368_GA36C|edu|edu28X|Allele_1
GCGTACT
>Contig15368_GA36C|edu|edu28X|Allele_2
GCGTCCT
>Contig15368_GA36C|edu|edu7X|Allele_1
GCGTCTT
>Contig15368_GA36C|edu|edu7X|Allele_2
GCGTCTT
>Contig15432_GA36D|tro|tro10X|Allele_1
CGCA
>Contig15432_GA36D|tro|tro10X|Allele_2
CGCA
>Contig15432_GA36D|tro|tro11X|Allele_1
CGCA
>Contig15432_GA36D|tro|tro11X|Allele_2
CGCA
>Contig15432_GA36D|tro|tro16X|Allele_1
CGCA
>Contig15432_GA36D|tro|tro16X|Allele_2
CGCA
>Contig15432_GA36D|tro|tro2X|Allele_1
CGCA
>Contig15432_GA36D|tro|tro2X|Allele_2
CGCA
>Contig15432_GA36D|tro|tro4X|Allele_1
CGCA
>Contig15432_GA36D|tro|tro4X|Allele_2
CGCA
>Contig15432_GA36D|tro|tro7X|Allele_1
CGCA
>Contig15432_GA36D|tro|tro7X|Allele_2
CGCA
>Contig15432_GA36D|tro|tro8X|Allele_1
CGCA
>Contig15432_GA36D|tro|tro8X|Allele_2
CGCA
>Contig15432_GA36D|tro|tro9X|Allele_1
CGCA
>Contig15432_GA36D|tro|tro9X|Allele_2
CGCA
>Contig15432_GA36D|gal|gal2X|Allele_1
CGCA
>Contig15432_GA36D|gal|gal2X|Allele_2
CGTT
>Contig15432_GA36D|gal|gal3X|Allele_1
CGCA
>Contig15432_GA36D|gal|gal3X|Allele_2
CGTA
>Contig15432_GA36D|gal|gal7X|Allele_1
CGCA
>Contig15432_GA36D|gal|gal7X|Allele_2
CGTA
>Contig15432_GA36D|gal|gal8X|Allele_1
CGCA
>Contig15432_GA36D|gal|gal8X|Allele_2
CGTA
>Contig15432_GA36D|gal|gal11X|Allele_1
CGCA
>Contig15432_GA36D|gal|gal11X|Allele_2
CGTA
>Contig15432_GA36D|gal|gal24XX|Allele_1
CGCA
>Contig15432_GA36D|gal|gal24XX|Allele_2
CGCA
>Contig15432_GA36D|gal|gal3XX|Allele_1
CGCA
>Contig15432_GA36D|gal|gal3XX|Allele_2
CGTA
>Contig15432_GA36D|gal|gal9X|Allele_1
CGCA
>Contig15432_GA36D|gal|gal9X|Allele_2
CGTA
>Contig15432_GA36D|edu|edu14X|Allele_1
CGCA
>Contig15432_GA36D|edu|edu14X|Allele_2
CGCA
>Contig15432_GA36D|edu|edu37X|Allele_1
CGCA
>Contig15432_GA36D|edu|edu37X|Allele_2
CGCA
>Contig15432_GA36D|edu|edu40X|Allele_1
CGCA
>Contig15432_GA36D|edu|edu40X|Allele_2
CGCA
>Contig15432_GA36D|edu|edu47X|Allele_1
CGCA
>Contig15432_GA36D|edu|edu47X|Allele_2
CGCA
>Contig15432_GA36D|edu|edu24X|Allele_1
CGCA
>Contig15432_GA36D|edu|edu24X|Allele_2
CGCA
>Contig15432_GA36D|edu|edu25XX|Allele_1
CGCA
>Contig15432_GA36D|edu|edu25XX|Allele_2
TGCA
>Contig15432_GA36D|edu|edu28X|Allele_1
CGCA
>Contig15432_GA36D|edu|edu28X|Allele_2
CGCA
>Contig15432_GA36D|edu|edu7X|Allele_1
CACA
>Contig15432_GA36D|edu|edu7X|Allele_2
CGCA
>Contig15451_GA36A|tro|tro10X|Allele_1
CTTCCG
>Contig15451_GA36A|tro|tro10X|Allele_2
CTTCCG
>Contig15451_GA36A|tro|tro11X|Allele_1
CTTCCG
>Contig15451_GA36A|tro|tro11X|Allele_2
CTTCCG
>Contig15451_GA36A|tro|tro16X|Allele_1
CTTCCG
>Contig15451_GA36A|tro|tro16X|Allele_2
CTTCCG
>Contig15451_GA36A|tro|tro2X|Allele_1
CTTCCG
>Contig15451_GA36A|tro|tro2X|Allele_2
CTTCCG
>Contig15451_GA36A|tro|tro4X|Allele_1
CTTCCG
>Contig15451_GA36A|tro|tro4X|Allele_2
CTTCCG
>Contig15451_GA36A|tro|tro7X|Allele_1
CTTCCG
>Contig15451_GA36A|tro|tro7X|Allele_2
CTTCCG
>Contig15451_GA36A|tro|tro8X|Allele_1
CTTCCG
>Contig15451_GA36A|tro|tro8X|Allele_2
CTTCCG
>Contig15451_GA36A|tro|tro9X|Allele_1
CTTCCG
>Contig15451_GA36A|tro|tro9X|Allele_2
CTTCCG
>Contig15451_GA36A|gal|gal2X|Allele_1
CTTCCG
>Contig15451_GA36A|gal|gal2X|Allele_2
CTTCCG
>Contig15451_GA36A|gal|gal3X|Allele_1
CTTCCG
>Contig15451_GA36A|gal|gal3X|Allele_2
CTTCCG
>Contig15451_GA36A|gal|gal7X|Allele_1
CTTCCG
>Contig15451_GA36A|gal|gal7X|Allele_2
CTTCCG
>Contig15451_GA36A|gal|gal8X|Allele_1
CCTCCG
>Contig15451_GA36A|gal|gal8X|Allele_2
CTTCTG
>Contig15451_GA36A|gal|gal11X|Allele_1
CTTCCG
>Contig15451_GA36A|gal|gal11X|Allele_2
CTTCCG
>Contig15451_GA36A|gal|gal24XX|Allele_1
CTTCCG
>Contig15451_GA36A|gal|gal24XX|Allele_2
CTTCCG
>Contig15451_GA36A|gal|gal3XX|Allele_1
CTTCCG
>Contig15451_GA36A|gal|gal3XX|Allele_2
CTTCCG
>Contig15451_GA36A|gal|gal9X|Allele_1
CTTCCG
>Contig15451_GA36A|gal|gal9X|Allele_2
TTTCCG
>Contig15451_GA36A|edu|edu14X|Allele_1
CTTCCG
>Contig15451_GA36A|edu|edu14X|Allele_2
TTTTCG
>Contig15451_GA36A|edu|edu37X|Allele_1
CTTCCG
>Contig15451_GA36A|edu|edu37X|Allele_2
CTTCCG
>Contig15451_GA36A|edu|edu40X|Allele_1
CTTCCG
>Contig15451_GA36A|edu|edu40X|Allele_2
CTTCCG
>Contig15451_GA36A|edu|edu47X|Allele_1
CTTCCG
>Contig15451_GA36A|edu|edu47X|Allele_2
CTTCCG
>Contig15451_GA36A|edu|edu24X|Allele_1
CTTCCG
>Contig15451_GA36A|edu|edu24X|Allele_2
CTTCCG
>Contig15451_GA36A|edu|edu25XX|Allele_1
CTACCG
>Contig15451_GA36A|edu|edu25XX|Allele_2
CTTCCG
>Contig15451_GA36A|edu|edu28X|Allele_1
CTTCCA
>Contig15451_GA36A|edu|edu28X|Allele_2
CTTCCG
>Contig15451_GA36A|edu|edu7X|Allele_1
CTTCCG
>Contig15451_GA36A|edu|edu7X|Allele_2
CTTCCG
>Contig15886_GA36C|tro|tro10X|Allele_1
GCCGCTCAAAGATAGTGCAGCTCACATATAG
>Contig15886_GA36C|tro|tro10X|Allele_2
GCTGTTCAAAGATAGTGCAGTTCACCTGTAG
>Contig15886_GA36C|tro|tro11X|Allele_1
GCCGTTCAAAGATAGTGCAGTTCACATGTAG
>Contig15886_GA36C|tro|tro11X|Allele_2
GCCGTTCAAAGATAGTGCAGTTCACATGTAG
>Contig15886_GA36C|tro|tro16X|Allele_1
GCCGCTCAAAGATAGTGCAGCTCACATATAA
>Contig15886_GA36C|tro|tro16X|Allele_2
GCTGTTCAAAGATAGTGCAGTTCACCTGTAG
>Contig15886_GA36C|tro|tro2X|Allele_1
GCCGCTCAAAGATAGTGCAGCTCACATATAG
>Contig15886_GA36C|tro|tro2X|Allele_2
GCTGTTCAAAGATAGTGCAGTTCACCTGTAG
>Contig15886_GA36C|tro|tro4X|Allele_1
GCCGTTCAAAGATAGTGCAGTTCACATGTAG
>Contig15886_GA36C|tro|tro4X|Allele_2
GCCGTTCAAAGATAGTGCAGTTCACATGTAG
>Contig15886_GA36C|tro|tro7X|Allele_1
GCCGCTCAAAGATAGTGCAGCTCACATATAA
>Contig15886_GA36C|tro|tro7X|Allele_2
GCTGTTCAAAGATAGTGCAGTTCACCTGTAG
>Contig15886_GA36C|tro|tro8X|Allele_1
GCCGCTCAAAGATAGTGCAGCTCACATATAG
>Contig15886_GA36C|tro|tro8X|Allele_2
GCTGTTCAAAGATAGTGCAGTTCACCTGTAG
>Contig15886_GA36C|tro|tro9X|Allele_1
GCCGTTCAAAGATAGTGCAGTTCACATGTAG
>Contig15886_GA36C|tro|tro9X|Allele_2
GCCGTTCAAAGATAGTGCAGTTCACATGTAG
>Contig15886_GA36C|gal|gal2X|Allele_1
GCTGCACAAAAAGAGTGCGGCTCATCTATAG
>Contig15886_GA36C|gal|gal2X|Allele_2
GCTGCACAAAAAGAGTGCGGCTCATCTATAG
>Contig15886_GA36C|gal|gal3X|Allele_1
GCCGCACAAAAAGAGTGCAGCTCACATATAG
>Contig15886_GA36C|gal|gal3X|Allele_2
GCTGTTCAAAGATAGTGCGGTTCATCTGTGG
>Contig15886_GA36C|gal|gal7X|Allele_1
GCTGCACAAAAAGAGTGCGGCTCATCTATAG
>Contig15886_GA36C|gal|gal7X|Allele_2
GCTGCACAAAAAGAGTGCGGCTCATCTATAG
>Contig15886_GA36C|gal|gal8X|Allele_1
GCTGCACAAAAAGAGTGCGGCTCACCTATAG
>Contig15886_GA36C|gal|gal8X|Allele_2
GCTGCACGAAAGTAGTGCGGCTCATCTATAG
>Contig15886_GA36C|gal|gal11X|Allele_1
GCTACACAAAAATAGTGCGGCTCACCTATAG
>Contig15886_GA36C|gal|gal11X|Allele_2
GCTGCACAAAAATAGTGCGGCTCACCTATAG
>Contig15886_GA36C|gal|gal24XX|Allele_1
GCTACACAAAAATAGTGCGGCTCACCTATAG
>Contig15886_GA36C|gal|gal24XX|Allele_2
GCTGCACGAAAGTAGTGCGGCTCACCTATAG
>Contig15886_GA36C|gal|gal3XX|Allele_1
GCCGCACAAAAATAGTGCAGCTCACATATAG
>Contig15886_GA36C|gal|gal3XX|Allele_2
GCTGTTCGATGGTAGTGCGGTTCGCCTGTAG
>Contig15886_GA36C|gal|gal9X|Allele_1
GACGTTCAAAGATAGTGCAGTTCACATGTAG
>Contig15886_GA36C|gal|gal9X|Allele_2
GCCGTTCAAAGATAGTGCAGTTCACATGTAG
>Contig15886_GA36C|edu|edu14X|Allele_1
ACCGTTCAAAGATAGTGCAGTGCACATAAAG
>Contig15886_GA36C|edu|edu14X|Allele_2
GCTGTTCAAAGGTAGTTCAGTTCACATGTAG
>Contig15886_GA36C|edu|edu37X|Allele_1
GCCGTTCAAAGATAGTGCAGTTCACATGTAG
>Contig15886_GA36C|edu|edu37X|Allele_2
GCCGTTCAAAGATAGTGTAGTTCACATGTAG
>Contig15886_GA36C|edu|edu40X|Allele_1
GCCGTTCAAAGATAGTGCAGTTCACATGTAG
>Contig15886_GA36C|edu|edu40X|Allele_2
GCCGTTCAAAGATAGTGCAGTTCACATGTAG
>Contig15886_GA36C|edu|edu47X|Allele_1
GCCGTTCAAAGATAGTGCAGTTCACATGTAG
>Contig15886_GA36C|edu|edu47X|Allele_2
GCCGTTCAAAGATAGTGCAGTTTACATGTAG
>Contig15886_GA36C|edu|edu24X|Allele_1
GCCGTTCAAAGATAGTGCAGTTCACAAGTAG
>Contig15886_GA36C|edu|edu24X|Allele_2
GCCGTTTACAGATCGTGCAGTTCACATGTAG
>Contig15886_GA36C|edu|edu25XX|Allele_1
GCCGTTCAAAGATAGTGCAGTTCACATGTAG
>Contig15886_GA36C|edu|edu25XX|Allele_2
GCCGTTCAAAGATAGTGCAGTTCACATGTAG
>Contig15886_GA36C|edu|edu28X|Allele_1
GCCGTTCAAAGATAGTGCAATTCACATGTAG
>Contig15886_GA36C|edu|edu28X|Allele_2
GCCGTTCAAAGATAGTGCAGTTCACATGTAG
>Contig15886_GA36C|edu|edu7X|Allele_1
GCCGTTCAAAGATAAAGCAGTTCACATGTAA
>Contig15886_GA36C|edu|edu7X|Allele_2
GCCGTTCAAAGATAGTGCAGTTCACATGTAG
>Contig15993_GA36B|tro|tro10X|Allele_1
ACCTGA
>Contig15993_GA36B|tro|tro10X|Allele_2
ACCTGA
>Contig15993_GA36B|tro|tro11X|Allele_1
ACCTGA
>Contig15993_GA36B|tro|tro11X|Allele_2
ACCTGA
>Contig15993_GA36B|tro|tro16X|Allele_1
ACCTGA
>Contig15993_GA36B|tro|tro16X|Allele_2
ACCTGA
>Contig15993_GA36B|tro|tro2X|Allele_1
ACCTGA
>Contig15993_GA36B|tro|tro2X|Allele_2
ACCTGA
>Contig15993_GA36B|tro|tro4X|Allele_1
ACCTGA
>Contig15993_GA36B|tro|tro4X|Allele_2
ACCTGA
>Contig15993_GA36B|tro|tro7X|Allele_1
ACCTGA
>Contig15993_GA36B|tro|tro7X|Allele_2
ACCTGA
>Contig15993_GA36B|tro|tro8X|Allele_1
ACCTGA
>Contig15993_GA36B|tro|tro8X|Allele_2
ACCTGA
>Contig15993_GA36B|tro|tro9X|Allele_1
ACCTGA
>Contig15993_GA36B|tro|tro9X|Allele_2
ACCTGA
>Contig15993_GA36B|gal|gal2X|Allele_1
ATCTGA
>Contig15993_GA36B|gal|gal2X|Allele_2
ATCTGA
>Contig15993_GA36B|gal|gal3X|Allele_1
ATCTGA
>Contig15993_GA36B|gal|gal3X|Allele_2
ATCTGA
>Contig15993_GA36B|gal|gal7X|Allele_1
ATCTGA
>Contig15993_GA36B|gal|gal7X|Allele_2
ATCTGA
>Contig15993_GA36B|gal|gal8X|Allele_1
ATCTGA
>Contig15993_GA36B|gal|gal8X|Allele_2
ATCTGA
>Contig15993_GA36B|gal|gal11X|Allele_1
ATCTGA
>Contig15993_GA36B|gal|gal11X|Allele_2
ATCTGA
>Contig15993_GA36B|gal|gal24XX|Allele_1
ATCTGA
>Contig15993_GA36B|gal|gal24XX|Allele_2
ATCTGA
>Contig15993_GA36B|gal|gal3XX|Allele_1
ATCTGA
>Contig15993_GA36B|gal|gal3XX|Allele_2
ATTTGA
>Contig15993_GA36B|gal|gal9X|Allele_1
ATCTGA
>Contig15993_GA36B|gal|gal9X|Allele_2
ATTTGA
>Contig15993_GA36B|edu|edu14X|Allele_1
ACCTGA
>Contig15993_GA36B|edu|edu14X|Allele_2
ACCTGA
>Contig15993_GA36B|edu|edu37X|Allele_1
ACCTGA
>Contig15993_GA36B|edu|edu37X|Allele_2
ACCTGA
>Contig15993_GA36B|edu|edu40X|Allele_1
ATCCAA
>Contig15993_GA36B|edu|edu40X|Allele_2
ATCTGC
>Contig15993_GA36B|edu|edu47X|Allele_1
ATCTGA
>Contig15993_GA36B|edu|edu47X|Allele_2
ATCTGC
>Contig15993_GA36B|edu|edu24X|Allele_1
ATCTGA
>Contig15993_GA36B|edu|edu24X|Allele_2
ATCTGC
>Contig15993_GA36B|edu|edu25XX|Allele_1
ACCTGA
>Contig15993_GA36B|edu|edu25XX|Allele_2
GTCTGC
>Contig15993_GA36B|edu|edu28X|Allele_1
ACCTGA
>Contig15993_GA36B|edu|edu28X|Allele_2
ATCTGC
>Contig15993_GA36B|edu|edu7X|Allele_1
ATCTGA
>Contig15993_GA36B|edu|edu7X|Allele_2
GTCTGA
>Contig16007_GA36A|tro|tro10X|Allele_1
CGGCACGAAAATT
>Contig16007_GA36A|tro|tro10X|Allele_2
CGGTGCGAAAATT
>Contig16007_GA36A|tro|tro11X|Allele_1
CGGCACGAAAATT
>Contig16007_GA36A|tro|tro11X|Allele_2
CGGCACGAAAATT
>Contig16007_GA36A|tro|tro16X|Allele_1
CGGCACGAAAACT
>Contig16007_GA36A|tro|tro16X|Allele_2
CGGTGCGGGAATT
>Contig16007_GA36A|tro|tro2X|Allele_1
CGGCACAAAAACT
>Contig16007_GA36A|tro|tro2X|Allele_2
CGGTGCGGGAATT
>Contig16007_GA36A|tro|tro4X|Allele_1
CGGCACGAAAATT
>Contig16007_GA36A|tro|tro4X|Allele_2
CGGCACGAAAATT
>Contig16007_GA36A|tro|tro7X|Allele_1
CGGCACGAAAATT
>Contig16007_GA36A|tro|tro7X|Allele_2
TGGTGCGAAAATT
>Contig16007_GA36A|tro|tro8X|Allele_1
CGGTGCGAAAACT
>Contig16007_GA36A|tro|tro8X|Allele_2
CGGTGCGGGAATT
>Contig16007_GA36A|tro|tro9X|Allele_1
CGGTGCGAAAACT
>Contig16007_GA36A|tro|tro9X|Allele_2
CGGTGCGGGAATT
>Contig16007_GA36A|gal|gal2X|Allele_1
CGGTGCGGGAACT
>Contig16007_GA36A|gal|gal2X|Allele_2
CGGTGCGGGAACT
>Contig16007_GA36A|gal|gal3X|Allele_1
CGGTGCGGGAACT
>Contig16007_GA36A|gal|gal3X|Allele_2
CGGTGCGGGAACT
>Contig16007_GA36A|gal|gal7X|Allele_1
CGGCACGAAAACT
>Contig16007_GA36A|gal|gal7X|Allele_2
CGGTGCGGGAACT
>Contig16007_GA36A|gal|gal8X|Allele_1
CGGTGCGGGAACT
>Contig16007_GA36A|gal|gal8X|Allele_2
CGGTGCGGGAACT
>Contig16007_GA36A|gal|gal11X|Allele_1
CGGTGCGAAAATT
>Contig16007_GA36A|gal|gal11X|Allele_2
CGGTGTGGGATTT
>Contig16007_GA36A|gal|gal24XX|Allele_1
CGGTGCGGGAACT
>Contig16007_GA36A|gal|gal24XX|Allele_2
CGGTGCGGGAACT
>Contig16007_GA36A|gal|gal3XX|Allele_1
CGGTGCGGGAACA
>Contig16007_GA36A|gal|gal3XX|Allele_2
CGGTGCGGGAACT
>Contig16007_GA36A|gal|gal9X|Allele_1
CGGTGCAAAAACT
>Contig16007_GA36A|gal|gal9X|Allele_2
TGGTGCGGGAACT
>Contig16007_GA36A|edu|edu14X|Allele_1
CGGTGCGGGAACT
>Contig16007_GA36A|edu|edu14X|Allele_2
CGGTGCGGGAATT
>Contig16007_GA36A|edu|edu37X|Allele_1
CGGTGCGGGAACT
>Contig16007_GA36A|edu|edu37X|Allele_2
CGGTGCGGGAACT
>Contig16007_GA36A|edu|edu40X|Allele_1
CGGTGCAGGAACT
>Contig16007_GA36A|edu|edu40X|Allele_2
CGGTGCGGGAACT
>Contig16007_GA36A|edu|edu47X|Allele_1
CGGTGCGGGAATT
>Contig16007_GA36A|edu|edu47X|Allele_2
CGGTGCGGGGTTT
>Contig16007_GA36A|edu|edu24X|Allele_1
CAGTGCGAAAACT
>Contig16007_GA36A|edu|edu24X|Allele_2
CGGTGCGGGAATT
>Contig16007_GA36A|edu|edu25XX|Allele_1
CGACACGAAAACT
>Contig16007_GA36A|edu|edu25XX|Allele_2
CGGTGCGGGAACT
>Contig16007_GA36A|edu|edu28X|Allele_1
CGGTGCGAAAACT
>Contig16007_GA36A|edu|edu28X|Allele_2
CGGTGCGGGAATT
>Contig16007_GA36A|edu|edu7X|Allele_1
CGGTGCGGGAACT
>Contig16007_GA36A|edu|edu7X|Allele_2
CGGTGCGGGAATT
>Contig16231_GA36D|tro|tro10X|Allele_1
GACTGC
>Contig16231_GA36D|tro|tro10X|Allele_2
GGTTGC
>Contig16231_GA36D|tro|tro11X|Allele_1
GGCTGC
>Contig16231_GA36D|tro|tro11X|Allele_2
GGCTGC
>Contig16231_GA36D|tro|tro16X|Allele_1
GATCGC
>Contig16231_GA36D|tro|tro16X|Allele_2
GGTTGC
>Contig16231_GA36D|tro|tro2X|Allele_1
GATTGC
>Contig16231_GA36D|tro|tro2X|Allele_2
GGTTGC
>Contig16231_GA36D|tro|tro4X|Allele_1
GGTTGC
>Contig16231_GA36D|tro|tro4X|Allele_2
GGTTGC
>Contig16231_GA36D|tro|tro7X|Allele_1
GGCTGC
>Contig16231_GA36D|tro|tro7X|Allele_2
GGCTGC
>Contig16231_GA36D|tro|tro8X|Allele_1
GGCTGC
>Contig16231_GA36D|tro|tro8X|Allele_2
GGCTGC
>Contig16231_GA36D|tro|tro9X|Allele_1
GGCTGC
>Contig16231_GA36D|tro|tro9X|Allele_2
GGTTGC
>Contig16231_GA36D|gal|gal2X|Allele_1
GGCTGC
>Contig16231_GA36D|gal|gal2X|Allele_2
GGTTGC
>Contig16231_GA36D|gal|gal3X|Allele_1
GGCTGC
>Contig16231_GA36D|gal|gal3X|Allele_2
GGCTGC
>Contig16231_GA36D|gal|gal7X|Allele_1
GATTGC
>Contig16231_GA36D|gal|gal7X|Allele_2
GGTTGC
>Contig16231_GA36D|gal|gal8X|Allele_1
GGCTGC
>Contig16231_GA36D|gal|gal8X|Allele_2
GGTTGC
>Contig16231_GA36D|gal|gal11X|Allele_1
GGTCGC
>Contig16231_GA36D|gal|gal11X|Allele_2
GGTTGC
>Contig16231_GA36D|gal|gal24XX|Allele_1
GGCTGC
>Contig16231_GA36D|gal|gal24XX|Allele_2
GGCTGC
>Contig16231_GA36D|gal|gal3XX|Allele_1
GGCCGC
>Contig16231_GA36D|gal|gal3XX|Allele_2
GGTTGC
>Contig16231_GA36D|gal|gal9X|Allele_1
GGCTGC
>Contig16231_GA36D|gal|gal9X|Allele_2
GGCTGC
>Contig16231_GA36D|edu|edu14X|Allele_1
GGTTAC
>Contig16231_GA36D|edu|edu14X|Allele_2
GGTTGC
>Contig16231_GA36D|edu|edu37X|Allele_1
GATTGC
>Contig16231_GA36D|edu|edu37X|Allele_2
GGTTGC
>Contig16231_GA36D|edu|edu40X|Allele_1
AGTTGC
>Contig16231_GA36D|edu|edu40X|Allele_2
GGTTGC
>Contig16231_GA36D|edu|edu47X|Allele_1
GATTGC
>Contig16231_GA36D|edu|edu47X|Allele_2
GATTGC
>Contig16231_GA36D|edu|edu24X|Allele_1
GGCTGC
>Contig16231_GA36D|edu|edu24X|Allele_2
GGTTGC
>Contig16231_GA36D|edu|edu25XX|Allele_1
GATTGC
>Contig16231_GA36D|edu|edu25XX|Allele_2
GATTGC
>Contig16231_GA36D|edu|edu28X|Allele_1
GATTGC
>Contig16231_GA36D|edu|edu28X|Allele_2
GGTTGT
>Contig16231_GA36D|edu|edu7X|Allele_1
GATTGC
>Contig16231_GA36D|edu|edu7X|Allele_2
GGTTGC
>Contig16504_GA36A|tro|tro10X|Allele_1
CC
>Contig16504_GA36A|tro|tro10X|Allele_2
CT
>Contig16504_GA36A|tro|tro11X|Allele_1
CC
>Contig16504_GA36A|tro|tro11X|Allele_2
CC
>Contig16504_GA36A|tro|tro16X|Allele_1
CC
>Contig16504_GA36A|tro|tro16X|Allele_2
CC
>Contig16504_GA36A|tro|tro2X|Allele_1
CC
>Contig16504_GA36A|tro|tro2X|Allele_2
CC
>Contig16504_GA36A|tro|tro4X|Allele_1
CC
>Contig16504_GA36A|tro|tro4X|Allele_2
CC
>Contig16504_GA36A|tro|tro7X|Allele_1
CC
>Contig16504_GA36A|tro|tro7X|Allele_2
CC
>Contig16504_GA36A|tro|tro8X|Allele_1
CC
>Contig16504_GA36A|tro|tro8X|Allele_2
CC
>Contig16504_GA36A|tro|tro9X|Allele_1
CC
>Contig16504_GA36A|tro|tro9X|Allele_2
CC
>Contig16504_GA36A|gal|gal2X|Allele_1
CC
>Contig16504_GA36A|gal|gal2X|Allele_2
CC
>Contig16504_GA36A|gal|gal3X|Allele_1
CC
>Contig16504_GA36A|gal|gal3X|Allele_2
CC
>Contig16504_GA36A|gal|gal7X|Allele_1
CC
>Contig16504_GA36A|gal|gal7X|Allele_2
TT
>Contig16504_GA36A|gal|gal8X|Allele_1
CC
>Contig16504_GA36A|gal|gal8X|Allele_2
CC
>Contig16504_GA36A|gal|gal11X|Allele_1
CC
>Contig16504_GA36A|gal|gal11X|Allele_2
CC
>Contig16504_GA36A|gal|gal24XX|Allele_1
CC
>Contig16504_GA36A|gal|gal24XX|Allele_2
CC
>Contig16504_GA36A|gal|gal3XX|Allele_1
CC
>Contig16504_GA36A|gal|gal3XX|Allele_2
CC
>Contig16504_GA36A|gal|gal9X|Allele_1
CC
>Contig16504_GA36A|gal|gal9X|Allele_2
CC
>Contig16504_GA36A|edu|edu14X|Allele_1
CC
>Contig16504_GA36A|edu|edu14X|Allele_2
CC
>Contig16504_GA36A|edu|edu37X|Allele_1
CC
>Contig16504_GA36A|edu|edu37X|Allele_2
CC
>Contig16504_GA36A|edu|edu40X|Allele_1
CC
>Contig16504_GA36A|edu|edu40X|Allele_2
CC
>Contig16504_GA36A|edu|edu47X|Allele_1
CC
>Contig16504_GA36A|edu|edu47X|Allele_2
CC
>Contig16504_GA36A|edu|edu24X|Allele_1
CC
>Contig16504_GA36A|edu|edu24X|Allele_2
CC
>Contig16504_GA36A|edu|edu25XX|Allele_1
CC
>Contig16504_GA36A|edu|edu25XX|Allele_2
CC
>Contig16504_GA36A|edu|edu28X|Allele_1
CC
>Contig16504_GA36A|edu|edu28X|Allele_2
CC
>Contig16504_GA36A|edu|edu7X|Allele_1
CC
>Contig16504_GA36A|edu|edu7X|Allele_2
CC
>Contig16681_GA36B|tro|tro10X|Allele_1
CCTTCATTTTAA
>Contig16681_GA36B|tro|tro10X|Allele_2
CCTTCATTTTAA
>Contig16681_GA36B|tro|tro11X|Allele_1
CCTTCATTTTAA
>Contig16681_GA36B|tro|tro11X|Allele_2
CCTTCATTTTAA
>Contig16681_GA36B|tro|tro16X|Allele_1
CCTTCATTTTAA
>Contig16681_GA36B|tro|tro16X|Allele_2
CCTTCATTTTAA
>Contig16681_GA36B|tro|tro2X|Allele_1
CCTTCATTTTAA
>Contig16681_GA36B|tro|tro2X|Allele_2
CCTTCATTTTAA
>Contig16681_GA36B|tro|tro4X|Allele_1
CCTTCATTTTAA
>Contig16681_GA36B|tro|tro4X|Allele_2
CCTTCATTTTAA
>Contig16681_GA36B|tro|tro7X|Allele_1
CCTTCATTTTAA
>Contig16681_GA36B|tro|tro7X|Allele_2
CCTTCATTTTAA
>Contig16681_GA36B|tro|tro8X|Allele_1
CCTTCATTTTAA
>Contig16681_GA36B|tro|tro8X|Allele_2
CCTTCATTTTAA
>Contig16681_GA36B|tro|tro9X|Allele_1
CCTTCATTTTAA
>Contig16681_GA36B|tro|tro9X|Allele_2
CCTTCATTTTAA
>Contig16681_GA36B|gal|gal2X|Allele_1
CCTCCATTTTAA
>Contig16681_GA36B|gal|gal2X|Allele_2
CCTTCATTTTAA
>Contig16681_GA36B|gal|gal3X|Allele_1
CCCTCATTTAAA
>Contig16681_GA36B|gal|gal3X|Allele_2
CCTTCATTTTAA
>Contig16681_GA36B|gal|gal7X|Allele_1
CCTCCATTTTAA
>Contig16681_GA36B|gal|gal7X|Allele_2
CCTTCATTTTAA
>Contig16681_GA36B|gal|gal8X|Allele_1
CCTTCATTTTAA
>Contig16681_GA36B|gal|gal8X|Allele_2
CCTTCATTTTAA
>Contig16681_GA36B|gal|gal11X|Allele_1
CCTTCATTCTAA
>Contig16681_GA36B|gal|gal11X|Allele_2
CCTTCATTTTAA
>Contig16681_GA36B|gal|gal24XX|Allele_1
CCTTCACTTTAA
>Contig16681_GA36B|gal|gal24XX|Allele_2
CCTTCATTTTAG
>Contig16681_GA36B|gal|gal3XX|Allele_1
CCTTCATTCTAA
>Contig16681_GA36B|gal|gal3XX|Allele_2
CCTTCATTTTAA
>Contig16681_GA36B|gal|gal9X|Allele_1
CCTTCATTTTAA
>Contig16681_GA36B|gal|gal9X|Allele_2
CCTTCATTTTGA
>Contig16681_GA36B|edu|edu14X|Allele_1
CCTTCATTTTAA
>Contig16681_GA36B|edu|edu14X|Allele_2
TCTTCATTTTAA
>Contig16681_GA36B|edu|edu37X|Allele_1
CCTTCATTTTAA
>Contig16681_GA36B|edu|edu37X|Allele_2
CCTTCCTTTTAA
>Contig16681_GA36B|edu|edu40X|Allele_1
CCTTCATATTAA
>Contig16681_GA36B|edu|edu40X|Allele_2
CCTTCATTTTAA
>Contig16681_GA36B|edu|edu47X|Allele_1
CCTTCATTTTAA
>Contig16681_GA36B|edu|edu47X|Allele_2
CCTTTATTTTAA
>Contig16681_GA36B|edu|edu24X|Allele_1
CCTTCATTTTAA
>Contig16681_GA36B|edu|edu24X|Allele_2
CTTTCATTTTAA
>Contig16681_GA36B|edu|edu25XX|Allele_1
CCTTCATTTTAA
>Contig16681_GA36B|edu|edu25XX|Allele_2
CCTTCATTTTAA
>Contig16681_GA36B|edu|edu28X|Allele_1
CCTTCATTTTAA
>Contig16681_GA36B|edu|edu28X|Allele_2
CCTTCATTTTAA
>Contig16681_GA36B|edu|edu7X|Allele_1
CCTTCATTTTAA
>Contig16681_GA36B|edu|edu7X|Allele_2
CCTTCATTTTAA
>Contig16728_GA36B|tro|tro10X|Allele_1
CGT
>Contig16728_GA36B|tro|tro10X|Allele_2
CGT
>Contig16728_GA36B|tro|tro11X|Allele_1
CGT
>Contig16728_GA36B|tro|tro11X|Allele_2
CGT
>Contig16728_GA36B|tro|tro16X|Allele_1
CGT
>Contig16728_GA36B|tro|tro16X|Allele_2
CGT
>Contig16728_GA36B|tro|tro2X|Allele_1
CGT
>Contig16728_GA36B|tro|tro2X|Allele_2
CGT
>Contig16728_GA36B|tro|tro4X|Allele_1
CGT
>Contig16728_GA36B|tro|tro4X|Allele_2
CGT
>Contig16728_GA36B|tro|tro7X|Allele_1
CGC
>Contig16728_GA36B|tro|tro7X|Allele_2
GGT
>Contig16728_GA36B|tro|tro8X|Allele_1
CGT
>Contig16728_GA36B|tro|tro8X|Allele_2
CGT
>Contig16728_GA36B|tro|tro9X|Allele_1
CGT
>Contig16728_GA36B|tro|tro9X|Allele_2
CGT
>Contig16728_GA36B|gal|gal2X|Allele_1
CGT
>Contig16728_GA36B|gal|gal2X|Allele_2
CGT
>Contig16728_GA36B|gal|gal3X|Allele_1
CGT
>Contig16728_GA36B|gal|gal3X|Allele_2
CGT
>Contig16728_GA36B|gal|gal7X|Allele_1
CGT
>Contig16728_GA36B|gal|gal7X|Allele_2
CGT
>Contig16728_GA36B|gal|gal8X|Allele_1
CGT
>Contig16728_GA36B|gal|gal8X|Allele_2
CGT
>Contig16728_GA36B|gal|gal11X|Allele_1
CGT
>Contig16728_GA36B|gal|gal11X|Allele_2
CGT
>Contig16728_GA36B|gal|gal24XX|Allele_1
CAT
>Contig16728_GA36B|gal|gal24XX|Allele_2
CGT
>Contig16728_GA36B|gal|gal3XX|Allele_1
CGT
>Contig16728_GA36B|gal|gal3XX|Allele_2
CGT
>Contig16728_GA36B|gal|gal9X|Allele_1
CGT
>Contig16728_GA36B|gal|gal9X|Allele_2
CGT
>Contig16728_GA36B|edu|edu14X|Allele_1
CGT
>Contig16728_GA36B|edu|edu14X|Allele_2
GGT
>Contig16728_GA36B|edu|edu37X|Allele_1
CGT
>Contig16728_GA36B|edu|edu37X|Allele_2
CGT
>Contig16728_GA36B|edu|edu40X|Allele_1
CGC
>Contig16728_GA36B|edu|edu40X|Allele_2
GGT
>Contig16728_GA36B|edu|edu47X|Allele_1
CGC
>Contig16728_GA36B|edu|edu47X|Allele_2
GGT
>Contig16728_GA36B|edu|edu24X|Allele_1
CGT
>Contig16728_GA36B|edu|edu24X|Allele_2
GGT
>Contig16728_GA36B|edu|edu25XX|Allele_1
CGT
>Contig16728_GA36B|edu|edu25XX|Allele_2
CGT
>Contig16728_GA36B|edu|edu28X|Allele_1
CGT
>Contig16728_GA36B|edu|edu28X|Allele_2
CGT
>Contig16728_GA36B|edu|edu7X|Allele_1
CGT
>Contig16728_GA36B|edu|edu7X|Allele_2
CGT
>Contig16829_GA36C|tro|tro10X|Allele_1
CCCAAGA
>Contig16829_GA36C|tro|tro10X|Allele_2
CCCAAGA
>Contig16829_GA36C|tro|tro11X|Allele_1
CCCAAGA
>Contig16829_GA36C|tro|tro11X|Allele_2
CCCAAGA
>Contig16829_GA36C|tro|tro16X|Allele_1
CCCAAGA
>Contig16829_GA36C|tro|tro16X|Allele_2
CCCAAGA
>Contig16829_GA36C|tro|tro2X|Allele_1
CCCAAGA
>Contig16829_GA36C|tro|tro2X|Allele_2
CCCAAGA
>Contig16829_GA36C|tro|tro4X|Allele_1
CCCAAGA
>Contig16829_GA36C|tro|tro4X|Allele_2
CCCAAGA
>Contig16829_GA36C|tro|tro7X|Allele_1
CCCAAGA
>Contig16829_GA36C|tro|tro7X|Allele_2
CCCAAGA
>Contig16829_GA36C|tro|tro8X|Allele_1
CCCAAGA
>Contig16829_GA36C|tro|tro8X|Allele_2
TCCAAGA
>Contig16829_GA36C|tro|tro9X|Allele_1
CCCAAGA
>Contig16829_GA36C|tro|tro9X|Allele_2
CCCAAGA
>Contig16829_GA36C|gal|gal2X|Allele_1
CCCAAGA
>Contig16829_GA36C|gal|gal2X|Allele_2
CCCAAGA
>Contig16829_GA36C|gal|gal3X|Allele_1
CCCAAAA
>Contig16829_GA36C|gal|gal3X|Allele_2
CCCAAGA
>Contig16829_GA36C|gal|gal7X|Allele_1
CCCAAGA
>Contig16829_GA36C|gal|gal7X|Allele_2
CCCGAGA
>Contig16829_GA36C|gal|gal8X|Allele_1
CCCAAGA
>Contig16829_GA36C|gal|gal8X|Allele_2
CCCAAGA
>Contig16829_GA36C|gal|gal11X|Allele_1
CCCAAGA
>Contig16829_GA36C|gal|gal11X|Allele_2
CTCAAGA
>Contig16829_GA36C|gal|gal24XX|Allele_1
CCCAAGA
>Contig16829_GA36C|gal|gal24XX|Allele_2
TCCAAGA
>Contig16829_GA36C|gal|gal3XX|Allele_1
CCCAAGA
>Contig16829_GA36C|gal|gal3XX|Allele_2
TCCAAGC
>Contig16829_GA36C|gal|gal9X|Allele_1
CCCAAGA
>Contig16829_GA36C|gal|gal9X|Allele_2
CCCAAGA
>Contig16829_GA36C|edu|edu14X|Allele_1
TCCAAGA
>Contig16829_GA36C|edu|edu14X|Allele_2
TCCAAGA
>Contig16829_GA36C|edu|edu37X|Allele_1
CCCAAGA
>Contig16829_GA36C|edu|edu37X|Allele_2
TCCAAGA
>Contig16829_GA36C|edu|edu40X|Allele_1
CCCAAGA
>Contig16829_GA36C|edu|edu40X|Allele_2
CCCAAGA
>Contig16829_GA36C|edu|edu47X|Allele_1
CCCAAGA
>Contig16829_GA36C|edu|edu47X|Allele_2
CCCAAGA
>Contig16829_GA36C|edu|edu24X|Allele_1
CCCAAGA
>Contig16829_GA36C|edu|edu24X|Allele_2
CCTAGGA
>Contig16829_GA36C|edu|edu25XX|Allele_1
CCCAAGA
>Contig16829_GA36C|edu|edu25XX|Allele_2
TCCGAGC
>Contig16829_GA36C|edu|edu28X|Allele_1
CCCAAGA
>Contig16829_GA36C|edu|edu28X|Allele_2
CCCAAGA
>Contig16829_GA36C|edu|edu7X|Allele_1
TCCAAGA
>Contig16829_GA36C|edu|edu7X|Allele_2
TCCAAGC
>Contig16846_GA36B|tro|tro10X|Allele_1
AAACATAACAAGAATCGCCTGTCTGGAACA
>Contig16846_GA36B|tro|tro10X|Allele_2
GAACATAACAAGAATCGCCTGTCTGGAACA
>Contig16846_GA36B|tro|tro11X|Allele_1
AAACATAACAAGAATCGCCTGTCTGGAACA
>Contig16846_GA36B|tro|tro11X|Allele_2
GAACATAACAAGAATCGCCTGTCTGGAACA
>Contig16846_GA36B|tro|tro16X|Allele_1
AAACATAACAAGAATCGCCTGTCTGGAACA
>Contig16846_GA36B|tro|tro16X|Allele_2
AAACATGACAAGAATCGCCTGTCTGGAACA
>Contig16846_GA36B|tro|tro2X|Allele_1
AAACACAACAAGAATCGCCTGGCTGGAACA
>Contig16846_GA36B|tro|tro2X|Allele_2
GAACATAACAAGAATCGCCTGTCTGGAACA
>Contig16846_GA36B|tro|tro4X|Allele_1
AAACATAACAAGAATCGCCTGTCTGGAACA
>Contig16846_GA36B|tro|tro4X|Allele_2
AAACATGACAAGAATCGCCTGTCTGGAACA
>Contig16846_GA36B|tro|tro7X|Allele_1
AAACATAACAAGAATCGCCTGTCTGGAACA
>Contig16846_GA36B|tro|tro7X|Allele_2
AAACATGACAAGAATTGCCTGTCTGGAACA
>Contig16846_GA36B|tro|tro8X|Allele_1
AAACATAACAAGAATCGCCTGTCTGGAACA
>Contig16846_GA36B|tro|tro8X|Allele_2
AAGCATAACAAGAATTGCCTGTCTGGAACA
>Contig16846_GA36B|tro|tro9X|Allele_1
AAACATAACAAGAATCGCCTGTCTGGAACA
>Contig16846_GA36B|tro|tro9X|Allele_2
AAACATGACAAGAATCGCCTGTCTGGAACA
>Contig16846_GA36B|gal|gal2X|Allele_1
AAACATAACAAGAATCGCCTGTCTGGAACA
>Contig16846_GA36B|gal|gal2X|Allele_2
AGACATAACAAGAATCGCCTGTCTGGAACA
>Contig16846_GA36B|gal|gal3X|Allele_1
AAACATAACAAGAATCGCCCGTCTGGAACA
>Contig16846_GA36B|gal|gal3X|Allele_2
AAACGTACTAAGAATTGCCTGTCTGGAACA
>Contig16846_GA36B|gal|gal7X|Allele_1
AAACATAACAAGAATCGCCTGTCTGGAACA
>Contig16846_GA36B|gal|gal7X|Allele_2
AAACATAACTAGAGTCGCCTGTCTGGAATA
>Contig16846_GA36B|gal|gal8X|Allele_1
AAACATAACAAGAATCGCCTGTCGGGAACA
>Contig16846_GA36B|gal|gal8X|Allele_2
AAGCATAACAAGAATTGCCTGTCTGGAGCA
>Contig16846_GA36B|gal|gal11X|Allele_1
AAACATAACAAGAATCGCCTGTCTGGAACA
>Contig16846_GA36B|gal|gal11X|Allele_2
AAACATAACAAGAGTCGCCTGTCTGGAACA
>Contig16846_GA36B|gal|gal24XX|Allele_1
AAACATAACAAGAATCGCCTATCTGGAACA
>Contig16846_GA36B|gal|gal24XX|Allele_2
AAACATAACAAGAGTCGCCTATCTGGAACA
>Contig16846_GA36B|gal|gal3XX|Allele_1
AAACATAACAAGAATCGCCTGTCTGGAACA
>Contig16846_GA36B|gal|gal3XX|Allele_2
AAATATAACAAGGATTGCCTGTCTGGAGCA
>Contig16846_GA36B|gal|gal9X|Allele_1
AAACATAACAAGAATCACCTGTCTGAAACA
>Contig16846_GA36B|gal|gal9X|Allele_2
AAGCATAACAAGAATCGCCTGTCTGGAGCA
>Contig16846_GA36B|edu|edu14X|Allele_1
AAACATAACAAGAATCGCCCGTCTGGAACA
>Contig16846_GA36B|edu|edu14X|Allele_2
AAACATAACAAGAATTGCCTGTCTGGAACA
>Contig16846_GA36B|edu|edu37X|Allele_1
AAACATAACAAGAATCACCTGTCTGGAACA
>Contig16846_GA36B|edu|edu37X|Allele_2
GAACATAACAAGAATCGCCTGTCTGGAGCA
>Contig16846_GA36B|edu|edu40X|Allele_1
AAACATAACAAGAATTGCCTGTCTGGAACA
>Contig16846_GA36B|edu|edu40X|Allele_2
AGGCATGACAAGAATTGCTTGTCTGGAACG
>Contig16846_GA36B|edu|edu47X|Allele_1
AAACATAACAAAAACCACCTGTCTGGAACA
>Contig16846_GA36B|edu|edu47X|Allele_2
AAACATAACAAGAATTGCCTGTGTGGCGCA
>Contig16846_GA36B|edu|edu24X|Allele_1
AAACACAACAAGAATCGCCTGTCTGGAACA
>Contig16846_GA36B|edu|edu24X|Allele_2
AAACATAACAGGAGTTGCCTGTCTGGAACG
>Contig16846_GA36B|edu|edu25XX|Allele_1
GAACATAACAAGAATCGACCGGCTGAAACA
>Contig16846_GA36B|edu|edu25XX|Allele_2
GAACATAACAAGAGTCGCCTGTCTGGAGCA
>Contig16846_GA36B|edu|edu28X|Allele_1
AAACATAACAAGAATTGCCTGTCTAGAACA
>Contig16846_GA36B|edu|edu28X|Allele_2
AGACATAACAAGAGTTGCCTGTCTGGAGCG
>Contig16846_GA36B|edu|edu7X|Allele_1
AAACATAACAAGAATCGCCCGTCGGGAGCA
>Contig16846_GA36B|edu|edu7X|Allele_2
GAACATAACAAGAATCGCCTGTCTGGAGCA
>Contig171162_GA36B|tro|tro10X|Allele_1
CCGCTTT
>Contig171162_GA36B|tro|tro10X|Allele_2
CCGCTTT
>Contig171162_GA36B|tro|tro11X|Allele_1
CCACCTT
>Contig171162_GA36B|tro|tro11X|Allele_2
TCGCTTT
>Contig171162_GA36B|tro|tro16X|Allele_1
CCACCTT
>Contig171162_GA36B|tro|tro16X|Allele_2
TCGTTTT
>Contig171162_GA36B|tro|tro2X|Allele_1
CCGCTTT
>Contig171162_GA36B|tro|tro2X|Allele_2
CCGCTTT
>Contig171162_GA36B|tro|tro4X|Allele_1
CCGCTTT
>Contig171162_GA36B|tro|tro4X|Allele_2
CCGCTTT
>Contig171162_GA36B|tro|tro7X|Allele_1
CCGCTTT
>Contig171162_GA36B|tro|tro7X|Allele_2
CCGCTTT
>Contig171162_GA36B|tro|tro8X|Allele_1
CCGCTTT
>Contig171162_GA36B|tro|tro8X|Allele_2
CCGCTTT
>Contig171162_GA36B|tro|tro9X|Allele_1
CCGCTTT
>Contig171162_GA36B|tro|tro9X|Allele_2
CCGCTTT
>Contig171162_GA36B|gal|gal2X|Allele_1
CCGCTCT
>Contig171162_GA36B|gal|gal2X|Allele_2
CCGCTCT
>Contig171162_GA36B|gal|gal3X|Allele_1
CCGCTCT
>Contig171162_GA36B|gal|gal3X|Allele_2
CCGCTTT
>Contig171162_GA36B|gal|gal7X|Allele_1
CCGCTTT
>Contig171162_GA36B|gal|gal7X|Allele_2
CCGCTTT
>Contig171162_GA36B|gal|gal8X|Allele_1
CCGCTCT
>Contig171162_GA36B|gal|gal8X|Allele_2
CCGCTTT
>Contig171162_GA36B|gal|gal11X|Allele_1
CCGCTCT
>Contig171162_GA36B|gal|gal11X|Allele_2
CCGCTCT
>Contig171162_GA36B|gal|gal24XX|Allele_1
CCGCTCT
>Contig171162_GA36B|gal|gal24XX|Allele_2
CCGCTCT
>Contig171162_GA36B|gal|gal3XX|Allele_1
CCGCTCT
>Contig171162_GA36B|gal|gal3XX|Allele_2
CCGCTCT
>Contig171162_GA36B|gal|gal9X|Allele_1
CCACTCT
>Contig171162_GA36B|gal|gal9X|Allele_2
CCGCTCT
>Contig171162_GA36B|edu|edu14X|Allele_1
CCGCTCT
>Contig171162_GA36B|edu|edu14X|Allele_2
CTGCTCT
>Contig171162_GA36B|edu|edu37X|Allele_1
CCGCTCA
>Contig171162_GA36B|edu|edu37X|Allele_2
CCGCTCT
>Contig171162_GA36B|edu|edu40X|Allele_1
CCGCTCT
>Contig171162_GA36B|edu|edu40X|Allele_2
CCGCTCT
>Contig171162_GA36B|edu|edu47X|Allele_1
CCGCTCT
>Contig171162_GA36B|edu|edu47X|Allele_2
CCGCTCT
>Contig171162_GA36B|edu|edu24X|Allele_1
CCGCTCT
>Contig171162_GA36B|edu|edu24X|Allele_2
CCGCTCT
>Contig171162_GA36B|edu|edu25XX|Allele_1
CCACCCT
>Contig171162_GA36B|edu|edu25XX|Allele_2
TCGTTTT
>Contig171162_GA36B|edu|edu28X|Allele_1
CCGCTCT
>Contig171162_GA36B|edu|edu28X|Allele_2
CCGCTCT
>Contig171162_GA36B|edu|edu7X|Allele_1
CCGCTCT
>Contig171162_GA36B|edu|edu7X|Allele_2
CTGCTCT
>Contig17289_GA36B|tro|tro10X|Allele_1
ATTCGTCCGCACAAGATGACGTTCTACCGTCAGAATCCAAATGCCA
>Contig17289_GA36B|tro|tro10X|Allele_2
ATTCGTCCGCACAAGATGACGTTCTACCGTCAGAATCCGAATGCCA
>Contig17289_GA36B|tro|tro11X|Allele_1
ATTCGTCCGCACAAGATGACGTTCTACCGTCAGAATCCAAATGCCA
>Contig17289_GA36B|tro|tro11X|Allele_2
ATTCGTCCGCACAAGATGACGTTCTACCGTCAGAATCCAAATGCCA
>Contig17289_GA36B|tro|tro16X|Allele_1
ATTCGTCCGCACAAGATGACGTTCTACCGTCAGAATCCAAATGCCA
>Contig17289_GA36B|tro|tro16X|Allele_2
ATTCGTCCGCACAAGATGACGTTCTACCGTCAGAATCCAAATGCCA
>Contig17289_GA36B|tro|tro2X|Allele_1
ATTCGTCCGCACAAGATGACGTTCTACCGTCAGAATCCAAATGCCA
>Contig17289_GA36B|tro|tro2X|Allele_2
ATTCGTCCGCACAAGATGACGTTCTACCGTCAGAATCCAAATGCCA
>Contig17289_GA36B|tro|tro4X|Allele_1
ATTCGTCCGCACAAGATGACGTTCTACCGTCAGAATCCAAATGCCA
>Contig17289_GA36B|tro|tro4X|Allele_2
ATTCGTCCGCACAAGATGACGTTCTACCGTCAGAATCCGAATGCCA
>Contig17289_GA36B|tro|tro7X|Allele_1
ATTCGTCCGCACAAGATGACGTTCTACCGTCAGAATCCAAATGCCA
>Contig17289_GA36B|tro|tro7X|Allele_2
ATTCGTCCGCACAAGATGACGTTCTACCGTCAGAATCCGAATGCCA
>Contig17289_GA36B|tro|tro8X|Allele_1
ATTCGTCCGCACAAGATGACGTTCTACCGTCAGAATCCAAATGCCA
>Contig17289_GA36B|tro|tro8X|Allele_2
ATTCGTCCGCACAAGATGACGTTCTATTGTTAGAATCCGAATGCCA
>Contig17289_GA36B|tro|tro9X|Allele_1
ATTCGTCCGCACAAGATGACGTTCTACCGTCAGAATCCAAATGCCA
>Contig17289_GA36B|tro|tro9X|Allele_2
ATTCGTCCGCACAAGATGACGTTCTACCGTCAGAATCCGAATGCCA
>Contig17289_GA36B|gal|gal2X|Allele_1
ATTCCCCCGCACAAGATGACGTTCTACCGTCAGAATCCAAATGCCA
>Contig17289_GA36B|gal|gal2X|Allele_2
ATTTGTTTGCGCTTGTTTACGTTCTATCGTTAGAATCCAAGTGCCT
>Contig17289_GA36B|gal|gal3X|Allele_1
ATCCCTCCGCACAAGATGACGTTCTACCGTCAGAATCCAAATACCA
>Contig17289_GA36B|gal|gal3X|Allele_2
ATTCGTTTGCGCATGATTGCGTTCTATCGTTAGAATCCAAGTGCCT
>Contig17289_GA36B|gal|gal7X|Allele_1
ACTCGTCCGCACAAAATGACGTTCTACCGTTAGAATCCAAATGCCA
>Contig17289_GA36B|gal|gal7X|Allele_2
ATTCGTCCGCACAAGATGACGTTCTATCGTTAGAATCCAAATGCCA
>Contig17289_GA36B|gal|gal8X|Allele_1
ATTCGCTCACACAAAATGACGTTCTACCGTCAGAATCCAAATGTTA
>Contig17289_GA36B|gal|gal8X|Allele_2
ATTCGTTCGCACAAGTTGACGTTCTATTGTTAGAATCCAGATGTTA
>Contig17289_GA36B|gal|gal11X|Allele_1
ATCCGTCCGCACAAGATGACGTTCTACCGTCAGAATCCAAATGCCA
>Contig17289_GA36B|gal|gal11X|Allele_2
ATTCGTCCGCACAAGATGGCGTTCTATTGTTAGAATCCAAATGCCA
>Contig17289_GA36B|gal|gal24XX|Allele_1
ATTCGCCCGCACAAGATGACGTTCTACCGTCAGAATCCAAATGCCA
>Contig17289_GA36B|gal|gal24XX|Allele_2
ATTTGTCCGCACTAGTTGACGTTCTATTGTTAGAATCCAAATGCCA
>Contig17289_GA36B|gal|gal3XX|Allele_1
ATTCGCCCGCACAAGATGACGTTCTACCGTCAGAATCCAAATGCCA
>Contig17289_GA36B|gal|gal3XX|Allele_2
CTTTGTCCGCACTAGTTGACGTTCTATTGTTAGAATCCAAATGCCA
>Contig17289_GA36B|gal|gal9X|Allele_1
ACCCGTCCGCACAAAATGACGTTCTACCGACAGAATCCAAACGCCA
>Contig17289_GA36B|gal|gal9X|Allele_2
ATTCGTCCGCACAAGATGACGTTCTACCGTTAGAATCCAAATGCCA
>Contig17289_GA36B|edu|edu14X|Allele_1
ATCCGCCCGCACAAGATGACGTTCTACCGTCAGAATCCAAATGCCA
>Contig17289_GA36B|edu|edu14X|Allele_2
ATTTGTCCGCACTAGTTGACGTTCTACCGTCAGAATCCAAATGCCA
>Contig17289_GA36B|edu|edu37X|Allele_1
ATTTGCCCGCACTAGTTGACGCTCTACCGTCAAAATCCAAATGCCA
>Contig17289_GA36B|edu|edu37X|Allele_2
ATTTGCCCGCACTAGTTGACGTTGTACCGTCAGAATCCAAATGCCA
>Contig17289_GA36B|edu|edu40X|Allele_1
ATTCGCCCGCACAAGATGACGTTCTACCGTCAGAATCCAAATGCCA
>Contig17289_GA36B|edu|edu40X|Allele_2
ATTTGTCCGCACTAGTTGACGTTCTATTGTTAGAATCCAAATGCCA
>Contig17289_GA36B|edu|edu47X|Allele_1
ATCCGTCCGCACAAGACGACATGCAACCATCAGAACCCAAATGCCA
>Contig17289_GA36B|edu|edu47X|Allele_2
ATTCGTCCGCACAAGATGACGTTCTGCCGTTGGGGTTCGAATGTCA
>Contig17289_GA36B|edu|edu24X|Allele_1
ATTCGCCCGCACAAGATGACGTTCTACCGTCAGAATCCAAATGCCA
>Contig17289_GA36B|edu|edu24X|Allele_2
ATTTGTCCGCATTAGTTGACGTTCTATTGTTAGAATCTAAATGCCA
>Contig17289_GA36B|edu|edu25XX|Allele_1
ATCCGCCCGCACAAGATGACGTTCTACCGTCAGAATCCAAATGCCA
>Contig17289_GA36B|edu|edu25XX|Allele_2
ATTTGTCCGTACTAGTTGATGTTCTACCGTCAGAATCCAAATGCCA
>Contig17289_GA36B|edu|edu28X|Allele_1
ATCCGTCCGCACAAGATGACGTTCTACCGTCAGAATCCAAATGCCA
>Contig17289_GA36B|edu|edu28X|Allele_2
ATTCGTCCGCACAAGATGACGTTCTATTGTTAGAATCCAAATGCCA
>Contig17289_GA36B|edu|edu7X|Allele_1
ATCCGCCCGCACAAGATGACGCTCTACCGTCAAAATCCAAATGCCA
>Contig17289_GA36B|edu|edu7X|Allele_2
ATTTGTCCGCACTAGTTGACGTTGTACCGTCAGAATCCAAATGCCA
>Contig17324_GA36A|tro|tro10X|Allele_1
TCACAAGAGA
>Contig17324_GA36A|tro|tro10X|Allele_2
TCACAAGAGA
>Contig17324_GA36A|tro|tro11X|Allele_1
TCACAAGAGA
>Contig17324_GA36A|tro|tro11X|Allele_2
TCACAAGAGA
>Contig17324_GA36A|tro|tro16X|Allele_1
TCACAAGAGA
>Contig17324_GA36A|tro|tro16X|Allele_2
TCACAAGAGA
>Contig17324_GA36A|tro|tro2X|Allele_1
TCACAAGAGA
>Contig17324_GA36A|tro|tro2X|Allele_2
TCACAAGAGA
>Contig17324_GA36A|tro|tro4X|Allele_1
TCACAAGAGA
>Contig17324_GA36A|tro|tro4X|Allele_2
TCACAAGAGA
>Contig17324_GA36A|tro|tro7X|Allele_1
TCACAAGAGA
>Contig17324_GA36A|tro|tro7X|Allele_2
TCACAAGAGA
>Contig17324_GA36A|tro|tro8X|Allele_1
TCACAAGAGA
>Contig17324_GA36A|tro|tro8X|Allele_2
TCACAAGAGA
>Contig17324_GA36A|tro|tro9X|Allele_1
TCACAAGAGA
>Contig17324_GA36A|tro|tro9X|Allele_2
TCACAAGAGA
>Contig17324_GA36A|gal|gal2X|Allele_1
TCACAAAAAA
>Contig17324_GA36A|gal|gal2X|Allele_2
TCACAAGGGA
>Contig17324_GA36A|gal|gal3X|Allele_1
TCACAAAAAA
>Contig17324_GA36A|gal|gal3X|Allele_2
TCACAAAAGA
>Contig17324_GA36A|gal|gal7X|Allele_1
TCACAAAAAA
>Contig17324_GA36A|gal|gal7X|Allele_2
TCACAGAAGA
>Contig17324_GA36A|gal|gal8X|Allele_1
TCACAAGGGA
>Contig17324_GA36A|gal|gal8X|Allele_2
TCACAAGGGA
>Contig17324_GA36A|gal|gal11X|Allele_1
TCACAAAAAA
>Contig17324_GA36A|gal|gal11X|Allele_2
TCACAAAAAA
>Contig17324_GA36A|gal|gal24XX|Allele_1
TCACAAAAAA
>Contig17324_GA36A|gal|gal24XX|Allele_2
TCACAAAAAA
>Contig17324_GA36A|gal|gal3XX|Allele_1
TCACAAAAAA
>Contig17324_GA36A|gal|gal3XX|Allele_2
TCACAAAAAA
>Contig17324_GA36A|gal|gal9X|Allele_1
TCACAAAAAA
>Contig17324_GA36A|gal|gal9X|Allele_2
TCACAAAAAC
>Contig17324_GA36A|edu|edu14X|Allele_1
TCACAAGGGA
>Contig17324_GA36A|edu|edu14X|Allele_2
TCTCAAGGGA
>Contig17324_GA36A|edu|edu37X|Allele_1
TCACAAGGGA
>Contig17324_GA36A|edu|edu37X|Allele_2
TTTCAAGGGA
>Contig17324_GA36A|edu|edu40X|Allele_1
TCACAAGGGA
>Contig17324_GA36A|edu|edu40X|Allele_2
TCTCAAGGGA
>Contig17324_GA36A|edu|edu47X|Allele_1
TCTCAAGGGA
>Contig17324_GA36A|edu|edu47X|Allele_2
TCTCAAGGGA
>Contig17324_GA36A|edu|edu24X|Allele_1
TCACAAGGGA
>Contig17324_GA36A|edu|edu24X|Allele_2
TCTCAAGGGA
>Contig17324_GA36A|edu|edu25XX|Allele_1
TCACAAGGGA
>Contig17324_GA36A|edu|edu25XX|Allele_2
TCACTAGGGA
>Contig17324_GA36A|edu|edu28X|Allele_1
TCAAAAGGGA
>Contig17324_GA36A|edu|edu28X|Allele_2
TCTCAAGGGA
>Contig17324_GA36A|edu|edu7X|Allele_1
CCACAAGGGA
>Contig17324_GA36A|edu|edu7X|Allele_2
TCTCAAGGGA
>Contig17424_GA36H|tro|tro10X|Allele_1
TAATCCATCCA
>Contig17424_GA36H|tro|tro10X|Allele_2
TAATCCATCCA
>Contig17424_GA36H|tro|tro11X|Allele_1
TAATCCATCCA
>Contig17424_GA36H|tro|tro11X|Allele_2
TAATCCATCCA
>Contig17424_GA36H|tro|tro16X|Allele_1
TAATCCATCCA
>Contig17424_GA36H|tro|tro16X|Allele_2
TAATCCATCCA
>Contig17424_GA36H|tro|tro2X|Allele_1
TAATCCATCCA
>Contig17424_GA36H|tro|tro2X|Allele_2
TAATCCATCCA
>Contig17424_GA36H|tro|tro4X|Allele_1
TAATCCATCCA
>Contig17424_GA36H|tro|tro4X|Allele_2
TAATCCATCCA
>Contig17424_GA36H|tro|tro7X|Allele_1
TAATCCATCCA
>Contig17424_GA36H|tro|tro7X|Allele_2
TAATCCATCCA
>Contig17424_GA36H|tro|tro8X|Allele_1
TAATCCATCCA
>Contig17424_GA36H|tro|tro8X|Allele_2
TAATCCATCCA
>Contig17424_GA36H|tro|tro9X|Allele_1
TAATCCATCCA
>Contig17424_GA36H|tro|tro9X|Allele_2
TAATCCATCCA
>Contig17424_GA36H|gal|gal2X|Allele_1
AAACCCATCCA
>Contig17424_GA36H|gal|gal2X|Allele_2
TAATCTATCCG
>Contig17424_GA36H|gal|gal3X|Allele_1
AAACCCAACCA
>Contig17424_GA36H|gal|gal3X|Allele_2
TAATCCATTCA
>Contig17424_GA36H|gal|gal7X|Allele_1
AAACCCATCCA
>Contig17424_GA36H|gal|gal7X|Allele_2
TAATCCATCCA
>Contig17424_GA36H|gal|gal8X|Allele_1
AAATCCATCCA
>Contig17424_GA36H|gal|gal8X|Allele_2
AAATCCATCCA
>Contig17424_GA36H|gal|gal11X|Allele_1
AAACCCATCCA
>Contig17424_GA36H|gal|gal11X|Allele_2
TAATCCATTCA
>Contig17424_GA36H|gal|gal24XX|Allele_1
TAACCCAACCA
>Contig17424_GA36H|gal|gal24XX|Allele_2
TAACCCATCCA
>Contig17424_GA36H|gal|gal3XX|Allele_1
AAATCCATCCG
>Contig17424_GA36H|gal|gal3XX|Allele_2
AAATCCATCTG
>Contig17424_GA36H|gal|gal9X|Allele_1
AAACCCAACCG
>Contig17424_GA36H|gal|gal9X|Allele_2
TGATCCCTCCG
>Contig17424_GA36H|edu|edu14X|Allele_1
AAATCCATCCA
>Contig17424_GA36H|edu|edu14X|Allele_2
AAATCCATCCA
>Contig17424_GA36H|edu|edu37X|Allele_1
AAATCCATCCA
>Contig17424_GA36H|edu|edu37X|Allele_2
AAATTCATCCA
>Contig17424_GA36H|edu|edu40X|Allele_1
AAATCCATCCA
>Contig17424_GA36H|edu|edu40X|Allele_2
AATTCCATCCA
>Contig17424_GA36H|edu|edu47X|Allele_1
AAATCCATCCA
>Contig17424_GA36H|edu|edu47X|Allele_2
AAATCCATCCA
>Contig17424_GA36H|edu|edu24X|Allele_1
AAATCCATCCA
>Contig17424_GA36H|edu|edu24X|Allele_2
AAATCCATCCA
>Contig17424_GA36H|edu|edu25XX|Allele_1
AAATCCATCCA
>Contig17424_GA36H|edu|edu25XX|Allele_2
AATTCCATCCA
>Contig17424_GA36H|edu|edu28X|Allele_1
AAATCCATCCA
>Contig17424_GA36H|edu|edu28X|Allele_2
AAATCCATCCA
>Contig17424_GA36H|edu|edu7X|Allele_1
AAATCCATCCA
>Contig17424_GA36H|edu|edu7X|Allele_2
AAATCCATCCA
>Contig17449_GA36B|tro|tro10X|Allele_1
CTATG
>Contig17449_GA36B|tro|tro10X|Allele_2
CTATG
>Contig17449_GA36B|tro|tro11X|Allele_1
CTATG
>Contig17449_GA36B|tro|tro11X|Allele_2
CTATG
>Contig17449_GA36B|tro|tro16X|Allele_1
CTATG
>Contig17449_GA36B|tro|tro16X|Allele_2
CTATG
>Contig17449_GA36B|tro|tro2X|Allele_1
CTATG
>Contig17449_GA36B|tro|tro2X|Allele_2
CTATG
>Contig17449_GA36B|tro|tro4X|Allele_1
CTATG
>Contig17449_GA36B|tro|tro4X|Allele_2
CTATG
>Contig17449_GA36B|tro|tro7X|Allele_1
CTATG
>Contig17449_GA36B|tro|tro7X|Allele_2
CTATG
>Contig17449_GA36B|tro|tro8X|Allele_1
CTATG
>Contig17449_GA36B|tro|tro8X|Allele_2
CTATG
>Contig17449_GA36B|tro|tro9X|Allele_1
CTATG
>Contig17449_GA36B|tro|tro9X|Allele_2
CTATG
>Contig17449_GA36B|gal|gal2X|Allele_1
CAATG
>Contig17449_GA36B|gal|gal2X|Allele_2
CAATG
>Contig17449_GA36B|gal|gal3X|Allele_1
CAATG
>Contig17449_GA36B|gal|gal3X|Allele_2
CTATG
>Contig17449_GA36B|gal|gal7X|Allele_1
CTATG
>Contig17449_GA36B|gal|gal7X|Allele_2
CTATG
>Contig17449_GA36B|gal|gal8X|Allele_1
CAATG
>Contig17449_GA36B|gal|gal8X|Allele_2
CTATG
>Contig17449_GA36B|gal|gal11X|Allele_1
CTATA
>Contig17449_GA36B|gal|gal11X|Allele_2
CTATG
>Contig17449_GA36B|gal|gal24XX|Allele_1
CTCTG
>Contig17449_GA36B|gal|gal24XX|Allele_2
CTCTG
>Contig17449_GA36B|gal|gal3XX|Allele_1
CAAGG
>Contig17449_GA36B|gal|gal3XX|Allele_2
CTCTG
>Contig17449_GA36B|gal|gal9X|Allele_1
CTATG
>Contig17449_GA36B|gal|gal9X|Allele_2
TTATG
>Contig17449_GA36B|edu|edu14X|Allele_1
CTATG
>Contig17449_GA36B|edu|edu14X|Allele_2
CTATG
>Contig17449_GA36B|edu|edu37X|Allele_1
CAATG
>Contig17449_GA36B|edu|edu37X|Allele_2
CTATG
>Contig17449_GA36B|edu|edu40X|Allele_1
CTCTG
>Contig17449_GA36B|edu|edu40X|Allele_2
CTCTG
>Contig17449_GA36B|edu|edu47X|Allele_1
CTATG
>Contig17449_GA36B|edu|edu47X|Allele_2
TTCTG
>Contig17449_GA36B|edu|edu24X|Allele_1
CAATG
>Contig17449_GA36B|edu|edu24X|Allele_2
CTATG
>Contig17449_GA36B|edu|edu25XX|Allele_1
CTATG
>Contig17449_GA36B|edu|edu25XX|Allele_2
CTATG
>Contig17449_GA36B|edu|edu28X|Allele_1
CTATG
>Contig17449_GA36B|edu|edu28X|Allele_2
CTATG
>Contig17449_GA36B|edu|edu7X|Allele_1
CTATG
>Contig17449_GA36B|edu|edu7X|Allele_2
CTATG
>Contig17511_GA36D|tro|tro10X|Allele_1
TTCCCCTTAATTTACTTTGGGGACTTACGGAATACACTTCCG
>Contig17511_GA36D|tro|tro10X|Allele_2
TTCCCCTTAATTTACTTTGGGGGCTTACGGAATACACTTCCG
>Contig17511_GA36D|tro|tro11X|Allele_1
TTCCCCTTAATTTACTTTGGGGACTTACGGAATACACTTCCG
>Contig17511_GA36D|tro|tro11X|Allele_2
TTCCCCTTAATTTACTTTGGGGGCTTACGGAATACACTTCCG
>Contig17511_GA36D|tro|tro16X|Allele_1
TTCCCCTTAATTTACTTTGGGGGCTTACGGAATACACTTCCG
>Contig17511_GA36D|tro|tro16X|Allele_2
TTCCCCTTAATTTACTTTGGGGGCTTACGGAATACACTTCCG
>Contig17511_GA36D|tro|tro2X|Allele_1
TTCCCCTTAATTTACTTTGGGGACTTACGGAATACACTTCCG
>Contig17511_GA36D|tro|tro2X|Allele_2
TTCCCCTTAATTTACTTTGGGGGCTTACGGAATACACTTCCG
>Contig17511_GA36D|tro|tro4X|Allele_1
TTCCCCTTAATTTACATTGAGGGCTTACGGAATACACTTACG
>Contig17511_GA36D|tro|tro4X|Allele_2
TTCCCCTTAATTTACTTTGGGGGCTTACGGAATACATTTCCG
>Contig17511_GA36D|tro|tro7X|Allele_1
TTCCCCTTAATTTACTTTGGGGGCTTACGGAATACACTTCCG
>Contig17511_GA36D|tro|tro7X|Allele_2
TTCCCCTTAATTTACTTTGGGGGCTTACGGAATACACTTCCG
>Contig17511_GA36D|tro|tro8X|Allele_1
TTCCCCTTAATTTACTTTGGGGGCTTACGGAATACACTTCCG
>Contig17511_GA36D|tro|tro8X|Allele_2
TTCCCCTTAATTTACTTTGGGGGCTTACGGAATACACTTCCG
>Contig17511_GA36D|tro|tro9X|Allele_1
TTCCCCTTAATTTACTTTGGGGGCTTACGGAATACACTTCCG
>Contig17511_GA36D|tro|tro9X|Allele_2
TTCCCCTTAATTTACTTTGGGGGCTTACGGAATACACTTCCG
>Contig17511_GA36D|gal|gal2X|Allele_1
TTCCCCTAAATCTACTTTGGGGACTTACGAAATACACTTCCG
>Contig17511_GA36D|gal|gal2X|Allele_2
TTCCCCTTAATTTACTTTGGGGACTTACGAAATACATTTCCG
>Contig17511_GA36D|gal|gal3X|Allele_1
TTCCACTAAATTTACATTGGGAACTTACGAAATACACTACCA
>Contig17511_GA36D|gal|gal3X|Allele_2
TTCCCTTAATTTTACTTTGGTAACTTACGGAGTGCACTTCCG
>Contig17511_GA36D|gal|gal7X|Allele_1
TTCCCCTTAATTTACTTTGGGGACTTACGAAATACACTACCG
>Contig17511_GA36D|gal|gal7X|Allele_2
TTCCCCTTAATTTACTTTGGGGACTTACGAAATACACTTCTG
>Contig17511_GA36D|gal|gal8X|Allele_1
TTCCACTTAATTTACTTTGGGAACTTACGAAATACACTTCCG
>Contig17511_GA36D|gal|gal8X|Allele_2
TTCCCCTTAATTTACTTTGGGGACTTACGAAATACACTTCCG
>Contig17511_GA36D|gal|gal11X|Allele_1
TTCCCCTTAATTTACTTTGGGGACTTACGAAATACACTTCCG
>Contig17511_GA36D|gal|gal11X|Allele_2
TTCCCCTTAATTTACTTTGGGGACTTACGAAATACACTTCCG
>Contig17511_GA36D|gal|gal24XX|Allele_1
TTCCCCTAAATTTACTTTAGGGACTTACGAAATACACCTACG
>Contig17511_GA36D|gal|gal24XX|Allele_2
TTCCCCTTAATTTACTTTGGGGACTTACGAAATGCACTTCCG
>Contig17511_GA36D|gal|gal3XX|Allele_1
TTCCCCTTAATTTACTTTGGGGACTTACGAAATACACTTCCG
>Contig17511_GA36D|gal|gal3XX|Allele_2
TTCCCCTTAATTTACTTTGGGGACTTACGGAGTGCATTTCCG
>Contig17511_GA36D|gal|gal9X|Allele_1
TTCCCCTTAATTAACTTTGGGGACTTACGAAATACACTTCCG
>Contig17511_GA36D|gal|gal9X|Allele_2
TTCCCCTTAATTTACTTTGGGGACTTACGAAATACATTTCCG
>Contig17511_GA36D|edu|edu14X|Allele_1
TTCCCCTAAATTTACATTAGGGACTTACGAAATACACTTACG
>Contig17511_GA36D|edu|edu14X|Allele_2
TTCCCCTAAATTTATTTTGGGGACTTCTGAAATACATTTCCG
>Contig17511_GA36D|edu|edu37X|Allele_1
TTCCCCTAAATTTACATTAGGGACTAACGAAACACATTTCCG
>Contig17511_GA36D|edu|edu37X|Allele_2
TTCCCTTTAATTTACTTTGGGGACTTACGGAGTGCATTTCCG
>Contig17511_GA36D|edu|edu40X|Allele_1
TACCCCTAAAATTACTTTGGGGACCAACGAAGTGCACTTACG
>Contig17511_GA36D|edu|edu40X|Allele_2
TTCCCCTTAATTTGCTTTGGGGACTTACGAAGTGCATTTCCG
>Contig17511_GA36D|edu|edu47X|Allele_1
TTCCCCTAAATTTACTATGGGGACTTACGAAATACATTTACG
>Contig17511_GA36D|edu|edu47X|Allele_2
TTCGCCTAAATTTACTTTGGGGACTTACGAAGTATGTTTCCG
>Contig17511_GA36D|edu|edu24X|Allele_1
TTCCCCTTAATTTACTTGAGGAACTTACGAAACACACTTCCG
>Contig17511_GA36D|edu|edu24X|Allele_2
TTCCCCTTAATTTACTTTGGGGATTTACTGTGTGCACTTCCG
>Contig17511_GA36D|edu|edu25XX|Allele_1
TTCCCCTTAATTTACTTGGGGGACTTACGGAACACACTTACG
>Contig17511_GA36D|edu|edu25XX|Allele_2
TTCCCCTTAATTTGTTTTGGGGACTTACGGAATACATTTCCG
>Contig17511_GA36D|edu|edu28X|Allele_1
GTCCCCTAAATTTACTTGGAGAACTTACGAAATACACTTACG
>Contig17511_GA36D|edu|edu28X|Allele_2
TTCCCCTTGATTTACTTTGGGGGCTTACGAAATGCACTTACG
>Contig17511_GA36D|edu|edu7X|Allele_1
TTCCCCCTAATTTACTTTAGGGACTTACGAAATACACTTCCG
>Contig17511_GA36D|edu|edu7X|Allele_2
TTTCCCTTAATTTACTTTGGGGACTTACGAAGTGCATTTCCG
>Contig17791_GA36G|tro|tro10X|Allele_1
TAT
>Contig17791_GA36G|tro|tro10X|Allele_2
TAT
>Contig17791_GA36G|tro|tro11X|Allele_1
TAT
>Contig17791_GA36G|tro|tro11X|Allele_2
TAT
>Contig17791_GA36G|tro|tro16X|Allele_1
TAT
>Contig17791_GA36G|tro|tro16X|Allele_2
TAT
>Contig17791_GA36G|tro|tro2X|Allele_1
TAT
>Contig17791_GA36G|tro|tro2X|Allele_2
TAT
>Contig17791_GA36G|tro|tro4X|Allele_1
TAT
>Contig17791_GA36G|tro|tro4X|Allele_2
TAT
>Contig17791_GA36G|tro|tro7X|Allele_1
TAT
>Contig17791_GA36G|tro|tro7X|Allele_2
TAT
>Contig17791_GA36G|tro|tro8X|Allele_1
TAT
>Contig17791_GA36G|tro|tro8X|Allele_2
TAT
>Contig17791_GA36G|tro|tro9X|Allele_1
TAT
>Contig17791_GA36G|tro|tro9X|Allele_2
TAT
>Contig17791_GA36G|gal|gal2X|Allele_1
TAT
>Contig17791_GA36G|gal|gal2X|Allele_2
TAT
>Contig17791_GA36G|gal|gal3X|Allele_1
TAC
>Contig17791_GA36G|gal|gal3X|Allele_2
TAT
>Contig17791_GA36G|gal|gal7X|Allele_1
TAC
>Contig17791_GA36G|gal|gal7X|Allele_2
TAT
>Contig17791_GA36G|gal|gal8X|Allele_1
TAT
>Contig17791_GA36G|gal|gal8X|Allele_2
TAT
>Contig17791_GA36G|gal|gal11X|Allele_1
TAT
>Contig17791_GA36G|gal|gal11X|Allele_2
TAT
>Contig17791_GA36G|gal|gal24XX|Allele_1
TAT
>Contig17791_GA36G|gal|gal24XX|Allele_2
TAT
>Contig17791_GA36G|gal|gal3XX|Allele_1
CAC
>Contig17791_GA36G|gal|gal3XX|Allele_2
TAT
>Contig17791_GA36G|gal|gal9X|Allele_1
TAT
>Contig17791_GA36G|gal|gal9X|Allele_2
TAT
>Contig17791_GA36G|edu|edu14X|Allele_1
TAT
>Contig17791_GA36G|edu|edu14X|Allele_2
TAT
>Contig17791_GA36G|edu|edu37X|Allele_1
TAT
>Contig17791_GA36G|edu|edu37X|Allele_2
TAT
>Contig17791_GA36G|edu|edu40X|Allele_1
TAT
>Contig17791_GA36G|edu|edu40X|Allele_2
TGT
>Contig17791_GA36G|edu|edu47X|Allele_1
TAT
>Contig17791_GA36G|edu|edu47X|Allele_2
TAT
>Contig17791_GA36G|edu|edu24X|Allele_1
TAT
>Contig17791_GA36G|edu|edu24X|Allele_2
TAT
>Contig17791_GA36G|edu|edu25XX|Allele_1
TAT
>Contig17791_GA36G|edu|edu25XX|Allele_2
TAT
>Contig17791_GA36G|edu|edu28X|Allele_1
TAC
>Contig17791_GA36G|edu|edu28X|Allele_2
TAT
>Contig17791_GA36G|edu|edu7X|Allele_1
TAT
>Contig17791_GA36G|edu|edu7X|Allele_2
TAT
>Contig17928_GA36C|tro|tro10X|Allele_1
TGCG
>Contig17928_GA36C|tro|tro10X|Allele_2
TGCG
>Contig17928_GA36C|tro|tro11X|Allele_1
TGCG
>Contig17928_GA36C|tro|tro11X|Allele_2
TGCG
>Contig17928_GA36C|tro|tro16X|Allele_1
TGCG
>Contig17928_GA36C|tro|tro16X|Allele_2
TGCG
>Contig17928_GA36C|tro|tro2X|Allele_1
TGCG
>Contig17928_GA36C|tro|tro2X|Allele_2
TGCG
>Contig17928_GA36C|tro|tro4X|Allele_1
TGCG
>Contig17928_GA36C|tro|tro4X|Allele_2
TGCG
>Contig17928_GA36C|tro|tro7X|Allele_1
TGCG
>Contig17928_GA36C|tro|tro7X|Allele_2
TGCG
>Contig17928_GA36C|tro|tro8X|Allele_1
TGCG
>Contig17928_GA36C|tro|tro8X|Allele_2
TGCG
>Contig17928_GA36C|tro|tro9X|Allele_1
TGCG
>Contig17928_GA36C|tro|tro9X|Allele_2
TGCG
>Contig17928_GA36C|gal|gal2X|Allele_1
TGCG
>Contig17928_GA36C|gal|gal2X|Allele_2
TGCG
>Contig17928_GA36C|gal|gal3X|Allele_1
TGCG
>Contig17928_GA36C|gal|gal3X|Allele_2
TGCG
>Contig17928_GA36C|gal|gal7X|Allele_1
TGCG
>Contig17928_GA36C|gal|gal7X|Allele_2
TGCG
>Contig17928_GA36C|gal|gal8X|Allele_1
TGCG
>Contig17928_GA36C|gal|gal8X|Allele_2
TGCG
>Contig17928_GA36C|gal|gal11X|Allele_1
TGCG
>Contig17928_GA36C|gal|gal11X|Allele_2
TGTG
>Contig17928_GA36C|gal|gal24XX|Allele_1
TGCG
>Contig17928_GA36C|gal|gal24XX|Allele_2
TGCG
>Contig17928_GA36C|gal|gal3XX|Allele_1
TGCG
>Contig17928_GA36C|gal|gal3XX|Allele_2
TGCG
>Contig17928_GA36C|gal|gal9X|Allele_1
TGCG
>Contig17928_GA36C|gal|gal9X|Allele_2
TGCG
>Contig17928_GA36C|edu|edu14X|Allele_1
TGCA
>Contig17928_GA36C|edu|edu14X|Allele_2
TGCG
>Contig17928_GA36C|edu|edu37X|Allele_1
TGCG
>Contig17928_GA36C|edu|edu37X|Allele_2
TGCG
>Contig17928_GA36C|edu|edu40X|Allele_1
AGCG
>Contig17928_GA36C|edu|edu40X|Allele_2
TGCG
>Contig17928_GA36C|edu|edu47X|Allele_1
TGCG
>Contig17928_GA36C|edu|edu47X|Allele_2
TGCG
>Contig17928_GA36C|edu|edu24X|Allele_1
TCCG
>Contig17928_GA36C|edu|edu24X|Allele_2
TGCG
>Contig17928_GA36C|edu|edu25XX|Allele_1
AGCG
>Contig17928_GA36C|edu|edu25XX|Allele_2
TGCG
>Contig17928_GA36C|edu|edu28X|Allele_1
TGCG
>Contig17928_GA36C|edu|edu28X|Allele_2
TGCG
>Contig17928_GA36C|edu|edu7X|Allele_1
AGCG
>Contig17928_GA36C|edu|edu7X|Allele_2
TGCG
>Contig18098_GA36A|tro|tro10X|Allele_1
TTCAATTAGTGC
>Contig18098_GA36A|tro|tro10X|Allele_2
TTCAATTAGTGC
>Contig18098_GA36A|tro|tro11X|Allele_1
TTCAATTAGTGC
>Contig18098_GA36A|tro|tro11X|Allele_2
TTCAATTAGTGC
>Contig18098_GA36A|tro|tro16X|Allele_1
TTCAATTAACGC
>Contig18098_GA36A|tro|tro16X|Allele_2
TTCGTTTAGTGC
>Contig18098_GA36A|tro|tro2X|Allele_1
CTCAATTAGTGC
>Contig18098_GA36A|tro|tro2X|Allele_2
TTCGTTTAGTGC
>Contig18098_GA36A|tro|tro4X|Allele_1
TTCAATTAGTGC
>Contig18098_GA36A|tro|tro4X|Allele_2
TTCAATTAGTGC
>Contig18098_GA36A|tro|tro7X|Allele_1
TTCAATTAGCGC
>Contig18098_GA36A|tro|tro7X|Allele_2
TTCGTTTAGTGC
>Contig18098_GA36A|tro|tro8X|Allele_1
TTCAATTAGCGC
>Contig18098_GA36A|tro|tro8X|Allele_2
TTCGTTTAGTGC
>Contig18098_GA36A|tro|tro9X|Allele_1
TTCAATTAGTGC
>Contig18098_GA36A|tro|tro9X|Allele_2
TTCGTTTAGTGC
>Contig18098_GA36A|gal|gal2X|Allele_1
TTCGTTTAGCGC
>Contig18098_GA36A|gal|gal2X|Allele_2
TTCGTTTGGTGC
>Contig18098_GA36A|gal|gal3X|Allele_1
TTCGTTTGGCGC
>Contig18098_GA36A|gal|gal3X|Allele_2
TTCGTTTGGTGT
>Contig18098_GA36A|gal|gal7X|Allele_1
TTCATTAGGCGC
>Contig18098_GA36A|gal|gal7X|Allele_2
TTCGTTTGGTGT
>Contig18098_GA36A|gal|gal8X|Allele_1
TTCATTAAGCGC
>Contig18098_GA36A|gal|gal8X|Allele_2
TTCGTTTGGTGT
>Contig18098_GA36A|gal|gal11X|Allele_1
TTCGTTTAGCGC
>Contig18098_GA36A|gal|gal11X|Allele_2
TTCGTTTGGCGT
>Contig18098_GA36A|gal|gal24XX|Allele_1
TTCGTTTGGTGT
>Contig18098_GA36A|gal|gal24XX|Allele_2
TTCGTTTGGTGT
>Contig18098_GA36A|gal|gal3XX|Allele_1
TCCGTTTAGCGC
>Contig18098_GA36A|gal|gal3XX|Allele_2
TTCGTTTGGTGT
>Contig18098_GA36A|gal|gal9X|Allele_1
TTCATTAAGCGC
>Contig18098_GA36A|gal|gal9X|Allele_2
TTCGTTTGGTGT
>Contig18098_GA36A|edu|edu14X|Allele_1
TTCAACAAACGC
>Contig18098_GA36A|edu|edu14X|Allele_2
TTCAATTGGCGC
>Contig18098_GA36A|edu|edu37X|Allele_1
TTCGTTTAGCGC
>Contig18098_GA36A|edu|edu37X|Allele_2
TTCGTTTAGCGC
>Contig18098_GA36A|edu|edu40X|Allele_1
TTCGTTTAGCGC
>Contig18098_GA36A|edu|edu40X|Allele_2
TTCGTTTAGTGC
>Contig18098_GA36A|edu|edu47X|Allele_1
TTCGTTTAGCAC
>Contig18098_GA36A|edu|edu47X|Allele_2
TTTGTTTAGCGC
>Contig18098_GA36A|edu|edu24X|Allele_1
TTCAATAAGCGC
>Contig18098_GA36A|edu|edu24X|Allele_2
TTCGTTTGGTGC
>Contig18098_GA36A|edu|edu25XX|Allele_1
CTCGTTAAGCGC
>Contig18098_GA36A|edu|edu25XX|Allele_2
TTCGTTTGGCGC
>Contig18098_GA36A|edu|edu28X|Allele_1
TTCAATAAGCGC
>Contig18098_GA36A|edu|edu28X|Allele_2
TTCGTTTGGCGC
>Contig18098_GA36A|edu|edu7X|Allele_1
TTCAATTAGCGC
>Contig18098_GA36A|edu|edu7X|Allele_2
TTCGTTTGGCGC
>Contig18212_GA36D|tro|tro10X|Allele_1
CCGGC
>Contig18212_GA36D|tro|tro10X|Allele_2
CCGGC
>Contig18212_GA36D|tro|tro11X|Allele_1
CCGGC
>Contig18212_GA36D|tro|tro11X|Allele_2
CCGGC
>Contig18212_GA36D|tro|tro16X|Allele_1
CCGGC
>Contig18212_GA36D|tro|tro16X|Allele_2
CCGGC
>Contig18212_GA36D|tro|tro2X|Allele_1
CCGGC
>Contig18212_GA36D|tro|tro2X|Allele_2
CCGGC
>Contig18212_GA36D|tro|tro4X|Allele_1
CCGGC
>Contig18212_GA36D|tro|tro4X|Allele_2
CCGGC
>Contig18212_GA36D|tro|tro7X|Allele_1
CCGGC
>Contig18212_GA36D|tro|tro7X|Allele_2
CCGGC
>Contig18212_GA36D|tro|tro8X|Allele_1
CCGGC
>Contig18212_GA36D|tro|tro8X|Allele_2
CCGGC
>Contig18212_GA36D|tro|tro9X|Allele_1
CCGGC
>Contig18212_GA36D|tro|tro9X|Allele_2
CCGGC
>Contig18212_GA36D|gal|gal2X|Allele_1
CCGGC
>Contig18212_GA36D|gal|gal2X|Allele_2
CCGGC
>Contig18212_GA36D|gal|gal3X|Allele_1
CCGGC
>Contig18212_GA36D|gal|gal3X|Allele_2
TCGGC
>Contig18212_GA36D|gal|gal7X|Allele_1
CCGGC
>Contig18212_GA36D|gal|gal7X|Allele_2
CTGGC
>Contig18212_GA36D|gal|gal8X|Allele_1
CCGGC
>Contig18212_GA36D|gal|gal8X|Allele_2
CCGGC
>Contig18212_GA36D|gal|gal11X|Allele_1
CCGAC
>Contig18212_GA36D|gal|gal11X|Allele_2
CCGGT
>Contig18212_GA36D|gal|gal24XX|Allele_1
CCGGC
>Contig18212_GA36D|gal|gal24XX|Allele_2
CCGGC
>Contig18212_GA36D|gal|gal3XX|Allele_1
CCGGC
>Contig18212_GA36D|gal|gal3XX|Allele_2
CTGGC
>Contig18212_GA36D|gal|gal9X|Allele_1
CCGGC
>Contig18212_GA36D|gal|gal9X|Allele_2
CCGGC
>Contig18212_GA36D|edu|edu14X|Allele_1
CCGGC
>Contig18212_GA36D|edu|edu14X|Allele_2
TCGGC
>Contig18212_GA36D|edu|edu37X|Allele_1
CCGGC
>Contig18212_GA36D|edu|edu37X|Allele_2
CCGGC
>Contig18212_GA36D|edu|edu40X|Allele_1
CCAGC
>Contig18212_GA36D|edu|edu40X|Allele_2
CCGGC
>Contig18212_GA36D|edu|edu47X|Allele_1
CCGGC
>Contig18212_GA36D|edu|edu47X|Allele_2
CCGGT
>Contig18212_GA36D|edu|edu24X|Allele_1
CCGGC
>Contig18212_GA36D|edu|edu24X|Allele_2
CCGGC
>Contig18212_GA36D|edu|edu25XX|Allele_1
CCGGC
>Contig18212_GA36D|edu|edu25XX|Allele_2
CCGGC
>Contig18212_GA36D|edu|edu28X|Allele_1
CCGGC
>Contig18212_GA36D|edu|edu28X|Allele_2
CCGGC
>Contig18212_GA36D|edu|edu7X|Allele_1
CCGGC
>Contig18212_GA36D|edu|edu7X|Allele_2
CCGGC
>Contig18579_GA36B|tro|tro10X|Allele_1
TATCTCG
>Contig18579_GA36B|tro|tro10X|Allele_2
TATCTCG
>Contig18579_GA36B|tro|tro11X|Allele_1
TATCTCG
>Contig18579_GA36B|tro|tro11X|Allele_2
TATCTCG
>Contig18579_GA36B|tro|tro16X|Allele_1
TATCTCG
>Contig18579_GA36B|tro|tro16X|Allele_2
TATCTCG
>Contig18579_GA36B|tro|tro2X|Allele_1
TATCTCG
>Contig18579_GA36B|tro|tro2X|Allele_2
TATCTCG
>Contig18579_GA36B|tro|tro4X|Allele_1
TATCTCG
>Contig18579_GA36B|tro|tro4X|Allele_2
TATCTCG
>Contig18579_GA36B|tro|tro7X|Allele_1
TATCTCG
>Contig18579_GA36B|tro|tro7X|Allele_2
TATCTTG
>Contig18579_GA36B|tro|tro8X|Allele_1
TATCTCG
>Contig18579_GA36B|tro|tro8X|Allele_2
TATCTCG
>Contig18579_GA36B|tro|tro9X|Allele_1
TATCTCG
>Contig18579_GA36B|tro|tro9X|Allele_2
TATCTCG
>Contig18579_GA36B|gal|gal2X|Allele_1
CGCCTCG
>Contig18579_GA36B|gal|gal2X|Allele_2
CGCCTCG
>Contig18579_GA36B|gal|gal3X|Allele_1
CGCCTCG
>Contig18579_GA36B|gal|gal3X|Allele_2
CGCCTCG
>Contig18579_GA36B|gal|gal7X|Allele_1
CGCCTCG
>Contig18579_GA36B|gal|gal7X|Allele_2
CGCCTCG
>Contig18579_GA36B|gal|gal8X|Allele_1
CGCCTCG
>Contig18579_GA36B|gal|gal8X|Allele_2
CGCCTCG
>Contig18579_GA36B|gal|gal11X|Allele_1
CGCCTCG
>Contig18579_GA36B|gal|gal11X|Allele_2
CGCCTCG
>Contig18579_GA36B|gal|gal24XX|Allele_1
CGCCCCG
>Contig18579_GA36B|gal|gal24XX|Allele_2
CGCCTCG
>Contig18579_GA36B|gal|gal3XX|Allele_1
CGCCTCG
>Contig18579_GA36B|gal|gal3XX|Allele_2
CGCCTCG
>Contig18579_GA36B|gal|gal9X|Allele_1
CACCTCG
>Contig18579_GA36B|gal|gal9X|Allele_2
CGTCTTG
>Contig18579_GA36B|edu|edu14X|Allele_1
CGCCTCG
>Contig18579_GA36B|edu|edu14X|Allele_2
CGCCTCG
>Contig18579_GA36B|edu|edu37X|Allele_1
CACTTCA
>Contig18579_GA36B|edu|edu37X|Allele_2
CACTTCA
>Contig18579_GA36B|edu|edu40X|Allele_1
CACCTCG
>Contig18579_GA36B|edu|edu40X|Allele_2
CGCCTTG
>Contig18579_GA36B|edu|edu47X|Allele_1
CGCCTCG
>Contig18579_GA36B|edu|edu47X|Allele_2
CGCCTCG
>Contig18579_GA36B|edu|edu24X|Allele_1
CGCCTCA
>Contig18579_GA36B|edu|edu24X|Allele_2
CGCTTTG
>Contig18579_GA36B|edu|edu25XX|Allele_1
CACTTCA
>Contig18579_GA36B|edu|edu25XX|Allele_2
TACTTCA
>Contig18579_GA36B|edu|edu28X|Allele_1
CACCTCA
>Contig18579_GA36B|edu|edu28X|Allele_2
CGCTTCG
>Contig18579_GA36B|edu|edu7X|Allele_1
CGCCTCG
>Contig18579_GA36B|edu|edu7X|Allele_2
CGCCTTG
>Contig18596_GA36G|tro|tro10X|Allele_1
TGCCG
>Contig18596_GA36G|tro|tro10X|Allele_2
TGCCG
>Contig18596_GA36G|tro|tro11X|Allele_1
TGCCG
>Contig18596_GA36G|tro|tro11X|Allele_2
TGCCG
>Contig18596_GA36G|tro|tro16X|Allele_1
TGCCG
>Contig18596_GA36G|tro|tro16X|Allele_2
TGCCG
>Contig18596_GA36G|tro|tro2X|Allele_1
TGCCG
>Contig18596_GA36G|tro|tro2X|Allele_2
TGCCG
>Contig18596_GA36G|tro|tro4X|Allele_1
TGCCG
>Contig18596_GA36G|tro|tro4X|Allele_2
TGCCG
>Contig18596_GA36G|tro|tro7X|Allele_1
TGCCG
>Contig18596_GA36G|tro|tro7X|Allele_2
TGCCG
>Contig18596_GA36G|tro|tro8X|Allele_1
TGCCG
>Contig18596_GA36G|tro|tro8X|Allele_2
TGCCG
>Contig18596_GA36G|tro|tro9X|Allele_1
TGCCG
>Contig18596_GA36G|tro|tro9X|Allele_2
TGCCG
>Contig18596_GA36G|gal|gal2X|Allele_1
TGCCG
>Contig18596_GA36G|gal|gal2X|Allele_2
TGCCG
>Contig18596_GA36G|gal|gal3X|Allele_1
TGCCG
>Contig18596_GA36G|gal|gal3X|Allele_2
TGCCG
>Contig18596_GA36G|gal|gal7X|Allele_1
TGCCG
>Contig18596_GA36G|gal|gal7X|Allele_2
TGCCG
>Contig18596_GA36G|gal|gal8X|Allele_1
TGCCG
>Contig18596_GA36G|gal|gal8X|Allele_2
TGCCG
>Contig18596_GA36G|gal|gal11X|Allele_1
TGCCG
>Contig18596_GA36G|gal|gal11X|Allele_2
TGCCG
>Contig18596_GA36G|gal|gal24XX|Allele_1
TGCCG
>Contig18596_GA36G|gal|gal24XX|Allele_2
TGCCG
>Contig18596_GA36G|gal|gal3XX|Allele_1
TGCCG
>Contig18596_GA36G|gal|gal3XX|Allele_2
TGCCG
>Contig18596_GA36G|gal|gal9X|Allele_1
CACCG
>Contig18596_GA36G|gal|gal9X|Allele_2
TGTTG
>Contig18596_GA36G|edu|edu14X|Allele_1
TGCCA
>Contig18596_GA36G|edu|edu14X|Allele_2
TGCCG
>Contig18596_GA36G|edu|edu37X|Allele_1
TGCCG
>Contig18596_GA36G|edu|edu37X|Allele_2
TGCCG
>Contig18596_GA36G|edu|edu40X|Allele_1
TGCCG
>Contig18596_GA36G|edu|edu40X|Allele_2
TGCCG
>Contig18596_GA36G|edu|edu47X|Allele_1
TGCCG
>Contig18596_GA36G|edu|edu47X|Allele_2
TGCCG
>Contig18596_GA36G|edu|edu24X|Allele_1
TGCCG
>Contig18596_GA36G|edu|edu24X|Allele_2
TGCCG
>Contig18596_GA36G|edu|edu25XX|Allele_1
TGCCG
>Contig18596_GA36G|edu|edu25XX|Allele_2
TGCCG
>Contig18596_GA36G|edu|edu28X|Allele_1
TGCCG
>Contig18596_GA36G|edu|edu28X|Allele_2
TGCCG
>Contig18596_GA36G|edu|edu7X|Allele_1
TGCCG
>Contig18596_GA36G|edu|edu7X|Allele_2
TGCCG
>Contig18935_GA36B|tro|tro10X|Allele_1
TACCAGGGTGACCAGTC
>Contig18935_GA36B|tro|tro10X|Allele_2
TACTAGGGTGACCAGTC
>Contig18935_GA36B|tro|tro11X|Allele_1
TACCAGGGTAACCAGTA
>Contig18935_GA36B|tro|tro11X|Allele_2
TACTAGGGTGGCCAGTC
>Contig18935_GA36B|tro|tro16X|Allele_1
TACCAGGGTGACCAGTC
>Contig18935_GA36B|tro|tro16X|Allele_2
TATCAGGGTGACCAGTC
>Contig18935_GA36B|tro|tro2X|Allele_1
TACCAGGGTGACCAGTA
>Contig18935_GA36B|tro|tro2X|Allele_2
TACTAGGGTGGCCAGTC
>Contig18935_GA36B|tro|tro4X|Allele_1
TACCAGGGTGACCAGTC
>Contig18935_GA36B|tro|tro4X|Allele_2
TACCAGGGTGACCAGTC
>Contig18935_GA36B|tro|tro7X|Allele_1
TACCAGGGTGACCAGTC
>Contig18935_GA36B|tro|tro7X|Allele_2
TACTAGGGTGACCAGTC
>Contig18935_GA36B|tro|tro8X|Allele_1
TACCAGGGTGACCAGTC
>Contig18935_GA36B|tro|tro8X|Allele_2
TACCAGGGTGACCAGTC
>Contig18935_GA36B|tro|tro9X|Allele_1
TACCAGGGTGACCAGTC
>Contig18935_GA36B|tro|tro9X|Allele_2
TACTAGGGTGACCAGTC
>Contig18935_GA36B|gal|gal2X|Allele_1
TACTAGGGTGACCAGTC
>Contig18935_GA36B|gal|gal2X|Allele_2
TACTAGGGTGAGCAGTC
>Contig18935_GA36B|gal|gal3X|Allele_1
TACTAGGGTGACCAGTC
>Contig18935_GA36B|gal|gal3X|Allele_2
TACTAGGGTGACCAGTC
>Contig18935_GA36B|gal|gal7X|Allele_1
TACTAGGGTGACCAGTC
>Contig18935_GA36B|gal|gal7X|Allele_2
TACTAGGGTGACCAGTC
>Contig18935_GA36B|gal|gal8X|Allele_1
TACTAGGGTGACCAGTC
>Contig18935_GA36B|gal|gal8X|Allele_2
TACTAGGGTGACCAGTC
>Contig18935_GA36B|gal|gal11X|Allele_1
TACCAGGGCGACCAGTC
>Contig18935_GA36B|gal|gal11X|Allele_2
TATTAGGGTGAGCAGTC
>Contig18935_GA36B|gal|gal24XX|Allele_1
TACCAGGGTGACCAGTC
>Contig18935_GA36B|gal|gal24XX|Allele_2
TATTAGGGTGACCGGTC
>Contig18935_GA36B|gal|gal3XX|Allele_1
TACCAGGGTGACCAGTC
>Contig18935_GA36B|gal|gal3XX|Allele_2
TATTAGGGTGACCAGTC
>Contig18935_GA36B|gal|gal9X|Allele_1
TACCAGGGTAACCAGTC
>Contig18935_GA36B|gal|gal9X|Allele_2
TACTAGGGTGAGCAGTC
>Contig18935_GA36B|edu|edu14X|Allele_1
TACTAGGGTGACCAGTA
>Contig18935_GA36B|edu|edu14X|Allele_2
TACTAGGGTGGCCAGTC
>Contig18935_GA36B|edu|edu37X|Allele_1
TACTAGGGTGACCAGTA
>Contig18935_GA36B|edu|edu37X|Allele_2
TACTAGGGTGGCCAGTC
>Contig18935_GA36B|edu|edu40X|Allele_1
TACCAGGGTGACCAACC
>Contig18935_GA36B|edu|edu40X|Allele_2
TATTAGGGTGGCCAGTC
>Contig18935_GA36B|edu|edu47X|Allele_1
TACCAGGGTAACCAGCA
>Contig18935_GA36B|edu|edu47X|Allele_2
TACCAGGGTGGCCAGTC
>Contig18935_GA36B|edu|edu24X|Allele_1
TACCAGCGTGACCAGTC
>Contig18935_GA36B|edu|edu24X|Allele_2
TACTAGGGTGACCAGTC
>Contig18935_GA36B|edu|edu25XX|Allele_1
TACCAGGGTGACCAACC
>Contig18935_GA36B|edu|edu25XX|Allele_2
TATTTGGGTGACCAGTC
>Contig18935_GA36B|edu|edu28X|Allele_1
CACCAGGGTGACCAGCC
>Contig18935_GA36B|edu|edu28X|Allele_2
TACTAGGGTGACCAGTC
>Contig18935_GA36B|edu|edu7X|Allele_1
TACCACGATGACCAGTC
>Contig18935_GA36B|edu|edu7X|Allele_2
TTTTAGGGTGACTAGTC
>Contig19001_GA36A|tro|tro10X|Allele_1
TCCTGCATTGTTCTTC
>Contig19001_GA36A|tro|tro10X|Allele_2
TCCTGCATTGTTCTTC
>Contig19001_GA36A|tro|tro11X|Allele_1
TCCTGCATTGTTCTTC
>Contig19001_GA36A|tro|tro11X|Allele_2
TCCTGCATTGTTCTTC
>Contig19001_GA36A|tro|tro16X|Allele_1
TCCTGCATTGTTCTTC
>Contig19001_GA36A|tro|tro16X|Allele_2
TCCTGCATTGTTCTTC
>Contig19001_GA36A|tro|tro2X|Allele_1
TCCTGCACTGTTCTTC
>Contig19001_GA36A|tro|tro2X|Allele_2
TCCTGCATTGTTCTTC
>Contig19001_GA36A|tro|tro4X|Allele_1
TCCTGCATTGTTCTTC
>Contig19001_GA36A|tro|tro4X|Allele_2
TCCTGCATTGTTCTTC
>Contig19001_GA36A|tro|tro7X|Allele_1
CCCTGCATCGTGCTTC
>Contig19001_GA36A|tro|tro7X|Allele_2
TCCTGCATTGTTGTTC
>Contig19001_GA36A|tro|tro8X|Allele_1
TCCTGCACTGTTCTTC
>Contig19001_GA36A|tro|tro8X|Allele_2
TCCTGCATTGTTCTTC
>Contig19001_GA36A|tro|tro9X|Allele_1
TCCTGCATTGTTCTTC
>Contig19001_GA36A|tro|tro9X|Allele_2
TCCTGCATTGTTCTTC
>Contig19001_GA36A|gal|gal2X|Allele_1
TCCTGCATCATGGTTC
>Contig19001_GA36A|gal|gal2X|Allele_2
TCCTGCATCATGGTTC
>Contig19001_GA36A|gal|gal3X|Allele_1
TCCTGCATCATGGTTC
>Contig19001_GA36A|gal|gal3X|Allele_2
TCCTGCATTATGGTTC
>Contig19001_GA36A|gal|gal7X|Allele_1
TCCTGCATCATGGTTC
>Contig19001_GA36A|gal|gal7X|Allele_2
TCCTGCATTATGGTTC
>Contig19001_GA36A|gal|gal8X|Allele_1
TCCTGCATCATGGTTC
>Contig19001_GA36A|gal|gal8X|Allele_2
TCCTGCATCATGGTTC
>Contig19001_GA36A|gal|gal11X|Allele_1
TCCTGCATCATGGTTC
>Contig19001_GA36A|gal|gal11X|Allele_2
TCCTGCATCATGGTTC
>Contig19001_GA36A|gal|gal24XX|Allele_1
TCCTGCATCATGGTTC
>Contig19001_GA36A|gal|gal24XX|Allele_2
TCCTGCATCATGGTTC
>Contig19001_GA36A|gal|gal3XX|Allele_1
TCCTGCATCATGGTTC
>Contig19001_GA36A|gal|gal3XX|Allele_2
TCCTGCATCATGGTTC
>Contig19001_GA36A|gal|gal9X|Allele_1
TCCTGCATCATGGTTC
>Contig19001_GA36A|gal|gal9X|Allele_2
TCCTGCATCATGGTTT
>Contig19001_GA36A|edu|edu14X|Allele_1
CACCGCATCGTGGTTC
>Contig19001_GA36A|edu|edu14X|Allele_2
CACTGCATCGTGGTTC
>Contig19001_GA36A|edu|edu37X|Allele_1
CCCTGAATCGTGGTTC
>Contig19001_GA36A|edu|edu37X|Allele_2
CCCTGCTTCGTGGTTC
>Contig19001_GA36A|edu|edu40X|Allele_1
CACTGCACCGTGGATC
>Contig19001_GA36A|edu|edu40X|Allele_2
TCTTGCATCGTGGTTC
>Contig19001_GA36A|edu|edu47X|Allele_1
CACTGCATCGTGCTTC
>Contig19001_GA36A|edu|edu47X|Allele_2
CCCTGCATCGTTGTTC
>Contig19001_GA36A|edu|edu24X|Allele_1
CACTGCATCGCGGTAC
>Contig19001_GA36A|edu|edu24X|Allele_2
CCCTGCTTTGTGGTTC
>Contig19001_GA36A|edu|edu25XX|Allele_1
CACTACATCGTGGTTC
>Contig19001_GA36A|edu|edu25XX|Allele_2
CCCTGCATCGTGGTTC
>Contig19001_GA36A|edu|edu28X|Allele_1
CCCTGCACCGTGGTTC
>Contig19001_GA36A|edu|edu28X|Allele_2
CCCTGCATCGTGGTTC
>Contig19001_GA36A|edu|edu7X|Allele_1
CACTGCATCGTGGTTC
>Contig19001_GA36A|edu|edu7X|Allele_2
CCCTGCTTTGTGGTTC
>Contig19302_GA36C|tro|tro10X|Allele_1
GAA
>Contig19302_GA36C|tro|tro10X|Allele_2
GAA
>Contig19302_GA36C|tro|tro11X|Allele_1
GAA
>Contig19302_GA36C|tro|tro11X|Allele_2
GAA
>Contig19302_GA36C|tro|tro16X|Allele_1
GAA
>Contig19302_GA36C|tro|tro16X|Allele_2
GAA
>Contig19302_GA36C|tro|tro2X|Allele_1
GAA
>Contig19302_GA36C|tro|tro2X|Allele_2
GAA
>Contig19302_GA36C|tro|tro4X|Allele_1
GAA
>Contig19302_GA36C|tro|tro4X|Allele_2
GAA
>Contig19302_GA36C|tro|tro7X|Allele_1
GAA
>Contig19302_GA36C|tro|tro7X|Allele_2
GAA
>Contig19302_GA36C|tro|tro8X|Allele_1
GAA
>Contig19302_GA36C|tro|tro8X|Allele_2
GAA
>Contig19302_GA36C|tro|tro9X|Allele_1
GAA
>Contig19302_GA36C|tro|tro9X|Allele_2
GAA
>Contig19302_GA36C|gal|gal2X|Allele_1
GAA
>Contig19302_GA36C|gal|gal2X|Allele_2
GAG
>Contig19302_GA36C|gal|gal3X|Allele_1
GAA
>Contig19302_GA36C|gal|gal3X|Allele_2
GAG
>Contig19302_GA36C|gal|gal7X|Allele_1
GAG
>Contig19302_GA36C|gal|gal7X|Allele_2
GAG
>Contig19302_GA36C|gal|gal8X|Allele_1
GAA
>Contig19302_GA36C|gal|gal8X|Allele_2
GAG
>Contig19302_GA36C|gal|gal11X|Allele_1
AAG
>Contig19302_GA36C|gal|gal11X|Allele_2
GGG
>Contig19302_GA36C|gal|gal24XX|Allele_1
GAA
>Contig19302_GA36C|gal|gal24XX|Allele_2
GAG
>Contig19302_GA36C|gal|gal3XX|Allele_1
GAG
>Contig19302_GA36C|gal|gal3XX|Allele_2
GAG
>Contig19302_GA36C|gal|gal9X|Allele_1
GAA
>Contig19302_GA36C|gal|gal9X|Allele_2
GAG
>Contig19302_GA36C|edu|edu14X|Allele_1
GAA
>Contig19302_GA36C|edu|edu14X|Allele_2
GAA
>Contig19302_GA36C|edu|edu37X|Allele_1
GAA
>Contig19302_GA36C|edu|edu37X|Allele_2
GAA
>Contig19302_GA36C|edu|edu40X|Allele_1
GAA
>Contig19302_GA36C|edu|edu40X|Allele_2
GAA
>Contig19302_GA36C|edu|edu47X|Allele_1
GAA
>Contig19302_GA36C|edu|edu47X|Allele_2
GAA
>Contig19302_GA36C|edu|edu24X|Allele_1
GAA
>Contig19302_GA36C|edu|edu24X|Allele_2
GAA
>Contig19302_GA36C|edu|edu25XX|Allele_1
GAA
>Contig19302_GA36C|edu|edu25XX|Allele_2
GAA
>Contig19302_GA36C|edu|edu28X|Allele_1
GAA
>Contig19302_GA36C|edu|edu28X|Allele_2
GAA
>Contig19302_GA36C|edu|edu7X|Allele_1
GAA
>Contig19302_GA36C|edu|edu7X|Allele_2
GAA
>Contig19354_GA36D|tro|tro10X|Allele_1
GAGGTTACGG
>Contig19354_GA36D|tro|tro10X|Allele_2
GAGGTTACGG
>Contig19354_GA36D|tro|tro11X|Allele_1
GAGGTTACGG
>Contig19354_GA36D|tro|tro11X|Allele_2
GAGGTTACGG
>Contig19354_GA36D|tro|tro16X|Allele_1
GAGGTTACGG
>Contig19354_GA36D|tro|tro16X|Allele_2
GAGGTTACGG
>Contig19354_GA36D|tro|tro2X|Allele_1
GAGGTCACAG
>Contig19354_GA36D|tro|tro2X|Allele_2
GAGGTCACGG
>Contig19354_GA36D|tro|tro4X|Allele_1
GAGGTTACGG
>Contig19354_GA36D|tro|tro4X|Allele_2
GAGGTTACGG
>Contig19354_GA36D|tro|tro7X|Allele_1
GAGGTCACAG
>Contig19354_GA36D|tro|tro7X|Allele_2
GAGGTTACGG
>Contig19354_GA36D|tro|tro8X|Allele_1
GAGGTTACGG
>Contig19354_GA36D|tro|tro8X|Allele_2
GAGGTTACGG
>Contig19354_GA36D|tro|tro9X|Allele_1
GAGGTTACGG
>Contig19354_GA36D|tro|tro9X|Allele_2
GAGGTTACGG
>Contig19354_GA36D|gal|gal2X|Allele_1
GAGAATGCGA
>Contig19354_GA36D|gal|gal2X|Allele_2
GTGGATGCGG
>Contig19354_GA36D|gal|gal3X|Allele_1
GAGGTCACGA
>Contig19354_GA36D|gal|gal3X|Allele_2
GAGGTCACGG
>Contig19354_GA36D|gal|gal7X|Allele_1
GAGGTCACGG
>Contig19354_GA36D|gal|gal7X|Allele_2
GAGGTCACGG
>Contig19354_GA36D|gal|gal8X|Allele_1
AAGGATACGG
>Contig19354_GA36D|gal|gal8X|Allele_2
GTGGTTGCGG
>Contig19354_GA36D|gal|gal11X|Allele_1
GAGGTCACGA
>Contig19354_GA36D|gal|gal11X|Allele_2
GAGGTCACGG
>Contig19354_GA36D|gal|gal24XX|Allele_1
GAGGTCACGA
>Contig19354_GA36D|gal|gal24XX|Allele_2
GAGGTCACGG
>Contig19354_GA36D|gal|gal3XX|Allele_1
GAGGACACGG
>Contig19354_GA36D|gal|gal3XX|Allele_2
GTGGTTGCGG
>Contig19354_GA36D|gal|gal9X|Allele_1
GAGGTCACGA
>Contig19354_GA36D|gal|gal9X|Allele_2
GAGGTCACGG
>Contig19354_GA36D|edu|edu14X|Allele_1
GAGGTCACGG
>Contig19354_GA36D|edu|edu14X|Allele_2
GAGGTCACGG
>Contig19354_GA36D|edu|edu37X|Allele_1
GAAGTCACGG
>Contig19354_GA36D|edu|edu37X|Allele_2
GAGGTCACGG
>Contig19354_GA36D|edu|edu40X|Allele_1
GAGGTCACAG
>Contig19354_GA36D|edu|edu40X|Allele_2
GAGGTCACAG
>Contig19354_GA36D|edu|edu47X|Allele_1
GAGGTCACGG
>Contig19354_GA36D|edu|edu47X|Allele_2
GAGGTCACGG
>Contig19354_GA36D|edu|edu24X|Allele_1
GAGGTCACAG
>Contig19354_GA36D|edu|edu24X|Allele_2
GAGGTCATGG
>Contig19354_GA36D|edu|edu25XX|Allele_1
GAGGTCACAA
>Contig19354_GA36D|edu|edu25XX|Allele_2
GAGGTCACGG
>Contig19354_GA36D|edu|edu28X|Allele_1
GAGGTCACAG
>Contig19354_GA36D|edu|edu28X|Allele_2
GAGGTCACGG
>Contig19354_GA36D|edu|edu7X|Allele_1
GAGGTCACAG
>Contig19354_GA36D|edu|edu7X|Allele_2
GAGGTCACGG
>Contig19385_GA36B|tro|tro10X|Allele_1
CCGG
>Contig19385_GA36B|tro|tro10X|Allele_2
CCGG
>Contig19385_GA36B|tro|tro11X|Allele_1
CCGG
>Contig19385_GA36B|tro|tro11X|Allele_2
CCGG
>Contig19385_GA36B|tro|tro16X|Allele_1
CCGG
>Contig19385_GA36B|tro|tro16X|Allele_2
CCGG
>Contig19385_GA36B|tro|tro2X|Allele_1
CCGG
>Contig19385_GA36B|tro|tro2X|Allele_2
CCGG
>Contig19385_GA36B|tro|tro4X|Allele_1
CCGG
>Contig19385_GA36B|tro|tro4X|Allele_2
CCGG
>Contig19385_GA36B|tro|tro7X|Allele_1
CCGG
>Contig19385_GA36B|tro|tro7X|Allele_2
CCGG
>Contig19385_GA36B|tro|tro8X|Allele_1
CCGG
>Contig19385_GA36B|tro|tro8X|Allele_2
CCGG
>Contig19385_GA36B|tro|tro9X|Allele_1
CCGG
>Contig19385_GA36B|tro|tro9X|Allele_2
CCGG
>Contig19385_GA36B|gal|gal2X|Allele_1
CCGG
>Contig19385_GA36B|gal|gal2X|Allele_2
TCGG
>Contig19385_GA36B|gal|gal3X|Allele_1
CCGG
>Contig19385_GA36B|gal|gal3X|Allele_2
CCGG
>Contig19385_GA36B|gal|gal7X|Allele_1
CCGG
>Contig19385_GA36B|gal|gal7X|Allele_2
CCGG
>Contig19385_GA36B|gal|gal8X|Allele_1
CCGG
>Contig19385_GA36B|gal|gal8X|Allele_2
TCGG
>Contig19385_GA36B|gal|gal11X|Allele_1
CCGG
>Contig19385_GA36B|gal|gal11X|Allele_2
CCGG
>Contig19385_GA36B|gal|gal24XX|Allele_1
CCGG
>Contig19385_GA36B|gal|gal24XX|Allele_2
CCGG
>Contig19385_GA36B|gal|gal3XX|Allele_1
CCGG
>Contig19385_GA36B|gal|gal3XX|Allele_2
CCGG
>Contig19385_GA36B|gal|gal9X|Allele_1
CCGG
>Contig19385_GA36B|gal|gal9X|Allele_2
CCGG
>Contig19385_GA36B|edu|edu14X|Allele_1
CCGG
>Contig19385_GA36B|edu|edu14X|Allele_2
CCGG
>Contig19385_GA36B|edu|edu37X|Allele_1
CCGG
>Contig19385_GA36B|edu|edu37X|Allele_2
CCGG
>Contig19385_GA36B|edu|edu40X|Allele_1
CCAG
>Contig19385_GA36B|edu|edu40X|Allele_2
CCGG
>Contig19385_GA36B|edu|edu47X|Allele_1
CCGG
>Contig19385_GA36B|edu|edu47X|Allele_2
CTGG
>Contig19385_GA36B|edu|edu24X|Allele_1
CCGA
>Contig19385_GA36B|edu|edu24X|Allele_2
CCGG
>Contig19385_GA36B|edu|edu25XX|Allele_1
CCGG
>Contig19385_GA36B|edu|edu25XX|Allele_2
CCGG
>Contig19385_GA36B|edu|edu28X|Allele_1
CCGG
>Contig19385_GA36B|edu|edu28X|Allele_2
CCGG
>Contig19385_GA36B|edu|edu7X|Allele_1
CCGG
>Contig19385_GA36B|edu|edu7X|Allele_2
CCGG
>Contig19645_GA36B|tro|tro10X|Allele_1
CTTGTTCACTTCTCTGGTCGAAGC
>Contig19645_GA36B|tro|tro10X|Allele_2
CTTGTTCTCTTCTCTGGTCGAAGC
>Contig19645_GA36B|tro|tro11X|Allele_1
CTTGTTCACTTCTTTGGTCGAAGC
>Contig19645_GA36B|tro|tro11X|Allele_2
CTTGTTCTCTTCTTTGGTTGAAGC
>Contig19645_GA36B|tro|tro16X|Allele_1
CTTGTTCACTTCTTTGGTCGAAGC
>Contig19645_GA36B|tro|tro16X|Allele_2
CTTGTTCACTTCTTTGGTCGAAGC
>Contig19645_GA36B|tro|tro2X|Allele_1
ATTGTTCACTTCCTTGGTCGAAGC
>Contig19645_GA36B|tro|tro2X|Allele_2
CTTGTTCTCTTCTTTGGTTGAAGC
>Contig19645_GA36B|tro|tro4X|Allele_1
CTTGTTCACTTCTCTGGTCGAAGC
>Contig19645_GA36B|tro|tro4X|Allele_2
CTTGTTCACTTCTCTGGTCGAAGC
>Contig19645_GA36B|tro|tro7X|Allele_1
CTTGTTCACTTCTCTGGTCGAAGC
>Contig19645_GA36B|tro|tro7X|Allele_2
CTTGTTCACTTCTTTGGTCGAAGC
>Contig19645_GA36B|tro|tro8X|Allele_1
CTTGTTCACTTCTCTGGTCGAAGC
>Contig19645_GA36B|tro|tro8X|Allele_2
CTTGTTCACTTCTCTGGTCGAAGC
>Contig19645_GA36B|tro|tro9X|Allele_1
CTTGTTCACTTCTTTGGTCGAAGC
>Contig19645_GA36B|tro|tro9X|Allele_2
CTTGTTCTCTTCTTTGGTTGAAGC
>Contig19645_GA36B|gal|gal2X|Allele_1
CTTGTTCTCTTCCTCGGTCGAAGC
>Contig19645_GA36B|gal|gal2X|Allele_2
CTTGTTCTCTTCCTCGGTCGAAGC
>Contig19645_GA36B|gal|gal3X|Allele_1
CTTGTTCTCTTCCTCGGTCGAAGC
>Contig19645_GA36B|gal|gal3X|Allele_2
CTTGTTCTCTTCCTCGGTCGAAGC
>Contig19645_GA36B|gal|gal7X|Allele_1
CTTGTTCTCTTCCTCGGTCGAAGC
>Contig19645_GA36B|gal|gal7X|Allele_2
CTTGTTCTCTTCTTCGGTCGAAGC
>Contig19645_GA36B|gal|gal8X|Allele_1
CTTGTTCTCTTCCTCGGTCGAAGC
>Contig19645_GA36B|gal|gal8X|Allele_2
CTTGTTCTCTTCCTCGGTTGAAGT
>Contig19645_GA36B|gal|gal11X|Allele_1
ATTGTTCTCTACCTCAATCGAAGC
>Contig19645_GA36B|gal|gal11X|Allele_2
CTTGTTCTCTTCCTCGGTTGAAGC
>Contig19645_GA36B|gal|gal24XX|Allele_1
CTTGTTCTCTTCTTCGGTTGAAGT
>Contig19645_GA36B|gal|gal24XX|Allele_2
CTTGTTTTCTTCTTCGGTTGAAGT
>Contig19645_GA36B|gal|gal3XX|Allele_1
CTTGTTCTCTTCCTCGGCCGAAGC
>Contig19645_GA36B|gal|gal3XX|Allele_2
CTTGTTCTCTTCCTTGGTTGAAGC
>Contig19645_GA36B|gal|gal9X|Allele_1
CTTGTTCACTTCCTCGGTCGAAGC
>Contig19645_GA36B|gal|gal9X|Allele_2
CTTGTTCTCTTCTTCGGTTGAAGT
>Contig19645_GA36B|edu|edu14X|Allele_1
ATTATTCTCAACCCCAGTTGAAGC
>Contig19645_GA36B|edu|edu14X|Allele_2
CTTGTTCTCTTCCTCGGTTGAAGC
>Contig19645_GA36B|edu|edu37X|Allele_1
ATTATTCTCAACCTCAGTTGAAGC
>Contig19645_GA36B|edu|edu37X|Allele_2
CTTGTTCTCTTCTTTGGTTGAAGC
>Contig19645_GA36B|edu|edu40X|Allele_1
CTTGTTCTCTTCCTCAGTTGAAGC
>Contig19645_GA36B|edu|edu40X|Allele_2
CTTGTTCTCTTCCTCGGTTGAAGC
>Contig19645_GA36B|edu|edu47X|Allele_1
ATTGTTCTCTACCTCAGTTGAAGC
>Contig19645_GA36B|edu|edu47X|Allele_2
CTTGTTCTCTTTCTCGGTTGATGC
>Contig19645_GA36B|edu|edu24X|Allele_1
CTTGTTCTCTTCCTCGGTTAAAAC
>Contig19645_GA36B|edu|edu24X|Allele_2
CTTGTTCTCTTCCTTGGTTGAAGC
>Contig19645_GA36B|edu|edu25XX|Allele_1
CTTGTTCTCTTCCTCGGTCGAAGC
>Contig19645_GA36B|edu|edu25XX|Allele_2
CTTGTTCTCTTCCTTGGTTGGAGC
>Contig19645_GA36B|edu|edu28X|Allele_1
AAAGCCCTCTTCCTCAGTTGAAGC
>Contig19645_GA36B|edu|edu28X|Allele_2
CTTGTTCTCTTCTTCGGTTGAAGC
>Contig19645_GA36B|edu|edu7X|Allele_1
CTTGTTCTCTACCTCGGTTGAAGC
>Contig19645_GA36B|edu|edu7X|Allele_2
CTTGTTCTTTTCCTCGGTTGAAGC
>Contig19791_GA36A|tro|tro10X|Allele_1
TTAAC
>Contig19791_GA36A|tro|tro10X|Allele_2
TTAAC
>Contig19791_GA36A|tro|tro11X|Allele_1
TTAAC
>Contig19791_GA36A|tro|tro11X|Allele_2
TTAAC
>Contig19791_GA36A|tro|tro16X|Allele_1
TTAAC
>Contig19791_GA36A|tro|tro16X|Allele_2
TTAAC
>Contig19791_GA36A|tro|tro2X|Allele_1
TTAAC
>Contig19791_GA36A|tro|tro2X|Allele_2
TTAAC
>Contig19791_GA36A|tro|tro4X|Allele_1
TTAAC
>Contig19791_GA36A|tro|tro4X|Allele_2
TTAAC
>Contig19791_GA36A|tro|tro7X|Allele_1
TTAAC
>Contig19791_GA36A|tro|tro7X|Allele_2
TTAAC
>Contig19791_GA36A|tro|tro8X|Allele_1
TTAAC
>Contig19791_GA36A|tro|tro8X|Allele_2
TTAAC
>Contig19791_GA36A|tro|tro9X|Allele_1
TTAAC
>Contig19791_GA36A|tro|tro9X|Allele_2
TTAAC
>Contig19791_GA36A|gal|gal2X|Allele_1
TTAAC
>Contig19791_GA36A|gal|gal2X|Allele_2
TTAAC
>Contig19791_GA36A|gal|gal3X|Allele_1
TTAAC
>Contig19791_GA36A|gal|gal3X|Allele_2
TTAAC
>Contig19791_GA36A|gal|gal7X|Allele_1
TCAAC
>Contig19791_GA36A|gal|gal7X|Allele_2
TTAGC
>Contig19791_GA36A|gal|gal8X|Allele_1
TTAAC
>Contig19791_GA36A|gal|gal8X|Allele_2
TTAGC
>Contig19791_GA36A|gal|gal11X|Allele_1
TTAAC
>Contig19791_GA36A|gal|gal11X|Allele_2
TTAGC
>Contig19791_GA36A|gal|gal24XX|Allele_1
TTAAC
>Contig19791_GA36A|gal|gal24XX|Allele_2
TTCGC
>Contig19791_GA36A|gal|gal3XX|Allele_1
TTAAC
>Contig19791_GA36A|gal|gal3XX|Allele_2
TTAAC
>Contig19791_GA36A|gal|gal9X|Allele_1
TTAAC
>Contig19791_GA36A|gal|gal9X|Allele_2
TTAGC
>Contig19791_GA36A|edu|edu14X|Allele_1
CTAAC
>Contig19791_GA36A|edu|edu14X|Allele_2
TTAGT
>Contig19791_GA36A|edu|edu37X|Allele_1
TTAAC
>Contig19791_GA36A|edu|edu37X|Allele_2
TTAGC
>Contig19791_GA36A|edu|edu40X|Allele_1
TTAGC
>Contig19791_GA36A|edu|edu40X|Allele_2
TTAGC
>Contig19791_GA36A|edu|edu47X|Allele_1
TTAAC
>Contig19791_GA36A|edu|edu47X|Allele_2
TTAAC
>Contig19791_GA36A|edu|edu24X|Allele_1
TTAAC
>Contig19791_GA36A|edu|edu24X|Allele_2
TTAAC
>Contig19791_GA36A|edu|edu25XX|Allele_1
TTAAC
>Contig19791_GA36A|edu|edu25XX|Allele_2
TTAAC
>Contig19791_GA36A|edu|edu28X|Allele_1
TTAAC
>Contig19791_GA36A|edu|edu28X|Allele_2
TTAAC
>Contig19791_GA36A|edu|edu7X|Allele_1
TTAAC
>Contig19791_GA36A|edu|edu7X|Allele_2
TTAGC
>Contig19816_GA36B|tro|tro10X|Allele_1
GGACCCTCG
>Contig19816_GA36B|tro|tro10X|Allele_2
GGTCCCTCG
>Contig19816_GA36B|tro|tro11X|Allele_1
GGACCCTCG
>Contig19816_GA36B|tro|tro11X|Allele_2
GGACCCTCG
>Contig19816_GA36B|tro|tro16X|Allele_1
GGACCCTCG
>Contig19816_GA36B|tro|tro16X|Allele_2
GGACCCTCG
>Contig19816_GA36B|tro|tro2X|Allele_1
GGACCCTCG
>Contig19816_GA36B|tro|tro2X|Allele_2
GGACCCTCG
>Contig19816_GA36B|tro|tro4X|Allele_1
GGACCCTCG
>Contig19816_GA36B|tro|tro4X|Allele_2
GGACCCTCG
>Contig19816_GA36B|tro|tro7X|Allele_1
GGACCCTCG
>Contig19816_GA36B|tro|tro7X|Allele_2
GGACCCTCG
>Contig19816_GA36B|tro|tro8X|Allele_1
GGACCCTCG
>Contig19816_GA36B|tro|tro8X|Allele_2
GGACCCTCG
>Contig19816_GA36B|tro|tro9X|Allele_1
GGACCCTCG
>Contig19816_GA36B|tro|tro9X|Allele_2
GGACCCTCG
>Contig19816_GA36B|gal|gal2X|Allele_1
GGACCCTCG
>Contig19816_GA36B|gal|gal2X|Allele_2
GGACCCTCG
>Contig19816_GA36B|gal|gal3X|Allele_1
GGACCCTCG
>Contig19816_GA36B|gal|gal3X|Allele_2
GGACCCTCG
>Contig19816_GA36B|gal|gal7X|Allele_1
GGACCCTCG
>Contig19816_GA36B|gal|gal7X|Allele_2
GGACCCTCG
>Contig19816_GA36B|gal|gal8X|Allele_1
GGACCCTCG
>Contig19816_GA36B|gal|gal8X|Allele_2
GGACCCTCG
>Contig19816_GA36B|gal|gal11X|Allele_1
GAACCCTCG
>Contig19816_GA36B|gal|gal11X|Allele_2
GGACCCTCG
>Contig19816_GA36B|gal|gal24XX|Allele_1
GGACCCTCG
>Contig19816_GA36B|gal|gal24XX|Allele_2
GGACCCTCG
>Contig19816_GA36B|gal|gal3XX|Allele_1
GGACCCTCG
>Contig19816_GA36B|gal|gal3XX|Allele_2
GGACCCTCG
>Contig19816_GA36B|gal|gal9X|Allele_1
AGACCCCCG
>Contig19816_GA36B|gal|gal9X|Allele_2
GGACCCTCG
>Contig19816_GA36B|edu|edu14X|Allele_1
GGACCCTCG
>Contig19816_GA36B|edu|edu14X|Allele_2
GGACCCTCG
>Contig19816_GA36B|edu|edu37X|Allele_1
GGACCCTCG
>Contig19816_GA36B|edu|edu37X|Allele_2
GGACCCTTG
>Contig19816_GA36B|edu|edu40X|Allele_1
GGACACTCG
>Contig19816_GA36B|edu|edu40X|Allele_2
GGACCCTCG
>Contig19816_GA36B|edu|edu47X|Allele_1
GGACCCTCA
>Contig19816_GA36B|edu|edu47X|Allele_2
GGATCCTCG
>Contig19816_GA36B|edu|edu24X|Allele_1
GGACCCTCG
>Contig19816_GA36B|edu|edu24X|Allele_2
GGTCCTTCG
>Contig19816_GA36B|edu|edu25XX|Allele_1
GGACCCTCG
>Contig19816_GA36B|edu|edu25XX|Allele_2
GGACCCTCG
>Contig19816_GA36B|edu|edu28X|Allele_1
GGACCCTCG
>Contig19816_GA36B|edu|edu28X|Allele_2
GGACCCTCG
>Contig19816_GA36B|edu|edu7X|Allele_1
GGACCCTCG
>Contig19816_GA36B|edu|edu7X|Allele_2
GGACCCTCG
>Contig19859_GA36B|tro|tro10X|Allele_1
GC
>Contig19859_GA36B|tro|tro10X|Allele_2
GC
>Contig19859_GA36B|tro|tro11X|Allele_1
GC
>Contig19859_GA36B|tro|tro11X|Allele_2
GC
>Contig19859_GA36B|tro|tro16X|Allele_1
AC
>Contig19859_GA36B|tro|tro16X|Allele_2
GC
>Contig19859_GA36B|tro|tro2X|Allele_1
GC
>Contig19859_GA36B|tro|tro2X|Allele_2
GC
>Contig19859_GA36B|tro|tro4X|Allele_1
GC
>Contig19859_GA36B|tro|tro4X|Allele_2
GC
>Contig19859_GA36B|tro|tro7X|Allele_1
GC
>Contig19859_GA36B|tro|tro7X|Allele_2
GC
>Contig19859_GA36B|tro|tro8X|Allele_1
AC
>Contig19859_GA36B|tro|tro8X|Allele_2
GC
>Contig19859_GA36B|tro|tro9X|Allele_1
GC
>Contig19859_GA36B|tro|tro9X|Allele_2
GC
>Contig19859_GA36B|gal|gal2X|Allele_1
GC
>Contig19859_GA36B|gal|gal2X|Allele_2
GT
>Contig19859_GA36B|gal|gal3X|Allele_1
GC
>Contig19859_GA36B|gal|gal3X|Allele_2
GC
>Contig19859_GA36B|gal|gal7X|Allele_1
GC
>Contig19859_GA36B|gal|gal7X|Allele_2
GC
>Contig19859_GA36B|gal|gal8X|Allele_1
GC
>Contig19859_GA36B|gal|gal8X|Allele_2
GC
>Contig19859_GA36B|gal|gal11X|Allele_1
GC
>Contig19859_GA36B|gal|gal11X|Allele_2
GC
>Contig19859_GA36B|gal|gal24XX|Allele_1
AC
>Contig19859_GA36B|gal|gal24XX|Allele_2
AC
>Contig19859_GA36B|gal|gal3XX|Allele_1
GC
>Contig19859_GA36B|gal|gal3XX|Allele_2
GC
>Contig19859_GA36B|gal|gal9X|Allele_1
GC
>Contig19859_GA36B|gal|gal9X|Allele_2
GC
>Contig19859_GA36B|edu|edu14X|Allele_1
AC
>Contig19859_GA36B|edu|edu14X|Allele_2
AC
>Contig19859_GA36B|edu|edu37X|Allele_1
AC
>Contig19859_GA36B|edu|edu37X|Allele_2
AC
>Contig19859_GA36B|edu|edu40X|Allele_1
AC
>Contig19859_GA36B|edu|edu40X|Allele_2
AC
>Contig19859_GA36B|edu|edu47X|Allele_1
AC
>Contig19859_GA36B|edu|edu47X|Allele_2
AC
>Contig19859_GA36B|edu|edu24X|Allele_1
AC
>Contig19859_GA36B|edu|edu24X|Allele_2
AC
>Contig19859_GA36B|edu|edu25XX|Allele_1
AC
>Contig19859_GA36B|edu|edu25XX|Allele_2
GC
>Contig19859_GA36B|edu|edu28X|Allele_1
AC
>Contig19859_GA36B|edu|edu28X|Allele_2
GC
>Contig19859_GA36B|edu|edu7X|Allele_1
AC
>Contig19859_GA36B|edu|edu7X|Allele_2
GC
>Contig19935_GA36B|tro|tro10X|Allele_1
CC
>Contig19935_GA36B|tro|tro10X|Allele_2
CC
>Contig19935_GA36B|tro|tro11X|Allele_1
CC
>Contig19935_GA36B|tro|tro11X|Allele_2
CC
>Contig19935_GA36B|tro|tro16X|Allele_1
CC
>Contig19935_GA36B|tro|tro16X|Allele_2
CC
>Contig19935_GA36B|tro|tro2X|Allele_1
CC
>Contig19935_GA36B|tro|tro2X|Allele_2
CC
>Contig19935_GA36B|tro|tro4X|Allele_1
CC
>Contig19935_GA36B|tro|tro4X|Allele_2
CC
>Contig19935_GA36B|tro|tro7X|Allele_1
CC
>Contig19935_GA36B|tro|tro7X|Allele_2
CC
>Contig19935_GA36B|tro|tro8X|Allele_1
CC
>Contig19935_GA36B|tro|tro8X|Allele_2
CC
>Contig19935_GA36B|tro|tro9X|Allele_1
CC
>Contig19935_GA36B|tro|tro9X|Allele_2
CC
>Contig19935_GA36B|gal|gal2X|Allele_1
CC
>Contig19935_GA36B|gal|gal2X|Allele_2
CC
>Contig19935_GA36B|gal|gal3X|Allele_1
CC
>Contig19935_GA36B|gal|gal3X|Allele_2
CC
>Contig19935_GA36B|gal|gal7X|Allele_1
CC
>Contig19935_GA36B|gal|gal7X|Allele_2
CC
>Contig19935_GA36B|gal|gal8X|Allele_1
CC
>Contig19935_GA36B|gal|gal8X|Allele_2
CC
>Contig19935_GA36B|gal|gal11X|Allele_1
CC
>Contig19935_GA36B|gal|gal11X|Allele_2
TC
>Contig19935_GA36B|gal|gal24XX|Allele_1
CC
>Contig19935_GA36B|gal|gal24XX|Allele_2
TC
>Contig19935_GA36B|gal|gal3XX|Allele_1
CC
>Contig19935_GA36B|gal|gal3XX|Allele_2
CC
>Contig19935_GA36B|gal|gal9X|Allele_1
CC
>Contig19935_GA36B|gal|gal9X|Allele_2
CC
>Contig19935_GA36B|edu|edu14X|Allele_1
CC
>Contig19935_GA36B|edu|edu14X|Allele_2
CC
>Contig19935_GA36B|edu|edu37X|Allele_1
CC
>Contig19935_GA36B|edu|edu37X|Allele_2
CC
>Contig19935_GA36B|edu|edu40X|Allele_1
CC
>Contig19935_GA36B|edu|edu40X|Allele_2
CC
>Contig19935_GA36B|edu|edu47X|Allele_1
CC
>Contig19935_GA36B|edu|edu47X|Allele_2
CC
>Contig19935_GA36B|edu|edu24X|Allele_1
CC
>Contig19935_GA36B|edu|edu24X|Allele_2
CT
>Contig19935_GA36B|edu|edu25XX|Allele_1
CC
>Contig19935_GA36B|edu|edu25XX|Allele_2
CC
>Contig19935_GA36B|edu|edu28X|Allele_1
CC
>Contig19935_GA36B|edu|edu28X|Allele_2
CC
>Contig19935_GA36B|edu|edu7X|Allele_1
CC
>Contig19935_GA36B|edu|edu7X|Allele_2
CC
>Contig20034_GA36C|tro|tro10X|Allele_1
CCC
>Contig20034_GA36C|tro|tro10X|Allele_2
CCC
>Contig20034_GA36C|tro|tro11X|Allele_1
CCC
>Contig20034_GA36C|tro|tro11X|Allele_2
CCT
>Contig20034_GA36C|tro|tro16X|Allele_1
CCC
>Contig20034_GA36C|tro|tro16X|Allele_2
CCC
>Contig20034_GA36C|tro|tro2X|Allele_1
CCC
>Contig20034_GA36C|tro|tro2X|Allele_2
CCC
>Contig20034_GA36C|tro|tro4X|Allele_1
CCC
>Contig20034_GA36C|tro|tro4X|Allele_2
CCC
>Contig20034_GA36C|tro|tro7X|Allele_1
CCC
>Contig20034_GA36C|tro|tro7X|Allele_2
CCC
>Contig20034_GA36C|tro|tro8X|Allele_1
CCC
>Contig20034_GA36C|tro|tro8X|Allele_2
CCC
>Contig20034_GA36C|tro|tro9X|Allele_1
CCC
>Contig20034_GA36C|tro|tro9X|Allele_2
CCC
>Contig20034_GA36C|gal|gal2X|Allele_1
CCC
>Contig20034_GA36C|gal|gal2X|Allele_2
CCC
>Contig20034_GA36C|gal|gal3X|Allele_1
CCC
>Contig20034_GA36C|gal|gal3X|Allele_2
CCC
>Contig20034_GA36C|gal|gal7X|Allele_1
CCC
>Contig20034_GA36C|gal|gal7X|Allele_2
CCC
>Contig20034_GA36C|gal|gal8X|Allele_1
CCC
>Contig20034_GA36C|gal|gal8X|Allele_2
CCC
>Contig20034_GA36C|gal|gal11X|Allele_1
CCC
>Contig20034_GA36C|gal|gal11X|Allele_2
CCC
>Contig20034_GA36C|gal|gal24XX|Allele_1
CCC
>Contig20034_GA36C|gal|gal24XX|Allele_2
CTC
>Contig20034_GA36C|gal|gal3XX|Allele_1
CCC
>Contig20034_GA36C|gal|gal3XX|Allele_2
CCC
>Contig20034_GA36C|gal|gal9X|Allele_1
CCC
>Contig20034_GA36C|gal|gal9X|Allele_2
CCC
>Contig20034_GA36C|edu|edu14X|Allele_1
CCC
>Contig20034_GA36C|edu|edu14X|Allele_2
CCC
>Contig20034_GA36C|edu|edu37X|Allele_1
CCC
>Contig20034_GA36C|edu|edu37X|Allele_2
TCT
>Contig20034_GA36C|edu|edu40X|Allele_1
CCC
>Contig20034_GA36C|edu|edu40X|Allele_2
CCC
>Contig20034_GA36C|edu|edu47X|Allele_1
CCC
>Contig20034_GA36C|edu|edu47X|Allele_2
CCT
>Contig20034_GA36C|edu|edu24X|Allele_1
CCC
>Contig20034_GA36C|edu|edu24X|Allele_2
CCC
>Contig20034_GA36C|edu|edu25XX|Allele_1
CCC
>Contig20034_GA36C|edu|edu25XX|Allele_2
CCC
>Contig20034_GA36C|edu|edu28X|Allele_1
CCC
>Contig20034_GA36C|edu|edu28X|Allele_2
CCC
>Contig20034_GA36C|edu|edu7X|Allele_1
CCC
>Contig20034_GA36C|edu|edu7X|Allele_2
CCC
>Contig20195_GA36G|tro|tro10X|Allele_1
TTCTTTCCCCCGTCATTAGAAGGCGTTGCGCGCGATCAGTGTACA
>Contig20195_GA36G|tro|tro10X|Allele_2
TTCTTTCCCCCGTCATTAGAAGGCGTTGCGCGCGATCAGTGTACA
>Contig20195_GA36G|tro|tro11X|Allele_1
TTCTTTCCCCCGTCATTAGAAGGCGTTGCGCGCGATCAGTGTACA
>Contig20195_GA36G|tro|tro11X|Allele_2
TTCTTTCCCCCGTCATTAGAAGGCGTTGCGCGCGATCAGTGTACA
>Contig20195_GA36G|tro|tro16X|Allele_1
TTCTTTCCCCCGTCATTAGAAGGCGTTGCGCGCGATCAGTGTACA
>Contig20195_GA36G|tro|tro16X|Allele_2
TTCTTTCCCCCGTCATTAGAAGGCGTTGCGCGCGATCAGTGTACA
>Contig20195_GA36G|tro|tro2X|Allele_1
TTCTTTCCCCCGTCATTAGAAGGCGTTGCGCGCGATCAGTGTACA
>Contig20195_GA36G|tro|tro2X|Allele_2
TTCTTTCCCCCGTCATTAGAAGGCGTTGCGTGCGATCAGTGTACA
>Contig20195_GA36G|tro|tro4X|Allele_1
TTCTTTCCCCCGTCATTAGAAGGCGTTGCGCGCGATCAGTGTACA
>Contig20195_GA36G|tro|tro4X|Allele_2
TTCTTTCCCCCGTCATTAGAAGGCGTTGCGCGCGATCAGTGTACA
>Contig20195_GA36G|tro|tro7X|Allele_1
TTCTTTCCCCCGTCATTAGAAGGCGTTGCGCGCGATCAGTGTACA
>Contig20195_GA36G|tro|tro7X|Allele_2
TTCTTTCCCCCGTCATTAGAAGGCGTTGCGCGCGATCAGTGTACA
>Contig20195_GA36G|tro|tro8X|Allele_1
TTCTTTCCCCCGTCATTAGAAGGCGTTGCGCGCGATCAGTGTACA
>Contig20195_GA36G|tro|tro8X|Allele_2
TTCTTTCCCCCGTCATTAGAAGGCGTTGCGTGCGATCAGTGTACA
>Contig20195_GA36G|tro|tro9X|Allele_1
TTCTTTCCCCCGTCATTAGAAGGCGTTGCGCGCGATCAGTGTACA
>Contig20195_GA36G|tro|tro9X|Allele_2
TTCTTTCCCCCGTCATTAGAAGGCGTTGCGCGCGATCAGTGTACA
>Contig20195_GA36G|gal|gal2X|Allele_1
TTCCTCCCCCCGCCATTAGTCAGCGTAACGCGCGATCAGTATACA
>Contig20195_GA36G|gal|gal2X|Allele_2
TTCCTTCCCCCGCCATTAGTCGGCGTTGCGTGCGGTCAGTGTTCG
>Contig20195_GA36G|gal|gal3X|Allele_1
TTCCTTCCCCCGCCATTAGTCAGCGTAACACGCGATCAGTGTACA
>Contig20195_GA36G|gal|gal3X|Allele_2
TTCTTTTCCCCGCCATTAGTCAGCGTTGCACGCGATCAGTGTACA
>Contig20195_GA36G|gal|gal7X|Allele_1
TTCCATCCCCCGCCATTAGTAAGCGTAACGCGCGATCAGTGTACA
>Contig20195_GA36G|gal|gal7X|Allele_2
TTCCTTTCCCCGCCATTAGTCGGCGTAACGCGTGATTAGTGTACG
>Contig20195_GA36G|gal|gal8X|Allele_1
TTCCTCCCCCCGCCATTAGTCAGCATAACACGCGATCAGTGTACA
>Contig20195_GA36G|gal|gal8X|Allele_2
TTCCTTCTCCCGCCATTTGTCAGCGTAACGCGCGATCTGTGTACA
>Contig20195_GA36G|gal|gal11X|Allele_1
TTCCTTCCCCCACCATTAGAAAGCGCAACGCGCGATCAGTGTACA
>Contig20195_GA36G|gal|gal11X|Allele_2
TTCCTTCCCCCGCCATTAGTCGGCGTAACGCGCGATCAGTGTACA
>Contig20195_GA36G|gal|gal24XX|Allele_1
TTCCTTCCCCCACCATTAGTAAGCGCAACGCGCGATCAGTGTACA
>Contig20195_GA36G|gal|gal24XX|Allele_2
TTCCTTTCCCCGCCATTAGTAGGCGTAACGCGCGATCAGTGTACG
>Contig20195_GA36G|gal|gal3XX|Allele_1
TTCCTTCCCCCGCCATTAATCAGCATAACGCGCGATCAATGTACA
>Contig20195_GA36G|gal|gal3XX|Allele_2
TTCTTTCTCCTGCCGTTAGTCAGTGTAATGCGCGATCAGTGTACA
>Contig20195_GA36G|gal|gal9X|Allele_1
TTCCTTCCCCCGCCATTAGTCAGCGTAACGCGCGATCAGTGTTCA
>Contig20195_GA36G|gal|gal9X|Allele_2
TTCCTTCCTCCGCCATTAGTCAGCGTAACGCGCGATCAGTGTTCA
>Contig20195_GA36G|edu|edu14X|Allele_1
CTCCATCCCCCGCCACAAATCAGCATAACGCGCGATCAGTGTACA
>Contig20195_GA36G|edu|edu14X|Allele_2
TTTCTTCTCCTGCCATTAGTCAGCGTAACGCGCGATCAGTGTACA
>Contig20195_GA36G|edu|edu37X|Allele_1
TTCCTCCCCCCGCCATTAGTCAGCATAACGCACGATCAGCGTACA
>Contig20195_GA36G|edu|edu37X|Allele_2
TTCTTTCCCCCGCCATTAGTCAGCGTAACGCGCGATCAGTGTACA
>Contig20195_GA36G|edu|edu40X|Allele_1
TCCCATCCCACGCCATTAGTCAGCATAACACGCGATCAGTATACA
>Contig20195_GA36G|edu|edu40X|Allele_2
TTTCTTCCCCCGCCATTAGTCAGCGTAACGCGCGGTCAGTGTACG
>Contig20195_GA36G|edu|edu47X|Allele_1
TTCCTTCTCCCGCCATTAGTCAGCGTAACGCGCGATCAGTGTACA
>Contig20195_GA36G|edu|edu47X|Allele_2
TTCCTTCTCCCGCTATTAGTCGGCGTAACGCGCGATCAGTGTATA
>Contig20195_GA36G|edu|edu24X|Allele_1
TTCCTCCCCCCGCCATTAGTCAGCATAACGCACGATCAGTGCACA
>Contig20195_GA36G|edu|edu24X|Allele_2
TTCTTTCCCCCGCCATTAGTCAGCGTAACGCGCGATCAGTGTACA
>Contig20195_GA36G|edu|edu25XX|Allele_1
TTCCTCCCCCCGCCATAAGTCAGCATAACGCGCGACCAGTATACA
>Contig20195_GA36G|edu|edu25XX|Allele_2
TTCCTTCCCCCGCCATTAGTCAGCGTAACGTGCGGTCAGTGTACG
>Contig20195_GA36G|edu|edu28X|Allele_1
TTCCTCCCCCCGCCATTAGTCAACATAACGCGCGATCAGTGTACA
>Contig20195_GA36G|edu|edu28X|Allele_2
TTCCTTCTCCCGCCATTAGTCAGCGTAACGCGCGATCAGTGTACA
>Contig20195_GA36G|edu|edu7X|Allele_1
TTCCTTCCCCCGCCATTAGTCAGCGTAACGCACAATCAGTGTACA
>Contig20195_GA36G|edu|edu7X|Allele_2
TTCTTTTCCCCGTCATTAGTCAGCGTAACGCGCGATCAGTGTACA
>Contig20275_GA36B|tro|tro10X|Allele_1
ATGGAATG
>Contig20275_GA36B|tro|tro10X|Allele_2
ATGGAATG
>Contig20275_GA36B|tro|tro11X|Allele_1
ATGAAATG
>Contig20275_GA36B|tro|tro11X|Allele_2
ATGGAATG
>Contig20275_GA36B|tro|tro16X|Allele_1
ATAGAATG
>Contig20275_GA36B|tro|tro16X|Allele_2
ATGGAATG
>Contig20275_GA36B|tro|tro2X|Allele_1
ATGGAATG
>Contig20275_GA36B|tro|tro2X|Allele_2
ATGGGATG
>Contig20275_GA36B|tro|tro4X|Allele_1
ATGGAATG
>Contig20275_GA36B|tro|tro4X|Allele_2
ATGGAATG
>Contig20275_GA36B|tro|tro7X|Allele_1
ATGGAATG
>Contig20275_GA36B|tro|tro7X|Allele_2
ATGGAATG
>Contig20275_GA36B|tro|tro8X|Allele_1
ATGGAATG
>Contig20275_GA36B|tro|tro8X|Allele_2
ATGGAATG
>Contig20275_GA36B|tro|tro9X|Allele_1
ATGGAATG
>Contig20275_GA36B|tro|tro9X|Allele_2
ATGGAATG
>Contig20275_GA36B|gal|gal2X|Allele_1
ATGAAATG
>Contig20275_GA36B|gal|gal2X|Allele_2
ATGGAATG
>Contig20275_GA36B|gal|gal3X|Allele_1
ATGAAATG
>Contig20275_GA36B|gal|gal3X|Allele_2
ATGGAATG
>Contig20275_GA36B|gal|gal7X|Allele_1
AAGAAATA
>Contig20275_GA36B|gal|gal7X|Allele_2
ATGGAATG
>Contig20275_GA36B|gal|gal8X|Allele_1
ATGGAATA
>Contig20275_GA36B|gal|gal8X|Allele_2
GTGGGATG
>Contig20275_GA36B|gal|gal11X|Allele_1
ATGGAATA
>Contig20275_GA36B|gal|gal11X|Allele_2
GTGGAATG
>Contig20275_GA36B|gal|gal24XX|Allele_1
ATGGAATG
>Contig20275_GA36B|gal|gal24XX|Allele_2
ATGGAATG
>Contig20275_GA36B|gal|gal3XX|Allele_1
ATGGAATG
>Contig20275_GA36B|gal|gal3XX|Allele_2
ATGGAATG
>Contig20275_GA36B|gal|gal9X|Allele_1
ATGGAATG
>Contig20275_GA36B|gal|gal9X|Allele_2
ATGGAATG
>Contig20275_GA36B|edu|edu14X|Allele_1
ATGGAATG
>Contig20275_GA36B|edu|edu14X|Allele_2
ATGGAATG
>Contig20275_GA36B|edu|edu37X|Allele_1
ATGGAACG
>Contig20275_GA36B|edu|edu37X|Allele_2
ATGGGATG
>Contig20275_GA36B|edu|edu40X|Allele_1
ATGGAATG
>Contig20275_GA36B|edu|edu40X|Allele_2
ATGGAGTG
>Contig20275_GA36B|edu|edu47X|Allele_1
ATAGAATG
>Contig20275_GA36B|edu|edu47X|Allele_2
ATGGAATG
>Contig20275_GA36B|edu|edu24X|Allele_1
ATGGAACG
>Contig20275_GA36B|edu|edu24X|Allele_2
ATGGAATG
>Contig20275_GA36B|edu|edu25XX|Allele_1
ATGGAATG
>Contig20275_GA36B|edu|edu25XX|Allele_2
ATGGGATG
>Contig20275_GA36B|edu|edu28X|Allele_1
ATGGAATG
>Contig20275_GA36B|edu|edu28X|Allele_2
ATGGGATG
>Contig20275_GA36B|edu|edu7X|Allele_1
ATGGAATG
>Contig20275_GA36B|edu|edu7X|Allele_2
ATGGGATG
>Contig20394_GA36B|tro|tro10X|Allele_1
ACAT
>Contig20394_GA36B|tro|tro10X|Allele_2
ACAT
>Contig20394_GA36B|tro|tro11X|Allele_1
ACAT
>Contig20394_GA36B|tro|tro11X|Allele_2
ACAT
>Contig20394_GA36B|tro|tro16X|Allele_1
ACAT
>Contig20394_GA36B|tro|tro16X|Allele_2
ACAT
>Contig20394_GA36B|tro|tro2X|Allele_1
ACAT
>Contig20394_GA36B|tro|tro2X|Allele_2
ACAT
>Contig20394_GA36B|tro|tro4X|Allele_1
ACAT
>Contig20394_GA36B|tro|tro4X|Allele_2
ACAT
>Contig20394_GA36B|tro|tro7X|Allele_1
ACAT
>Contig20394_GA36B|tro|tro7X|Allele_2
ACAT
>Contig20394_GA36B|tro|tro8X|Allele_1
ACAT
>Contig20394_GA36B|tro|tro8X|Allele_2
ACAT
>Contig20394_GA36B|tro|tro9X|Allele_1
ACAT
>Contig20394_GA36B|tro|tro9X|Allele_2
ACAT
>Contig20394_GA36B|gal|gal2X|Allele_1
ACAT
>Contig20394_GA36B|gal|gal2X|Allele_2
ATAT
>Contig20394_GA36B|gal|gal3X|Allele_1
ACAT
>Contig20394_GA36B|gal|gal3X|Allele_2
ACAT
>Contig20394_GA36B|gal|gal7X|Allele_1
ACAT
>Contig20394_GA36B|gal|gal7X|Allele_2
ACAT
>Contig20394_GA36B|gal|gal8X|Allele_1
ACAT
>Contig20394_GA36B|gal|gal8X|Allele_2
ACAT
>Contig20394_GA36B|gal|gal11X|Allele_1
ACAT
>Contig20394_GA36B|gal|gal11X|Allele_2
TTAT
>Contig20394_GA36B|gal|gal24XX|Allele_1
ACAT
>Contig20394_GA36B|gal|gal24XX|Allele_2
ACAT
>Contig20394_GA36B|gal|gal3XX|Allele_1
ACAT
>Contig20394_GA36B|gal|gal3XX|Allele_2
ACAT
>Contig20394_GA36B|gal|gal9X|Allele_1
ACAT
>Contig20394_GA36B|gal|gal9X|Allele_2
ACAT
>Contig20394_GA36B|edu|edu14X|Allele_1
ACAT
>Contig20394_GA36B|edu|edu14X|Allele_2
ACAT
>Contig20394_GA36B|edu|edu37X|Allele_1
ACAT
>Contig20394_GA36B|edu|edu37X|Allele_2
ACAT
>Contig20394_GA36B|edu|edu40X|Allele_1
ACAC
>Contig20394_GA36B|edu|edu40X|Allele_2
ACAT
>Contig20394_GA36B|edu|edu47X|Allele_1
ACAT
>Contig20394_GA36B|edu|edu47X|Allele_2
ACAT
>Contig20394_GA36B|edu|edu24X|Allele_1
ACAT
>Contig20394_GA36B|edu|edu24X|Allele_2
ATAT
>Contig20394_GA36B|edu|edu25XX|Allele_1
ACAT
>Contig20394_GA36B|edu|edu25XX|Allele_2
ACAT
>Contig20394_GA36B|edu|edu28X|Allele_1
ACAT
>Contig20394_GA36B|edu|edu28X|Allele_2
ACTT
>Contig20394_GA36B|edu|edu7X|Allele_1
ACAC
>Contig20394_GA36B|edu|edu7X|Allele_2
ACAT
>Contig20432_GA36B|tro|tro10X|Allele_1
GGGTGAAAAGAATTCCGACCCGA
>Contig20432_GA36B|tro|tro10X|Allele_2
GGGTGAACGGAATTCCGATCTGA
>Contig20432_GA36B|tro|tro11X|Allele_1
GGGTGAAAAGAATTCCGACCTGA
>Contig20432_GA36B|tro|tro11X|Allele_2
GGGTGAACGGAATTCCGTCCTGA
>Contig20432_GA36B|tro|tro16X|Allele_1
GGGTGAAAGAAATTCCGACCTGA
>Contig20432_GA36B|tro|tro16X|Allele_2
GGGTGAACGGAGTTCCGACCTGA
>Contig20432_GA36B|tro|tro2X|Allele_1
GGGTGAACAAAAATCCGATCTGA
>Contig20432_GA36B|tro|tro2X|Allele_2
GGGTGAACAGAAATCCGATCTGA
>Contig20432_GA36B|tro|tro4X|Allele_1
GAGTGAAAGGAATTCCGACCTGA
>Contig20432_GA36B|tro|tro4X|Allele_2
GGGTGAAAGGAATTCCGACCTGA
>Contig20432_GA36B|tro|tro7X|Allele_1
GGGTGAAAGGAATTCCGACCTGA
>Contig20432_GA36B|tro|tro7X|Allele_2
GGGTGAAAGGAATTCCGACCTGA
>Contig20432_GA36B|tro|tro8X|Allele_1
GGGTGAAAGGAATTCCGACCTGA
>Contig20432_GA36B|tro|tro8X|Allele_2
GGGTGAAAGGAATTCCGACCTGA
>Contig20432_GA36B|tro|tro9X|Allele_1
GGGTGAACAGAATTCCGACCCGA
>Contig20432_GA36B|tro|tro9X|Allele_2
GGGTGAACAGAATTCCGACCCGA
>Contig20432_GA36B|gal|gal2X|Allele_1
GGGTGAACAGAAATACAACCTGA
>Contig20432_GA36B|gal|gal2X|Allele_2
GGGTGAACAGGATTCCGACCTGG
>Contig20432_GA36B|gal|gal3X|Allele_1
GGGTGAACAGAAACCCAACCCGA
>Contig20432_GA36B|gal|gal3X|Allele_2
GGGTGAACAGAGTTCCGATCCGA
>Contig20432_GA36B|gal|gal7X|Allele_1
GGGTGAACAGAATCCCAACCCGA
>Contig20432_GA36B|gal|gal7X|Allele_2
GGGTGAGCAGAATTCCGTCCCGA
>Contig20432_GA36B|gal|gal8X|Allele_1
GGGTGAACAGAATTCCGACCCGA
>Contig20432_GA36B|gal|gal8X|Allele_2
GGGTGAGCAGAATTCCGTCCTGA
>Contig20432_GA36B|gal|gal11X|Allele_1
GGGTGAACAGAAATCCGACCCGA
>Contig20432_GA36B|gal|gal11X|Allele_2
GGGTGAACAGAATTCCGATCTGA
>Contig20432_GA36B|gal|gal24XX|Allele_1
GGGTGAACAGAATTCCAACCTGA
>Contig20432_GA36B|gal|gal24XX|Allele_2
GGGTGAACAGGATTCCGACCTGA
>Contig20432_GA36B|gal|gal3XX|Allele_1
GGGCAAACAGAAATCCGACCTGA
>Contig20432_GA36B|gal|gal3XX|Allele_2
GGGTGAACAGAATTCCGATCTGA
>Contig20432_GA36B|gal|gal9X|Allele_1
GGGTGAACAAAAATCCGACCCGA
>Contig20432_GA36B|gal|gal9X|Allele_2
GGGTGAACAGAATTCCGATCCGA
>Contig20432_GA36B|edu|edu14X|Allele_1
GGGTGAACAGAATTCCGACCCGA
>Contig20432_GA36B|edu|edu14X|Allele_2
GGGTGAACAGAATTCCGTTCCGA
>Contig20432_GA36B|edu|edu37X|Allele_1
GGGTGAACAGAATTCCAACCCGA
>Contig20432_GA36B|edu|edu37X|Allele_2
GGGTGAACAGAATTCCGACCTGA
>Contig20432_GA36B|edu|edu40X|Allele_1
GGGTGAACAGAATTCCGACCCGA
>Contig20432_GA36B|edu|edu40X|Allele_2
GGGTGAACGGAATTCCGACTTGA
>Contig20432_GA36B|edu|edu47X|Allele_1
AGGTGAAAAGAATTCCGACCCGA
>Contig20432_GA36B|edu|edu47X|Allele_2
GGGTGAACGGAGTTCCGTCCTGA
>Contig20432_GA36B|edu|edu24X|Allele_1
GGGTGAACAGAATTCCAACCCGA
>Contig20432_GA36B|edu|edu24X|Allele_2
GGGTGAACAGAATTCCGACCCGA
>Contig20432_GA36B|edu|edu25XX|Allele_1
GAGTGAACAGAATTCCAACCCGA
>Contig20432_GA36B|edu|edu25XX|Allele_2
GGGTGAACAGAATTCCGACCTGA
>Contig20432_GA36B|edu|edu28X|Allele_1
GGCTGAACAGAATTCCAACCCAA
>Contig20432_GA36B|edu|edu28X|Allele_2
GGGTGTACAGAATTCTGACCTGA
>Contig20432_GA36B|edu|edu7X|Allele_1
GGGTGAACAGAAATCCAACCCGA
>Contig20432_GA36B|edu|edu7X|Allele_2
GGGTGAACGGGATTCCGACCTGA
>Contig20458_GA36A|tro|tro10X|Allele_1
CATGA
>Contig20458_GA36A|tro|tro10X|Allele_2
CCTGA
>Contig20458_GA36A|tro|tro11X|Allele_1
CATGA
>Contig20458_GA36A|tro|tro11X|Allele_2
CATGA
>Contig20458_GA36A|tro|tro16X|Allele_1
CATGA
>Contig20458_GA36A|tro|tro16X|Allele_2
CCTGA
>Contig20458_GA36A|tro|tro2X|Allele_1
CATGA
>Contig20458_GA36A|tro|tro2X|Allele_2
CATGA
>Contig20458_GA36A|tro|tro4X|Allele_1
CATGA
>Contig20458_GA36A|tro|tro4X|Allele_2
CATGA
>Contig20458_GA36A|tro|tro7X|Allele_1
CATGA
>Contig20458_GA36A|tro|tro7X|Allele_2
CCTGA
>Contig20458_GA36A|tro|tro8X|Allele_1
CATGA
>Contig20458_GA36A|tro|tro8X|Allele_2
CATGA
>Contig20458_GA36A|tro|tro9X|Allele_1
CATGA
>Contig20458_GA36A|tro|tro9X|Allele_2
CCTGA
>Contig20458_GA36A|gal|gal2X|Allele_1
CCTGG
>Contig20458_GA36A|gal|gal2X|Allele_2
CCTGG
>Contig20458_GA36A|gal|gal3X|Allele_1
CCTGG
>Contig20458_GA36A|gal|gal3X|Allele_2
TCTGG
>Contig20458_GA36A|gal|gal7X|Allele_1
CCTGG
>Contig20458_GA36A|gal|gal7X|Allele_2
CCTGG
>Contig20458_GA36A|gal|gal8X|Allele_1
TCTGG
>Contig20458_GA36A|gal|gal8X|Allele_2
TCTGG
>Contig20458_GA36A|gal|gal11X|Allele_1
CCTGG
>Contig20458_GA36A|gal|gal11X|Allele_2
CCTGG
>Contig20458_GA36A|gal|gal24XX|Allele_1
CCTGG
>Contig20458_GA36A|gal|gal24XX|Allele_2
CCTGG
>Contig20458_GA36A|gal|gal3XX|Allele_1
CCTGA
>Contig20458_GA36A|gal|gal3XX|Allele_2
CCTGG
>Contig20458_GA36A|gal|gal9X|Allele_1
CCTGG
>Contig20458_GA36A|gal|gal9X|Allele_2
CCTGG
>Contig20458_GA36A|edu|edu14X|Allele_1
CCTGA
>Contig20458_GA36A|edu|edu14X|Allele_2
CCTGA
>Contig20458_GA36A|edu|edu37X|Allele_1
CCTAA
>Contig20458_GA36A|edu|edu37X|Allele_2
CCTGA
>Contig20458_GA36A|edu|edu40X|Allele_1
CATGA
>Contig20458_GA36A|edu|edu40X|Allele_2
TCTGA
>Contig20458_GA36A|edu|edu47X|Allele_1
CCTGA
>Contig20458_GA36A|edu|edu47X|Allele_2
CCTGA
>Contig20458_GA36A|edu|edu24X|Allele_1
CCTGA
>Contig20458_GA36A|edu|edu24X|Allele_2
CCTGA
>Contig20458_GA36A|edu|edu25XX|Allele_1
CCTGA
>Contig20458_GA36A|edu|edu25XX|Allele_2
CCTGA
>Contig20458_GA36A|edu|edu28X|Allele_1
CACGA
>Contig20458_GA36A|edu|edu28X|Allele_2
TCTGA
>Contig20458_GA36A|edu|edu7X|Allele_1
CCTGA
>Contig20458_GA36A|edu|edu7X|Allele_2
CCTGA
>Contig20724_GA36B|tro|tro10X|Allele_1
CTATCAGCATCC
>Contig20724_GA36B|tro|tro10X|Allele_2
CTATCAGCATCC
>Contig20724_GA36B|tro|tro11X|Allele_1
CTATCAGCATCC
>Contig20724_GA36B|tro|tro11X|Allele_2
CTATCAGCATCC
>Contig20724_GA36B|tro|tro16X|Allele_1
CGATCAACATCC
>Contig20724_GA36B|tro|tro16X|Allele_2
CTATCAGCATCT
>Contig20724_GA36B|tro|tro2X|Allele_1
CTATCAACATCC
>Contig20724_GA36B|tro|tro2X|Allele_2
TTATCAGCATCC
>Contig20724_GA36B|tro|tro4X|Allele_1
CTATCAGCATCC
>Contig20724_GA36B|tro|tro4X|Allele_2
CTATCAGCATCC
>Contig20724_GA36B|tro|tro7X|Allele_1
CTATCAGCATCC
>Contig20724_GA36B|tro|tro7X|Allele_2
CTATCAGCATCC
>Contig20724_GA36B|tro|tro8X|Allele_1
CTATCAGCATCC
>Contig20724_GA36B|tro|tro8X|Allele_2
CTATCAGCATCT
>Contig20724_GA36B|tro|tro9X|Allele_1
CTATCAGCATCC
>Contig20724_GA36B|tro|tro9X|Allele_2
CTATCAGCATCT
>Contig20724_GA36B|gal|gal2X|Allele_1
CTATCAGCATCC
>Contig20724_GA36B|gal|gal2X|Allele_2
CTATCAGCATCC
>Contig20724_GA36B|gal|gal3X|Allele_1
CTATCAGCACCC
>Contig20724_GA36B|gal|gal3X|Allele_2
CTATCAGCATCC
>Contig20724_GA36B|gal|gal7X|Allele_1
CTATCAACATCC
>Contig20724_GA36B|gal|gal7X|Allele_2
CTATCAGCATCC
>Contig20724_GA36B|gal|gal8X|Allele_1
CTATCAGCACCC
>Contig20724_GA36B|gal|gal8X|Allele_2
CTATCAGCATCC
>Contig20724_GA36B|gal|gal11X|Allele_1
CTATCAGCATCC
>Contig20724_GA36B|gal|gal11X|Allele_2
CTATCAGCATCC
>Contig20724_GA36B|gal|gal24XX|Allele_1
CTATCAGCATCC
>Contig20724_GA36B|gal|gal24XX|Allele_2
CTATCAGCGTCC
>Contig20724_GA36B|gal|gal3XX|Allele_1
CTATCAGCATCC
>Contig20724_GA36B|gal|gal3XX|Allele_2
CTATCAGCATCC
>Contig20724_GA36B|gal|gal9X|Allele_1
CTATCAGCATCC
>Contig20724_GA36B|gal|gal9X|Allele_2
CTATCAGCATCC
>Contig20724_GA36B|edu|edu14X|Allele_1
CTATCAGCATCC
>Contig20724_GA36B|edu|edu14X|Allele_2
CTATCAGCATCC
>Contig20724_GA36B|edu|edu37X|Allele_1
CTATCAGCATCC
>Contig20724_GA36B|edu|edu37X|Allele_2
CTATCAGCATTT
>Contig20724_GA36B|edu|edu40X|Allele_1
CTATCAGCATCC
>Contig20724_GA36B|edu|edu40X|Allele_2
CTCTCAGTATCC
>Contig20724_GA36B|edu|edu47X|Allele_1
CTAGAAGCATCC
>Contig20724_GA36B|edu|edu47X|Allele_2
CTATCAGCATCC
>Contig20724_GA36B|edu|edu24X|Allele_1
CTATCAGCATCC
>Contig20724_GA36B|edu|edu24X|Allele_2
CTATCAGCATCC
>Contig20724_GA36B|edu|edu25XX|Allele_1
CGATCAGCATCC
>Contig20724_GA36B|edu|edu25XX|Allele_2
CTATCTGCATCC
>Contig20724_GA36B|edu|edu28X|Allele_1
CTATCAGCATCC
>Contig20724_GA36B|edu|edu28X|Allele_2
TTATCAGCATCC
>Contig20724_GA36B|edu|edu7X|Allele_1
CTATCAGCATCC
>Contig20724_GA36B|edu|edu7X|Allele_2
CTATCAGCATCT
>Contig20739_GA36B|tro|tro10X|Allele_1
ACCCCCCCCT
>Contig20739_GA36B|tro|tro10X|Allele_2
GCCCCCCCCT
>Contig20739_GA36B|tro|tro11X|Allele_1
ACCCCCCCCT
>Contig20739_GA36B|tro|tro11X|Allele_2
GCCCCCCCCT
>Contig20739_GA36B|tro|tro16X|Allele_1
ACCCCCCCCC
>Contig20739_GA36B|tro|tro16X|Allele_2
GCCCCCCCCT
>Contig20739_GA36B|tro|tro2X|Allele_1
GCCCCCCCCC
>Contig20739_GA36B|tro|tro2X|Allele_2
GCCCCCCCCT
>Contig20739_GA36B|tro|tro4X|Allele_1
GCCCCCCCCC
>Contig20739_GA36B|tro|tro4X|Allele_2
GCCCCCCCCT
>Contig20739_GA36B|tro|tro7X|Allele_1
GCCCCCCCCC
>Contig20739_GA36B|tro|tro7X|Allele_2
GCCCCCCCCT
>Contig20739_GA36B|tro|tro8X|Allele_1
GCCCCCCCCT
>Contig20739_GA36B|tro|tro8X|Allele_2
GCCCCCCCCT
>Contig20739_GA36B|tro|tro9X|Allele_1
GCCCCCCCCC
>Contig20739_GA36B|tro|tro9X|Allele_2
GCCCCCCCTT
>Contig20739_GA36B|gal|gal2X|Allele_1
GCCCCCCCCT
>Contig20739_GA36B|gal|gal2X|Allele_2
GCCCCCCCCT
>Contig20739_GA36B|gal|gal3X|Allele_1
GCCCCCCCCT
>Contig20739_GA36B|gal|gal3X|Allele_2
GCCTCCCCCT
>Contig20739_GA36B|gal|gal7X|Allele_1
GCCCCCCCCT
>Contig20739_GA36B|gal|gal7X|Allele_2
GCCCCCCCCT
>Contig20739_GA36B|gal|gal8X|Allele_1
GCCCCCCCCT
>Contig20739_GA36B|gal|gal8X|Allele_2
GTCCCCCCCT
>Contig20739_GA36B|gal|gal11X|Allele_1
GCCCCCCCCT
>Contig20739_GA36B|gal|gal11X|Allele_2
GCCCCCGCCT
>Contig20739_GA36B|gal|gal24XX|Allele_1
GCCCCCCCCT
>Contig20739_GA36B|gal|gal24XX|Allele_2
GCCCCCCCCT
>Contig20739_GA36B|gal|gal3XX|Allele_1
GCCCCCCCCT
>Contig20739_GA36B|gal|gal3XX|Allele_2
GCCCCCCCCT
>Contig20739_GA36B|gal|gal9X|Allele_1
GCCCCCCCCC
>Contig20739_GA36B|gal|gal9X|Allele_2
GCTCTCCCCT
>Contig20739_GA36B|edu|edu14X|Allele_1
GCCCCCCCCT
>Contig20739_GA36B|edu|edu14X|Allele_2
GCCCCCCCCT
>Contig20739_GA36B|edu|edu37X|Allele_1
GCCCCCCCCT
>Contig20739_GA36B|edu|edu37X|Allele_2
GCCCCCCCCT
>Contig20739_GA36B|edu|edu40X|Allele_1
GCCCCCCCCT
>Contig20739_GA36B|edu|edu40X|Allele_2
GCCCCTCTCT
>Contig20739_GA36B|edu|edu47X|Allele_1
GCCCCCCCCT
>Contig20739_GA36B|edu|edu47X|Allele_2
GCCCCCCCCT
>Contig20739_GA36B|edu|edu24X|Allele_1
ACCCCCCCCT
>Contig20739_GA36B|edu|edu24X|Allele_2
GCCCCCCCCT
>Contig20739_GA36B|edu|edu25XX|Allele_1
GCCCCCCCCT
>Contig20739_GA36B|edu|edu25XX|Allele_2
GCCCCCCCTT
>Contig20739_GA36B|edu|edu28X|Allele_1
GCCCCCCCCT
>Contig20739_GA36B|edu|edu28X|Allele_2
GCCCCCCCCT
>Contig20739_GA36B|edu|edu7X|Allele_1
GCCCCCCCCT
>Contig20739_GA36B|edu|edu7X|Allele_2
GCCCCCCCCT
>Contig21060_GA36A|tro|tro10X|Allele_1
GATTATTACGAGGGAG
>Contig21060_GA36A|tro|tro10X|Allele_2
GATTTTTACGAGGGAG
>Contig21060_GA36A|tro|tro11X|Allele_1
GATTATTACGAGGGAG
>Contig21060_GA36A|tro|tro11X|Allele_2
GATTTTTACGAGGGAG
>Contig21060_GA36A|tro|tro16X|Allele_1
GACTTTTACGAGGGAG
>Contig21060_GA36A|tro|tro16X|Allele_2
GACTTTTACGAGGGAG
>Contig21060_GA36A|tro|tro2X|Allele_1
GATTATTACGAGGAAG
>Contig21060_GA36A|tro|tro2X|Allele_2
GATTATTACGAGGGAG
>Contig21060_GA36A|tro|tro4X|Allele_1
GATTATTACGAGGGAA
>Contig21060_GA36A|tro|tro4X|Allele_2
GATTTTTACGAGGGAG
>Contig21060_GA36A|tro|tro7X|Allele_1
GATTTTTACGAGGGAG
>Contig21060_GA36A|tro|tro7X|Allele_2
GATTTTTACGAGGGAG
>Contig21060_GA36A|tro|tro8X|Allele_1
GATTTTTACGAGGGAA
>Contig21060_GA36A|tro|tro8X|Allele_2
GTTTTTTACGAGGGAG
>Contig21060_GA36A|tro|tro9X|Allele_1
GATTTTTACGAGGGAG
>Contig21060_GA36A|tro|tro9X|Allele_2
GATTTTTACGAGGGAG
>Contig21060_GA36A|gal|gal2X|Allele_1
GATTTTTACGAGGGAA
>Contig21060_GA36A|gal|gal2X|Allele_2
GATTTTTACGAGGGAA
>Contig21060_GA36A|gal|gal3X|Allele_1
GACTTTCACGAGGGAG
>Contig21060_GA36A|gal|gal3X|Allele_2
GATTTTTACGAGGGGG
>Contig21060_GA36A|gal|gal7X|Allele_1
GATTTTTACGAGGGAA
>Contig21060_GA36A|gal|gal7X|Allele_2
GATTTTTACGAGGGAG
>Contig21060_GA36A|gal|gal8X|Allele_1
AATTATTACGAGGGAG
>Contig21060_GA36A|gal|gal8X|Allele_2
GATTTTTACGAGGGAG
>Contig21060_GA36A|gal|gal11X|Allele_1
GATTTTTACGAGAGAG
>Contig21060_GA36A|gal|gal11X|Allele_2
GATTTTTGCGAGGGAG
>Contig21060_GA36A|gal|gal24XX|Allele_1
GATTTTTACGAGGGAA
>Contig21060_GA36A|gal|gal24XX|Allele_2
GTTTTTTACGAGGGAG
>Contig21060_GA36A|gal|gal3XX|Allele_1
GATTTTTACAAGGGAG
>Contig21060_GA36A|gal|gal3XX|Allele_2
GATTTTTGCGAGGGGG
>Contig21060_GA36A|gal|gal9X|Allele_1
AATCACTACAAGGGAG
>Contig21060_GA36A|gal|gal9X|Allele_2
GATTTTTGCGAGGGAG
>Contig21060_GA36A|edu|edu14X|Allele_1
GATCTTTACAAGGGAA
>Contig21060_GA36A|edu|edu14X|Allele_2
GATTTTTGCGAGGGAG
>Contig21060_GA36A|edu|edu37X|Allele_1
GATTTTTACGAGGAAA
>Contig21060_GA36A|edu|edu37X|Allele_2
GTTTTTTACGAGGGGG
>Contig21060_GA36A|edu|edu40X|Allele_1
GATCTTTACAAGGGAA
>Contig21060_GA36A|edu|edu40X|Allele_2
GATTTTTGTGAGGGAG
>Contig21060_GA36A|edu|edu47X|Allele_1
GATTTTTACGAGGGAA
>Contig21060_GA36A|edu|edu47X|Allele_2
GTTTTTTGCGAGGGAG
>Contig21060_GA36A|edu|edu24X|Allele_1
GATTTTTACGAGGGAA
>Contig21060_GA36A|edu|edu24X|Allele_2
GTTTTTTACGAGGGAG
>Contig21060_GA36A|edu|edu25XX|Allele_1
GATTTTTACGAAGGAA
>Contig21060_GA36A|edu|edu25XX|Allele_2
GATTTTTACGTGGGGG
>Contig21060_GA36A|edu|edu28X|Allele_1
GATTTTTACAAGGGAA
>Contig21060_GA36A|edu|edu28X|Allele_2
GTTTTTTGCGAGGGAG
>Contig21060_GA36A|edu|edu7X|Allele_1
GATTTTTACGAGGGAA
>Contig21060_GA36A|edu|edu7X|Allele_2
GTTTTTTACGAGGGAG
>Contig21147_GA36B|tro|tro10X|Allele_1
CACACCCGAG
>Contig21147_GA36B|tro|tro10X|Allele_2
CACACCCGAG
>Contig21147_GA36B|tro|tro11X|Allele_1
CACACCCGAG
>Contig21147_GA36B|tro|tro11X|Allele_2
CACACCCGAG
>Contig21147_GA36B|tro|tro16X|Allele_1
CACACCCGAG
>Contig21147_GA36B|tro|tro16X|Allele_2
CACACCCGAG
>Contig21147_GA36B|tro|tro2X|Allele_1
CACACCCGAG
>Contig21147_GA36B|tro|tro2X|Allele_2
CACACCCGAG
>Contig21147_GA36B|tro|tro4X|Allele_1
CACACCCGAG
>Contig21147_GA36B|tro|tro4X|Allele_2
CACACCCGAG
>Contig21147_GA36B|tro|tro7X|Allele_1
CACACCCGAG
>Contig21147_GA36B|tro|tro7X|Allele_2
CACACCCGAG
>Contig21147_GA36B|tro|tro8X|Allele_1
CACACCCGAG
>Contig21147_GA36B|tro|tro8X|Allele_2
CACACCCGAG
>Contig21147_GA36B|tro|tro9X|Allele_1
CACACCCGAG
>Contig21147_GA36B|tro|tro9X|Allele_2
CACACCCGAG
>Contig21147_GA36B|gal|gal2X|Allele_1
AACACCCGAA
>Contig21147_GA36B|gal|gal2X|Allele_2
CACACCCGAG
>Contig21147_GA36B|gal|gal3X|Allele_1
CACACCCGAG
>Contig21147_GA36B|gal|gal3X|Allele_2
CACACCTGAG
>Contig21147_GA36B|gal|gal7X|Allele_1
CACACCCGAG
>Contig21147_GA36B|gal|gal7X|Allele_2
CACACCCGAG
>Contig21147_GA36B|gal|gal8X|Allele_1
CACACCCGAG
>Contig21147_GA36B|gal|gal8X|Allele_2
CACACCCGAG
>Contig21147_GA36B|gal|gal11X|Allele_1
CACACCCGAG
>Contig21147_GA36B|gal|gal11X|Allele_2
CTTACTCGAG
>Contig21147_GA36B|gal|gal24XX|Allele_1
CACACCCGAG
>Contig21147_GA36B|gal|gal24XX|Allele_2
CACTCCCGAG
>Contig21147_GA36B|gal|gal3XX|Allele_1
CACACCCGAG
>Contig21147_GA36B|gal|gal3XX|Allele_2
CACACCCGAG
>Contig21147_GA36B|gal|gal9X|Allele_1
CACACCCGAG
>Contig21147_GA36B|gal|gal9X|Allele_2
CACACCCGAG
>Contig21147_GA36B|edu|edu14X|Allele_1
CACACCCGAG
>Contig21147_GA36B|edu|edu14X|Allele_2
CACATCCGAG
>Contig21147_GA36B|edu|edu37X|Allele_1
CACACCCGAG
>Contig21147_GA36B|edu|edu37X|Allele_2
CACACCCGAG
>Contig21147_GA36B|edu|edu40X|Allele_1
CACACCCGAG
>Contig21147_GA36B|edu|edu40X|Allele_2
CTCACCCGAG
>Contig21147_GA36B|edu|edu47X|Allele_1
CACACCCAAG
>Contig21147_GA36B|edu|edu47X|Allele_2
CACACCCGTG
>Contig21147_GA36B|edu|edu24X|Allele_1
CACACCCAAG
>Contig21147_GA36B|edu|edu24X|Allele_2
CACACCCGAG
>Contig21147_GA36B|edu|edu25XX|Allele_1
CACACCCGAG
>Contig21147_GA36B|edu|edu25XX|Allele_2
CACACCCGAG
>Contig21147_GA36B|edu|edu28X|Allele_1
CACACCCGAG
>Contig21147_GA36B|edu|edu28X|Allele_2
CACACCCGAG
>Contig21147_GA36B|edu|edu7X|Allele_1
CACACCCGAG
>Contig21147_GA36B|edu|edu7X|Allele_2
CACACCCGAG
>Contig21412_GA36C|tro|tro10X|Allele_1
ATAAACAACA
>Contig21412_GA36C|tro|tro10X|Allele_2
ATAAACAACA
>Contig21412_GA36C|tro|tro11X|Allele_1
ATAAACAACA
>Contig21412_GA36C|tro|tro11X|Allele_2
ATAAACAACA
>Contig21412_GA36C|tro|tro16X|Allele_1
ATAAACAACA
>Contig21412_GA36C|tro|tro16X|Allele_2
ATAAACAACA
>Contig21412_GA36C|tro|tro2X|Allele_1
ATAAACAACA
>Contig21412_GA36C|tro|tro2X|Allele_2
ATAAACAACA
>Contig21412_GA36C|tro|tro4X|Allele_1
ATAAACAACA
>Contig21412_GA36C|tro|tro4X|Allele_2
ATAAACAACA
>Contig21412_GA36C|tro|tro7X|Allele_1
ATAAACAACA
>Contig21412_GA36C|tro|tro7X|Allele_2
ATAAACAACA
>Contig21412_GA36C|tro|tro8X|Allele_1
ATAAACAACA
>Contig21412_GA36C|tro|tro8X|Allele_2
ATAAACAACA
>Contig21412_GA36C|tro|tro9X|Allele_1
ATAAACAACA
>Contig21412_GA36C|tro|tro9X|Allele_2
ATAAACAACA
>Contig21412_GA36C|gal|gal2X|Allele_1
ATAAACAACA
>Contig21412_GA36C|gal|gal2X|Allele_2
ATAAACAATA
>Contig21412_GA36C|gal|gal3X|Allele_1
ACAAACAATA
>Contig21412_GA36C|gal|gal3X|Allele_2
ATAAACAATA
>Contig21412_GA36C|gal|gal7X|Allele_1
ATAAACAATA
>Contig21412_GA36C|gal|gal7X|Allele_2
ATAAACAATA
>Contig21412_GA36C|gal|gal8X|Allele_1
ACAAACAATA
>Contig21412_GA36C|gal|gal8X|Allele_2
ATAAACAATA
>Contig21412_GA36C|gal|gal11X|Allele_1
ATAAACAATA
>Contig21412_GA36C|gal|gal11X|Allele_2
ATAGACAATA
>Contig21412_GA36C|gal|gal24XX|Allele_1
ATAAACAACA
>Contig21412_GA36C|gal|gal24XX|Allele_2
ATAAGCAATA
>Contig21412_GA36C|gal|gal3XX|Allele_1
ATAAACAATA
>Contig21412_GA36C|gal|gal3XX|Allele_2
ATAAACAATA
>Contig21412_GA36C|gal|gal9X|Allele_1
ATAAACAATA
>Contig21412_GA36C|gal|gal9X|Allele_2
GTGAACAATA
>Contig21412_GA36C|edu|edu14X|Allele_1
ATAAACAACA
>Contig21412_GA36C|edu|edu14X|Allele_2
ATAAACAACA
>Contig21412_GA36C|edu|edu37X|Allele_1
ATAAACAACA
>Contig21412_GA36C|edu|edu37X|Allele_2
ATAAACCGCA
>Contig21412_GA36C|edu|edu40X|Allele_1
ATAAACAACA
>Contig21412_GA36C|edu|edu40X|Allele_2
ATAAACAACT
>Contig21412_GA36C|edu|edu47X|Allele_1
ATAAACAACA
>Contig21412_GA36C|edu|edu47X|Allele_2
ATAAATAACA
>Contig21412_GA36C|edu|edu24X|Allele_1
ATAAACAACA
>Contig21412_GA36C|edu|edu24X|Allele_2
ATAAACAACA
>Contig21412_GA36C|edu|edu25XX|Allele_1
ATAAACAACA
>Contig21412_GA36C|edu|edu25XX|Allele_2
ATAAACAACA
>Contig21412_GA36C|edu|edu28X|Allele_1
ATAAACAACA
>Contig21412_GA36C|edu|edu28X|Allele_2
ATAAACAACA
>Contig21412_GA36C|edu|edu7X|Allele_1
ATAAACAACA
>Contig21412_GA36C|edu|edu7X|Allele_2
ATAAACAACA
>Contig21437_GA36B|tro|tro10X|Allele_1
CGCTGAAGCTTAAGA
>Contig21437_GA36B|tro|tro10X|Allele_2
CGCTGAAGCTTAAGG
>Contig21437_GA36B|tro|tro11X|Allele_1
CGCTGAAGCTTAAGG
>Contig21437_GA36B|tro|tro11X|Allele_2
CGCTGAAGCTTAAGG
>Contig21437_GA36B|tro|tro16X|Allele_1
CGCTGAAGCTTAAGA
>Contig21437_GA36B|tro|tro16X|Allele_2
CGCTGAAGCTTAAGG
>Contig21437_GA36B|tro|tro2X|Allele_1
CGCTGAAGCTTAAGG
>Contig21437_GA36B|tro|tro2X|Allele_2
CGCTGAAGCTTAAGG
>Contig21437_GA36B|tro|tro4X|Allele_1
CGCTGAAGCTTAAGG
>Contig21437_GA36B|tro|tro4X|Allele_2
CGCTGAAGCTTAAGG
>Contig21437_GA36B|tro|tro7X|Allele_1
CGCTGAAACTTAAGG
>Contig21437_GA36B|tro|tro7X|Allele_2
CGCTGAAGCTTAAGG
>Contig21437_GA36B|tro|tro8X|Allele_1
CGCTGAAGCTTAAGG
>Contig21437_GA36B|tro|tro8X|Allele_2
CGCTGAAGCTTAAGG
>Contig21437_GA36B|tro|tro9X|Allele_1
CGCTGAAGCTTAAGG
>Contig21437_GA36B|tro|tro9X|Allele_2
CGCTGAAGCTTAAGG
>Contig21437_GA36B|gal|gal2X|Allele_1
CGCTGAAGCTTAAGA
>Contig21437_GA36B|gal|gal2X|Allele_2
CGCTGAAGCTTAAGA
>Contig21437_GA36B|gal|gal3X|Allele_1
CGCTGAAGCTTAAGA
>Contig21437_GA36B|gal|gal3X|Allele_2
CGCTGAAGCTTAAGG
>Contig21437_GA36B|gal|gal7X|Allele_1
CGCTGAAGCTTAAGA
>Contig21437_GA36B|gal|gal7X|Allele_2
CGCTGAAGCTTAAGA
>Contig21437_GA36B|gal|gal8X|Allele_1
CGCTGAAGCTTAAGA
>Contig21437_GA36B|gal|gal8X|Allele_2
CGCTGAAGCTTAAGG
>Contig21437_GA36B|gal|gal11X|Allele_1
CGCTGAAACTTAAGA
>Contig21437_GA36B|gal|gal11X|Allele_2
TGCTGAAGCTTAAGA
>Contig21437_GA36B|gal|gal24XX|Allele_1
CGCTAAAGCTTAAGA
>Contig21437_GA36B|gal|gal24XX|Allele_2
CGTTGGAGCTTAAGG
>Contig21437_GA36B|gal|gal3XX|Allele_1
CGCTAAAGCTTAAGA
>Contig21437_GA36B|gal|gal3XX|Allele_2
CGCTGGAGCTTAAGA
>Contig21437_GA36B|gal|gal9X|Allele_1
CGCTGAAGCCCGGAA
>Contig21437_GA36B|gal|gal9X|Allele_2
CGCTGAAGTTTGGAA
>Contig21437_GA36B|edu|edu14X|Allele_1
CGCTGAAGCTTAGGA
>Contig21437_GA36B|edu|edu14X|Allele_2
CGCTGAGGCTTAGGA
>Contig21437_GA36B|edu|edu37X|Allele_1
CGCTGAAGCTTAAGA
>Contig21437_GA36B|edu|edu37X|Allele_2
CGCTGAAGCTTAAGA
>Contig21437_GA36B|edu|edu40X|Allele_1
CGCTGAAGCTTAAGA
>Contig21437_GA36B|edu|edu40X|Allele_2
CGCTGAAGCTTAGGA
>Contig21437_GA36B|edu|edu47X|Allele_1
CACAGAAGCTTAAGA
>Contig21437_GA36B|edu|edu47X|Allele_2
CGCTGAAGCTTAGGA
>Contig21437_GA36B|edu|edu24X|Allele_1
CGCTGAAGCTTAAAA
>Contig21437_GA36B|edu|edu24X|Allele_2
TGCTGAAGCTTGGGA
>Contig21437_GA36B|edu|edu25XX|Allele_1
CGCTGAAGCTTAAAA
>Contig21437_GA36B|edu|edu25XX|Allele_2
CGCTGAAGCTTAGGA
>Contig21437_GA36B|edu|edu28X|Allele_1
CGCTAAAGCTTAAGA
>Contig21437_GA36B|edu|edu28X|Allele_2
CGCTGGGGCTTAGGA
>Contig21437_GA36B|edu|edu7X|Allele_1
CGCTGAAGCTTAAGA
>Contig21437_GA36B|edu|edu7X|Allele_2
CGCTGAAGCTTAGGA
>Contig2164_GA36A|tro|tro10X|Allele_1
TG
>Contig2164_GA36A|tro|tro10X|Allele_2
TG
>Contig2164_GA36A|tro|tro11X|Allele_1
TG
>Contig2164_GA36A|tro|tro11X|Allele_2
TG
>Contig2164_GA36A|tro|tro16X|Allele_1
TG
>Contig2164_GA36A|tro|tro16X|Allele_2
TG
>Contig2164_GA36A|tro|tro2X|Allele_1
TG
>Contig2164_GA36A|tro|tro2X|Allele_2
TG
>Contig2164_GA36A|tro|tro4X|Allele_1
TG
>Contig2164_GA36A|tro|tro4X|Allele_2
TG
>Contig2164_GA36A|tro|tro7X|Allele_1
CG
>Contig2164_GA36A|tro|tro7X|Allele_2
TG
>Contig2164_GA36A|tro|tro8X|Allele_1
TG
>Contig2164_GA36A|tro|tro8X|Allele_2
TG
>Contig2164_GA36A|tro|tro9X|Allele_1
TG
>Contig2164_GA36A|tro|tro9X|Allele_2
TG
>Contig2164_GA36A|gal|gal2X|Allele_1
CG
>Contig2164_GA36A|gal|gal2X|Allele_2
TG
>Contig2164_GA36A|gal|gal3X|Allele_1
TA
>Contig2164_GA36A|gal|gal3X|Allele_2
TG
>Contig2164_GA36A|gal|gal7X|Allele_1
TG
>Contig2164_GA36A|gal|gal7X|Allele_2
TG
>Contig2164_GA36A|gal|gal8X|Allele_1
TG
>Contig2164_GA36A|gal|gal8X|Allele_2
TG
>Contig2164_GA36A|gal|gal11X|Allele_1
TG
>Contig2164_GA36A|gal|gal11X|Allele_2
TG
>Contig2164_GA36A|gal|gal24XX|Allele_1
TG
>Contig2164_GA36A|gal|gal24XX|Allele_2
TG
>Contig2164_GA36A|gal|gal3XX|Allele_1
TG
>Contig2164_GA36A|gal|gal3XX|Allele_2
TG
>Contig2164_GA36A|gal|gal9X|Allele_1
TG
>Contig2164_GA36A|gal|gal9X|Allele_2
TG
>Contig2164_GA36A|edu|edu14X|Allele_1
TG
>Contig2164_GA36A|edu|edu14X|Allele_2
TG
>Contig2164_GA36A|edu|edu37X|Allele_1
TG
>Contig2164_GA36A|edu|edu37X|Allele_2
TG
>Contig2164_GA36A|edu|edu40X|Allele_1
TG
>Contig2164_GA36A|edu|edu40X|Allele_2
TG
>Contig2164_GA36A|edu|edu47X|Allele_1
TG
>Contig2164_GA36A|edu|edu47X|Allele_2
TG
>Contig2164_GA36A|edu|edu24X|Allele_1
TG
>Contig2164_GA36A|edu|edu24X|Allele_2
TG
>Contig2164_GA36A|edu|edu25XX|Allele_1
TG
>Contig2164_GA36A|edu|edu25XX|Allele_2
TG
>Contig2164_GA36A|edu|edu28X|Allele_1
CG
>Contig2164_GA36A|edu|edu28X|Allele_2
TG
>Contig2164_GA36A|edu|edu7X|Allele_1
CG
>Contig2164_GA36A|edu|edu7X|Allele_2
CG
>Contig22222_GA36A|tro|tro10X|Allele_1
CCTTAGC
>Contig22222_GA36A|tro|tro10X|Allele_2
CCTTAGT
>Contig22222_GA36A|tro|tro11X|Allele_1
CCTTAGC
>Contig22222_GA36A|tro|tro11X|Allele_2
CCTTAGC
>Contig22222_GA36A|tro|tro16X|Allele_1
CCTTAGC
>Contig22222_GA36A|tro|tro16X|Allele_2
CCTTAGC
>Contig22222_GA36A|tro|tro2X|Allele_1
CCTTAGC
>Contig22222_GA36A|tro|tro2X|Allele_2
CCTTAGC
>Contig22222_GA36A|tro|tro4X|Allele_1
CCTTAGT
>Contig22222_GA36A|tro|tro4X|Allele_2
CCTTAGT
>Contig22222_GA36A|tro|tro7X|Allele_1
CCATAGC
>Contig22222_GA36A|tro|tro7X|Allele_2
CCTTAGT
>Contig22222_GA36A|tro|tro8X|Allele_1
CCTTAGC
>Contig22222_GA36A|tro|tro8X|Allele_2
CCTTAGT
>Contig22222_GA36A|tro|tro9X|Allele_1
CCTTAGT
>Contig22222_GA36A|tro|tro9X|Allele_2
CCTTAGT
>Contig22222_GA36A|gal|gal2X|Allele_1
CCATAGC
>Contig22222_GA36A|gal|gal2X|Allele_2
CCATAGC
>Contig22222_GA36A|gal|gal3X|Allele_1
CCATAGC
>Contig22222_GA36A|gal|gal3X|Allele_2
CCATAGC
>Contig22222_GA36A|gal|gal7X|Allele_1
CCATAGC
>Contig22222_GA36A|gal|gal7X|Allele_2
CCTTAGT
>Contig22222_GA36A|gal|gal8X|Allele_1
CCAAAGC
>Contig22222_GA36A|gal|gal8X|Allele_2
CCATAGC
>Contig22222_GA36A|gal|gal11X|Allele_1
CCAAAGC
>Contig22222_GA36A|gal|gal11X|Allele_2
CCATAGC
>Contig22222_GA36A|gal|gal24XX|Allele_1
CCTTAGC
>Contig22222_GA36A|gal|gal24XX|Allele_2
CCTTAGC
>Contig22222_GA36A|gal|gal3XX|Allele_1
CCATAGC
>Contig22222_GA36A|gal|gal3XX|Allele_2
CCATAGC
>Contig22222_GA36A|gal|gal9X|Allele_1
CCTTAAC
>Contig22222_GA36A|gal|gal9X|Allele_2
CCTTAGC
>Contig22222_GA36A|edu|edu14X|Allele_1
CCTTAGC
>Contig22222_GA36A|edu|edu14X|Allele_2
CCTTAGC
>Contig22222_GA36A|edu|edu37X|Allele_1
CCTTAGC
>Contig22222_GA36A|edu|edu37X|Allele_2
CCTTGGC
>Contig22222_GA36A|edu|edu40X|Allele_1
CCTTAGC
>Contig22222_GA36A|edu|edu40X|Allele_2
CCTTGGC
>Contig22222_GA36A|edu|edu47X|Allele_1
CCTTAGC
>Contig22222_GA36A|edu|edu47X|Allele_2
CCTTAGC
>Contig22222_GA36A|edu|edu24X|Allele_1
CCTTAGC
>Contig22222_GA36A|edu|edu24X|Allele_2
CCTTGGC
>Contig22222_GA36A|edu|edu25XX|Allele_1
CCTTAGC
>Contig22222_GA36A|edu|edu25XX|Allele_2
CCTTAGC
>Contig22222_GA36A|edu|edu28X|Allele_1
CATTAGC
>Contig22222_GA36A|edu|edu28X|Allele_2
CCTTAGC
>Contig22222_GA36A|edu|edu7X|Allele_1
CCTTAGC
>Contig22222_GA36A|edu|edu7X|Allele_2
TCTTAGC
>Contig22562_GA36B|tro|tro10X|Allele_1
TTGG
>Contig22562_GA36B|tro|tro10X|Allele_2
TTGG
>Contig22562_GA36B|tro|tro11X|Allele_1
TTGG
>Contig22562_GA36B|tro|tro11X|Allele_2
TTGG
>Contig22562_GA36B|tro|tro16X|Allele_1
TTGG
>Contig22562_GA36B|tro|tro16X|Allele_2
TTGG
>Contig22562_GA36B|tro|tro2X|Allele_1
TTGG
>Contig22562_GA36B|tro|tro2X|Allele_2
TTGG
>Contig22562_GA36B|tro|tro4X|Allele_1
TTGG
>Contig22562_GA36B|tro|tro4X|Allele_2
TTGG
>Contig22562_GA36B|tro|tro7X|Allele_1
TTGG
>Contig22562_GA36B|tro|tro7X|Allele_2
TTGG
>Contig22562_GA36B|tro|tro8X|Allele_1
CTGG
>Contig22562_GA36B|tro|tro8X|Allele_2
TTGG
>Contig22562_GA36B|tro|tro9X|Allele_1
TTGG
>Contig22562_GA36B|tro|tro9X|Allele_2
TTGG
>Contig22562_GA36B|gal|gal2X|Allele_1
CTGG
>Contig22562_GA36B|gal|gal2X|Allele_2
CTGG
>Contig22562_GA36B|gal|gal3X|Allele_1
CTGG
>Contig22562_GA36B|gal|gal3X|Allele_2
TTGG
>Contig22562_GA36B|gal|gal7X|Allele_1
TAGG
>Contig22562_GA36B|gal|gal7X|Allele_2
TTGG
>Contig22562_GA36B|gal|gal8X|Allele_1
CTGG
>Contig22562_GA36B|gal|gal8X|Allele_2
TTGG
>Contig22562_GA36B|gal|gal11X|Allele_1
TTGG
>Contig22562_GA36B|gal|gal11X|Allele_2
TTGG
>Contig22562_GA36B|gal|gal24XX|Allele_1
CTGG
>Contig22562_GA36B|gal|gal24XX|Allele_2
TTGG
>Contig22562_GA36B|gal|gal3XX|Allele_1
TTGA
>Contig22562_GA36B|gal|gal3XX|Allele_2
TTGG
>Contig22562_GA36B|gal|gal9X|Allele_1
CTAA
>Contig22562_GA36B|gal|gal9X|Allele_2
TTGG
>Contig22562_GA36B|edu|edu14X|Allele_1
TTGG
>Contig22562_GA36B|edu|edu14X|Allele_2
TTGG
>Contig22562_GA36B|edu|edu37X|Allele_1
TTGG
>Contig22562_GA36B|edu|edu37X|Allele_2
TTGG
>Contig22562_GA36B|edu|edu40X|Allele_1
TAGG
>Contig22562_GA36B|edu|edu40X|Allele_2
TTGG
>Contig22562_GA36B|edu|edu47X|Allele_1
TTGG
>Contig22562_GA36B|edu|edu47X|Allele_2
TTGG
>Contig22562_GA36B|edu|edu24X|Allele_1
TAGG
>Contig22562_GA36B|edu|edu24X|Allele_2
TTGG
>Contig22562_GA36B|edu|edu25XX|Allele_1
TTGG
>Contig22562_GA36B|edu|edu25XX|Allele_2
TTGG
>Contig22562_GA36B|edu|edu28X|Allele_1
TAGG
>Contig22562_GA36B|edu|edu28X|Allele_2
TTGG
>Contig22562_GA36B|edu|edu7X|Allele_1
TAGA
>Contig22562_GA36B|edu|edu7X|Allele_2
TTGG
>Contig22773_GA36C|tro|tro10X|Allele_1
TTACTAA
>Contig22773_GA36C|tro|tro10X|Allele_2
TTATTAA
>Contig22773_GA36C|tro|tro11X|Allele_1
TTACTAA
>Contig22773_GA36C|tro|tro11X|Allele_2
TTACTAA
>Contig22773_GA36C|tro|tro16X|Allele_1
TTACTAA
>Contig22773_GA36C|tro|tro16X|Allele_2
TTACTAA
>Contig22773_GA36C|tro|tro2X|Allele_1
TTACTAA
>Contig22773_GA36C|tro|tro2X|Allele_2
TTACTAA
>Contig22773_GA36C|tro|tro4X|Allele_1
TTACTAA
>Contig22773_GA36C|tro|tro4X|Allele_2
TTACTAA
>Contig22773_GA36C|tro|tro7X|Allele_1
TTACTAA
>Contig22773_GA36C|tro|tro7X|Allele_2
TTACTAA
>Contig22773_GA36C|tro|tro8X|Allele_1
TTACTAA
>Contig22773_GA36C|tro|tro8X|Allele_2
TTATTAA
>Contig22773_GA36C|tro|tro9X|Allele_1
TTACTAA
>Contig22773_GA36C|tro|tro9X|Allele_2
TTATTAA
>Contig22773_GA36C|gal|gal2X|Allele_1
TTACTAA
>Contig22773_GA36C|gal|gal2X|Allele_2
TTATTAC
>Contig22773_GA36C|gal|gal3X|Allele_1
TTACTAA
>Contig22773_GA36C|gal|gal3X|Allele_2
TTATTAA
>Contig22773_GA36C|gal|gal7X|Allele_1
TTACTAA
>Contig22773_GA36C|gal|gal7X|Allele_2
TTATTAA
>Contig22773_GA36C|gal|gal8X|Allele_1
TTACTAA
>Contig22773_GA36C|gal|gal8X|Allele_2
TTATTAA
>Contig22773_GA36C|gal|gal11X|Allele_1
TTATCAA
>Contig22773_GA36C|gal|gal11X|Allele_2
TTATTGA
>Contig22773_GA36C|gal|gal24XX|Allele_1
TTATTAA
>Contig22773_GA36C|gal|gal24XX|Allele_2
TTATTAA
>Contig22773_GA36C|gal|gal3XX|Allele_1
CCATTAA
>Contig22773_GA36C|gal|gal3XX|Allele_2
TTATTAA
>Contig22773_GA36C|gal|gal9X|Allele_1
TTACTAA
>Contig22773_GA36C|gal|gal9X|Allele_2
TTATTAA
>Contig22773_GA36C|edu|edu14X|Allele_1
TTATTAA
>Contig22773_GA36C|edu|edu14X|Allele_2
TTATTAA
>Contig22773_GA36C|edu|edu37X|Allele_1
TTATTAA
>Contig22773_GA36C|edu|edu37X|Allele_2
TTTTTAA
>Contig22773_GA36C|edu|edu40X|Allele_1
TTATTAA
>Contig22773_GA36C|edu|edu40X|Allele_2
TTATTAA
>Contig22773_GA36C|edu|edu47X|Allele_1
TTATTAA
>Contig22773_GA36C|edu|edu47X|Allele_2
TTATTAA
>Contig22773_GA36C|edu|edu24X|Allele_1
TTATCAA
>Contig22773_GA36C|edu|edu24X|Allele_2
TTATTAA
>Contig22773_GA36C|edu|edu25XX|Allele_1
TTATTAA
>Contig22773_GA36C|edu|edu25XX|Allele_2
TTATTAA
>Contig22773_GA36C|edu|edu28X|Allele_1
TTACTAA
>Contig22773_GA36C|edu|edu28X|Allele_2
TTATTAA
>Contig22773_GA36C|edu|edu7X|Allele_1
TTATTAA
>Contig22773_GA36C|edu|edu7X|Allele_2
TTATTAA
>Contig22777_GA36A|tro|tro10X|Allele_1
TCC
>Contig22777_GA36A|tro|tro10X|Allele_2
TCC
>Contig22777_GA36A|tro|tro11X|Allele_1
TCC
>Contig22777_GA36A|tro|tro11X|Allele_2
TCC
>Contig22777_GA36A|tro|tro16X|Allele_1
TCC
>Contig22777_GA36A|tro|tro16X|Allele_2
TCC
>Contig22777_GA36A|tro|tro2X|Allele_1
TCC
>Contig22777_GA36A|tro|tro2X|Allele_2
TCC
>Contig22777_GA36A|tro|tro4X|Allele_1
TCC
>Contig22777_GA36A|tro|tro4X|Allele_2
TCC
>Contig22777_GA36A|tro|tro7X|Allele_1
TCC
>Contig22777_GA36A|tro|tro7X|Allele_2
TCC
>Contig22777_GA36A|tro|tro8X|Allele_1
TCC
>Contig22777_GA36A|tro|tro8X|Allele_2
TCC
>Contig22777_GA36A|tro|tro9X|Allele_1
TCC
>Contig22777_GA36A|tro|tro9X|Allele_2
TCC
>Contig22777_GA36A|gal|gal2X|Allele_1
TCC
>Contig22777_GA36A|gal|gal2X|Allele_2
TCC
>Contig22777_GA36A|gal|gal3X|Allele_1
TCC
>Contig22777_GA36A|gal|gal3X|Allele_2
TCC
>Contig22777_GA36A|gal|gal7X|Allele_1
GCC
>Contig22777_GA36A|gal|gal7X|Allele_2
TCC
>Contig22777_GA36A|gal|gal8X|Allele_1
TCC
>Contig22777_GA36A|gal|gal8X|Allele_2
TCC
>Contig22777_GA36A|gal|gal11X|Allele_1
TCC
>Contig22777_GA36A|gal|gal11X|Allele_2
TCC
>Contig22777_GA36A|gal|gal24XX|Allele_1
TCC
>Contig22777_GA36A|gal|gal24XX|Allele_2
TCC
>Contig22777_GA36A|gal|gal3XX|Allele_1
TCC
>Contig22777_GA36A|gal|gal3XX|Allele_2
TCC
>Contig22777_GA36A|gal|gal9X|Allele_1
TCC
>Contig22777_GA36A|gal|gal9X|Allele_2
TCC
>Contig22777_GA36A|edu|edu14X|Allele_1
TCC
>Contig22777_GA36A|edu|edu14X|Allele_2
TCC
>Contig22777_GA36A|edu|edu37X|Allele_1
TCC
>Contig22777_GA36A|edu|edu37X|Allele_2
TCC
>Contig22777_GA36A|edu|edu40X|Allele_1
TCC
>Contig22777_GA36A|edu|edu40X|Allele_2
TCC
>Contig22777_GA36A|edu|edu47X|Allele_1
TCC
>Contig22777_GA36A|edu|edu47X|Allele_2
TCC
>Contig22777_GA36A|edu|edu24X|Allele_1
TCC
>Contig22777_GA36A|edu|edu24X|Allele_2
TCC
>Contig22777_GA36A|edu|edu25XX|Allele_1
TCC
>Contig22777_GA36A|edu|edu25XX|Allele_2
TCC
>Contig22777_GA36A|edu|edu28X|Allele_1
TCC
>Contig22777_GA36A|edu|edu28X|Allele_2
TCT
>Contig22777_GA36A|edu|edu7X|Allele_1
TCC
>Contig22777_GA36A|edu|edu7X|Allele_2
TTC
>Contig22811_GA36C|tro|tro10X|Allele_1
TCACCGTGA
>Contig22811_GA36C|tro|tro10X|Allele_2
TCACCGTGA
>Contig22811_GA36C|tro|tro11X|Allele_1
TCACCGTGA
>Contig22811_GA36C|tro|tro11X|Allele_2
TCACCGTGA
>Contig22811_GA36C|tro|tro16X|Allele_1
TCACCGTGA
>Contig22811_GA36C|tro|tro16X|Allele_2
TCACCGTGA
>Contig22811_GA36C|tro|tro2X|Allele_1
TCACCGTGA
>Contig22811_GA36C|tro|tro2X|Allele_2
TCACCGTGA
>Contig22811_GA36C|tro|tro4X|Allele_1
TCACCGTGA
>Contig22811_GA36C|tro|tro4X|Allele_2
TCACCGTGA
>Contig22811_GA36C|tro|tro7X|Allele_1
TCACCGTGA
>Contig22811_GA36C|tro|tro7X|Allele_2
TCACCGTGA
>Contig22811_GA36C|tro|tro8X|Allele_1
TCACCGTGA
>Contig22811_GA36C|tro|tro8X|Allele_2
TCACCGTGA
>Contig22811_GA36C|tro|tro9X|Allele_1
TCACCGTGA
>Contig22811_GA36C|tro|tro9X|Allele_2
TCACCGTGA
>Contig22811_GA36C|gal|gal2X|Allele_1
TCACCGTAA
>Contig22811_GA36C|gal|gal2X|Allele_2
TCACCGTGA
>Contig22811_GA36C|gal|gal3X|Allele_1
TCACCGTGA
>Contig22811_GA36C|gal|gal3X|Allele_2
TCACCGTGA
>Contig22811_GA36C|gal|gal7X|Allele_1
CCACCGTGA
>Contig22811_GA36C|gal|gal7X|Allele_2
TCACCGTGA
>Contig22811_GA36C|gal|gal8X|Allele_1
TCACCGTGA
>Contig22811_GA36C|gal|gal8X|Allele_2
TCACCGTGA
>Contig22811_GA36C|gal|gal11X|Allele_1
TCACCGCGA
>Contig22811_GA36C|gal|gal11X|Allele_2
TCACCGTGA
>Contig22811_GA36C|gal|gal24XX|Allele_1
TCACCATGA
>Contig22811_GA36C|gal|gal24XX|Allele_2
TCGTCGTGA
>Contig22811_GA36C|gal|gal3XX|Allele_1
TCACAGTGA
>Contig22811_GA36C|gal|gal3XX|Allele_2
TCACCGTGA
>Contig22811_GA36C|gal|gal9X|Allele_1
TCACCGTGA
>Contig22811_GA36C|gal|gal9X|Allele_2
TCACCGTGA
>Contig22811_GA36C|edu|edu14X|Allele_1
TCACCGTGA
>Contig22811_GA36C|edu|edu14X|Allele_2
TCACCGTGA
>Contig22811_GA36C|edu|edu37X|Allele_1
TCACCGTGA
>Contig22811_GA36C|edu|edu37X|Allele_2
TCACCGTGA
>Contig22811_GA36C|edu|edu40X|Allele_1
TCACCGTGA
>Contig22811_GA36C|edu|edu40X|Allele_2
TCACCGTGA
>Contig22811_GA36C|edu|edu47X|Allele_1
TCACCGTGA
>Contig22811_GA36C|edu|edu47X|Allele_2
TTACCGTGA
>Contig22811_GA36C|edu|edu24X|Allele_1
TCACCGTGA
>Contig22811_GA36C|edu|edu24X|Allele_2
TCACCGTGC
>Contig22811_GA36C|edu|edu25XX|Allele_1
TCACCGTGA
>Contig22811_GA36C|edu|edu25XX|Allele_2
TCGTCGTGA
>Contig22811_GA36C|edu|edu28X|Allele_1
TCACCGTGA
>Contig22811_GA36C|edu|edu28X|Allele_2
TCACCGTGA
>Contig22811_GA36C|edu|edu7X|Allele_1
TCACCGTGA
>Contig22811_GA36C|edu|edu7X|Allele_2
TCACCGTGA
>Contig2306_GA36C|tro|tro10X|Allele_1
GCGTAGT
>Contig2306_GA36C|tro|tro10X|Allele_2
GCGTAGT
>Contig2306_GA36C|tro|tro11X|Allele_1
GCGTAGT
>Contig2306_GA36C|tro|tro11X|Allele_2
GCGTAGT
>Contig2306_GA36C|tro|tro16X|Allele_1
GCGTAGT
>Contig2306_GA36C|tro|tro16X|Allele_2
GCGTAGT
>Contig2306_GA36C|tro|tro2X|Allele_1
GCGTAGT
>Contig2306_GA36C|tro|tro2X|Allele_2
GCGTAGT
>Contig2306_GA36C|tro|tro4X|Allele_1
GCGTAGT
>Contig2306_GA36C|tro|tro4X|Allele_2
GCGTAGT
>Contig2306_GA36C|tro|tro7X|Allele_1
GCGTAGT
>Contig2306_GA36C|tro|tro7X|Allele_2
GCGTGGT
>Contig2306_GA36C|tro|tro8X|Allele_1
GCGTAGT
>Contig2306_GA36C|tro|tro8X|Allele_2
GCGTAGT
>Contig2306_GA36C|tro|tro9X|Allele_1
GCGTAGT
>Contig2306_GA36C|tro|tro9X|Allele_2
GCGTAGT
>Contig2306_GA36C|gal|gal2X|Allele_1
GCGGAGT
>Contig2306_GA36C|gal|gal2X|Allele_2
GCGTAGT
>Contig2306_GA36C|gal|gal3X|Allele_1
ACGTAGT
>Contig2306_GA36C|gal|gal3X|Allele_2
GCGTAGT
>Contig2306_GA36C|gal|gal7X|Allele_1
GCGTAGT
>Contig2306_GA36C|gal|gal7X|Allele_2
GCGTAGT
>Contig2306_GA36C|gal|gal8X|Allele_1
GCGTAGT
>Contig2306_GA36C|gal|gal8X|Allele_2
GCGTAGT
>Contig2306_GA36C|gal|gal11X|Allele_1
GCGTAGA
>Contig2306_GA36C|gal|gal11X|Allele_2
GCGTAGT
>Contig2306_GA36C|gal|gal24XX|Allele_1
GCGTAGT
>Contig2306_GA36C|gal|gal24XX|Allele_2
GCGTAGT
>Contig2306_GA36C|gal|gal3XX|Allele_1
GCGTAGT
>Contig2306_GA36C|gal|gal3XX|Allele_2
GCGTAGT
>Contig2306_GA36C|gal|gal9X|Allele_1
GCGTAGT
>Contig2306_GA36C|gal|gal9X|Allele_2
GCGTAGT
>Contig2306_GA36C|edu|edu14X|Allele_1
GCGTAGT
>Contig2306_GA36C|edu|edu14X|Allele_2
GCGTAGT
>Contig2306_GA36C|edu|edu37X|Allele_1
GCGTAGT
>Contig2306_GA36C|edu|edu37X|Allele_2
GCGTAGT
>Contig2306_GA36C|edu|edu40X|Allele_1
GAATACT
>Contig2306_GA36C|edu|edu40X|Allele_2
GCGTAGT
>Contig2306_GA36C|edu|edu47X|Allele_1
GCGTAGT
>Contig2306_GA36C|edu|edu47X|Allele_2
GCGTAGT
>Contig2306_GA36C|edu|edu24X|Allele_1
GCGTAGT
>Contig2306_GA36C|edu|edu24X|Allele_2
GCGTGGT
>Contig2306_GA36C|edu|edu25XX|Allele_1
GCGTAGT
>Contig2306_GA36C|edu|edu25XX|Allele_2
GCGTAGT
>Contig2306_GA36C|edu|edu28X|Allele_1
GCGTAGT
>Contig2306_GA36C|edu|edu28X|Allele_2
GCGTAGT
>Contig2306_GA36C|edu|edu7X|Allele_1
GCGTAGT
>Contig2306_GA36C|edu|edu7X|Allele_2
GCGTAGT
>Contig23079_GA36D|tro|tro10X|Allele_1
GCC
>Contig23079_GA36D|tro|tro10X|Allele_2
GCC
>Contig23079_GA36D|tro|tro11X|Allele_1
GCC
>Contig23079_GA36D|tro|tro11X|Allele_2
GCC
>Contig23079_GA36D|tro|tro16X|Allele_1
GCC
>Contig23079_GA36D|tro|tro16X|Allele_2
GCC
>Contig23079_GA36D|tro|tro2X|Allele_1
GCC
>Contig23079_GA36D|tro|tro2X|Allele_2
GCC
>Contig23079_GA36D|tro|tro4X|Allele_1
GCC
>Contig23079_GA36D|tro|tro4X|Allele_2
GCC
>Contig23079_GA36D|tro|tro7X|Allele_1
GCC
>Contig23079_GA36D|tro|tro7X|Allele_2
GCC
>Contig23079_GA36D|tro|tro8X|Allele_1
GCC
>Contig23079_GA36D|tro|tro8X|Allele_2
GCC
>Contig23079_GA36D|tro|tro9X|Allele_1
GCC
>Contig23079_GA36D|tro|tro9X|Allele_2
GCC
>Contig23079_GA36D|gal|gal2X|Allele_1
GCC
>Contig23079_GA36D|gal|gal2X|Allele_2
GCC
>Contig23079_GA36D|gal|gal3X|Allele_1
ACC
>Contig23079_GA36D|gal|gal3X|Allele_2
GCC
>Contig23079_GA36D|gal|gal7X|Allele_1
GCC
>Contig23079_GA36D|gal|gal7X|Allele_2
GCC
>Contig23079_GA36D|gal|gal8X|Allele_1
GCC
>Contig23079_GA36D|gal|gal8X|Allele_2
GCC
>Contig23079_GA36D|gal|gal11X|Allele_1
GCC
>Contig23079_GA36D|gal|gal11X|Allele_2
GCC
>Contig23079_GA36D|gal|gal24XX|Allele_1
GCC
>Contig23079_GA36D|gal|gal24XX|Allele_2
GCC
>Contig23079_GA36D|gal|gal3XX|Allele_1
GCC
>Contig23079_GA36D|gal|gal3XX|Allele_2
GCC
>Contig23079_GA36D|gal|gal9X|Allele_1
GCC
>Contig23079_GA36D|gal|gal9X|Allele_2
GCC
>Contig23079_GA36D|edu|edu14X|Allele_1
GCC
>Contig23079_GA36D|edu|edu14X|Allele_2
GCC
>Contig23079_GA36D|edu|edu37X|Allele_1
GCC
>Contig23079_GA36D|edu|edu37X|Allele_2
GCC
>Contig23079_GA36D|edu|edu40X|Allele_1
GCC
>Contig23079_GA36D|edu|edu40X|Allele_2
GTC
>Contig23079_GA36D|edu|edu47X|Allele_1
GCC
>Contig23079_GA36D|edu|edu47X|Allele_2
GCC
>Contig23079_GA36D|edu|edu24X|Allele_1
GCC
>Contig23079_GA36D|edu|edu24X|Allele_2
GCC
>Contig23079_GA36D|edu|edu25XX|Allele_1
ACC
>Contig23079_GA36D|edu|edu25XX|Allele_2
GTT
>Contig23079_GA36D|edu|edu28X|Allele_1
GCC
>Contig23079_GA36D|edu|edu28X|Allele_2
GCC
>Contig23079_GA36D|edu|edu7X|Allele_1
GCC
>Contig23079_GA36D|edu|edu7X|Allele_2
GCC
>Contig23096_GA36H|tro|tro10X|Allele_1
CGTGGCACG
>Contig23096_GA36H|tro|tro10X|Allele_2
CGTGGCACG
>Contig23096_GA36H|tro|tro11X|Allele_1
CGTGGCACG
>Contig23096_GA36H|tro|tro11X|Allele_2
CGTGGCACG
>Contig23096_GA36H|tro|tro16X|Allele_1
CGTGACAAA
>Contig23096_GA36H|tro|tro16X|Allele_2
CGTGACAAA
>Contig23096_GA36H|tro|tro2X|Allele_1
CGTGACAAA
>Contig23096_GA36H|tro|tro2X|Allele_2
CGTGGCACG
>Contig23096_GA36H|tro|tro4X|Allele_1
CGTGACAAA
>Contig23096_GA36H|tro|tro4X|Allele_2
CGTGGCACG
>Contig23096_GA36H|tro|tro7X|Allele_1
CGTGACAAA
>Contig23096_GA36H|tro|tro7X|Allele_2
CGTGGCACG
>Contig23096_GA36H|tro|tro8X|Allele_1
CGTGGCACG
>Contig23096_GA36H|tro|tro8X|Allele_2
CGTGGCACG
>Contig23096_GA36H|tro|tro9X|Allele_1
CGTGACAAA
>Contig23096_GA36H|tro|tro9X|Allele_2
CGTGGCACG
>Contig23096_GA36H|gal|gal2X|Allele_1
CGTGACAAA
>Contig23096_GA36H|gal|gal2X|Allele_2
CGTGACAAA
>Contig23096_GA36H|gal|gal3X|Allele_1
CGTGACAAA
>Contig23096_GA36H|gal|gal3X|Allele_2
CGTGACAAA
>Contig23096_GA36H|gal|gal7X|Allele_1
CGTGACAAA
>Contig23096_GA36H|gal|gal7X|Allele_2
CGTGACAAA
>Contig23096_GA36H|gal|gal8X|Allele_1
CGTGACAAA
>Contig23096_GA36H|gal|gal8X|Allele_2
CGTGAGAAG
>Contig23096_GA36H|gal|gal11X|Allele_1
CGTGACAAA
>Contig23096_GA36H|gal|gal11X|Allele_2
CGTGACAAA
>Contig23096_GA36H|gal|gal24XX|Allele_1
CGTGACGAA
>Contig23096_GA36H|gal|gal24XX|Allele_2
CGTGACGAA
>Contig23096_GA36H|gal|gal3XX|Allele_1
CGTGACAAA
>Contig23096_GA36H|gal|gal3XX|Allele_2
CGTGGCACG
>Contig23096_GA36H|gal|gal9X|Allele_1
CGTGACAAA
>Contig23096_GA36H|gal|gal9X|Allele_2
CGTGACAAA
>Contig23096_GA36H|edu|edu14X|Allele_1
CGTGACAAA
>Contig23096_GA36H|edu|edu14X|Allele_2
CGTGACGAA
>Contig23096_GA36H|edu|edu37X|Allele_1
CGTAACAAA
>Contig23096_GA36H|edu|edu37X|Allele_2
CGTGGCACG
>Contig23096_GA36H|edu|edu40X|Allele_1
CGTGACAAA
>Contig23096_GA36H|edu|edu40X|Allele_2
CGTGACAAA
>Contig23096_GA36H|edu|edu47X|Allele_1
CGTGACAAA
>Contig23096_GA36H|edu|edu47X|Allele_2
CGTGACAAA
>Contig23096_GA36H|edu|edu24X|Allele_1
CGTGACAAA
>Contig23096_GA36H|edu|edu24X|Allele_2
CGTGACAAA
>Contig23096_GA36H|edu|edu25XX|Allele_1
CGTGACAAA
>Contig23096_GA36H|edu|edu25XX|Allele_2
TGTGGCAAA
>Contig23096_GA36H|edu|edu28X|Allele_1
CACGACAAA
>Contig23096_GA36H|edu|edu28X|Allele_2
CGTGACAAG
>Contig23096_GA36H|edu|edu7X|Allele_1
CGTGACAAA
>Contig23096_GA36H|edu|edu7X|Allele_2
CGTGACAAA
>Contig23254_GA36A|tro|tro10X|Allele_1
AT
>Contig23254_GA36A|tro|tro10X|Allele_2
AT
>Contig23254_GA36A|tro|tro11X|Allele_1
AT
>Contig23254_GA36A|tro|tro11X|Allele_2
AT
>Contig23254_GA36A|tro|tro16X|Allele_1
AT
>Contig23254_GA36A|tro|tro16X|Allele_2
AT
>Contig23254_GA36A|tro|tro2X|Allele_1
AT
>Contig23254_GA36A|tro|tro2X|Allele_2
AT
>Contig23254_GA36A|tro|tro4X|Allele_1
AT
>Contig23254_GA36A|tro|tro4X|Allele_2
AT
>Contig23254_GA36A|tro|tro7X|Allele_1
AT
>Contig23254_GA36A|tro|tro7X|Allele_2
AT
>Contig23254_GA36A|tro|tro8X|Allele_1
AC
>Contig23254_GA36A|tro|tro8X|Allele_2
AT
>Contig23254_GA36A|tro|tro9X|Allele_1
AT
>Contig23254_GA36A|tro|tro9X|Allele_2
AT
>Contig23254_GA36A|gal|gal2X|Allele_1
AT
>Contig23254_GA36A|gal|gal2X|Allele_2
AT
>Contig23254_GA36A|gal|gal3X|Allele_1
AT
>Contig23254_GA36A|gal|gal3X|Allele_2
AT
>Contig23254_GA36A|gal|gal7X|Allele_1
AT
>Contig23254_GA36A|gal|gal7X|Allele_2
AT
>Contig23254_GA36A|gal|gal8X|Allele_1
AT
>Contig23254_GA36A|gal|gal8X|Allele_2
AT
>Contig23254_GA36A|gal|gal11X|Allele_1
AT
>Contig23254_GA36A|gal|gal11X|Allele_2
AT
>Contig23254_GA36A|gal|gal24XX|Allele_1
AT
>Contig23254_GA36A|gal|gal24XX|Allele_2
AT
>Contig23254_GA36A|gal|gal3XX|Allele_1
AC
>Contig23254_GA36A|gal|gal3XX|Allele_2
AT
>Contig23254_GA36A|gal|gal9X|Allele_1
AC
>Contig23254_GA36A|gal|gal9X|Allele_2
AT
>Contig23254_GA36A|edu|edu14X|Allele_1
AC
>Contig23254_GA36A|edu|edu14X|Allele_2
CC
>Contig23254_GA36A|edu|edu37X|Allele_1
AC
>Contig23254_GA36A|edu|edu37X|Allele_2
AT
>Contig23254_GA36A|edu|edu40X|Allele_1
AC
>Contig23254_GA36A|edu|edu40X|Allele_2
AC
>Contig23254_GA36A|edu|edu47X|Allele_1
AC
>Contig23254_GA36A|edu|edu47X|Allele_2
AC
>Contig23254_GA36A|edu|edu24X|Allele_1
AC
>Contig23254_GA36A|edu|edu24X|Allele_2
AC
>Contig23254_GA36A|edu|edu25XX|Allele_1
AC
>Contig23254_GA36A|edu|edu25XX|Allele_2
CC
>Contig23254_GA36A|edu|edu28X|Allele_1
AC
>Contig23254_GA36A|edu|edu28X|Allele_2
AC
>Contig23254_GA36A|edu|edu7X|Allele_1
AC
>Contig23254_GA36A|edu|edu7X|Allele_2
AT
>Contig23393_GA36D|tro|tro10X|Allele_1
GACAGGTTCGATCTTTCTTCCCCACAACCGCCTTATT
>Contig23393_GA36D|tro|tro10X|Allele_2
GACAGGTTTGATCTTTCTTGCCCACAATCGCCTTATT
>Contig23393_GA36D|tro|tro11X|Allele_1
GACAGGTTCGATCTTTCTTCCCCACAACCGCCTTATT
>Contig23393_GA36D|tro|tro11X|Allele_2
GACAGGTTTGATCTTTCTTGCCCACAACCGCCTTGTT
>Contig23393_GA36D|tro|tro16X|Allele_1
GACAGGTTTGATCTTTCTTCCCCACAACCGCCTTATT
>Contig23393_GA36D|tro|tro16X|Allele_2
GACAGGTTTGATCTTTCTTCCCCACAACCGCCTTATT
>Contig23393_GA36D|tro|tro2X|Allele_1
GACAGGTTCGATCTTTCTTCCCCACAACCGCCTTACT
>Contig23393_GA36D|tro|tro2X|Allele_2
GACAGGTTCGATCTTTCTTGCCCACAACCGCCTTGTT
>Contig23393_GA36D|tro|tro4X|Allele_1
GACAGGTTCGATCTTTCTTCCCCACAACCGCCTTATT
>Contig23393_GA36D|tro|tro4X|Allele_2
GACAGGTTTGATCTTTCTTGCCCACAACCGCCTTATT
>Contig23393_GA36D|tro|tro7X|Allele_1
GACAGGTTTGATCTTTCTTCCCCACAACCGCCTTATT
>Contig23393_GA36D|tro|tro7X|Allele_2
GACAGGTTTGATCTTTCTTCCCCACAACCGCCTTATT
>Contig23393_GA36D|tro|tro8X|Allele_1
GACAGGTTTGATCTTTCTTCCCCACAACCGCCTTATT
>Contig23393_GA36D|tro|tro8X|Allele_2
GACAGGTTTGATCTTTCTTCCCCACAACCGCCTTATT
>Contig23393_GA36D|tro|tro9X|Allele_1
GACAGGTTTGATCTTTCTTCCCCACAACCGCCTTATT
>Contig23393_GA36D|tro|tro9X|Allele_2
GACAGGTTTGATCTTTCTTCCCCACAACCGCCTTATT
>Contig23393_GA36D|gal|gal2X|Allele_1
GACAGGCTCGATCTTTCTTCCCCGCAACCGCCTTATC
>Contig23393_GA36D|gal|gal2X|Allele_2
GACAGGCTCGATCTTTCTTCCCCGCAACCGCCTTATT
>Contig23393_GA36D|gal|gal3X|Allele_1
GACAGGCTCGATCTTTCTACCCCGCAACCGCCTAATT
>Contig23393_GA36D|gal|gal3X|Allele_2
GACCGGCTCGATCTTTCTTCCCCGCAACCGCTTTATT
>Contig23393_GA36D|gal|gal7X|Allele_1
GACAGGCTCGATCTTTCTTCCCCGCAACCGCCTTATT
>Contig23393_GA36D|gal|gal7X|Allele_2
GACAGGCTCGATCTTTCTTCCCCGCAACCGCCTTATT
>Contig23393_GA36D|gal|gal8X|Allele_1
GACAGGCTCGATCTTTCTACCCCGCAACCGCCTAATT
>Contig23393_GA36D|gal|gal8X|Allele_2
GACAGGCTCGATCTTTCTTCCCCGCAACCGCCTTATT
>Contig23393_GA36D|gal|gal11X|Allele_1
GACAGGCTCGATCTATCTACCCCGCAACCGACTAATT
>Contig23393_GA36D|gal|gal11X|Allele_2
GACAGGCTCGATCTTTCTTCCCCGCAACCGCCTTATT
>Contig23393_GA36D|gal|gal24XX|Allele_1
GACAGGTTCGATCATTCTTCCCCACAACCGCCTTATT
>Contig23393_GA36D|gal|gal24XX|Allele_2
GACAGGTTTGATCTTTCTTCCTCACAACCGCCTTATT
>Contig23393_GA36D|gal|gal3XX|Allele_1
GACAGGCTCGATCTTTCTTCCCCGCAACCGCCTTATT
>Contig23393_GA36D|gal|gal3XX|Allele_2
GACAGGCTCGATCTTTCTTCCCCGCAACCGCCTTATT
>Contig23393_GA36D|gal|gal9X|Allele_1
GACAGGCTCGATCTTTCTTCCCCGCAACCGCCTTATT
>Contig23393_GA36D|gal|gal9X|Allele_2
GACAGGTTCGATCTTTCTTCCCCGCAACCGCCTTATT
>Contig23393_GA36D|edu|edu14X|Allele_1
GACAGGTTCGATCTTTCTTCCCCACAACCGCCTTACT
>Contig23393_GA36D|edu|edu14X|Allele_2
GACAGGTTCGATCTTTCTTCCTTACAACCGCCTTATT
>Contig23393_GA36D|edu|edu37X|Allele_1
GACAGGTTCGATCTTTCTTCCCCACAATCGCCTTATT
>Contig23393_GA36D|edu|edu37X|Allele_2
GACAGGTTCGATCTTTCTTCCCCATAATCGCCTTGTT
>Contig23393_GA36D|edu|edu40X|Allele_1
GACAGATTCGATCATTCTTCCCCACAACCACCGTACT
>Contig23393_GA36D|edu|edu40X|Allele_2
GACAGGTTTGATCTTTCTTCCCTATAATCGCCTTGTT
>Contig23393_GA36D|edu|edu47X|Allele_1
GACAGGTTTAATCATCCTTCCCCACAACCGCCTTACT
>Contig23393_GA36D|edu|edu47X|Allele_2
GACAGGTTTGTTCTTTCTTCTTTACAACCGCTTTATT
>Contig23393_GA36D|edu|edu24X|Allele_1
GACAGGTCCGATCTTTCCTCCCCACAACAGCCTTATT
>Contig23393_GA36D|edu|edu24X|Allele_2
GACAGGTTTGATCTTTCTTGTCCGCAACCGCCTTATT
>Contig23393_GA36D|edu|edu25XX|Allele_1
AACAGGTTCGATCATTCTTCCCCACAACCGCCTTATT
>Contig23393_GA36D|edu|edu25XX|Allele_2
GGCAGGTTTGATCTTTCTTCCTTACAACCGCCTTATT
>Contig23393_GA36D|edu|edu28X|Allele_1
GACAGGTTTGATCATTCTTCCCCACAACCGCCTTATT
>Contig23393_GA36D|edu|edu28X|Allele_2
GACAGGTTTGATCTTTTTTCCTTACAACCGCCTTATT
>Contig23393_GA36D|edu|edu7X|Allele_1
GACAAGTTCGACATTTCTTCCCCACAACCGCCTTATT
>Contig23393_GA36D|edu|edu7X|Allele_2
GATAGGTTCGATCTTTCTTGCTTACGCCCGCCTTATT
>Contig23523_GA36H|tro|tro10X|Allele_1
AACCCAAGGG
>Contig23523_GA36H|tro|tro10X|Allele_2
AACCCAAGGG
>Contig23523_GA36H|tro|tro11X|Allele_1
AACCCAAGGG
>Contig23523_GA36H|tro|tro11X|Allele_2
AACCCAAGGG
>Contig23523_GA36H|tro|tro16X|Allele_1
AACCCAAGGG
>Contig23523_GA36H|tro|tro16X|Allele_2
AACCCAAGGG
>Contig23523_GA36H|tro|tro2X|Allele_1
AACCCAAGGG
>Contig23523_GA36H|tro|tro2X|Allele_2
AACCCAAGGG
>Contig23523_GA36H|tro|tro4X|Allele_1
AACCCAAGGG
>Contig23523_GA36H|tro|tro4X|Allele_2
AACCCAAGGG
>Contig23523_GA36H|tro|tro7X|Allele_1
AACCCAAGGG
>Contig23523_GA36H|tro|tro7X|Allele_2
AACCCAAGGG
>Contig23523_GA36H|tro|tro8X|Allele_1
AACCCAAGGG
>Contig23523_GA36H|tro|tro8X|Allele_2
AACCCAAGGG
>Contig23523_GA36H|tro|tro9X|Allele_1
AACCCAAGGG
>Contig23523_GA36H|tro|tro9X|Allele_2
AACCCAAGGG
>Contig23523_GA36H|gal|gal2X|Allele_1
AACCTAAGGA
>Contig23523_GA36H|gal|gal2X|Allele_2
CACCTAATGG
>Contig23523_GA36H|gal|gal3X|Allele_1
AACCCAAGGG
>Contig23523_GA36H|gal|gal3X|Allele_2
AACCCAAGGG
>Contig23523_GA36H|gal|gal7X|Allele_1
AACCCAAGGG
>Contig23523_GA36H|gal|gal7X|Allele_2
AACCTAAGGG
>Contig23523_GA36H|gal|gal8X|Allele_1
AACCCAAGGG
>Contig23523_GA36H|gal|gal8X|Allele_2
AACTCAAGGG
>Contig23523_GA36H|gal|gal11X|Allele_1
AACCTAAGGG
>Contig23523_GA36H|gal|gal11X|Allele_2
CACCTAAGGG
>Contig23523_GA36H|gal|gal24XX|Allele_1
AACCTAAGGG
>Contig23523_GA36H|gal|gal24XX|Allele_2
ACCCTAATGG
>Contig23523_GA36H|gal|gal3XX|Allele_1
AACCTAAGGA
>Contig23523_GA36H|gal|gal3XX|Allele_2
AACCTAAGGG
>Contig23523_GA36H|gal|gal9X|Allele_1
AACCTAAGGA
>Contig23523_GA36H|gal|gal9X|Allele_2
CACCTAAGGG
>Contig23523_GA36H|edu|edu14X|Allele_1
AACCCAAGGG
>Contig23523_GA36H|edu|edu14X|Allele_2
AACCCGAGGG
>Contig23523_GA36H|edu|edu37X|Allele_1
AAACCAAGGG
>Contig23523_GA36H|edu|edu37X|Allele_2
AACCCGAGGG
>Contig23523_GA36H|edu|edu40X|Allele_1
AACCCAAGAG
>Contig23523_GA36H|edu|edu40X|Allele_2
AACCCGTGGG
>Contig23523_GA36H|edu|edu47X|Allele_1
AACCCAAGGG
>Contig23523_GA36H|edu|edu47X|Allele_2
AACCCAAGGG
>Contig23523_GA36H|edu|edu24X|Allele_1
AACCCAAGGG
>Contig23523_GA36H|edu|edu24X|Allele_2
AACCCAAGGG
>Contig23523_GA36H|edu|edu25XX|Allele_1
AACCCAAGGG
>Contig23523_GA36H|edu|edu25XX|Allele_2
AACCCAAGGG
>Contig23523_GA36H|edu|edu28X|Allele_1
AACCCAAGGG
>Contig23523_GA36H|edu|edu28X|Allele_2
AACTCGAGGG
>Contig23523_GA36H|edu|edu7X|Allele_1
AACCCAAGGG
>Contig23523_GA36H|edu|edu7X|Allele_2
AACCCAAGGG
>Contig23526_GA36A|tro|tro10X|Allele_1
CGGAGGCCG
>Contig23526_GA36A|tro|tro10X|Allele_2
CGGAGGCCG
>Contig23526_GA36A|tro|tro11X|Allele_1
CGGAGGCCG
>Contig23526_GA36A|tro|tro11X|Allele_2
CGGAGGCCG
>Contig23526_GA36A|tro|tro16X|Allele_1
CGGAGGCCG
>Contig23526_GA36A|tro|tro16X|Allele_2
CGGAGGCCG
>Contig23526_GA36A|tro|tro2X|Allele_1
CGGAGGCCG
>Contig23526_GA36A|tro|tro2X|Allele_2
CGGAGGCCG
>Contig23526_GA36A|tro|tro4X|Allele_1
CGGAGGCCG
>Contig23526_GA36A|tro|tro4X|Allele_2
CGGAGGCCG
>Contig23526_GA36A|tro|tro7X|Allele_1
CGGAGGCCG
>Contig23526_GA36A|tro|tro7X|Allele_2
CGGAGGCCG
>Contig23526_GA36A|tro|tro8X|Allele_1
CGGAGGCCG
>Contig23526_GA36A|tro|tro8X|Allele_2
CGGAGGCCG
>Contig23526_GA36A|tro|tro9X|Allele_1
CGGAGGCCG
>Contig23526_GA36A|tro|tro9X|Allele_2
CGGAGGCCG
>Contig23526_GA36A|gal|gal2X|Allele_1
CGGAGACCG
>Contig23526_GA36A|gal|gal2X|Allele_2
CGGAGGCCG
>Contig23526_GA36A|gal|gal3X|Allele_1
CGGAGGCCG
>Contig23526_GA36A|gal|gal3X|Allele_2
CGGAGGCCG
>Contig23526_GA36A|gal|gal7X|Allele_1
CGGAGGCCG
>Contig23526_GA36A|gal|gal7X|Allele_2
CGGAGGCCG
>Contig23526_GA36A|gal|gal8X|Allele_1
CGAAGGCCG
>Contig23526_GA36A|gal|gal8X|Allele_2
CGGAGGCCG
>Contig23526_GA36A|gal|gal11X|Allele_1
CGGAGGCCG
>Contig23526_GA36A|gal|gal11X|Allele_2
CGGAGGCCG
>Contig23526_GA36A|gal|gal24XX|Allele_1
CGGAAGACG
>Contig23526_GA36A|gal|gal24XX|Allele_2
CGGAGGCCG
>Contig23526_GA36A|gal|gal3XX|Allele_1
CGGAGGCCG
>Contig23526_GA36A|gal|gal3XX|Allele_2
CGGAGGCCG
>Contig23526_GA36A|gal|gal9X|Allele_1
CGGAGGCCG
>Contig23526_GA36A|gal|gal9X|Allele_2
CGGAGGCCG
>Contig23526_GA36A|edu|edu14X|Allele_1
CAGAGGCCG
>Contig23526_GA36A|edu|edu14X|Allele_2
CGGAGGCCG
>Contig23526_GA36A|edu|edu37X|Allele_1
CGGAGGCCG
>Contig23526_GA36A|edu|edu37X|Allele_2
CGGAGGCCG
>Contig23526_GA36A|edu|edu40X|Allele_1
CGGAGGCCG
>Contig23526_GA36A|edu|edu40X|Allele_2
CGGGGGCCG
>Contig23526_GA36A|edu|edu47X|Allele_1
CGGAGGCCA
>Contig23526_GA36A|edu|edu47X|Allele_2
CGGAGGCCG
>Contig23526_GA36A|edu|edu24X|Allele_1
CGGAGGAAG
>Contig23526_GA36A|edu|edu24X|Allele_2
CGGAGGCCG
>Contig23526_GA36A|edu|edu25XX|Allele_1
CAGAGGCCG
>Contig23526_GA36A|edu|edu25XX|Allele_2
CGGAGGCCG
>Contig23526_GA36A|edu|edu28X|Allele_1
CGGAGGACG
>Contig23526_GA36A|edu|edu28X|Allele_2
CGGAGGACG
>Contig23526_GA36A|edu|edu7X|Allele_1
CGGAGGCCG
>Contig23526_GA36A|edu|edu7X|Allele_2
GGGAGGCCG
>Contig23568_GA36D|tro|tro10X|Allele_1
GGTACCACAGAT
>Contig23568_GA36D|tro|tro10X|Allele_2
GGTACCACAGAT
>Contig23568_GA36D|tro|tro11X|Allele_1
GGTACCACAGAT
>Contig23568_GA36D|tro|tro11X|Allele_2
GGTACCACAGAT
>Contig23568_GA36D|tro|tro16X|Allele_1
AGTACCACAGAT
>Contig23568_GA36D|tro|tro16X|Allele_2
GGTACCACAGAT
>Contig23568_GA36D|tro|tro2X|Allele_1
GGTACCACAGAT
>Contig23568_GA36D|tro|tro2X|Allele_2
GGTACCACAGAT
>Contig23568_GA36D|tro|tro4X|Allele_1
GGTACCACAGAT
>Contig23568_GA36D|tro|tro4X|Allele_2
GGTACCACAGAT
>Contig23568_GA36D|tro|tro7X|Allele_1
GGTACCACAGAT
>Contig23568_GA36D|tro|tro7X|Allele_2
GGTACCACAGAT
>Contig23568_GA36D|tro|tro8X|Allele_1
GGTACCACAGAT
>Contig23568_GA36D|tro|tro8X|Allele_2
GGTACCACAGAT
>Contig23568_GA36D|tro|tro9X|Allele_1
GGTACCACAGAT
>Contig23568_GA36D|tro|tro9X|Allele_2
GGTACCACAGAT
>Contig23568_GA36D|gal|gal2X|Allele_1
GGTACCACAGAT
>Contig23568_GA36D|gal|gal2X|Allele_2
GGTACCACAGAT
>Contig23568_GA36D|gal|gal3X|Allele_1
GATACCAAAGAT
>Contig23568_GA36D|gal|gal3X|Allele_2
GGTACCACAGAT
>Contig23568_GA36D|gal|gal7X|Allele_1
AGTACCACAGAT
>Contig23568_GA36D|gal|gal7X|Allele_2
AGTACCACAGAT
>Contig23568_GA36D|gal|gal8X|Allele_1
GGTACCACAGAT
>Contig23568_GA36D|gal|gal8X|Allele_2
GGTACCACAGAT
>Contig23568_GA36D|gal|gal11X|Allele_1
GGTACCACAGAT
>Contig23568_GA36D|gal|gal11X|Allele_2
GGTACCACAGAT
>Contig23568_GA36D|gal|gal24XX|Allele_1
GATACCAAAGAT
>Contig23568_GA36D|gal|gal24XX|Allele_2
GGTGCCACAGAT
>Contig23568_GA36D|gal|gal3XX|Allele_1
GATACCACAAAT
>Contig23568_GA36D|gal|gal3XX|Allele_2
GATACTACAGAT
>Contig23568_GA36D|gal|gal9X|Allele_1
GGTACCACAGAT
>Contig23568_GA36D|gal|gal9X|Allele_2
GGTGCCACGGAT
>Contig23568_GA36D|edu|edu14X|Allele_1
GATACCAAAGAG
>Contig23568_GA36D|edu|edu14X|Allele_2
GATACCACAGAT
>Contig23568_GA36D|edu|edu37X|Allele_1
AGTACCACAGAT
>Contig23568_GA36D|edu|edu37X|Allele_2
GGTATCACAGAT
>Contig23568_GA36D|edu|edu40X|Allele_1
AACACCAAAGAT
>Contig23568_GA36D|edu|edu40X|Allele_2
GGTACCACAGAT
>Contig23568_GA36D|edu|edu47X|Allele_1
GATACCACAGAT
>Contig23568_GA36D|edu|edu47X|Allele_2
GATACCACAGAT
>Contig23568_GA36D|edu|edu24X|Allele_1
GATACCAAAGAT
>Contig23568_GA36D|edu|edu24X|Allele_2
GATACCTCAGAT
>Contig23568_GA36D|edu|edu25XX|Allele_1
GATACCACAGAT
>Contig23568_GA36D|edu|edu25XX|Allele_2
GATACCACAGTT
>Contig23568_GA36D|edu|edu28X|Allele_1
GATACCAAAGAT
>Contig23568_GA36D|edu|edu28X|Allele_2
GATACCACAGAT
>Contig23568_GA36D|edu|edu7X|Allele_1
GATACCACAGAT
>Contig23568_GA36D|edu|edu7X|Allele_2
GATACCACAGAT
>Contig23582_GA36B|tro|tro10X|Allele_1
AAGT
>Contig23582_GA36B|tro|tro10X|Allele_2
AAGT
>Contig23582_GA36B|tro|tro11X|Allele_1
AAGT
>Contig23582_GA36B|tro|tro11X|Allele_2
AAGT
>Contig23582_GA36B|tro|tro16X|Allele_1
AAGT
>Contig23582_GA36B|tro|tro16X|Allele_2
AAGT
>Contig23582_GA36B|tro|tro2X|Allele_1
AAGT
>Contig23582_GA36B|tro|tro2X|Allele_2
AAGT
>Contig23582_GA36B|tro|tro4X|Allele_1
AAGT
>Contig23582_GA36B|tro|tro4X|Allele_2
AAGT
>Contig23582_GA36B|tro|tro7X|Allele_1
AAGT
>Contig23582_GA36B|tro|tro7X|Allele_2
AAGT
>Contig23582_GA36B|tro|tro8X|Allele_1
AAGT
>Contig23582_GA36B|tro|tro8X|Allele_2
AAGT
>Contig23582_GA36B|tro|tro9X|Allele_1
AAGT
>Contig23582_GA36B|tro|tro9X|Allele_2
AAGT
>Contig23582_GA36B|gal|gal2X|Allele_1
AAGT
>Contig23582_GA36B|gal|gal2X|Allele_2
AAGT
>Contig23582_GA36B|gal|gal3X|Allele_1
AAGT
>Contig23582_GA36B|gal|gal3X|Allele_2
AAGT
>Contig23582_GA36B|gal|gal7X|Allele_1
AAGT
>Contig23582_GA36B|gal|gal7X|Allele_2
AAGT
>Contig23582_GA36B|gal|gal8X|Allele_1
AAGT
>Contig23582_GA36B|gal|gal8X|Allele_2
AAGT
>Contig23582_GA36B|gal|gal11X|Allele_1
AAAT
>Contig23582_GA36B|gal|gal11X|Allele_2
AAGT
>Contig23582_GA36B|gal|gal24XX|Allele_1
AAGC
>Contig23582_GA36B|gal|gal24XX|Allele_2
GAGT
>Contig23582_GA36B|gal|gal3XX|Allele_1
AAGT
>Contig23582_GA36B|gal|gal3XX|Allele_2
AAGT
>Contig23582_GA36B|gal|gal9X|Allele_1
AAGT
>Contig23582_GA36B|gal|gal9X|Allele_2
AAGT
>Contig23582_GA36B|edu|edu14X|Allele_1
AAGT
>Contig23582_GA36B|edu|edu14X|Allele_2
AAGT
>Contig23582_GA36B|edu|edu37X|Allele_1
AAGT
>Contig23582_GA36B|edu|edu37X|Allele_2
AAGT
>Contig23582_GA36B|edu|edu40X|Allele_1
AAGT
>Contig23582_GA36B|edu|edu40X|Allele_2
AAGT
>Contig23582_GA36B|edu|edu47X|Allele_1
AAGT
>Contig23582_GA36B|edu|edu47X|Allele_2
AAGT
>Contig23582_GA36B|edu|edu24X|Allele_1
AAGT
>Contig23582_GA36B|edu|edu24X|Allele_2
ACGT
>Contig23582_GA36B|edu|edu25XX|Allele_1
AAGT
>Contig23582_GA36B|edu|edu25XX|Allele_2
AAGT
>Contig23582_GA36B|edu|edu28X|Allele_1
AAGT
>Contig23582_GA36B|edu|edu28X|Allele_2
AAGT
>Contig23582_GA36B|edu|edu7X|Allele_1
AAGT
>Contig23582_GA36B|edu|edu7X|Allele_2
AAGT
>Contig23612_GA36D|tro|tro10X|Allele_1
GTGTAG
>Contig23612_GA36D|tro|tro10X|Allele_2
GTGTAG
>Contig23612_GA36D|tro|tro11X|Allele_1
GTGTAG
>Contig23612_GA36D|tro|tro11X|Allele_2
GTGTGG
>Contig23612_GA36D|tro|tro16X|Allele_1
GTGTAG
>Contig23612_GA36D|tro|tro16X|Allele_2
GTGTAG
>Contig23612_GA36D|tro|tro2X|Allele_1
GTGTAG
>Contig23612_GA36D|tro|tro2X|Allele_2
GTGTAG
>Contig23612_GA36D|tro|tro4X|Allele_1
GTGTAG
>Contig23612_GA36D|tro|tro4X|Allele_2
GTGTAG
>Contig23612_GA36D|tro|tro7X|Allele_1
GTGTAG
>Contig23612_GA36D|tro|tro7X|Allele_2
GTGTAG
>Contig23612_GA36D|tro|tro8X|Allele_1
GTGTAG
>Contig23612_GA36D|tro|tro8X|Allele_2
GTGTAG
>Contig23612_GA36D|tro|tro9X|Allele_1
GTGTAG
>Contig23612_GA36D|tro|tro9X|Allele_2
GTGTAG
>Contig23612_GA36D|gal|gal2X|Allele_1
GTGTGG
>Contig23612_GA36D|gal|gal2X|Allele_2
GTGTGG
>Contig23612_GA36D|gal|gal3X|Allele_1
GTATGG
>Contig23612_GA36D|gal|gal3X|Allele_2
GTGTGG
>Contig23612_GA36D|gal|gal7X|Allele_1
GTGTGG
>Contig23612_GA36D|gal|gal7X|Allele_2
GTGTGG
>Contig23612_GA36D|gal|gal8X|Allele_1
GTGTGG
>Contig23612_GA36D|gal|gal8X|Allele_2
GTGTGG
>Contig23612_GA36D|gal|gal11X|Allele_1
GTGTGG
>Contig23612_GA36D|gal|gal11X|Allele_2
GTGTGG
>Contig23612_GA36D|gal|gal24XX|Allele_1
GTGTGG
>Contig23612_GA36D|gal|gal24XX|Allele_2
GTGTGG
>Contig23612_GA36D|gal|gal3XX|Allele_1
GTGTGG
>Contig23612_GA36D|gal|gal3XX|Allele_2
GTGTGG
>Contig23612_GA36D|gal|gal9X|Allele_1
GTGTGG
>Contig23612_GA36D|gal|gal9X|Allele_2
GTGTGG
>Contig23612_GA36D|edu|edu14X|Allele_1
GTATGG
>Contig23612_GA36D|edu|edu14X|Allele_2
GTATGG
>Contig23612_GA36D|edu|edu37X|Allele_1
GTGCAA
>Contig23612_GA36D|edu|edu37X|Allele_2
TTGTGG
>Contig23612_GA36D|edu|edu40X|Allele_1
GTATGG
>Contig23612_GA36D|edu|edu40X|Allele_2
GTGTGG
>Contig23612_GA36D|edu|edu47X|Allele_1
GTGTGG
>Contig23612_GA36D|edu|edu47X|Allele_2
GTGTGG
>Contig23612_GA36D|edu|edu24X|Allele_1
GCGTGG
>Contig23612_GA36D|edu|edu24X|Allele_2
GTGTGG
>Contig23612_GA36D|edu|edu25XX|Allele_1
GTATGG
>Contig23612_GA36D|edu|edu25XX|Allele_2
GTGTGG
>Contig23612_GA36D|edu|edu28X|Allele_1
GTATGG
>Contig23612_GA36D|edu|edu28X|Allele_2
GTGTGG
>Contig23612_GA36D|edu|edu7X|Allele_1
GTATGG
>Contig23612_GA36D|edu|edu7X|Allele_2
GTGTGG
>Contig2388_GA36A|tro|tro10X|Allele_1
GCTGCATTCAGCCGCGGC
>Contig2388_GA36A|tro|tro10X|Allele_2
GTTGCATTCAGCCGCGGC
>Contig2388_GA36A|tro|tro11X|Allele_1
GCTGCATTCAGCCGCGGC
>Contig2388_GA36A|tro|tro11X|Allele_2
GCTGCATTCAGCCGCGGC
>Contig2388_GA36A|tro|tro16X|Allele_1
GCTGCATTCAGCCGCGGC
>Contig2388_GA36A|tro|tro16X|Allele_2
GTTGCATTCAGCTGCGGC
>Contig2388_GA36A|tro|tro2X|Allele_1
GCTGCATTCAGCCGCGGC
>Contig2388_GA36A|tro|tro2X|Allele_2
GCTGCATTCAGCCGCGGC
>Contig2388_GA36A|tro|tro4X|Allele_1
GCTGCATTCAGCCGCGGC
>Contig2388_GA36A|tro|tro4X|Allele_2
GTTGCATTTAGCCGTGGC
>Contig2388_GA36A|tro|tro7X|Allele_1
GCTGCATTCAGCCGCGGC
>Contig2388_GA36A|tro|tro7X|Allele_2
GCTGCATTCAGCCGCGGC
>Contig2388_GA36A|tro|tro8X|Allele_1
GCTGCATTCAGCCGCGGC
>Contig2388_GA36A|tro|tro8X|Allele_2
GTTGCATTCAGCTGCGGC
>Contig2388_GA36A|tro|tro9X|Allele_1
GCTGCATTCAGCCGCGGC
>Contig2388_GA36A|tro|tro9X|Allele_2
GCTGCATTCAGCCGCGGC
>Contig2388_GA36A|gal|gal2X|Allele_1
GTTGCATTCAGCCGCGGC
>Contig2388_GA36A|gal|gal2X|Allele_2
GTTGCATTCAGCTGCGGC
>Contig2388_GA36A|gal|gal3X|Allele_1
GTTGCATTCAGCCGCGGC
>Contig2388_GA36A|gal|gal3X|Allele_2
GTTGCATTCAGCCGCGGC
>Contig2388_GA36A|gal|gal7X|Allele_1
GTTGCATTCAGCCGCGGC
>Contig2388_GA36A|gal|gal7X|Allele_2
GTTGCATTCAGCCGCGGC
>Contig2388_GA36A|gal|gal8X|Allele_1
GCTACATCCAGCCGCGAC
>Contig2388_GA36A|gal|gal8X|Allele_2
GTTGCGTTCCGCCGTGGC
>Contig2388_GA36A|gal|gal11X|Allele_1
GCTACATCCAGCCGCGGC
>Contig2388_GA36A|gal|gal11X|Allele_2
GTTGCGTTCCGCTGTGGC
>Contig2388_GA36A|gal|gal24XX|Allele_1
GTTGCATTCAGCCACGGC
>Contig2388_GA36A|gal|gal24XX|Allele_2
GTTGCATTTAGCCGCGGC
>Contig2388_GA36A|gal|gal3XX|Allele_1
ATTGCATTCAGCCGCGGC
>Contig2388_GA36A|gal|gal3XX|Allele_2
GTTGCATTCAGCTGCGGC
>Contig2388_GA36A|gal|gal9X|Allele_1
GTTGCATTCAGCTGCGGC
>Contig2388_GA36A|gal|gal9X|Allele_2
GTTGCATTCAGCTGCGGC
>Contig2388_GA36A|edu|edu14X|Allele_1
GTTGCAATCAACCGCAGC
>Contig2388_GA36A|edu|edu14X|Allele_2
GTTGCATTCAGCTGCGGC
>Contig2388_GA36A|edu|edu37X|Allele_1
GTCGCATTCAGCCGCGGA
>Contig2388_GA36A|edu|edu37X|Allele_2
GTTGCATTCAGCTGCGGC
>Contig2388_GA36A|edu|edu40X|Allele_1
GTTGCATTCAGCCGCGGC
>Contig2388_GA36A|edu|edu40X|Allele_2
GTTGCATTCAGCTGCGGC
>Contig2388_GA36A|edu|edu47X|Allele_1
GTTGCATTCAGCCGCGGC
>Contig2388_GA36A|edu|edu47X|Allele_2
GTTGTATTCAGCCGCGGC
>Contig2388_GA36A|edu|edu24X|Allele_1
GCTGCATTCAGCCGCGGC
>Contig2388_GA36A|edu|edu24X|Allele_2
GTTGCATTCAGCTGCGGC
>Contig2388_GA36A|edu|edu25XX|Allele_1
GTTGCATTCAGCTGCGGC
>Contig2388_GA36A|edu|edu25XX|Allele_2
GTTGCATTCAGCTGCGGC
>Contig2388_GA36A|edu|edu28X|Allele_1
GTTGCATTCAGCTGCGGC
>Contig2388_GA36A|edu|edu28X|Allele_2
GTTGCATTTAGCTGCGGC
>Contig2388_GA36A|edu|edu7X|Allele_1
GCTACATCCAGCCGCGAC
>Contig2388_GA36A|edu|edu7X|Allele_2
GTTGCGTTCCGGTGTGGC
>Contig23939_GA36C|tro|tro10X|Allele_1
GCTGCTTTCAAG
>Contig23939_GA36C|tro|tro10X|Allele_2
GCTGCTTTCAAG
>Contig23939_GA36C|tro|tro11X|Allele_1
GCTGCTTTCAAG
>Contig23939_GA36C|tro|tro11X|Allele_2
GCTGCTTTCAAG
>Contig23939_GA36C|tro|tro16X|Allele_1
GCTGCTTTCAAG
>Contig23939_GA36C|tro|tro16X|Allele_2
GCTGCTTTCAAG
>Contig23939_GA36C|tro|tro2X|Allele_1
GCTGCTTTCAAG
>Contig23939_GA36C|tro|tro2X|Allele_2
GCTGCTTTCAAG
>Contig23939_GA36C|tro|tro4X|Allele_1
GCTGCTTTCAAG
>Contig23939_GA36C|tro|tro4X|Allele_2
GCTGCTTTCAAG
>Contig23939_GA36C|tro|tro7X|Allele_1
GCTGCTTTCAAG
>Contig23939_GA36C|tro|tro7X|Allele_2
GCTGCTTTCAAG
>Contig23939_GA36C|tro|tro8X|Allele_1
GCTGCTTTCAAG
>Contig23939_GA36C|tro|tro8X|Allele_2
GCTGCTTTCAAG
>Contig23939_GA36C|tro|tro9X|Allele_1
GCTGCTTTCAAG
>Contig23939_GA36C|tro|tro9X|Allele_2
GCTGCTTTCAAG
>Contig23939_GA36C|gal|gal2X|Allele_1
GCTGCTTTCAAG
>Contig23939_GA36C|gal|gal2X|Allele_2
GCTGCTTTCAAG
>Contig23939_GA36C|gal|gal3X|Allele_1
GCTGCTTTCAAG
>Contig23939_GA36C|gal|gal3X|Allele_2
GCTGCTTTCAAG
>Contig23939_GA36C|gal|gal7X|Allele_1
GCTGCTTCCAAG
>Contig23939_GA36C|gal|gal7X|Allele_2
GCTGCTTTCAAG
>Contig23939_GA36C|gal|gal8X|Allele_1
GCTACCCTCAAG
>Contig23939_GA36C|gal|gal8X|Allele_2
GCTGCTTTCAAG
>Contig23939_GA36C|gal|gal11X|Allele_1
GCTGCTTTCAAG
>Contig23939_GA36C|gal|gal11X|Allele_2
GCTGCTTTCGAG
>Contig23939_GA36C|gal|gal24XX|Allele_1
GCTGCTTTCAAG
>Contig23939_GA36C|gal|gal24XX|Allele_2
GCTGCTTTCAAG
>Contig23939_GA36C|gal|gal3XX|Allele_1
GCTGCTTTCAAG
>Contig23939_GA36C|gal|gal3XX|Allele_2
GCTGCTTTCGAG
>Contig23939_GA36C|gal|gal9X|Allele_1
GCTGCTTTCAAG
>Contig23939_GA36C|gal|gal9X|Allele_2
GCTGCTTTCAAG
>Contig23939_GA36C|edu|edu14X|Allele_1
GCTGCTTTCAAG
>Contig23939_GA36C|edu|edu14X|Allele_2
GCTGCTTTCAAG
>Contig23939_GA36C|edu|edu37X|Allele_1
GCTGCTTTCAAG
>Contig23939_GA36C|edu|edu37X|Allele_2
GCTGCTTTTAAG
>Contig23939_GA36C|edu|edu40X|Allele_1
GCTGCTTTCAAG
>Contig23939_GA36C|edu|edu40X|Allele_2
GCTGCTTTCAAG
>Contig23939_GA36C|edu|edu47X|Allele_1
GCTGCTTTCAAG
>Contig23939_GA36C|edu|edu47X|Allele_2
GCTGCTTTCGAG
>Contig23939_GA36C|edu|edu24X|Allele_1
GCTGCTTTCAAG
>Contig23939_GA36C|edu|edu24X|Allele_2
GCTGCTTTCAAG
>Contig23939_GA36C|edu|edu25XX|Allele_1
ACTGCTTTCAAA
>Contig23939_GA36C|edu|edu25XX|Allele_2
GCTGCTTTCAGG
>Contig23939_GA36C|edu|edu28X|Allele_1
GCTGCTTTCAAG
>Contig23939_GA36C|edu|edu28X|Allele_2
GCTGTTTTCAAG
>Contig23939_GA36C|edu|edu7X|Allele_1
GACGCTTTCAAG
>Contig23939_GA36C|edu|edu7X|Allele_2
GCTGCTTTCAAG
>Contig2397_GA36A|tro|tro10X|Allele_1
GTTATCAGATTTTGC
>Contig2397_GA36A|tro|tro10X|Allele_2
GTTATCAGATTTTGC
>Contig2397_GA36A|tro|tro11X|Allele_1
GTTATCAGATTTTGC
>Contig2397_GA36A|tro|tro11X|Allele_2
GTTATCAGATTTTGC
>Contig2397_GA36A|tro|tro16X|Allele_1
GTTATCAGATTTTGC
>Contig2397_GA36A|tro|tro16X|Allele_2
GTTATCAGATTTTGC
>Contig2397_GA36A|tro|tro2X|Allele_1
GTTATCAGATTTTGC
>Contig2397_GA36A|tro|tro2X|Allele_2
GTTATCAGATTTTGC
>Contig2397_GA36A|tro|tro4X|Allele_1
GTTATCAGATTTTGC
>Contig2397_GA36A|tro|tro4X|Allele_2
GTTATCAGATTTTGC
>Contig2397_GA36A|tro|tro7X|Allele_1
GTTATCAGATTTTGC
>Contig2397_GA36A|tro|tro7X|Allele_2
GTTATCAGATTTTGC
>Contig2397_GA36A|tro|tro8X|Allele_1
GTTATCAGATTTTGC
>Contig2397_GA36A|tro|tro8X|Allele_2
GTTATCAGATTTTGC
>Contig2397_GA36A|tro|tro9X|Allele_1
GTTATCAGATTTTGC
>Contig2397_GA36A|tro|tro9X|Allele_2
GTTATCAGATTTTGC
>Contig2397_GA36A|gal|gal2X|Allele_1
GTCACCAAATTTTGC
>Contig2397_GA36A|gal|gal2X|Allele_2
GTCACTAAATTTTGC
>Contig2397_GA36A|gal|gal3X|Allele_1
GTCACCAAATTTTGC
>Contig2397_GA36A|gal|gal3X|Allele_2
GTCACTGAATTTTGC
>Contig2397_GA36A|gal|gal7X|Allele_1
GTCACCAAATTTTGC
>Contig2397_GA36A|gal|gal7X|Allele_2
GTCGCTAAATTTTGC
>Contig2397_GA36A|gal|gal8X|Allele_1
GTCACCAAATTTTGC
>Contig2397_GA36A|gal|gal8X|Allele_2
GTCACTAAATTTTGC
>Contig2397_GA36A|gal|gal11X|Allele_1
GTCACTAAATTTTAA
>Contig2397_GA36A|gal|gal11X|Allele_2
GTCACTAAATTTTGC
>Contig2397_GA36A|gal|gal24XX|Allele_1
GTCACCAAATTCTGC
>Contig2397_GA36A|gal|gal24XX|Allele_2
TTTACTAGGTTTTGC
>Contig2397_GA36A|gal|gal3XX|Allele_1
GACACCAAATTTTGC
>Contig2397_GA36A|gal|gal3XX|Allele_2
GTCACTAAATTTTGC
>Contig2397_GA36A|gal|gal9X|Allele_1
GTCACCAAATTTTGC
>Contig2397_GA36A|gal|gal9X|Allele_2
GTCACTAAATTTTGC
>Contig2397_GA36A|edu|edu14X|Allele_1
GTCACTAAATTTTGC
>Contig2397_GA36A|edu|edu14X|Allele_2
GTCACTAAATTTTGC
>Contig2397_GA36A|edu|edu37X|Allele_1
GTCACTAAATTTCGC
>Contig2397_GA36A|edu|edu37X|Allele_2
GTCACTAAATTTTGC
>Contig2397_GA36A|edu|edu40X|Allele_1
GTCACTAAATTTTGC
>Contig2397_GA36A|edu|edu40X|Allele_2
GTCACTAAATTTTGC
>Contig2397_GA36A|edu|edu47X|Allele_1
GTCACTAAATTTTGC
>Contig2397_GA36A|edu|edu47X|Allele_2
GTCACTAAATTTTGC
>Contig2397_GA36A|edu|edu24X|Allele_1
GTCACTAAACTTTGC
>Contig2397_GA36A|edu|edu24X|Allele_2
GTCACTAAATTTTGC
>Contig2397_GA36A|edu|edu25XX|Allele_1
GTCACTAAATCTTAC
>Contig2397_GA36A|edu|edu25XX|Allele_2
GTCACTAAATTTTGC
>Contig2397_GA36A|edu|edu28X|Allele_1
GTCACTAAACTTTAC
>Contig2397_GA36A|edu|edu28X|Allele_2
GTCACTAAATTTTGC
>Contig2397_GA36A|edu|edu7X|Allele_1
GTCACTAAATTTTGC
>Contig2397_GA36A|edu|edu7X|Allele_2
GTCATTAAATTTTGC
>Contig24130_GA36B|tro|tro10X|Allele_1
CGGTAAACCTTAGC
>Contig24130_GA36B|tro|tro10X|Allele_2
CGGTGGACCTTAGT
>Contig24130_GA36B|tro|tro11X|Allele_1
CGGTAAACCTTAGC
>Contig24130_GA36B|tro|tro11X|Allele_2
CGGTAAACCTTAGT
>Contig24130_GA36B|tro|tro16X|Allele_1
CGGTAAACCTTAGC
>Contig24130_GA36B|tro|tro16X|Allele_2
CGGTGGACCTTAGT
>Contig24130_GA36B|tro|tro2X|Allele_1
CGGTAAACCTTAGC
>Contig24130_GA36B|tro|tro2X|Allele_2
CGGTGGACCTTAGT
>Contig24130_GA36B|tro|tro4X|Allele_1
CGGTAAACCTTAGT
>Contig24130_GA36B|tro|tro4X|Allele_2
CGGTGGACCTTAGT
>Contig24130_GA36B|tro|tro7X|Allele_1
CGGTAAACCTTAGC
>Contig24130_GA36B|tro|tro7X|Allele_2
CGGTAAACCTTAGC
>Contig24130_GA36B|tro|tro8X|Allele_1
CGGTAAACCTTAGC
>Contig24130_GA36B|tro|tro8X|Allele_2
CGGTAAACCTTAGT
>Contig24130_GA36B|tro|tro9X|Allele_1
CGGTAAACCTTAGC
>Contig24130_GA36B|tro|tro9X|Allele_2
CGGTAAACCTTAGC
>Contig24130_GA36B|gal|gal2X|Allele_1
CAGTGAACCTTAGC
>Contig24130_GA36B|gal|gal2X|Allele_2
CGGTGGACCTTAGC
>Contig24130_GA36B|gal|gal3X|Allele_1
CAGTGAACCTTAGC
>Contig24130_GA36B|gal|gal3X|Allele_2
CGGTGGATCTTAGC
>Contig24130_GA36B|gal|gal7X|Allele_1
CAGTGAACCTTAGC
>Contig24130_GA36B|gal|gal7X|Allele_2
CGGTGGACCTTAGT
>Contig24130_GA36B|gal|gal8X|Allele_1
CAGTGAACCTTAGC
>Contig24130_GA36B|gal|gal8X|Allele_2
CAGTGAACCTTAGC
>Contig24130_GA36B|gal|gal11X|Allele_1
CGGTAGACCTTAGC
>Contig24130_GA36B|gal|gal11X|Allele_2
CGGTGGACCTTAGC
>Contig24130_GA36B|gal|gal24XX|Allele_1
CGGTGGACATTAGT
>Contig24130_GA36B|gal|gal24XX|Allele_2
CGGTGGACCTTAGT
>Contig24130_GA36B|gal|gal3XX|Allele_1
CAGTGAACCTTACC
>Contig24130_GA36B|gal|gal3XX|Allele_2
CGGTGGACCTTAGC
>Contig24130_GA36B|gal|gal9X|Allele_1
CAGTGAACCTTAGC
>Contig24130_GA36B|gal|gal9X|Allele_2
CGGTGGATCTTAGT
>Contig24130_GA36B|edu|edu14X|Allele_1
CGGTGGACCTTAGT
>Contig24130_GA36B|edu|edu14X|Allele_2
CGGTGGACCTTAGT
>Contig24130_GA36B|edu|edu37X|Allele_1
CGGTGGACCTTAGT
>Contig24130_GA36B|edu|edu37X|Allele_2
CGGTGGACCTTAGT
>Contig24130_GA36B|edu|edu40X|Allele_1
CGGTGGACCTTAGT
>Contig24130_GA36B|edu|edu40X|Allele_2
CGGTGGACCTTAGT
>Contig24130_GA36B|edu|edu47X|Allele_1
CGGTGGACCCTAGT
>Contig24130_GA36B|edu|edu47X|Allele_2
CGGTGGTCCTTAGT
>Contig24130_GA36B|edu|edu24X|Allele_1
CGGTGGACCTTAGT
>Contig24130_GA36B|edu|edu24X|Allele_2
CGGTGGACCTTAGT
>Contig24130_GA36B|edu|edu25XX|Allele_1
CGGTGGACCTTAGT
>Contig24130_GA36B|edu|edu25XX|Allele_2
CGGTGGACCTTAGT
>Contig24130_GA36B|edu|edu28X|Allele_1
CGACGGACCTTAGT
>Contig24130_GA36B|edu|edu28X|Allele_2
TGGTGGTCCTTGGT
>Contig24130_GA36B|edu|edu7X|Allele_1
CGGTGAACCTCAGT
>Contig24130_GA36B|edu|edu7X|Allele_2
CGGTGGACCTTAGT
>Contig24427_GA36B|tro|tro10X|Allele_1
CGATTCA
>Contig24427_GA36B|tro|tro10X|Allele_2
CGATTCA
>Contig24427_GA36B|tro|tro11X|Allele_1
CGACTCA
>Contig24427_GA36B|tro|tro11X|Allele_2
CGATTCA
>Contig24427_GA36B|tro|tro16X|Allele_1
CGACTCA
>Contig24427_GA36B|tro|tro16X|Allele_2
CGATTCA
>Contig24427_GA36B|tro|tro2X|Allele_1
CGACTCA
>Contig24427_GA36B|tro|tro2X|Allele_2
CGATTTA
>Contig24427_GA36B|tro|tro4X|Allele_1
CGACTCA
>Contig24427_GA36B|tro|tro4X|Allele_2
CGATTCA
>Contig24427_GA36B|tro|tro7X|Allele_1
CGATTCA
>Contig24427_GA36B|tro|tro7X|Allele_2
CGATTCA
>Contig24427_GA36B|tro|tro8X|Allele_1
CGACTCA
>Contig24427_GA36B|tro|tro8X|Allele_2
CGATTTA
>Contig24427_GA36B|tro|tro9X|Allele_1
CGACTCA
>Contig24427_GA36B|tro|tro9X|Allele_2
CGATTTA
>Contig24427_GA36B|gal|gal2X|Allele_1
CGTTCTA
>Contig24427_GA36B|gal|gal2X|Allele_2
CGTTTTA
>Contig24427_GA36B|gal|gal3X|Allele_1
CGTCTTA
>Contig24427_GA36B|gal|gal3X|Allele_2
CGTTTTG
>Contig24427_GA36B|gal|gal7X|Allele_1
CGTTTTA
>Contig24427_GA36B|gal|gal7X|Allele_2
CGTTTTA
>Contig24427_GA36B|gal|gal8X|Allele_1
CGTTTTA
>Contig24427_GA36B|gal|gal8X|Allele_2
CGTTTTA
>Contig24427_GA36B|gal|gal11X|Allele_1
CGTTCTA
>Contig24427_GA36B|gal|gal11X|Allele_2
CGTTTTA
>Contig24427_GA36B|gal|gal24XX|Allele_1
CGTTCTA
>Contig24427_GA36B|gal|gal24XX|Allele_2
CGTTTTA
>Contig24427_GA36B|gal|gal3XX|Allele_1
CGTCCTA
>Contig24427_GA36B|gal|gal3XX|Allele_2
CGTTTTG
>Contig24427_GA36B|gal|gal9X|Allele_1
CGTCTTA
>Contig24427_GA36B|gal|gal9X|Allele_2
CGTTTTA
>Contig24427_GA36B|edu|edu14X|Allele_1
CGTTTTA
>Contig24427_GA36B|edu|edu14X|Allele_2
CGTTTTA
>Contig24427_GA36B|edu|edu37X|Allele_1
CGTTTTA
>Contig24427_GA36B|edu|edu37X|Allele_2
TGTTTTA
>Contig24427_GA36B|edu|edu40X|Allele_1
CGTTTTA
>Contig24427_GA36B|edu|edu40X|Allele_2
CGTTTTA
>Contig24427_GA36B|edu|edu47X|Allele_1
CGTTCTA
>Contig24427_GA36B|edu|edu47X|Allele_2
TGTTTTA
>Contig24427_GA36B|edu|edu24X|Allele_1
CGTTTTA
>Contig24427_GA36B|edu|edu24X|Allele_2
TGTTTTA
>Contig24427_GA36B|edu|edu25XX|Allele_1
CATTTTA
>Contig24427_GA36B|edu|edu25XX|Allele_2
TGTTTTA
>Contig24427_GA36B|edu|edu28X|Allele_1
CGACTCA
>Contig24427_GA36B|edu|edu28X|Allele_2
CGTTTTA
>Contig24427_GA36B|edu|edu7X|Allele_1
CGATCTA
>Contig24427_GA36B|edu|edu7X|Allele_2
CGTTTTG
>Contig25236_GA36A|tro|tro10X|Allele_1
CGGC
>Contig25236_GA36A|tro|tro10X|Allele_2
CGGC
>Contig25236_GA36A|tro|tro11X|Allele_1
CGGC
>Contig25236_GA36A|tro|tro11X|Allele_2
CGGC
>Contig25236_GA36A|tro|tro16X|Allele_1
CGGC
>Contig25236_GA36A|tro|tro16X|Allele_2
CGGC
>Contig25236_GA36A|tro|tro2X|Allele_1
CGGC
>Contig25236_GA36A|tro|tro2X|Allele_2
CGGC
>Contig25236_GA36A|tro|tro4X|Allele_1
CGGC
>Contig25236_GA36A|tro|tro4X|Allele_2
CGGC
>Contig25236_GA36A|tro|tro7X|Allele_1
CGGC
>Contig25236_GA36A|tro|tro7X|Allele_2
CGGC
>Contig25236_GA36A|tro|tro8X|Allele_1
CGGC
>Contig25236_GA36A|tro|tro8X|Allele_2
CGGC
>Contig25236_GA36A|tro|tro9X|Allele_1
CGGC
>Contig25236_GA36A|tro|tro9X|Allele_2
CGGC
>Contig25236_GA36A|gal|gal2X|Allele_1
CGGC
>Contig25236_GA36A|gal|gal2X|Allele_2
CGGC
>Contig25236_GA36A|gal|gal3X|Allele_1
CGGC
>Contig25236_GA36A|gal|gal3X|Allele_2
CGGC
>Contig25236_GA36A|gal|gal7X|Allele_1
CGGC
>Contig25236_GA36A|gal|gal7X|Allele_2
CGGC
>Contig25236_GA36A|gal|gal8X|Allele_1
CGGC
>Contig25236_GA36A|gal|gal8X|Allele_2
CGGC
>Contig25236_GA36A|gal|gal11X|Allele_1
CGGC
>Contig25236_GA36A|gal|gal11X|Allele_2
CGGT
>Contig25236_GA36A|gal|gal24XX|Allele_1
CGGC
>Contig25236_GA36A|gal|gal24XX|Allele_2
CGGC
>Contig25236_GA36A|gal|gal3XX|Allele_1
CAGC
>Contig25236_GA36A|gal|gal3XX|Allele_2
CGGC
>Contig25236_GA36A|gal|gal9X|Allele_1
CGGC
>Contig25236_GA36A|gal|gal9X|Allele_2
TGGT
>Contig25236_GA36A|edu|edu14X|Allele_1
CGGC
>Contig25236_GA36A|edu|edu14X|Allele_2
CGGC
>Contig25236_GA36A|edu|edu37X|Allele_1
CGGC
>Contig25236_GA36A|edu|edu37X|Allele_2
CGGC
>Contig25236_GA36A|edu|edu40X|Allele_1
CGAC
>Contig25236_GA36A|edu|edu40X|Allele_2
CGGC
>Contig25236_GA36A|edu|edu47X|Allele_1
CGGC
>Contig25236_GA36A|edu|edu47X|Allele_2
CGGC
>Contig25236_GA36A|edu|edu24X|Allele_1
CGGC
>Contig25236_GA36A|edu|edu24X|Allele_2
CGGC
>Contig25236_GA36A|edu|edu25XX|Allele_1
CGGC
>Contig25236_GA36A|edu|edu25XX|Allele_2
CGGC
>Contig25236_GA36A|edu|edu28X|Allele_1
CGGC
>Contig25236_GA36A|edu|edu28X|Allele_2
CGGC
>Contig25236_GA36A|edu|edu7X|Allele_1
CGGC
>Contig25236_GA36A|edu|edu7X|Allele_2
CGGC
>Contig25455_GA36D|tro|tro10X|Allele_1
CTAATCGCG
>Contig25455_GA36D|tro|tro10X|Allele_2
CTGATCGCG
>Contig25455_GA36D|tro|tro11X|Allele_1
CTAATCGCG
>Contig25455_GA36D|tro|tro11X|Allele_2
TTGATCGCG
>Contig25455_GA36D|tro|tro16X|Allele_1
CTGATCGCG
>Contig25455_GA36D|tro|tro16X|Allele_2
CTGATCGCG
>Contig25455_GA36D|tro|tro2X|Allele_1
CTAATCGCG
>Contig25455_GA36D|tro|tro2X|Allele_2
CTGATCGCG
>Contig25455_GA36D|tro|tro4X|Allele_1
CTAATCGCG
>Contig25455_GA36D|tro|tro4X|Allele_2
CTAATCGCG
>Contig25455_GA36D|tro|tro7X|Allele_1
CTAATCGCG
>Contig25455_GA36D|tro|tro7X|Allele_2
TTAATCGCG
>Contig25455_GA36D|tro|tro8X|Allele_1
CTAATCGCG
>Contig25455_GA36D|tro|tro8X|Allele_2
CTAATCGCG
>Contig25455_GA36D|tro|tro9X|Allele_1
CTAATCGCG
>Contig25455_GA36D|tro|tro9X|Allele_2
TTAATCGCG
>Contig25455_GA36D|gal|gal2X|Allele_1
CTAATCGCG
>Contig25455_GA36D|gal|gal2X|Allele_2
CTAATCGCG
>Contig25455_GA36D|gal|gal3X|Allele_1
CTAATCGCG
>Contig25455_GA36D|gal|gal3X|Allele_2
CTAATCGCG
>Contig25455_GA36D|gal|gal7X|Allele_1
CCAATCGCG
>Contig25455_GA36D|gal|gal7X|Allele_2
CTAATCGCG
>Contig25455_GA36D|gal|gal8X|Allele_1
CTAATCGCG
>Contig25455_GA36D|gal|gal8X|Allele_2
CTAATCGCG
>Contig25455_GA36D|gal|gal11X|Allele_1
CTAATCGCG
>Contig25455_GA36D|gal|gal11X|Allele_2
CTAATCGCG
>Contig25455_GA36D|gal|gal24XX|Allele_1
CTAATCGCG
>Contig25455_GA36D|gal|gal24XX|Allele_2
CTAATCGCG
>Contig25455_GA36D|gal|gal3XX|Allele_1
CTAATCGCG
>Contig25455_GA36D|gal|gal3XX|Allele_2
TTAATCGCG
>Contig25455_GA36D|gal|gal9X|Allele_1
CTAATCGCG
>Contig25455_GA36D|gal|gal9X|Allele_2
CTAATCGCG
>Contig25455_GA36D|edu|edu14X|Allele_1
CTAATCGCG
>Contig25455_GA36D|edu|edu14X|Allele_2
TTAATTGTG
>Contig25455_GA36D|edu|edu37X|Allele_1
CTAATCGCG
>Contig25455_GA36D|edu|edu37X|Allele_2
CTAATCGCG
>Contig25455_GA36D|edu|edu40X|Allele_1
CTAATCACG
>Contig25455_GA36D|edu|edu40X|Allele_2
TTAATCGCG
>Contig25455_GA36D|edu|edu47X|Allele_1
TTAATCGCG
>Contig25455_GA36D|edu|edu47X|Allele_2
TTAATCGTG
>Contig25455_GA36D|edu|edu24X|Allele_1
CTAATCGCG
>Contig25455_GA36D|edu|edu24X|Allele_2
TTGATCGCG
>Contig25455_GA36D|edu|edu25XX|Allele_1
CTAATCGCG
>Contig25455_GA36D|edu|edu25XX|Allele_2
TTAGTCGCG
>Contig25455_GA36D|edu|edu28X|Allele_1
CTAATCGCG
>Contig25455_GA36D|edu|edu28X|Allele_2
TTAATCGTG
>Contig25455_GA36D|edu|edu7X|Allele_1
TTAAGCGCA
>Contig25455_GA36D|edu|edu7X|Allele_2
TTAATCGCG
>Contig25563_GA36H|tro|tro10X|Allele_1
TTTGCGAAAACTCATTCTTC
>Contig25563_GA36H|tro|tro10X|Allele_2
TTTGCGAAAATTCGTTCTTC
>Contig25563_GA36H|tro|tro11X|Allele_1
TACACGAAAATCCGTTCTTC
>Contig25563_GA36H|tro|tro11X|Allele_2
TTTGTGGACATTCGTTCTTT
>Contig25563_GA36H|tro|tro16X|Allele_1
TTTGCGAAAACTCATTCTTC
>Contig25563_GA36H|tro|tro16X|Allele_2
TTTGCGAAAATTCGTTCTTC
>Contig25563_GA36H|tro|tro2X|Allele_1
TTTGCGAAAACTCATTCTTC
>Contig25563_GA36H|tro|tro2X|Allele_2
TTTGCGGAAATTCGTTCTTC
>Contig25563_GA36H|tro|tro4X|Allele_1
TTCGCGAAAACTCATACTTC
>Contig25563_GA36H|tro|tro4X|Allele_2
TTTGCGAAAATTCGTTCTTC
>Contig25563_GA36H|tro|tro7X|Allele_1
TTCGCGAAAACTCATACTTC
>Contig25563_GA36H|tro|tro7X|Allele_2
TTTGCGAAAATTCGTTCTTC
>Contig25563_GA36H|tro|tro8X|Allele_1
TTCGCGAAAACTCATACTTC
>Contig25563_GA36H|tro|tro8X|Allele_2
TTTGCGAAAATTCGTTCTTC
>Contig25563_GA36H|tro|tro9X|Allele_1
TTTGCGAAAACTCATTCTTC
>Contig25563_GA36H|tro|tro9X|Allele_2
TTTGCGAAAACTCATTCTTC
>Contig25563_GA36H|gal|gal2X|Allele_1
TTCACAGACATCCGTTCTTC
>Contig25563_GA36H|gal|gal2X|Allele_2
TTCACGGTCATCCGTTCTTT
>Contig25563_GA36H|gal|gal3X|Allele_1
CTCGCGGACATCCGTTCTTC
>Contig25563_GA36H|gal|gal3X|Allele_2
TTCGCGGACATCCGTTCTTC
>Contig25563_GA36H|gal|gal7X|Allele_1
TTCACAGACATCCGTTCTTC
>Contig25563_GA36H|gal|gal7X|Allele_2
TTCGCGGTCATCCGTTCTTT
>Contig25563_GA36H|gal|gal8X|Allele_1
TTCACAGACATCCATACTTC
>Contig25563_GA36H|gal|gal8X|Allele_2
TTCACGGACCTTCGTTCTTC
>Contig25563_GA36H|gal|gal11X|Allele_1
TTCACAGACATCCGCTCTTC
>Contig25563_GA36H|gal|gal11X|Allele_2
TTCACGGTCATCCGTTTTTC
>Contig25563_GA36H|gal|gal24XX|Allele_1
TACACGAACATCCGTTCTTT
>Contig25563_GA36H|gal|gal24XX|Allele_2
TTCACGGACATCCGTTCTTT
>Contig25563_GA36H|gal|gal3XX|Allele_1
TTCACAGACATCCGTTCTTC
>Contig25563_GA36H|gal|gal3XX|Allele_2
TTCGCAGACATCCGTTCTTC
>Contig25563_GA36H|gal|gal9X|Allele_1
TACACGGACATCCGTTCTTC
>Contig25563_GA36H|gal|gal9X|Allele_2
TTTGTGGACATCCGTTCTTT
>Contig25563_GA36H|edu|edu14X|Allele_1
TTCACGGTCATCCGTTCTTC
>Contig25563_GA36H|edu|edu14X|Allele_2
TTCGTGGTCATTCGTTCTTT
>Contig25563_GA36H|edu|edu37X|Allele_1
TTCACGGACATCCGTTCTTC
>Contig25563_GA36H|edu|edu37X|Allele_2
TTCATGGACATCCGTTCTTT
>Contig25563_GA36H|edu|edu40X|Allele_1
TTCACGGACATCCGTTCTTC
>Contig25563_GA36H|edu|edu40X|Allele_2
TTCACGGTCATTCGTTCTTC
>Contig25563_GA36H|edu|edu47X|Allele_1
TTCACGAAAACCCATTCTCC
>Contig25563_GA36H|edu|edu47X|Allele_2
TTCGCGGTCATTTGTTCTTC
>Contig25563_GA36H|edu|edu24X|Allele_1
TTCACAGACATCCGTTCTTC
>Contig25563_GA36H|edu|edu24X|Allele_2
TTCGTGGACATCCGTTCTTC
>Contig25563_GA36H|edu|edu25XX|Allele_1
TTCACGGACATCCGTTCTTC
>Contig25563_GA36H|edu|edu25XX|Allele_2
TTCGCGGTCATCCGTTCTTT
>Contig25563_GA36H|edu|edu28X|Allele_1
TTCACGGACATCCGTTCATC
>Contig25563_GA36H|edu|edu28X|Allele_2
TTTATGGTCATCCGTTCTTT
>Contig25563_GA36H|edu|edu7X|Allele_1
TTCACGGACATCCGTTCTTT
>Contig25563_GA36H|edu|edu7X|Allele_2
TTTACGGACATCCGTTCTTT
>Contig25666_GA36D|tro|tro10X|Allele_1
GACCACCGGGTATTCAGTGGATGTGG
>Contig25666_GA36D|tro|tro10X|Allele_2
GACCACCGGGTATTCAGTGGATGTGG
>Contig25666_GA36D|tro|tro11X|Allele_1
GACCACCGGGTATTCAGTGGATGTGG
>Contig25666_GA36D|tro|tro11X|Allele_2
GACCACCGGGTATTCAGTGGATGTGG
>Contig25666_GA36D|tro|tro16X|Allele_1
GACCACCGGGTATTCAGTGGATGTGG
>Contig25666_GA36D|tro|tro16X|Allele_2
GACCACTGGGTATTCAGTGGATGTGG
>Contig25666_GA36D|tro|tro2X|Allele_1
GACCACCGGGTATTCAGTGGATGTGG
>Contig25666_GA36D|tro|tro2X|Allele_2
GACCACCGGGTATTCAGTGGATGTGG
>Contig25666_GA36D|tro|tro4X|Allele_1
GACCACCGGGTATTCAGTGGATGTGG
>Contig25666_GA36D|tro|tro4X|Allele_2
GACCACCGGGTATTCAGTGGATGTGG
>Contig25666_GA36D|tro|tro7X|Allele_1
GACCACCGGGTACCCAGTGGATATGG
>Contig25666_GA36D|tro|tro7X|Allele_2
GACCACCGGGTCTTCAGTGGATGTGG
>Contig25666_GA36D|tro|tro8X|Allele_1
GACCACCGGGTATTCAGTGGATGTGG
>Contig25666_GA36D|tro|tro8X|Allele_2
GACCACCGGGTATTCAGTGGATGTGG
>Contig25666_GA36D|tro|tro9X|Allele_1
GACCACCGGGTATTCAGTGGATGTGG
>Contig25666_GA36D|tro|tro9X|Allele_2
GACCACTGGGTATTCAGTGGATGTGG
>Contig25666_GA36D|gal|gal2X|Allele_1
GACAACTAGTTATCCAGCGGATGTGG
>Contig25666_GA36D|gal|gal2X|Allele_2
GACAACTAGTTATTTAGTGGATGTGG
>Contig25666_GA36D|gal|gal3X|Allele_1
GACAACTAGTTATCTAGCGGATGTGG
>Contig25666_GA36D|gal|gal3X|Allele_2
GTCAACTAGTTATCTAGCGGATGTGG
>Contig25666_GA36D|gal|gal7X|Allele_1
GACAACCAGGCATCCAGCGGATGTGG
>Contig25666_GA36D|gal|gal7X|Allele_2
GTTCACTGGTTATTTAGTGGATGTGG
>Contig25666_GA36D|gal|gal8X|Allele_1
GACAACTAGTTATCCAGCGGATGTGG
>Contig25666_GA36D|gal|gal8X|Allele_2
GACAACTAGTTATTTAGTGGATGTGG
>Contig25666_GA36D|gal|gal11X|Allele_1
GACAACCAGGTACCCAGTAGATGTAG
>Contig25666_GA36D|gal|gal11X|Allele_2
GACCACTGGTTCTTCAGTGGATGTGG
>Contig25666_GA36D|gal|gal24XX|Allele_1
GACAACCAGGTATCCAGCGGATGTGG
>Contig25666_GA36D|gal|gal24XX|Allele_2
GTCCACTGGTTATTTAGTGGATGTGG
>Contig25666_GA36D|gal|gal3XX|Allele_1
GACCACCGGGTACCCAGTAGATGTAG
>Contig25666_GA36D|gal|gal3XX|Allele_2
GACCACCGGGTCTTCAGTGGATGTGG
>Contig25666_GA36D|gal|gal9X|Allele_1
GACAACCAGGTACCCAACGGATGTGA
>Contig25666_GA36D|gal|gal9X|Allele_2
GTCCACTGGTTCTCTAGTGGATGTGG
>Contig25666_GA36D|edu|edu14X|Allele_1
GACCACCGGGTACCCAGTGGAGGTGG
>Contig25666_GA36D|edu|edu14X|Allele_2
GACCACCGGGTCTTCGGTGGATGTGG
>Contig25666_GA36D|edu|edu37X|Allele_1
GACCACCGGGTACCCAGTGAATGTGG
>Contig25666_GA36D|edu|edu37X|Allele_2
GACCACCGGGTCTTCAGTGGGTGTGG
>Contig25666_GA36D|edu|edu40X|Allele_1
GACCACCGGGCATTCAGTGGATGGGG
>Contig25666_GA36D|edu|edu40X|Allele_2
GACCACCGGGTATTCAGTGGATGTGG
>Contig25666_GA36D|edu|edu47X|Allele_1
GACAACCAGGTACCCAGTGGATAGGG
>Contig25666_GA36D|edu|edu47X|Allele_2
GACCACTGTTTCTTCAGTGGATGTGG
>Contig25666_GA36D|edu|edu24X|Allele_1
GACCACCGGGTACCCAGTGGATGTGG
>Contig25666_GA36D|edu|edu24X|Allele_2
GACCACCGGGTCTTCAGTGGGTGTGG
>Contig25666_GA36D|edu|edu25XX|Allele_1
GACCACCGGGTACCCAGTGGATGGGG
>Contig25666_GA36D|edu|edu25XX|Allele_2
GACCGTCGTGTCTTCAGTGGATGGGG
>Contig25666_GA36D|edu|edu28X|Allele_1
AACCACCGGGTATTCAGTGGATGTGG
>Contig25666_GA36D|edu|edu28X|Allele_2
GACCACCGGGTATTTAGTGGGTGTGG
>Contig25666_GA36D|edu|edu7X|Allele_1
GACCACCGGGTCCCCAGTGGATGTGG
>Contig25666_GA36D|edu|edu7X|Allele_2
GACCACCGGGTCCCCAGTGGATGTGG
>Contig25669_GA36B|tro|tro10X|Allele_1
GG
>Contig25669_GA36B|tro|tro10X|Allele_2
GG
>Contig25669_GA36B|tro|tro11X|Allele_1
GG
>Contig25669_GA36B|tro|tro11X|Allele_2
GG
>Contig25669_GA36B|tro|tro16X|Allele_1
GG
>Contig25669_GA36B|tro|tro16X|Allele_2
GG
>Contig25669_GA36B|tro|tro2X|Allele_1
GA
>Contig25669_GA36B|tro|tro2X|Allele_2
GG
>Contig25669_GA36B|tro|tro4X|Allele_1
GG
>Contig25669_GA36B|tro|tro4X|Allele_2
GG
>Contig25669_GA36B|tro|tro7X|Allele_1
GG
>Contig25669_GA36B|tro|tro7X|Allele_2
GG
>Contig25669_GA36B|tro|tro8X|Allele_1
GG
>Contig25669_GA36B|tro|tro8X|Allele_2
GG
>Contig25669_GA36B|tro|tro9X|Allele_1
GG
>Contig25669_GA36B|tro|tro9X|Allele_2
GG
>Contig25669_GA36B|gal|gal2X|Allele_1
GG
>Contig25669_GA36B|gal|gal2X|Allele_2
GG
>Contig25669_GA36B|gal|gal3X|Allele_1
GG
>Contig25669_GA36B|gal|gal3X|Allele_2
GG
>Contig25669_GA36B|gal|gal7X|Allele_1
GG
>Contig25669_GA36B|gal|gal7X|Allele_2
GG
>Contig25669_GA36B|gal|gal8X|Allele_1
GG
>Contig25669_GA36B|gal|gal8X|Allele_2
GG
>Contig25669_GA36B|gal|gal11X|Allele_1
GG
>Contig25669_GA36B|gal|gal11X|Allele_2
GG
>Contig25669_GA36B|gal|gal24XX|Allele_1
GA
>Contig25669_GA36B|gal|gal24XX|Allele_2
GG
>Contig25669_GA36B|gal|gal3XX|Allele_1
GG
>Contig25669_GA36B|gal|gal3XX|Allele_2
GG
>Contig25669_GA36B|gal|gal9X|Allele_1
GG
>Contig25669_GA36B|gal|gal9X|Allele_2
GG
>Contig25669_GA36B|edu|edu14X|Allele_1
GG
>Contig25669_GA36B|edu|edu14X|Allele_2
GG
>Contig25669_GA36B|edu|edu37X|Allele_1
AG
>Contig25669_GA36B|edu|edu37X|Allele_2
GG
>Contig25669_GA36B|edu|edu40X|Allele_1
GG
>Contig25669_GA36B|edu|edu40X|Allele_2
GG
>Contig25669_GA36B|edu|edu47X|Allele_1
GG
>Contig25669_GA36B|edu|edu47X|Allele_2
GG
>Contig25669_GA36B|edu|edu24X|Allele_1
GG
>Contig25669_GA36B|edu|edu24X|Allele_2
GG
>Contig25669_GA36B|edu|edu25XX|Allele_1
GG
>Contig25669_GA36B|edu|edu25XX|Allele_2
GG
>Contig25669_GA36B|edu|edu28X|Allele_1
GG
>Contig25669_GA36B|edu|edu28X|Allele_2
GG
>Contig25669_GA36B|edu|edu7X|Allele_1
GA
>Contig25669_GA36B|edu|edu7X|Allele_2
GG
>Contig25817_GA36H|tro|tro10X|Allele_1
TCACCCACC
>Contig25817_GA36H|tro|tro10X|Allele_2
TTACTCACC
>Contig25817_GA36H|tro|tro11X|Allele_1
TTACCCACC
>Contig25817_GA36H|tro|tro11X|Allele_2
TTACCCACT
>Contig25817_GA36H|tro|tro16X|Allele_1
TTACCCACC
>Contig25817_GA36H|tro|tro16X|Allele_2
TTACCCACC
>Contig25817_GA36H|tro|tro2X|Allele_1
TTACCCACC
>Contig25817_GA36H|tro|tro2X|Allele_2
TTACCCACC
>Contig25817_GA36H|tro|tro4X|Allele_1
TTACCCACC
>Contig25817_GA36H|tro|tro4X|Allele_2
TTACCCACC
>Contig25817_GA36H|tro|tro7X|Allele_1
TCACCCACC
>Contig25817_GA36H|tro|tro7X|Allele_2
TTACCCACC
>Contig25817_GA36H|tro|tro8X|Allele_1
TTACCCACC
>Contig25817_GA36H|tro|tro8X|Allele_2
TTACCCACC
>Contig25817_GA36H|tro|tro9X|Allele_1
TTACCCACC
>Contig25817_GA36H|tro|tro9X|Allele_2
TTACCCACC
>Contig25817_GA36H|gal|gal2X|Allele_1
TTACCCACC
>Contig25817_GA36H|gal|gal2X|Allele_2
TTACCCACC
>Contig25817_GA36H|gal|gal3X|Allele_1
TCACCCACC
>Contig25817_GA36H|gal|gal3X|Allele_2
TCACCCACC
>Contig25817_GA36H|gal|gal7X|Allele_1
TTACCCACC
>Contig25817_GA36H|gal|gal7X|Allele_2
TTACCCAGC
>Contig25817_GA36H|gal|gal8X|Allele_1
TTACCCACC
>Contig25817_GA36H|gal|gal8X|Allele_2
TTACCCACT
>Contig25817_GA36H|gal|gal11X|Allele_1
TTACCCACC
>Contig25817_GA36H|gal|gal11X|Allele_2
TTACCCACC
>Contig25817_GA36H|gal|gal24XX|Allele_1
TTACCCACC
>Contig25817_GA36H|gal|gal24XX|Allele_2
TTATCCACC
>Contig25817_GA36H|gal|gal3XX|Allele_1
TTACCCACC
>Contig25817_GA36H|gal|gal3XX|Allele_2
TTGCCCACC
>Contig25817_GA36H|gal|gal9X|Allele_1
TTACCCACC
>Contig25817_GA36H|gal|gal9X|Allele_2
TTACCCACC
>Contig25817_GA36H|edu|edu14X|Allele_1
TTACCCACC
>Contig25817_GA36H|edu|edu14X|Allele_2
TTACCCTCC
>Contig25817_GA36H|edu|edu37X|Allele_1
TTACCCACC
>Contig25817_GA36H|edu|edu37X|Allele_2
TTACCCACC
>Contig25817_GA36H|edu|edu40X|Allele_1
TCACCCACC
>Contig25817_GA36H|edu|edu40X|Allele_2
TTACCCACC
>Contig25817_GA36H|edu|edu47X|Allele_1
TCACCCACC
>Contig25817_GA36H|edu|edu47X|Allele_2
TTACCTACC
>Contig25817_GA36H|edu|edu24X|Allele_1
TCACCCACC
>Contig25817_GA36H|edu|edu24X|Allele_2
TTACTCACC
>Contig25817_GA36H|edu|edu25XX|Allele_1
TCACCCACC
>Contig25817_GA36H|edu|edu25XX|Allele_2
TTACCCACC
>Contig25817_GA36H|edu|edu28X|Allele_1
TTACCCACC
>Contig25817_GA36H|edu|edu28X|Allele_2
TTACTCACC
>Contig25817_GA36H|edu|edu7X|Allele_1
CTACCCACC
>Contig25817_GA36H|edu|edu7X|Allele_2
TTACCCACC
>Contig25957_GA36D|tro|tro10X|Allele_1
TCCGAACGTACTTGTTTTCCGTCGCCT
>Contig25957_GA36D|tro|tro10X|Allele_2
TCTGATCGTGCTTGTTTTCTGTCGCTT
>Contig25957_GA36D|tro|tro11X|Allele_1
TCCGAACGTACTTGTTTTCCGTCGCCT
>Contig25957_GA36D|tro|tro11X|Allele_2
TCTGATCGTGCTTGTTTTCTGTCGCTT
>Contig25957_GA36D|tro|tro16X|Allele_1
TTTGAACGTGCTTATTTTCCCTCGCCT
>Contig25957_GA36D|tro|tro16X|Allele_2
TTTGAACGTGCTTATTTTCCCTCGCCT
>Contig25957_GA36D|tro|tro2X|Allele_1
TCCGAACGTACCTGTTTTCCGTCGCCT
>Contig25957_GA36D|tro|tro2X|Allele_2
TCTGATCGTGCTTGTTTTCTGTCGCTT
>Contig25957_GA36D|tro|tro4X|Allele_1
TCCGAACGTGCTTATTTTCCCTCGCCT
>Contig25957_GA36D|tro|tro4X|Allele_2
TTTGAACGTGCTTGTTTTCCGTCGCTT
>Contig25957_GA36D|tro|tro7X|Allele_1
TTTGAACGTGCTTATTTTCCCTCGCCT
>Contig25957_GA36D|tro|tro7X|Allele_2
TTTGAACGTGCTTATTTTCCCTCGCCT
>Contig25957_GA36D|tro|tro8X|Allele_1
TCTGAACGTGCTTATTTTCCCTCGCCT
>Contig25957_GA36D|tro|tro8X|Allele_2
TCTTAACGTGCTTATTTTCCCTCGCCT
>Contig25957_GA36D|tro|tro9X|Allele_1
TCCGAACGTGCTTATTTTCCCTCGCCT
>Contig25957_GA36D|tro|tro9X|Allele_2
TCTGAACGTGCTTGTTTTCCGTCGCTT
>Contig25957_GA36D|gal|gal2X|Allele_1
TCTGAACATGCTTACTTTCCCTCGTCC
>Contig25957_GA36D|gal|gal2X|Allele_2
TCTGATCGTGCTTACTTTTCCTCGTCT
>Contig25957_GA36D|gal|gal3X|Allele_1
TCTGAACGTGCTTACTTTCCCTCGTCT
>Contig25957_GA36D|gal|gal3X|Allele_2
TCTGAACGTGCTTACTTTCCCTCGTCT
>Contig25957_GA36D|gal|gal7X|Allele_1
TCTGAACATGCTTACTTTCCCTCGTCT
>Contig25957_GA36D|gal|gal7X|Allele_2
TTTGATCGTGCTTACTTTCCCTCGTCT
>Contig25957_GA36D|gal|gal8X|Allele_1
TCTGAACGTACTTACTTTCCCTCGTCT
>Contig25957_GA36D|gal|gal8X|Allele_2
TCTGAACGTGCTTACTTTCCCTCGTCT
>Contig25957_GA36D|gal|gal11X|Allele_1
TCTGAACGTGCTTACTTTCCCCCGTCT
>Contig25957_GA36D|gal|gal11X|Allele_2
TCTGAACGTGCTTACTTTCCCTCGTCT
>Contig25957_GA36D|gal|gal24XX|Allele_1
TCTGAACGTGCTTACTTTCCCTCGTCT
>Contig25957_GA36D|gal|gal24XX|Allele_2
TCTGAACGTGCTTACTTTCCCTCGTCT
>Contig25957_GA36D|gal|gal3XX|Allele_1
TCTGAACGTGCTTACTTTCCCTCGTCT
>Contig25957_GA36D|gal|gal3XX|Allele_2
TCTGAACGTGCTTACTTTCCCTCGTCT
>Contig25957_GA36D|gal|gal9X|Allele_1
CCTGAACGTGCTTACTTTCCCTCGTCT
>Contig25957_GA36D|gal|gal9X|Allele_2
TCTGAACGTGCTTACTTTCCCTCGTCT
>Contig25957_GA36D|edu|edu14X|Allele_1
TCTGATCGTACTTGTTTTCTGTCGCCT
>Contig25957_GA36D|edu|edu14X|Allele_2
TCTGATCGTACTTGTTTTCTGTCGCCT
>Contig25957_GA36D|edu|edu37X|Allele_1
TCTGAACGTACTTACTTCCCCTCGCCT
>Contig25957_GA36D|edu|edu37X|Allele_2
TCTTATTGTGCTTGTTTTCTGTCGTCT
>Contig25957_GA36D|edu|edu40X|Allele_1
TCTGATCGTACTTGTTTTCTGTCGCCT
>Contig25957_GA36D|edu|edu40X|Allele_2
TCTGTTCGTACTTGTTTTCTGTTGCTT
>Contig25957_GA36D|edu|edu47X|Allele_1
TCTGAACGTACTCACCTTCCCTCGCCT
>Contig25957_GA36D|edu|edu47X|Allele_2
TCTGATCGTGTTTGTTTTCTGTCGTCT
>Contig25957_GA36D|edu|edu24X|Allele_1
TCCGAACGTGCTTACTTTCTCTCACCT
>Contig25957_GA36D|edu|edu24X|Allele_2
TCTGATCGTGCTTATTTTCTGTCGTCT
>Contig25957_GA36D|edu|edu25XX|Allele_1
TCTGATCGTACCTGTTTTCTGTCGCCT
>Contig25957_GA36D|edu|edu25XX|Allele_2
TCTGATCGTACTTGTTTTCTGTCGCCT
>Contig25957_GA36D|edu|edu28X|Allele_1
TCTGATCGAACTTGTTCTCTGTCGCCT
>Contig25957_GA36D|edu|edu28X|Allele_2
TCTGATCGTACTTGTTTTCTGTCGCCT
>Contig25957_GA36D|edu|edu7X|Allele_1
TCTGATCGTACTTGTTTTCTGTCGCCT
>Contig25957_GA36D|edu|edu7X|Allele_2
TCTGATCGTACTTGTTTTCTGTCGCCT
>Contig25998_GA36B|tro|tro10X|Allele_1
CAGTCCTCGCAATGG
>Contig25998_GA36B|tro|tro10X|Allele_2
CGGTCCTCGTAATGG
>Contig25998_GA36B|tro|tro11X|Allele_1
CGGTCCTCGTAATGG
>Contig25998_GA36B|tro|tro11X|Allele_2
CGGTCCTCGTAATGG
>Contig25998_GA36B|tro|tro16X|Allele_1
CGGTCCACGTAATGG
>Contig25998_GA36B|tro|tro16X|Allele_2
CGGTCCTTGTAATGG
>Contig25998_GA36B|tro|tro2X|Allele_1
CAGTCCTCGCAATGG
>Contig25998_GA36B|tro|tro2X|Allele_2
CAGTCCTCGCAATGG
>Contig25998_GA36B|tro|tro4X|Allele_1
CAGTCCTCGCAATGG
>Contig25998_GA36B|tro|tro4X|Allele_2
CGGTCCTCGTAATGG
>Contig25998_GA36B|tro|tro7X|Allele_1
CGGTCCTCGTAATGG
>Contig25998_GA36B|tro|tro7X|Allele_2
CGGTCCTCGTAATGG
>Contig25998_GA36B|tro|tro8X|Allele_1
CAGTCCTCGCAATGG
>Contig25998_GA36B|tro|tro8X|Allele_2
CGGTCCTCGCAATGG
>Contig25998_GA36B|tro|tro9X|Allele_1
CAGTCCTCGCAATGG
>Contig25998_GA36B|tro|tro9X|Allele_2
CGGTCCTCGTAATGG
>Contig25998_GA36B|gal|gal2X|Allele_1
CGACCCATGTAATGG
>Contig25998_GA36B|gal|gal2X|Allele_2
CGGTTCATGTATTGG
>Contig25998_GA36B|gal|gal3X|Allele_1
CGATTCATGTAATGG
>Contig25998_GA36B|gal|gal3X|Allele_2
CGATTCATGTATTGG
>Contig25998_GA36B|gal|gal7X|Allele_1
CGATTCATGTAATGG
>Contig25998_GA36B|gal|gal7X|Allele_2
CGATTCATGTATTGG
>Contig25998_GA36B|gal|gal8X|Allele_1
CGATTCATGTAATGG
>Contig25998_GA36B|gal|gal8X|Allele_2
CGATTCATGTAATGG
>Contig25998_GA36B|gal|gal11X|Allele_1
CGATTCATGTAATGG
>Contig25998_GA36B|gal|gal11X|Allele_2
CGATTCATGTAATGG
>Contig25998_GA36B|gal|gal24XX|Allele_1
CGATCCATGTAATGG
>Contig25998_GA36B|gal|gal24XX|Allele_2
CGATTCATGTATTGG
>Contig25998_GA36B|gal|gal3XX|Allele_1
CAACCCATGCAATGG
>Contig25998_GA36B|gal|gal3XX|Allele_2
CGGTTCATGTATTGG
>Contig25998_GA36B|gal|gal9X|Allele_1
CGATCCACATAACGG
>Contig25998_GA36B|gal|gal9X|Allele_2
CGATTCTTGTGATGG
>Contig25998_GA36B|edu|edu14X|Allele_1
CAGCCCATGTAATGG
>Contig25998_GA36B|edu|edu14X|Allele_2
CAGCCCATGTAATGG
>Contig25998_GA36B|edu|edu37X|Allele_1
CGATCCACGTAATGG
>Contig25998_GA36B|edu|edu37X|Allele_2
CGATCTACGTAATGG
>Contig25998_GA36B|edu|edu40X|Allele_1
CAGCCCATGTAATGG
>Contig25998_GA36B|edu|edu40X|Allele_2
TGGCCCATGTAATGG
>Contig25998_GA36B|edu|edu47X|Allele_1
CAACCTACGTAATGG
>Contig25998_GA36B|edu|edu47X|Allele_2
CGGTCTATGTAATGG
>Contig25998_GA36B|edu|edu24X|Allele_1
CGACCCACGTAATGG
>Contig25998_GA36B|edu|edu24X|Allele_2
CGGTCTATGTAATGG
>Contig25998_GA36B|edu|edu25XX|Allele_1
CAACCCACGTAATGG
>Contig25998_GA36B|edu|edu25XX|Allele_2
CGGTCTATGTAATGG
>Contig25998_GA36B|edu|edu28X|Allele_1
CAACCCATGCAATAA
>Contig25998_GA36B|edu|edu28X|Allele_2
CGGTCTTTGTAATGG
>Contig25998_GA36B|edu|edu7X|Allele_1
CAGCCCACGTAATGG
>Contig25998_GA36B|edu|edu7X|Allele_2
CAGCCCTTGTAATGG
>Contig2609_GA36B|tro|tro10X|Allele_1
CCTGTGAAGTGTGGCATCCCCC
>Contig2609_GA36B|tro|tro10X|Allele_2
CCTGTGAAGTGTGGTATCCCCC
>Contig2609_GA36B|tro|tro11X|Allele_1
CCTGTGAAGTGTGGCATCCCCC
>Contig2609_GA36B|tro|tro11X|Allele_2
CCTGTTAAGTGTGGCATCCCCC
>Contig2609_GA36B|tro|tro16X|Allele_1
CCTGTTAAGTGTGGCATCCCCC
>Contig2609_GA36B|tro|tro16X|Allele_2
CCTGTTAAGTGTGGCATCCCCC
>Contig2609_GA36B|tro|tro2X|Allele_1
CCTGTGAAGTATGGCATCCCCC
>Contig2609_GA36B|tro|tro2X|Allele_2
CCTGTGAAGTGTGGCATCCCCC
>Contig2609_GA36B|tro|tro4X|Allele_1
CCTGTGAAGTATGGCATCCCCC
>Contig2609_GA36B|tro|tro4X|Allele_2
CCTGTTAAGTGTGGCATCCCCC
>Contig2609_GA36B|tro|tro7X|Allele_1
CCTGTGAAGTGTGGCATCCCCC
>Contig2609_GA36B|tro|tro7X|Allele_2
CCTGTTAAGTGTGGCATCCCCC
>Contig2609_GA36B|tro|tro8X|Allele_1
CCTGTGAAGTGTGGTATCCCCT
>Contig2609_GA36B|tro|tro8X|Allele_2
CCTGTGAAGTGTGGTATCCCCT
>Contig2609_GA36B|tro|tro9X|Allele_1
CCTGTTAAGTGTGGCATCCCCC
>Contig2609_GA36B|tro|tro9X|Allele_2
CCTGTTAAGTGTGGCATCCCCC
>Contig2609_GA36B|gal|gal2X|Allele_1
CCTGTGAAGTGTGACATCCCCC
>Contig2609_GA36B|gal|gal2X|Allele_2
CCTGTGAAGTGTGACATCCCCC
>Contig2609_GA36B|gal|gal3X|Allele_1
CCTGTGAAGTGTGACATCCCCC
>Contig2609_GA36B|gal|gal3X|Allele_2
CCTGTGAAGTGTGACATCCCCC
>Contig2609_GA36B|gal|gal7X|Allele_1
CCTGTGAAGTGTGACATCCCCC
>Contig2609_GA36B|gal|gal7X|Allele_2
CCTGTGAAGTGTGACATCCCCT
>Contig2609_GA36B|gal|gal8X|Allele_1
CCTGTGAAGTGTGACATCCCCC
>Contig2609_GA36B|gal|gal8X|Allele_2
CCTGTGAAGTGTGACATCCCCC
>Contig2609_GA36B|gal|gal11X|Allele_1
CCTGTGAAGTGTGACATCCCCC
>Contig2609_GA36B|gal|gal11X|Allele_2
CCTGTGAAGTGTGACATCCCCT
>Contig2609_GA36B|gal|gal24XX|Allele_1
CCTGTGAAGTGTGACATCCCCC
>Contig2609_GA36B|gal|gal24XX|Allele_2
CCTGTGAAGTGTGACATCCCCC
>Contig2609_GA36B|gal|gal3XX|Allele_1
CCTGTGAAGTGTGACATCCCCC
>Contig2609_GA36B|gal|gal3XX|Allele_2
CCTGTGAAGTGTGACATCCCCC
>Contig2609_GA36B|gal|gal9X|Allele_1
CCTGTGAAGTGTGACATCCCCC
>Contig2609_GA36B|gal|gal9X|Allele_2
CCTGTGAAGTGTGACATCCCCC
>Contig2609_GA36B|edu|edu14X|Allele_1
CCCGAGAAATGTGGCATCCCCT
>Contig2609_GA36B|edu|edu14X|Allele_2
CCCGTTAAGTGTGGTGTCCCTT
>Contig2609_GA36B|edu|edu37X|Allele_1
CCTGAGAAATATGGCACCCCCT
>Contig2609_GA36B|edu|edu37X|Allele_2
CCTGTGAAGTGTGGCGTCCCCT
>Contig2609_GA36B|edu|edu40X|Allele_1
CCCAAGAAATGCGGCACCCCCT
>Contig2609_GA36B|edu|edu40X|Allele_2
CCTGTGAAGTGTGGCATCCCCT
>Contig2609_GA36B|edu|edu47X|Allele_1
CCTGAGAAATGTGGCATACCCT
>Contig2609_GA36B|edu|edu47X|Allele_2
TCTGAGAAATGTGGCGTCCCCT
>Contig2609_GA36B|edu|edu24X|Allele_1
CCCGAGAAATGTGGCGTACCCT
>Contig2609_GA36B|edu|edu24X|Allele_2
CTTGTGAAGTGTGGCGTCCCCT
>Contig2609_GA36B|edu|edu25XX|Allele_1
CCTGAGAAATGTGGCGTCACCT
>Contig2609_GA36B|edu|edu25XX|Allele_2
CCTGTGAGATGTGGCGTCCCCT
>Contig2609_GA36B|edu|edu28X|Allele_1
CCTGAGAAACGTGGCATCCCCT
>Contig2609_GA36B|edu|edu28X|Allele_2
CCTGAGAAGTGTGGCATCCTCT
>Contig2609_GA36B|edu|edu7X|Allele_1
CCCGAGAAATGTAACATCCCCC
>Contig2609_GA36B|edu|edu7X|Allele_2
CCTGTGGAGTGTGGCATCCCCT
>Contig2640_GA36A|tro|tro10X|Allele_1
CGC
>Contig2640_GA36A|tro|tro10X|Allele_2
CGC
>Contig2640_GA36A|tro|tro11X|Allele_1
CGC
>Contig2640_GA36A|tro|tro11X|Allele_2
CGC
>Contig2640_GA36A|tro|tro16X|Allele_1
CGC
>Contig2640_GA36A|tro|tro16X|Allele_2
CGC
>Contig2640_GA36A|tro|tro2X|Allele_1
CGC
>Contig2640_GA36A|tro|tro2X|Allele_2
CGC
>Contig2640_GA36A|tro|tro4X|Allele_1
CGC
>Contig2640_GA36A|tro|tro4X|Allele_2
CGC
>Contig2640_GA36A|tro|tro7X|Allele_1
CGC
>Contig2640_GA36A|tro|tro7X|Allele_2
CGC
>Contig2640_GA36A|tro|tro8X|Allele_1
CGC
>Contig2640_GA36A|tro|tro8X|Allele_2
CGC
>Contig2640_GA36A|tro|tro9X|Allele_1
CGC
>Contig2640_GA36A|tro|tro9X|Allele_2
CGC
>Contig2640_GA36A|gal|gal2X|Allele_1
CGC
>Contig2640_GA36A|gal|gal2X|Allele_2
CGC
>Contig2640_GA36A|gal|gal3X|Allele_1
CAC
>Contig2640_GA36A|gal|gal3X|Allele_2
CGC
>Contig2640_GA36A|gal|gal7X|Allele_1
CGC
>Contig2640_GA36A|gal|gal7X|Allele_2
CGC
>Contig2640_GA36A|gal|gal8X|Allele_1
CGC
>Contig2640_GA36A|gal|gal8X|Allele_2
CGC
>Contig2640_GA36A|gal|gal11X|Allele_1
CGC
>Contig2640_GA36A|gal|gal11X|Allele_2
CGC
>Contig2640_GA36A|gal|gal24XX|Allele_1
CGC
>Contig2640_GA36A|gal|gal24XX|Allele_2
CGC
>Contig2640_GA36A|gal|gal3XX|Allele_1
CGC
>Contig2640_GA36A|gal|gal3XX|Allele_2
CGC
>Contig2640_GA36A|gal|gal9X|Allele_1
CGC
>Contig2640_GA36A|gal|gal9X|Allele_2
CGC
>Contig2640_GA36A|edu|edu14X|Allele_1
CGC
>Contig2640_GA36A|edu|edu14X|Allele_2
CGC
>Contig2640_GA36A|edu|edu37X|Allele_1
CGC
>Contig2640_GA36A|edu|edu37X|Allele_2
CGT
>Contig2640_GA36A|edu|edu40X|Allele_1
CGC
>Contig2640_GA36A|edu|edu40X|Allele_2
CGC
>Contig2640_GA36A|edu|edu47X|Allele_1
CGC
>Contig2640_GA36A|edu|edu47X|Allele_2
CGC
>Contig2640_GA36A|edu|edu24X|Allele_1
CGC
>Contig2640_GA36A|edu|edu24X|Allele_2
TGC
>Contig2640_GA36A|edu|edu25XX|Allele_1
CGC
>Contig2640_GA36A|edu|edu25XX|Allele_2
CGT
>Contig2640_GA36A|edu|edu28X|Allele_1
CGC
>Contig2640_GA36A|edu|edu28X|Allele_2
CGC
>Contig2640_GA36A|edu|edu7X|Allele_1
CGC
>Contig2640_GA36A|edu|edu7X|Allele_2
CGC
>Contig26505_GA36B|tro|tro10X|Allele_1
CA
>Contig26505_GA36B|tro|tro10X|Allele_2
CA
>Contig26505_GA36B|tro|tro11X|Allele_1
CA
>Contig26505_GA36B|tro|tro11X|Allele_2
CA
>Contig26505_GA36B|tro|tro16X|Allele_1
CA
>Contig26505_GA36B|tro|tro16X|Allele_2
CA
>Contig26505_GA36B|tro|tro2X|Allele_1
CA
>Contig26505_GA36B|tro|tro2X|Allele_2
CA
>Contig26505_GA36B|tro|tro4X|Allele_1
CA
>Contig26505_GA36B|tro|tro4X|Allele_2
CA
>Contig26505_GA36B|tro|tro7X|Allele_1
CA
>Contig26505_GA36B|tro|tro7X|Allele_2
CA
>Contig26505_GA36B|tro|tro8X|Allele_1
CA
>Contig26505_GA36B|tro|tro8X|Allele_2
CA
>Contig26505_GA36B|tro|tro9X|Allele_1
CA
>Contig26505_GA36B|tro|tro9X|Allele_2
CA
>Contig26505_GA36B|gal|gal2X|Allele_1
CA
>Contig26505_GA36B|gal|gal2X|Allele_2
CA
>Contig26505_GA36B|gal|gal3X|Allele_1
CA
>Contig26505_GA36B|gal|gal3X|Allele_2
CA
>Contig26505_GA36B|gal|gal7X|Allele_1
CA
>Contig26505_GA36B|gal|gal7X|Allele_2
CA
>Contig26505_GA36B|gal|gal8X|Allele_1
CA
>Contig26505_GA36B|gal|gal8X|Allele_2
CA
>Contig26505_GA36B|gal|gal11X|Allele_1
CA
>Contig26505_GA36B|gal|gal11X|Allele_2
CA
>Contig26505_GA36B|gal|gal24XX|Allele_1
CA
>Contig26505_GA36B|gal|gal24XX|Allele_2
CA
>Contig26505_GA36B|gal|gal3XX|Allele_1
CA
>Contig26505_GA36B|gal|gal3XX|Allele_2
CA
>Contig26505_GA36B|gal|gal9X|Allele_1
CA
>Contig26505_GA36B|gal|gal9X|Allele_2
CA
>Contig26505_GA36B|edu|edu14X|Allele_1
CA
>Contig26505_GA36B|edu|edu14X|Allele_2
CA
>Contig26505_GA36B|edu|edu37X|Allele_1
CA
>Contig26505_GA36B|edu|edu37X|Allele_2
CA
>Contig26505_GA36B|edu|edu40X|Allele_1
CA
>Contig26505_GA36B|edu|edu40X|Allele_2
CA
>Contig26505_GA36B|edu|edu47X|Allele_1
CA
>Contig26505_GA36B|edu|edu47X|Allele_2
CA
>Contig26505_GA36B|edu|edu24X|Allele_1
CA
>Contig26505_GA36B|edu|edu24X|Allele_2
TA
>Contig26505_GA36B|edu|edu25XX|Allele_1
CA
>Contig26505_GA36B|edu|edu25XX|Allele_2
CC
>Contig26505_GA36B|edu|edu28X|Allele_1
CA
>Contig26505_GA36B|edu|edu28X|Allele_2
CA
>Contig26505_GA36B|edu|edu7X|Allele_1
CA
>Contig26505_GA36B|edu|edu7X|Allele_2
CA
>Contig26580_GA36B|tro|tro10X|Allele_1
AAC
>Contig26580_GA36B|tro|tro10X|Allele_2
AAC
>Contig26580_GA36B|tro|tro11X|Allele_1
AAC
>Contig26580_GA36B|tro|tro11X|Allele_2
AAC
>Contig26580_GA36B|tro|tro16X|Allele_1
AAC
>Contig26580_GA36B|tro|tro16X|Allele_2
AAC
>Contig26580_GA36B|tro|tro2X|Allele_1
AAC
>Contig26580_GA36B|tro|tro2X|Allele_2
AAC
>Contig26580_GA36B|tro|tro4X|Allele_1
AAC
>Contig26580_GA36B|tro|tro4X|Allele_2
AAC
>Contig26580_GA36B|tro|tro7X|Allele_1
AAC
>Contig26580_GA36B|tro|tro7X|Allele_2
AAC
>Contig26580_GA36B|tro|tro8X|Allele_1
AAC
>Contig26580_GA36B|tro|tro8X|Allele_2
AAC
>Contig26580_GA36B|tro|tro9X|Allele_1
AAC
>Contig26580_GA36B|tro|tro9X|Allele_2
AAC
>Contig26580_GA36B|gal|gal2X|Allele_1
AAC
>Contig26580_GA36B|gal|gal2X|Allele_2
AAC
>Contig26580_GA36B|gal|gal3X|Allele_1
AAC
>Contig26580_GA36B|gal|gal3X|Allele_2
AAC
>Contig26580_GA36B|gal|gal7X|Allele_1
AAC
>Contig26580_GA36B|gal|gal7X|Allele_2
GAC
>Contig26580_GA36B|gal|gal8X|Allele_1
AAC
>Contig26580_GA36B|gal|gal8X|Allele_2
AAC
>Contig26580_GA36B|gal|gal11X|Allele_1
AAC
>Contig26580_GA36B|gal|gal11X|Allele_2
AAC
>Contig26580_GA36B|gal|gal24XX|Allele_1
AAC
>Contig26580_GA36B|gal|gal24XX|Allele_2
AAC
>Contig26580_GA36B|gal|gal3XX|Allele_1
AAC
>Contig26580_GA36B|gal|gal3XX|Allele_2
AAC
>Contig26580_GA36B|gal|gal9X|Allele_1
AAC
>Contig26580_GA36B|gal|gal9X|Allele_2
AAC
>Contig26580_GA36B|edu|edu14X|Allele_1
AAC
>Contig26580_GA36B|edu|edu14X|Allele_2
GAC
>Contig26580_GA36B|edu|edu37X|Allele_1
AAC
>Contig26580_GA36B|edu|edu37X|Allele_2
GAC
>Contig26580_GA36B|edu|edu40X|Allele_1
AAC
>Contig26580_GA36B|edu|edu40X|Allele_2
AAC
>Contig26580_GA36B|edu|edu47X|Allele_1
AAC
>Contig26580_GA36B|edu|edu47X|Allele_2
AAC
>Contig26580_GA36B|edu|edu24X|Allele_1
AAC
>Contig26580_GA36B|edu|edu24X|Allele_2
GGC
>Contig26580_GA36B|edu|edu25XX|Allele_1
GAC
>Contig26580_GA36B|edu|edu25XX|Allele_2
GAC
>Contig26580_GA36B|edu|edu28X|Allele_1
AAC
>Contig26580_GA36B|edu|edu28X|Allele_2
AAC
>Contig26580_GA36B|edu|edu7X|Allele_1
AAA
>Contig26580_GA36B|edu|edu7X|Allele_2
GAC
>Contig26709_GA36B|tro|tro10X|Allele_1
GTTTTCCCGG
>Contig26709_GA36B|tro|tro10X|Allele_2
GTTTTCCCGG
>Contig26709_GA36B|tro|tro11X|Allele_1
GTTTTCCCGG
>Contig26709_GA36B|tro|tro11X|Allele_2
GTTTTCCCGG
>Contig26709_GA36B|tro|tro16X|Allele_1
GTTTTCCCGG
>Contig26709_GA36B|tro|tro16X|Allele_2
GTTTTCCCGG
>Contig26709_GA36B|tro|tro2X|Allele_1
GTTTTCCCGA
>Contig26709_GA36B|tro|tro2X|Allele_2
GTTTTCTTGG
>Contig26709_GA36B|tro|tro4X|Allele_1
GTTTTCCCGG
>Contig26709_GA36B|tro|tro4X|Allele_2
GTTTTCCCGG
>Contig26709_GA36B|tro|tro7X|Allele_1
GTTTTCCCGG
>Contig26709_GA36B|tro|tro7X|Allele_2
GTTTTCCCGG
>Contig26709_GA36B|tro|tro8X|Allele_1
GTTTTCCCGG
>Contig26709_GA36B|tro|tro8X|Allele_2
GTTTTCCCGG
>Contig26709_GA36B|tro|tro9X|Allele_1
GTTTTCCCGG
>Contig26709_GA36B|tro|tro9X|Allele_2
GTTTTCCCGG
>Contig26709_GA36B|gal|gal2X|Allele_1
GTTTTCCCAA
>Contig26709_GA36B|gal|gal2X|Allele_2
GTTTTCCCGA
>Contig26709_GA36B|gal|gal3X|Allele_1
GTTTTCCCGA
>Contig26709_GA36B|gal|gal3X|Allele_2
GTTTTCCCGA
>Contig26709_GA36B|gal|gal7X|Allele_1
GTTTTCCCAA
>Contig26709_GA36B|gal|gal7X|Allele_2
GTTTTCCCGA
>Contig26709_GA36B|gal|gal8X|Allele_1
GTTTTCCCGA
>Contig26709_GA36B|gal|gal8X|Allele_2
GTTTTCCCGA
>Contig26709_GA36B|gal|gal11X|Allele_1
GCTTTCCCGA
>Contig26709_GA36B|gal|gal11X|Allele_2
GTTTTCCCGA
>Contig26709_GA36B|gal|gal24XX|Allele_1
GTTTTCCCGA
>Contig26709_GA36B|gal|gal24XX|Allele_2
GTTTTCCCGA
>Contig26709_GA36B|gal|gal3XX|Allele_1
GTTTTCCCGA
>Contig26709_GA36B|gal|gal3XX|Allele_2
GTTTTCCCGA
>Contig26709_GA36B|gal|gal9X|Allele_1
GTTTTCCCGA
>Contig26709_GA36B|gal|gal9X|Allele_2
GTTTTCTCGA
>Contig26709_GA36B|edu|edu14X|Allele_1
GTTTTCCCGA
>Contig26709_GA36B|edu|edu14X|Allele_2
GTTTTCCCGA
>Contig26709_GA36B|edu|edu37X|Allele_1
GTGTTCCCGA
>Contig26709_GA36B|edu|edu37X|Allele_2
GTTTTCCTGA
>Contig26709_GA36B|edu|edu40X|Allele_1
GTTTTCCCGA
>Contig26709_GA36B|edu|edu40X|Allele_2
GTTTTTCCGA
>Contig26709_GA36B|edu|edu47X|Allele_1
GTTATCCCGA
>Contig26709_GA36B|edu|edu47X|Allele_2
GTTTTCCCGA
>Contig26709_GA36B|edu|edu24X|Allele_1
GTTTCCCCGA
>Contig26709_GA36B|edu|edu24X|Allele_2
GTTTTTTCGA
>Contig26709_GA36B|edu|edu25XX|Allele_1
ATTTTCCCGA
>Contig26709_GA36B|edu|edu25XX|Allele_2
GTTTTCCCGA
>Contig26709_GA36B|edu|edu28X|Allele_1
GTTTTCCCGA
>Contig26709_GA36B|edu|edu28X|Allele_2
GTTTTCCCGA
>Contig26709_GA36B|edu|edu7X|Allele_1
GTTTTCCCGA
>Contig26709_GA36B|edu|edu7X|Allele_2
GTTTTCCCGG
>Contig27447_GA36B|tro|tro10X|Allele_1
ATGGATCGAACGT
>Contig27447_GA36B|tro|tro10X|Allele_2
GTGGATCGACCGT
>Contig27447_GA36B|tro|tro11X|Allele_1
ATGGATCGACCGT
>Contig27447_GA36B|tro|tro11X|Allele_2
ATGGATCGACCGT
>Contig27447_GA36B|tro|tro16X|Allele_1
ATGAATCGAACGT
>Contig27447_GA36B|tro|tro16X|Allele_2
GTGGATCGACCGT
>Contig27447_GA36B|tro|tro2X|Allele_1
ATGGATCGACCGT
>Contig27447_GA36B|tro|tro2X|Allele_2
ATGGATCGACCGT
>Contig27447_GA36B|tro|tro4X|Allele_1
ATGGATCGACCGT
>Contig27447_GA36B|tro|tro4X|Allele_2
ATGGATCGACCGT
>Contig27447_GA36B|tro|tro7X|Allele_1
ATGAATCGAACGT
>Contig27447_GA36B|tro|tro7X|Allele_2
GTGGATCGACCGT
>Contig27447_GA36B|tro|tro8X|Allele_1
ATGGATCGACCGT
>Contig27447_GA36B|tro|tro8X|Allele_2
ATGGATCGACCGT
>Contig27447_GA36B|tro|tro9X|Allele_1
ATGAATCGAACGT
>Contig27447_GA36B|tro|tro9X|Allele_2
GTGGATCGACCGT
>Contig27447_GA36B|gal|gal2X|Allele_1
ATAGATCGAACGT
>Contig27447_GA36B|gal|gal2X|Allele_2
GTGGATCGACCGT
>Contig27447_GA36B|gal|gal3X|Allele_1
GCGAATCGAACGT
>Contig27447_GA36B|gal|gal3X|Allele_2
GTGAGTCGAACGT
>Contig27447_GA36B|gal|gal7X|Allele_1
GCGAATCGAACGT
>Contig27447_GA36B|gal|gal7X|Allele_2
GTGAGTCGAACGT
>Contig27447_GA36B|gal|gal8X|Allele_1
ATAAATCGAACGT
>Contig27447_GA36B|gal|gal8X|Allele_2
GTGGATCGACCGT
>Contig27447_GA36B|gal|gal11X|Allele_1
ATAGATCGACCGT
>Contig27447_GA36B|gal|gal11X|Allele_2
ATAGATCGACCGT
>Contig27447_GA36B|gal|gal24XX|Allele_1
ATAGATCGACCGT
>Contig27447_GA36B|gal|gal24XX|Allele_2
ATAGATCGACCGT
>Contig27447_GA36B|gal|gal3XX|Allele_1
GCGGAATGACCGT
>Contig27447_GA36B|gal|gal3XX|Allele_2
GCGGAATGACCGT
>Contig27447_GA36B|gal|gal9X|Allele_1
ATAGATCGACCGT
>Contig27447_GA36B|gal|gal9X|Allele_2
ATAGATCGACCGT
>Contig27447_GA36B|edu|edu14X|Allele_1
GTGAATCGAACGT
>Contig27447_GA36B|edu|edu14X|Allele_2
GTGGATCGCCCGT
>Contig27447_GA36B|edu|edu37X|Allele_1
GTGAATCGAACGT
>Contig27447_GA36B|edu|edu37X|Allele_2
GTGGATCGAACGT
>Contig27447_GA36B|edu|edu40X|Allele_1
GTGAATCGACCGA
>Contig27447_GA36B|edu|edu40X|Allele_2
GTGAATCGACCGT
>Contig27447_GA36B|edu|edu47X|Allele_1
GTGGAACGAACGT
>Contig27447_GA36B|edu|edu47X|Allele_2
GTGGATCGACCGT
>Contig27447_GA36B|edu|edu24X|Allele_1
GTGGATCGAACGT
>Contig27447_GA36B|edu|edu24X|Allele_2
GTGGATCGACCGT
>Contig27447_GA36B|edu|edu25XX|Allele_1
GTGGATCGACCGT
>Contig27447_GA36B|edu|edu25XX|Allele_2
GTGGATCGACCGT
>Contig27447_GA36B|edu|edu28X|Allele_1
GTGGATCAAACGT
>Contig27447_GA36B|edu|edu28X|Allele_2
GTGGATCGACCGT
>Contig27447_GA36B|edu|edu7X|Allele_1
GTGAATCGAATAT
>Contig27447_GA36B|edu|edu7X|Allele_2
GTGGATCGACTAT
>Contig27467_GA36B|tro|tro10X|Allele_1
TCATGCCCA
>Contig27467_GA36B|tro|tro10X|Allele_2
TCATGCCCA
>Contig27467_GA36B|tro|tro11X|Allele_1
TCATACCCA
>Contig27467_GA36B|tro|tro11X|Allele_2
TCATACCCA
>Contig27467_GA36B|tro|tro16X|Allele_1
TCATACCCA
>Contig27467_GA36B|tro|tro16X|Allele_2
TCATGCCCA
>Contig27467_GA36B|tro|tro2X|Allele_1
TCATACCCA
>Contig27467_GA36B|tro|tro2X|Allele_2
TCATACCCA
>Contig27467_GA36B|tro|tro4X|Allele_1
TCATGCCCA
>Contig27467_GA36B|tro|tro4X|Allele_2
TCATGCCCA
>Contig27467_GA36B|tro|tro7X|Allele_1
TCATACCCA
>Contig27467_GA36B|tro|tro7X|Allele_2
TCATGCCCA
>Contig27467_GA36B|tro|tro8X|Allele_1
TCATACCCA
>Contig27467_GA36B|tro|tro8X|Allele_2
TCATACCCA
>Contig27467_GA36B|tro|tro9X|Allele_1
TCATACCCA
>Contig27467_GA36B|tro|tro9X|Allele_2
TCATGCTCA
>Contig27467_GA36B|gal|gal2X|Allele_1
ACAAGCCCA
>Contig27467_GA36B|gal|gal2X|Allele_2
ACATGCCCA
>Contig27467_GA36B|gal|gal3X|Allele_1
ACATGCCCA
>Contig27467_GA36B|gal|gal3X|Allele_2
ACATGCCCA
>Contig27467_GA36B|gal|gal7X|Allele_1
ACATGCCCA
>Contig27467_GA36B|gal|gal7X|Allele_2
ACATGCCCA
>Contig27467_GA36B|gal|gal8X|Allele_1
ACAAGCCCA
>Contig27467_GA36B|gal|gal8X|Allele_2
TTATGCCCA
>Contig27467_GA36B|gal|gal11X|Allele_1
ACAAGCCCA
>Contig27467_GA36B|gal|gal11X|Allele_2
TCAAGCCCA
>Contig27467_GA36B|gal|gal24XX|Allele_1
ACATACCCA
>Contig27467_GA36B|gal|gal24XX|Allele_2
TCATGCCCA
>Contig27467_GA36B|gal|gal3XX|Allele_1
TCAAGCCCA
>Contig27467_GA36B|gal|gal3XX|Allele_2
TCATGCTTA
>Contig27467_GA36B|gal|gal9X|Allele_1
ACATGCCCA
>Contig27467_GA36B|gal|gal9X|Allele_2
ACATGCCCA
>Contig27467_GA36B|edu|edu14X|Allele_1
TCATGCTTA
>Contig27467_GA36B|edu|edu14X|Allele_2
TCATGCTTA
>Contig27467_GA36B|edu|edu37X|Allele_1
TCATAATTA
>Contig27467_GA36B|edu|edu37X|Allele_2
TCATGCTTG
>Contig27467_GA36B|edu|edu40X|Allele_1
TCATGCTTA
>Contig27467_GA36B|edu|edu40X|Allele_2
TCGTGCTTA
>Contig27467_GA36B|edu|edu47X|Allele_1
TCATGCTTA
>Contig27467_GA36B|edu|edu47X|Allele_2
TCATGCTTA
>Contig27467_GA36B|edu|edu24X|Allele_1
TCATGCCCA
>Contig27467_GA36B|edu|edu24X|Allele_2
TCATGCCCA
>Contig27467_GA36B|edu|edu25XX|Allele_1
TCATGCCCA
>Contig27467_GA36B|edu|edu25XX|Allele_2
TCATGCTCA
>Contig27467_GA36B|edu|edu28X|Allele_1
TCATGCTCA
>Contig27467_GA36B|edu|edu28X|Allele_2
TCATGCTTA
>Contig27467_GA36B|edu|edu7X|Allele_1
TCATGCTTA
>Contig27467_GA36B|edu|edu7X|Allele_2
TCATGCTTA
>Contig27575_GA36D|tro|tro10X|Allele_1
CCG
>Contig27575_GA36D|tro|tro10X|Allele_2
CTG
>Contig27575_GA36D|tro|tro11X|Allele_1
CTG
>Contig27575_GA36D|tro|tro11X|Allele_2
CTG
>Contig27575_GA36D|tro|tro16X|Allele_1
CTC
>Contig27575_GA36D|tro|tro16X|Allele_2
CTG
>Contig27575_GA36D|tro|tro2X|Allele_1
CTG
>Contig27575_GA36D|tro|tro2X|Allele_2
CTG
>Contig27575_GA36D|tro|tro4X|Allele_1
CTG
>Contig27575_GA36D|tro|tro4X|Allele_2
CTG
>Contig27575_GA36D|tro|tro7X|Allele_1
CTG
>Contig27575_GA36D|tro|tro7X|Allele_2
CTG
>Contig27575_GA36D|tro|tro8X|Allele_1
CTG
>Contig27575_GA36D|tro|tro8X|Allele_2
CTG
>Contig27575_GA36D|tro|tro9X|Allele_1
CTG
>Contig27575_GA36D|tro|tro9X|Allele_2
CTG
>Contig27575_GA36D|gal|gal2X|Allele_1
CTC
>Contig27575_GA36D|gal|gal2X|Allele_2
CTC
>Contig27575_GA36D|gal|gal3X|Allele_1
CTC
>Contig27575_GA36D|gal|gal3X|Allele_2
CTC
>Contig27575_GA36D|gal|gal7X|Allele_1
CTC
>Contig27575_GA36D|gal|gal7X|Allele_2
CTC
>Contig27575_GA36D|gal|gal8X|Allele_1
CTC
>Contig27575_GA36D|gal|gal8X|Allele_2
CTC
>Contig27575_GA36D|gal|gal11X|Allele_1
CTC
>Contig27575_GA36D|gal|gal11X|Allele_2
CTC
>Contig27575_GA36D|gal|gal24XX|Allele_1
CTC
>Contig27575_GA36D|gal|gal24XX|Allele_2
CTC
>Contig27575_GA36D|gal|gal3XX|Allele_1
CTC
>Contig27575_GA36D|gal|gal3XX|Allele_2
CTC
>Contig27575_GA36D|gal|gal9X|Allele_1
CTC
>Contig27575_GA36D|gal|gal9X|Allele_2
CTC
>Contig27575_GA36D|edu|edu14X|Allele_1
CTC
>Contig27575_GA36D|edu|edu14X|Allele_2
CTC
>Contig27575_GA36D|edu|edu37X|Allele_1
CCC
>Contig27575_GA36D|edu|edu37X|Allele_2
CTG
>Contig27575_GA36D|edu|edu40X|Allele_1
CTC
>Contig27575_GA36D|edu|edu40X|Allele_2
TTC
>Contig27575_GA36D|edu|edu47X|Allele_1
CTC
>Contig27575_GA36D|edu|edu47X|Allele_2
CTC
>Contig27575_GA36D|edu|edu24X|Allele_1
CCC
>Contig27575_GA36D|edu|edu24X|Allele_2
CTG
>Contig27575_GA36D|edu|edu25XX|Allele_1
CCC
>Contig27575_GA36D|edu|edu25XX|Allele_2
CTG
>Contig27575_GA36D|edu|edu28X|Allele_1
CTC
>Contig27575_GA36D|edu|edu28X|Allele_2
CTC
>Contig27575_GA36D|edu|edu7X|Allele_1
CTC
>Contig27575_GA36D|edu|edu7X|Allele_2
CTC
>Contig27753_GA36B|tro|tro10X|Allele_1
TCGATGATCGCTAATTC
>Contig27753_GA36B|tro|tro10X|Allele_2
TCGATGATCGCTAATTC
>Contig27753_GA36B|tro|tro11X|Allele_1
TCAATGATCGCTAATTC
>Contig27753_GA36B|tro|tro11X|Allele_2
TCGATGATCGCTAATTC
>Contig27753_GA36B|tro|tro16X|Allele_1
TCGATGATCGCTAATTC
>Contig27753_GA36B|tro|tro16X|Allele_2
TCGATGATCGCTAATTC
>Contig27753_GA36B|tro|tro2X|Allele_1
TCGATGATCGCTAATTC
>Contig27753_GA36B|tro|tro2X|Allele_2
TCGATGATCGCTAATTC
>Contig27753_GA36B|tro|tro4X|Allele_1
TCGATGATCGCTAATTC
>Contig27753_GA36B|tro|tro4X|Allele_2
TCGATGATCGCTAATTC
>Contig27753_GA36B|tro|tro7X|Allele_1
TCGATGATCGCTAATTC
>Contig27753_GA36B|tro|tro7X|Allele_2
TCGATGATCGCTAATTC
>Contig27753_GA36B|tro|tro8X|Allele_1
TCGATGAACGCCAATTC
>Contig27753_GA36B|tro|tro8X|Allele_2
TCGATGGTCGCTAATTC
>Contig27753_GA36B|tro|tro9X|Allele_1
TCGATGATCGCTAATTC
>Contig27753_GA36B|tro|tro9X|Allele_2
TCGATGATCGCTAATTC
>Contig27753_GA36B|gal|gal2X|Allele_1
TCAATGATCGCCAATTC
>Contig27753_GA36B|gal|gal2X|Allele_2
TCGGTGATTGCTAATTC
>Contig27753_GA36B|gal|gal3X|Allele_1
TCGATGAACGCCAATTC
>Contig27753_GA36B|gal|gal3X|Allele_2
TCGATGATCGCTAATTC
>Contig27753_GA36B|gal|gal7X|Allele_1
TCGATGATCGCTAATTC
>Contig27753_GA36B|gal|gal7X|Allele_2
TCGATGATCGCTAATTC
>Contig27753_GA36B|gal|gal8X|Allele_1
TCGATGATCGCTAATTC
>Contig27753_GA36B|gal|gal8X|Allele_2
TCGATGATCGCTAATTC
>Contig27753_GA36B|gal|gal11X|Allele_1
TCGATGATCGCCAATTC
>Contig27753_GA36B|gal|gal11X|Allele_2
TCGATGATCGCTAATTC
>Contig27753_GA36B|gal|gal24XX|Allele_1
TCAATGATCGCCAATTC
>Contig27753_GA36B|gal|gal24XX|Allele_2
TCGATGATCGCTAATTC
>Contig27753_GA36B|gal|gal3XX|Allele_1
TCGATGATCGCTAATTC
>Contig27753_GA36B|gal|gal3XX|Allele_2
TCGATGATCGCTAATTT
>Contig27753_GA36B|gal|gal9X|Allele_1
TCGATGAACGCCAATCC
>Contig27753_GA36B|gal|gal9X|Allele_2
TCGATGGTCGCCAATTC
>Contig27753_GA36B|edu|edu14X|Allele_1
TCGAAGATCGCCAACTC
>Contig27753_GA36B|edu|edu14X|Allele_2
TCGATGATCGCTAACTC
>Contig27753_GA36B|edu|edu37X|Allele_1
TCGATGAACGCCAACCC
>Contig27753_GA36B|edu|edu37X|Allele_2
TCGATGGTCGCTAATTC
>Contig27753_GA36B|edu|edu40X|Allele_1
TCGATAATCGCCAATTC
>Contig27753_GA36B|edu|edu40X|Allele_2
TCGATGATCGTCCGTTC
>Contig27753_GA36B|edu|edu47X|Allele_1
TCGATGAACACCAATCC
>Contig27753_GA36B|edu|edu47X|Allele_2
TCGATGGTCGCCAATTC
>Contig27753_GA36B|edu|edu24X|Allele_1
TCGATGAACGCCAACTC
>Contig27753_GA36B|edu|edu24X|Allele_2
TTGATGGTCGCCAATTC
>Contig27753_GA36B|edu|edu25XX|Allele_1
CCAATGATCGCCAATTC
>Contig27753_GA36B|edu|edu25XX|Allele_2
TCGATGATCGCCAGTTC
>Contig27753_GA36B|edu|edu28X|Allele_1
TCGATGATCGCCAACTC
>Contig27753_GA36B|edu|edu28X|Allele_2
TCGATGATCGCCAATTC
>Contig27753_GA36B|edu|edu7X|Allele_1
TCGATGAACGCCAACCC
>Contig27753_GA36B|edu|edu7X|Allele_2
TCGATGGTCGCTAATTC
>Contig27947_GA36A|tro|tro10X|Allele_1
AG
>Contig27947_GA36A|tro|tro10X|Allele_2
AG
>Contig27947_GA36A|tro|tro11X|Allele_1
AG
>Contig27947_GA36A|tro|tro11X|Allele_2
AG
>Contig27947_GA36A|tro|tro16X|Allele_1
AG
>Contig27947_GA36A|tro|tro16X|Allele_2
AG
>Contig27947_GA36A|tro|tro2X|Allele_1
AG
>Contig27947_GA36A|tro|tro2X|Allele_2
AG
>Contig27947_GA36A|tro|tro4X|Allele_1
AG
>Contig27947_GA36A|tro|tro4X|Allele_2
AG
>Contig27947_GA36A|tro|tro7X|Allele_1
AG
>Contig27947_GA36A|tro|tro7X|Allele_2
AG
>Contig27947_GA36A|tro|tro8X|Allele_1
AG
>Contig27947_GA36A|tro|tro8X|Allele_2
AG
>Contig27947_GA36A|tro|tro9X|Allele_1
AG
>Contig27947_GA36A|tro|tro9X|Allele_2
AG
>Contig27947_GA36A|gal|gal2X|Allele_1
AG
>Contig27947_GA36A|gal|gal2X|Allele_2
AG
>Contig27947_GA36A|gal|gal3X|Allele_1
AG
>Contig27947_GA36A|gal|gal3X|Allele_2
AG
>Contig27947_GA36A|gal|gal7X|Allele_1
AG
>Contig27947_GA36A|gal|gal7X|Allele_2
AG
>Contig27947_GA36A|gal|gal8X|Allele_1
AG
>Contig27947_GA36A|gal|gal8X|Allele_2
AG
>Contig27947_GA36A|gal|gal11X|Allele_1
AG
>Contig27947_GA36A|gal|gal11X|Allele_2
AG
>Contig27947_GA36A|gal|gal24XX|Allele_1
AG
>Contig27947_GA36A|gal|gal24XX|Allele_2
AG
>Contig27947_GA36A|gal|gal3XX|Allele_1
AG
>Contig27947_GA36A|gal|gal3XX|Allele_2
AG
>Contig27947_GA36A|gal|gal9X|Allele_1
AG
>Contig27947_GA36A|gal|gal9X|Allele_2
AG
>Contig27947_GA36A|edu|edu14X|Allele_1
AG
>Contig27947_GA36A|edu|edu14X|Allele_2
AG
>Contig27947_GA36A|edu|edu37X|Allele_1
AG
>Contig27947_GA36A|edu|edu37X|Allele_2
AG
>Contig27947_GA36A|edu|edu40X|Allele_1
AA
>Contig27947_GA36A|edu|edu40X|Allele_2
AG
>Contig27947_GA36A|edu|edu47X|Allele_1
AG
>Contig27947_GA36A|edu|edu47X|Allele_2
GG
>Contig27947_GA36A|edu|edu24X|Allele_1
AG
>Contig27947_GA36A|edu|edu24X|Allele_2
AG
>Contig27947_GA36A|edu|edu25XX|Allele_1
AG
>Contig27947_GA36A|edu|edu25XX|Allele_2
AG
>Contig27947_GA36A|edu|edu28X|Allele_1
AG
>Contig27947_GA36A|edu|edu28X|Allele_2
AG
>Contig27947_GA36A|edu|edu7X|Allele_1
AG
>Contig27947_GA36A|edu|edu7X|Allele_2
AG
>Contig28169_GA36A|tro|tro10X|Allele_1
AA
>Contig28169_GA36A|tro|tro10X|Allele_2
AA
>Contig28169_GA36A|tro|tro11X|Allele_1
AA
>Contig28169_GA36A|tro|tro11X|Allele_2
AA
>Contig28169_GA36A|tro|tro16X|Allele_1
AA
>Contig28169_GA36A|tro|tro16X|Allele_2
AA
>Contig28169_GA36A|tro|tro2X|Allele_1
AA
>Contig28169_GA36A|tro|tro2X|Allele_2
AA
>Contig28169_GA36A|tro|tro4X|Allele_1
AA
>Contig28169_GA36A|tro|tro4X|Allele_2
AA
>Contig28169_GA36A|tro|tro7X|Allele_1
AA
>Contig28169_GA36A|tro|tro7X|Allele_2
AA
>Contig28169_GA36A|tro|tro8X|Allele_1
AA
>Contig28169_GA36A|tro|tro8X|Allele_2
AA
>Contig28169_GA36A|tro|tro9X|Allele_1
AA
>Contig28169_GA36A|tro|tro9X|Allele_2
AA
>Contig28169_GA36A|gal|gal2X|Allele_1
AA
>Contig28169_GA36A|gal|gal2X|Allele_2
AA
>Contig28169_GA36A|gal|gal3X|Allele_1
AA
>Contig28169_GA36A|gal|gal3X|Allele_2
AA
>Contig28169_GA36A|gal|gal7X|Allele_1
AA
>Contig28169_GA36A|gal|gal7X|Allele_2
AA
>Contig28169_GA36A|gal|gal8X|Allele_1
AA
>Contig28169_GA36A|gal|gal8X|Allele_2
AA
>Contig28169_GA36A|gal|gal11X|Allele_1
AA
>Contig28169_GA36A|gal|gal11X|Allele_2
GA
>Contig28169_GA36A|gal|gal24XX|Allele_1
AA
>Contig28169_GA36A|gal|gal24XX|Allele_2
AA
>Contig28169_GA36A|gal|gal3XX|Allele_1
AA
>Contig28169_GA36A|gal|gal3XX|Allele_2
AA
>Contig28169_GA36A|gal|gal9X|Allele_1
AA
>Contig28169_GA36A|gal|gal9X|Allele_2
AA
>Contig28169_GA36A|edu|edu14X|Allele_1
AA
>Contig28169_GA36A|edu|edu14X|Allele_2
AA
>Contig28169_GA36A|edu|edu37X|Allele_1
AA
>Contig28169_GA36A|edu|edu37X|Allele_2
AA
>Contig28169_GA36A|edu|edu40X|Allele_1
AA
>Contig28169_GA36A|edu|edu40X|Allele_2
AA
>Contig28169_GA36A|edu|edu47X|Allele_1
AA
>Contig28169_GA36A|edu|edu47X|Allele_2
AA
>Contig28169_GA36A|edu|edu24X|Allele_1
AA
>Contig28169_GA36A|edu|edu24X|Allele_2
AT
>Contig28169_GA36A|edu|edu25XX|Allele_1
AA
>Contig28169_GA36A|edu|edu25XX|Allele_2
AA
>Contig28169_GA36A|edu|edu28X|Allele_1
AA
>Contig28169_GA36A|edu|edu28X|Allele_2
AA
>Contig28169_GA36A|edu|edu7X|Allele_1
AA
>Contig28169_GA36A|edu|edu7X|Allele_2
AA
>Contig28385_GA36A|tro|tro10X|Allele_1
TACCT
>Contig28385_GA36A|tro|tro10X|Allele_2
TACCT
>Contig28385_GA36A|tro|tro11X|Allele_1
TACCT
>Contig28385_GA36A|tro|tro11X|Allele_2
TACCT
>Contig28385_GA36A|tro|tro16X|Allele_1
TACCT
>Contig28385_GA36A|tro|tro16X|Allele_2
TACCT
>Contig28385_GA36A|tro|tro2X|Allele_1
TACCT
>Contig28385_GA36A|tro|tro2X|Allele_2
TACCT
>Contig28385_GA36A|tro|tro4X|Allele_1
TACCT
>Contig28385_GA36A|tro|tro4X|Allele_2
TACCT
>Contig28385_GA36A|tro|tro7X|Allele_1
TACCT
>Contig28385_GA36A|tro|tro7X|Allele_2
TACCT
>Contig28385_GA36A|tro|tro8X|Allele_1
TACCT
>Contig28385_GA36A|tro|tro8X|Allele_2
TACCT
>Contig28385_GA36A|tro|tro9X|Allele_1
TACCT
>Contig28385_GA36A|tro|tro9X|Allele_2
TACCT
>Contig28385_GA36A|gal|gal2X|Allele_1
TACCT
>Contig28385_GA36A|gal|gal2X|Allele_2
TAGCT
>Contig28385_GA36A|gal|gal3X|Allele_1
TACCT
>Contig28385_GA36A|gal|gal3X|Allele_2
TACCT
>Contig28385_GA36A|gal|gal7X|Allele_1
TACCT
>Contig28385_GA36A|gal|gal7X|Allele_2
TACCT
>Contig28385_GA36A|gal|gal8X|Allele_1
TACCT
>Contig28385_GA36A|gal|gal8X|Allele_2
TACCT
>Contig28385_GA36A|gal|gal11X|Allele_1
TACCT
>Contig28385_GA36A|gal|gal11X|Allele_2
TACCT
>Contig28385_GA36A|gal|gal24XX|Allele_1
TACCT
>Contig28385_GA36A|gal|gal24XX|Allele_2
TACCT
>Contig28385_GA36A|gal|gal3XX|Allele_1
TACCT
>Contig28385_GA36A|gal|gal3XX|Allele_2
TACCT
>Contig28385_GA36A|gal|gal9X|Allele_1
TACCT
>Contig28385_GA36A|gal|gal9X|Allele_2
TACCT
>Contig28385_GA36A|edu|edu14X|Allele_1
CACCT
>Contig28385_GA36A|edu|edu14X|Allele_2
TACTT
>Contig28385_GA36A|edu|edu37X|Allele_1
TACCT
>Contig28385_GA36A|edu|edu37X|Allele_2
TACCT
>Contig28385_GA36A|edu|edu40X|Allele_1
TACCT
>Contig28385_GA36A|edu|edu40X|Allele_2
TACCT
>Contig28385_GA36A|edu|edu47X|Allele_1
TACCT
>Contig28385_GA36A|edu|edu47X|Allele_2
TGCCT
>Contig28385_GA36A|edu|edu24X|Allele_1
TACCT
>Contig28385_GA36A|edu|edu24X|Allele_2
TACCT
>Contig28385_GA36A|edu|edu25XX|Allele_1
TACCT
>Contig28385_GA36A|edu|edu25XX|Allele_2
TACCT
>Contig28385_GA36A|edu|edu28X|Allele_1
TACCT
>Contig28385_GA36A|edu|edu28X|Allele_2
TACCT
>Contig28385_GA36A|edu|edu7X|Allele_1
TACCC
>Contig28385_GA36A|edu|edu7X|Allele_2
TACCT
>Contig28632_GA36C|tro|tro10X|Allele_1
TAACCTTAATCCGTAG
>Contig28632_GA36C|tro|tro10X|Allele_2
TTACCTTACTCTGTAG
>Contig28632_GA36C|tro|tro11X|Allele_1
TAACCTTAATCCGTAG
>Contig28632_GA36C|tro|tro11X|Allele_2
TAACCTTAATCCGTAG
>Contig28632_GA36C|tro|tro16X|Allele_1
TAACCTTAATCCGTAG
>Contig28632_GA36C|tro|tro16X|Allele_2
TAACCTTAATCCGTAG
>Contig28632_GA36C|tro|tro2X|Allele_1
TAACCTTAATCCGTAG
>Contig28632_GA36C|tro|tro2X|Allele_2
TAGCCTTACTCTGTAG
>Contig28632_GA36C|tro|tro4X|Allele_1
ATACCTTACTCCATAG
>Contig28632_GA36C|tro|tro4X|Allele_2
ATACCTTACTCCATAG
>Contig28632_GA36C|tro|tro7X|Allele_1
AAACCTTAATCCATAG
>Contig28632_GA36C|tro|tro7X|Allele_2
TTACCTTACTCCGTAG
>Contig28632_GA36C|tro|tro8X|Allele_1
TAACCTTAATCCGTAG
>Contig28632_GA36C|tro|tro8X|Allele_2
TAACCTTAATCCGTAG
>Contig28632_GA36C|tro|tro9X|Allele_1
TAACCTTAATCCGTAG
>Contig28632_GA36C|tro|tro9X|Allele_2
TAACCTTAATCCGTAG
>Contig28632_GA36C|gal|gal2X|Allele_1
TAACCTAAACCCGTAG
>Contig28632_GA36C|gal|gal2X|Allele_2
TAACCTAAACCCGTAG
>Contig28632_GA36C|gal|gal3X|Allele_1
AAACCTAAACCCGTAG
>Contig28632_GA36C|gal|gal3X|Allele_2
AAGCCTTACTCTGTAG
>Contig28632_GA36C|gal|gal7X|Allele_1
AAACCTAAACCCGTAG
>Contig28632_GA36C|gal|gal7X|Allele_2
TAACCTAAACCCGTAG
>Contig28632_GA36C|gal|gal8X|Allele_1
AAACCTAAACCCGTAG
>Contig28632_GA36C|gal|gal8X|Allele_2
TAACCTAGACCCGTAG
>Contig28632_GA36C|gal|gal11X|Allele_1
TAACCTAAACCCGTAG
>Contig28632_GA36C|gal|gal11X|Allele_2
TAACCTAAACCCGTAG
>Contig28632_GA36C|gal|gal24XX|Allele_1
TAACCTAAACCCGTAG
>Contig28632_GA36C|gal|gal24XX|Allele_2
TAACCTAAACCCGTAG
>Contig28632_GA36C|gal|gal3XX|Allele_1
TAACCTAAACCCGTAG
>Contig28632_GA36C|gal|gal3XX|Allele_2
TTACCTTACTCCGTAG
>Contig28632_GA36C|gal|gal9X|Allele_1
AAACCTAAACCCGTAG
>Contig28632_GA36C|gal|gal9X|Allele_2
TAACCTAAACCCGTAG
>Contig28632_GA36C|edu|edu14X|Allele_1
AAACCCTACTCCGTAG
>Contig28632_GA36C|edu|edu14X|Allele_2
ATACCTTACTCCGTAG
>Contig28632_GA36C|edu|edu37X|Allele_1
TAACCTTACTCCGTAG
>Contig28632_GA36C|edu|edu37X|Allele_2
TAGCCTTACTCCGTAG
>Contig28632_GA36C|edu|edu40X|Allele_1
AAACCTTACTCCGTAG
>Contig28632_GA36C|edu|edu40X|Allele_2
TAACCTTACTCCGTAG
>Contig28632_GA36C|edu|edu47X|Allele_1
TAACCTTACTCCGTAG
>Contig28632_GA36C|edu|edu47X|Allele_2
TTACCTTACTTTGTAG
>Contig28632_GA36C|edu|edu24X|Allele_1
TAACCTTACTCCGTAG
>Contig28632_GA36C|edu|edu24X|Allele_2
TAGTCTTACTCCGTGG
>Contig28632_GA36C|edu|edu25XX|Allele_1
TAACCTAAACCCATAG
>Contig28632_GA36C|edu|edu25XX|Allele_2
TTACCTTACTCCGTAG
>Contig28632_GA36C|edu|edu28X|Allele_1
TAACCTTACTCTGTAA
>Contig28632_GA36C|edu|edu28X|Allele_2
TTACTTTACTCTGTAG
>Contig28632_GA36C|edu|edu7X|Allele_1
TAACCTTACTCCGCAG
>Contig28632_GA36C|edu|edu7X|Allele_2
TAACCTTACTCCGTAG
>Contig28703_GA36B|tro|tro10X|Allele_1
TGAAA
>Contig28703_GA36B|tro|tro10X|Allele_2
TGAAA
>Contig28703_GA36B|tro|tro11X|Allele_1
TGAAA
>Contig28703_GA36B|tro|tro11X|Allele_2
TGAAA
>Contig28703_GA36B|tro|tro16X|Allele_1
TGAAA
>Contig28703_GA36B|tro|tro16X|Allele_2
TGAAA
>Contig28703_GA36B|tro|tro2X|Allele_1
TGAAA
>Contig28703_GA36B|tro|tro2X|Allele_2
TGAAA
>Contig28703_GA36B|tro|tro4X|Allele_1
TGAAA
>Contig28703_GA36B|tro|tro4X|Allele_2
TGAAA
>Contig28703_GA36B|tro|tro7X|Allele_1
TGAAA
>Contig28703_GA36B|tro|tro7X|Allele_2
TGAAA
>Contig28703_GA36B|tro|tro8X|Allele_1
TGAAA
>Contig28703_GA36B|tro|tro8X|Allele_2
TGAAA
>Contig28703_GA36B|tro|tro9X|Allele_1
TGAAA
>Contig28703_GA36B|tro|tro9X|Allele_2
TGAAA
>Contig28703_GA36B|gal|gal2X|Allele_1
TAAAA
>Contig28703_GA36B|gal|gal2X|Allele_2
TGAAA
>Contig28703_GA36B|gal|gal3X|Allele_1
TGAAA
>Contig28703_GA36B|gal|gal3X|Allele_2
TGAAA
>Contig28703_GA36B|gal|gal7X|Allele_1
TGAAA
>Contig28703_GA36B|gal|gal7X|Allele_2
TGAAA
>Contig28703_GA36B|gal|gal8X|Allele_1
TGAAA
>Contig28703_GA36B|gal|gal8X|Allele_2
TGAAA
>Contig28703_GA36B|gal|gal11X|Allele_1
TGAAA
>Contig28703_GA36B|gal|gal11X|Allele_2
TGAAA
>Contig28703_GA36B|gal|gal24XX|Allele_1
TGAAA
>Contig28703_GA36B|gal|gal24XX|Allele_2
TGAAA
>Contig28703_GA36B|gal|gal3XX|Allele_1
TGAAA
>Contig28703_GA36B|gal|gal3XX|Allele_2
TGAAG
>Contig28703_GA36B|gal|gal9X|Allele_1
TGAAA
>Contig28703_GA36B|gal|gal9X|Allele_2
TGAAA
>Contig28703_GA36B|edu|edu14X|Allele_1
TGAAA
>Contig28703_GA36B|edu|edu14X|Allele_2
TGAAA
>Contig28703_GA36B|edu|edu37X|Allele_1
CGAAA
>Contig28703_GA36B|edu|edu37X|Allele_2
TGTAA
>Contig28703_GA36B|edu|edu40X|Allele_1
TGAAA
>Contig28703_GA36B|edu|edu40X|Allele_2
TGAAA
>Contig28703_GA36B|edu|edu47X|Allele_1
TGAAA
>Contig28703_GA36B|edu|edu47X|Allele_2
TGAAA
>Contig28703_GA36B|edu|edu24X|Allele_1
TGAAA
>Contig28703_GA36B|edu|edu24X|Allele_2
TGAAA
>Contig28703_GA36B|edu|edu25XX|Allele_1
TGAAA
>Contig28703_GA36B|edu|edu25XX|Allele_2
TGAAA
>Contig28703_GA36B|edu|edu28X|Allele_1
TGAAA
>Contig28703_GA36B|edu|edu28X|Allele_2
TGAAA
>Contig28703_GA36B|edu|edu7X|Allele_1
TGAAA
>Contig28703_GA36B|edu|edu7X|Allele_2
TGAGA
>Contig28709_GA36D|tro|tro10X|Allele_1
GCAG
>Contig28709_GA36D|tro|tro10X|Allele_2
GCAG
>Contig28709_GA36D|tro|tro11X|Allele_1
GCAG
>Contig28709_GA36D|tro|tro11X|Allele_2
GCAG
>Contig28709_GA36D|tro|tro16X|Allele_1
ACAG
>Contig28709_GA36D|tro|tro16X|Allele_2
GCAG
>Contig28709_GA36D|tro|tro2X|Allele_1
ACAG
>Contig28709_GA36D|tro|tro2X|Allele_2
GCAG
>Contig28709_GA36D|tro|tro4X|Allele_1
GCAG
>Contig28709_GA36D|tro|tro4X|Allele_2
GCAG
>Contig28709_GA36D|tro|tro7X|Allele_1
ACAG
>Contig28709_GA36D|tro|tro7X|Allele_2
GCAG
>Contig28709_GA36D|tro|tro8X|Allele_1
ACAG
>Contig28709_GA36D|tro|tro8X|Allele_2
GCAG
>Contig28709_GA36D|tro|tro9X|Allele_1
GCAG
>Contig28709_GA36D|tro|tro9X|Allele_2
GCAG
>Contig28709_GA36D|gal|gal2X|Allele_1
GCAG
>Contig28709_GA36D|gal|gal2X|Allele_2
GCAG
>Contig28709_GA36D|gal|gal3X|Allele_1
GCAG
>Contig28709_GA36D|gal|gal3X|Allele_2
GTAG
>Contig28709_GA36D|gal|gal7X|Allele_1
GCAG
>Contig28709_GA36D|gal|gal7X|Allele_2
GCAG
>Contig28709_GA36D|gal|gal8X|Allele_1
GCAG
>Contig28709_GA36D|gal|gal8X|Allele_2
GCAG
>Contig28709_GA36D|gal|gal11X|Allele_1
GCAG
>Contig28709_GA36D|gal|gal11X|Allele_2
GCAG
>Contig28709_GA36D|gal|gal24XX|Allele_1
GCAG
>Contig28709_GA36D|gal|gal24XX|Allele_2
GCAG
>Contig28709_GA36D|gal|gal3XX|Allele_1
GCAG
>Contig28709_GA36D|gal|gal3XX|Allele_2
GCAG
>Contig28709_GA36D|gal|gal9X|Allele_1
GCAG
>Contig28709_GA36D|gal|gal9X|Allele_2
GCAG
>Contig28709_GA36D|edu|edu14X|Allele_1
GCAG
>Contig28709_GA36D|edu|edu14X|Allele_2
GCAG
>Contig28709_GA36D|edu|edu37X|Allele_1
GCAG
>Contig28709_GA36D|edu|edu37X|Allele_2
GCAG
>Contig28709_GA36D|edu|edu40X|Allele_1
GCAG
>Contig28709_GA36D|edu|edu40X|Allele_2
GCAG
>Contig28709_GA36D|edu|edu47X|Allele_1
GCAG
>Contig28709_GA36D|edu|edu47X|Allele_2
GCAG
>Contig28709_GA36D|edu|edu24X|Allele_1
ACAG
>Contig28709_GA36D|edu|edu24X|Allele_2
GCAG
>Contig28709_GA36D|edu|edu25XX|Allele_1
GCAG
>Contig28709_GA36D|edu|edu25XX|Allele_2
GCAG
>Contig28709_GA36D|edu|edu28X|Allele_1
GCAA
>Contig28709_GA36D|edu|edu28X|Allele_2
GCCG
>Contig28709_GA36D|edu|edu7X|Allele_1
GCAG
>Contig28709_GA36D|edu|edu7X|Allele_2
GCCG
>Contig2875_GA36B|tro|tro10X|Allele_1
CTTTAGGACCCATCAATAA
>Contig2875_GA36B|tro|tro10X|Allele_2
CTTTAGGGCCTATCTTTAA
>Contig2875_GA36B|tro|tro11X|Allele_1
CTTTAGGACCCATCAATAA
>Contig2875_GA36B|tro|tro11X|Allele_2
CTTTAGGGCCTATCATTAA
>Contig2875_GA36B|tro|tro16X|Allele_1
CTTTAGGACCTATCAATAA
>Contig2875_GA36B|tro|tro16X|Allele_2
CTTTAGGACCTATCAATAA
>Contig2875_GA36B|tro|tro2X|Allele_1
CTTTAGGACCCATCAATAA
>Contig2875_GA36B|tro|tro2X|Allele_2
CTTTAGGGCCTATCAATAA
>Contig2875_GA36B|tro|tro4X|Allele_1
CTTTAGGACCTATCAATAA
>Contig2875_GA36B|tro|tro4X|Allele_2
CTTTAGGACCTATCAATAA
>Contig2875_GA36B|tro|tro7X|Allele_1
CTTTAGGACCTATCAATAA
>Contig2875_GA36B|tro|tro7X|Allele_2
CTTTAGGACCTATCAATAA
>Contig2875_GA36B|tro|tro8X|Allele_1
CTTTAGGACCCATCAATAA
>Contig2875_GA36B|tro|tro8X|Allele_2
CTTTAGGGCCTATCAATAA
>Contig2875_GA36B|tro|tro9X|Allele_1
CTTTAGGACCTATCAATAA
>Contig2875_GA36B|tro|tro9X|Allele_2
CTTTAGGACCTATCAATAA
>Contig2875_GA36B|gal|gal2X|Allele_1
CTTTAGGGCCCATCAATAA
>Contig2875_GA36B|gal|gal2X|Allele_2
CTTTAGGGCCCATCAATAA
>Contig2875_GA36B|gal|gal3X|Allele_1
CCTTAGGACCCATCAATAA
>Contig2875_GA36B|gal|gal3X|Allele_2
TTTTAGGGCCTATCATTAG
>Contig2875_GA36B|gal|gal7X|Allele_1
CTTTAAGGCCCATCAATAA
>Contig2875_GA36B|gal|gal7X|Allele_2
CTTTAGGGCCTGTCATTGA
>Contig2875_GA36B|gal|gal8X|Allele_1
CTTTAGGGCCCAGCAATAA
>Contig2875_GA36B|gal|gal8X|Allele_2
CTTTAGGGCCTGTCATTGA
>Contig2875_GA36B|gal|gal11X|Allele_1
CTTTAGGGCCCATCAACAA
>Contig2875_GA36B|gal|gal11X|Allele_2
CTTTAGGGCCCATCAATAA
>Contig2875_GA36B|gal|gal24XX|Allele_1
CTTCAGGGCCCATCAATAA
>Contig2875_GA36B|gal|gal24XX|Allele_2
CTTTAGGGCCCATCTTTAA
>Contig2875_GA36B|gal|gal3XX|Allele_1
CTTTAGAGCCCATCAATAA
>Contig2875_GA36B|gal|gal3XX|Allele_2
CTTTAGGGTCCATCAATAA
>Contig2875_GA36B|gal|gal9X|Allele_1
CTTTAGGGCCCATCAATAA
>Contig2875_GA36B|gal|gal9X|Allele_2
CTTTAGGGCCCATCAATAA
>Contig2875_GA36B|edu|edu14X|Allele_1
CTTCAGGGCCCATCAATAA
>Contig2875_GA36B|edu|edu14X|Allele_2
CTTTAGGGCCCATCAATAA
>Contig2875_GA36B|edu|edu37X|Allele_1
CTTCAGGGCCCATCAATAA
>Contig2875_GA36B|edu|edu37X|Allele_2
CTTTAGGGCCCATCAATAA
>Contig2875_GA36B|edu|edu40X|Allele_1
CTTCAGGGCCCATCAATAA
>Contig2875_GA36B|edu|edu40X|Allele_2
CTTTAGGGCTCATCAATAA
>Contig2875_GA36B|edu|edu47X|Allele_1
CTTCAGGGCCCATCAATAA
>Contig2875_GA36B|edu|edu47X|Allele_2
CTTTAGGGCTCATCAATAA
>Contig2875_GA36B|edu|edu24X|Allele_1
CTTCAGGGCCCATCAATAA
>Contig2875_GA36B|edu|edu24X|Allele_2
CTTTAGGGCCCATTAATAA
>Contig2875_GA36B|edu|edu25XX|Allele_1
CTTCAGGGCCCATCAATAA
>Contig2875_GA36B|edu|edu25XX|Allele_2
CTTTGGGGCCCATCAATAA
>Contig2875_GA36B|edu|edu28X|Allele_1
CTTTAGGGCCCATCAATAA
>Contig2875_GA36B|edu|edu28X|Allele_2
CTTTAGGGCCCATCAATAA
>Contig2875_GA36B|edu|edu7X|Allele_1
CTCTAGGGCCCATCAATAA
>Contig2875_GA36B|edu|edu7X|Allele_2
CTTTAGGGCCCATCAATAA
>Contig28925_GA36D|tro|tro10X|Allele_1
TCAACAAATT
>Contig28925_GA36D|tro|tro10X|Allele_2
TCAACCAATT
>Contig28925_GA36D|tro|tro11X|Allele_1
TCAACAAATT
>Contig28925_GA36D|tro|tro11X|Allele_2
TCAACCAATT
>Contig28925_GA36D|tro|tro16X|Allele_1
TCAACAAATT
>Contig28925_GA36D|tro|tro16X|Allele_2
TCATCCAATT
>Contig28925_GA36D|tro|tro2X|Allele_1
TCAACAAATT
>Contig28925_GA36D|tro|tro2X|Allele_2
TCAACCAATT
>Contig28925_GA36D|tro|tro4X|Allele_1
TCAACCAATT
>Contig28925_GA36D|tro|tro4X|Allele_2
TCAACCAATT
>Contig28925_GA36D|tro|tro7X|Allele_1
TCAACAAATT
>Contig28925_GA36D|tro|tro7X|Allele_2
TCAACAAATT
>Contig28925_GA36D|tro|tro8X|Allele_1
TCAACAAATT
>Contig28925_GA36D|tro|tro8X|Allele_2
TCAACCAATT
>Contig28925_GA36D|tro|tro9X|Allele_1
TCAACAAATT
>Contig28925_GA36D|tro|tro9X|Allele_2
TCAACCAATT
>Contig28925_GA36D|gal|gal2X|Allele_1
TCAACAAATT
>Contig28925_GA36D|gal|gal2X|Allele_2
TCAACAAATT
>Contig28925_GA36D|gal|gal3X|Allele_1
TCAACAAATT
>Contig28925_GA36D|gal|gal3X|Allele_2
TCAACAAATT
>Contig28925_GA36D|gal|gal7X|Allele_1
TCAACAAATT
>Contig28925_GA36D|gal|gal7X|Allele_2
TCAACAAATT
>Contig28925_GA36D|gal|gal8X|Allele_1
CCAACAAATT
>Contig28925_GA36D|gal|gal8X|Allele_2
TTGACCCATT
>Contig28925_GA36D|gal|gal11X|Allele_1
CCAACAAATT
>Contig28925_GA36D|gal|gal11X|Allele_2
TTGACCCATT
>Contig28925_GA36D|gal|gal24XX|Allele_1
TCAACAAATT
>Contig28925_GA36D|gal|gal24XX|Allele_2
TCAACAAATT
>Contig28925_GA36D|gal|gal3XX|Allele_1
TCAACAAATC
>Contig28925_GA36D|gal|gal3XX|Allele_2
TCAACAAATT
>Contig28925_GA36D|gal|gal9X|Allele_1
TCAACAAATT
>Contig28925_GA36D|gal|gal9X|Allele_2
TCAACAAGTT
>Contig28925_GA36D|edu|edu14X|Allele_1
TCAAAAAATT
>Contig28925_GA36D|edu|edu14X|Allele_2
TCAACAAATT
>Contig28925_GA36D|edu|edu37X|Allele_1
TCAACAAATC
>Contig28925_GA36D|edu|edu37X|Allele_2
TCAACAAATT
>Contig28925_GA36D|edu|edu40X|Allele_1
TCAACAAATT
>Contig28925_GA36D|edu|edu40X|Allele_2
TCATCAAATT
>Contig28925_GA36D|edu|edu47X|Allele_1
TCAACAAATT
>Contig28925_GA36D|edu|edu47X|Allele_2
TCAACAAATT
>Contig28925_GA36D|edu|edu24X|Allele_1
TCAACAAATT
>Contig28925_GA36D|edu|edu24X|Allele_2
TCAACAAGTT
>Contig28925_GA36D|edu|edu25XX|Allele_1
TCAACAAATT
>Contig28925_GA36D|edu|edu25XX|Allele_2
TCAACAAATT
>Contig28925_GA36D|edu|edu28X|Allele_1
TCAACAAAAT
>Contig28925_GA36D|edu|edu28X|Allele_2
TCAACAAATT
>Contig28925_GA36D|edu|edu7X|Allele_1
TCAACAAATT
>Contig28925_GA36D|edu|edu7X|Allele_2
TCAACAAATT
>Contig29510_GA36D|tro|tro10X|Allele_1
CCGTGA
>Contig29510_GA36D|tro|tro10X|Allele_2
CCGTGA
>Contig29510_GA36D|tro|tro11X|Allele_1
CCGTGA
>Contig29510_GA36D|tro|tro11X|Allele_2
CCGTGA
>Contig29510_GA36D|tro|tro16X|Allele_1
CCGTGA
>Contig29510_GA36D|tro|tro16X|Allele_2
CCGTGA
>Contig29510_GA36D|tro|tro2X|Allele_1
CCGTGA
>Contig29510_GA36D|tro|tro2X|Allele_2
CCGTGA
>Contig29510_GA36D|tro|tro4X|Allele_1
CCGTGA
>Contig29510_GA36D|tro|tro4X|Allele_2
CCGTGA
>Contig29510_GA36D|tro|tro7X|Allele_1
CCGTGA
>Contig29510_GA36D|tro|tro7X|Allele_2
CCGTGA
>Contig29510_GA36D|tro|tro8X|Allele_1
CCGTGA
>Contig29510_GA36D|tro|tro8X|Allele_2
CCGTGA
>Contig29510_GA36D|tro|tro9X|Allele_1
CCGTGA
>Contig29510_GA36D|tro|tro9X|Allele_2
CCGTGA
>Contig29510_GA36D|gal|gal2X|Allele_1
CCGTGA
>Contig29510_GA36D|gal|gal2X|Allele_2
CCGTGA
>Contig29510_GA36D|gal|gal3X|Allele_1
CCGTGA
>Contig29510_GA36D|gal|gal3X|Allele_2
CCGTGA
>Contig29510_GA36D|gal|gal7X|Allele_1
CCGTGA
>Contig29510_GA36D|gal|gal7X|Allele_2
CCGTGA
>Contig29510_GA36D|gal|gal8X|Allele_1
CCGTGA
>Contig29510_GA36D|gal|gal8X|Allele_2
CCGTGA
>Contig29510_GA36D|gal|gal11X|Allele_1
CCGTGA
>Contig29510_GA36D|gal|gal11X|Allele_2
CCGTGA
>Contig29510_GA36D|gal|gal24XX|Allele_1
CCGTGA
>Contig29510_GA36D|gal|gal24XX|Allele_2
CCGTGA
>Contig29510_GA36D|gal|gal3XX|Allele_1
CCGTGA
>Contig29510_GA36D|gal|gal3XX|Allele_2
CCGTGA
>Contig29510_GA36D|gal|gal9X|Allele_1
CCGTGA
>Contig29510_GA36D|gal|gal9X|Allele_2
CCGTGT
>Contig29510_GA36D|edu|edu14X|Allele_1
CCGTGA
>Contig29510_GA36D|edu|edu14X|Allele_2
CCGTGA
>Contig29510_GA36D|edu|edu37X|Allele_1
CCGTGA
>Contig29510_GA36D|edu|edu37X|Allele_2
CCGTGA
>Contig29510_GA36D|edu|edu40X|Allele_1
CCAAAA
>Contig29510_GA36D|edu|edu40X|Allele_2
TTGTGA
>Contig29510_GA36D|edu|edu47X|Allele_1
CCGTGA
>Contig29510_GA36D|edu|edu47X|Allele_2
CCGTGA
>Contig29510_GA36D|edu|edu24X|Allele_1
CCGTGA
>Contig29510_GA36D|edu|edu24X|Allele_2
CCGTGA
>Contig29510_GA36D|edu|edu25XX|Allele_1
CCGTGA
>Contig29510_GA36D|edu|edu25XX|Allele_2
CCGTGA
>Contig29510_GA36D|edu|edu28X|Allele_1
CCGTGA
>Contig29510_GA36D|edu|edu28X|Allele_2
CCGTGA
>Contig29510_GA36D|edu|edu7X|Allele_1
CCGTGA
>Contig29510_GA36D|edu|edu7X|Allele_2
CCGTGA
>Contig2959_GA36D|tro|tro10X|Allele_1
GAT
>Contig2959_GA36D|tro|tro10X|Allele_2
GAT
>Contig2959_GA36D|tro|tro11X|Allele_1
GAT
>Contig2959_GA36D|tro|tro11X|Allele_2
GAT
>Contig2959_GA36D|tro|tro16X|Allele_1
GAT
>Contig2959_GA36D|tro|tro16X|Allele_2
GAT
>Contig2959_GA36D|tro|tro2X|Allele_1
GAT
>Contig2959_GA36D|tro|tro2X|Allele_2
GAT
>Contig2959_GA36D|tro|tro4X|Allele_1
GAT
>Contig2959_GA36D|tro|tro4X|Allele_2
GAT
>Contig2959_GA36D|tro|tro7X|Allele_1
GAT
>Contig2959_GA36D|tro|tro7X|Allele_2
GAT
>Contig2959_GA36D|tro|tro8X|Allele_1
GAT
>Contig2959_GA36D|tro|tro8X|Allele_2
GAT
>Contig2959_GA36D|tro|tro9X|Allele_1
GAT
>Contig2959_GA36D|tro|tro9X|Allele_2
GAT
>Contig2959_GA36D|gal|gal2X|Allele_1
GAT
>Contig2959_GA36D|gal|gal2X|Allele_2
GAT
>Contig2959_GA36D|gal|gal3X|Allele_1
GAC
>Contig2959_GA36D|gal|gal3X|Allele_2
GAC
>Contig2959_GA36D|gal|gal7X|Allele_1
GAC
>Contig2959_GA36D|gal|gal7X|Allele_2
GGT
>Contig2959_GA36D|gal|gal8X|Allele_1
GAT
>Contig2959_GA36D|gal|gal8X|Allele_2
GGT
>Contig2959_GA36D|gal|gal11X|Allele_1
GAT
>Contig2959_GA36D|gal|gal11X|Allele_2
GAT
>Contig2959_GA36D|gal|gal24XX|Allele_1
GAT
>Contig2959_GA36D|gal|gal24XX|Allele_2
GAT
>Contig2959_GA36D|gal|gal3XX|Allele_1
GAT
>Contig2959_GA36D|gal|gal3XX|Allele_2
GAT
>Contig2959_GA36D|gal|gal9X|Allele_1
GAT
>Contig2959_GA36D|gal|gal9X|Allele_2
GAT
>Contig2959_GA36D|edu|edu14X|Allele_1
GAT
>Contig2959_GA36D|edu|edu14X|Allele_2
GAT
>Contig2959_GA36D|edu|edu37X|Allele_1
GAT
>Contig2959_GA36D|edu|edu37X|Allele_2
GAT
>Contig2959_GA36D|edu|edu40X|Allele_1
GAT
>Contig2959_GA36D|edu|edu40X|Allele_2
GAT
>Contig2959_GA36D|edu|edu47X|Allele_1
GAT
>Contig2959_GA36D|edu|edu47X|Allele_2
GAT
>Contig2959_GA36D|edu|edu24X|Allele_1
GAT
>Contig2959_GA36D|edu|edu24X|Allele_2
GAT
>Contig2959_GA36D|edu|edu25XX|Allele_1
AAT
>Contig2959_GA36D|edu|edu25XX|Allele_2
GAT
>Contig2959_GA36D|edu|edu28X|Allele_1
GAT
>Contig2959_GA36D|edu|edu28X|Allele_2
GAT
>Contig2959_GA36D|edu|edu7X|Allele_1
GAT
>Contig2959_GA36D|edu|edu7X|Allele_2
GAT
>Contig29622_GA36D|tro|tro10X|Allele_1
AACAC
>Contig29622_GA36D|tro|tro10X|Allele_2
AACAC
>Contig29622_GA36D|tro|tro11X|Allele_1
AACAC
>Contig29622_GA36D|tro|tro11X|Allele_2
AACAC
>Contig29622_GA36D|tro|tro16X|Allele_1
AACAC
>Contig29622_GA36D|tro|tro16X|Allele_2
AACAC
>Contig29622_GA36D|tro|tro2X|Allele_1
AACAC
>Contig29622_GA36D|tro|tro2X|Allele_2
AACAC
>Contig29622_GA36D|tro|tro4X|Allele_1
AACAC
>Contig29622_GA36D|tro|tro4X|Allele_2
AACAC
>Contig29622_GA36D|tro|tro7X|Allele_1
AACAC
>Contig29622_GA36D|tro|tro7X|Allele_2
AACAC
>Contig29622_GA36D|tro|tro8X|Allele_1
AACAC
>Contig29622_GA36D|tro|tro8X|Allele_2
AACAC
>Contig29622_GA36D|tro|tro9X|Allele_1
AACAC
>Contig29622_GA36D|tro|tro9X|Allele_2
AACAC
>Contig29622_GA36D|gal|gal2X|Allele_1
AACAC
>Contig29622_GA36D|gal|gal2X|Allele_2
AATAT
>Contig29622_GA36D|gal|gal3X|Allele_1
AACAC
>Contig29622_GA36D|gal|gal3X|Allele_2
AACAT
>Contig29622_GA36D|gal|gal7X|Allele_1
AACAC
>Contig29622_GA36D|gal|gal7X|Allele_2
AACAT
>Contig29622_GA36D|gal|gal8X|Allele_1
AACAC
>Contig29622_GA36D|gal|gal8X|Allele_2
ATTAT
>Contig29622_GA36D|gal|gal11X|Allele_1
AACAC
>Contig29622_GA36D|gal|gal11X|Allele_2
AATAT
>Contig29622_GA36D|gal|gal24XX|Allele_1
AACAC
>Contig29622_GA36D|gal|gal24XX|Allele_2
AATAT
>Contig29622_GA36D|gal|gal3XX|Allele_1
AACAT
>Contig29622_GA36D|gal|gal3XX|Allele_2
AACAT
>Contig29622_GA36D|gal|gal9X|Allele_1
AACAC
>Contig29622_GA36D|gal|gal9X|Allele_2
AATAT
>Contig29622_GA36D|edu|edu14X|Allele_1
AACGC
>Contig29622_GA36D|edu|edu14X|Allele_2
AACGC
>Contig29622_GA36D|edu|edu37X|Allele_1
AACAC
>Contig29622_GA36D|edu|edu37X|Allele_2
GACAC
>Contig29622_GA36D|edu|edu40X|Allele_1
AACAC
>Contig29622_GA36D|edu|edu40X|Allele_2
AACGC
>Contig29622_GA36D|edu|edu47X|Allele_1
AACAC
>Contig29622_GA36D|edu|edu47X|Allele_2
AACAC
>Contig29622_GA36D|edu|edu24X|Allele_1
AACAC
>Contig29622_GA36D|edu|edu24X|Allele_2
AACAC
>Contig29622_GA36D|edu|edu25XX|Allele_1
AACAC
>Contig29622_GA36D|edu|edu25XX|Allele_2
AACAC
>Contig29622_GA36D|edu|edu28X|Allele_1
AACAC
>Contig29622_GA36D|edu|edu28X|Allele_2
AACGC
>Contig29622_GA36D|edu|edu7X|Allele_1
AACAC
>Contig29622_GA36D|edu|edu7X|Allele_2
AACAC
>Contig29677_GA36B|tro|tro10X|Allele_1
CAACTTGACCATAGCCCCTATTTATAAAAGTCGTGT
>Contig29677_GA36B|tro|tro10X|Allele_2
CAACTTGTCCATAGCCCCTATTTATAAAAGTCGTGT
>Contig29677_GA36B|tro|tro11X|Allele_1
CAACCTGACCATAGCCCCCATTTACAAAAGCCATGT
>Contig29677_GA36B|tro|tro11X|Allele_2
TAACTTGACCATAGCCCCTGTTTATAAAAGTCGTGT
>Contig29677_GA36B|tro|tro16X|Allele_1
CAACTTGACCATAGCCCCTATTTATAAAAGTCGTGT
>Contig29677_GA36B|tro|tro16X|Allele_2
CAACTTGACCATAGCCCCTATTTATAAAAGTCGTGT
>Contig29677_GA36B|tro|tro2X|Allele_1
CAACTTGACCATAGCCCCTATTTATAAAAGTCGTGT
>Contig29677_GA36B|tro|tro2X|Allele_2
CAACTTGACCATAGCCCCTATTTATAAAAGTCGTGT
>Contig29677_GA36B|tro|tro4X|Allele_1
CAACTTGACCATAGCCCCTATTTATAAAAGTCGTGT
>Contig29677_GA36B|tro|tro4X|Allele_2
CAACTTGACCATAGCCCCTATTTATAAAAGTCGTGT
>Contig29677_GA36B|tro|tro7X|Allele_1
CAACCTGACCATAGCCCCCATTTATAAAAGTCATGT
>Contig29677_GA36B|tro|tro7X|Allele_2
TAACTTGACCATAGCCCCTGTTTATAAAAGTCGTGT
>Contig29677_GA36B|tro|tro8X|Allele_1
CAACTTGACCATAGCCCCTATTTATAAAAGTCGTGT
>Contig29677_GA36B|tro|tro8X|Allele_2
CAACTTGACCATAGCCCCTATTTATAAAAGTCGTGT
>Contig29677_GA36B|tro|tro9X|Allele_1
CAACCTGACCATAGCCCCCATTTATAAAAGTCATGT
>Contig29677_GA36B|tro|tro9X|Allele_2
TAACTTGACCATAGCCCCTGTTTATAAAAGTCGTGT
>Contig29677_GA36B|gal|gal2X|Allele_1
TAACCCGACCATAGCCCCCGTTGATAAAAGTCATGT
>Contig29677_GA36B|gal|gal2X|Allele_2
TAACCTGACCATAGCCCCCGTTTATAAAAGTCATGT
>Contig29677_GA36B|gal|gal3X|Allele_1
CAACCTGACCATAGCCCCCGTTTATAAAAGTCATGT
>Contig29677_GA36B|gal|gal3X|Allele_2
CAACCTGACCATTGCCCCCGTTTATAAAAGTCATGT
>Contig29677_GA36B|gal|gal7X|Allele_1
CAACCTGACCATAGCCCCCGTTTATAAAAGTCATGT
>Contig29677_GA36B|gal|gal7X|Allele_2
TCATCTGATCATAGCCCCCGTTTATAAAAGTCATGT
>Contig29677_GA36B|gal|gal8X|Allele_1
TAACCTGACCATAGCCCCCGTTTACAAAAGTCATGA
>Contig29677_GA36B|gal|gal8X|Allele_2
TAACCTGACCATAGCCCCTGTTTATAAAAGTCATGT
>Contig29677_GA36B|gal|gal11X|Allele_1
CAACCTGACCATAGCCCCCGTTTATAAAAGTCATGT
>Contig29677_GA36B|gal|gal11X|Allele_2
TAACCTGTCCATAGCCCCCGTTTATAAAAGTCATGT
>Contig29677_GA36B|gal|gal24XX|Allele_1
TAACCCGACCATAGCCCCCGTATATAAAAATCATGT
>Contig29677_GA36B|gal|gal24XX|Allele_2
TAACCTGACTATTGCTTTCGTTTATAGAAGTCGTGT
>Contig29677_GA36B|gal|gal3XX|Allele_1
TAACCTGACCATAGCCCCCGTTTATAAAAGTCATGT
>Contig29677_GA36B|gal|gal3XX|Allele_2
TAACCTGACCATAGCCCCCGTTTATAAAAGTCATGT
>Contig29677_GA36B|gal|gal9X|Allele_1
TAACCTGACCATAGCCCCCGTTTATAAAAGCCACAT
>Contig29677_GA36B|gal|gal9X|Allele_2
TAACCTGTCCATAGCCCCCGTTTTTTAGAGTTGTGT
>Contig29677_GA36B|edu|edu14X|Allele_1
TAACCTGACCATAGCCCCCGTTTATAAAAGTCACGT
>Contig29677_GA36B|edu|edu14X|Allele_2
TAACCTGACCATAGCCCCCGTTTATAAAAGTCATGT
>Contig29677_GA36B|edu|edu37X|Allele_1
TAACCTAACCATAACCCCCGGTTATAAAAGTCATGT
>Contig29677_GA36B|edu|edu37X|Allele_2
TAACCTGACCATAGTCCCCGTTTATAAATGTCATGT
>Contig29677_GA36B|edu|edu40X|Allele_1
TAACCTAACCATAGCCCCCGTTTATAAAAGTCATGT
>Contig29677_GA36B|edu|edu40X|Allele_2
TAGCCTGACCATAGTCCCCGTTTATAAAAGTCATGT
>Contig29677_GA36B|edu|edu47X|Allele_1
TAACCTGACCATAGCCCCCGTTTATAAAAGTCATGT
>Contig29677_GA36B|edu|edu47X|Allele_2
TAATCTGTCCTTAGCCCCCGTTTTTTAAAGTCATGT
>Contig29677_GA36B|edu|edu24X|Allele_1
TAACCTGACCACAGCCCCCGTTTATAAAAGTCATGT
>Contig29677_GA36B|edu|edu24X|Allele_2
TAACTTGACCATAGCCCCCGTTTATAAAAGTCATGT
>Contig29677_GA36B|edu|edu25XX|Allele_1
TAACCTGACCATAGCCCCCGTTTATAAAAGTCATGT
>Contig29677_GA36B|edu|edu25XX|Allele_2
TAACCTGACCATAGCCCCCGTTTATAAAAGTCATGT
>Contig29677_GA36B|edu|edu28X|Allele_1
TAACCTGACCATAGCCCCCATTTATAAAAGTCATGA
>Contig29677_GA36B|edu|edu28X|Allele_2
TAACTTGACCATAGCCCCCGTTTATAAAAGTCATGT
>Contig29677_GA36B|edu|edu7X|Allele_1
CAACCTGACCATAGCCCCCGTTTATAAAAGTCATGT
>Contig29677_GA36B|edu|edu7X|Allele_2
TAACCTGTCCATAGCCCCCGTTTTTAAAAGTCATGT
>Contig29710_GA36B|tro|tro10X|Allele_1
GTTACTCCTCCCAAGGTGGGA
>Contig29710_GA36B|tro|tro10X|Allele_2
GTTACTCCTCCCAAGGTGGGA
>Contig29710_GA36B|tro|tro11X|Allele_1
GCTACTCCTCCCAAGGTGGGA
>Contig29710_GA36B|tro|tro11X|Allele_2
GTTACTCCTCCCAAGGTGGGA
>Contig29710_GA36B|tro|tro16X|Allele_1
GCTACTCCTCCCAAGGTGGGA
>Contig29710_GA36B|tro|tro16X|Allele_2
GTTACTCCTCCCAAGGTGGGA
>Contig29710_GA36B|tro|tro2X|Allele_1
GCTACTCCTCCCAAGGTGGGA
>Contig29710_GA36B|tro|tro2X|Allele_2
GTTACTCCTCCCAAGGTGGGA
>Contig29710_GA36B|tro|tro4X|Allele_1
GCTACTCCTCCCAAGGTGGGA
>Contig29710_GA36B|tro|tro4X|Allele_2
GTTACTCCTCCCAAGGTGGGA
>Contig29710_GA36B|tro|tro7X|Allele_1
GTTACTCCTCCCAAGGTGGGA
>Contig29710_GA36B|tro|tro7X|Allele_2
GTTACTCCTCCCAAGGTGGGA
>Contig29710_GA36B|tro|tro8X|Allele_1
GCTACTCCTCCCAAGGTGGGA
>Contig29710_GA36B|tro|tro8X|Allele_2
GTTACTCCTCCCAAGGTGGGA
>Contig29710_GA36B|tro|tro9X|Allele_1
GCTACTCCTCCCAAGGTGGGA
>Contig29710_GA36B|tro|tro9X|Allele_2
GTTACTCCTCCCAAGGTGGGA
>Contig29710_GA36B|gal|gal2X|Allele_1
GTTAACCCTCCCAAGGTGGAA
>Contig29710_GA36B|gal|gal2X|Allele_2
GTTACTCCTCCCAAGGTGGAA
>Contig29710_GA36B|gal|gal3X|Allele_1
ATTAACCCTCCCAAGGTGGAA
>Contig29710_GA36B|gal|gal3X|Allele_2
GTTACTCCTCCCAAGGTGGAA
>Contig29710_GA36B|gal|gal7X|Allele_1
GTTAATCCTCCCAAGGCGGAA
>Contig29710_GA36B|gal|gal7X|Allele_2
GTTACTCTTCCCAGGGTGGGG
>Contig29710_GA36B|gal|gal8X|Allele_1
ATTAATCCTCCCAAGGTGGAA
>Contig29710_GA36B|gal|gal8X|Allele_2
GTTACTCCTCCCAAGGTGGAA
>Contig29710_GA36B|gal|gal11X|Allele_1
GTTACTCCTCCCAAGGTGGGA
>Contig29710_GA36B|gal|gal11X|Allele_2
GTTACTCCTTCCAGGGTGGGG
>Contig29710_GA36B|gal|gal24XX|Allele_1
GTTACTCCTCCCAAAATGGAA
>Contig29710_GA36B|gal|gal24XX|Allele_2
GTTACTCCTCCCAAGGTGGGA
>Contig29710_GA36B|gal|gal3XX|Allele_1
GTTACTCCTCCCAAGGTGGAA
>Contig29710_GA36B|gal|gal3XX|Allele_2
GTTTCTCCTCCCAGGGTGGGG
>Contig29710_GA36B|gal|gal9X|Allele_1
GTTACTCCTCCCAAGGTGGAA
>Contig29710_GA36B|gal|gal9X|Allele_2
GTTACTCCTCCCGAGGTGGAA
>Contig29710_GA36B|edu|edu14X|Allele_1
GTTACTCCTCCCAAGGTGAAA
>Contig29710_GA36B|edu|edu14X|Allele_2
GTTACTCCTCCCAAGGTGGGG
>Contig29710_GA36B|edu|edu37X|Allele_1
GTCACTCCTCCCAAGGTGGAA
>Contig29710_GA36B|edu|edu37X|Allele_2
GTTACTCCTCCCAAGGTGGGG
>Contig29710_GA36B|edu|edu40X|Allele_1
GTTACTCCTCCCAAGGTGGGG
>Contig29710_GA36B|edu|edu40X|Allele_2
GTTACTCCTTCTAAGGTGGGG
>Contig29710_GA36B|edu|edu47X|Allele_1
GTTACTCCTCCCAAGGTGGAG
>Contig29710_GA36B|edu|edu47X|Allele_2
GTTACTCTTCCCAGGGTGGGG
>Contig29710_GA36B|edu|edu24X|Allele_1
GCTACTCCTCCCAAGGTAAGA
>Contig29710_GA36B|edu|edu24X|Allele_2
GTTACTTCTCCCAAGGTGGGG
>Contig29710_GA36B|edu|edu25XX|Allele_1
GTCACTCCTCACAAGGTGGAA
>Contig29710_GA36B|edu|edu25XX|Allele_2
GTTACTCCTCCCGAGGTGGGG
>Contig29710_GA36B|edu|edu28X|Allele_1
GTTACTCCCCCCAAGATGGGA
>Contig29710_GA36B|edu|edu28X|Allele_2
GTTACTCCTCCCAGGGTGGGG
>Contig29710_GA36B|edu|edu7X|Allele_1
GTTACTCTTCCCAAGGTGGGA
>Contig29710_GA36B|edu|edu7X|Allele_2
GTTACTCTTCCCGAGGTGGGA
>Contig29943_GA36A|tro|tro10X|Allele_1
AAGCCTTGGCAA
>Contig29943_GA36A|tro|tro10X|Allele_2
AAGCCTTGGCAA
>Contig29943_GA36A|tro|tro11X|Allele_1
AAGCCTTGGCAA
>Contig29943_GA36A|tro|tro11X|Allele_2
AAGCCTTGGCAA
>Contig29943_GA36A|tro|tro16X|Allele_1
AAGCCTTGGCAA
>Contig29943_GA36A|tro|tro16X|Allele_2
AAGCCTTGGCAA
>Contig29943_GA36A|tro|tro2X|Allele_1
AAGCCTTGGCAA
>Contig29943_GA36A|tro|tro2X|Allele_2
AAGCCTTGGCAA
>Contig29943_GA36A|tro|tro4X|Allele_1
AAGCCTTGGCAA
>Contig29943_GA36A|tro|tro4X|Allele_2
AAGCCTTGGCAA
>Contig29943_GA36A|tro|tro7X|Allele_1
AAGCCTTGGCAA
>Contig29943_GA36A|tro|tro7X|Allele_2
AAGCCTTGGCAA
>Contig29943_GA36A|tro|tro8X|Allele_1
AAGCCTTGGCAA
>Contig29943_GA36A|tro|tro8X|Allele_2
AAGCCTTGGCAC
>Contig29943_GA36A|tro|tro9X|Allele_1
AAGCCTTGGCAA
>Contig29943_GA36A|tro|tro9X|Allele_2
AAGCCTTGGCAA
>Contig29943_GA36A|gal|gal2X|Allele_1
AAGCCTTGGCAA
>Contig29943_GA36A|gal|gal2X|Allele_2
AAGCCTTGGCAA
>Contig29943_GA36A|gal|gal3X|Allele_1
AAGCCTTGGCAA
>Contig29943_GA36A|gal|gal3X|Allele_2
AGGCCTTGGCAA
>Contig29943_GA36A|gal|gal7X|Allele_1
AAGCCTTGGCAA
>Contig29943_GA36A|gal|gal7X|Allele_2
AAGCCTTGGTAA
>Contig29943_GA36A|gal|gal8X|Allele_1
AAGCCCTGGCAA
>Contig29943_GA36A|gal|gal8X|Allele_2
AAGCCTTGGCAA
>Contig29943_GA36A|gal|gal11X|Allele_1
AAGCCTTGGCAA
>Contig29943_GA36A|gal|gal11X|Allele_2
AAGCCTTGGCAA
>Contig29943_GA36A|gal|gal24XX|Allele_1
AAGCCTTGGCAA
>Contig29943_GA36A|gal|gal24XX|Allele_2
AAGCCTTGGCAA
>Contig29943_GA36A|gal|gal3XX|Allele_1
AAGCCTTGGCAA
>Contig29943_GA36A|gal|gal3XX|Allele_2
AATCTTTGGCAA
>Contig29943_GA36A|gal|gal9X|Allele_1
AAGCCTTGGCAA
>Contig29943_GA36A|gal|gal9X|Allele_2
AAGCCTTGGCAA
>Contig29943_GA36A|edu|edu14X|Allele_1
AAGCCTAGGCAA
>Contig29943_GA36A|edu|edu14X|Allele_2
AAGCCTTGGCTA
>Contig29943_GA36A|edu|edu37X|Allele_1
AAGCCTTGGCAA
>Contig29943_GA36A|edu|edu37X|Allele_2
AAGCCTTGGCAA
>Contig29943_GA36A|edu|edu40X|Allele_1
AAGCCTAGGCAA
>Contig29943_GA36A|edu|edu40X|Allele_2
AAGCCTTGGTAA
>Contig29943_GA36A|edu|edu47X|Allele_1
AAGCCTTGGCAA
>Contig29943_GA36A|edu|edu47X|Allele_2
GAGCCTTGGCAA
>Contig29943_GA36A|edu|edu24X|Allele_1
AAGCCTTGGCAA
>Contig29943_GA36A|edu|edu24X|Allele_2
AAGCCTTGGTAA
>Contig29943_GA36A|edu|edu25XX|Allele_1
AAGACTTGGCAA
>Contig29943_GA36A|edu|edu25XX|Allele_2
AAGCCTTGGCAC
>Contig29943_GA36A|edu|edu28X|Allele_1
AAGCCTAAGCAA
>Contig29943_GA36A|edu|edu28X|Allele_2
AAGCCTTGGCAC
>Contig29943_GA36A|edu|edu7X|Allele_1
AAGCCTTGACAA
>Contig29943_GA36A|edu|edu7X|Allele_2
AAGCCTTGGCAA
>Contig30009_GA36B|tro|tro10X|Allele_1
CGGCC
>Contig30009_GA36B|tro|tro10X|Allele_2
CGGCC
>Contig30009_GA36B|tro|tro11X|Allele_1
CGGCC
>Contig30009_GA36B|tro|tro11X|Allele_2
CGGCC
>Contig30009_GA36B|tro|tro16X|Allele_1
CGGCC
>Contig30009_GA36B|tro|tro16X|Allele_2
CGGCC
>Contig30009_GA36B|tro|tro2X|Allele_1
CGGCC
>Contig30009_GA36B|tro|tro2X|Allele_2
CGGCC
>Contig30009_GA36B|tro|tro4X|Allele_1
CGGCC
>Contig30009_GA36B|tro|tro4X|Allele_2
CGGCC
>Contig30009_GA36B|tro|tro7X|Allele_1
CGGCC
>Contig30009_GA36B|tro|tro7X|Allele_2
CGGCT
>Contig30009_GA36B|tro|tro8X|Allele_1
CGGCC
>Contig30009_GA36B|tro|tro8X|Allele_2
CGGCC
>Contig30009_GA36B|tro|tro9X|Allele_1
AGGCC
>Contig30009_GA36B|tro|tro9X|Allele_2
CGGCC
>Contig30009_GA36B|gal|gal2X|Allele_1
CGGCC
>Contig30009_GA36B|gal|gal2X|Allele_2
CGGTC
>Contig30009_GA36B|gal|gal3X|Allele_1
CGGCC
>Contig30009_GA36B|gal|gal3X|Allele_2
CGGTC
>Contig30009_GA36B|gal|gal7X|Allele_1
CGACC
>Contig30009_GA36B|gal|gal7X|Allele_2
CGGCC
>Contig30009_GA36B|gal|gal8X|Allele_1
CGGCC
>Contig30009_GA36B|gal|gal8X|Allele_2
CGGCC
>Contig30009_GA36B|gal|gal11X|Allele_1
CGGCC
>Contig30009_GA36B|gal|gal11X|Allele_2
CGGCC
>Contig30009_GA36B|gal|gal24XX|Allele_1
CAGCC
>Contig30009_GA36B|gal|gal24XX|Allele_2
CGGCC
>Contig30009_GA36B|gal|gal3XX|Allele_1
CGGCC
>Contig30009_GA36B|gal|gal3XX|Allele_2
CGGCC
>Contig30009_GA36B|gal|gal9X|Allele_1
CGGCC
>Contig30009_GA36B|gal|gal9X|Allele_2
CGGCC
>Contig30009_GA36B|edu|edu14X|Allele_1
CAGCC
>Contig30009_GA36B|edu|edu14X|Allele_2
CAGCC
>Contig30009_GA36B|edu|edu37X|Allele_1
CGGCC
>Contig30009_GA36B|edu|edu37X|Allele_2
CGGCC
>Contig30009_GA36B|edu|edu40X|Allele_1
CGGCC
>Contig30009_GA36B|edu|edu40X|Allele_2
CGGCC
>Contig30009_GA36B|edu|edu47X|Allele_1
CGGCC
>Contig30009_GA36B|edu|edu47X|Allele_2
CGGCT
>Contig30009_GA36B|edu|edu24X|Allele_1
CGGCC
>Contig30009_GA36B|edu|edu24X|Allele_2
CGGCC
>Contig30009_GA36B|edu|edu25XX|Allele_1
AGGCC
>Contig30009_GA36B|edu|edu25XX|Allele_2
CGGCC
>Contig30009_GA36B|edu|edu28X|Allele_1
CGGCC
>Contig30009_GA36B|edu|edu28X|Allele_2
CGGCC
>Contig30009_GA36B|edu|edu7X|Allele_1
CAGCC
>Contig30009_GA36B|edu|edu7X|Allele_2
CGGCC
>Contig30061_GA36B|tro|tro10X|Allele_1
GCCAA
>Contig30061_GA36B|tro|tro10X|Allele_2
GCCAC
>Contig30061_GA36B|tro|tro11X|Allele_1
GCCAA
>Contig30061_GA36B|tro|tro11X|Allele_2
GCCAA
>Contig30061_GA36B|tro|tro16X|Allele_1
GCCAA
>Contig30061_GA36B|tro|tro16X|Allele_2
GCCAA
>Contig30061_GA36B|tro|tro2X|Allele_1
GCCAA
>Contig30061_GA36B|tro|tro2X|Allele_2
GCCAA
>Contig30061_GA36B|tro|tro4X|Allele_1
GCCAA
>Contig30061_GA36B|tro|tro4X|Allele_2
GCCAA
>Contig30061_GA36B|tro|tro7X|Allele_1
GCCAA
>Contig30061_GA36B|tro|tro7X|Allele_2
GCCAA
>Contig30061_GA36B|tro|tro8X|Allele_1
GCCAA
>Contig30061_GA36B|tro|tro8X|Allele_2
GCCAA
>Contig30061_GA36B|tro|tro9X|Allele_1
GCCAA
>Contig30061_GA36B|tro|tro9X|Allele_2
GCCAC
>Contig30061_GA36B|gal|gal2X|Allele_1
ACCAC
>Contig30061_GA36B|gal|gal2X|Allele_2
ACCAC
>Contig30061_GA36B|gal|gal3X|Allele_1
ACCAC
>Contig30061_GA36B|gal|gal3X|Allele_2
GCCAC
>Contig30061_GA36B|gal|gal7X|Allele_1
GCCAC
>Contig30061_GA36B|gal|gal7X|Allele_2
GCCAC
>Contig30061_GA36B|gal|gal8X|Allele_1
ACCAC
>Contig30061_GA36B|gal|gal8X|Allele_2
GCCAC
>Contig30061_GA36B|gal|gal11X|Allele_1
GCCAC
>Contig30061_GA36B|gal|gal11X|Allele_2
GCCTC
>Contig30061_GA36B|gal|gal24XX|Allele_1
GCCAC
>Contig30061_GA36B|gal|gal24XX|Allele_2
GTCAC
>Contig30061_GA36B|gal|gal3XX|Allele_1
GCCAC
>Contig30061_GA36B|gal|gal3XX|Allele_2
GCCAC
>Contig30061_GA36B|gal|gal9X|Allele_1
ACCAC
>Contig30061_GA36B|gal|gal9X|Allele_2
GTCAC
>Contig30061_GA36B|edu|edu14X|Allele_1
GCCAC
>Contig30061_GA36B|edu|edu14X|Allele_2
GCCAC
>Contig30061_GA36B|edu|edu37X|Allele_1
GCCAA
>Contig30061_GA36B|edu|edu37X|Allele_2
GCCAC
>Contig30061_GA36B|edu|edu40X|Allele_1
GCCAC
>Contig30061_GA36B|edu|edu40X|Allele_2
GCCAC
>Contig30061_GA36B|edu|edu47X|Allele_1
GCCAC
>Contig30061_GA36B|edu|edu47X|Allele_2
GCCAC
>Contig30061_GA36B|edu|edu24X|Allele_1
GCCAC
>Contig30061_GA36B|edu|edu24X|Allele_2
GCTAC
>Contig30061_GA36B|edu|edu25XX|Allele_1
GCCAC
>Contig30061_GA36B|edu|edu25XX|Allele_2
GCCAC
>Contig30061_GA36B|edu|edu28X|Allele_1
GCCAC
>Contig30061_GA36B|edu|edu28X|Allele_2
GCCAC
>Contig30061_GA36B|edu|edu7X|Allele_1
GCCAC
>Contig30061_GA36B|edu|edu7X|Allele_2
GCCAC
>Contig30067_GA36D|tro|tro10X|Allele_1
AGCATATAAAGG
>Contig30067_GA36D|tro|tro10X|Allele_2
AGCATATAAAGG
>Contig30067_GA36D|tro|tro11X|Allele_1
AGCATATAAAGG
>Contig30067_GA36D|tro|tro11X|Allele_2
AGCATATAAAGG
>Contig30067_GA36D|tro|tro16X|Allele_1
AGCATATAAAGG
>Contig30067_GA36D|tro|tro16X|Allele_2
AGCATATAAAGG
>Contig30067_GA36D|tro|tro2X|Allele_1
AGCATATAAAGG
>Contig30067_GA36D|tro|tro2X|Allele_2
AGCATATAAAGG
>Contig30067_GA36D|tro|tro4X|Allele_1
AGCATAAAAAGG
>Contig30067_GA36D|tro|tro4X|Allele_2
AGCATATAAAGG
>Contig30067_GA36D|tro|tro7X|Allele_1
AGCATAAAAAAG
>Contig30067_GA36D|tro|tro7X|Allele_2
AGCATATAAAGG
>Contig30067_GA36D|tro|tro8X|Allele_1
AGCATATAAAGG
>Contig30067_GA36D|tro|tro8X|Allele_2
AGCATATAAAGG
>Contig30067_GA36D|tro|tro9X|Allele_1
AGCATATAAAGG
>Contig30067_GA36D|tro|tro9X|Allele_2
AGCATATAAAGG
>Contig30067_GA36D|gal|gal2X|Allele_1
AGCATATAAAGG
>Contig30067_GA36D|gal|gal2X|Allele_2
AGCATATCAAGG
>Contig30067_GA36D|gal|gal3X|Allele_1
AACAGAAAAAAG
>Contig30067_GA36D|gal|gal3X|Allele_2
GGCATATAATGG
>Contig30067_GA36D|gal|gal7X|Allele_1
AACAGAAAAAAG
>Contig30067_GA36D|gal|gal7X|Allele_2
GGCATATAATGG
>Contig30067_GA36D|gal|gal8X|Allele_1
AGCATATAAAGG
>Contig30067_GA36D|gal|gal8X|Allele_2
AGCTTATAAAGG
>Contig30067_GA36D|gal|gal11X|Allele_1
AGCATATAAAGG
>Contig30067_GA36D|gal|gal11X|Allele_2
AGCATATAAAGG
>Contig30067_GA36D|gal|gal24XX|Allele_1
AGCATATAAAGG
>Contig30067_GA36D|gal|gal24XX|Allele_2
AGCATATAGAGG
>Contig30067_GA36D|gal|gal3XX|Allele_1
AGCATATAAAGG
>Contig30067_GA36D|gal|gal3XX|Allele_2
AGCATATAAAGG
>Contig30067_GA36D|gal|gal9X|Allele_1
AGCATATAAAGG
>Contig30067_GA36D|gal|gal9X|Allele_2
AGCATATCAAGG
>Contig30067_GA36D|edu|edu14X|Allele_1
AGCATATAAAGA
>Contig30067_GA36D|edu|edu14X|Allele_2
AGCATATAAAGG
>Contig30067_GA36D|edu|edu37X|Allele_1
AGCATATAAAGA
>Contig30067_GA36D|edu|edu37X|Allele_2
AGCATATAAAGG
>Contig30067_GA36D|edu|edu40X|Allele_1
AGCATATAAAGA
>Contig30067_GA36D|edu|edu40X|Allele_2
AGCATATAAAGG
>Contig30067_GA36D|edu|edu47X|Allele_1
AGCATATAAAGG
>Contig30067_GA36D|edu|edu47X|Allele_2
AGCATATAAAGG
>Contig30067_GA36D|edu|edu24X|Allele_1
AGAATATAAAGG
>Contig30067_GA36D|edu|edu24X|Allele_2
AGCATATAAAGG
>Contig30067_GA36D|edu|edu25XX|Allele_1
AGCATATAAAGG
>Contig30067_GA36D|edu|edu25XX|Allele_2
AGCATTTAAAGG
>Contig30067_GA36D|edu|edu28X|Allele_1
AGCATATAAAGG
>Contig30067_GA36D|edu|edu28X|Allele_2
AGCATATAAAGG
>Contig30067_GA36D|edu|edu7X|Allele_1
AGCATATAAAGG
>Contig30067_GA36D|edu|edu7X|Allele_2
AGCATATAAAGG
>Contig3044_GA36D|tro|tro10X|Allele_1
ATGGA
>Contig3044_GA36D|tro|tro10X|Allele_2
ATGGA
>Contig3044_GA36D|tro|tro11X|Allele_1
ATGGA
>Contig3044_GA36D|tro|tro11X|Allele_2
ATGGA
>Contig3044_GA36D|tro|tro16X|Allele_1
ATGGA
>Contig3044_GA36D|tro|tro16X|Allele_2
ATGGA
>Contig3044_GA36D|tro|tro2X|Allele_1
ATGGA
>Contig3044_GA36D|tro|tro2X|Allele_2
ATGGA
>Contig3044_GA36D|tro|tro4X|Allele_1
ATGGA
>Contig3044_GA36D|tro|tro4X|Allele_2
ATGGA
>Contig3044_GA36D|tro|tro7X|Allele_1
ATGGA
>Contig3044_GA36D|tro|tro7X|Allele_2
ATGGA
>Contig3044_GA36D|tro|tro8X|Allele_1
ATAGA
>Contig3044_GA36D|tro|tro8X|Allele_2
ATGGA
>Contig3044_GA36D|tro|tro9X|Allele_1
ATGGA
>Contig3044_GA36D|tro|tro9X|Allele_2
ATGGA
>Contig3044_GA36D|gal|gal2X|Allele_1
AAGGA
>Contig3044_GA36D|gal|gal2X|Allele_2
AAGGA
>Contig3044_GA36D|gal|gal3X|Allele_1
AAAGA
>Contig3044_GA36D|gal|gal3X|Allele_2
ATGGA
>Contig3044_GA36D|gal|gal7X|Allele_1
AAGGA
>Contig3044_GA36D|gal|gal7X|Allele_2
AAGGA
>Contig3044_GA36D|gal|gal8X|Allele_1
AAGGA
>Contig3044_GA36D|gal|gal8X|Allele_2
AAGGA
>Contig3044_GA36D|gal|gal11X|Allele_1
AAGGA
>Contig3044_GA36D|gal|gal11X|Allele_2
AAGGA
>Contig3044_GA36D|gal|gal24XX|Allele_1
AAGGA
>Contig3044_GA36D|gal|gal24XX|Allele_2
AAGGA
>Contig3044_GA36D|gal|gal3XX|Allele_1
AAGGA
>Contig3044_GA36D|gal|gal3XX|Allele_2
AAGGA
>Contig3044_GA36D|gal|gal9X|Allele_1
ATGGA
>Contig3044_GA36D|gal|gal9X|Allele_2
ATGGA
>Contig3044_GA36D|edu|edu14X|Allele_1
ATGGA
>Contig3044_GA36D|edu|edu14X|Allele_2
ATGGA
>Contig3044_GA36D|edu|edu37X|Allele_1
ATGAA
>Contig3044_GA36D|edu|edu37X|Allele_2
ATGGG
>Contig3044_GA36D|edu|edu40X|Allele_1
ATGGA
>Contig3044_GA36D|edu|edu40X|Allele_2
ATGGA
>Contig3044_GA36D|edu|edu47X|Allele_1
AAGGA
>Contig3044_GA36D|edu|edu47X|Allele_2
ATGGA
>Contig3044_GA36D|edu|edu24X|Allele_1
ATAGA
>Contig3044_GA36D|edu|edu24X|Allele_2
GTGGA
>Contig3044_GA36D|edu|edu25XX|Allele_1
ATGGA
>Contig3044_GA36D|edu|edu25XX|Allele_2
GTGGA
>Contig3044_GA36D|edu|edu28X|Allele_1
ATGGA
>Contig3044_GA36D|edu|edu28X|Allele_2
ATGGA
>Contig3044_GA36D|edu|edu7X|Allele_1
ATGGA
>Contig3044_GA36D|edu|edu7X|Allele_2
ATGGA
>Contig30694_GA36B|tro|tro10X|Allele_1
GAGATTTGAGT
>Contig30694_GA36B|tro|tro10X|Allele_2
GAGATTTGAGT
>Contig30694_GA36B|tro|tro11X|Allele_1
GAGATTTGAGT
>Contig30694_GA36B|tro|tro11X|Allele_2
GAGATTTGAGT
>Contig30694_GA36B|tro|tro16X|Allele_1
GAGATTTGAGT
>Contig30694_GA36B|tro|tro16X|Allele_2
GAGATTTGAGT
>Contig30694_GA36B|tro|tro2X|Allele_1
GAGATTTGAGT
>Contig30694_GA36B|tro|tro2X|Allele_2
GAGATTTGAGT
>Contig30694_GA36B|tro|tro4X|Allele_1
GAGATTTGAGT
>Contig30694_GA36B|tro|tro4X|Allele_2
GAGATTTGAGT
>Contig30694_GA36B|tro|tro7X|Allele_1
GAGATTTGAGT
>Contig30694_GA36B|tro|tro7X|Allele_2
GAGATTTGAGT
>Contig30694_GA36B|tro|tro8X|Allele_1
GAGATTTGAGT
>Contig30694_GA36B|tro|tro8X|Allele_2
GAGATTTGAGT
>Contig30694_GA36B|tro|tro9X|Allele_1
GAGATTTGAGT
>Contig30694_GA36B|tro|tro9X|Allele_2
GAGATTTGAGT
>Contig30694_GA36B|gal|gal2X|Allele_1
GAGATTTGAGT
>Contig30694_GA36B|gal|gal2X|Allele_2
GAGATTTGAGT
>Contig30694_GA36B|gal|gal3X|Allele_1
GAGATTTGAGT
>Contig30694_GA36B|gal|gal3X|Allele_2
GAGATTTGAGT
>Contig30694_GA36B|gal|gal7X|Allele_1
GAGATTTGAGT
>Contig30694_GA36B|gal|gal7X|Allele_2
GAGATTTGAGT
>Contig30694_GA36B|gal|gal8X|Allele_1
AAGATTTGAGT
>Contig30694_GA36B|gal|gal8X|Allele_2
GAGATTTGAGT
>Contig30694_GA36B|gal|gal11X|Allele_1
GAGATTTGAGT
>Contig30694_GA36B|gal|gal11X|Allele_2
GAGATTTGAGT
>Contig30694_GA36B|gal|gal24XX|Allele_1
GAGATTTGAGT
>Contig30694_GA36B|gal|gal24XX|Allele_2
GAGATTTGAGT
>Contig30694_GA36B|gal|gal3XX|Allele_1
GAGAATCGAGC
>Contig30694_GA36B|gal|gal3XX|Allele_2
GAGATTTGAGT
>Contig30694_GA36B|gal|gal9X|Allele_1
GAGATTTGAGC
>Contig30694_GA36B|gal|gal9X|Allele_2
GAGATTTGTGT
>Contig30694_GA36B|edu|edu14X|Allele_1
GAGATTCGAGC
>Contig30694_GA36B|edu|edu14X|Allele_2
GAGATTTGAGC
>Contig30694_GA36B|edu|edu37X|Allele_1
GAGATTTGAGC
>Contig30694_GA36B|edu|edu37X|Allele_2
GAGATTTGAGC
>Contig30694_GA36B|edu|edu40X|Allele_1
GAGATTCGAAC
>Contig30694_GA36B|edu|edu40X|Allele_2
GAGATTTGTGC
>Contig30694_GA36B|edu|edu47X|Allele_1
GAGATTTGAGC
>Contig30694_GA36B|edu|edu47X|Allele_2
GAGATTTGAGC
>Contig30694_GA36B|edu|edu24X|Allele_1
GAGATTTGAGC
>Contig30694_GA36B|edu|edu24X|Allele_2
GAGATTTGAGC
>Contig30694_GA36B|edu|edu25XX|Allele_1
GAAATTTGAGC
>Contig30694_GA36B|edu|edu25XX|Allele_2
GAGATTTGAGC
>Contig30694_GA36B|edu|edu28X|Allele_1
GAGATTTGAGC
>Contig30694_GA36B|edu|edu28X|Allele_2
GAGATTTGAGC
>Contig30694_GA36B|edu|edu7X|Allele_1
GAGATCTAAGC
>Contig30694_GA36B|edu|edu7X|Allele_2
GCGGTTTGTGC
>Contig31298_GA36A|tro|tro10X|Allele_1
CAAGCACCCT
>Contig31298_GA36A|tro|tro10X|Allele_2
CAAGCACCCT
>Contig31298_GA36A|tro|tro11X|Allele_1
CAAGCACCCT
>Contig31298_GA36A|tro|tro11X|Allele_2
TAAGCACCCT
>Contig31298_GA36A|tro|tro16X|Allele_1
CAAGCACCCT
>Contig31298_GA36A|tro|tro16X|Allele_2
TAAGCACCCT
>Contig31298_GA36A|tro|tro2X|Allele_1
CAAGCACCCT
>Contig31298_GA36A|tro|tro2X|Allele_2
TAAGCACCCT
>Contig31298_GA36A|tro|tro4X|Allele_1
CAAGCACCCT
>Contig31298_GA36A|tro|tro4X|Allele_2
TAAGCACCCT
>Contig31298_GA36A|tro|tro7X|Allele_1
CAAGCACCCT
>Contig31298_GA36A|tro|tro7X|Allele_2
CAAGCACCCT
>Contig31298_GA36A|tro|tro8X|Allele_1
CAAGCACCCT
>Contig31298_GA36A|tro|tro8X|Allele_2
TAAGCACCCT
>Contig31298_GA36A|tro|tro9X|Allele_1
CAAGCACCCT
>Contig31298_GA36A|tro|tro9X|Allele_2
TAAGCACCCT
>Contig31298_GA36A|gal|gal2X|Allele_1
CAAGCACCAT
>Contig31298_GA36A|gal|gal2X|Allele_2
CAAGCACCCT
>Contig31298_GA36A|gal|gal3X|Allele_1
CAAGCACCCT
>Contig31298_GA36A|gal|gal3X|Allele_2
TCAGTGCCCT
>Contig31298_GA36A|gal|gal7X|Allele_1
CAAGCACCCT
>Contig31298_GA36A|gal|gal7X|Allele_2
CAAGCACCCT
>Contig31298_GA36A|gal|gal8X|Allele_1
CAAGCACCCT
>Contig31298_GA36A|gal|gal8X|Allele_2
CAAGCACCCT
>Contig31298_GA36A|gal|gal11X|Allele_1
CAAGCACCCA
>Contig31298_GA36A|gal|gal11X|Allele_2
CAAGCACCCT
>Contig31298_GA36A|gal|gal24XX|Allele_1
CAAGCACCCT
>Contig31298_GA36A|gal|gal24XX|Allele_2
CAAGCACCCT
>Contig31298_GA36A|gal|gal3XX|Allele_1
CAAGCACCCT
>Contig31298_GA36A|gal|gal3XX|Allele_2
CAAGCACCCT
>Contig31298_GA36A|gal|gal9X|Allele_1
CAAGCACCCT
>Contig31298_GA36A|gal|gal9X|Allele_2
CAAGCACCCT
>Contig31298_GA36A|edu|edu14X|Allele_1
CAAACACACT
>Contig31298_GA36A|edu|edu14X|Allele_2
CAAGTAGCCT
>Contig31298_GA36A|edu|edu37X|Allele_1
CAAGCACCCT
>Contig31298_GA36A|edu|edu37X|Allele_2
CAAGCACCCT
>Contig31298_GA36A|edu|edu40X|Allele_1
CAAGCACCCT
>Contig31298_GA36A|edu|edu40X|Allele_2
CAAGCACCCT
>Contig31298_GA36A|edu|edu47X|Allele_1
CAAGCACCCT
>Contig31298_GA36A|edu|edu47X|Allele_2
CAAGCACCCT
>Contig31298_GA36A|edu|edu24X|Allele_1
CAAGCACCCT
>Contig31298_GA36A|edu|edu24X|Allele_2
CAGGCACCCT
>Contig31298_GA36A|edu|edu25XX|Allele_1
CAAGCACCCT
>Contig31298_GA36A|edu|edu25XX|Allele_2
CAAGCACCCT
>Contig31298_GA36A|edu|edu28X|Allele_1
CAAGCACCCT
>Contig31298_GA36A|edu|edu28X|Allele_2
CAAGCACCCT
>Contig31298_GA36A|edu|edu7X|Allele_1
CAAGCACCCT
>Contig31298_GA36A|edu|edu7X|Allele_2
CAAGCACCCT
>Contig31315_GA36D|tro|tro10X|Allele_1
GGTACC
>Contig31315_GA36D|tro|tro10X|Allele_2
GGTACC
>Contig31315_GA36D|tro|tro11X|Allele_1
GGTACC
>Contig31315_GA36D|tro|tro11X|Allele_2
GGTACC
>Contig31315_GA36D|tro|tro16X|Allele_1
GGTACC
>Contig31315_GA36D|tro|tro16X|Allele_2
GGTACC
>Contig31315_GA36D|tro|tro2X|Allele_1
GGTACC
>Contig31315_GA36D|tro|tro2X|Allele_2
GGTACC
>Contig31315_GA36D|tro|tro4X|Allele_1
GGTACC
>Contig31315_GA36D|tro|tro4X|Allele_2
GGTACC
>Contig31315_GA36D|tro|tro7X|Allele_1
GGTACC
>Contig31315_GA36D|tro|tro7X|Allele_2
GGTACC
>Contig31315_GA36D|tro|tro8X|Allele_1
GGTACC
>Contig31315_GA36D|tro|tro8X|Allele_2
GGTACC
>Contig31315_GA36D|tro|tro9X|Allele_1
GGTACC
>Contig31315_GA36D|tro|tro9X|Allele_2
GGTACC
>Contig31315_GA36D|gal|gal2X|Allele_1
AGTACC
>Contig31315_GA36D|gal|gal2X|Allele_2
GGTACC
>Contig31315_GA36D|gal|gal3X|Allele_1
AATACC
>Contig31315_GA36D|gal|gal3X|Allele_2
GGTACC
>Contig31315_GA36D|gal|gal7X|Allele_1
GGTACC
>Contig31315_GA36D|gal|gal7X|Allele_2
GGTGCC
>Contig31315_GA36D|gal|gal8X|Allele_1
GGTACC
>Contig31315_GA36D|gal|gal8X|Allele_2
GGTACT
>Contig31315_GA36D|gal|gal11X|Allele_1
AATACC
>Contig31315_GA36D|gal|gal11X|Allele_2
GGTACC
>Contig31315_GA36D|gal|gal24XX|Allele_1
GGTACC
>Contig31315_GA36D|gal|gal24XX|Allele_2
GGTACC
>Contig31315_GA36D|gal|gal3XX|Allele_1
GGTACC
>Contig31315_GA36D|gal|gal3XX|Allele_2
GGTACC
>Contig31315_GA36D|gal|gal9X|Allele_1
GGTACC
>Contig31315_GA36D|gal|gal9X|Allele_2
GGTACC
>Contig31315_GA36D|edu|edu14X|Allele_1
AGTACC
>Contig31315_GA36D|edu|edu14X|Allele_2
GGTACC
>Contig31315_GA36D|edu|edu37X|Allele_1
GGTACC
>Contig31315_GA36D|edu|edu37X|Allele_2
GGTATC
>Contig31315_GA36D|edu|edu40X|Allele_1
GGTACC
>Contig31315_GA36D|edu|edu40X|Allele_2
GGTACC
>Contig31315_GA36D|edu|edu47X|Allele_1
GGTACC
>Contig31315_GA36D|edu|edu47X|Allele_2
GGTACC
>Contig31315_GA36D|edu|edu24X|Allele_1
GATACC
>Contig31315_GA36D|edu|edu24X|Allele_2
GGTACC
>Contig31315_GA36D|edu|edu25XX|Allele_1
GGTACC
>Contig31315_GA36D|edu|edu25XX|Allele_2
GGTACC
>Contig31315_GA36D|edu|edu28X|Allele_1
GGTACC
>Contig31315_GA36D|edu|edu28X|Allele_2
GGTACC
>Contig31315_GA36D|edu|edu7X|Allele_1
GGCACC
>Contig31315_GA36D|edu|edu7X|Allele_2
GGTACC
>Contig3157_GA36C|tro|tro10X|Allele_1
CAAATTTACGT
>Contig3157_GA36C|tro|tro10X|Allele_2
CAAATTTACGT
>Contig3157_GA36C|tro|tro11X|Allele_1
CAAATTTACGT
>Contig3157_GA36C|tro|tro11X|Allele_2
CAAATTTACGT
>Contig3157_GA36C|tro|tro16X|Allele_1
CAAATCTACGC
>Contig3157_GA36C|tro|tro16X|Allele_2
CCAATTTACGT
>Contig3157_GA36C|tro|tro2X|Allele_1
CAAATTTACGT
>Contig3157_GA36C|tro|tro2X|Allele_2
CAAATTTACGT
>Contig3157_GA36C|tro|tro4X|Allele_1
CAAATTTACGT
>Contig3157_GA36C|tro|tro4X|Allele_2
CAAATTTACGT
>Contig3157_GA36C|tro|tro7X|Allele_1
CAAATCTACGC
>Contig3157_GA36C|tro|tro7X|Allele_2
CCATTTTACGT
>Contig3157_GA36C|tro|tro8X|Allele_1
CAAATTTACGT
>Contig3157_GA36C|tro|tro8X|Allele_2
CAAATTTACGT
>Contig3157_GA36C|tro|tro9X|Allele_1
CAAATTTACGT
>Contig3157_GA36C|tro|tro9X|Allele_2
CAAATTTACGT
>Contig3157_GA36C|gal|gal2X|Allele_1
CCAATCTACGT
>Contig3157_GA36C|gal|gal2X|Allele_2
CCAATCTACGT
>Contig3157_GA36C|gal|gal3X|Allele_1
CCAATCTACGT
>Contig3157_GA36C|gal|gal3X|Allele_2
CCAATCTACGT
>Contig3157_GA36C|gal|gal7X|Allele_1
CCAATCTACGT
>Contig3157_GA36C|gal|gal7X|Allele_2
CCAATCTACGT
>Contig3157_GA36C|gal|gal8X|Allele_1
CCAATCTACGT
>Contig3157_GA36C|gal|gal8X|Allele_2
CCAATCTACGT
>Contig3157_GA36C|gal|gal11X|Allele_1
CCAATCTACGT
>Contig3157_GA36C|gal|gal11X|Allele_2
CCAATCTACGT
>Contig3157_GA36C|gal|gal24XX|Allele_1
CCAATCTACGT
>Contig3157_GA36C|gal|gal24XX|Allele_2
CCAATCTACGT
>Contig3157_GA36C|gal|gal3XX|Allele_1
CCAATCTACGT
>Contig3157_GA36C|gal|gal3XX|Allele_2
CCAATCTACGT
>Contig3157_GA36C|gal|gal9X|Allele_1
CCAATCTACGT
>Contig3157_GA36C|gal|gal9X|Allele_2
CCAATCTACGT
>Contig3157_GA36C|edu|edu14X|Allele_1
CCAATCTACGC
>Contig3157_GA36C|edu|edu14X|Allele_2
TCAATCTACGC
>Contig3157_GA36C|edu|edu37X|Allele_1
CAAATCCACAC
>Contig3157_GA36C|edu|edu37X|Allele_2
CCAATCTACGC
>Contig3157_GA36C|edu|edu40X|Allele_1
CCAATCTACGC
>Contig3157_GA36C|edu|edu40X|Allele_2
CCAATCTAGGC
>Contig3157_GA36C|edu|edu47X|Allele_1
CCAATCTACGC
>Contig3157_GA36C|edu|edu47X|Allele_2
CCAATCTACGC
>Contig3157_GA36C|edu|edu24X|Allele_1
CCAATCTACGC
>Contig3157_GA36C|edu|edu24X|Allele_2
CCGTTCTACGT
>Contig3157_GA36C|edu|edu25XX|Allele_1
CCAATCTACGC
>Contig3157_GA36C|edu|edu25XX|Allele_2
CCAATCTTCGT
>Contig3157_GA36C|edu|edu28X|Allele_1
CCAACCTACGC
>Contig3157_GA36C|edu|edu28X|Allele_2
CCAATTTACGC
>Contig3157_GA36C|edu|edu7X|Allele_1
CCAATCTACGC
>Contig3157_GA36C|edu|edu7X|Allele_2
CCAATCTACGC
>Contig32567_GA36B|tro|tro10X|Allele_1
CGA
>Contig32567_GA36B|tro|tro10X|Allele_2
CGA
>Contig32567_GA36B|tro|tro11X|Allele_1
CGA
>Contig32567_GA36B|tro|tro11X|Allele_2
CGA
>Contig32567_GA36B|tro|tro16X|Allele_1
CGA
>Contig32567_GA36B|tro|tro16X|Allele_2
CGA
>Contig32567_GA36B|tro|tro2X|Allele_1
CGA
>Contig32567_GA36B|tro|tro2X|Allele_2
CGA
>Contig32567_GA36B|tro|tro4X|Allele_1
CGA
>Contig32567_GA36B|tro|tro4X|Allele_2
CGA
>Contig32567_GA36B|tro|tro7X|Allele_1
CGA
>Contig32567_GA36B|tro|tro7X|Allele_2
CGA
>Contig32567_GA36B|tro|tro8X|Allele_1
CGA
>Contig32567_GA36B|tro|tro8X|Allele_2
CGA
>Contig32567_GA36B|tro|tro9X|Allele_1
CGA
>Contig32567_GA36B|tro|tro9X|Allele_2
CGA
>Contig32567_GA36B|gal|gal2X|Allele_1
CGA
>Contig32567_GA36B|gal|gal2X|Allele_2
CGA
>Contig32567_GA36B|gal|gal3X|Allele_1
CGA
>Contig32567_GA36B|gal|gal3X|Allele_2
CGA
>Contig32567_GA36B|gal|gal7X|Allele_1
CGA
>Contig32567_GA36B|gal|gal7X|Allele_2
CGA
>Contig32567_GA36B|gal|gal8X|Allele_1
CGA
>Contig32567_GA36B|gal|gal8X|Allele_2
CGA
>Contig32567_GA36B|gal|gal11X|Allele_1
CGA
>Contig32567_GA36B|gal|gal11X|Allele_2
CGA
>Contig32567_GA36B|gal|gal24XX|Allele_1
CGA
>Contig32567_GA36B|gal|gal24XX|Allele_2
CGA
>Contig32567_GA36B|gal|gal3XX|Allele_1
CAA
>Contig32567_GA36B|gal|gal3XX|Allele_2
CGA
>Contig32567_GA36B|gal|gal9X|Allele_1
CGA
>Contig32567_GA36B|gal|gal9X|Allele_2
CGA
>Contig32567_GA36B|edu|edu14X|Allele_1
CGA
>Contig32567_GA36B|edu|edu14X|Allele_2
CGA
>Contig32567_GA36B|edu|edu37X|Allele_1
CGA
>Contig32567_GA36B|edu|edu37X|Allele_2
CGA
>Contig32567_GA36B|edu|edu40X|Allele_1
CGA
>Contig32567_GA36B|edu|edu40X|Allele_2
CGC
>Contig32567_GA36B|edu|edu47X|Allele_1
CGA
>Contig32567_GA36B|edu|edu47X|Allele_2
TGA
>Contig32567_GA36B|edu|edu24X|Allele_1
CGA
>Contig32567_GA36B|edu|edu24X|Allele_2
CGA
>Contig32567_GA36B|edu|edu25XX|Allele_1
CGA
>Contig32567_GA36B|edu|edu25XX|Allele_2
CGA
>Contig32567_GA36B|edu|edu28X|Allele_1
CGA
>Contig32567_GA36B|edu|edu28X|Allele_2
CGA
>Contig32567_GA36B|edu|edu7X|Allele_1
CGA
>Contig32567_GA36B|edu|edu7X|Allele_2
CGA
>Contig3262_GA36B|tro|tro10X|Allele_1
CGCAACGATATAT
>Contig3262_GA36B|tro|tro10X|Allele_2
CGTAACGATATGT
>Contig3262_GA36B|tro|tro11X|Allele_1
CGCAACGATATAT
>Contig3262_GA36B|tro|tro11X|Allele_2
CGCAACGATATGT
>Contig3262_GA36B|tro|tro16X|Allele_1
CGCAACGATATAT
>Contig3262_GA36B|tro|tro16X|Allele_2
CGTAACGGTATAT
>Contig3262_GA36B|tro|tro2X|Allele_1
CGCAACGATATAT
>Contig3262_GA36B|tro|tro2X|Allele_2
CGTAACGATATGT
>Contig3262_GA36B|tro|tro4X|Allele_1
CGCAACGATATGT
>Contig3262_GA36B|tro|tro4X|Allele_2
CGTAACGATATGT
>Contig3262_GA36B|tro|tro7X|Allele_1
CGCAACGATATGT
>Contig3262_GA36B|tro|tro7X|Allele_2
CGCAACGATATGT
>Contig3262_GA36B|tro|tro8X|Allele_1
CGCAACGATATAT
>Contig3262_GA36B|tro|tro8X|Allele_2
CGTAACGATATGT
>Contig3262_GA36B|tro|tro9X|Allele_1
CGCAACGATATAT
>Contig3262_GA36B|tro|tro9X|Allele_2
CGCAACGATATAT
>Contig3262_GA36B|gal|gal2X|Allele_1
TGCAACGACACGT
>Contig3262_GA36B|gal|gal2X|Allele_2
TGCAACGACATGT
>Contig3262_GA36B|gal|gal3X|Allele_1
TGCAACGACATGT
>Contig3262_GA36B|gal|gal3X|Allele_2
TGCAACGACATGT
>Contig3262_GA36B|gal|gal7X|Allele_1
TGCAACGACATGC
>Contig3262_GA36B|gal|gal7X|Allele_2
TGCAACGACATGT
>Contig3262_GA36B|gal|gal8X|Allele_1
TGCAACGACATGT
>Contig3262_GA36B|gal|gal8X|Allele_2
TGCAACGACATGT
>Contig3262_GA36B|gal|gal11X|Allele_1
TGCAACGACATGT
>Contig3262_GA36B|gal|gal11X|Allele_2
TGCAACGACATGT
>Contig3262_GA36B|gal|gal24XX|Allele_1
CGCAACGACATAT
>Contig3262_GA36B|gal|gal24XX|Allele_2
TGTAACGATATGT
>Contig3262_GA36B|gal|gal3XX|Allele_1
TGCAACGACATGT
>Contig3262_GA36B|gal|gal3XX|Allele_2
TGCTACGACATGT
>Contig3262_GA36B|gal|gal9X|Allele_1
TACAACGACATGT
>Contig3262_GA36B|gal|gal9X|Allele_2
TGCAACGACATGT
>Contig3262_GA36B|edu|edu14X|Allele_1
CGTAACGATATAT
>Contig3262_GA36B|edu|edu14X|Allele_2
CGTAGCGATATAT
>Contig3262_GA36B|edu|edu37X|Allele_1
CGTAACGATATAT
>Contig3262_GA36B|edu|edu37X|Allele_2
CGTAACGATATAT
>Contig3262_GA36B|edu|edu40X|Allele_1
CGTAACGATATAT
>Contig3262_GA36B|edu|edu40X|Allele_2
CGTAATGATATAT
>Contig3262_GA36B|edu|edu47X|Allele_1
CGTAACGATATAT
>Contig3262_GA36B|edu|edu47X|Allele_2
CGTAACTATATAT
>Contig3262_GA36B|edu|edu24X|Allele_1
CATAACGATATAT
>Contig3262_GA36B|edu|edu24X|Allele_2
CGTAACTGTATAT
>Contig3262_GA36B|edu|edu25XX|Allele_1
CGTAACTATATAT
>Contig3262_GA36B|edu|edu25XX|Allele_2
CGTAACTATATAT
>Contig3262_GA36B|edu|edu28X|Allele_1
CGTAACGATATAT
>Contig3262_GA36B|edu|edu28X|Allele_2
CGTAACTATATAT
>Contig3262_GA36B|edu|edu7X|Allele_1
CGTAACTATATAT
>Contig3262_GA36B|edu|edu7X|Allele_2
CGTAACTATGTAT
>Contig33040_GA36B|tro|tro10X|Allele_1
GGCCGAACAAA
>Contig33040_GA36B|tro|tro10X|Allele_2
GGCCGAACAAA
>Contig33040_GA36B|tro|tro11X|Allele_1
GGCCGAACAAA
>Contig33040_GA36B|tro|tro11X|Allele_2
GGCCGAACAAA
>Contig33040_GA36B|tro|tro16X|Allele_1
GGCCGAACAAA
>Contig33040_GA36B|tro|tro16X|Allele_2
GGCCGAACAAA
>Contig33040_GA36B|tro|tro2X|Allele_1
GGCCGAACAAA
>Contig33040_GA36B|tro|tro2X|Allele_2
GGCCGAACAAA
>Contig33040_GA36B|tro|tro4X|Allele_1
GGCCGAACAAA
>Contig33040_GA36B|tro|tro4X|Allele_2
GGCCGAACAAA
>Contig33040_GA36B|tro|tro7X|Allele_1
GGCCGAACAAA
>Contig33040_GA36B|tro|tro7X|Allele_2
GGCCGAACAAA
>Contig33040_GA36B|tro|tro8X|Allele_1
GGCCGAACAAA
>Contig33040_GA36B|tro|tro8X|Allele_2
GGCCGAACAAA
>Contig33040_GA36B|tro|tro9X|Allele_1
GGCCGAACAAA
>Contig33040_GA36B|tro|tro9X|Allele_2
GGCCGAACAAA
>Contig33040_GA36B|gal|gal2X|Allele_1
GGCAGAGCAAA
>Contig33040_GA36B|gal|gal2X|Allele_2
GGCAGAGCAAA
>Contig33040_GA36B|gal|gal3X|Allele_1
GGCAGAGCAAA
>Contig33040_GA36B|gal|gal3X|Allele_2
GGCAGAGCAAA
>Contig33040_GA36B|gal|gal7X|Allele_1
GGCAGAGCAAA
>Contig33040_GA36B|gal|gal7X|Allele_2
GGCAGAGCAAA
>Contig33040_GA36B|gal|gal8X|Allele_1
GGCAGAACAAA
>Contig33040_GA36B|gal|gal8X|Allele_2
GGCAGAGCAAA
>Contig33040_GA36B|gal|gal11X|Allele_1
GGCAGAACAAA
>Contig33040_GA36B|gal|gal11X|Allele_2
GGCAGAACAAA
>Contig33040_GA36B|gal|gal24XX|Allele_1
AACAAAACAAA
>Contig33040_GA36B|gal|gal24XX|Allele_2
GGTCGAGTGAA
>Contig33040_GA36B|gal|gal3XX|Allele_1
GGCAGAACAAA
>Contig33040_GA36B|gal|gal3XX|Allele_2
GGCAGAACAAA
>Contig33040_GA36B|gal|gal9X|Allele_1
GGCAGAACAAA
>Contig33040_GA36B|gal|gal9X|Allele_2
GGCAGAGCAAA
>Contig33040_GA36B|edu|edu14X|Allele_1
GACAGAACAAA
>Contig33040_GA36B|edu|edu14X|Allele_2
GGCAGTACAAT
>Contig33040_GA36B|edu|edu37X|Allele_1
GGCAGAACAAA
>Contig33040_GA36B|edu|edu37X|Allele_2
GGCAGAACAAA
>Contig33040_GA36B|edu|edu40X|Allele_1
GGCAGAACAAA
>Contig33040_GA36B|edu|edu40X|Allele_2
GGCAGAACAAA
>Contig33040_GA36B|edu|edu47X|Allele_1
GGCAGAACAAA
>Contig33040_GA36B|edu|edu47X|Allele_2
GGCAGAACAGA
>Contig33040_GA36B|edu|edu24X|Allele_1
GGCAGAACAAA
>Contig33040_GA36B|edu|edu24X|Allele_2
GGCAGAACAAA
>Contig33040_GA36B|edu|edu25XX|Allele_1
GGCAGAACAAA
>Contig33040_GA36B|edu|edu25XX|Allele_2
GGCAGAACAAA
>Contig33040_GA36B|edu|edu28X|Allele_1
GGCAGAACAAA
>Contig33040_GA36B|edu|edu28X|Allele_2
GGCAGAACAAA
>Contig33040_GA36B|edu|edu7X|Allele_1
GGCAGAACAAA
>Contig33040_GA36B|edu|edu7X|Allele_2
GGCAGAACAAA
>Contig33286_GA36C|tro|tro10X|Allele_1
CTCAAGC
>Contig33286_GA36C|tro|tro10X|Allele_2
CTCAAGC
>Contig33286_GA36C|tro|tro11X|Allele_1
CTCAAGC
>Contig33286_GA36C|tro|tro11X|Allele_2
CTCAAGC
>Contig33286_GA36C|tro|tro16X|Allele_1
CTCAAGC
>Contig33286_GA36C|tro|tro16X|Allele_2
CTCAAGC
>Contig33286_GA36C|tro|tro2X|Allele_1
CTCAAGC
>Contig33286_GA36C|tro|tro2X|Allele_2
CTCAAGC
>Contig33286_GA36C|tro|tro4X|Allele_1
CTCAAGC
>Contig33286_GA36C|tro|tro4X|Allele_2
CTCAAGC
>Contig33286_GA36C|tro|tro7X|Allele_1
CTCAAGC
>Contig33286_GA36C|tro|tro7X|Allele_2
CTCAAGC
>Contig33286_GA36C|tro|tro8X|Allele_1
CTCAAGC
>Contig33286_GA36C|tro|tro8X|Allele_2
CTCAAGC
>Contig33286_GA36C|tro|tro9X|Allele_1
CTCAAGC
>Contig33286_GA36C|tro|tro9X|Allele_2
CTCAAGC
>Contig33286_GA36C|gal|gal2X|Allele_1
CTCAAGC
>Contig33286_GA36C|gal|gal2X|Allele_2
CTCGAGC
>Contig33286_GA36C|gal|gal3X|Allele_1
CTCAAGC
>Contig33286_GA36C|gal|gal3X|Allele_2
CTCGAGC
>Contig33286_GA36C|gal|gal7X|Allele_1
CTCAAGC
>Contig33286_GA36C|gal|gal7X|Allele_2
CTCAAGC
>Contig33286_GA36C|gal|gal8X|Allele_1
CTCAAGC
>Contig33286_GA36C|gal|gal8X|Allele_2
CTCAGGC
>Contig33286_GA36C|gal|gal11X|Allele_1
CTCAAGC
>Contig33286_GA36C|gal|gal11X|Allele_2
CTCGAGC
>Contig33286_GA36C|gal|gal24XX|Allele_1
CGCAAGC
>Contig33286_GA36C|gal|gal24XX|Allele_2
TTCGAGC
>Contig33286_GA36C|gal|gal3XX|Allele_1
CTCAAGC
>Contig33286_GA36C|gal|gal3XX|Allele_2
CTCGAGC
>Contig33286_GA36C|gal|gal9X|Allele_1
CTCAAGC
>Contig33286_GA36C|gal|gal9X|Allele_2
CTCGAGC
>Contig33286_GA36C|edu|edu14X|Allele_1
CTCAAGC
>Contig33286_GA36C|edu|edu14X|Allele_2
CTTAAGC
>Contig33286_GA36C|edu|edu37X|Allele_1
CTCAAGC
>Contig33286_GA36C|edu|edu37X|Allele_2
CTCAAGC
>Contig33286_GA36C|edu|edu40X|Allele_1
CGCAAGC
>Contig33286_GA36C|edu|edu40X|Allele_2
CTTAAGT
>Contig33286_GA36C|edu|edu47X|Allele_1
CTCAAGC
>Contig33286_GA36C|edu|edu47X|Allele_2
CTCAAGC
>Contig33286_GA36C|edu|edu24X|Allele_1
CTCAAGC
>Contig33286_GA36C|edu|edu24X|Allele_2
CTCAAGC
>Contig33286_GA36C|edu|edu25XX|Allele_1
CTCAAGC
>Contig33286_GA36C|edu|edu25XX|Allele_2
CTCAAGC
>Contig33286_GA36C|edu|edu28X|Allele_1
CTCAAAC
>Contig33286_GA36C|edu|edu28X|Allele_2
CTTAAGC
>Contig33286_GA36C|edu|edu7X|Allele_1
CTCAAGC
>Contig33286_GA36C|edu|edu7X|Allele_2
CTCAAGC
>Contig33533_GA36B|tro|tro10X|Allele_1
AAGA
>Contig33533_GA36B|tro|tro10X|Allele_2
AAGA
>Contig33533_GA36B|tro|tro11X|Allele_1
AAGA
>Contig33533_GA36B|tro|tro11X|Allele_2
AAGA
>Contig33533_GA36B|tro|tro16X|Allele_1
AAGA
>Contig33533_GA36B|tro|tro16X|Allele_2
AAGA
>Contig33533_GA36B|tro|tro2X|Allele_1
AAGA
>Contig33533_GA36B|tro|tro2X|Allele_2
AAGA
>Contig33533_GA36B|tro|tro4X|Allele_1
AAGA
>Contig33533_GA36B|tro|tro4X|Allele_2
AAGA
>Contig33533_GA36B|tro|tro7X|Allele_1
AAGA
>Contig33533_GA36B|tro|tro7X|Allele_2
AAGA
>Contig33533_GA36B|tro|tro8X|Allele_1
AAGA
>Contig33533_GA36B|tro|tro8X|Allele_2
AAGA
>Contig33533_GA36B|tro|tro9X|Allele_1
AAGA
>Contig33533_GA36B|tro|tro9X|Allele_2
AAGA
>Contig33533_GA36B|gal|gal2X|Allele_1
AAGA
>Contig33533_GA36B|gal|gal2X|Allele_2
AAGA
>Contig33533_GA36B|gal|gal3X|Allele_1
AAGA
>Contig33533_GA36B|gal|gal3X|Allele_2
AAGA
>Contig33533_GA36B|gal|gal7X|Allele_1
AAGA
>Contig33533_GA36B|gal|gal7X|Allele_2
AAGA
>Contig33533_GA36B|gal|gal8X|Allele_1
AAGA
>Contig33533_GA36B|gal|gal8X|Allele_2
AGGA
>Contig33533_GA36B|gal|gal11X|Allele_1
AAGA
>Contig33533_GA36B|gal|gal11X|Allele_2
AATA
>Contig33533_GA36B|gal|gal24XX|Allele_1
AAGA
>Contig33533_GA36B|gal|gal24XX|Allele_2
AAGA
>Contig33533_GA36B|gal|gal3XX|Allele_1
AAGA
>Contig33533_GA36B|gal|gal3XX|Allele_2
AAGG
>Contig33533_GA36B|gal|gal9X|Allele_1
AAGA
>Contig33533_GA36B|gal|gal9X|Allele_2
GAGA
>Contig33533_GA36B|edu|edu14X|Allele_1
AAGA
>Contig33533_GA36B|edu|edu14X|Allele_2
AAGA
>Contig33533_GA36B|edu|edu37X|Allele_1
AAGA
>Contig33533_GA36B|edu|edu37X|Allele_2
AAGA
>Contig33533_GA36B|edu|edu40X|Allele_1
AAGA
>Contig33533_GA36B|edu|edu40X|Allele_2
AAGA
>Contig33533_GA36B|edu|edu47X|Allele_1
AAGA
>Contig33533_GA36B|edu|edu47X|Allele_2
AAGA
>Contig33533_GA36B|edu|edu24X|Allele_1
AAGA
>Contig33533_GA36B|edu|edu24X|Allele_2
AAGA
>Contig33533_GA36B|edu|edu25XX|Allele_1
AAGA
>Contig33533_GA36B|edu|edu25XX|Allele_2
AAGA
>Contig33533_GA36B|edu|edu28X|Allele_1
AAGA
>Contig33533_GA36B|edu|edu28X|Allele_2
AGGA
>Contig33533_GA36B|edu|edu7X|Allele_1
AAGA
>Contig33533_GA36B|edu|edu7X|Allele_2
AAGA
>Contig33706_GA36D|tro|tro10X|Allele_1
TTA
>Contig33706_GA36D|tro|tro10X|Allele_2
TTA
>Contig33706_GA36D|tro|tro11X|Allele_1
TTA
>Contig33706_GA36D|tro|tro11X|Allele_2
TTA
>Contig33706_GA36D|tro|tro16X|Allele_1
TTA
>Contig33706_GA36D|tro|tro16X|Allele_2
TTA
>Contig33706_GA36D|tro|tro2X|Allele_1
TCA
>Contig33706_GA36D|tro|tro2X|Allele_2
TTA
>Contig33706_GA36D|tro|tro4X|Allele_1
TTA
>Contig33706_GA36D|tro|tro4X|Allele_2
TTA
>Contig33706_GA36D|tro|tro7X|Allele_1
TTA
>Contig33706_GA36D|tro|tro7X|Allele_2
TTA
>Contig33706_GA36D|tro|tro8X|Allele_1
TTA
>Contig33706_GA36D|tro|tro8X|Allele_2
TTA
>Contig33706_GA36D|tro|tro9X|Allele_1
TTA
>Contig33706_GA36D|tro|tro9X|Allele_2
TTA
>Contig33706_GA36D|gal|gal2X|Allele_1
TCA
>Contig33706_GA36D|gal|gal2X|Allele_2
TTA
>Contig33706_GA36D|gal|gal3X|Allele_1
TCA
>Contig33706_GA36D|gal|gal3X|Allele_2
TCA
>Contig33706_GA36D|gal|gal7X|Allele_1
TCA
>Contig33706_GA36D|gal|gal7X|Allele_2
TCA
>Contig33706_GA36D|gal|gal8X|Allele_1
TCA
>Contig33706_GA36D|gal|gal8X|Allele_2
TCA
>Contig33706_GA36D|gal|gal11X|Allele_1
TCA
>Contig33706_GA36D|gal|gal11X|Allele_2
TTA
>Contig33706_GA36D|gal|gal24XX|Allele_1
TCA
>Contig33706_GA36D|gal|gal24XX|Allele_2
TCA
>Contig33706_GA36D|gal|gal3XX|Allele_1
TCA
>Contig33706_GA36D|gal|gal3XX|Allele_2
TCC
>Contig33706_GA36D|gal|gal9X|Allele_1
TCA
>Contig33706_GA36D|gal|gal9X|Allele_2
TCA
>Contig33706_GA36D|edu|edu14X|Allele_1
TCA
>Contig33706_GA36D|edu|edu14X|Allele_2
TCA
>Contig33706_GA36D|edu|edu37X|Allele_1
TCA
>Contig33706_GA36D|edu|edu37X|Allele_2
TCA
>Contig33706_GA36D|edu|edu40X|Allele_1
TCA
>Contig33706_GA36D|edu|edu40X|Allele_2
TCA
>Contig33706_GA36D|edu|edu47X|Allele_1
TCA
>Contig33706_GA36D|edu|edu47X|Allele_2
TCA
>Contig33706_GA36D|edu|edu24X|Allele_1
TCA
>Contig33706_GA36D|edu|edu24X|Allele_2
TCA
>Contig33706_GA36D|edu|edu25XX|Allele_1
TCA
>Contig33706_GA36D|edu|edu25XX|Allele_2
TCA
>Contig33706_GA36D|edu|edu28X|Allele_1
CCA
>Contig33706_GA36D|edu|edu28X|Allele_2
TCA
>Contig33706_GA36D|edu|edu7X|Allele_1
TCA
>Contig33706_GA36D|edu|edu7X|Allele_2
TCA
>Contig34611_GA36D|tro|tro10X|Allele_1
CCACCAAC
>Contig34611_GA36D|tro|tro10X|Allele_2
CCACCAAC
>Contig34611_GA36D|tro|tro11X|Allele_1
CCACCAAC
>Contig34611_GA36D|tro|tro11X|Allele_2
CCACCAAC
>Contig34611_GA36D|tro|tro16X|Allele_1
CCACCAAC
>Contig34611_GA36D|tro|tro16X|Allele_2
CCACCAAC
>Contig34611_GA36D|tro|tro2X|Allele_1
CCACCAAC
>Contig34611_GA36D|tro|tro2X|Allele_2
CCACCAAC
>Contig34611_GA36D|tro|tro4X|Allele_1
CCACCAAC
>Contig34611_GA36D|tro|tro4X|Allele_2
CCACCAAC
>Contig34611_GA36D|tro|tro7X|Allele_1
CCACCAAC
>Contig34611_GA36D|tro|tro7X|Allele_2
CCACCAAC
>Contig34611_GA36D|tro|tro8X|Allele_1
CCACCAAC
>Contig34611_GA36D|tro|tro8X|Allele_2
CCACCAAC
>Contig34611_GA36D|tro|tro9X|Allele_1
CCACCAAC
>Contig34611_GA36D|tro|tro9X|Allele_2
CCACCAAC
>Contig34611_GA36D|gal|gal2X|Allele_1
CCACAAAC
>Contig34611_GA36D|gal|gal2X|Allele_2
CCACCAAT
>Contig34611_GA36D|gal|gal3X|Allele_1
CCACCAAT
>Contig34611_GA36D|gal|gal3X|Allele_2
CCACCAAT
>Contig34611_GA36D|gal|gal7X|Allele_1
CCACCAAT
>Contig34611_GA36D|gal|gal7X|Allele_2
CCACCAAT
>Contig34611_GA36D|gal|gal8X|Allele_1
CCACCAAT
>Contig34611_GA36D|gal|gal8X|Allele_2
CCACCAAT
>Contig34611_GA36D|gal|gal11X|Allele_1
CCACCAAC
>Contig34611_GA36D|gal|gal11X|Allele_2
CCACCAAC
>Contig34611_GA36D|gal|gal24XX|Allele_1
CCACCAAC
>Contig34611_GA36D|gal|gal24XX|Allele_2
CCACCAGC
>Contig34611_GA36D|gal|gal3XX|Allele_1
CCACCAAC
>Contig34611_GA36D|gal|gal3XX|Allele_2
CCACCAAT
>Contig34611_GA36D|gal|gal9X|Allele_1
CCACCAAC
>Contig34611_GA36D|gal|gal9X|Allele_2
CCACCTAT
>Contig34611_GA36D|edu|edu14X|Allele_1
CCACCAGC
>Contig34611_GA36D|edu|edu14X|Allele_2
CCACCAGC
>Contig34611_GA36D|edu|edu37X|Allele_1
CCACCAAC
>Contig34611_GA36D|edu|edu37X|Allele_2
CCATCAGC
>Contig34611_GA36D|edu|edu40X|Allele_1
CCACCAAC
>Contig34611_GA36D|edu|edu40X|Allele_2
CCACCAGC
>Contig34611_GA36D|edu|edu47X|Allele_1
CCACCAGC
>Contig34611_GA36D|edu|edu47X|Allele_2
CCACCAGC
>Contig34611_GA36D|edu|edu24X|Allele_1
CCACCAAC
>Contig34611_GA36D|edu|edu24X|Allele_2
CCACCAGC
>Contig34611_GA36D|edu|edu25XX|Allele_1
CAACCAGC
>Contig34611_GA36D|edu|edu25XX|Allele_2
CCTCCAGC
>Contig34611_GA36D|edu|edu28X|Allele_1
CCACCAAC
>Contig34611_GA36D|edu|edu28X|Allele_2
CCACCAGC
>Contig34611_GA36D|edu|edu7X|Allele_1
ACACCAAC
>Contig34611_GA36D|edu|edu7X|Allele_2
CCACCAGC
>Contig34708_GA36B|tro|tro10X|Allele_1
CTAGA
>Contig34708_GA36B|tro|tro10X|Allele_2
CTAGA
>Contig34708_GA36B|tro|tro11X|Allele_1
CTAGA
>Contig34708_GA36B|tro|tro11X|Allele_2
CTAGA
>Contig34708_GA36B|tro|tro16X|Allele_1
CTAGA
>Contig34708_GA36B|tro|tro16X|Allele_2
CTAGA
>Contig34708_GA36B|tro|tro2X|Allele_1
CTAGA
>Contig34708_GA36B|tro|tro2X|Allele_2
CTAGA
>Contig34708_GA36B|tro|tro4X|Allele_1
CTAGA
>Contig34708_GA36B|tro|tro4X|Allele_2
CTAGA
>Contig34708_GA36B|tro|tro7X|Allele_1
CTAGA
>Contig34708_GA36B|tro|tro7X|Allele_2
CTAGA
>Contig34708_GA36B|tro|tro8X|Allele_1
CTAGA
>Contig34708_GA36B|tro|tro8X|Allele_2
CTAGA
>Contig34708_GA36B|tro|tro9X|Allele_1
CTAGA
>Contig34708_GA36B|tro|tro9X|Allele_2
CTAGA
>Contig34708_GA36B|gal|gal2X|Allele_1
CTAAA
>Contig34708_GA36B|gal|gal2X|Allele_2
CTAGA
>Contig34708_GA36B|gal|gal3X|Allele_1
CTAGA
>Contig34708_GA36B|gal|gal3X|Allele_2
TTAGA
>Contig34708_GA36B|gal|gal7X|Allele_1
CTAGA
>Contig34708_GA36B|gal|gal7X|Allele_2
TTGGA
>Contig34708_GA36B|gal|gal8X|Allele_1
CTAGA
>Contig34708_GA36B|gal|gal8X|Allele_2
CTAGA
>Contig34708_GA36B|gal|gal11X|Allele_1
CCAGA
>Contig34708_GA36B|gal|gal11X|Allele_2
CTAGA
>Contig34708_GA36B|gal|gal24XX|Allele_1
CTAGA
>Contig34708_GA36B|gal|gal24XX|Allele_2
CTAGA
>Contig34708_GA36B|gal|gal3XX|Allele_1
CTAGA
>Contig34708_GA36B|gal|gal3XX|Allele_2
CTAGA
>Contig34708_GA36B|gal|gal9X|Allele_1
CTAGA
>Contig34708_GA36B|gal|gal9X|Allele_2
CTAGA
>Contig34708_GA36B|edu|edu14X|Allele_1
CTAGA
>Contig34708_GA36B|edu|edu14X|Allele_2
CTAGA
>Contig34708_GA36B|edu|edu37X|Allele_1
CTAGA
>Contig34708_GA36B|edu|edu37X|Allele_2
CTAGA
>Contig34708_GA36B|edu|edu40X|Allele_1
CTAGA
>Contig34708_GA36B|edu|edu40X|Allele_2
CTAGA
>Contig34708_GA36B|edu|edu47X|Allele_1
CTAGA
>Contig34708_GA36B|edu|edu47X|Allele_2
CTAGA
>Contig34708_GA36B|edu|edu24X|Allele_1
CTAGA
>Contig34708_GA36B|edu|edu24X|Allele_2
CTAGA
>Contig34708_GA36B|edu|edu25XX|Allele_1
CTAGA
>Contig34708_GA36B|edu|edu25XX|Allele_2
CTAGG
>Contig34708_GA36B|edu|edu28X|Allele_1
CTAGA
>Contig34708_GA36B|edu|edu28X|Allele_2
CTAGA
>Contig34708_GA36B|edu|edu7X|Allele_1
CTAGA
>Contig34708_GA36B|edu|edu7X|Allele_2
CTAGA
>Contig3510_GA36H|tro|tro10X|Allele_1
GCACGAAAATT
>Contig3510_GA36H|tro|tro10X|Allele_2
GTACGAAACTT
>Contig3510_GA36H|tro|tro11X|Allele_1
GCAAGAAACTT
>Contig3510_GA36H|tro|tro11X|Allele_2
GCACGATACTT
>Contig3510_GA36H|tro|tro16X|Allele_1
GCACGAAACTT
>Contig3510_GA36H|tro|tro16X|Allele_2
GCACGAAACTT
>Contig3510_GA36H|tro|tro2X|Allele_1
GCACGAAACTC
>Contig3510_GA36H|tro|tro2X|Allele_2
GTACGCAACTT
>Contig3510_GA36H|tro|tro4X|Allele_1
GCACGAAACTT
>Contig3510_GA36H|tro|tro4X|Allele_2
GCACGAAACTT
>Contig3510_GA36H|tro|tro7X|Allele_1
GCACGAAACTT
>Contig3510_GA36H|tro|tro7X|Allele_2
GCACGAAACTT
>Contig3510_GA36H|tro|tro8X|Allele_1
GCACGAAACTT
>Contig3510_GA36H|tro|tro8X|Allele_2
GCACGAAACTT
>Contig3510_GA36H|tro|tro9X|Allele_1
GCACGAAACTT
>Contig3510_GA36H|tro|tro9X|Allele_2
GCACGAAACTT
>Contig3510_GA36H|gal|gal2X|Allele_1
GCACGAAAATT
>Contig3510_GA36H|gal|gal2X|Allele_2
GCACGAAGCTT
>Contig3510_GA36H|gal|gal3X|Allele_1
GCAAGAAAATC
>Contig3510_GA36H|gal|gal3X|Allele_2
GCGCGATACTT
>Contig3510_GA36H|gal|gal7X|Allele_1
GCACGAAAATT
>Contig3510_GA36H|gal|gal7X|Allele_2
GCACGCAACTT
>Contig3510_GA36H|gal|gal8X|Allele_1
GCACAAAACTT
>Contig3510_GA36H|gal|gal8X|Allele_2
GCACGAAACTT
>Contig3510_GA36H|gal|gal11X|Allele_1
ACACGAAACTT
>Contig3510_GA36H|gal|gal11X|Allele_2
GCACGAAACTT
>Contig3510_GA36H|gal|gal24XX|Allele_1
GCACGAAACTT
>Contig3510_GA36H|gal|gal24XX|Allele_2
GCACGAAACTT
>Contig3510_GA36H|gal|gal3XX|Allele_1
ACACGAAACTT
>Contig3510_GA36H|gal|gal3XX|Allele_2
GCGCGAAACTT
>Contig3510_GA36H|gal|gal9X|Allele_1
GCACGAAACTT
>Contig3510_GA36H|gal|gal9X|Allele_2
GCACGAAACTT
>Contig3510_GA36H|edu|edu14X|Allele_1
GCACGAAAATT
>Contig3510_GA36H|edu|edu14X|Allele_2
GCACGAAGCTT
>Contig3510_GA36H|edu|edu37X|Allele_1
GCACGAAACTT
>Contig3510_GA36H|edu|edu37X|Allele_2
GCACGCAACTT
>Contig3510_GA36H|edu|edu40X|Allele_1
GCACGAAACTT
>Contig3510_GA36H|edu|edu40X|Allele_2
GCACGAAACTT
>Contig3510_GA36H|edu|edu47X|Allele_1
GCAAGAAACTT
>Contig3510_GA36H|edu|edu47X|Allele_2
GCACGATACTT
>Contig3510_GA36H|edu|edu24X|Allele_1
GCACGAAACTT
>Contig3510_GA36H|edu|edu24X|Allele_2
GCACGAAACTT
>Contig3510_GA36H|edu|edu25XX|Allele_1
GCACGAAACTT
>Contig3510_GA36H|edu|edu25XX|Allele_2
GCACGAAACTT
>Contig3510_GA36H|edu|edu28X|Allele_1
GCACGAAAATT
>Contig3510_GA36H|edu|edu28X|Allele_2
GCACGCAGCTT
>Contig3510_GA36H|edu|edu7X|Allele_1
GCACGAAACAT
>Contig3510_GA36H|edu|edu7X|Allele_2
GTACGAAACTT
>Contig35851_GA36C|tro|tro10X|Allele_1
CAATAGTCGAAACTCTTC
>Contig35851_GA36C|tro|tro10X|Allele_2
CAATAGTCGAAACTCTTC
>Contig35851_GA36C|tro|tro11X|Allele_1
CAATAGTCGAAACTCTTC
>Contig35851_GA36C|tro|tro11X|Allele_2
CTTTAGTCGAAACTCTTC
>Contig35851_GA36C|tro|tro16X|Allele_1
CAATAGCCGAAACTCTTC
>Contig35851_GA36C|tro|tro16X|Allele_2
CAATAGTCGAAACTCTTC
>Contig35851_GA36C|tro|tro2X|Allele_1
CAATAGTCGAAACTCTTC
>Contig35851_GA36C|tro|tro2X|Allele_2
CAATAGTCGAAACTCTTC
>Contig35851_GA36C|tro|tro4X|Allele_1
CAATAGCCGAAACTCTTC
>Contig35851_GA36C|tro|tro4X|Allele_2
CAATAGTCGAAACTCTTC
>Contig35851_GA36C|tro|tro7X|Allele_1
CAATAGTCGAAACTCTTC
>Contig35851_GA36C|tro|tro7X|Allele_2
CAATAGTCGAAACTCTTC
>Contig35851_GA36C|tro|tro8X|Allele_1
CAATAGTCGAAACTCTTC
>Contig35851_GA36C|tro|tro8X|Allele_2
CAATAGTCGAAACTCTTC
>Contig35851_GA36C|tro|tro9X|Allele_1
CAATAGTCGAAACTCTTC
>Contig35851_GA36C|tro|tro9X|Allele_2
CAATAGTCGAAACTCTTC
>Contig35851_GA36C|gal|gal2X|Allele_1
CAATAGTCATACCCTTTC
>Contig35851_GA36C|gal|gal2X|Allele_2
CAATGGTCATACCTTTTT
>Contig35851_GA36C|gal|gal3X|Allele_1
CAATAGTCATAACCCTTC
>Contig35851_GA36C|gal|gal3X|Allele_2
CAATAGTCATAACCCTTC
>Contig35851_GA36C|gal|gal7X|Allele_1
CAATAGTCATAACCCTTC
>Contig35851_GA36C|gal|gal7X|Allele_2
TTTTAGTCATACCCTTTC
>Contig35851_GA36C|gal|gal8X|Allele_1
CAATAGTCATAAACCTTC
>Contig35851_GA36C|gal|gal8X|Allele_2
CAATAGTCATACCCTTTC
>Contig35851_GA36C|gal|gal11X|Allele_1
CAATAGTCATAACCCTTC
>Contig35851_GA36C|gal|gal11X|Allele_2
CTTTAGTCATACCTTTTC
>Contig35851_GA36C|gal|gal24XX|Allele_1
CAATACTCATACCCTTTC
>Contig35851_GA36C|gal|gal24XX|Allele_2
CTTTAGTCATACCCTTTC
>Contig35851_GA36C|gal|gal3XX|Allele_1
CAATAGTCATACCCTTTC
>Contig35851_GA36C|gal|gal3XX|Allele_2
CAATAGTCATGCCTTTTC
>Contig35851_GA36C|gal|gal9X|Allele_1
CAATAGTCATAACCCTTC
>Contig35851_GA36C|gal|gal9X|Allele_2
CAATAGTCATACCTTTTC
>Contig35851_GA36C|edu|edu14X|Allele_1
CTTAAGTCAAAACCCCAC
>Contig35851_GA36C|edu|edu14X|Allele_2
CTTTAGTCAAAACTTTTC
>Contig35851_GA36C|edu|edu37X|Allele_1
CTTTAGTCGAAACTCTAC
>Contig35851_GA36C|edu|edu37X|Allele_2
CTTTAGTTGAAACTCTAC
>Contig35851_GA36C|edu|edu40X|Allele_1
CTTAAGTCAAAACCCTTC
>Contig35851_GA36C|edu|edu40X|Allele_2
CTTTAGTTGAAACTTTTC
>Contig35851_GA36C|edu|edu47X|Allele_1
CTTTAGCCAAAACCCTTC
>Contig35851_GA36C|edu|edu47X|Allele_2
CTTTAGTCGAAACTTTTC
>Contig35851_GA36C|edu|edu24X|Allele_1
CTTTAGTCAAAACCCTTC
>Contig35851_GA36C|edu|edu24X|Allele_2
CTTTAGTCAAAACTTTTC
>Contig35851_GA36C|edu|edu25XX|Allele_1
CTTTAGTCGAAACTCTAC
>Contig35851_GA36C|edu|edu25XX|Allele_2
CTTTAGTTGAAACTCTTC
>Contig35851_GA36C|edu|edu28X|Allele_1
CTTTAGTCAAAACTCTTC
>Contig35851_GA36C|edu|edu28X|Allele_2
CTTTAGTTGAAACTCTTC
>Contig35851_GA36C|edu|edu7X|Allele_1
CTTTAGTCAAAACTCTAC
>Contig35851_GA36C|edu|edu7X|Allele_2
CTTTAGTCAAAACTCTTC
>Contig36072_GA36A|tro|tro10X|Allele_1
AGAAAAACAATATTTT
>Contig36072_GA36A|tro|tro10X|Allele_2
AGAAAAACAATATTTT
>Contig36072_GA36A|tro|tro11X|Allele_1
AGAAAAACAATATTTT
>Contig36072_GA36A|tro|tro11X|Allele_2
AGAAAAACAATATTTT
>Contig36072_GA36A|tro|tro16X|Allele_1
AGAAAAACAATATTTC
>Contig36072_GA36A|tro|tro16X|Allele_2
AGAAAAACGATATTTT
>Contig36072_GA36A|tro|tro2X|Allele_1
AGAAAAACAATATTTT
>Contig36072_GA36A|tro|tro2X|Allele_2
AGAAAAACAATATTTT
>Contig36072_GA36A|tro|tro4X|Allele_1
AGAAAAACAATATTTT
>Contig36072_GA36A|tro|tro4X|Allele_2
AGAAAAACAATATTTT
>Contig36072_GA36A|tro|tro7X|Allele_1
AGAAAAACAATATTTT
>Contig36072_GA36A|tro|tro7X|Allele_2
AGAAAAACAATATTTT
>Contig36072_GA36A|tro|tro8X|Allele_1
AGAAAAACAATATTTT
>Contig36072_GA36A|tro|tro8X|Allele_2
AGAAAAATGATATTTT
>Contig36072_GA36A|tro|tro9X|Allele_1
AGAAAAACAATATTTT
>Contig36072_GA36A|tro|tro9X|Allele_2
AGAAAAACAATATTTT
>Contig36072_GA36A|gal|gal2X|Allele_1
AGAAAAACGATACTTT
>Contig36072_GA36A|gal|gal2X|Allele_2
AGAGGAACGATACTTT
>Contig36072_GA36A|gal|gal3X|Allele_1
AGAAAAACGATACTTC
>Contig36072_GA36A|gal|gal3X|Allele_2
TGAAAAACGATATTTT
>Contig36072_GA36A|gal|gal7X|Allele_1
AGAAAAACGACACTTC
>Contig36072_GA36A|gal|gal7X|Allele_2
TGAAGGACGATATTTT
>Contig36072_GA36A|gal|gal8X|Allele_1
AGAAGAACGACATTTC
>Contig36072_GA36A|gal|gal8X|Allele_2
TGAAGGACGACATTTT
>Contig36072_GA36A|gal|gal11X|Allele_1
AGAAAAACGATATTTC
>Contig36072_GA36A|gal|gal11X|Allele_2
AGGAGGACGATATTTC
>Contig36072_GA36A|gal|gal24XX|Allele_1
AGAAGAACGACACTTC
>Contig36072_GA36A|gal|gal24XX|Allele_2
TGAAGGACGATATTTT
>Contig36072_GA36A|gal|gal3XX|Allele_1
AGAAAAACGATACTTC
>Contig36072_GA36A|gal|gal3XX|Allele_2
TGAAGAATGATATTTT
>Contig36072_GA36A|gal|gal9X|Allele_1
AGAAAAACGATACTTC
>Contig36072_GA36A|gal|gal9X|Allele_2
TGAAAAACGATATTTT
>Contig36072_GA36A|edu|edu14X|Allele_1
AAAAAAACAACATTTC
>Contig36072_GA36A|edu|edu14X|Allele_2
AAAAAGATGATATTTC
>Contig36072_GA36A|edu|edu37X|Allele_1
AAAAAGATAACATTAC
>Contig36072_GA36A|edu|edu37X|Allele_2
AAAAAGATAACATTTT
>Contig36072_GA36A|edu|edu40X|Allele_1
AAAAAGATAACATTTC
>Contig36072_GA36A|edu|edu40X|Allele_2
AAAAAGATAACATTTC
>Contig36072_GA36A|edu|edu47X|Allele_1
AAAAAAACAACATTTC
>Contig36072_GA36A|edu|edu47X|Allele_2
AAAAAGTTGTTATTTT
>Contig36072_GA36A|edu|edu24X|Allele_1
AAAAAAACGTTATTTT
>Contig36072_GA36A|edu|edu24X|Allele_2
AAAAAAACGTTATTTT
>Contig36072_GA36A|edu|edu25XX|Allele_1
AAAAAAACAACATCAC
>Contig36072_GA36A|edu|edu25XX|Allele_2
AAAAAGATGATATTTT
>Contig36072_GA36A|edu|edu28X|Allele_1
AAAAAAACAACATTAT
>Contig36072_GA36A|edu|edu28X|Allele_2
AAAAAGATGATATTTT
>Contig36072_GA36A|edu|edu7X|Allele_1
AAAAAAACAACATTTC
>Contig36072_GA36A|edu|edu7X|Allele_2
AAAAAGATGATCTTTT
>Contig36271_GA36B|tro|tro10X|Allele_1
CGTA
>Contig36271_GA36B|tro|tro10X|Allele_2
CGTA
>Contig36271_GA36B|tro|tro11X|Allele_1
CGTA
>Contig36271_GA36B|tro|tro11X|Allele_2
CGTA
>Contig36271_GA36B|tro|tro16X|Allele_1
CGTA
>Contig36271_GA36B|tro|tro16X|Allele_2
CGTA
>Contig36271_GA36B|tro|tro2X|Allele_1
CGAA
>Contig36271_GA36B|tro|tro2X|Allele_2
CGTC
>Contig36271_GA36B|tro|tro4X|Allele_1
CGTA
>Contig36271_GA36B|tro|tro4X|Allele_2
CGTA
>Contig36271_GA36B|tro|tro7X|Allele_1
CGTA
>Contig36271_GA36B|tro|tro7X|Allele_2
CGTA
>Contig36271_GA36B|tro|tro8X|Allele_1
CGTA
>Contig36271_GA36B|tro|tro8X|Allele_2
CGTA
>Contig36271_GA36B|tro|tro9X|Allele_1
CGTA
>Contig36271_GA36B|tro|tro9X|Allele_2
CGTA
>Contig36271_GA36B|gal|gal2X|Allele_1
CGTA
>Contig36271_GA36B|gal|gal2X|Allele_2
CGTA
>Contig36271_GA36B|gal|gal3X|Allele_1
CGTA
>Contig36271_GA36B|gal|gal3X|Allele_2
CGTA
>Contig36271_GA36B|gal|gal7X|Allele_1
CGAA
>Contig36271_GA36B|gal|gal7X|Allele_2
CGTC
>Contig36271_GA36B|gal|gal8X|Allele_1
CGTA
>Contig36271_GA36B|gal|gal8X|Allele_2
CGTA
>Contig36271_GA36B|gal|gal11X|Allele_1
CGTA
>Contig36271_GA36B|gal|gal11X|Allele_2
CGTA
>Contig36271_GA36B|gal|gal24XX|Allele_1
CGTA
>Contig36271_GA36B|gal|gal24XX|Allele_2
CGTA
>Contig36271_GA36B|gal|gal3XX|Allele_1
CGTA
>Contig36271_GA36B|gal|gal3XX|Allele_2
CGTA
>Contig36271_GA36B|gal|gal9X|Allele_1
CGTA
>Contig36271_GA36B|gal|gal9X|Allele_2
CGTA
>Contig36271_GA36B|edu|edu14X|Allele_1
CGTA
>Contig36271_GA36B|edu|edu14X|Allele_2
TGTA
>Contig36271_GA36B|edu|edu37X|Allele_1
CATA
>Contig36271_GA36B|edu|edu37X|Allele_2
CGTA
>Contig36271_GA36B|edu|edu40X|Allele_1
CGTA
>Contig36271_GA36B|edu|edu40X|Allele_2
CGTA
>Contig36271_GA36B|edu|edu47X|Allele_1
CGTA
>Contig36271_GA36B|edu|edu47X|Allele_2
CGTA
>Contig36271_GA36B|edu|edu24X|Allele_1
CGTA
>Contig36271_GA36B|edu|edu24X|Allele_2
CGTA
>Contig36271_GA36B|edu|edu25XX|Allele_1
CGTA
>Contig36271_GA36B|edu|edu25XX|Allele_2
CGTA
>Contig36271_GA36B|edu|edu28X|Allele_1
CGTA
>Contig36271_GA36B|edu|edu28X|Allele_2
TGTA
>Contig36271_GA36B|edu|edu7X|Allele_1
CGTA
>Contig36271_GA36B|edu|edu7X|Allele_2
CGTA
>Contig36899_GA36G|tro|tro10X|Allele_1
CTAGAC
>Contig36899_GA36G|tro|tro10X|Allele_2
CTAGAC
>Contig36899_GA36G|tro|tro11X|Allele_1
CTAGAC
>Contig36899_GA36G|tro|tro11X|Allele_2
CTAGAC
>Contig36899_GA36G|tro|tro16X|Allele_1
CTAGAC
>Contig36899_GA36G|tro|tro16X|Allele_2
CTAGGC
>Contig36899_GA36G|tro|tro2X|Allele_1
CTAGAC
>Contig36899_GA36G|tro|tro2X|Allele_2
CTAGAC
>Contig36899_GA36G|tro|tro4X|Allele_1
CTAGAC
>Contig36899_GA36G|tro|tro4X|Allele_2
CTAGAC
>Contig36899_GA36G|tro|tro7X|Allele_1
CTAGAC
>Contig36899_GA36G|tro|tro7X|Allele_2
CTAGAC
>Contig36899_GA36G|tro|tro8X|Allele_1
CTAGAC
>Contig36899_GA36G|tro|tro8X|Allele_2
CTAGAC
>Contig36899_GA36G|tro|tro9X|Allele_1
CTAGAC
>Contig36899_GA36G|tro|tro9X|Allele_2
CTAGAC
>Contig36899_GA36G|gal|gal2X|Allele_1
CTAGAC
>Contig36899_GA36G|gal|gal2X|Allele_2
CTAGAC
>Contig36899_GA36G|gal|gal3X|Allele_1
CTAGAC
>Contig36899_GA36G|gal|gal3X|Allele_2
CTAGAC
>Contig36899_GA36G|gal|gal7X|Allele_1
CTAGAC
>Contig36899_GA36G|gal|gal7X|Allele_2
TTAGAC
>Contig36899_GA36G|gal|gal8X|Allele_1
CTAGAC
>Contig36899_GA36G|gal|gal8X|Allele_2
CTAGAC
>Contig36899_GA36G|gal|gal11X|Allele_1
CTAAAC
>Contig36899_GA36G|gal|gal11X|Allele_2
CTAGAC
>Contig36899_GA36G|gal|gal24XX|Allele_1
CTAGAC
>Contig36899_GA36G|gal|gal24XX|Allele_2
CTAGAC
>Contig36899_GA36G|gal|gal3XX|Allele_1
CTAGAC
>Contig36899_GA36G|gal|gal3XX|Allele_2
CTAGAC
>Contig36899_GA36G|gal|gal9X|Allele_1
CTAGAC
>Contig36899_GA36G|gal|gal9X|Allele_2
CTAGAC
>Contig36899_GA36G|edu|edu14X|Allele_1
CTAGAC
>Contig36899_GA36G|edu|edu14X|Allele_2
CTAGAT
>Contig36899_GA36G|edu|edu37X|Allele_1
CTAGAC
>Contig36899_GA36G|edu|edu37X|Allele_2
CTAGAC
>Contig36899_GA36G|edu|edu40X|Allele_1
CTAGAC
>Contig36899_GA36G|edu|edu40X|Allele_2
CTAGAC
>Contig36899_GA36G|edu|edu47X|Allele_1
CCAGAC
>Contig36899_GA36G|edu|edu47X|Allele_2
CTAGAC
>Contig36899_GA36G|edu|edu24X|Allele_1
CTAGAC
>Contig36899_GA36G|edu|edu24X|Allele_2
CTAGGC
>Contig36899_GA36G|edu|edu25XX|Allele_1
CTAGAC
>Contig36899_GA36G|edu|edu25XX|Allele_2
CTGGAC
>Contig36899_GA36G|edu|edu28X|Allele_1
CTAGAC
>Contig36899_GA36G|edu|edu28X|Allele_2
CTAGAC
>Contig36899_GA36G|edu|edu7X|Allele_1
CTAGAC
>Contig36899_GA36G|edu|edu7X|Allele_2
CTAGAC
>Contig3740_GA36B|tro|tro10X|Allele_1
CTCT
>Contig3740_GA36B|tro|tro10X|Allele_2
CTTT
>Contig3740_GA36B|tro|tro11X|Allele_1
CTCT
>Contig3740_GA36B|tro|tro11X|Allele_2
CTTT
>Contig3740_GA36B|tro|tro16X|Allele_1
CTTT
>Contig3740_GA36B|tro|tro16X|Allele_2
CTTT
>Contig3740_GA36B|tro|tro2X|Allele_1
CTCT
>Contig3740_GA36B|tro|tro2X|Allele_2
CTTT
>Contig3740_GA36B|tro|tro4X|Allele_1
CTCT
>Contig3740_GA36B|tro|tro4X|Allele_2
CTCT
>Contig3740_GA36B|tro|tro7X|Allele_1
CTTT
>Contig3740_GA36B|tro|tro7X|Allele_2
CTTT
>Contig3740_GA36B|tro|tro8X|Allele_1
CTCT
>Contig3740_GA36B|tro|tro8X|Allele_2
CTTT
>Contig3740_GA36B|tro|tro9X|Allele_1
CTCT
>Contig3740_GA36B|tro|tro9X|Allele_2
CTCT
>Contig3740_GA36B|gal|gal2X|Allele_1
CTCT
>Contig3740_GA36B|gal|gal2X|Allele_2
CTCT
>Contig3740_GA36B|gal|gal3X|Allele_1
CTCT
>Contig3740_GA36B|gal|gal3X|Allele_2
CTCT
>Contig3740_GA36B|gal|gal7X|Allele_1
CTCT
>Contig3740_GA36B|gal|gal7X|Allele_2
CTTT
>Contig3740_GA36B|gal|gal8X|Allele_1
CTCT
>Contig3740_GA36B|gal|gal8X|Allele_2
CTCT
>Contig3740_GA36B|gal|gal11X|Allele_1
CTCT
>Contig3740_GA36B|gal|gal11X|Allele_2
CTCT
>Contig3740_GA36B|gal|gal24XX|Allele_1
CTCT
>Contig3740_GA36B|gal|gal24XX|Allele_2
CTCT
>Contig3740_GA36B|gal|gal3XX|Allele_1
CTCT
>Contig3740_GA36B|gal|gal3XX|Allele_2
CTCT
>Contig3740_GA36B|gal|gal9X|Allele_1
CTCT
>Contig3740_GA36B|gal|gal9X|Allele_2
CTCT
>Contig3740_GA36B|edu|edu14X|Allele_1
CTCT
>Contig3740_GA36B|edu|edu14X|Allele_2
CTCT
>Contig3740_GA36B|edu|edu37X|Allele_1
CTCT
>Contig3740_GA36B|edu|edu37X|Allele_2
CTCT
>Contig3740_GA36B|edu|edu40X|Allele_1
CCCT
>Contig3740_GA36B|edu|edu40X|Allele_2
CTCT
>Contig3740_GA36B|edu|edu47X|Allele_1
CTCC
>Contig3740_GA36B|edu|edu47X|Allele_2
CTCT
>Contig3740_GA36B|edu|edu24X|Allele_1
CTCT
>Contig3740_GA36B|edu|edu24X|Allele_2
TTCT
>Contig3740_GA36B|edu|edu25XX|Allele_1
CTCT
>Contig3740_GA36B|edu|edu25XX|Allele_2
TTCT
>Contig3740_GA36B|edu|edu28X|Allele_1
CTCT
>Contig3740_GA36B|edu|edu28X|Allele_2
CTCT
>Contig3740_GA36B|edu|edu7X|Allele_1
CTCT
>Contig3740_GA36B|edu|edu7X|Allele_2
TTCT
>Contig3749_GA36A|tro|tro10X|Allele_1
CAAGGTACATGCAAATAAATAGTAG
>Contig3749_GA36A|tro|tro10X|Allele_2
CAAGGTACATGCAAATAAATAGTGG
>Contig3749_GA36A|tro|tro11X|Allele_1
CAAGGTACATGCAAACAAACAGTAG
>Contig3749_GA36A|tro|tro11X|Allele_2
CAAGGTACATGCAAACAAATAGTGG
>Contig3749_GA36A|tro|tro16X|Allele_1
CAAGGTACACGCAAATAAATAGTGG
>Contig3749_GA36A|tro|tro16X|Allele_2
TAAGGTACATGCAAATAAATAGTGG
>Contig3749_GA36A|tro|tro2X|Allele_1
CAAGGTACATGCAAACAAATAGTGG
>Contig3749_GA36A|tro|tro2X|Allele_2
CAAGGTACGTGCAAATAAGTAGTGG
>Contig3749_GA36A|tro|tro4X|Allele_1
CAAGGTACATGCAAACAAATAGTGG
>Contig3749_GA36A|tro|tro4X|Allele_2
CAAGGTACGTGCAAATAAGTAGTGG
>Contig3749_GA36A|tro|tro7X|Allele_1
CAAGGTACATGCAAATAAATAGTGG
>Contig3749_GA36A|tro|tro7X|Allele_2
CAAGGTACATGCAAATAAATAGTGG
>Contig3749_GA36A|tro|tro8X|Allele_1
CAAGGTACGTGCAAACAAGTAGTGG
>Contig3749_GA36A|tro|tro8X|Allele_2
CAAGGTACGTGCAAACAAGTAGTGG
>Contig3749_GA36A|tro|tro9X|Allele_1
CAAGGTACATGCAAATAAATAGTGG
>Contig3749_GA36A|tro|tro9X|Allele_2
CAAGGTACATGCAAATAAATAGTGG
>Contig3749_GA36A|gal|gal2X|Allele_1
CAAGGTACATGCAAACAAATAGTAG
>Contig3749_GA36A|gal|gal2X|Allele_2
CACGGTACATGCAAGTAAATAGTGG
>Contig3749_GA36A|gal|gal3X|Allele_1
CAAGGTACATGCAAATAAATAGTGG
>Contig3749_GA36A|gal|gal3X|Allele_2
CAAGGTACATGCAAATAAATAGTGG
>Contig3749_GA36A|gal|gal7X|Allele_1
CAAGATACATGCAAATAAATAGTGG
>Contig3749_GA36A|gal|gal7X|Allele_2
CAAGGTACGTGCAAATAAATAGTGG
>Contig3749_GA36A|gal|gal8X|Allele_1
CAAGGCACATGCAAACAAATAGTGG
>Contig3749_GA36A|gal|gal8X|Allele_2
CAAGGTACATGCAAATAGATGGTGG
>Contig3749_GA36A|gal|gal11X|Allele_1
CAAGGTACATGCAAACAAACAGTGG
>Contig3749_GA36A|gal|gal11X|Allele_2
TAAGGTACATGCAAATCAGTAGTGG
>Contig3749_GA36A|gal|gal24XX|Allele_1
CAAGGTACATGCAAATAAATAGTGG
>Contig3749_GA36A|gal|gal24XX|Allele_2
CAAGGTACATGTAAATAAATAGTGG
>Contig3749_GA36A|gal|gal3XX|Allele_1
CAAGGCACATGCAAACAAATAGCAG
>Contig3749_GA36A|gal|gal3XX|Allele_2
CAAGGTACATGCAAGTAGATAGTGG
>Contig3749_GA36A|gal|gal9X|Allele_1
CAAGGTACATGCAAATAAATAGTGA
>Contig3749_GA36A|gal|gal9X|Allele_2
CAAGGTACATGCAAATAAATAGTGG
>Contig3749_GA36A|edu|edu14X|Allele_1
CAAGGTACATGCAAATAAATAGTGG
>Contig3749_GA36A|edu|edu14X|Allele_2
CAAGGTACATGCAAATAAATAGTGG
>Contig3749_GA36A|edu|edu37X|Allele_1
CAAGGTACATGCAAATAAATAGTGG
>Contig3749_GA36A|edu|edu37X|Allele_2
CAAGGTTCATGCATATAAATAGTGG
>Contig3749_GA36A|edu|edu40X|Allele_1
CAAGGTACACGCAAACAAATAGTGA
>Contig3749_GA36A|edu|edu40X|Allele_2
CAAGGTACATGCAAATAAATAGTGG
>Contig3749_GA36A|edu|edu47X|Allele_1
CAAGGTACACGCAAATAAATAATGG
>Contig3749_GA36A|edu|edu47X|Allele_2
CGAGGTACATGCAAATAAATAGTGG
>Contig3749_GA36A|edu|edu24X|Allele_1
CAAGGTACACGCAAACAAATAGTGG
>Contig3749_GA36A|edu|edu24X|Allele_2
CAAGGTACATGCAAATAAATAGTGG
>Contig3749_GA36A|edu|edu25XX|Allele_1
CAAGGTACATGCAAATAAACAGTGG
>Contig3749_GA36A|edu|edu25XX|Allele_2
CAAGGTATATGCAAATAAACAGTGG
>Contig3749_GA36A|edu|edu28X|Allele_1
CAAAGTACATACAAACAAATAGTGG
>Contig3749_GA36A|edu|edu28X|Allele_2
CAAGGTACATGCCAATCAATAGTGG
>Contig3749_GA36A|edu|edu7X|Allele_1
CAAGGTACATGCAAATAAATAGTGG
>Contig3749_GA36A|edu|edu7X|Allele_2
CAAGGTACATGCAAATAGATAGTGG
>Contig37962_GA36A|tro|tro10X|Allele_1
GATAAGACCGAGGCGGACAGT
>Contig37962_GA36A|tro|tro10X|Allele_2
GATAAGACCGAGGCGGACAGT
>Contig37962_GA36A|tro|tro11X|Allele_1
GATAAGACCGAGGCGGACAGT
>Contig37962_GA36A|tro|tro11X|Allele_2
GATAAGACCGAGGCGGACAGT
>Contig37962_GA36A|tro|tro16X|Allele_1
GATAAGACCGAGGCGGACAGT
>Contig37962_GA36A|tro|tro16X|Allele_2
GATGAGACCGAGGCGGACAGT
>Contig37962_GA36A|tro|tro2X|Allele_1
GATAAGACCGAGGCGGACAGT
>Contig37962_GA36A|tro|tro2X|Allele_2
GATAAGACCGAGGCGGACAGT
>Contig37962_GA36A|tro|tro4X|Allele_1
GATAAGACCGAGGCGGACAGT
>Contig37962_GA36A|tro|tro4X|Allele_2
GATATGGCCGAGGTGGACAGT
>Contig37962_GA36A|tro|tro7X|Allele_1
GATAAGACCGAGGCGGACAGT
>Contig37962_GA36A|tro|tro7X|Allele_2
GATATGACCGAGGTGGACAGT
>Contig37962_GA36A|tro|tro8X|Allele_1
GATAAGACCGAGGCGGACAGT
>Contig37962_GA36A|tro|tro8X|Allele_2
GATATGACCGAGGTGGACAGT
>Contig37962_GA36A|tro|tro9X|Allele_1
GATAAGACCGAGGCGGACAGT
>Contig37962_GA36A|tro|tro9X|Allele_2
GTTAAGACCGAGGCGGACAGT
>Contig37962_GA36A|gal|gal2X|Allele_1
GATAAGACCGAGGCGGACAGT
>Contig37962_GA36A|gal|gal2X|Allele_2
GATAAGGCCGAGGCGGACAGT
>Contig37962_GA36A|gal|gal3X|Allele_1
AATAAGACCGAGGCGGACAGT
>Contig37962_GA36A|gal|gal3X|Allele_2
GATAAGACCGAGGCGGACAGT
>Contig37962_GA36A|gal|gal7X|Allele_1
GATAAGACCGAGACGGACAGT
>Contig37962_GA36A|gal|gal7X|Allele_2
GATAAGACCGAGGCGGACAGT
>Contig37962_GA36A|gal|gal8X|Allele_1
GATAAGACCGAGGCGGACAGT
>Contig37962_GA36A|gal|gal8X|Allele_2
GATAAGACCGAGGTGGACAGT
>Contig37962_GA36A|gal|gal11X|Allele_1
GATAAGACCGAGGCGGACAGT
>Contig37962_GA36A|gal|gal11X|Allele_2
GATAAGACCGAGGCGGACAGT
>Contig37962_GA36A|gal|gal24XX|Allele_1
GATAAGACCGAGGCGAACAGT
>Contig37962_GA36A|gal|gal24XX|Allele_2
GTTATGGCCGAGGCGGTCAGT
>Contig37962_GA36A|gal|gal3XX|Allele_1
GATAAGACCGAGGCGGACAGT
>Contig37962_GA36A|gal|gal3XX|Allele_2
GATAAGACCGAGGCGGACAGT
>Contig37962_GA36A|gal|gal9X|Allele_1
GATAAGACCAAGGCGGACAGT
>Contig37962_GA36A|gal|gal9X|Allele_2
GATGAGACTGAGGCGGACAGT
>Contig37962_GA36A|edu|edu14X|Allele_1
GATAAGACCGAGGCGGACAGC
>Contig37962_GA36A|edu|edu14X|Allele_2
GATAAGACCGAGGCGGACAGT
>Contig37962_GA36A|edu|edu37X|Allele_1
GATAAGACCGAGGCGGACAGT
>Contig37962_GA36A|edu|edu37X|Allele_2
GATAAGACCGAGGCGGACAGT
>Contig37962_GA36A|edu|edu40X|Allele_1
GATGAGACCGAGGCGGACAGT
>Contig37962_GA36A|edu|edu40X|Allele_2
GATGAGACCGAGGCGGATAGT
>Contig37962_GA36A|edu|edu47X|Allele_1
GATAAGACCGAGGCAGACAGT
>Contig37962_GA36A|edu|edu47X|Allele_2
GATAAGACCGAGGCGGACAGT
>Contig37962_GA36A|edu|edu24X|Allele_1
GACAAGACCGAAGCAGACAGT
>Contig37962_GA36A|edu|edu24X|Allele_2
GATAAGATCGTGGCGGACAGT
>Contig37962_GA36A|edu|edu25XX|Allele_1
GATAAAACCGAGGCGGACAAT
>Contig37962_GA36A|edu|edu25XX|Allele_2
GATATGACCGAGGCGGACAGT
>Contig37962_GA36A|edu|edu28X|Allele_1
GATAAGACCGAGGCGGACAGT
>Contig37962_GA36A|edu|edu28X|Allele_2
GATGAGACCGAGGCGGACGGT
>Contig37962_GA36A|edu|edu7X|Allele_1
GATAAGACCGAGGCGGACAGC
>Contig37962_GA36A|edu|edu7X|Allele_2
GATAAGACCGAGGCGGACAGT
>Contig38006_GA36A|tro|tro10X|Allele_1
GTACGCAAGAATTTCACGAGCCCC
>Contig38006_GA36A|tro|tro10X|Allele_2
GTACGTGAGAATTTCACGAGCCCC
>Contig38006_GA36A|tro|tro11X|Allele_1
GTACGTGAGAATTTCACGAGCCCC
>Contig38006_GA36A|tro|tro11X|Allele_2
GTACGTGAGAATTTCACGAGCCCC
>Contig38006_GA36A|tro|tro16X|Allele_1
GTACGTGAGAATTTCACGAGCCCC
>Contig38006_GA36A|tro|tro16X|Allele_2
GTGCGTGAGAATTTCACGAGCCCC
>Contig38006_GA36A|tro|tro2X|Allele_1
GTACGCAAGAATTTCACGAGCCCC
>Contig38006_GA36A|tro|tro2X|Allele_2
GTACGTGAGAATTTCACGAGCCCC
>Contig38006_GA36A|tro|tro4X|Allele_1
GTACGTGAGAATTTCACGAGCCCC
>Contig38006_GA36A|tro|tro4X|Allele_2
GTACGTGAGAATTTCACGAGCCCC
>Contig38006_GA36A|tro|tro7X|Allele_1
GCACGTGAGAATTTCACAAGCCCC
>Contig38006_GA36A|tro|tro7X|Allele_2
GTGCGTGAGTATTTCACGAGCCCC
>Contig38006_GA36A|tro|tro8X|Allele_1
GTACGTAAGAATTTCACGAGCCCC
>Contig38006_GA36A|tro|tro8X|Allele_2
GTGCGTGAGAATTTCACGAGCCCC
>Contig38006_GA36A|tro|tro9X|Allele_1
GTACGCAAGAATTTCACGAGCCCC
>Contig38006_GA36A|tro|tro9X|Allele_2
GTACGTGAGAATTTCACGAGCCCC
>Contig38006_GA36A|gal|gal2X|Allele_1
GTATGTGAGAATTTCACGAGCCCC
>Contig38006_GA36A|gal|gal2X|Allele_2
GTATGTGAGAATTTCACGAGCCCC
>Contig38006_GA36A|gal|gal3X|Allele_1
GTATGTGAGAATTTCACGAGCCCC
>Contig38006_GA36A|gal|gal3X|Allele_2
GTATGTGAGAATTTCGCGAGCCCC
>Contig38006_GA36A|gal|gal7X|Allele_1
GTATATGAGAATTTCACGAGCCCC
>Contig38006_GA36A|gal|gal7X|Allele_2
GTATGTGAGAATTTCACGAGCTCC
>Contig38006_GA36A|gal|gal8X|Allele_1
GCACGTGAGAATTTCACGAGCCCC
>Contig38006_GA36A|gal|gal8X|Allele_2
GTATGTGAGTATTTCACGAGCTCC
>Contig38006_GA36A|gal|gal11X|Allele_1
GTATGTGAGAATTTCACGAGCCCC
>Contig38006_GA36A|gal|gal11X|Allele_2
GTGTGTGAGAATTTCACGAGCCCC
>Contig38006_GA36A|gal|gal24XX|Allele_1
GTATGTGAGAATTTCACGAGCCCC
>Contig38006_GA36A|gal|gal24XX|Allele_2
GTATGTGAGAATTTCACGAGCCCC
>Contig38006_GA36A|gal|gal3XX|Allele_1
GTATGTGAGAATTTCACGAGCCCC
>Contig38006_GA36A|gal|gal3XX|Allele_2
GTATGTGAGAATTTCACGAGCCCC
>Contig38006_GA36A|gal|gal9X|Allele_1
GTATGTGAGAATTTCACGAGCCCC
>Contig38006_GA36A|gal|gal9X|Allele_2
GTATGTGAGAATTTCGCGAGCCCC
>Contig38006_GA36A|edu|edu14X|Allele_1
GCACGTGAGTATCTCACGAGCCCC
>Contig38006_GA36A|edu|edu14X|Allele_2
GCACGTGAGTATTTCACGAGCCCC
>Contig38006_GA36A|edu|edu37X|Allele_1
GCACGTGAGTATTTCACGAACCCC
>Contig38006_GA36A|edu|edu37X|Allele_2
TCACGTGGGTATTTCATGAGCCGT
>Contig38006_GA36A|edu|edu40X|Allele_1
GCACGTAAGTATTTCACGAGCCCC
>Contig38006_GA36A|edu|edu40X|Allele_2
GCACGTGAGTTTTTCACGAGCCGC
>Contig38006_GA36A|edu|edu47X|Allele_1
GCACGTAAGTATTTCACAAGCCCC
>Contig38006_GA36A|edu|edu47X|Allele_2
GCACGTGAGTATTTTACGAGCCCC
>Contig38006_GA36A|edu|edu24X|Allele_1
GCACGTGAGTAGTCCACAAGCCCC
>Contig38006_GA36A|edu|edu24X|Allele_2
GCACGTGAGTATTTCACGAGCTCC
>Contig38006_GA36A|edu|edu25XX|Allele_1
GCACGTGAATATTTCGCAAGCCCC
>Contig38006_GA36A|edu|edu25XX|Allele_2
GCACGTGAGTATTTCGCGCGCCCT
>Contig38006_GA36A|edu|edu28X|Allele_1
GCACGCGAGTATTTCACAAGCCCC
>Contig38006_GA36A|edu|edu28X|Allele_2
GCACGTGAGTATTTCACGAGCCCC
>Contig38006_GA36A|edu|edu7X|Allele_1
GCACGTGAGTATTTCACGAGCCCC
>Contig38006_GA36A|edu|edu7X|Allele_2
GCACGTGAGTATTTCACGAGTCCC
>Contig38075_GA36B|tro|tro10X|Allele_1
GCCAG
>Contig38075_GA36B|tro|tro10X|Allele_2
GCCAG
>Contig38075_GA36B|tro|tro11X|Allele_1
GCCAG
>Contig38075_GA36B|tro|tro11X|Allele_2
GCCAG
>Contig38075_GA36B|tro|tro16X|Allele_1
GCCAG
>Contig38075_GA36B|tro|tro16X|Allele_2
GCCAG
>Contig38075_GA36B|tro|tro2X|Allele_1
GCCAG
>Contig38075_GA36B|tro|tro2X|Allele_2
GCCAG
>Contig38075_GA36B|tro|tro4X|Allele_1
GCCAG
>Contig38075_GA36B|tro|tro4X|Allele_2
GCCAG
>Contig38075_GA36B|tro|tro7X|Allele_1
GCCAG
>Contig38075_GA36B|tro|tro7X|Allele_2
GCCAG
>Contig38075_GA36B|tro|tro8X|Allele_1
GCCAG
>Contig38075_GA36B|tro|tro8X|Allele_2
GCCAG
>Contig38075_GA36B|tro|tro9X|Allele_1
GCCAG
>Contig38075_GA36B|tro|tro9X|Allele_2
GCCAG
>Contig38075_GA36B|gal|gal2X|Allele_1
GCCAG
>Contig38075_GA36B|gal|gal2X|Allele_2
GCCAG
>Contig38075_GA36B|gal|gal3X|Allele_1
GCCAG
>Contig38075_GA36B|gal|gal3X|Allele_2
GCCAG
>Contig38075_GA36B|gal|gal7X|Allele_1
GCCAG
>Contig38075_GA36B|gal|gal7X|Allele_2
GCCAG
>Contig38075_GA36B|gal|gal8X|Allele_1
GCCAG
>Contig38075_GA36B|gal|gal8X|Allele_2
GCCAG
>Contig38075_GA36B|gal|gal11X|Allele_1
GCCAG
>Contig38075_GA36B|gal|gal11X|Allele_2
GCCAG
>Contig38075_GA36B|gal|gal24XX|Allele_1
GCCAG
>Contig38075_GA36B|gal|gal24XX|Allele_2
GGCAG
>Contig38075_GA36B|gal|gal3XX|Allele_1
GCCAG
>Contig38075_GA36B|gal|gal3XX|Allele_2
GCCAG
>Contig38075_GA36B|gal|gal9X|Allele_1
GCCAG
>Contig38075_GA36B|gal|gal9X|Allele_2
GCCAG
>Contig38075_GA36B|edu|edu14X|Allele_1
GCCAG
>Contig38075_GA36B|edu|edu14X|Allele_2
GCCAG
>Contig38075_GA36B|edu|edu37X|Allele_1
GCCAG
>Contig38075_GA36B|edu|edu37X|Allele_2
GCCAG
>Contig38075_GA36B|edu|edu40X|Allele_1
ACCAG
>Contig38075_GA36B|edu|edu40X|Allele_2
GCCAG
>Contig38075_GA36B|edu|edu47X|Allele_1
GCCAG
>Contig38075_GA36B|edu|edu47X|Allele_2
GCCAG
>Contig38075_GA36B|edu|edu24X|Allele_1
GCCAA
>Contig38075_GA36B|edu|edu24X|Allele_2
GCGAG
>Contig38075_GA36B|edu|edu25XX|Allele_1
GCCAG
>Contig38075_GA36B|edu|edu25XX|Allele_2
GCCAG
>Contig38075_GA36B|edu|edu28X|Allele_1
GCCAG
>Contig38075_GA36B|edu|edu28X|Allele_2
GCCAG
>Contig38075_GA36B|edu|edu7X|Allele_1
GCCAG
>Contig38075_GA36B|edu|edu7X|Allele_2
GCCGG
>Contig38665_GA36B|tro|tro10X|Allele_1
TTAGTTT
>Contig38665_GA36B|tro|tro10X|Allele_2
TTAGTTT
>Contig38665_GA36B|tro|tro11X|Allele_1
TTAGTTT
>Contig38665_GA36B|tro|tro11X|Allele_2
TTAGTTT
>Contig38665_GA36B|tro|tro16X|Allele_1
TTAGTTT
>Contig38665_GA36B|tro|tro16X|Allele_2
TTAGTTT
>Contig38665_GA36B|tro|tro2X|Allele_1
TTAGTTT
>Contig38665_GA36B|tro|tro2X|Allele_2
TTAGTTT
>Contig38665_GA36B|tro|tro4X|Allele_1
TTAGCTT
>Contig38665_GA36B|tro|tro4X|Allele_2
TTATTTT
>Contig38665_GA36B|tro|tro7X|Allele_1
TTAGTTT
>Contig38665_GA36B|tro|tro7X|Allele_2
TTAGTTT
>Contig38665_GA36B|tro|tro8X|Allele_1
TTAGTTT
>Contig38665_GA36B|tro|tro8X|Allele_2
TTAGTTT
>Contig38665_GA36B|tro|tro9X|Allele_1
TTAGCTT
>Contig38665_GA36B|tro|tro9X|Allele_2
TTATTTT
>Contig38665_GA36B|gal|gal2X|Allele_1
TCAGTTT
>Contig38665_GA36B|gal|gal2X|Allele_2
TTAGTTT
>Contig38665_GA36B|gal|gal3X|Allele_1
TTAGTTT
>Contig38665_GA36B|gal|gal3X|Allele_2
TTAGTTT
>Contig38665_GA36B|gal|gal7X|Allele_1
TTAGTTT
>Contig38665_GA36B|gal|gal7X|Allele_2
TTAGTTT
>Contig38665_GA36B|gal|gal8X|Allele_1
TTAGTTT
>Contig38665_GA36B|gal|gal8X|Allele_2
TTAGTTT
>Contig38665_GA36B|gal|gal11X|Allele_1
CTAGCCC
>Contig38665_GA36B|gal|gal11X|Allele_2
TTGTTTT
>Contig38665_GA36B|gal|gal24XX|Allele_1
TTAGTTT
>Contig38665_GA36B|gal|gal24XX|Allele_2
TTAGTTT
>Contig38665_GA36B|gal|gal3XX|Allele_1
TTAGTTT
>Contig38665_GA36B|gal|gal3XX|Allele_2
TTAGTTT
>Contig38665_GA36B|gal|gal9X|Allele_1
TTAGTTT
>Contig38665_GA36B|gal|gal9X|Allele_2
TTAGTTT
>Contig38665_GA36B|edu|edu14X|Allele_1
TTAGTTT
>Contig38665_GA36B|edu|edu14X|Allele_2
TTAGTTT
>Contig38665_GA36B|edu|edu37X|Allele_1
TTAGTTT
>Contig38665_GA36B|edu|edu37X|Allele_2
TTAGTTT
>Contig38665_GA36B|edu|edu40X|Allele_1
TTAGTTT
>Contig38665_GA36B|edu|edu40X|Allele_2
TTAGTTT
>Contig38665_GA36B|edu|edu47X|Allele_1
TTAGTTT
>Contig38665_GA36B|edu|edu47X|Allele_2
TTAGTTT
>Contig38665_GA36B|edu|edu24X|Allele_1
TTAGTTT
>Contig38665_GA36B|edu|edu24X|Allele_2
TTAGTTT
>Contig38665_GA36B|edu|edu25XX|Allele_1
TTAGTTT
>Contig38665_GA36B|edu|edu25XX|Allele_2
TTAGTTT
>Contig38665_GA36B|edu|edu28X|Allele_1
TTAGTTT
>Contig38665_GA36B|edu|edu28X|Allele_2
TTAGTTT
>Contig38665_GA36B|edu|edu7X|Allele_1
TTAGCCT
>Contig38665_GA36B|edu|edu7X|Allele_2
TTGTTTT
>Contig3882_GA36B|tro|tro10X|Allele_1
GTATCAC
>Contig3882_GA36B|tro|tro10X|Allele_2
GTATTGC
>Contig3882_GA36B|tro|tro11X|Allele_1
GTATCAC
>Contig3882_GA36B|tro|tro11X|Allele_2
GTATTGC
>Contig3882_GA36B|tro|tro16X|Allele_1
GTATCAC
>Contig3882_GA36B|tro|tro16X|Allele_2
GTATTGC
>Contig3882_GA36B|tro|tro2X|Allele_1
GTATTGC
>Contig3882_GA36B|tro|tro2X|Allele_2
GTGTTGC
>Contig3882_GA36B|tro|tro4X|Allele_1
GTATCAC
>Contig3882_GA36B|tro|tro4X|Allele_2
GTATTGC
>Contig3882_GA36B|tro|tro7X|Allele_1
GTATCAC
>Contig3882_GA36B|tro|tro7X|Allele_2
GTATTGC
>Contig3882_GA36B|tro|tro8X|Allele_1
GTATCGC
>Contig3882_GA36B|tro|tro8X|Allele_2
GTATTGC
>Contig3882_GA36B|tro|tro9X|Allele_1
GTATCGC
>Contig3882_GA36B|tro|tro9X|Allele_2
GTATCGC
>Contig3882_GA36B|gal|gal2X|Allele_1
GTGTCAC
>Contig3882_GA36B|gal|gal2X|Allele_2
GTGTCAC
>Contig3882_GA36B|gal|gal3X|Allele_1
GTGTCAC
>Contig3882_GA36B|gal|gal3X|Allele_2
GTGTCAC
>Contig3882_GA36B|gal|gal7X|Allele_1
GTGTCAC
>Contig3882_GA36B|gal|gal7X|Allele_2
GTGTCAC
>Contig3882_GA36B|gal|gal8X|Allele_1
GTATCAC
>Contig3882_GA36B|gal|gal8X|Allele_2
GTGTCAC
>Contig3882_GA36B|gal|gal11X|Allele_1
GTATCAC
>Contig3882_GA36B|gal|gal11X|Allele_2
GTATTGC
>Contig3882_GA36B|gal|gal24XX|Allele_1
GTATCAC
>Contig3882_GA36B|gal|gal24XX|Allele_2
GTATTGC
>Contig3882_GA36B|gal|gal3XX|Allele_1
GTGTCAC
>Contig3882_GA36B|gal|gal3XX|Allele_2
GTGTCAC
>Contig3882_GA36B|gal|gal9X|Allele_1
GTATCAC
>Contig3882_GA36B|gal|gal9X|Allele_2
GTATTGC
>Contig3882_GA36B|edu|edu14X|Allele_1
ATATTGC
>Contig3882_GA36B|edu|edu14X|Allele_2
GTATTGC
>Contig3882_GA36B|edu|edu37X|Allele_1
GTGTTGC
>Contig3882_GA36B|edu|edu37X|Allele_2
GTGTTGC
>Contig3882_GA36B|edu|edu40X|Allele_1
GTATTGC
>Contig3882_GA36B|edu|edu40X|Allele_2
GTGTTGC
>Contig3882_GA36B|edu|edu47X|Allele_1
GTGTTGC
>Contig3882_GA36B|edu|edu47X|Allele_2
GTGTTGC
>Contig3882_GA36B|edu|edu24X|Allele_1
GTACTGC
>Contig3882_GA36B|edu|edu24X|Allele_2
GTGTTGC
>Contig3882_GA36B|edu|edu25XX|Allele_1
GTATCGC
>Contig3882_GA36B|edu|edu25XX|Allele_2
GTATTGC
>Contig3882_GA36B|edu|edu28X|Allele_1
GTATTGC
>Contig3882_GA36B|edu|edu28X|Allele_2
GTATTGT
>Contig3882_GA36B|edu|edu7X|Allele_1
GGATTGC
>Contig3882_GA36B|edu|edu7X|Allele_2
GTGTTGC
>Contig39705_GA36B|tro|tro10X|Allele_1
ACGGCAGC
>Contig39705_GA36B|tro|tro10X|Allele_2
ATGGTAGC
>Contig39705_GA36B|tro|tro11X|Allele_1
ATGGCAGC
>Contig39705_GA36B|tro|tro11X|Allele_2
ATGGTAGC
>Contig39705_GA36B|tro|tro16X|Allele_1
ATGGTAGC
>Contig39705_GA36B|tro|tro16X|Allele_2
ATGGTAGC
>Contig39705_GA36B|tro|tro2X|Allele_1
ACGGCAGC
>Contig39705_GA36B|tro|tro2X|Allele_2
ACGGTAGC
>Contig39705_GA36B|tro|tro4X|Allele_1
ATGGTAGC
>Contig39705_GA36B|tro|tro4X|Allele_2
ATGGTAGC
>Contig39705_GA36B|tro|tro7X|Allele_1
ACGGCAGC
>Contig39705_GA36B|tro|tro7X|Allele_2
ATGGCAGC
>Contig39705_GA36B|tro|tro8X|Allele_1
ACGGCAGC
>Contig39705_GA36B|tro|tro8X|Allele_2
ATGGCAGC
>Contig39705_GA36B|tro|tro9X|Allele_1
ACGGTAGC
>Contig39705_GA36B|tro|tro9X|Allele_2
ATGGTAGC
>Contig39705_GA36B|gal|gal2X|Allele_1
ACGGCAGC
>Contig39705_GA36B|gal|gal2X|Allele_2
ACGGCAGC
>Contig39705_GA36B|gal|gal3X|Allele_1
ACGGCAGC
>Contig39705_GA36B|gal|gal3X|Allele_2
ACGGCTGC
>Contig39705_GA36B|gal|gal7X|Allele_1
ACGGCAGC
>Contig39705_GA36B|gal|gal7X|Allele_2
ACGGCAGC
>Contig39705_GA36B|gal|gal8X|Allele_1
ACGGCAGC
>Contig39705_GA36B|gal|gal8X|Allele_2
ACGGCAGC
>Contig39705_GA36B|gal|gal11X|Allele_1
ACGGCAAC
>Contig39705_GA36B|gal|gal11X|Allele_2
ACGGCAGC
>Contig39705_GA36B|gal|gal24XX|Allele_1
ACGGCAGC
>Contig39705_GA36B|gal|gal24XX|Allele_2
TCGGCAGC
>Contig39705_GA36B|gal|gal3XX|Allele_1
ACGGCAGC
>Contig39705_GA36B|gal|gal3XX|Allele_2
ACGGCAGC
>Contig39705_GA36B|gal|gal9X|Allele_1
ACGGCAGC
>Contig39705_GA36B|gal|gal9X|Allele_2
ACGGCAGC
>Contig39705_GA36B|edu|edu14X|Allele_1
ACGGTAGC
>Contig39705_GA36B|edu|edu14X|Allele_2
ACGGTAGC
>Contig39705_GA36B|edu|edu37X|Allele_1
ACAGTAGC
>Contig39705_GA36B|edu|edu37X|Allele_2
ACGGTAGC
>Contig39705_GA36B|edu|edu40X|Allele_1
ACGATAGC
>Contig39705_GA36B|edu|edu40X|Allele_2
ACGATAGC
>Contig39705_GA36B|edu|edu47X|Allele_1
ACAGTAGC
>Contig39705_GA36B|edu|edu47X|Allele_2
ACGGTAGC
>Contig39705_GA36B|edu|edu24X|Allele_1
ACGATAGC
>Contig39705_GA36B|edu|edu24X|Allele_2
ACGGTAGC
>Contig39705_GA36B|edu|edu25XX|Allele_1
ACGATAGC
>Contig39705_GA36B|edu|edu25XX|Allele_2
ATGGTAGC
>Contig39705_GA36B|edu|edu28X|Allele_1
ACGATAGC
>Contig39705_GA36B|edu|edu28X|Allele_2
ACGATAGT
>Contig39705_GA36B|edu|edu7X|Allele_1
ACGATAGC
>Contig39705_GA36B|edu|edu7X|Allele_2
ACGGTAGC
>Contig40145_GA36A|tro|tro10X|Allele_1
CCACTA
>Contig40145_GA36A|tro|tro10X|Allele_2
CCACTA
>Contig40145_GA36A|tro|tro11X|Allele_1
CCACTA
>Contig40145_GA36A|tro|tro11X|Allele_2
CCACTA
>Contig40145_GA36A|tro|tro16X|Allele_1
CCACTA
>Contig40145_GA36A|tro|tro16X|Allele_2
CCACTA
>Contig40145_GA36A|tro|tro2X|Allele_1
CCACTA
>Contig40145_GA36A|tro|tro2X|Allele_2
CCACTA
>Contig40145_GA36A|tro|tro4X|Allele_1
CCACTA
>Contig40145_GA36A|tro|tro4X|Allele_2
CCACTA
>Contig40145_GA36A|tro|tro7X|Allele_1
CCACTA
>Contig40145_GA36A|tro|tro7X|Allele_2
CCACTA
>Contig40145_GA36A|tro|tro8X|Allele_1
CCACTA
>Contig40145_GA36A|tro|tro8X|Allele_2
CCACTA
>Contig40145_GA36A|tro|tro9X|Allele_1
CCACTA
>Contig40145_GA36A|tro|tro9X|Allele_2
CCACTA
>Contig40145_GA36A|gal|gal2X|Allele_1
CCACAA
>Contig40145_GA36A|gal|gal2X|Allele_2
CCGCAA
>Contig40145_GA36A|gal|gal3X|Allele_1
CCACAA
>Contig40145_GA36A|gal|gal3X|Allele_2
CCACAA
>Contig40145_GA36A|gal|gal7X|Allele_1
CCACAA
>Contig40145_GA36A|gal|gal7X|Allele_2
CCACAT
>Contig40145_GA36A|gal|gal8X|Allele_1
CCACAA
>Contig40145_GA36A|gal|gal8X|Allele_2
CCACAA
>Contig40145_GA36A|gal|gal11X|Allele_1
CCACAA
>Contig40145_GA36A|gal|gal11X|Allele_2
CCACAA
>Contig40145_GA36A|gal|gal24XX|Allele_1
CCACAA
>Contig40145_GA36A|gal|gal24XX|Allele_2
CCACTA
>Contig40145_GA36A|gal|gal3XX|Allele_1
CCACAA
>Contig40145_GA36A|gal|gal3XX|Allele_2
CCACTT
>Contig40145_GA36A|gal|gal9X|Allele_1
CCACAA
>Contig40145_GA36A|gal|gal9X|Allele_2
CCACAT
>Contig40145_GA36A|edu|edu14X|Allele_1
CCACTA
>Contig40145_GA36A|edu|edu14X|Allele_2
CCACTA
>Contig40145_GA36A|edu|edu37X|Allele_1
ACACTA
>Contig40145_GA36A|edu|edu37X|Allele_2
CCACTA
>Contig40145_GA36A|edu|edu40X|Allele_1
CCACTA
>Contig40145_GA36A|edu|edu40X|Allele_2
CTACTA
>Contig40145_GA36A|edu|edu47X|Allele_1
CCACTA
>Contig40145_GA36A|edu|edu47X|Allele_2
CTACTA
>Contig40145_GA36A|edu|edu24X|Allele_1
CCACTA
>Contig40145_GA36A|edu|edu24X|Allele_2
CTACTA
>Contig40145_GA36A|edu|edu25XX|Allele_1
CCACTA
>Contig40145_GA36A|edu|edu25XX|Allele_2
CTACTA
>Contig40145_GA36A|edu|edu28X|Allele_1
CCACTA
>Contig40145_GA36A|edu|edu28X|Allele_2
CTACTA
>Contig40145_GA36A|edu|edu7X|Allele_1
CCACTA
>Contig40145_GA36A|edu|edu7X|Allele_2
CCATTA
>Contig40344_GA36B|tro|tro10X|Allele_1
ATCCG
>Contig40344_GA36B|tro|tro10X|Allele_2
CTCCG
>Contig40344_GA36B|tro|tro11X|Allele_1
ATCCG
>Contig40344_GA36B|tro|tro11X|Allele_2
ATCCG
>Contig40344_GA36B|tro|tro16X|Allele_1
CTCCG
>Contig40344_GA36B|tro|tro16X|Allele_2
CTCCG
>Contig40344_GA36B|tro|tro2X|Allele_1
ATCCG
>Contig40344_GA36B|tro|tro2X|Allele_2
CTCCG
>Contig40344_GA36B|tro|tro4X|Allele_1
ATCCG
>Contig40344_GA36B|tro|tro4X|Allele_2
CTCCG
>Contig40344_GA36B|tro|tro7X|Allele_1
ATCCG
>Contig40344_GA36B|tro|tro7X|Allele_2
CTCCG
>Contig40344_GA36B|tro|tro8X|Allele_1
ATCCG
>Contig40344_GA36B|tro|tro8X|Allele_2
CTCCG
>Contig40344_GA36B|tro|tro9X|Allele_1
ATCCG
>Contig40344_GA36B|tro|tro9X|Allele_2
CTCCG
>Contig40344_GA36B|gal|gal2X|Allele_1
ATCCG
>Contig40344_GA36B|gal|gal2X|Allele_2
ATCCG
>Contig40344_GA36B|gal|gal3X|Allele_1
ATCCG
>Contig40344_GA36B|gal|gal3X|Allele_2
ATCCG
>Contig40344_GA36B|gal|gal7X|Allele_1
ATCCG
>Contig40344_GA36B|gal|gal7X|Allele_2
ATCCG
>Contig40344_GA36B|gal|gal8X|Allele_1
ATCCG
>Contig40344_GA36B|gal|gal8X|Allele_2
ATCCG
>Contig40344_GA36B|gal|gal11X|Allele_1
ATACG
>Contig40344_GA36B|gal|gal11X|Allele_2
ATCCG
>Contig40344_GA36B|gal|gal24XX|Allele_1
ATCCG
>Contig40344_GA36B|gal|gal24XX|Allele_2
ATCCG
>Contig40344_GA36B|gal|gal3XX|Allele_1
ATCCG
>Contig40344_GA36B|gal|gal3XX|Allele_2
ATCCG
>Contig40344_GA36B|gal|gal9X|Allele_1
ATCCG
>Contig40344_GA36B|gal|gal9X|Allele_2
ATCCG
>Contig40344_GA36B|edu|edu14X|Allele_1
ATCCG
>Contig40344_GA36B|edu|edu14X|Allele_2
ATCCG
>Contig40344_GA36B|edu|edu37X|Allele_1
ATCCA
>Contig40344_GA36B|edu|edu37X|Allele_2
ATCCG
>Contig40344_GA36B|edu|edu40X|Allele_1
ACCCG
>Contig40344_GA36B|edu|edu40X|Allele_2
ATCCG
>Contig40344_GA36B|edu|edu47X|Allele_1
ATCCG
>Contig40344_GA36B|edu|edu47X|Allele_2
ATCTG
>Contig40344_GA36B|edu|edu24X|Allele_1
ATCCG
>Contig40344_GA36B|edu|edu24X|Allele_2
ATCCG
>Contig40344_GA36B|edu|edu25XX|Allele_1
ATCCG
>Contig40344_GA36B|edu|edu25XX|Allele_2
CTCCG
>Contig40344_GA36B|edu|edu28X|Allele_1
ATCCG
>Contig40344_GA36B|edu|edu28X|Allele_2
ATCCG
>Contig40344_GA36B|edu|edu7X|Allele_1
ATACG
>Contig40344_GA36B|edu|edu7X|Allele_2
ATCCG
>Contig4039_GA36B|tro|tro10X|Allele_1
CGTAA
>Contig4039_GA36B|tro|tro10X|Allele_2
CGTGC
>Contig4039_GA36B|tro|tro11X|Allele_1
CGTAC
>Contig4039_GA36B|tro|tro11X|Allele_2
CGTGC
>Contig4039_GA36B|tro|tro16X|Allele_1
CGTAA
>Contig4039_GA36B|tro|tro16X|Allele_2
CGTAA
>Contig4039_GA36B|tro|tro2X|Allele_1
CGTAA
>Contig4039_GA36B|tro|tro2X|Allele_2
CGTGC
>Contig4039_GA36B|tro|tro4X|Allele_1
CGTAC
>Contig4039_GA36B|tro|tro4X|Allele_2
CGTAC
>Contig4039_GA36B|tro|tro7X|Allele_1
CGTAC
>Contig4039_GA36B|tro|tro7X|Allele_2
CGTAC
>Contig4039_GA36B|tro|tro8X|Allele_1
CGTAC
>Contig4039_GA36B|tro|tro8X|Allele_2
CGTGC
>Contig4039_GA36B|tro|tro9X|Allele_1
CGTAA
>Contig4039_GA36B|tro|tro9X|Allele_2
CGTAC
>Contig4039_GA36B|gal|gal2X|Allele_1
CGTAA
>Contig4039_GA36B|gal|gal2X|Allele_2
CGTGC
>Contig4039_GA36B|gal|gal3X|Allele_1
CGTAC
>Contig4039_GA36B|gal|gal3X|Allele_2
CGTGC
>Contig4039_GA36B|gal|gal7X|Allele_1
CGTAC
>Contig4039_GA36B|gal|gal7X|Allele_2
CGTGC
>Contig4039_GA36B|gal|gal8X|Allele_1
CGTAC
>Contig4039_GA36B|gal|gal8X|Allele_2
CGTAC
>Contig4039_GA36B|gal|gal11X|Allele_1
CGTAC
>Contig4039_GA36B|gal|gal11X|Allele_2
CGTAC
>Contig4039_GA36B|gal|gal24XX|Allele_1
CGTAC
>Contig4039_GA36B|gal|gal24XX|Allele_2
CGTAC
>Contig4039_GA36B|gal|gal3XX|Allele_1
CGTAC
>Contig4039_GA36B|gal|gal3XX|Allele_2
CGTGC
>Contig4039_GA36B|gal|gal9X|Allele_1
CGTAC
>Contig4039_GA36B|gal|gal9X|Allele_2
CGTAC
>Contig4039_GA36B|edu|edu14X|Allele_1
CGCGC
>Contig4039_GA36B|edu|edu14X|Allele_2
CGTGC
>Contig4039_GA36B|edu|edu37X|Allele_1
AGTAC
>Contig4039_GA36B|edu|edu37X|Allele_2
CTTGC
>Contig4039_GA36B|edu|edu40X|Allele_1
CGTAA
>Contig4039_GA36B|edu|edu40X|Allele_2
CGTAA
>Contig4039_GA36B|edu|edu47X|Allele_1
CGTAC
>Contig4039_GA36B|edu|edu47X|Allele_2
CGTGC
>Contig4039_GA36B|edu|edu24X|Allele_1
CGTGC
>Contig4039_GA36B|edu|edu24X|Allele_2
CGTGC
>Contig4039_GA36B|edu|edu25XX|Allele_1
CGTAC
>Contig4039_GA36B|edu|edu25XX|Allele_2
CGTGC
>Contig4039_GA36B|edu|edu28X|Allele_1
CGTAC
>Contig4039_GA36B|edu|edu28X|Allele_2
CGTGC
>Contig4039_GA36B|edu|edu7X|Allele_1
CGTAC
>Contig4039_GA36B|edu|edu7X|Allele_2
CGTGC
>Contig40586_GA36D|tro|tro10X|Allele_1
GATACAACGAATGTCAG
>Contig40586_GA36D|tro|tro10X|Allele_2
GATATAACGAATGTCAG
>Contig40586_GA36D|tro|tro11X|Allele_1
GATACAACGAATGTCAG
>Contig40586_GA36D|tro|tro11X|Allele_2
GATATAACGAATGTCAG
>Contig40586_GA36D|tro|tro16X|Allele_1
GATACAACGAATGTCAG
>Contig40586_GA36D|tro|tro16X|Allele_2
GATACAACGAATGTCAG
>Contig40586_GA36D|tro|tro2X|Allele_1
GATACAACGAATGTCAG
>Contig40586_GA36D|tro|tro2X|Allele_2
GATACAACGAATGTCAG
>Contig40586_GA36D|tro|tro4X|Allele_1
GATACAACGAATGTCAG
>Contig40586_GA36D|tro|tro4X|Allele_2
GATATAACGAATGTCAG
>Contig40586_GA36D|tro|tro7X|Allele_1
GATACAACGAATGTCAG
>Contig40586_GA36D|tro|tro7X|Allele_2
GATACAACGAATGTCAG
>Contig40586_GA36D|tro|tro8X|Allele_1
GATACAACGAATGTCAG
>Contig40586_GA36D|tro|tro8X|Allele_2
GATACAACGAATGTCAG
>Contig40586_GA36D|tro|tro9X|Allele_1
GATACAACGAATGTCAG
>Contig40586_GA36D|tro|tro9X|Allele_2
GATACAACGAATGTCAG
>Contig40586_GA36D|gal|gal2X|Allele_1
GATACAACGAATGTCAG
>Contig40586_GA36D|gal|gal2X|Allele_2
GATATAACGAATGTCAG
>Contig40586_GA36D|gal|gal3X|Allele_1
GAAACAACGAATATCAA
>Contig40586_GA36D|gal|gal3X|Allele_2
GCTTCAACGGATGTTGG
>Contig40586_GA36D|gal|gal7X|Allele_1
GATACAACAAACGTCAG
>Contig40586_GA36D|gal|gal7X|Allele_2
GATACAGTGAGTGTCAG
>Contig40586_GA36D|gal|gal8X|Allele_1
GATACAACGAATGTCAG
>Contig40586_GA36D|gal|gal8X|Allele_2
GATACAACGAATGTCAG
>Contig40586_GA36D|gal|gal11X|Allele_1
GATACAACGAATATCAG
>Contig40586_GA36D|gal|gal11X|Allele_2
GATACGACGAATGTCAG
>Contig40586_GA36D|gal|gal24XX|Allele_1
GATACAACGAATGTCAG
>Contig40586_GA36D|gal|gal24XX|Allele_2
GATACAACGAATGTCAG
>Contig40586_GA36D|gal|gal3XX|Allele_1
GAAACAACAAACATCAG
>Contig40586_GA36D|gal|gal3XX|Allele_2
GATTCAACGGGTGTTGG
>Contig40586_GA36D|gal|gal9X|Allele_1
GATACAACGGATGTCAG
>Contig40586_GA36D|gal|gal9X|Allele_2
GATACAGCGGATGTCGG
>Contig40586_GA36D|edu|edu14X|Allele_1
GAATCAACGGATACCGG
>Contig40586_GA36D|edu|edu14X|Allele_2
GAATCAACGGATGTTGG
>Contig40586_GA36D|edu|edu37X|Allele_1
AAATCAACGGATATTGG
>Contig40586_GA36D|edu|edu37X|Allele_2
GAATCAACGGATATTGG
>Contig40586_GA36D|edu|edu40X|Allele_1
GAATCAACGGATACCGG
>Contig40586_GA36D|edu|edu40X|Allele_2
GAATCAACGGATGTTGG
>Contig40586_GA36D|edu|edu47X|Allele_1
GAATCAACGGATGTCGG
>Contig40586_GA36D|edu|edu47X|Allele_2
GAATCAACGGATGTCGG
>Contig40586_GA36D|edu|edu24X|Allele_1
GAATCAACGGATGTCGG
>Contig40586_GA36D|edu|edu24X|Allele_2
GAATCAACGGATGTCGG
>Contig40586_GA36D|edu|edu25XX|Allele_1
GAAACAACGAATGTCAG
>Contig40586_GA36D|edu|edu25XX|Allele_2
GATTCAACGGATGTCGG
>Contig40586_GA36D|edu|edu28X|Allele_1
GAATCAACGGATGTCGG
>Contig40586_GA36D|edu|edu28X|Allele_2
GAATCAACGGATGTCGG
>Contig40586_GA36D|edu|edu7X|Allele_1
GAATCAACGGATGTCGG
>Contig40586_GA36D|edu|edu7X|Allele_2
GAATCAACGGATGTCGG
>Contig4101_GA36B|tro|tro10X|Allele_1
TAGTCCACATGGCTCAGAAGGGGGAGTAGCA
>Contig4101_GA36B|tro|tro10X|Allele_2
TAGTCCCTATGGTTCAGAAGGGGGAGTAGCA
>Contig4101_GA36B|tro|tro11X|Allele_1
TAGTCCATATGGCTCAGAAGGGGGAGTAGCA
>Contig4101_GA36B|tro|tro11X|Allele_2
TAGTCTATATGGCTCAGAAGGGGGAGTAGCA
>Contig4101_GA36B|tro|tro16X|Allele_1
TAGTCCACATGGCTCAGAAGGGGGAGTAGCA
>Contig4101_GA36B|tro|tro16X|Allele_2
TAGTCCCTATGGCTCAGAAGGGGGAGTAGCA
>Contig4101_GA36B|tro|tro2X|Allele_1
TAGTCCATATGGCTCAGAAGGGGGAGTAGCA
>Contig4101_GA36B|tro|tro2X|Allele_2
TAGTCCATATGGCTCAGAAGGGGGAGTAGCA
>Contig4101_GA36B|tro|tro4X|Allele_1
TAGTCCATATGGCTCAGAAGGGGGAGTAGCA
>Contig4101_GA36B|tro|tro4X|Allele_2
TAGTCCATATGGCTCAGAAGGGGGAGTAGCA
>Contig4101_GA36B|tro|tro7X|Allele_1
TAGTCCACATGGCTCAGAAGGGGGAGTAGCA
>Contig4101_GA36B|tro|tro7X|Allele_2
TAGTCTCTATGGTTCAGAAGGGGGAGTAGCA
>Contig4101_GA36B|tro|tro8X|Allele_1
TAGTCCATATGGCTCAGAAGGGGGAGTAGCA
>Contig4101_GA36B|tro|tro8X|Allele_2
TAGTCCATATGGCTCAGAAGGGGGAGTAGCA
>Contig4101_GA36B|tro|tro9X|Allele_1
TAGGCCACATGGCTCAGAAGGGGGAGTAGCA
>Contig4101_GA36B|tro|tro9X|Allele_2
TAGTGCCTATGGCTCAGAAGGGGGAGTAGCA
>Contig4101_GA36B|gal|gal2X|Allele_1
TAGTCCACATAGCTCAGAAGAGGGAGTAGAA
>Contig4101_GA36B|gal|gal2X|Allele_2
TAGTCCCCCTGGCTCGGAAGGGGGAGTAGCA
>Contig4101_GA36B|gal|gal3X|Allele_1
TAGTCCCCATGGCTCAGAAGGGGGAGTAGCA
>Contig4101_GA36B|gal|gal3X|Allele_2
TAGTCCCCATGGCTCAGAAGGGGGAGTGGCA
>Contig4101_GA36B|gal|gal7X|Allele_1
TAGTCCCCATGGCTCAGAAGGGGGAGTAGCA
>Contig4101_GA36B|gal|gal7X|Allele_2
TAGTCCCCATGGCTCAGAAGGGGGAGTAGCA
>Contig4101_GA36B|gal|gal8X|Allele_1
TAGTCCCCATGGCTCAAAAAGAGGAGTAGCA
>Contig4101_GA36B|gal|gal8X|Allele_2
TAGTCCCTATGGCTCAGAGGGGGGAGTAGCA
>Contig4101_GA36B|gal|gal11X|Allele_1
TAGTCCCCATGGCTCAGAAGGGGGAGTAACA
>Contig4101_GA36B|gal|gal11X|Allele_2
TAGTCCCCATGGCTTAGAAGGGGGAGTAGCA
>Contig4101_GA36B|gal|gal24XX|Allele_1
CAGTCCCCATGGCTCAAAAAGAGGAGTAACA
>Contig4101_GA36B|gal|gal24XX|Allele_2
TAGTCCCTATGGCTCAGAGGGGGGAGTAGCA
>Contig4101_GA36B|gal|gal3XX|Allele_1
TAGGCCCCATGGCTCAGAAGGGGGAGTAGCA
>Contig4101_GA36B|gal|gal3XX|Allele_2
TAGTGCCCATGGCTCAGAAGGGGGAGTAGCA
>Contig4101_GA36B|gal|gal9X|Allele_1
TAGTCCCCATGGCTCAGAAGGGGAAGTAGCA
>Contig4101_GA36B|gal|gal9X|Allele_2
TAGTCCCCATGGCTCAGAAGGGGGAGTAGCA
>Contig4101_GA36B|edu|edu14X|Allele_1
TAGTCCCCATGGCTCAGAAGGGAGAGTAGCA
>Contig4101_GA36B|edu|edu14X|Allele_2
TAGTCCCCATGGCTCAGAAGGGGGAGTAGCG
>Contig4101_GA36B|edu|edu37X|Allele_1
TAGTCCCCATGACTCAGAAGGGGGAGTAGCA
>Contig4101_GA36B|edu|edu37X|Allele_2
TAGTCCCCATGGTTTAGAAGGGGGAGTAGCA
>Contig4101_GA36B|edu|edu40X|Allele_1
TAAGCCCCATGGCTCAGAAGGGGGAGTAGCA
>Contig4101_GA36B|edu|edu40X|Allele_2
TAGTGCCCATGGCTTAGAAGGGGGAGTAGCA
>Contig4101_GA36B|edu|edu47X|Allele_1
TAGGCCCCATGGCTCAGAAGGGGGAGTAGCA
>Contig4101_GA36B|edu|edu47X|Allele_2
TAGTGCCCATGGCTCAGAAGGGGGAGTAGCA
>Contig4101_GA36B|edu|edu24X|Allele_1
TAGTCCCCATGGCCCAGAAGGGGGAATAGCA
>Contig4101_GA36B|edu|edu24X|Allele_2
TAGTCTCCATGGCTTAGAAGGGGGGGTAGCA
>Contig4101_GA36B|edu|edu25XX|Allele_1
TAGGGCCCACGGCTCAGAAGGGGGAGTAGCA
>Contig4101_GA36B|edu|edu25XX|Allele_2
TAGGGCCCATGGCTCAGAAGGGGGAGTAGCA
>Contig4101_GA36B|edu|edu28X|Allele_1
TAGGGCCCATGGCTCAGAAGGGGGAGCAGCA
>Contig4101_GA36B|edu|edu28X|Allele_2
TGGGGCCCATGGTTCAGAAGGGGGAGTAGCA
>Contig4101_GA36B|edu|edu7X|Allele_1
TAATCCCCATGGCTCAGAAGGGGGAGTAGCA
>Contig4101_GA36B|edu|edu7X|Allele_2
TAGTCCCCATGGCTTAGGAGGGGGAGTGGCA
>Contig41100_GA36A|tro|tro10X|Allele_1
CAAAACCAATAACA
>Contig41100_GA36A|tro|tro10X|Allele_2
CAAAACCGGTAACA
>Contig41100_GA36A|tro|tro11X|Allele_1
CAAAACCAGTAACA
>Contig41100_GA36A|tro|tro11X|Allele_2
CAAAAGCGGTAACA
>Contig41100_GA36A|tro|tro16X|Allele_1
CAAAACCAGTAACA
>Contig41100_GA36A|tro|tro16X|Allele_2
CAAAAGCGGTAACA
>Contig41100_GA36A|tro|tro2X|Allele_1
CAAAACCAATAACA
>Contig41100_GA36A|tro|tro2X|Allele_2
CAAAACCGATAACA
>Contig41100_GA36A|tro|tro4X|Allele_1
CAAAACCAGTAACA
>Contig41100_GA36A|tro|tro4X|Allele_2
CAAAAGCGGTAACA
>Contig41100_GA36A|tro|tro7X|Allele_1
CAAAACCAGTAACA
>Contig41100_GA36A|tro|tro7X|Allele_2
CAAAAGCGGTAACA
>Contig41100_GA36A|tro|tro8X|Allele_1
CAAAACCAATAACA
>Contig41100_GA36A|tro|tro8X|Allele_2
CACAAGCGGTACCA
>Contig41100_GA36A|tro|tro9X|Allele_1
CAAAACCAATAACA
>Contig41100_GA36A|tro|tro9X|Allele_2
CAAAACCGATAACA
>Contig41100_GA36A|gal|gal2X|Allele_1
CACAAGCGATACCA
>Contig41100_GA36A|gal|gal2X|Allele_2
CACAAGCGGTACCA
>Contig41100_GA36A|gal|gal3X|Allele_1
CACAAGCGATACCA
>Contig41100_GA36A|gal|gal3X|Allele_2
CACAAGCGATACCA
>Contig41100_GA36A|gal|gal7X|Allele_1
CACAAGCGATACCA
>Contig41100_GA36A|gal|gal7X|Allele_2
CACAAGCGATACCG
>Contig41100_GA36A|gal|gal8X|Allele_1
CACAAGCGATACCA
>Contig41100_GA36A|gal|gal8X|Allele_2
CACAAGCGATACCA
>Contig41100_GA36A|gal|gal11X|Allele_1
CACAAGCGATACCA
>Contig41100_GA36A|gal|gal11X|Allele_2
CCCAAGCGATACTA
>Contig41100_GA36A|gal|gal24XX|Allele_1
CACAAGCGAAACCA
>Contig41100_GA36A|gal|gal24XX|Allele_2
TACAGGCGATACCA
>Contig41100_GA36A|gal|gal3XX|Allele_1
CACAAGCGATACCA
>Contig41100_GA36A|gal|gal3XX|Allele_2
CACAAGCGATACCA
>Contig41100_GA36A|gal|gal9X|Allele_1
CACAAGCGATACCA
>Contig41100_GA36A|gal|gal9X|Allele_2
CACAAGCGATACCA
>Contig41100_GA36A|edu|edu14X|Allele_1
CACAAGCGATACCA
>Contig41100_GA36A|edu|edu14X|Allele_2
CACAAGCGATACCA
>Contig41100_GA36A|edu|edu37X|Allele_1
CACAACCGATACCA
>Contig41100_GA36A|edu|edu37X|Allele_2
CACAAGCGATACCA
>Contig41100_GA36A|edu|edu40X|Allele_1
CACAAGCGATACCA
>Contig41100_GA36A|edu|edu40X|Allele_2
CACAAGCGATACCA
>Contig41100_GA36A|edu|edu47X|Allele_1
CACAAGCAATACCA
>Contig41100_GA36A|edu|edu47X|Allele_2
CACAAGCGATACCA
>Contig41100_GA36A|edu|edu24X|Allele_1
CAAAAGCGATACCA
>Contig41100_GA36A|edu|edu24X|Allele_2
CACAAGCGATACCA
>Contig41100_GA36A|edu|edu25XX|Allele_1
CACAAGCGATACCA
>Contig41100_GA36A|edu|edu25XX|Allele_2
CACGAGCGATACCA
>Contig41100_GA36A|edu|edu28X|Allele_1
CACAAGCGATGACA
>Contig41100_GA36A|edu|edu28X|Allele_2
CACAAGGGATGCCA
>Contig41100_GA36A|edu|edu7X|Allele_1
CACAAGCGATACCA
>Contig41100_GA36A|edu|edu7X|Allele_2
CACAAGCGATACCA
>Contig413_GA36A|tro|tro10X|Allele_1
CGAC
>Contig413_GA36A|tro|tro10X|Allele_2
CGAC
>Contig413_GA36A|tro|tro11X|Allele_1
CGAC
>Contig413_GA36A|tro|tro11X|Allele_2
CGAC
>Contig413_GA36A|tro|tro16X|Allele_1
CGAC
>Contig413_GA36A|tro|tro16X|Allele_2
CGAC
>Contig413_GA36A|tro|tro2X|Allele_1
CGAC
>Contig413_GA36A|tro|tro2X|Allele_2
CGAC
>Contig413_GA36A|tro|tro4X|Allele_1
CGAC
>Contig413_GA36A|tro|tro4X|Allele_2
CGAC
>Contig413_GA36A|tro|tro7X|Allele_1
CGAC
>Contig413_GA36A|tro|tro7X|Allele_2
CGAC
>Contig413_GA36A|tro|tro8X|Allele_1
CGAC
>Contig413_GA36A|tro|tro8X|Allele_2
CGAC
>Contig413_GA36A|tro|tro9X|Allele_1
CGAC
>Contig413_GA36A|tro|tro9X|Allele_2
CGAC
>Contig413_GA36A|gal|gal2X|Allele_1
CGTC
>Contig413_GA36A|gal|gal2X|Allele_2
CGTC
>Contig413_GA36A|gal|gal3X|Allele_1
CAAC
>Contig413_GA36A|gal|gal3X|Allele_2
CGTT
>Contig413_GA36A|gal|gal7X|Allele_1
CGTC
>Contig413_GA36A|gal|gal7X|Allele_2
CGTC
>Contig413_GA36A|gal|gal8X|Allele_1
CGAC
>Contig413_GA36A|gal|gal8X|Allele_2
CGTC
>Contig413_GA36A|gal|gal11X|Allele_1
CGAC
>Contig413_GA36A|gal|gal11X|Allele_2
CGTC
>Contig413_GA36A|gal|gal24XX|Allele_1
CGAC
>Contig413_GA36A|gal|gal24XX|Allele_2
CGTC
>Contig413_GA36A|gal|gal3XX|Allele_1
CGTC
>Contig413_GA36A|gal|gal3XX|Allele_2
CGTC
>Contig413_GA36A|gal|gal9X|Allele_1
CGAC
>Contig413_GA36A|gal|gal9X|Allele_2
CGAC
>Contig413_GA36A|edu|edu14X|Allele_1
CGAC
>Contig413_GA36A|edu|edu14X|Allele_2
CGAC
>Contig413_GA36A|edu|edu37X|Allele_1
AGAC
>Contig413_GA36A|edu|edu37X|Allele_2
CGAC
>Contig413_GA36A|edu|edu40X|Allele_1
AGAC
>Contig413_GA36A|edu|edu40X|Allele_2
CGAC
>Contig413_GA36A|edu|edu47X|Allele_1
CGAC
>Contig413_GA36A|edu|edu47X|Allele_2
CGAC
>Contig413_GA36A|edu|edu24X|Allele_1
CGAC
>Contig413_GA36A|edu|edu24X|Allele_2
CGAC
>Contig413_GA36A|edu|edu25XX|Allele_1
CGAC
>Contig413_GA36A|edu|edu25XX|Allele_2
CGAC
>Contig413_GA36A|edu|edu28X|Allele_1
CGAC
>Contig413_GA36A|edu|edu28X|Allele_2
CGAC
>Contig413_GA36A|edu|edu7X|Allele_1
CGAC
>Contig413_GA36A|edu|edu7X|Allele_2
CGAC
>Contig41575_GA36D|tro|tro10X|Allele_1
GTCTTGTTCGTCCCAAAGA
>Contig41575_GA36D|tro|tro10X|Allele_2
GTCTTGTTTGTCCTAAAGA
>Contig41575_GA36D|tro|tro11X|Allele_1
GTCTTGTTCGTCTTAAAGA
>Contig41575_GA36D|tro|tro11X|Allele_2
GTCTTGTTCGTTTTAAAGA
>Contig41575_GA36D|tro|tro16X|Allele_1
GTCTTGTTCGTCCCAAAGA
>Contig41575_GA36D|tro|tro16X|Allele_2
GTCTTGTTTGTCTTAAAGA
>Contig41575_GA36D|tro|tro2X|Allele_1
GTCTTGTTCGTCTTAAAGA
>Contig41575_GA36D|tro|tro2X|Allele_2
GTCTTGTTCGTCTTAAAGA
>Contig41575_GA36D|tro|tro4X|Allele_1
GTCTTGTTCGTCCCAAAGA
>Contig41575_GA36D|tro|tro4X|Allele_2
GTCTTGTTCGTCTTAAAGA
>Contig41575_GA36D|tro|tro7X|Allele_1
GTCTTGCTCGTCCCAAAGA
>Contig41575_GA36D|tro|tro7X|Allele_2
GTCTTGTTCGTTTTAAAGA
>Contig41575_GA36D|tro|tro8X|Allele_1
GTCTTGTTCGTCCCAAAGA
>Contig41575_GA36D|tro|tro8X|Allele_2
GTCTTGTTTGTCCCAAAGA
>Contig41575_GA36D|tro|tro9X|Allele_1
GTCTTGTTCGTCCCAAAGA
>Contig41575_GA36D|tro|tro9X|Allele_2
GTCTTGTTCGTCTTAAAGA
>Contig41575_GA36D|gal|gal2X|Allele_1
ATCCTGTTCGCCTTAAAGA
>Contig41575_GA36D|gal|gal2X|Allele_2
GTCTTGTTCGCCTTAAGGA
>Contig41575_GA36D|gal|gal3X|Allele_1
GTCCTGTTCGTCTTAAAGA
>Contig41575_GA36D|gal|gal3X|Allele_2
GTCCTGTTCGTCTTAAAGA
>Contig41575_GA36D|gal|gal7X|Allele_1
GTCCTACTCGTCCCAAAGA
>Contig41575_GA36D|gal|gal7X|Allele_2
GTCTTGTTTGTTTTAAAGA
[truncated: 903,765 more chars]
