# Supplementary material for: The divergence history of European blue mussel species reconstructed from Approximate Bayesian Computation: the effects of sequencing techniques and sampling strategies
Source: PeerJ. 2018 Jul 30;6:e5198. doi: 10.7717/peerj.5198 (PMC6071616; doi:10.7717/peerj.5198)
Supplement: Supplemental Information 5 — The “input_data2” folder should be placed in the “Supplementary_Methods” directory and pooled with the “input_data1” folder. They have been separated because of a maximal size issue when uploading to the PeerJ website. [file peerj-06-5198-s005.zip › Supplementary_Methods.input_data2/input_data/capture_n8/target_tot_sd]

0 1642 252 87 39 15 13 6 4 1 3 0 1 2 2 2 3 1186 216 60 44 29 9 11 16 6 6 1 2 1 1 2 4 9 247 65 32 19 16 4 7 3 5 1 1 1 1 5 3 6 3 79 34 11 9 12 3 3 5 3 2 1 0 4 4 1 4 12 34 7 10 7 4 4 3 8 3 3 1 0 3 3 1 3 5 29 10 9 1 2 2 3 1 0 1 2 0 0 0 1 2 2 18 8 2 6 6 0 0 3 1 0 0 0 0 1 0 1 1 13 6 1 3 0 2 1 0 2 0 0 1 1 0 0 3 5 11 3 1 0 1 1 0 0 3 0 1 1 0 0 1 2 7 10 1 2 0 1 5 0 3 2 0 0 1 0 4 1 2 3 10 4 2 0 2 0 0 1 2 2 0 0 1 1 1 1 2 10 2 3 0 3 2 0 0 1 0 0 1 2 1 0 1 2 11 4 0 1 2 0 0 0 0 2 0 0 0 2 2 4 2 15 5 0 7 0 1 2 0 0 1 2 1 1 6 2 4 5 11 8 2 1 2 0 1 0 1 0 1 1 3 5 4 0 16 10 4 4 1 0 0 1 1 0 2 3 2 4 4 6 19 26 10 1 0 4 1 0 0 1 0 3 1 4 1 7 14 74 0 0 3.31457514478266 0.923670833262141 0.460189693030416 0.293535360021872 0.168802313048166 0.180616046660186 0.10772225920023 0.088128508729472 0.0441941738241592 0.0987437914518859 0 0.0441941738241592 0.0624388154527836 0.0624388154527836 0.0624388154527836 0.0763966100389298 2.45935340153064 0.845009524141835 0.402945976382174 0.319670665901588 0.255496990362213 0.170424799486 0.158043764375333 0.185058302549401 0.10772225920023 0.10772225920023 0.0441941738241592 0.0624388154527836 0.0441941738241592 0.0441941738241592 0.0624388154527836 0.108076493169115 0.158526710541127 1.01248739150421 0.50968707424233 0.325077139723846 0.25906244430431 0.205120364645181 0.088128508729472 0.132004691215636 0.0763966100389298 0.0984336413603993 0.0441941738241592 0.0441941738241592 0.0441941738241592 0.0441941738241592 0.0984336413603993 0.0987437914518859 0.124571182269636 0.0763966100389298 0.452889282606039 0.271770982137347 0.145134203870323 0.145659958911627 0.163850141545682 0.0763966100389298 0.0763966100389298 0.132351692097888 0.0987437914518859 0.0624388154527836 0.0441941738241592 0 0.088128508729472 0.139672176991126 0.0441941738241592 0.088128508729472 0.241159746813945 0.26447225262217 0.116238307704828 0.15199062374521 0.116238307704828 0.088128508729472 0.108076493169115 0.0763966100389298 0.139013859844847 0.0763966100389298 0.0987437914518859 0.0441941738241592 0 0.0987437914518859 0.0763966100389298 0.0441941738241592 0.0763966100389298 0.116632225719657 0.247719231710611 0.15199062374521 0.181544778511244 0.0441941738241592 0.0624388154527836 0.0624388154527836 0.0763966100389298 0.0441941738241592 0 0.0441941738241592 0.0624388154527836 0 0 0 0.0441941738241592 0.0624388154527836 0.0883883476483184 0.204485835566091 0.139013859844847 0.0624388154527836 0.124571182269636 0.15279322007786 0 0 0.0987437914518859 0.0441941738241592 0 0 0 0 0.0441941738241592 0 0.0441941738241592 0.0441941738241592 0.157462273772 0.10772225920023 0.0441941738241592 0.0763966100389298 0 0.0624388154527836 0.0441941738241592 0 0.0624388154527836 0 0 0.0441941738241592 0.0441941738241592 0 0 0.0763966100389298 0.132351692097888 0.158043764375333 0.0763966100389298 0.0441941738241592 0 0.0441941738241592 0.0441941738241592 0 0 0.0763966100389298 0 0.0441941738241592 0.0441941738241592 0 0 0.0441941738241592 0.0624388154527836 0.132004691215636 0.175866251328003 0.0441941738241592 0.0624388154527836 0 0.0441941738241592 0.220970869120796 0 0.0763966100389298 0.0624388154527836 0 0 0.0441941738241592 0 0.088128508729472 0.0441941738241592 0.0624388154527836 0.0763966100389298 0.186662349393276 0.176776695296637 0.0624388154527836 0 0.0624388154527836 0 0 0.0441941738241592 0.0624388154527836 0.0624388154527836 0 0 0.0441941738241592 0.0441941738241592 0.0441941738241592 0.0441941738241592 0.0624388154527836 0.13851806879106 0.0624388154527836 0.132582521472478 0 0.0763966100389298 0.0624388154527836 0 0 0.0441941738241592 0 0 0.0441941738241592 0.0624388154527836 0.0441941738241592 0 0.0441941738241592 0.0624388154527836 0.282439997177933 0.108076493169115 0 0.0441941738241592 0.0624388154527836 0 0 0 0 0.0624388154527836 0 0 0 0.0624388154527836 0.0624388154527836 0.088128508729472 0.0624388154527836 0.376825100426119 0.0984336413603993 0 0.268737342122156 0 0.0441941738241592 0.0624388154527836 0 0 0.0441941738241592 0.0624388154527836 0.0441941738241592 0.0441941738241592 0.124571182269636 0.0624388154527836 0.108076493169115 0.0984336413603993 0.181123218024725 0.139013859844847 0.0624388154527836 0.0441941738241592 0.0624388154527836 0 0.0441941738241592 0 0.0441941738241592 0 0.0441941738241592 0.0441941738241592 0.0763966100389298 0.0984336413603993 0.088128508729472 0 0.195347049292583 0.175866251328003 0.124877630905567 0.139672176991126 0.0441941738241592 0 0 0.0441941738241592 0.0441941738241592 0 0.0624388154527836 0.0763966100389298 0.0624388154527836 0.088128508729472 0.088128508729472 0.10772225920023 0.226843057529894 0.228496693077939 0.241508175079307 0.0441941738241592 0 0.139672176991126 0.0441941738241592 0 0 0.0441941738241592 0 0.0763966100389298 0.0441941738241592 0.088128508729472 0.0441941738241592 0.132004691215636 0.223900608278485 0.51075456918298 0
