# Supplementary material for: The divergence history of European blue mussel species reconstructed from Approximate Bayesian Computation: the effects of sequencing techniques and sampling strategies
Source: PeerJ. 2018 Jul 30;6:e5198. doi: 10.7717/peerj.5198 (PMC6071616; doi:10.7717/peerj.5198)
Supplement: Supplemental Information 5 — The “input_data2” folder should be placed in the “Supplementary_Methods” directory and pooled with the “input_data1” folder. They have been separated because of a maximal size issue when uploading to the PeerJ website. [file peerj-06-5198-s005.zip › Supplementary_Methods.input_data2/input_data/capture_n8/input.fasta]

>gi_37650283_gb_AJ516706|tro|tro10X|Allele_1
NNNNNNNNNNNNNNNNNNNNNNNNNNNNNNNNNNNNNNNNNNNNNNNNNNNNNNNNNNNN
NNNNNNNNNNNNNNNNNNNNNNNNNNNNNNNNNNNNNNNNNNNNNNNNNNNNNNNNNNNN
NNNNNNNNNNNNNNNNNNNNNNNNNNNNNNNNNNNNNNNNNNNNNNNNNNNNNNNNNNNN
NNNNNNNNNNNNNNNNNNNNNNNNNNNNNNNNNNNNNNNNNNNNNNNNNNNNNNNNNNNN
NNNNNNNNNNNNNNNNNNNNNNNNNNNNNNNNNNNNNNNNNNNNNNNNNNNNNNNNNNNN
NNNNNNNNNNNNNNNNNNNNNNNNNNNNNNNNNNNNNNNNNNNNNNNNNNNNNNNNNNNN
NNNNNNNNNNNNNN
>gi_37650283_gb_AJ516706|tro|tro10X|Allele_2
NNNNNNNNNNNNNNNNNNNNNNNNNNNNNNNNNNNNNNNNNNNNNNNNNNNNNNNNNNNN
NNNNNNNNNNNNNNNNNNNNNNNNNNNNNNNNNNNNNNNNNNNNNNNNNNNNNNNNNNNN
NNNNNNNNNNNNNNNNNNNNNNNNNNNNNNNNNNNNNNNNNNNNNNNNNNNNNNNNNNNN
NNNNNNNNNNNNNNNNNNNNNNNNNNNNNNNNNNNNNNNNNNNNNNNNNNNNNNNNNNNN
NNNNNNNNNNNNNNNNNNNNNNNNNNNNNNNNNNNNNNNNNNNNNNNNNNNNNNNNNNNN
NNNNNNNNNNNNNNNNNNNNNNNNNNNNNNNNNNNNNNNNNNNNNNNNNNNNNNNNNNNN
NNNNNNNNNNNNNN
>gi_58306117_gb_AJ623647|tro|tro10X|Allele_1
NNNNNNNNNNNNNNNNNNNNNNNNNNNNNNNNNNNNNNNNNNNNNNNNNNNNNNNNNNNN
NNNNNNNNNNNNNNNNNNNNNNNNNNNNNGNNNNNNNNNGCTGTACAAAAAGTTAAAGGT
TTACTTGANNNTCGACCTGATANGNNNNNNNNNNNNNNNNNNNNNNNNNNNNNNNNNNNN
NNNNNNNNNNNNNNNNNNNNNNNNNNNNNNNNNNNNNNNNNNNNNNNNNNNNNNNNNNNN
NNNNNNNNNNNNNNNNNNNNNNNNNNNNNNNNNNNNNNNNNNNNNNNNNNNNNNNNNNNN
NNNNNNNNNNNNNNNNNNNNNNNNNNNNNNNNNNNNNNNNNNNNNNNNNNNNNNNNNNNN
NNNNNNNNNNNNNNNNNNNNNNNNNNNNNNNNNNNNNNNNNNNNNNNNNNNNNNNNNNNN
NNNNNNNNNNNNNNNNNNNNNNNNNNNNNNNNNNNNNNNNNNNNNNNNN
>gi_58306117_gb_AJ623647|tro|tro10X|Allele_2
NNNNNNNNNNNNNNNNNNNNNNNNNNNNNNNNNNNNNNNNNNNNNNNNNNNNNNNNNNNN
NNNNNNNNNNNNNNNNNNNNNNNNNNNNNGNNNNNNNNNGCTGTACAGAAAGTTAAAGGT
TTACTTGANNNTCGACCTGATANGNNNNNNNNNNNNNNNNNNNNNNNNNNNNNNNNNNNN
NNNNNNNNNNNNNNNNNNNNNNNNNNNNNNNNNNNNNNNNNNNNNNNNNNNNNNNNNNNN
NNNNNNNNNNNNNNNNNNNNNNNNNNNNNNNNNNNNNNNNNNNNNNNNNNNNNNNNNNNN
NNNNNNNNNNNNNNNNNNNNNNNNNNNNNNNNNNNNNNNNNNNNNNNNNNNNNNNNNNNN
NNNNNNNNNNNNNNNNNNNNNNNNNNNNNNNNNNNNNNNNNNNNNNNNNNNNNNNNNNNN
NNNNNNNNNNNNNNNNNNNNNNNNNNNNNNNNNNNNNNNNNNNNNNNNN
>gi_58306491_gb_AJ624021|tro|tro10X|Allele_1
NNNNNNNNNNNNNNNNNNNNNNNNNNNNNNNNNNNNNNNNNNNNNNNNNNNNNNNNNNNN
NNNNNNAGGATTAGAATCTGCCCATCATCCTTTCACAGCNCCACANCNAGATGATGTTGA
NCTTATAAAAACACATCCAGAANTGGTNCGAAGTCAGCATTATGATTTGGTNTTAAATGG
ATTCGANATAGGAGGNGGATCTATACGTATACATCAAGAGNACTNACAGAGATATGNTNN
NANANAGGTTNTNNAGGNANANACTGANGATTTANAACATCTGCTNGAAGACTTAGCTAT
GGTTGNCCTCCNCNTGGTGGCATTGCTTTAGGNTTAGACAGATTGTTAGCAGTGNTATGT
AGAACACCATCAATAAGAGATGTGATAGCTTTCCCAAAGGCAGGAGAAGGACAAGACCTG
ATGAGCAAATCTCCAGCTAGTTTNCCTAACAATGACTTAATCNTTACCNCATANAAATNA
ATNTAGTTGAT
>gi_58306491_gb_AJ624021|tro|tro10X|Allele_2
NNNNNNNNNNNNNNNNNNNNNNNNNNNNNNNNNNNNNNNNNNNNNNNNNNNNNNNNNNNN
NNNNNNAGGATTAGAATCTGCCCATCATCCTTTCACAGCNCCACANCNAGATGATGTTGA
NCTTGTAAAAACACATCCAGAANTGGTNCGAAGTCAGCATTATGATTTGGTNTTGAATGG
ATTTGANATAGGAGGNGGATCTATACGTATACATCAAGAGNACTNACAGAGATATGNTNN
NANANAGGTTNTNNAGGNANANACTGANGATTTANAACATCTGCTNGAAGACTTAGCTAT
GGTTGNCCTCCNCNTGGTGGCATTGCTTTAGGNTTAGACAGATTGTTAGCAGTGNTATGT
AGAACACCATCAATTAGAGATGTGATAGCTTTCCCTAAGGCAGGAGAAGGACAAGACCTG
ATGAGCAAATCTCCAGCTAGTTTNCCTAACAATGACTTAATCNTTACCNCATANAAATNA
ATNTAGTTGAT
>gi_58307245_gb_Contig49245|tro|tro10X|Allele_1
NNNNNNNNNNNNNNNNNNNNNNNNNNNNNNNNNNNNNNNNNNNNNNNNNNNNNNNNNNNN
NNNNNNNNNNNNNNNNNNNNNNNNNNNNNNNNNNNACNTNNNTAACTTNNNNATANGCAT
GNAGTCCGTATTCTCCCAACTCTCTGCCTTGTCCGGACATTTTATATCCACCNAANGGTG
CAGCAGCATCAAACACATCATAACAGTTCACCCNGACAGTTCCTGCTCNGAGACTGTTGA
TTAGGTAATTGGCTTTATCNAAGTCTTTGGTGTGAACAGCTGCTGCCAAACCATAATGGT
TCNTATTTGCTCTCTCNATCAGCTCNTCAATATTNTTGAACTTCATNATTGGCATCACTG
GACCAAAGANCTNTTCATTAGCAATGGNCATNNNATCATTGACATCNGCAAAAACTGTGG
GTTNTATGAANTATCCCTTGTCCCCAATACTAGCTCCNCCTGTTGTCAGTTTTGCTCCCT
CTTTCTTTCCAATATCAATATANTTCATTACAGTNTTAAANTGATCCTGGTNAANCTGTN
GTCCTTGTTCTGTTGTNTTTAAGNATGGATCNCCAACTGTCCTTTTCTTTGCTCTNTCTG
TACTACGTTCTACAAANTCATCATAGATCTTTTCCTCTACNTACACTCTNGTTCCAGCNC
AACAACANTGNCCCATGTTGAAAAANANGNCAAAATGGGCATCTTCAACAGCTTTCTCNN
NANTANNNNNNNNNNNNNNNNNNNNNNNNNNNNNNNNNNNNNNNNNNNNNNNNNNNNNNN
NNNNNNNNNNNNNNNNNNNNNNNNNNNNNNNNNNNNNNNNNNNNNNNNNNNNNNNNNNNN
NNNNNNNNNNNNNNNNNNNNNNNNNNNNNNNNNNNNNNNNNNNNNNNNNNNNNNNNNNNN
NNNNNNNNNNNNNNNNNNNNNNNNNNNNNNNNNNNNCCTNTGCTGCTAACTGAGCNACAT
ATAAAGCTGTCAGTGGNGTCTGTTCTGCTGTCTTCATTACAACACAGTTACCCATTGATA
NAGCAGGTCCTAATTTCCATGCCTGCATCAGCAATGGGAAATTCCANNNNNNNNNNNNNN
NNNNNNNNNNNNNNNNNNNNNNNNNNNNNNNNNNNNNNNNNN
>gi_58307245_gb_Contig49245|tro|tro10X|Allele_2
NNNNNNNNNNNNNNNNNNNNNNNNNNNNNNNNNNNNNNNNNNNNNNNNNNNNNNNNNNNN
NNNNNNNNNNNNNNNNNNNNNNNNNNNNNNNNNNNACNTNNNTAACTTNNNNATANGCAT
GNAGTCCGTATTCTCCCAACTCTCTGCCTTGTCCGGACATTTTATATCCACCNAANGGTG
CAGCAGCATCAAACACATCATAACAGTTCACCCNTACAGTTCCTGCTCNGAGACTGTTGA
TTAGGTAATTGGCTTTATCNAAGTCTTTGGTGTGAACAGCTGCTGCCAAACCATAATGGT
TCNTATTTGCTCTCTCNATCAGCTCNTCAATATTNTTGAACTTCATNATTGGCATCACTG
GACCAAAGANCTNTTCATTAGCAATGGNCATNNNATCATTGACATCNGCAAAAACTGTGG
GTTNTATGAANTATCCCTTGTCCCCAATACTAGCTCCNCCTGTTGTCAGTTTTGCTCCCT
CTTTCTTTCCAATATCAATATANTTCATTACAGTNTTAAANTGATCCTGGTNAANCTGTN
GTCCTTGTTCTGTTGTNTTTAAGNATGGATCNCCAACTGTCCTTTTCTTTGCTCTNTCTG
TACTACGTTCTACAAANTCATCATAGATCTTTTCCTCTACNTACACTCTNGTTCCAGCNC
AACAACANTGNCCCATGTTGAAAAANANGNCAAAATGGGCATCTTCAACAGCTTTCTCNN
NANTANNNNNNNNNNNNNNNNNNNNNNNNNNNNNNNNNNNNNNNNNNNNNNNNNNNNNNN
NNNNNNNNNNNNNNNNNNNNNNNNNNNNNNNNNNNNNNNNNNNNNNNNNNNNNNNNNNNN
NNNNNNNNNNNNNNNNNNNNNNNNNNNNNNNNNNNNNNNNNNNNNNNNNNNNNNNNNNNN
NNNNNNNNNNNNNNNNNNNNNNNNNNNNNNNNNNNNCCTNTGCTGCTAACTGAGCNACAT
ATAAAGCTGTTAGTGGNGTCTGTTCTGCTGTCTTCATTACAACACAGTTACCCATTGATA
NAGCAGGTCCTAATTTCCATGCCTGCATCAGCAATGGGAAATTCCANNNNNNNNNNNNNN
NNNNNNNNNNNNNNNNNNNNNNNNNNNNNNNNNNNNNNNNNN
>gi_58307430_gb_AJ624960|tro|tro10X|Allele_1
ATGCATGCCATTGTCTCNGAAGTATTCACCCATAGCNCAACCAGAATATGGAGCCAAGTA
NTGAAGGGGAGCAGCATCAGANGCTGTGGCNCTNACAATGATGGTGTATTTNNNNNNNNN
NNNNNNNNNNNNNNNNNNNNNNNNNNNNNNNNNNNNNNNNNNNNNNNNNNNNNNNNNNNN
NNNNNNNNNNNNNNNNNNNNNNNNNNNNNNNNNNNNNNNNNNNNNNNNNNNNNNNNNNNN
NNNNNNNNNNNNNNNNNNNNNNNNNNNNNNNNTCTGTCTGTCACCAATGATCAATTCTCT
CTGTCCTCTACCAATTGGNACCAAGCTATCTACAGCTTTGATTCCAGTCTGCATNGGTNC
TTTTANTGAGATACGTGGAATGATNCCAGGAGCTTTGACNCCTACTCTGGCTCTTTCTNN
NGTTCCAAGTGGTNCCTNTCCATCAATAGGAATNCCTAAAGCATCAACAACTCTTCCTAA
AATTTCCTTTCCAATTGGTACATCTACAATGGCGCCAGTTCTCTTGACAATATCACCT
>gi_58307430_gb_AJ624960|tro|tro10X|Allele_2
ATGCATGCCATTGTCTCNGAAGTATTCACCCATAGCNCAACCAGAATATGGAGCCAAGTA
NTGAAGGGGAGCAGCATCAGANGCTGTGGCNCTNACAATGATGGTGTATTTNNNNNNNNN
NNNNNNNNNNNNNNNNNNNNNNNNNNNNNNNNNNNNNNNNNNNNNNNNNNNNNNNNNNNN
NNNNNNNNNNNNNNNNNNNNNNNNNNNNNNNNNNNNNNNNNNNNNNNNNNNNNNNNNNNN
NNNNNNNNNNNNNNNNNNNNNNNNNNNNNNNNTCTGTCTGTCACCAATGATCAATTCTCT
CTGTCCTCTACCAATTGGNACCAAGCTATCTACAGCTTTGATTCCAGTCTGCATNGGTNC
TTTTANTGAGATACGTGGAATGATNCCAGGAGCTTTGACNCCTACTCTGGCTCTTTCTNN
NGTTCCAAGTGGTNCCTNTCCATCAATAGGAATNCCTAAAGCATCAACAACTCTTCCTAA
AATTTCCTTTCCAATTGGTACATCTACAATGGCGCCAGTTCTCTTGACAATATCACCT
>gi_58307708_gb_Contig122257|tro|tro10X|Allele_1
NNNNNNNNNNNNNNNNNNNNNNNNNNNNNNNNNNNNNNNNNNNNNNNNNNNNNNNNNNNN
NNNNNNNNNNNNNNNNNNNNNNNNNNNNNNNNNNNNNNNNNNNNNNNNNNNNNNNNNNNN
NNNNNNNNNNNNNNNNNNNNNNNNNNNNNNNNNNNNNNNNNNNNNNNNNNNNNNNNNNNN
NNNNNNNNNNNNNNNNNNNNNNNNNANNNNNNANNNANNNNATNNNNNNNNNNNNNNNNN
NNTTTNNNNNNNNNNNANNNANATNNNNNNNNNTNCTNNANNTNNTNAAAANNNNAATTN
NNNNNNNNNNNNNNNNNNNNNNNNNNNNNNNNNNNNNNNNNNNNNNNNNNNNNNNNNNNN
NNNNNNNNNNNNNNNNNNNNNNNNNNNNNNNNNNNNNNNNNNNNNNNNNNNNNNNNNNNN
NNNNNNNNNNNNNNNNNNNNNNTTCAGCATGTTCAGCATGGTGNTATAAGACAATTCNTT
TTTCAAATGATAACAAAATGACAACAAATTTACTCCAGAAATGAAATATAATTCNAGTCA
TTGCAAAAACAAAGAGCACTGTTTCTNATCTTCAAACCNTCAAGCAGGTACTGATCCNGT
AACAAACACTTCAACAAANTCTTTGNAAGAAGTTCATTGATAACANCAACACATTTACAT
TATAAGCCAATAAATGCCATTTGTTTTTCTCATCTTGACACGTCACTTGTCTTTGGTTCT
GACGGTGATCCNGTACTNGATCGTGGAGACACTGACAAACGTTCTACAGAGTTAACCGGA
CTAGGTTCTGGTTNTGTCACTACTTCTGGAGCTTCCTGAGGGGGGCTACTAGGGGCAGAC
TTCTGTGAGTCAGGTCTGAGAGCGGGGCCTGTGGGNGCAGATGAGCGAGATTTNCCACAG
ACGAGATGGTGATTTTCCCAGTCTTTATGTTGACAGAATGATCCACAGTATCGNGCTGTA
TTACATCCACTNCAGGTCTCACTNGCTTTACGCCCACAATTCCAACAACNCTCACTGGAT
TCCTCCTGATGNTTNACCTTTGTCATGACCTCTTCCTGTGCTTGTTTCCTAGCATCAGTT
ACTGCCCTTTCCATCTTAATTCTCTCTGTCGTAACAAGCTCGTTNGCTTTCATTTCTGCA
GCCTTGACNGCTTTCTGTAATTCCAACATGGCTTGTCTCTTNACNTCATTTACTGCTTCT
NCNGCTCTCCTCCTGACATCNGCTACCCTGTCTTCNGTTTGTCTCAATGTATGTGACATC
ATNTCTGACGATCNTTTNTTNAGGTCCTGGTCCATACCCTCAGCTTGTCGTCTCATCCAT
AAAGACAANTCNTCNCGATCTCGTAAACTCCTCTCCTGNAACACTGCCAGAGCTCNNTTT
GTTTTGTCTACCATACCAATTATACAATTNAACATNNNNNNNNNNNNNNNNNNNNNNNNN
NNNNNNNNNNNNNNNNNNNNNNNNNNNNNNNNNNNNNNNNNNNTGTTATATGAAGGGTAA
TGTTGTTGTTCTCTNTCAAGTTTTCTATCTAAAGGATCATGTTCCAATCTGGCTCTCTCT
TGCCGCTCATGNTCCCGTAATTCNCGTGACAGATTAACATCTTCGGATCTGAAAGGTCCT
ACGTTGAGATTGAGTATGCCATTTGGACTGACCCGTGAGCTGTGCAATCTTTTCACAGGN
TGGTCAGGATGNGAGTCAATACCNTTTTCTTTCGGNCTGTCAGGAGATCTTCTTTTGCCA
TTCTCATTAAATTCACTGGAGAAATCCTGGGGCTCATTAGGGGGAGATGTGTGATCAAAA
AGTATCTGCTCATGTTGTGATAAGTACTGNTGAGGTGTCTGTTTTGCCATTCTTGCACAG
TGTAATAACTCCCTCTGTAGCAAAGGTAAATTGGCCTNNANANACGGTATCACAAATGGT
CTTAATGGAAAATTGGTAGCTTCCTGAAGCTTGCTATGGAACTCCTCTATAGATAAATGG
GAATNAACAAGTGCNAATACTAATGTTCGAACTCTCTCTCCAATCTCTGNTGAAATGTCT
GANCCAAACTGTTGTAACGTTGTCAGGAANCTCTTCAGTTTACTGAGCTGACGTGCTCCA
CATGCAGGAGGAAGTTGCTGACTAACAGATGAGTTGACAAGAAGATTTGGAGACATAGTT
CCTCCATTNATACTGCCTATTGGTGAATGATTGCCTGATGCTGGCAGAGCTGTTCCCCCT
GACTGTGGGCGTGGCACATCTCTAACTGTACTGCCCATACCTCCGGTCATATTNAGTGGT
GATTGCTGTGTTGGTGTTTTAATGTCAGGTGACTCTGGCATAATGTTCTCACGATAATNN
NNNNNNNNNNNNNNNNNNNNNNNNNNNNNNNNNNNNNNNNNNNNNNNNNNNNNNNNNNNN
NNNNNNNNNNNNNNNNNNNNNNNNNNNNNNNNNNN
>gi_58307708_gb_Contig122257|tro|tro10X|Allele_2
NNNNNNNNNNNNNNNNNNNNNNNNNNNNNNNNNNNNNNNNNNNNNNNNNNNNNNNNNNNN
NNNNNNNNNNNNNNNNNNNNNNNNNNNNNNNNNNNNNNNNNNNNNNNNNNNNNNNNNNNN
NNNNNNNNNNNNNNNNNNNNNNNNNNNNNNNNNNNNNNNNNNNNNNNNNNNNNNNNNNNN
NNNNNNNNNNNNNNNNNNNNNNNNNANNNNNNANNNANNNNATNNNNNNNNNNNNNNNNN
NNTTTNNNNNNNNNNNANNNANATNNNNNNNNNTNCTNNANNTNNTNAAAANNNNAATTN
NNNNNNNNNNNNNNNNNNNNNNNNNNNNNNNNNNNNNNNNNNNNNNNNNNNNNNNNNNNN
NNNNNNNNNNNNNNNNNNNNNNNNNNNNNNNNNNNNNNNNNNNNNNNNNNNNNNNNNNNN
NNNNNNNNNNNNNNNNNNNNNNTTCAGTATGTTCAGCATGGTGNTATGAGACAATTCNTT
TTTCAAATGATAACAAAATGACAACAAATTTACTCCAGAAATGAAATATAATTCNAGTCA
TTGCAAAAACAAAGAGCACTGTTTCTNATCTTCAAACCNTCAAGCAGGTACTGATCCNGT
AACAAACACTTCAACAAANTCTTTGNAAGAAGTTCATTGATAACANCAACACATTTACAT
TATAAGCCAATAAATGCCATTTGTTTTTCTCATCTTGACACGTCACTTGTCTTTGGTTCT
GACGGTGATCCNGTACTNGATCGTGGAGACACTGACAAACGTTCTACAGAGTTAACCGGA
CTAGGTTCTGGTTNTGTCACTACTTCTGGAGCTTCCTGAGGGGGGCTACTAGGGGCAGAC
TTCTGTGAGTCAGGTCTGAGAGCGGGGCCTGTGGGNGCAGATGAGCGAGATTTNCCACAG
ACGAGATGGTGATTTTCCCAGTCTTTGTGTTGACAGAATGATCCACAGTATCGNGCTGTA
TTACATCCACTNCAGGTCTCACTNGCTTTACGCCCACAATTCCAACAACNCTCACTGGAT
TCCTCCTGATGNTTNACCTTTGTCATGACCTCTTCCTGTGCTTGTTTTCTAGCATCAGTT
ACTGCCCTTTCCATCTTAATTCTCTCTGTTGTAACAAGCTCGTTNGCTTTCATTTCTGCA
GCCTTGACNGCTTTCTGTAATTCTAACATGGCTTGTCTTTTNACNTCATTTACTGCTTCT
NCNGCTCTTCTCCTGACATCNGCTACCCTGTCTTCNGTTTGTCTCAGTGTATGTGACATC
ATNTCTGACGATCNTTTNTTNAGGTCCTGGTCCATACCCTCAGCTTGTCGTCTCATCCAT
AATGACAANTCNTCNCGATCTCGTAAACTCCTCTCCTGNAACACTGCCAGAGCTCNNTTT
GTTTTGTCTACCATACCAATTATACAGTTNAACATNNNNNNNNNNNNNNNNNNNNNNNNN
NNNNNNNNNNNNNNNNNNNNNNNNNNNNNNNNNNNNNNNNNNNTGTTATATGAAGGGTAA
TGTTGTTGTTCTCTNTCAAGTTTTCTATCTAAAGGATCATGTTCCAATCTGGCTCTCTCT
TGTCGCTCATGNTCCCGTAATTCNCGTGACAGATTAACATCTTCTGATCTGAAAGGTCCT
ACGTTGAGATTTAGTATGCCATTTGGACTGACCCGTGAGCTGTGCAATCTTTTCACAGGN
TGGTCAGGATGNGAGTCAATACCNTTTTCTTTTGGNCTGTCAGGGGATCTTCTTTTGCCA
TTCTCATTAAATTCACTGGAGAAATCCTGGGGCTCATTAGGGGGAGATGTGTGATCAAAA
AGTATCTGCTCGTGTTGTGATAAGTACTGNTGAGGTGTCTGTTTTGCCATTCTTGCACAG
TGTAATAACTCCCTCTGTAGCAAAGGTAAATTGGCCTNNANANACGGTATCACAAATGGT
CTTAATGGAAAATTGGTAGCTTCCTGAAGCTTGCTATGGAACTCCTCTATAGATAAATGG
GAATNAACAAGTGCNAATACTAATGTTCGAACTCTCTCTCCAATCTCTGNTGAAATGTCT
GANCCAAACTGTTGTAACGTTGTCAGGAANCTCTTCAGTTTACTGAGCTGACGTGCTCCA
CATGCAGGAGGAAGTTGCTGACTAACAGATGAGTTGACAAGAAGATTTGGAGACATAGTT
CCTCCATTNATACTGCCTATTGGTGAATGATTGCCTGATGCTGGCAGAGCTGTTCCCCCT
GACTGTGGGCGTGGCACATCTCTAACTGTACTGCCCATACCTCCGGTCATATTNAGTGGT
GATTGCTGTGTTGGTGTTTTAATGTCAGGTGACTCTGGCATAATGTTCTCACGATAATNN
NNNNNNNNNNNNNNNNNNNNNNNNNNNNNNNNNNNNNNNNNNNNNNNNNNNNNNNNNNNN
NNNNNNNNNNNNNNNNNNNNNNNNNNNNNNNNNNN
>gi_58307884_gb_AJ625414|tro|tro10X|Allele_1
NNNNTAGCCGCTGNCAATAATTACGNGAAGACCCGATCCCAACCTGNNAGAGCTTTCTCA
ACGCCATTGCTGTGTCTACNNAAAGCCNNNNNNNNNNNNNNNNNNNNNNGTNNNNNNNNN
NNNNNNNNNNNNNNNNNNNNNNNNNNNNNNNNNNNNNNNNNNNNNNNNNNAGGNTTGATG
AGAGANGANTGTTTATATGTNGATAAGTATGTGAAAGAAGCTGTNGAAAGACTCCCNAAT
GATGTTAAAGTAGCNAGGGAATTCAGAATGAGNAGAGCNCTTATTCTCAGTCACAGCAAG
GAAATATTACCCAANGAAGAATGGACAAACTATGACGAGGNNNNNNNNNNNNNNNNNNNN
NNNNNNNNNNNNNNNNNNNNNNNNNNNNNNNNNNNNNNNNNNNNNNNNNNNNNNNNNNNN
NNNNNNNNNNNNNNNNNNNNNNNNNNNNNNNNNNNNNNNNNNNNNNNNNNNNNNNNNNNN
NNNNNNNNNNNNNNNNNNNNNNNNNNNNNNNNNNNNNNNNNNNNNNNNNNNNNNNNNN
>gi_58307884_gb_AJ625414|tro|tro10X|Allele_2
NNNNTAGCCGCTGNCAATAATTACGNGAAGACCCGATCCCAACCTGNNAGAGCTTTCTCA
ACGCCATTGCTGTGTCTACNNGAAGCCNNNNNNNNNNNNNNNNNNNNNNGTNNNNNNNNN
NNNNNNNNNNNNNNNNNNNNNNNNNNNNNNNNNNNNNNNNNNNNNNNNNNAGGNTTGATG
AGAGANGANTGTTTATATGTNGATAAGTATGTGAAAGAAGCTGTNGAAAGACTCCCNAAT
GATGTTAAAGTAGCNAGGGAATTCAGAATGAGNAGAGCNCTTATTCTGAGTCACAGCAAG
GAAATATTACCCAANGAAGAATGGACAAACTATGACGAGGNNNNNNNNNNNNNNNNNNNN
NNNNNNNNNNNNNNNNNNNNNNNNNNNNNNNNNNNNNNNNNNNNNNNNNNNNNNNNNNNN
NNNNNNNNNNNNNNNNNNNNNNNNNNNNNNNNNNNNNNNNNNNNNNNNNNNNNNNNNNNN
NNNNNNNNNNNNNNNNNNNNNNNNNNNNNNNNNNNNNNNNNNNNNNNNNNNNNNNNNN
>gi_58308750_gb_Contig9134|tro|tro10X|Allele_1
NNNNNNNNNNNNNNNNNNNNNNNNNNNNNNNNNNNNNNNNNTNTANTTAAGGAATNNNTG
TAATANTTTTTCTNTCTNTGNANAAANNNNATNANNNANNNNNTNNNNANTNAATNANNN
NNNNNNNNNNNNNNNNNNNNNNNNNNNNNNNNNNNNNNNNNNNNNNNNNNNNNNNNNNNN
NNNNNNNNNNNNNNNNNNNNNNNNNNNNNNNNNNNNNNNNNNNNNNNNNNNNNNNNNNNN
NNNNNNNNNNNNNNNNNNNNNNNNNNNNNNNNNNNNNNNNNNNNNNNNNNNNNNNNNNNN
NNNNNNNNNNNNNNNNNNNNNNNNNNNNNNNNNNNNNNNNNNNNNNNNNNNNNNNNNNNN
NNNNNNNNNNNNNNNNNNNNNNNTTGACATNTTTGAAGCAAACAAAATGAGGTGGACAGT
TGTTTCTGTAATGCCACTTAAGCANTGAGGTAATACCAGTATCTTCCACATANATGNTAT
CNTAAATAAGTTTGTCTTCACCACAGACTGACTAGAAGACTGGNAGAAGTCACAACACAC
TTTATCAATCNGATGTAAACGCTTGGATTCCTGTAATAGCTCNTCCCAATATCAATGCAT
GGATNTCATGAGTACCTTCATATGTATTGACAGCTTCNAGGTTCATCACATGTCNGATCA
CATGATATTCATCTGAGATTCCATTCCCACCNAGCATGTCNCTTGCCATACGAGCTATGT
CTAAAGATTTACCACAAGAATTTCTCTTTATCATGGAAATCATTTCTGGTGTAGCNNNNN
NNNNNNNNNNNNNNNNNNNNNNNNNNNNNNNNNNNNNNNNNNNNNNNNNNNNNNNNNNNN
NNNNNNNNNNNNNNNNNNNNNNNNNNNNNNNNNNNNNNNNNNNNNNNNNNNNNNNNNNNN
NNCTGTCTAATGTATATTGCCTGGCNGTTTCCAAACAAAACTCTGCTGCCCCTAATGTGC
CCCAAGCAATACCATAACGTGCACTGTTTAAACANCCAAAGGGACCNNNNNNNNNNNNNN
NNNNNNNNNNCATGTTTNNNNNNNNNNNNNNNNNNNNNNN
>gi_58308750_gb_Contig9134|tro|tro10X|Allele_2
NNNNNNNNNNNNNNNNNNNNNNNNNNNNNNNNNNNNNNNNNTNTANTTAAGGAATNNNTG
TAATANTTTTTCTNTCTNTGNANAAANNNNATNANNNANNNNNTNNNNANTNAATNANNN
NNNNNNNNNNNNNNNNNNNNNNNNNNNNNNNNNNNNNNNNNNNNNNNNNNNNNNNNNNNN
NNNNNNNNNNNNNNNNNNNNNNNNNNNNNNNNNNNNNNNNNNNNNNNNNNNNNNNNNNNN
NNNNNNNNNNNNNNNNNNNNNNNNNNNNNNNNNNNNNNNNNNNNNNNNNNNNNNNNNNNN
NNNNNNNNNNNNNNNNNNNNNNNNNNNNNNNNNNNNNNNNNNNNNNNNNNNNNNNNNNNN
NNNNNNNNNNNNNNNNNNNNNNNTTGACATNTTTGAAGCAAACAAAATGAGGTGGACAGT
TGTTTCTGTAATGCCACTTAAGCANTGAGGTAATACCAGTATCTTCCACATANATGNTAT
CNTAAATAAGTTTGTCTTCACCACAGACTGACTAGAAGACTGGNAGAAGTCACAACACAC
TTTATCAATCNGATGTAAACGCTTGGATTCCTGTAATAGCTCNTCCCAATATCAATGCAT
GGATNTCATGAGTACCTTCATATGTATTGACAGCTTCNAGGTTCATCACATGTCNGATCA
CATGATATTCATCTGAGATTCCATTCCCACCNAGCATGTCNCTTGCCATACGAGCTATGT
CTAAAGATTTACCACAAGAATTTCTCTTTATCATGGAAATCATTTCTGGTGTAGCNNNNN
NNNNNNNNNNNNNNNNNNNNNNNNNNNNNNNNNNNNNNNNNNNNNNNNNNNNNNNNNNNN
NNNNNNNNNNNNNNNNNNNNNNNNNNNNNNNNNNNNNNNNNNNNNNNNNNNNNNNNNNNN
NNCTGTCTAATGTATATTGCCTGGCNGTTTCCAAACAAAACTCTGCTGCCCCTAATGTGC
CCCAAGCAATACCATAACGTGCACTGTTTAAACANCCAAAGGGACCNNNNNNNNNNNNNN
NNNNNNNNNNCATGTTTNNNNNNNNNNNNNNNNNNNNNNN
>gi_154349760_gb_Contig14406|tro|tro10X|Allele_1
NNNNNNNNNNNNNNNNNNNNNNNNNNNNNNNNNNNNNNNNNNNNNNNNNNNNNNNNNNNN
NNNNNNNNNNNNNNNNNNNNNNNNNNNNNNNNNNNNNNNNNNNNNNNNNNNNNNNNNNNN
NNNNNNNNNNNNNNNNNNNNNNNNNNNNNNNNNNNNNNNNNNNNNNNNNNNNNNNNNNNN
NNNNNNNNNNNNNNNNNNNNNNNNNNNNNNNNNNNNNNNNNNNNNNNNNNNNNNNNNNNN
NNNNNNNNNNNNNNNNNNNNNNNNNNNNNNNNNNNNNNNNNNNNNNNNNNNNNNNNNNNN
NNNNNNNNNNNNNNNNNNNNNNNNNNNNNNNNNNNNNNNNNNNNNNNNNNNNNNNNNNNN
NNNNNNNNNNNNNNNNNNNNNNNNNNNNNNNNNNNNNNNNNNNNNNNNNNNNNNNNNNNN
NNNNNNNNNNNNNNNNNNNNNNNNNNNNNNNNNNNNNNNNNNNNNNNNNNNNNNNNNNNN
NNNNNNNNNNNNNNNNNNNNNNNNNNNNNNNNNNNNNNNNNNNNNNNNNNNNNNNNNNNN
NNNNNNNNNNNNNNNNNNNNNNNNNNNNNNNNNNNNNNNNNNNNNNNNNNNNNNNNNNNN
NNNNNNNNNNNNNNNNNNNNNNNNNNNNNNNNNNNNNNNNNNNNNNNNNNNNNNNNNNNN
NNNNNNNNNNNNNNNNNNNNNNNNNNNNNNNNNNNNNNNNNNNNNNNNNNNNNNNNNNNN
NNNNNNNNNNNNNNNNNNNNNNNNNNNNNNNNNNNNNNNNNNNNNNNNNNNNNNNNNNNN
NNNNNNNNNNNNNNNNNNNNNNNNNNNNNNNNNNNNNNNNNNNNNNNNNNNNNNNNNNNN
NNNNNNNNNNNNNNNNNNNNNNNNNNNNNNNNNNNNNNNNNNNNNNNNNNNNNNNNNNNN
NNNNNNNNNNNNNNNNNNNNNNNNNNNNNNNNNNNNNNNNNNNNNNNNNNNNNNNNNNNN
NNNNNNNNNNNNNNNNNNNNNNNNNNNNNNNNNNNNNNNNNNNNNNNNNNNNNNNNNNNN
NNNNNNNNNNNNNNNNNNNNNNNNNNNNNNNNNNNNNNNNNNNNNNNNNNNNNNNNNNNN
NNNNNNNNNNNNNNNNNNNNNNNNNNNNNNNNNNNNNNNNNNNNNNNNNNNNNNNNNNNN
NNNNNNNNNNNNNNNNNNNNNNNNNNNNNNNNNNNNNNNNNNNNNNNNNNNNNNNNNNNN
NNNNNNNNNNNNNNNNNNNNNNNNNNNNNNNNNNNNNNNNNNNNNNNNNNNNNNNNNNNN
NNNNNNNNNNNNNNNNNNNNNNNNNNNNNNNNNNNNNNNNNNNNNNNNNNNNNNNNNNNN
NNNNNNNNNNNNNNNNNNNNNNNNNNNNNNNNNNNNNNNNNNNNNNNNNNNNNNNNNNNN
NNNNNNNNNNNNNNNNNNNNNNNNNNNNNNNNNNNNNNNNNNNNNNNNNNNNNNNNNNNN
NNNNNNNNNNNNNNNNNNNNNNNNNNNNNNNNNNNNNNNNNNNNNNNNNNNNNNNNNNNN
NNNNNNNNNNNNNNNNNNNNNNNNNNNNNNNNNNNNNNNNNNNNNNNNNNNNNNNNNNNN
NNNNNNNNNNNNNNNNNNNNNNNNNNNNNNNNNNNNNNNNNNNNNNNNNNNNNNNNNNNN
NNNNNNNNNNNNNNNNNNNNNNNNNNNNNNNNNNNNNNNNNNNNNNNNNNNNNNNNNNNN
NNNNNNNNNNNNNNNNNNNNNNNNNNNNNNNNNNNNNNNNNNNNNNNNNNNNNNNNNNNN
NNNNNNNNNNNNNNNNNNNNNNNNNNNNNNNNNNNNNNNNNNNNNNNNNNNNNNNNNNNN
NNNNNNNNNNNNNNNNNNNNNNNNNNNNNNNNNNNNNNNNNNNNNNNNNNNNNNNNNNNN
NNNNNNNNNNNNNNNNNNNNNNNNNNNNNNNNNNNNNNNNNNNNNNNNNN
>gi_154349760_gb_Contig14406|tro|tro10X|Allele_2
NNNNNNNNNNNNNNNNNNNNNNNNNNNNNNNNNNNNNNNNNNNNNNNNNNNNNNNNNNNN
NNNNNNNNNNNNNNNNNNNNNNNNNNNNNNNNNNNNNNNNNNNNNNNNNNNNNNNNNNNN
NNNNNNNNNNNNNNNNNNNNNNNNNNNNNNNNNNNNNNNNNNNNNNNNNNNNNNNNNNNN
NNNNNNNNNNNNNNNNNNNNNNNNNNNNNNNNNNNNNNNNNNNNNNNNNNNNNNNNNNNN
NNNNNNNNNNNNNNNNNNNNNNNNNNNNNNNNNNNNNNNNNNNNNNNNNNNNNNNNNNNN
NNNNNNNNNNNNNNNNNNNNNNNNNNNNNNNNNNNNNNNNNNNNNNNNNNNNNNNNNNNN
NNNNNNNNNNNNNNNNNNNNNNNNNNNNNNNNNNNNNNNNNNNNNNNNNNNNNNNNNNNN
NNNNNNNNNNNNNNNNNNNNNNNNNNNNNNNNNNNNNNNNNNNNNNNNNNNNNNNNNNNN
NNNNNNNNNNNNNNNNNNNNNNNNNNNNNNNNNNNNNNNNNNNNNNNNNNNNNNNNNNNN
NNNNNNNNNNNNNNNNNNNNNNNNNNNNNNNNNNNNNNNNNNNNNNNNNNNNNNNNNNNN
NNNNNNNNNNNNNNNNNNNNNNNNNNNNNNNNNNNNNNNNNNNNNNNNNNNNNNNNNNNN
NNNNNNNNNNNNNNNNNNNNNNNNNNNNNNNNNNNNNNNNNNNNNNNNNNNNNNNNNNNN
NNNNNNNNNNNNNNNNNNNNNNNNNNNNNNNNNNNNNNNNNNNNNNNNNNNNNNNNNNNN
NNNNNNNNNNNNNNNNNNNNNNNNNNNNNNNNNNNNNNNNNNNNNNNNNNNNNNNNNNNN
NNNNNNNNNNNNNNNNNNNNNNNNNNNNNNNNNNNNNNNNNNNNNNNNNNNNNNNNNNNN
NNNNNNNNNNNNNNNNNNNNNNNNNNNNNNNNNNNNNNNNNNNNNNNNNNNNNNNNNNNN
NNNNNNNNNNNNNNNNNNNNNNNNNNNNNNNNNNNNNNNNNNNNNNNNNNNNNNNNNNNN
NNNNNNNNNNNNNNNNNNNNNNNNNNNNNNNNNNNNNNNNNNNNNNNNNNNNNNNNNNNN
NNNNNNNNNNNNNNNNNNNNNNNNNNNNNNNNNNNNNNNNNNNNNNNNNNNNNNNNNNNN
NNNNNNNNNNNNNNNNNNNNNNNNNNNNNNNNNNNNNNNNNNNNNNNNNNNNNNNNNNNN
NNNNNNNNNNNNNNNNNNNNNNNNNNNNNNNNNNNNNNNNNNNNNNNNNNNNNNNNNNNN
NNNNNNNNNNNNNNNNNNNNNNNNNNNNNNNNNNNNNNNNNNNNNNNNNNNNNNNNNNNN
NNNNNNNNNNNNNNNNNNNNNNNNNNNNNNNNNNNNNNNNNNNNNNNNNNNNNNNNNNNN
NNNNNNNNNNNNNNNNNNNNNNNNNNNNNNNNNNNNNNNNNNNNNNNNNNNNNNNNNNNN
NNNNNNNNNNNNNNNNNNNNNNNNNNNNNNNNNNNNNNNNNNNNNNNNNNNNNNNNNNNN
NNNNNNNNNNNNNNNNNNNNNNNNNNNNNNNNNNNNNNNNNNNNNNNNNNNNNNNNNNNN
NNNNNNNNNNNNNNNNNNNNNNNNNNNNNNNNNNNNNNNNNNNNNNNNNNNNNNNNNNNN
NNNNNNNNNNNNNNNNNNNNNNNNNNNNNNNNNNNNNNNNNNNNNNNNNNNNNNNNNNNN
NNNNNNNNNNNNNNNNNNNNNNNNNNNNNNNNNNNNNNNNNNNNNNNNNNNNNNNNNNNN
NNNNNNNNNNNNNNNNNNNNNNNNNNNNNNNNNNNNNNNNNNNNNNNNNNNNNNNNNNNN
NNNNNNNNNNNNNNNNNNNNNNNNNNNNNNNNNNNNNNNNNNNNNNNNNNNNNNNNNNNN
NNNNNNNNNNNNNNNNNNNNNNNNNNNNNNNNNNNNNNNNNNNNNNNNNN
>gi_223019909_gb_FL499952|tro|tro10X|Allele_1
NNNNNNNNNNNNNNNNNNNNNNNNNNNNNNNNNNNNNNNNNNNNNNNNNNNNNNNNNNNN
NNNNNNNNNNNNNNGTCTAAGCNNTGNAAGAGTGTTGTTGGACTTGAAATCCATGCCCAG
ATAAATACAGANAGTAAACTATTCTCAGGAGCAGAAAANAANTTTGGTGGTCCAACNAAT
ACACAGGTGTCACTGTTTGATGCTGCTTTTCCTGGNACCCTACCNGTANTAAACAAAGGG
TGTGTAGAAGCTGGTGTATTGACAGCACTGGCCTTGAGATGTACTGTCAACAAAGTATCA
AAGTTTGATNGGAAACATTATTTNNNNNNNNNNNNNNNNNNNGGNTATCAGATAACTCAA
CAAAGACAACCCTTAGCTGTTAAAGGACATNTTGATTATTGCATCAGTGATAAAAATAGN
TTTGAAACAAAAACAGCAAATATNACACAGATACAGCTAGAGCAGGACAGNGGAAAAAGT
CTCCATGATGAAAAAGACAGNATNAGTTTAATTGATTTAAACAGATGNGGNNNNNNNNNN
NNGGANATAGTCACAGAGCCAGACTTCTCTGATGGAACAGATGCTTCAGCCTTTGTNNNN
NAACTACNNNNNNNNNNNNNNNNNNNNNNNNNNNNNNNNNNNNNNNNNNNNNNNNNNNNN
NNNNNNNNNNNNNNNNNNNNNNNNNNNNNNNNNNNNNNNNNNNNNNNNNNNNNNNNNNNN
NNNNNNNNNNNNNNNNNNNNNNNNNNNNNNNNNNNNNNNNNNNNNNNNNNNNNNNNNNNN
NNNNNNNNNNNNNNNNNNN
>gi_223019909_gb_FL499952|tro|tro10X|Allele_2
NNNNNNNNNNNNNNNNNNNNNNNNNNNNNNNNNNNNNNNNNNNNNNNNNNNNNNNNNNNN
NNNNNNNNNNNNNNGTCTAAGCNNTGNAAGAGTGTTGTTGGACTTGAAATCCATGCCCAG
ATAAATACAGANAGTAAACTATTCTCAGGAGCAGAAAANAANTTTGGTGGTCCAACNAAT
ACACAGGTGTCATTGTTTGATGCTGCTTTTCCTGGNACCCTACCNGTANTTAACAAAGGT
TGTGTAGAAGCTGGTGTTTTGACAGCACTGGCCTTGAGATGTACTGTCAACAAAGTATCA
AAGTTTGATNGGAAACATTATTTNNNNNNNNNNNNNNNNNNNGGNTATCAGATTACTCAA
CAAAGGCAACCCTTAGCTGTTAAAGGCCATNTTGATTATTGCATCAGTGATAAAAATAGN
TTTGAAACAAAAACAGCAAATATNACACAGATACAGCTAGAGCAGGACAGNGGGAAAAGT
CTCCATGATGAAAAAGACAGNATNAGTTTAATTGATTTAAACAGATGNGGNNNNNNNNNN
NNGGANATAGTCACAGAGCCAGACTTCTCTGATGGAACAGATGCTTCAGCTTTTGTNNNN
NAACTACNNNNNNNNNNNNNNNNNNNNNNNNNNNNNNNNNNNNNNNNNNNNNNNNNNNNN
NNNNNNNNNNNNNNNNNNNNNNNNNNNNNNNNNNNNNNNNNNNNNNNNNNNNNNNNNNNN
NNNNNNNNNNNNNNNNNNNNNNNNNNNNNNNNNNNNNNNNNNNNNNNNNNNNNNNNNNNN
NNNNNNNNNNNNNNNNNNN
>gi_223020452_gb_FL492946|tro|tro10X|Allele_1
NNNNNNNNNNNNNNNNNNNNNNNNNNNNNNNNNNCAATCTCCACGCGGTGAAAAACANNN
NNNNNNNNNGCCCTTTCCATCAGGCNAAATNNNNNNNNNNNNNNNNNNNNNNNNNNNNNN
NNNNNNNNNNNNNNNNNNNNNNNNNNNNNACCAGCTGTGAATTTGGATCTAACAAGTACT
ATGCCTTGTGTGGTTTTGGTGGTTTATTGAGTTGCGGTATAACACACACAGCTGTAGTAC
CACTTGATTTGGTGAAATGTAGAATTCAAGTACAACCTGAAAAATATGGTGGNATNNTCA
AAGGCTTNAAAGTATCCATCAAAGAAGGNGGNGCTNTGGAGCTGACCAANGGATGGGCTC
CAACNTTAATTGGTTATTCAATGCAAGGAATTTGCAAATNNNNNNNNNNNNNNNNNNNNN
NNNNNNNNNNNNNNNNNNNNNNNNNNNAGGNAAATTGCTTTTTATGGAGAACTTCATTAT
ACCTGATATCCAGTGCATCAGCTGAATTCTTTGCTGACATTGCTCTATGTCCAATGGAAG
CTTGTAAAGTCAGAATCCAAACACAGGCNGGCTGGAGTACAACACTGAGAGAAGGTTTCC
CAAGGATATTAAAAGAGGAAGGANTCAACNGNNNNNNNNNNNNNNNNNNNNNNNNNNNNN
NNNNNNNNNNNNNNNNNNNNNNNNNN
>gi_223020452_gb_FL492946|tro|tro10X|Allele_2
NNNNNNNNNNNNNNNNNNNNNNNNNNNNNNNNNNCAATCTCCACGCGGTGAAAAACANNN
NNNNNNNNNGCCCTTTCCATCAGGCNAAATNNNNNNNNNNNNNNNNNNNNNNNNNNNNNN
NNNNNNNNNNNNNNNNNNNNNNNNNNNNNACCAGCTGTGAATTTGGATCTAACAAGTACT
ATGCCTTGTGTGGTTTTGGTGGTTTATTGAGTTGCGGTATAACACACACAGCTGTAGTAC
CACTTGATTTGGTGAAATGTAGAATTCAAGTACAACCTGAAAAATATGGTGGNATNNTCA
AAGGCTTNAAAGTATCCATCAAAGAAGGNGGNGCTNTGGAGCTGACCAANGGATGGGCTC
CAACNTTAATTGGTTATTCAATGCAAGGAATTTGCAAATNNNNNNNNNNNNNNNNNNNNN
NNNNNNNNNNNNNNNNNNNNNNNNNNNAGGNAAATTGCTTTTTATGGAGAACTTCATTAT
ACCTGATATCCAGTGCATCAGCTGAATTCTTTGCTGACATTGCTCTATGTCCAATGGAAG
CTTGTAAAGTCAGAATCCAAACACAGGCNGGCTGGAGTACAACACTGAGAGAAGGTTTCC
CAAGGATATTAAAAGAGGAAGGANTCAACNGNNNNNNNNNNNNNNNNNNNNNNNNNNNNN
NNNNNNNNNNNNNNNNNNNNNNNNNN
>gi_223020458_gb_FL493225|tro|tro10X|Allele_1
NNNNNNNNNNNNNNNNNNNNNNNNNNNNNNNNNNNNNNNNNNNNNNNNNNNNNNNNNNNN
NNNNNNNNNAGATGTCAGAATACATTGCACCAGTGGGAGCNACNTTACTACCNCATATTG
GAGGAATCTTGGGTGGTTTTGTGTCNNNNNNNNNNNNNAAGACATGGTTTNAGCATTTAG
AAAAACCTTCATGGAAACCACCTAACTGGGTNTTTGGTCCAGTCTGGACAACCTTATACA
CAAGTATGGGATATGCCTCGTACATNGTGTGGAGANATGGTGGTGGTTTTAATGGTGAAG
CAACACTACCACTTGCCTTATATGGTTCACANCTTGCACTTAACTGGGCTTGGTCACCNC
TCTTTTTTGGTGCTCATAAAATAGGGGCTNNNNNNNNNNNNNNNNNNNNNNNNNNNNNNN
NNNNNNNNNNNNNNNNNNNNNNNNNNNNNNNNNNNNNNNNNNNNNNNNNNNNNNNNNNNN
NNNNNNNNNNNNNNNNNNNNNNNNNNNNNNNNNNNNNNNNNNNNNNNNNNNNNNNNNNNN
NNNNNNNNNNNNNNNNNNNNNNNNNNNNNNNNNNNNNNNNNNNNNNNNNNNNNNNNNNNN
NNNNNNNNNNNN
>gi_223020458_gb_FL493225|tro|tro10X|Allele_2
NNNNNNNNNNNNNNNNNNNNNNNNNNNNNNNNNNNNNNNNNNNNNNNNNNNNNNNNNNNN
NNNNNNNNNAGATGTCAGAATACATTGCACCAGTGGGAGCNACNTTACTACCNCATATTG
GAGGAATCTTGGGTGGTTTTGTGTCNNNNNNNNNNNNNAAGACATGGTTTNAGCATTTAG
AAAAACCTTCATGGAAACCACCTAACTGGGTNTTTGGTCCAGTCTGGACAACCTTATACA
CAAGTATGGGATATGCCTCGTACATNGTGTGGAGANATGGTGGTGGTTTTAATGGTGAAG
CAACACTACCACTTGCCTTATATGGTTCACANCTTGCACTTAACTGGGCTTGGTCACCNC
TCTTTTTTGGTGCTCATAAAATAGGGGCTNNNNNNNNNNNNNNNNNNNNNNNNNNNNNNN
NNNNNNNNNNNNNNNNNNNNNNNNNNNNNNNNNNNNNNNNNNNNNNNNNNNNNNNNNNNN
NNNNNNNNNNNNNNNNNNNNNNNNNNNNNNNNNNNNNNNNNNNNNNNNNNNNNNNNNNNN
NNNNNNNNNNNNNNNNNNNNNNNNNNNNNNNNNNNNNNNNNNNNNNNNNNNNNNNNNNNN
NNNNNNNNNNNN
>gi_223020538_gb_FL594846|tro|tro10X|Allele_1
NAAGTTACTTNNNNACTATCATGGCATCATTAGTTGGAGATGTTATGCATTTAAATATNG
GAGCNACGGAAAANTGGCCTGNGGATGTAGCNTTTTTTCAGCCATATCAGGTCGANCANG
TNACTCTNCCCGATTACTCCAATTGTCTAGCAGTGCGTACATTTCTGAGCATGAGTGGNC
TGAAGTTTGATCTTCAACTGAAAACAAATGCAGAGGAAATGTCCCCATCAGGAAGGGTTC
CATTCTTAAAGATGGGNGCNTTTCTGGTTGCAGAATTCGACNCAATNGTGGCAAATGNAA
ATATGAGAGGNTTGTCAATAAGTNCGCATTTGGATGAGACCGAACGATCAGAAATGACAG
CATACATNACNATGGTCCATACAGTACTTTACAACGCAGAACTCTANTTGTCATGGATAG
ACAAAGATATATTTGCTTCAACNACAAGACCAANATATGGATCAGTACACCCATGGCCTT
TGAGTTGGATTTTACCATGGAAAAGACAAATGGAGGTGAAATCAAGATTNAATGCATGTG
GTTGGATTGATAAGACAAAAGAAAATGTTCTTGATGAAATAAAGNCATGTCTTCAGGCTC
TNTCTGATCGCTTAGCTAAGAACACTTATTTCTTTGGTGANAAGCCNACAGAATTNGATG
CTTTGGNGTTTGGACATTTGTATAATCTCATTACTGTTCGNTTGCCNGATTCAAAACTGA
CAGGANNCNTTCAAAANTACAGGAATTTAGTAGACTTATGTACTCGTATTGAAGGGNAAT
NTTACAGAGACATTCAAGAAAATTAATATCAGTTNGATANACATTGTNNNNNNNNNN
>gi_223020538_gb_FL594846|tro|tro10X|Allele_2
NAAGTTACTTNNNNACTATCATGGCATCATTAGTTGGAGATGTTATGCATTTAAATATNG
GAGCNACGGAAAANTGGCCTGNGGATGTAGCNTTTTTTCAGCCATATCAGGTCGANCANG
TNACTCTNCCCGATTACTCCAATTGTCTAGCAGTGCGTACATTTCTGAGCATGAGTGGNC
TGAAGTTTGATCTTCAACTGAAAACAAATGCAGAGGAAATGTCCCCATCAGGAAGGGTTC
CATTCTTAAAGATGGGNGCNTTTCTGGTTGCAGAATTCGACNCAATNGTGGCAAATGNAA
ATATGAGAGGNTTGTCAATAAGTNCGCATTTGGATGAGACCGAACGATCAGAAATGACAG
CATACATNACNATGGTCCATACAGTACTTTACAACGCAGAACTCTANTTGTCATGGATAG
ACAAAGATATATTTGCTTCAACNACAAGACCAANATATGGATCAGTACACCCATGGCCTT
TGAGTTGGATTTTACCATGGAAAAGACAAATGGAGGTGAAATCAAGATTNAATGCATGTG
GTTGGATTGATAAGACAAAAGAAAATGTTCTTGATGAAATAAAGNCATGTCTTCAGGCTC
TNTCTGATCGCTTAGCTAAGAACACTTATTTCTTTGGTGANAAGCCNACAGAATTNGATG
CTTTGGNGTTTGGACATTTGTATAATCTCATTACTGTTCGNTTGCCNGATTCAAAACTGA
CAGGANNCNTTCAAAANTACAGGAATTTAGTAGACTTATGTACTCGTATTGAAGGGNAAT
NTTACAGAGACATTCAAGAAAATTAATATCAGTTNGATANACATTGTNNNNNNNNNN
>gi_223020680_gb_FL491518|tro|tro10X|Allele_1
NNGTTGTATATGTACAGTTACCAGAAATTGGAACAGAAGTGGAATTAGATGGTNAANCAG
GCATACTAGAAAGTGTGAAANCTGCTAGTGAAGTGTATTCACCCGTGNCNGGNGANGTTA
TAGAAGGAAACAATGCTGTAGTAGATAACCCNAAACTTATNNATGAATCTCCNTTTGANC
NAGGTNGGTTATTTACAGTNAAACTAAGTCAACCAGAAGAATTAGAAGCTTTGATGACTG
AATCTGCATACAAAAAATATTGTGAGACACTGGAATGATGTTGGACANTNNTAGAAACCA
TNTTATGTACAGCTCTAAGAGAAAACACAGTGCTTTATACTTTATCACTCATTGAATANN
NNNNNNNNNNNNNNNNNNNNNNNNNNNNNNNNNNNNNNNNNNNNNNNNNNNNNNNNNNNN
NNNNNNNNNNNNNNNNNNNNNNNNNNNNNNNNNNNNNNNNNNNNNNNNNNNNNNNNNNNN
NNNNNNNNNNNNNNNNNNNNNNNNNNNNNNNNNNNNNNNNNNNNNNNNNNNNNNNNNNNN
NNNNNNNNNNNNNNNNNNNNNNNNNNNNNNNNNNNNNNNNNNNNNNNNNNNNNNNNNNNN
NNNNNNNNNNNNNNNNNNNNNNNNN
>gi_223020680_gb_FL491518|tro|tro10X|Allele_2
NNGTTGTATATGTACAGTTACCAGAAATTGGAACAGAAGTGGAATTAGATGGTNAANCAG
GCATACTAGAAAGTGTGAAANCTGCTAGTGAAGTGTATTCACCCGTGNCNGGNGANGTTA
TAGAAGGAAACAATGCTGTAGTAGATAACCCNAAACTTATNNATGAATCTCCNTTTGANC
NAGGTNGGTTATTTACAGTNAAACTAAGTCAACCAGAAGAATTAGAAGCTTTGATGACTG
AATCTGCATACAAAAAATATTGTGAGACACTGGAATGATGTTGGACANTNNTAGAAACCA
TNTTATGTACAGCTCTAAGAGAAAACACAGTGCTTTATACTTTATCACTCATTGAATANN
NNNNNNNNNNNNNNNNNNNNNNNNNNNNNNNNNNNNNNNNNNNNNNNNNNNNNNNNNNNN
NNNNNNNNNNNNNNNNNNNNNNNNNNNNNNNNNNNNNNNNNNNNNNNNNNNNNNNNNNNN
NNNNNNNNNNNNNNNNNNNNNNNNNNNNNNNNNNNNNNNNNNNNNNNNNNNNNNNNNNNN
NNNNNNNNNNNNNNNNNNNNNNNNNNNNNNNNNNNNNNNNNNNNNNNNNNNNNNNNNNNN
NNNNNNNNNNNNNNNNNNNNNNNNN
>gi_223020810_gb_FL594485|tro|tro10X|Allele_1
NNNNNNNNNNNNNNNNNNNNNNNNNNNNNNNNNNNNNNNNNNNNNNNNNNNNNNNNNNNN
NNNNNNNNNNNNNNNNNNNNNNNNNNNNNNNNNNNNNNNNNNNNNNNNNNNNNNNNNNNN
NNNNNNNNNNNNNNCTATCACGAACAACCAGAGGTTGTGAATTATTATCCAAAACATTTT
GAAGTNACNNGGCTCATGAAAACTCTNNNNNNNNNNNNNNNNNNNNNNNNNNNNNNNNNN
NNNNNNNNNNNNNNNNNNNNNNNNNNNNNNNNNNNNNNNNNNNNNNNNNNNNNNNNNNNN
NNNNNNNNNNNNNNNNNNNNNNNNNNNNNNNNNNNNNNNNNNNN
>gi_223020810_gb_FL594485|tro|tro10X|Allele_2
NNNNNNNNNNNNNNNNNNNNNNNNNNNNNNNNNNNNNNNNNNNNNNNNNNNNNNNNNNNN
NNNNNNNNNNNNNNNNNNNNNNNNNNNNNNNNNNNNNNNNNNNNNNNNNNNNNNNNNNNN
NNNNNNNNNNNNNNCTATCATGAACAAGCAGAGGTTGTGAATTATTATCCAAAACATTTT
GAAGTNACNNGGCTCATGAAAACTCTNNNNNNNNNNNNNNNNNNNNNNNNNNNNNNNNNN
NNNNNNNNNNNNNNNNNNNNNNNNNNNNNNNNNNNNNNNNNNNNNNNNNNNNNNNNNNNN
NNNNNNNNNNNNNNNNNNNNNNNNNNNNNNNNNNNNNNNNNNNN
>gi_223020884_gb_FL501328|tro|tro10X|Allele_1
NNNNNNNNNNNNNNNNNNNNAAACAACGATGTGAAACTTGACTTTGAGNATTANAAATGC
ANTAATGGCATCAAAACTAGCAAAATTTNNNNNNNNNNNNNNNNNNNNNNNNNNNNNNNN
NNNNNNNNNNNNNNNNNNNNNNNNNNNNCAGCAAGGTNGNCCACAGAATCGTATNTTATT
NTGTNACTTTTGGATGAAATTGATCAAACCACACAGAGAAGTTCCAAAAAATCAAGTTCA
TTTTGAGGTTCACCCNNNNNNNNNNNNNNNNNNNNNNNNNNNNNNNNNNNNNNNNNNNNN
NNNNNNNNNNNNNNNNNNNNNNNNNNNNNNNNNNNNNNNNNNNNNNNNNNNNNNNNNNNN
NNNNNNNNNNNNNNNNNNNNNNNNNNNNNNNNNNNNNNNNNNNNNGGCAGGNGGNCAGAC
GTTTGAATANCCTGATGTGTCATNTATAATGAGTCAGTATGAAAAAGACAAAGANGAATT
TGAANNAACAGATAGAGCCTTCCTAAGACAGCAACAGAAAAACTGGGATAGACTTAGTAT
ACCACCANNNNNNNNNNNNNNNNNNNNNNNNNNNNNNNN
>gi_223020884_gb_FL501328|tro|tro10X|Allele_2
NNNNNNNNNNNNNNNNNNNNAAACAACGATGTGAAACTTGACTTTGAGNATTANAAATGC
ANTAATGGCATCAAAACTAGCAAAATTTNNNNNNNNNNNNNNNNNNNNNNNNNNNNNNNN
NNNNNNNNNNNNNNNNNNNNNNNNNNNNCAGCAAGGTNGNCCACAGAATCGTATNTTATT
NTGTNACTTTTGGATGAAATTGATCAAACCACACAGAGAAGTTCCAAAAAATCAAGTTCA
TTTTGAGGTTCACCCNNNNNNNNNNNNNNNNNNNNNNNNNNNNNNNNNNNNNNNNNNNNN
NNNNNNNNNNNNNNNNNNNNNNNNNNNNNNNNNNNNNNNNNNNNNNNNNNNNNNNNNNNN
NNNNNNNNNNNNNNNNNNNNNNNNNNNNNNNNNNNNNNNNNNNNNGGCAGGNGGNCAGAC
GTTTGAATANCCTGATGTGTCATNTATAATGAGTCAGTATGAAAAAGACAAAGANGAATT
TGAANNAACAGATAGAGCCTTCCTTAGACAGCAACAGAAAAACTGGGATAGACTTAGTAT
TCCACCANNNNNNNNNNNNNNNNNNNNNNNNNNNNNNNN
>gi_223020822_gb_FL491530|tro|tro10X|Allele_1
NNNNNNNNNNNNNNNNNNNNNNNNNNNNNNNNNNNNNNNNNNNNNNNNNNNNNNNNNNNN
NNNNNNNNNNNNNNNNNNNNNNNNNNNNNNNNNNNNNAGGNAATTGGAATAAAGACTGGG
CTCCTGCAGCATTGCCTAAGAATGAAGAAGAAAGNNCTGCAAAAGCTAAAAATTATGGGA
TGATCCCNNANGACTACAAACCAATGGCNGATGATGGGACAGGGTTTGGAGATTATCCTG
ANTTACCAGCTATTGGTGCNCACTCTAGGAGTCCATGGGAACATTATGATATGCCACATT
TAAAGAGAAATTATGGAGAGCCNNNNNNNNNNNNNNNNNNNNNNNNNNNNNNNNNNNNNN
NNNNNNNNNNNNNNNNNNNNNNNNNNNNNNNNNNNNNNNNNNNNNNNNNNNNNNNNNNNN
NNNNNNNNNNNNNNNNNNNNNNNNNNNNNNNNNNNNNNNNNNNNNNNNNNNNNNNNNNNN
NNNNNNNNNNNNNNNNNNNNNNNNNNNNNNNNNNNNNNNNNNNNNNNNNNNNNNNNNNNN
NNNNNNNNNNNNNNNNNNNNNNNNNN
>gi_223020822_gb_FL491530|tro|tro10X|Allele_2
NNNNNNNNNNNNNNNNNNNNNNNNNNNNNNNNNNNNNNNNNNNNNNNNNNNNNNNNNNNN
NNNNNNNNNNNNNNNNNNNNNNNNNNNNNNNNNNNNNAGGNAATTGGAATAAAGACTGGG
CTCCTGCAGCATTGCCTAAGAATGAAGAAGAAAGNNCTGCAAAAGCTAAAAATTATGGGA
TGATCCCNNANGATTACAAACCAATGGCNGATGATGGGACAGGGTTTGGAGATTATCCTG
ANTTACCAGCTATTGGTGCNCACTCTAGGAGTCCATGGGAACATTATGATATGCCACATT
TAAAGAGAAATTATGGAGAGCCNNNNNNNNNNNNNNNNNNNNNNNNNNNNNNNNNNNNNN
NNNNNNNNNNNNNNNNNNNNNNNNNNNNNNNNNNNNNNNNNNNNNNNNNNNNNNNNNNNN
NNNNNNNNNNNNNNNNNNNNNNNNNNNNNNNNNNNNNNNNNNNNNNNNNNNNNNNNNNNN
NNNNNNNNNNNNNNNNNNNNNNNNNNNNNNNNNNNNNNNNNNNNNNNNNNNNNNNNNNNN
NNNNNNNNNNNNNNNNNNNNNNNNNN
>gi_223020904_gb_FL491541|tro|tro10X|Allele_1
NNNNNNNNNNNNNNNNNNNNNNNNNNNNNNNNNNNNNNNNNNNNNNNNNNNNNNNNNNNN
NNNNNNNNNNNNNNNNNNNNNNNNNNNNNNNNNNNNNNNNNNNNNNNNNNNNNNNNNNNN
NNNNNNNNNNNNAATTCCCNNNNNNNNNNNNNNNNNNNNNNNNNNNNNNNNNNNNNNNNN
NNNNNNNNNNNNNNNNNNNNNNNNNNNNNNNNNNNNGAANATANGTAAATNNTAAGACTC
CATTNNNNNNNNNNNNNNNNNNNNNNNNNNNNNNNNNNNNNNNNGTAACTGATGTTACTG
ATGGTGTTATGAGTGCATTGAATGATCCTGATGCAGCTGGAAANACCTTTGAACTTGTGG
GGNNNNNNNNNNNNNNNNNNNNNNNNNNNNNNNNNNNNNNNNNNNNNNNNNNNNNNNNNN
NNNNNNNNNNNNNNNNNNNNNNNNNNNNNNNNNNNNNNNNNNNNNNNNNNNNNNNNNNNN
NNNNNNNNNNNNNNNNNNNNNNNNNNNNNNNNNNNNNNNNNNNNNNNNNNNNNNAGGAGC
ATGTTTCAGATACATTGACTGGATGNCCAACATTAGAAGATCTTAATGTCAAACTACACT
CATTTGAGAAAGTGTGCCCATTTATTACAGCACCATACGTCCGTGAAAANTATTACGCTC
CATCACTTGGNGAATTTAAGATTCCNGAGTCNATAAAATCTACAGTAANACCAGCTGGAG
CNNCATACTAAGTGGACTGTGNTTTAGTTAAACA
>gi_223020904_gb_FL491541|tro|tro10X|Allele_2
NNNNNNNNNNNNNNNNNNNNNNNNNNNNNNNNNNNNNNNNNNNNNNNNNNNNNNNNNNNN
NNNNNNNNNNNNNNNNNNNNNNNNNNNNNNNNNNNNNNNNNNNNNNNNNNNNNNNNNNNN
NNNNNNNNNNNNAGTTTCCNNNNNNNNNNNNNNNNNNNNNNNNNNNNNNNNNNNNNNNNN
NNNNNNNNNNNNNNNNNNNNNNNNNNNNNNNNNNNNGAANATANGTAAATNNTAAGACTC
CATTNNNNNNNNNNNNNNNNNNNNNNNNNNNNNNNNNNNNNNNNGTAACTGATGTTACTG
ATGGTGTTATTAGTGCTTTGAATGATCCTGATGCAGCTGGAAANACCTTTGAACTTGTGG
GGNNNNNNNNNNNNNNNNNNNNNNNNNNNNNNNNNNNNNNNNNNNNNNNNNNNNNNNNNN
NNNNNNNNNNNNNNNNNNNNNNNNNNNNNNNNNNNNNNNNNNNNNNNNNNNNNNNNNNNN
NNNNNNNNNNNNNNNNNNNNNNNNNNNNNNNNNNNNNNNNNNNNNNNNNNNNNNAGGAGC
ATGTTTCAGATACATTGACTGGATGNCCAACATTGGAAGATCTTAATGTCAAACTACACT
CATTTGAGAAGGTGTGTCCATTTATTACAGCACCATACGTCCGTGAAAANTATTACGCTC
CATCACTTGGNGAATTTAAGATTCCNGAGTCNATAAAATCTGCAGTAANACCATCTGGGG
CNNCATACTGAGTGGACTGTGNTTTAGTTAAACA
>gi_223021095_gb_Contig10623|tro|tro10X|Allele_1
NNNNNNNNNNNNNNNNNNNNNNNNNNNNNNNNNNNNNNNNNNNNNNNNNNNNNNNNNNNN
NNNNNNNNNNNNNNNNNNNNNNNNNNNNNNNNNNNNNNNNNNNNNNNNNNNNNNNNNNNN
NNNNNNNNNNNNNNNNNNNNNNNNNNNNNNNNNNNNNNNNNNNNNNNNNNNNNNNNNNNN
NNNNNNNNNNNNNNNNNNNNNNNNNNNNNNNNNNNNNNNNNNNNNNNNNNNNNNNNNNNN
NNNNNNNNNNNNNNNNNNNNNNNNNNNNNNNNNNNNNNNNNNNNNNNNNNNNNNNNNNNN
NNNNNNNNNNNNNNNNNNNNNNNNNNNNNNNNNNNNNNNNNNNNNNNNNNNNNNNNNNNN
NNNNNNNNNNNNNNNNNNNNNNNNNNNNNNNNNNNNNNNNNNNNNNNNNNNNNNNNNNNN
NNNNNNNNNNNNNNNNNNNNNNNNNNNNNNNNNNNNNNNNNNNNNNNNNNNNNNNNNNNN
NNNNNNNNNNNNNNNNNNNNNNNNNNNNNNNNNNNNNNNNNNNNNNNNNNNNNNNNNNNN
NNNNNNNNNNNNNNNNNNNNNNNNNNNNNNNNNNNNNNNNNNNNNNNNNNNNNNNNNNNN
NNNNNNNNNNNNNNNNNNNNNNNNNNNNNNNNNNNNNNNNNNNNNNNNNNNNNNNNNNNN
NNNNNNNNNNNNNNNNNNNNNNNNNNNNNNNNNNNNNNNNNNNNNNNNNNNNNNNNNNNN
NNNNNNNNNNNNNNNNNNNNNNNNNNNNNNNNNNNNNNNNNNNNNNNNNNNNNNNNNNNN
NNNNNNNNNNNNNNNNNNNNNNNNNNNNNNNNNNNNNNNNNNNNNNNNNNNNNNNNNNNN
NNNNNNNNNNNNNNNNNNNNNNNNNNNNNNNNNNNNNNNNNNNNNNNNNNNNNNNNNNNN
NNNNNNNNNNNNNNNNNNNNNNNNNNNNNNNNNNNNNNNNNNNNNNNNNNNNNNNNNNNN
NNNNNNNNNNNNNNNNNNNNNNNNNNNNNNNNNNNNNNNNNNNNNNNNNNNNNNNNNNNN
NNNNNNNNNNNNNNNNNNNNNNNNNNNNNNNNNNNNNNNNNNNNNNNNNNNNNNNNNNNN
NNNNNNNNNNNNNNNNNNNNNNNNNNNNNNNNNNNNNNNNNNNNNNNNNNNNNNNNNNNN
NNNNNNNNNNNNNNNNNNNNNNNNNNNNNNNNNNNNNNNNNNNNNNNNNNNNNNNNNNNN
NNNNNNNNNNNNNNNNNNNNNNNNNNNNNNNNNNNNNNNNNNNNNNNNNNNNNNNNNNNN
NNNNNNNNNNNNNNNNNNNNNNNNNNNNNNNNNNNNNNNNNNNNNNNNNNNNNNNNNNNN
NNNNNNNNNNNNNNNNNNNNNNNNNNNNNNNNNNNNNNNNNNNNNNNNNNNNNNNNNNNN
NNNNNNNNNNNNNNNNNNNNNNNNNNNNNNNNNNNNNNNNNNNNNNNNNNNNNNNNNNNN
NNNNNNNNNNNNNNNNNNNNNNNNNNNNNNNNNNNNNNNNNNNNNNNNNNNNNNNNNNNN
NNNNNNNNNNNNNNNNNNNNNNNNNNNNNNNNNNNNNNNNNNNNNNNNNNNNNNNNNNNN
NNNNNNNNNNNNNNNNNNNNNNNNNNNNNNNNNNNNNNNNNNNNNNNNNNNNNNNNNNNN
NNNNNNNNNNNNNNNNNNNNNNNNNNNNNNNNNNNNNNNNNNNNNNNNNNNNNNNNNNNN
NNNNNNNNNNNNNNNNNNNNNNNNNNNNNNNNNNNNNNNNNNNNNNNNNNNNNNNNNNNN
NNNNNNNNNNNNNNNNNNNNNNNNNNNNNNNNNNNNNNNNNNNNNNNNNNNNNNNNNNNN
NNNNNNNNNNNNNNNNNNNNNNNNNNNNNNNNNNNNNNNNNNNNNNNNNNNNNNNNNNNN
NNNNNNNNNNNNNNNNNNNNNNNNNNNNNNNNNNNNNNNNNNNNNNNNNNNNNNNNNNNN
NNNNNNNNNNNNNNNNNNNNNNNNNNNNNNNNNNNNNNNNNNNNNNNNNNNNNNNNNNNN
NNNNNNNNNNNNNNNNNNNNNNNNNNNNNNNNNNNNNNNNNNNNNNNNNNNNNNNNNNNN
NNNNNNNNNNNNNNNNNNNNNNNNNNNNNNNNNNNNNNNNNNNNNNNNNNNNNNNNNNGA
TCGGAAGAGCACACGTCTGAACTCCAGTCACNNNNNNNNNNNNNNNNNN
>gi_223021095_gb_Contig10623|tro|tro10X|Allele_2
NNNNNNNNNNNNNNNNNNNNNNNNNNNNNNNNNNNNNNNNNNNNNNNNNNNNNNNNNNNN
NNNNNNNNNNNNNNNNNNNNNNNNNNNNNNNNNNNNNNNNNNNNNNNNNNNNNNNNNNNN
NNNNNNNNNNNNNNNNNNNNNNNNNNNNNNNNNNNNNNNNNNNNNNNNNNNNNNNNNNNN
NNNNNNNNNNNNNNNNNNNNNNNNNNNNNNNNNNNNNNNNNNNNNNNNNNNNNNNNNNNN
NNNNNNNNNNNNNNNNNNNNNNNNNNNNNNNNNNNNNNNNNNNNNNNNNNNNNNNNNNNN
NNNNNNNNNNNNNNNNNNNNNNNNNNNNNNNNNNNNNNNNNNNNNNNNNNNNNNNNNNNN
NNNNNNNNNNNNNNNNNNNNNNNNNNNNNNNNNNNNNNNNNNNNNNNNNNNNNNNNNNNN
NNNNNNNNNNNNNNNNNNNNNNNNNNNNNNNNNNNNNNNNNNNNNNNNNNNNNNNNNNNN
NNNNNNNNNNNNNNNNNNNNNNNNNNNNNNNNNNNNNNNNNNNNNNNNNNNNNNNNNNNN
NNNNNNNNNNNNNNNNNNNNNNNNNNNNNNNNNNNNNNNNNNNNNNNNNNNNNNNNNNNN
NNNNNNNNNNNNNNNNNNNNNNNNNNNNNNNNNNNNNNNNNNNNNNNNNNNNNNNNNNNN
NNNNNNNNNNNNNNNNNNNNNNNNNNNNNNNNNNNNNNNNNNNNNNNNNNNNNNNNNNNN
NNNNNNNNNNNNNNNNNNNNNNNNNNNNNNNNNNNNNNNNNNNNNNNNNNNNNNNNNNNN
NNNNNNNNNNNNNNNNNNNNNNNNNNNNNNNNNNNNNNNNNNNNNNNNNNNNNNNNNNNN
NNNNNNNNNNNNNNNNNNNNNNNNNNNNNNNNNNNNNNNNNNNNNNNNNNNNNNNNNNNN
NNNNNNNNNNNNNNNNNNNNNNNNNNNNNNNNNNNNNNNNNNNNNNNNNNNNNNNNNNNN
NNNNNNNNNNNNNNNNNNNNNNNNNNNNNNNNNNNNNNNNNNNNNNNNNNNNNNNNNNNN
NNNNNNNNNNNNNNNNNNNNNNNNNNNNNNNNNNNNNNNNNNNNNNNNNNNNNNNNNNNN
NNNNNNNNNNNNNNNNNNNNNNNNNNNNNNNNNNNNNNNNNNNNNNNNNNNNNNNNNNNN
NNNNNNNNNNNNNNNNNNNNNNNNNNNNNNNNNNNNNNNNNNNNNNNNNNNNNNNNNNNN
NNNNNNNNNNNNNNNNNNNNNNNNNNNNNNNNNNNNNNNNNNNNNNNNNNNNNNNNNNNN
NNNNNNNNNNNNNNNNNNNNNNNNNNNNNNNNNNNNNNNNNNNNNNNNNNNNNNNNNNNN
NNNNNNNNNNNNNNNNNNNNNNNNNNNNNNNNNNNNNNNNNNNNNNNNNNNNNNNNNNNN
NNNNNNNNNNNNNNNNNNNNNNNNNNNNNNNNNNNNNNNNNNNNNNNNNNNNNNNNNNNN
NNNNNNNNNNNNNNNNNNNNNNNNNNNNNNNNNNNNNNNNNNNNNNNNNNNNNNNNNNNN
NNNNNNNNNNNNNNNNNNNNNNNNNNNNNNNNNNNNNNNNNNNNNNNNNNNNNNNNNNNN
NNNNNNNNNNNNNNNNNNNNNNNNNNNNNNNNNNNNNNNNNNNNNNNNNNNNNNNNNNNN
NNNNNNNNNNNNNNNNNNNNNNNNNNNNNNNNNNNNNNNNNNNNNNNNNNNNNNNNNNNN
NNNNNNNNNNNNNNNNNNNNNNNNNNNNNNNNNNNNNNNNNNNNNNNNNNNNNNNNNNNN
NNNNNNNNNNNNNNNNNNNNNNNNNNNNNNNNNNNNNNNNNNNNNNNNNNNNNNNNNNNN
NNNNNNNNNNNNNNNNNNNNNNNNNNNNNNNNNNNNNNNNNNNNNNNNNNNNNNNNNNNN
NNNNNNNNNNNNNNNNNNNNNNNNNNNNNNNNNNNNNNNNNNNNNNNNNNNNNNNNNNNN
NNNNNNNNNNNNNNNNNNNNNNNNNNNNNNNNNNNNNNNNNNNNNNNNNNNNNNNNNNNN
NNNNNNNNNNNNNNNNNNNNNNNNNNNNNNNNNNNNNNNNNNNNNNNNNNNNNNNNNNNN
NNNNNNNNNNNNNNNNNNNNNNNNNNNNNNNNNNNNNNNNNNNNNNNNNNNNNNNNNNGA
TCGGAAGAGCACACGTCTGAACTCCAGTCACNNNNNNNNNNNNNNNNNN
>gi_223021140_gb_FL491912|tro|tro10X|Allele_1
NNNNNNNNNNNNNNNNNNNNNNNNNNNNNNNNNNNNNNNNNNNATTTTNNNNNNNNNNNN
NNNNNNNNNNNNNNNNNNNNNNNNNNNNNNNNNNNNNGGTGCAAGCAGTNCTCCTGGAAA
GTCTGCCAGCTTACACAACAAAGATCCTTTACCAGTATTTCTCCAANAAAGAGTTCAGAC
AATACTAAAGCAGATGACTGGCTTTGATATGGCCAAAGTGTTTTCATTTAATTTNACATN
AAAAGGAAAGAAGCCTACATTTNCATTAGTAACAGACGAACAACTTGAANAGNTGNATTT
GAAAGCCATAAGAAAGGCAGTATACAAACTACAGATGCCACNAGTAATGAAGGCANATGA
ACCNGTGGAACAAGNGTACGGTCAAGATNCAGAGATAGCNANTNTTTTANACTTCAAATN
TGTNTTCANAGACATNAGTATAGGACTNAAAGATNGNGNNAGNCATGTGACNGTAAGGGA
CACNGATGGNAGTNTNAGACCTGCAACATCAGANGAGAAACAGAGAGCATGTCAGATGTA
CAGTACNAATGAAGTTCGCAAAGTTATAATGCCAAAAATGTTTGAACCAGATNATCTTGA
GNNTATATNNNNNN
>gi_223021140_gb_FL491912|tro|tro10X|Allele_2
NNNNNNNNNNNNNNNNNNNNNNNNNNNNNNNNNNNNNNNNNNNATTTTNNNNNNNNNNNN
NNNNNNNNNNNNNNNNNNNNNNNNNNNNNNNNNNNNNGGTGCAAGCAGTNCTCCTGGAAA
GTCTGCCAGCTTACACAACAAAGATCCTTTACCAGTATTTCTCCAANAAAGAGTTCAGAC
AATACTGAAGCAGATGACTGGCTTTGATATGGCCAAAGTGTTTTCATTTAATTTNACATN
AAAAGGAAAGAAGCCTACATTTNCATTAGTAACAGACGAACAACTTGAANAGNTGNATTT
GAAAGCCATAAGAAAGGCAGTATACAAACTACAGATGCCACNAGTAATGAAGGCTNATGA
ACCNGTGGAACAAGNGTATGGTCAAGATNCAGAGATAGCNANTNTTTTANACTTCAAATN
TGTNTTCANTGACATNAGTATAGGACTNAAAGATNGNGNNAGNCATGTGACNGTGAGGGA
CACNGATGGNAGTNTNAGACCTGCAACATCAGANGAGAAACAGAGAGCATGTCAGATGTA
CAGTACNAATGAAGTTCGCAAAGTTATAATGCCAAAAATGTTTGAACCAGATNATCTTGA
GNNTATATNNNNNN
>gi_223021203_gb_FL496692|tro|tro10X|Allele_1
NNNNNNNNNNNNNNNNNNNNNNNNNNNNNNNNNNNNNNNNNNNNNNNNNNNNNNNNNNNN
NNNNNNNNNNNNNNNNNNNNNNNNNNNNNNNNNNNNNNNNNNNNNNNNNNNNNNNNNNNN
NNNNNNNNNNNNNNNNNNNNNNNNNNNNNNNNNNNNNNNNNNNNNNNNNNNNNNNNNNNN
NNNNNNNNNNNNNNNNNNNNNNNNNNNNNNNNNNNNNNNNNNNNNNNNNNNNNNNNNNNN
NNNNNNNNNNNNNNNNNNNNNNNNNNNNAGGAAGAGCTGGTATGGTATGGCCAGGTCTGA
CATCAGAAACAAANAGAGGAGATGAAATNGTAAAAAGAAGTCAACATGGACCTAAACAGG
AATACTTTGACAACATAATAAAACANAGAGGNGCTAAACAGACATTCCGCTCTGTCAAAC
TANTGCCTCTACAGCGAGGATGGACNGGAACAACAAGGGCNGGAACCAGGTCATANCCAC
CTGATCCTGTTGGTGATTNNNNNNNNNNNNNNNNNNNNNNNNNNNNNNNNNNNNNNNNNN
NNNNNNNNNNNNNNNNNNNNNNNNNNNNNNNNNNNNNNNGGTTTTCNGCCATGGTTGTTG
TGNNNNNNNNNNNNNNNNNNNNAGGTNNNNNNNNNNNNNNNNNNNNNNNNNNNNNNNNNN
NNNNNNNNNNNNNNNNNNNNNNNNNNNNNN
>gi_223021203_gb_FL496692|tro|tro10X|Allele_2
NNNNNNNNNNNNNNNNNNNNNNNNNNNNNNNNNNNNNNNNNNNNNNNNNNNNNNNNNNNN
NNNNNNNNNNNNNNNNNNNNNNNNNNNNNNNNNNNNNNNNNNNNNNNNNNNNNNNNNNNN
NNNNNNNNNNNNNNNNNNNNNNNNNNNNNNNNNNNNNNNNNNNNNNNNNNNNNNNNNNNN
NNNNNNNNNNNNNNNNNNNNNNNNNNNNNNNNNNNNNNNNNNNNNNNNNNNNNNNNNNNN
NNNNNNNNNNNNNNNNNNNNNNNNNNNNAGGAAGAGCTGGTATGGTATGGCCAGGTCTGA
CATCAGAAACAAANAGAGGAGATGAAATNGTGAAAAGAAGTCAACATGGACCTAAACAGG
AATACTTTGACAACATAATCAAACANAGAGGNGCTAAACAGACATTCCGTTCTGTCAAAC
TANTGCCTCTACAGCGAGGATGGACNGGAACAACAAGGGCNGGAACCAGGTCATANCCAC
CTGATCCTGTTGGTGATTNNNNNNNNNNNNNNNNNNNNNNNNNNNNNNNNNNNNNNNNNN
NNNNNNNNNNNNNNNNNNNNNNNNNNNNNNNNNNNNNNNGGTTTTCNGCCATGGTTGTTG
TTNNNNNNNNNNNNNNNNNNNNAGGTNNNNNNNNNNNNNNNNNNNNNNNNNNNNNNNNNN
NNNNNNNNNNNNNNNNNNNNNNNNNNNNNN
>gi_223021232_gb_FL494827|tro|tro10X|Allele_1
NNNNNNNNNNNNNNNNNNNNNNNNNNNNNNNNNNNNNNNNNNNNNNNNNNNNNNNNNNNN
NNNNNNNNNNNNNNNNNNNNNNNNNNNNNNNNNNNNNNNNNNNNNNNNNNNNNNNNNNNN
NNNNNNNNNNNNNNNNNNNNNNNNNNNNNNNNNNNNNNNNNNNNNNNNNNNNNNNNNNNN
NNNNNNNNNNNNNNNNNNNNNNNNNNNNNNNNNNNNNNNNNNNNNNNNNNNNNNNNNNNN
NNNNNNNNNNNNNNNNNNNNNNNNNNNNNNNNNNNNNNNNNNNNNNNNNNNNNNNNNNNN
NNNNNNNNNNNNNNNNNNNNNNNNNNNNNNNNNNNNNNNNNNNNNNNNNNNNNNNNNNNN
NNNNNNNNNNNNNNNNNNNNNNNNNNNNNNNNNNNNNNNNNNNNNNNNNNNNNNNNNNNN
NNNNNNNNNNNNNNNNNNNNNNNNNNNNNNNNNNNNNNNNNNNNNNNNNNNNNNNNNNNN
NNNNNNNNNNNNNNNNNNNNNNNNNNNNNNNNNNNNNNNNNNNNNNNNNNNNNNNNNNNN
NNNNNNNNNNNNNNNNNNNNNNNNNNNNNNNNNNNNNNNNNNNNNNNNNNNNNNNNNNNN
NNNNNNNNNNNNNNNNNNNNNNNNNNNNNNNNNNNNNNNNNNNNNNNNNNNNNNNNNNNN
NNNNNNNNNNNNNNNNNNNNNNNNNNNNNNNNNNNNNNNNNNNNNNNNNNNNNNNNNNNN
NNNNNNNNNNNNNNNNNNNNNNNNN
>gi_223021232_gb_FL494827|tro|tro10X|Allele_2
NNNNNNNNNNNNNNNNNNNNNNNNNNNNNNNNNNNNNNNNNNNNNNNNNNNNNNNNNNNN
NNNNNNNNNNNNNNNNNNNNNNNNNNNNNNNNNNNNNNNNNNNNNNNNNNNNNNNNNNNN
NNNNNNNNNNNNNNNNNNNNNNNNNNNNNNNNNNNNNNNNNNNNNNNNNNNNNNNNNNNN
NNNNNNNNNNNNNNNNNNNNNNNNNNNNNNNNNNNNNNNNNNNNNNNNNNNNNNNNNNNN
NNNNNNNNNNNNNNNNNNNNNNNNNNNNNNNNNNNNNNNNNNNNNNNNNNNNNNNNNNNN
NNNNNNNNNNNNNNNNNNNNNNNNNNNNNNNNNNNNNNNNNNNNNNNNNNNNNNNNNNNN
NNNNNNNNNNNNNNNNNNNNNNNNNNNNNNNNNNNNNNNNNNNNNNNNNNNNNNNNNNNN
NNNNNNNNNNNNNNNNNNNNNNNNNNNNNNNNNNNNNNNNNNNNNNNNNNNNNNNNNNNN
NNNNNNNNNNNNNNNNNNNNNNNNNNNNNNNNNNNNNNNNNNNNNNNNNNNNNNNNNNNN
NNNNNNNNNNNNNNNNNNNNNNNNNNNNNNNNNNNNNNNNNNNNNNNNNNNNNNNNNNNN
NNNNNNNNNNNNNNNNNNNNNNNNNNNNNNNNNNNNNNNNNNNNNNNNNNNNNNNNNNNN
NNNNNNNNNNNNNNNNNNNNNNNNNNNNNNNNNNNNNNNNNNNNNNNNNNNNNNNNNNNN
NNNNNNNNNNNNNNNNNNNNNNNNN
>gi_223021362_gb_Contig75820|tro|tro10X|Allele_1
NNNNNNNNNNNNNNNNNNNNNNNNNNNNNNNNNNNNNNNNNNNNNNNNNNNNNNNNNNNN
NNNNNNNNNNNNNNNNNNNNNNNNNNNNNNNNNNNNNNNNNNNNNNNNNNNNNNNNNNNN
NNNNNNNNNNNNNNNNNNNNNNNNNNNNNNNNNNNNNNNNNNNNNNNNNNNNNNNNNNNN
NNNNNNNNNNNNNNNNNNNNNNNNNNNNNNNNNNNNNNNNNNNNNNNNNNNNNNNNNNNN
NNNNNNNNNNNNNNNNNNNNNNNNNNNNNNNNNNNNNNNNNNNNNNNNNNNNNNNNNNNN
NNNNNNNNNNNNNNNNNNNNNNNNNNNNNNNNNNNCTATAAGAGCATCACANANTCNGTC
TANTTCATCTTTNTCTTNTGATTCNGTTGGTTCAATCATCAATGTTCCTACTACAGGCCA
TGATGTTGTTGGAGAATGGAATCCNNNNNNNNNNNNNNNNNNNNNNNNNNNNNNNNNNNN
NNNNNNNNNNNNNNNNNNNNNNNNNNNNNNNNNAAGTATAAATTCNNGANNAACNANACC
TTCTTCATTTTTGTANAGTGTTTTATAATAGCCATCAAGCCTTCTNCTCATATAATTAGC
ATTAAGTATAGCNGCTTCTGATGCCTGACGTANTCCCTCAGCNCCCATCATTCTGATGTA
GGCCCAAGAGATTGGTAAAATAGCACTAGAACCAAAAGGTGCTGCNGACACTACACCAAA
TGACTTGGCTTCTGGACCTGTNGTGCCATANGGAGGAATAACTGGATGTGTTGGTAAGTA
GGGTGCCAAATGTTTTCGNNNNNNNNNNNNNNNNNNNNNNNNNNNNNNNNNNNNNNNNNN
NNNNNNNNNNGTTTTATNTANATTAAGATGAGATACGTCAGATCCATAGTCAGCAGGTCT
NCATATACCNACCTNNNNNNNNNNNNNNNNNNNNNNNNNNNNNNNNNNNNNNNNNNNNNN
NNNNNNNNNNNNNNNNNNNNNNNNNNNNNNNNNNNNNNNNNNNNNNNNNNNNNNNNNNNN
NNNNNNNNNNNNNNNNNNNNNNNNNNNNNNNNNNNNNNNTACCATNACTNTAAGATGCTT
CATATCAATAGCACCATTTCTGTCTACATTTATGGGCTGAATCTTCATACCTGCCATCTG
GGCACTGGCTGGATTGGTACCATGAGCAGACGTAGGAATCAAACNNNNNNNNNNNNNNNN
NNNNNNNNNNNNNNNNNNNNNNNNNNNNNNNNNNNNNNNNNNNNNNNNNNNNNNNNNNNN
NNNNCTGTNNNNNNNNNNNNNNNNNNNNNNNNNNNNNNTTATTTCACAAAGATCTTGTTC
TAATTCNTTAAACATTTCAGCATATCCCTCTGTTTGTTCGAGTGGCACAAATGGATGTAT
ATTGGCAAACTCTGGCCACGAACATGGCNNNNNNNNNNNNNNNNNNNNNNNNNNNNNNNN
NNNNNNNNNNNNNNNNNNNNNNNNNNNNNNNNNNNNNNNNNNNNNNNNNNNNNNNNNNNN
NNNNNNNNNNNNNNNNNNNNNNNNNNNNNNNNNNNNNNNNNNNNNNNNNNNNNNNNNN
>gi_223021362_gb_Contig75820|tro|tro10X|Allele_2
NNNNNNNNNNNNNNNNNNNNNNNNNNNNNNNNNNNNNNNNNNNNNNNNNNNNNNNNNNNN
NNNNNNNNNNNNNNNNNNNNNNNNNNNNNNNNNNNNNNNNNNNNNNNNNNNNNNNNNNNN
NNNNNNNNNNNNNNNNNNNNNNNNNNNNNNNNNNNNNNNNNNNNNNNNNNNNNNNNNNNN
NNNNNNNNNNNNNNNNNNNNNNNNNNNNNNNNNNNNNNNNNNNNNNNNNNNNNNNNNNNN
NNNNNNNNNNNNNNNNNNNNNNNNNNNNNNNNNNNNNNNNNNNNNNNNNNNNNNNNNNNN
NNNNNNNNNNNNNNNNNNNNNNNNNNNNNNNNNNNCTATAAGAGCATCACANANTCNGTC
TANTTCATCTTTNTCTTNTGATTCNGTTGGTTCAATCATCAATGTTCCTACTACAGGCCA
TGATGTTGTTGGAGAATGGAATCCNNNNNNNNNNNNNNNNNNNNNNNNNNNNNNNNNNNN
NNNNNNNNNNNNNNNNNNNNNNNNNNNNNNNNNAAGTATAAATTCNNGANNAACNANACC
TTCTTCATTTTTGTANAGTGTTTTATAATAGCCATCAAGCCTTCTNCTCATATAATTAGC
ATTAAGTATAGCNGCTTCTGATGCCTGACGTANTCCCTCAGCNCCCATCATTCTGATGTA
GGCCCAAGAGATTGGTAAAATAGCACTAGAACCAAAAGGTGCTGCNGACACTACACCAAA
TGACTTGGCTTCTGGACCTGTNGTGCCATANGGAGGAATAACTGGATGTGTTGGTAAGTA
GGGTGCCAAATGTTTTCGNNNNNNNNNNNNNNNNNNNNNNNNNNNNNNNNNNNNNNNNNN
NNNNNNNNNNGTTTTATNTANATTAAGATGAGATACGTCAGATCCATAGTCAGCAGGTCT
NCATATACCNACCTNNNNNNNNNNNNNNNNNNNNNNNNNNNNNNNNNNNNNNNNNNNNNN
NNNNNNNNNNNNNNNNNNNNNNNNNNNNNNNNNNNNNNNNNNNNNNNNNNNNNNNNNNNN
NNNNNNNNNNNNNNNNNNNNNNNNNNNNNNNNNNNNNNNTACCATNACTNTAAGATGCTT
CATATCAATAGCACCATTTCTGTCTACATTTATGGGCTGAATCTTCATACCTGCCATCTG
GGCACTGGCTGGATTGGTACCATGAGCAGACGTAGGAATCAAACNNNNNNNNNNNNNNNN
NNNNNNNNNNNNNNNNNNNNNNNNNNNNNNNNNNNNNNNNNNNNNNNNNNNNNNNNNNNN
NNNNCTGTNNNNNNNNNNNNNNNNNNNNNNNNNNNNNNTTATTTCACAAAGATCTTGTTC
TAATTCNTTAAACATTTCAGCATATCCCTCTGTTTGTTCGAGTGGCACAAATGGATGTAT
ATTGGCAAACTCTGGCCACGAACATGGCNNNNNNNNNNNNNNNNNNNNNNNNNNNNNNNN
NNNNNNNNNNNNNNNNNNNNNNNNNNNNNNNNNNNNNNNNNNNNNNNNNNNNNNNNNNNN
NNNNNNNNNNNNNNNNNNNNNNNNNNNNNNNNNNNNNNNNNNNNNNNNNNNNNNNNNN
>gi_223021440_gb_Contig2656|tro|tro10X|Allele_1
NNNNNNNNNNNNNNNNNNNNNNNNNNNNNNNNNNNNNNNNNNNNNNNNNNNNNNNNNNNN
NNNNNNNNGAGGTAATTCCATCTGTNAATGAAATGGAGGCTTTTAAAGATGTTGATGTAG
CNATGTTAGTNNNNNNNNNNNNNAGNAGAGAAGGAATGGAAAGANNNNNNNNNNNNNCTN
NNNNNNTTAAGATATTTAAATCCATGGGANTCGCAATTGATACACAGGNNNNNNNNNNNN
NNNAGGTNGTAGTNGTTGGAAANCCAGCCAATACCAACGCATATATTTGNAAGAAATATG
CNCCATCCATAAATCCAGCAAANTTTACNGCATTGACAAGNCTTGATCAAAACAGGGCAC
AAGCANAGNNNNNNNNCAAACTAGGTGTAAGTAACAGTTCTGTAAAGAATTGTGTNATTT
GGGGAAATCACTCATCTACTCNNNATCCAGATGTNAANCAAGCTGTNGTAGACTTAAACG
GAAAATCCATGCCAGTACGTGAAGCTGTNAAAGATGACAATTGGCTNAACAATGATTTNA
TCNAGACTGTCCAGCAAAGAGGNGCAGCTGTAATCAAAGCTAGNAAATTATCTAGTGCCA
TGTCAGCAGCCAAAGCTATTGTAGATCANGTTAGAGACTGGTGGAATGGAGTACCANANG
GTACATATGTTTCNATGGCAGTCCCTTCAGATGGATCATATAATATNGAAGAGGGTCTAA
TCTACAGCTTTCCTGTTNNTACAAAACCAGANTCATACNTANNAGATTGTNAAAGGATTG
ANCATTAATGANTTCTCCAGAGAAAAGATGGANGNTACAGAGAAAGAGCTATCNGNANGA
NAAAAATATGGCCCTCAGCGTNTGTGAATCTTGACCAGCTTCTAAATTNTAGTTGTCTCC
CTTAGAACAATCNTGTTTTCTGTGNCTNCTNGTATCGTAATCATGTATTNTTTTNNNNNN
NNNNNNNNNNNNNNNNNNNNNNNNNNNNNNNNNNNNNNNNNNNNNNNNNNNNNNN
>gi_223021440_gb_Contig2656|tro|tro10X|Allele_2
NNNNNNNNNNNNNNNNNNNNNNNNNNNNNNNNNNNNNNNNNNNNNNNNNNNNNNNNNNNN
NNNNNNNNGAGGTAATTCCATCTGTNAATGAAATGGAGGCTTTTAAAGATGTTGATGTAG
CNATGTTAGTNNNNNNNNNNNNNAGNAGAGAAGGAATGGAAAGANNNNNNNNNNNNNCTN
NNNNNNTTAAGATATTTAAATCCATGGGANTTGCAATTGATTCACAGGNNNNNNNNNNNN
NNNAGGTNGTAGTNGTTGGAAANCCAGCCAATACCAATGCATATATTTGNAAGAAATATG
CNCCATCCATAAATCCAGCAAANTTTACNGCATTGACAAGNCTTGATCAAAACAGGGCAC
AAGCANAGNNNNNNNNCAAACTAGGTGTAAGTAACAGTTCTGTAAAGAATTGTGTNATTT
GGGGAAATCACTCATCTACTCNNNATCCAGATGTNAANCAAGCTGTNGTAGACTTAAATG
GAAAATCCATGCCAGTACGTGAAGCTGTNAAAGATGACAATTGGCTNAACAATGATTTNA
TTNAGACTGTCCAGCAAAGAGGNGCAGCTGTTATTAAGGCTAGNAAATTATCTAGTGCCA
TGTCAGCAGCCAAAGCTATTGTAGATCANGTTAGAGACTGGTGGAATGGAGTACCANANG
GTACATATGTTTCNATGGCAGTCCCTTCAGATGGATCATATAATATNGAAGAGGGTTTAA
TCTACAGCTTTCCTGTTNNTACAAAACCAGANTCATACNTANNAGATTGTNAAAGGATTG
ANCATTAATGANTTCTCCAGAGAGAAGATGGANGNTACAGAGAAAGAGCTATCNGNANGA
NAAAAATATGGCCCTGAGCGTNTGTGAATCTTGACCAGCTTCTAAATTNTAGTTGTCTCC
CTTAGACCAATCNTGTTTTCTGTGNCTNCTNGTATCGTAATCATGTATTNTTTTNNNNNN
NNNNNNNNNNNNNNNNNNNNNNNNNNNNNNNNNNNNNNNNNNNNNNNNNNNNNNN
>gi_223021529_gb_Contig75022|tro|tro10X|Allele_1
NNNNNNNNNNNNNNNNNNNNNNNNNNNNNNNNNNNNNNNNNNNNNNNNNNNNNNNNNNNN
NNNNNNNNNNNNNNNNNNNNNNNNNNNNNNNNNNNNNNNNNNNNNNNTTTTTCAATNNNN
NNNNNNNNNNNNNNNNNNNNNNNNNNNNNNNNNNNNNNNNNNTCTNNNNNNNNNNNNNNN
NNNNNNNNNNNNNCNNNNNNNCAAAAATGTCTTCTTCAANTGATTTTAATGATGGCTCAA
ATGTTACTCTTTGTAATTCNTCTTTATTNNTATCCNNNNNNNNNNCTNTGNAACTACTGA
TTTGAGTAAAGTCATCATAATAATCNTCTGCAGCAGCTGGAAGAGGTAAAATACGACCAG
ATCTGACAGATNCCCGNACTTTNTTACCATCCTCTGTGTACTTCCATTCTATATCTGTTG
GTTCANTNTNNNNNNNNNNNNNNNNNNNNNNNNNNNNNNNNNNNNNNNNNNNNNNNNNNN
NNNNNNNNNNNNNNNNNNNNNNNNNNNNNNNNNNNNNNNNNNNNNNNNNNNNNNNNNNNN
NNNNNNNNNNNNNNNNNNNNNNNNNNNNNNNNNNNNNNNNNNNNNNNNNNNNNNNNNNNN
NNNNNNNNNNNNNNNNNNNNNNTACCCTATCTNNCCTGAANANTTNNCAGTCNTTNATAG
GTTCCACNAAGTCATTTTCCTTTGATGTTTTATTTATCATTTGTCCTTGAGCTGATAAAG
GATGAAACTGACTGTATTTCCAATTNCTTTTTCCTTTCCGGACCCATCCATGAATGGGNN
CTTTATAANNNNNNNNNGAGCNNNNNNNNNNNNNNNNNNNNNNNNNNNNNNNNNNNNNNN
NNNNNNNNNNNNNNNNNNNNNNNNNNNNNNNNNNNNNNNNNNNNNNNNNN
>gi_223021529_gb_Contig75022|tro|tro10X|Allele_2
NNNNNNNNNNNNNNNNNNNNNNNNNNNNNNNNNNNNNNNNNNNNNNNNNNNNNNNNNNNN
NNNNNNNNNNNNNNNNNNNNNNNNNNNNNNNNNNNNNNNNNNNNNNNTTTTTCAATNNNN
NNNNNNNNNNNNNNNNNNNNNNNNNNNNNNNNNNNNNNNNNNTCTNNNNNNNNNNNNNNN
NNNNNNNNNNNNNCNNNNNNNCAAAAATGTCTTGTTCAANTGATTTTAATGATGGCTCAA
ATGTTACTCTTTGTAATTCNTCTTTATTNNTATCCNNNNNNNNNNCTNTGNAACTACTGA
TTTGAGTAAAGTCATCATAATAATCNTCTGCAGCAGCTGGAAGAGGTAAAATACGACCAG
ATCTGACAGATNCCCGNACTTTNTTACCATCCTCTGTGTACTTCCATTCTATATCTGTTG
GTTCANTNTNNNNNNNNNNNNNNNNNNNNNNNNNNNNNNNNNNNNNNNNNNNNNNNNNNN
NNNNNNNNNNNNNNNNNNNNNNNNNNNNNNNNNNNNNNNNNNNNNNNNNNNNNNNNNNNN
NNNNNNNNNNNNNNNNNNNNNNNNNNNNNNNNNNNNNNNNNNNNNNNNNNNNNNNNNNNN
NNNNNNNNNNNNNNNNNNNNNNTACCCTATCTNNTCTGAANANTTNNCAGTCNTTNATAG
GTTCCACNAAGTCATTTTCCTTTGATGTTTTATTTATCATTTGTCCTTGAGCTGATAAAG
GATGAAACTGACTGTATTTCCAATTNCTTTTTCCTTTCCGGACCCATCCATGAATGGGNN
CTTTATAANNNNNNNNNGAGCNNNNNNNNNNNNNNNNNNNNNNNNNNNNNNNNNNNNNNN
NNNNNNNNNNNNNNNNNNNNNNNNNNNNNNNNNNNNNNNNNNNNNNNNNN
>gi_223021559_gb_Contig69729|tro|tro10X|Allele_1
NNNNNNNNNNNNNNNNNNNNNNNNNNGTTACAGTGTATATAGAAGTCTGAAAACAAGGTT
TGNTATAAGTTCAGCCTATAATGCTGCTGTNACCAAAGCCTTAGACAGAAAATTTTCTTT
GGTTCTACCTCAAGAAACAACNCCNTTTAGGACAATACCNGATCANATACAGAANCCACC
ATACGCTGTAACTGGACATTTNGCTCCAAAAAAAATTGGAGNNGANGNTGAAGTCNAGNN
NNNNNNNNNNNNNNNNNNNNNNNNNNNNNNNNNNNNNNNNNNNNNNNNNNNNNNNNNNNN
NNNNNNNNNNNNNNNNNAGATTGGAATAACAACAGATGAAATAGATGCAANAGTACATCA
GCTNTGTATAGAAAANGATGTCTACCCATCGCCATTAAATTACAAACATTTNCCCAAATC
TGTGTGTACCTCTATCAACAATGTNGCTTGTCATGGNATACCTGACCTTCGACCNCTNAC
AGATGGAGATATCATCAATGTTGATATAACNGTNNNTTGTNATGGTTTTCATGGTGATTT
ATCAGAAACNTATTTGATTGGTAATGTAGATGAGAAAGGGAGAAAACTTGTTCATGCTAC
AAAACTGGCNAGAGATGCAGCAATATCTGTGTGCAAACCTGGAGTTGAATACTGTCANAT
TGGTAAAANAATTAGNNNNNNNNNNNNNNNNNNNNNNNNNNNNNNNNNNNNNNNNNNNNN
NNNNNNNNNNNTAGGAGNNNNNNTTCATNNNNNNNNNNNNNNNNNNNNNNNNNNNNNNNN
NNNNNNNNNNNNNNNNNNNNNNNNNNNNNNNNNNNNNNNAGAGCCTATTTTATCAGAAGG
TAANGATGAGGNAGAGATATTATCTGATGGTTGGACAGCTGTGATGTGTGACGGGAGTAG
GACAGCTCAGTTTGAACATACAGTATTAGTAACNAAAGATNGAGTAGAAATACTTACAGA
GTAGACAATNNNNNNNNN
>gi_223021559_gb_Contig69729|tro|tro10X|Allele_2
NNNNNNNNNNNNNNNNNNNNNNNNNNGTTACAGTGTATATAGAAGTCTGAAAACAAGGTT
TGNTATAAGTTCTGCCTATAATGCTGCTGTNACCAAAGCCTTAGACAGAAAATTTTCTTT
GGTTTTACCTCAAGAAACAACNCCNTTTAGGACAATACCNGATCANATACAGAANCCGCC
ATATGCTGTAACTGGACATTTNGCTCCAAAACAAATTGGAGNNGANGNTGAAGTCNAGNN
NNNNNNNNNNNNNNNNNNNNNNNNNNNNNNNNNNNNNNNNNNNNNNNNNNNNNNNNNNNN
NNNNNNNNNNNNNNNNNAGATTGGAATAACAACAGATGAAATAGATGCAANAGTACATCA
GCTNTGTATAGAAAANGATGTCTACCCATCGCCATTAAATTACAAACATTTNCCCAAATC
TGTGTGTACCTCTATCAACAATGTNGCTTGTCATGGNATACCTGACCTTCGACCNCTNAC
AGATGGAGATATCATCAATGTTGATATAACNGTNNNTTGTNATGGTTTTCATGGTGATTT
ATCAGAAACNTATTTGATTGGTAATGTAGATGAGAAAGGGAGAAAACTTGTTCATGCTAC
AAAACTGGCNAGAGATGCAGCAATATCTGTGTGCAAACCTGGAGTTGAATACTGTCANAT
TGGTAAAANAATTAGNNNNNNNNNNNNNNNNNNNNNNNNNNNNNNNNNNNNNNNNNNNNN
NNNNNNNNNNNTAGGAGNNNNNNTTCATNNNNNNNNNNNNNNNNNNNNNNNNNNNNNNNN
NNNNNNNNNNNNNNNNNNNNNNNNNNNNNNNNNNNNNNNAGAGCCTATTTTATCAGAGGG
TAANGATGAGGNAGAGATATTATCTGATGGTTGGACAGCTGTGATGTGTGACGGGAGTAG
GACGGCTCAGTTTGAACATACAGTATTAGTAACNAAAGATNGAGTAGAAATACTTACAGA
GTAGACAATNNNNNNNNN
>gi_223021560_gb_FL494513|tro|tro10X|Allele_1
NNNNNNNNNNNNNNNNNNNNNNNNNNNNNNNNNNNNNNNNNNNNNNNNNNNNNNNNNNNN
NNNNNNNNNNNNNNNNNNNNNNNNNNNNCANATTTTGGNTTAGCTCTAGATACACCTCCA
ACAAATGAAAAACTAGACAATNNNAACACCCAGCAAAGGTCNATTTTGGATCAAATNTTT
TCTCCAATAGATTATGCAGTACCTAAATTTAGACGATCTCGAGAACGTAGAATGACNNGA
CAGTTTGGTAAACATCAAATGGAAAGATATATTGATNTCAAGAAAAGTTTNATTATGTGT
CTTGAATGTGGGNATTGGCATGAAAAGANAACAATTTGNGGTANTTGTNANGAAAGAGTT
AGAGAAGAAACNAAAGAGATGAAAAAAGAATTNGNNGAGGCCATGGAGTATACACCTGAT
CAGAAAGAAGTCACCTTTGTTTANGATGGTGAAGATAAACCACCTACATTNGAAGGAAAA
CATATTGTGGANNTGAAAAANCCTAGACCNAAGTGGTTTGCAGATGCTCTGTTGACANNN
NNNNNNNNNNNNNNNNNNNNNNNNNNNNNNNNNNNNNN
>gi_223021560_gb_FL494513|tro|tro10X|Allele_2
NNNNNNNNNNNNNNNNNNNNNNNNNNNNNNNNNNNNNNNNNNNNNNNNNNNNNNNNNNNN
NNNNNNNNNNNNNNNNNNNNNNNNNNNNCANATTTTGGNTTAGCTCTAGATGCACCTTCA
ACAAATGAAAGACTTGACAATNNNAACACTCAGCAAAGGTCNATTTTGGATCAAATNTTT
TCTCCAATAGATTATGCAGTACCTAAATTTAGACGATCTCGAGAGCGTAGAATGACNNGA
CAGTTTGGTAAACATCAAATGGAAAGATATATTGATNTCAAGAAAAGTTTNATTATGTGT
CTTGAATGTGGTNATTGGCATGAAAAGANAACAATTTGNGGTANTTGTNANGAAAGAGTT
AGAGAAGAAACNAAAGAGATGAAAAAAGAATTNGNNGAGGCCTTGGAGTATACACCTGAT
CAGAAAGAAGTCATGTTTGTTTANGATGGTGAAGATAAACCACCTACATTNGAAGGAAAA
CATATTGTGGANNTGAAAAANCCTAGACCNAAGTGGTTTGCAGATGCTCTGTTGACANNN
NNNNNNNNNNNNNNNNNNNNNNNNNNNNNNNNNNNNNN
>gi_223021796_gb_FL489225|tro|tro10X|Allele_1
NNNNNNNNNNNNNNNNNNNNNNNNNNNNNNNNNNNNNNNNNNNNNNNNNNNNNCAGACTN
TGTTTAAGACCTCANATTTTTAAAGAGCTTTCACCAAACAGCATNAGCAAAAATGTNACA
GCAAAAACAATTGTCCTGTCNCCAGCNATGTCACATTACTTCCAAGCAAGGCGAGGTCCN
TTTANNCCAGAGGAAAAACAAGGAAAGCATATGATGATGGCTTCAACTCANTGGAAANTA
GANAGNATNATAGCAGTATCTATGCTAGGAATTATGCCTGCATCAATATATTTCCAAGGA
CCATTCTGGGATTTNATGATAGCTTCAACTGTTATGTTACATGGTTACNGGNNNNNNNNN
NNNNNNNNNNNNNNNNNNNNNNNNNNGTNNNNNNNNNNNNTCCATTGGTTCTGGTATGCT
CTTGCCATGGCTGGTATTGCTGGACTTTTANNNNNTAATTATAATGATGTTGGTGTTANN
NNNNNNNNNNNNNNNGTCTGGNNNNNNNNNNNNNNNNNNNNNNNNNNNNNNNNNNNNNNN
NNNNNNNNNNNNNNNNNNNNNNNNNNNNNNNNNNNNNNNNNNNNNNNNNNNNNNNNNNNN
NNNNNNNNNNNNNNNNNNNN
>gi_223021796_gb_FL489225|tro|tro10X|Allele_2
NNNNNNNNNNNNNNNNNNNNNNNNNNNNNNNNNNNNNNNNNNNNNNNNNNNNNCAGACTN
TGTTTAAGACCTCANATTTTTAAAGAGCTTTCACCAAACAGCATNAGCAAAAATGTNACA
GCAAAAACAATTGTCCTGTCNCCAGCNATGTCACATTACTTCCAAGCAAGGCGAGGTCCN
TTTANNCCAGAGGAAAAACAAGGAAAGCATATGATGATGGCTTCAACTCANTGGAAANTA
GANAGNATNATAGCAGTATCTATGCTAGGAATTATGCCTGCATCAATATATTTCCAAGGA
CCATTTTGGGATTTNATGATAGCTTCAACTGTTATGTTACATGGTTACNGGNNNNNNNNN
NNNNNNNNNNNNNNNNNNNNNNNNNNGTNNNNNNNNNNNNTCCATTGGTTCTGGTATGCT
CTTGCCATGGCTGGTATTGCTGGACTTTTANNNNNTAATTATAATGATGTTGGTGTTANN
NNNNNNNNNNNNNNNGTCTGGNNNNNNNNNNNNNNNNNNNNNNNNNNNNNNNNNNNNNNN
NNNNNNNNNNNNNNNNNNNNNNNNNNNNNNNNNNNNNNNNNNNNNNNNNNNNNNNNNNNN
NNNNNNNNNNNNNNNNNNNN
>gi_223021889_gb_FL491238|tro|tro10X|Allele_1
NNNNNNNNNNAAGNCACTTNAAATGGGTATAATAGGTCAAAGCATATGTCTTTTATGTCA
TGGAATGNAAACACNAACAAANCAGTTATTAAACAAAACTTNACNNACACAAATGTANNC
ATTGTNTAAGGCTAAGCAGGCCATTCCTTGTTTNAATCTNATCCNAAAAAGACTAATGGC
ATCAAAGTTTAAAAAAGATAATGAGACTGTCCATAGNAAAGATGCTGCATGTATAGGTCA
AGGTGACAAGATGTATGAGCCACAGTCNCCATACAGGGAACATTGGCCAAGACATTATGG
ATGGGAAAATAAGTTGTTTGGAGGAGGTNNTTTNCCGAAGTTGGATGAACCATTNAAGTT
TGCATTGAAACAGAAGGATAAGGACTATTGGGACAAGGAACATGCTTTNTTTGGACAGAA
TGATTATATNGNNNNNNNNNNNNNNNNNNNNNNNNNNNNNNNNNNNNNNNNNNNNNNNNN
NNNNNNNNNNNNNNNNNNNNNNNNNNNNNNNNNNNNNNNNNNNNNNNNNNNNNNNNNNNN
NNNNNNNNNNNNNNNNNNNNNNNNNNNNNNNNNNNNNNNNNNNNNNNNNNNNNNNNNNNN
NNNNNNNNNNNNNNNNNNNNNNNNNNNNNNNNNNNNNNNNNNNNNN
>gi_223021889_gb_FL491238|tro|tro10X|Allele_2
NNNNNNNNNNAAGNCACTTNAAATGGGTATAATAGGTCAAAGCATATGTGTTTTATGTCA
TGGAATGNAAACACNAACAAANCAGTTGTTAAACAAAACTTNACNNGCACAAATGTANNC
ATTGTNTAAGGCTAAGCAGGCCATTCCTTGTTTNAATCTNATTCNAAAAAGATTGATGTC
ATCAAAGTTTAAAAAAGATAATGAGACTGTCCATAGNAAAGATGCTGCATGTATAGGTGA
AGGTGACAAGATGTATGAGCCACAGTCNCCATACAGGGAACATTGGCCTAGACATTATGG
ATGGGAAAATAAGTTGTTTGGAGGAGGTNNTTTNCCGAAGTTGGATGAACCATTNAAGTT
TGCATTGAAACAGAAGGATAAGGACTATTGGGACAAGGAACATGCTTTNTTTGGACAGAA
TGATTATATNGNNNNNNNNNNNNNNNNNNNNNNNNNNNNNNNNNNNNNNNNNNNNNNNNN
NNNNNNNNNNNNNNNNNNNNNNNNNNNNNNNNNNNNNNNNNNNNNNNNNNNNNNNNNNNN
NNNNNNNNNNNNNNNNNNNNNNNNNNNNNNNNNNNNNNNNNNNNNNNNNNNNNNNNNNNN
NNNNNNNNNNNNNNNNNNNNNNNNNNNNNNNNNNNNNNNNNNNNNN
>gi_223022083_gb_FL493249|tro|tro10X|Allele_1
NNNNNNNNNNNNNNNNNNNNNNNNNNNNNNNNNNNNNNNNNNNNNNNNNNNNNNNNNNNN
NNNNNNNNNNNNNNNNNNNNNNNNNNNNNNNNNNNNNNNNNNNNNNNNNNNNNNNNNNNN
NNNNNNNNNNNNNNNNNNNNNNNNCATGCTGTTCNACACAAAGTTTTAGACTTNTTTGTG
GGAAAGCCACTNCACAAATNNNNNNNNNNNNNNNNNNAAGGTCNNNNNNNNNNNNNNNNN
TAAACCAAAGACAGNGCCAGCTGANAAATNTATCAAANANATNNNNNNNNAANCAAGTAC
CNNNNNNTGAAACTAAGAAAGAACTGGATATNNNNNGAGAAAGNNNNNNNNNNNNNNNNN
NNNNNNNNNNNNNNNNNNNNNNNNNNNNNNNNNNNNNNNNNNNNNNNNNNNNNNNNNNNN
NNNNNNNNNNNNNNNTNGGTNNNGTNTTTTNTACTGTTGGAAAAGAATTATTTTCAAGTC
AAAGTCCTGCAGGTGTTTACAGTAAAGCATTNAAAAAGTGCCAAAATAATGATGAGGTAN
NNNNTGTATNNNNNNNNNNNNNNNNNNNNNNNNNNNNNNNNNNNNNNNNNNNNNNNNNNN
NNNNNNNNAGNTCACAAGAATTTATGCAAAATGGTGTTAAACACATGAGGGTCGTCTTTA
AAATAGAAGGNCCTTACAGAAAAGGAACTGTTCATGTAGAAGTNTTTCAGGNNGAGAGTA
AGAANTACCAGTTTAAGCATGTAATATGTGAGTTACAAGGCTACCCAGCAAGAACAATTG
TTAT
>gi_223022083_gb_FL493249|tro|tro10X|Allele_2
NNNNNNNNNNNNNNNNNNNNNNNNNNNNNNNNNNNNNNNNNNNNNNNNNNNNNNNNNNNN
NNNNNNNNNNNNNNNNNNNNNNNNNNNNNNNNNNNNNNNNNNNNNNNNNNNNNNNNNNNN
NNNNNNNNNNNNNNNNNNNNNNNNCATGCTGTTCNACACAAAGTTTTAGACTTNTTTGTG
GGAAAGCCACTNCACAAATNNNNNNNNNNNNNNNNNNAAGGTCNNNNNNNNNNNNNNNNN
TAAACCAAAGACAGNGCCAGCTGANAAATNTATCAAANANATNNNNNNNNAANCAAGTAC
CNNNNNNTGAAACTAAGAAAGAACTGGATATNNNNNGAGAAAGNNNNNNNNNNNNNNNNN
NNNNNNNNNNNNNNNNNNNNNNNNNNNNNNNNNNNNNNNNNNNNNNNNNNNNNNNNNNNN
NNNNNNNNNNNNNNNTNGGTNNNGTNTTTTNTACTGTTGGAAAAGAATTATTTTCAAGTC
AAAGTCCTGCAGGTGTTTACAGTAAAGCATTNAAAAAGTGCCAAAATAATGATGAGGTAN
NNNNTGTATNNNNNNNNNNNNNNNNNNNNNNNNNNNNNNNNNNNNNNNNNNNNNNNNNNN
NNNNNNNNAGNTCACAAGAATTTATGCAAAATGGTGTTAAACACATGAGGGTCGTCTTTA
AAATAGAAGGNCCTTACAGAAAAGGAACTGTTCATGTAGAAGTNTTTCAGGNNGAGAGTA
AGAANTACCAGTTTAAGCATGTAATATGTGAGTTACAAGGCTACCCAGCAAGAACAATTG
TTAT
>gi_223022198_gb_FL493938|tro|tro10X|Allele_1
NNNNNNNNNNNNNNNNNNNNNNNNNNNNNNNNNNNNNNNNNNNNNNNNNNNNNNNNNNNN
NNNNNNNNNNNNNNNNNNNNNNNNNNNNNNAATGGTCAGTTATGACAAGATCCTGGTGGT
TATATGATGCAGAAAACCAGTGTNCTTTTAAATCAGCNCGTAAAATTGTNNACTATCTAC
AGGGAAANCATAAACCTATATACCACCCTCTGAGTNNNNTTGGTGACCATGTTGTCGTAA
TAAATACTAAATTAGTNGCCATGAGAGACGACAGATGGAGAAAGTTTACATACCCTCACC
ATACAGGNTANGNAGGAGGATTCTCCAGGGCATCAGCATGGAGACTACATGACATGGATC
CTACAAAGGTNNNNNNNNNNNNNNNNNATCAAAGAATCAAGGGAAACNTATTAAGACCAA
ACATNATGAGACGNTTGCATTTNNNNNNNNNNNNNNNNNNNNNNNNNNNNNNNNNNNNNN
NNNNNNNNNNNNNNNNNNNNCAGATACAGATAGTACCTAAACAATTAGAAGACTATTCAC
AGTTAGAGANAGATAACTTCCCNNANATATTTNAATGGNCAGAGAAAGAAATGATGCNAA
AAAAGAAACAACCAGANNNNNNNNNNNNNNN
>gi_223022198_gb_FL493938|tro|tro10X|Allele_2
NNNNNNNNNNNNNNNNNNNNNNNNNNNNNNNNNNNNNNNNNNNNNNNNNNNNNNNNNNNN
NNNNNNNNNNNNNNNNNNNNNNNNNNNNNNAATGGTCTGTTATGACAAGATCCTGGTGGT
TATATGATGCAGAAAACCAGTGTNCTTTTAAATCAGCNCGTAAAATTGTNNACTATCTAC
AGGGAAANCATAAACCTATATATCACCCTCTTAGTNNNNTTGGTGACCATGTTGTCGTAA
TTAATACTAAATTAGTNGCCATGAGAGATGACAGATGGAGAAAGTTTACATACTCTCACC
ATACAGGNTANGNAGGTGGATTTTCCAGGGCATCAGCATGGAGATTACATGACATGGATC
CTACAAAGGTNNNNNNNNNNNNNNNNNATCAAAGAATTAAGGGAAACNTATTAAGACCAA
ATATNATGAGACGNTTGCATTTNNNNNNNNNNNNNNNNNNNNNNNNNNNNNNNNNNNNNN
NNNNNNNNNNNNNNNNNNNNCAGATACAGATAGTACCTAAACAATTAGAAGACTATTCCC
AGTTAGAGANAGATAACTTCCCNNANATATTTNAATGGNCAGAGAAAGAAATGATGCNAA
AAAAGAAACAACCAGANNNNNNNNNNNNNNN
>gi_223022294_gb_FL494235|tro|tro10X|Allele_1
NNNNNNNNNNNNNNNNNNNNNNNGATNTTTTAGNNNNNNAAGTTTGTATACGGTCTTCAG
TCATTGATCTGGATGAACATCTTGCATTTAATAACTNCAGCNAAACGAGAACCCTCCCCT
GTTTTACAGAAATTACAGGAATCATGTAAAACATCAGGGACCTGTGAAGTNCACATCCCT
AAGGAGGAACTCAAATCCAGGTTAACTCCCATGCAGTATCATGTGACACAAGAAAAAGGA
ACTGAANGGAAAAATGCTGGTCAGTTTGTGCACAACAAAGCAGAAGGACTGTATACCTGT
GTGGTTTGTGGGAACCAGTTATTTTCGTCGGAAACAAAGTTTAATTCTGGATCAGGATGG
CCTTCATTTTATAATGCTATAGACAATGANAGAATAAAGCTGGTAAAAGACACTTCNCAT
GGTANNNNNNNNNNNNNNNNNNNNNNTGCCAAATGTGGGGCACATTTAGGGCATGTATTT
GATGATGGTCCCCCNCCAACCGGAAACAGATACTGCATGAATTCTGCAGCTCTCAACTTT
ATGAAAAAAGAGGACATAAAACTAAAATCAGAANNNNNNNNNNNNNNNNNNNNNNNNNN
>gi_223022294_gb_FL494235|tro|tro10X|Allele_2
NNNNNNNNNNNNNNNNNNNNNNNGATNTTTTAGNNNNNNAAGTTTGTATACGGTCTTCAG
TCATTGATCTGGATGAACATCTTGCATTTAATAACTNCAGCNAAACGAGAACCCTCCCCT
GTTTTACAGAAATTACAGGAATCATGTAAAACATCAGGGACCTGTGAAGTNCACATCCCT
AAGGAGGAACTCAAATCCAGGTTAACTCCCATGCAGTATCATGTGACACAAGAAAAAGGA
ACTGAANGGAAAAATGCTGGTCAGTTTGTGCACAACAAAGCAGAAGGACTGTATACCTGT
GTGGTTTGTGGGAACCAGTTATTTTCGTCGGAAACAAAGTTTAATTCTGGATCAGGATGG
CCTTCATTTTATAATGCTATAGACAATGANAGAATAAAGCTGGTAAAAGACACTTCNCAT
GGTANNNNNNNNNNNNNNNNNNNNNNTGCCAAATGTGGGGCACATTTAGGGCATGTATTT
GATGATGGTCCCCCNCCAACCGGAAACAGATACTGCATGAATTCTGCAGCTCTCAACTTT
ATGAAAAAAGAGGACATAAAACTAAAATCAGAANNNNNNNNNNNNNNNNNNNNNNNNNN
>gi_223022345_gb_Contig28958|tro|tro10X|Allele_1
NNNNNNNNNNNNNNNNNNNNNNNNNNNNTAATATTCTTGATGTTCTTCTGCTAATGGTTT
AAGAACACATTGATCTTNNNNNNTGATGACCCATNNNNNNTCAAGTCCATAAAATATTTG
TCTTGGATCTTTNCTACGTAATAATAACTCTTTTTNAGACTCATCAGAAATTTCAGGTAA
NTCATATCCATATTTTTGAGCAAGTTCAATTCTTGCCTGAACAATNTCCTCTGGATCNGC
TAAGTAGCCCCTATTNTTGGCATTNGAGTAGTATTCAAATGCATCNTGTGGAGGTAATTT
ACATTTTGGTATTGGNGTACTAGTNTTAAGAAACTTGANAACATTTGACATGGCTTTNAC
ACATTCAGGATCATAGTATCTAGNAGTTATGACACCCCCATTTCTTTCCACTGCTGCTAT
GACCTCCTCACTTGCATACTGAACTTCTATATTAATCTGTGCTTGAAATGNATNNNNNNN
NNNNNNNNNNNNNNNNNNNNNNNNNNNNNNNNNNNNNNNNNNNNNNNNNNNNNNNNNNNN
NNNNNNNNNNNNNNNNNNNNNNNNNNNNNNNNNNNNNNNNNNNNNNNNNNNNNNNNNNNN
NNNNNNNNNNNNNNNNNNNNNNNNNNNNNNNNNNNNNNNNNNNAANNCATGNTCTTTGTA
ATANGNTTCACATGGTATTCTTATATGNAATGGAATTTGTCCNCCTTCATATCCCAATGG
TGGNAATGTCATCCTNTGTCCCATACCCTTGTGTCCTCGNCCATGTGTCTTTCCCTTTCC
AGCATTTCTTCTTTTNTTGAANTTCTNNNNNNNNNNNNNNNNNNNNNNNNNNNNNNNNNN
NNNNNNNNNNNNNNNNNNNNNNNNNNNNNNNNNNNNNNNNNNNNNNNNNNNNNNNNNNNN
NNNNNNNNNNNNNNNNNNNNNN
>gi_223022345_gb_Contig28958|tro|tro10X|Allele_2
NNNNNNNNNNNNNNNNNNNNNNNNNNNNTAATATTTTTGATGTTCTTCTGCTAATGGTTT
AAGAACACATTGATCTTNNNNNNTGATGACCCATNNNNNNTCAAGTCCATAAAATATTTG
TCTTGGATCTTTNCTTCGTAATAGTAACTCTTTTTNAGACTTATCAGAAATTTCAGGTAA
NTCATATCCATATTTTTGAGCAAGTTCAATTCTTGCCTTTACAATNTCCTCTGGATCNGC
TAAGTAGCCTCTATTNTTGGCGTTNGAGTAGTATTCAAATGCATCNTGTGGCGGTAATTT
ACATTTTGGTATTGGNGTACTAGTNTTAAGAAACTTGANAACATTTGACATGGCTTTNAC
ACATTCAGGATCATAGTATCTAGNAGTTATGACACCTCCATTTCTTTCTACTGCTGCTAT
GACCTGCTCACTTGCATGCTGAACTTCTATATTTATCTGTGCTTGAAATGNATNNNNNNN
NNNNNNNNNNNNNNNNNNNNNNNNNNNNNNNNNNNNNNNNNNNNNNNNNNNNNNNNNNNN
NNNNNNNNNNNNNNNNNNNNNNNNNNNNNNNNNNNNNNNNNNNNNNNNNNNNNNNNNNNN
NNNNNNNNNNNNNNNNNNNNNNNNNNNNNNNNNNNNNNNNNNNAANNCATGNTCTTTGTA
ATANGNTTCACATGGTATTCTTATATGNAATGGAATTTGTCCNCCTTCATATCCCAATGG
TGGNAATGTCATCCTNTGTCCCATACCCTTGTGTCCTCGNCCATGTGTCTTTCCCTTTCC
AGCATTTCTTCTTTTNTTGAANTTCTNNNNNNNNNNNNNNNNNNNNNNNNNNNNNNNNNN
NNNNNNNNNNNNNNNNNNNNNNNNNNNNNNNNNNNNNNNNNNNNNNNNNNNNNNNNNNNN
NNNNNNNNNNNNNNNNNNNNNN
>gi_223022357_gb_Contig1535|tro|tro10X|Allele_1
ACTGGAGTTCAGACGTGTGCTCTTCCGATCNNNNNNNNNNNNNNNNNNNNNNNNNNNNNN
NNNNNNNNNNNNNNNNNNNNNNNNNNNNNNNNNNNNNNNNNNNNNNNNNNNNNNNNNNNN
NNNNNNNNNNNNNNNNNNNNNNNNNNNNNNNNNNNNNNNNNNNNNNNNNNNNNNNNNNNN
NNNNNNNNNNNNNNNNNNNNNNNNNNNNNNNNNNNNNNNNNNNNNNNNNNNNNNNNNNNN
NNNNNNNNNNNNNNNNNNNNNNNNNNNNNNNNNNNNNNNNNNNNNNNNNNNNNNNNNNNN
NNNNNNNNNNNNNNNNNNNNNNNNNNNNNNNNNNNNNNNNNNNNNNNNNNNNNNNNNNNN
NNNNNNNNNNNNNNNNNNNNNNNNNNNNNNNNNNNNNNNNNNNNNNNNNNNNNNNNNNNN
NNNNNNNNNNNNNNNNNNNNNNNNNNNNNNNNNNNNNNNNNNNNNNNNNNNNNNNNNNNN
NNNNNNNNNNNNNNNNNNNNNNNNNNNNNNNNNNNNNNNNNNNNNNNNNNNNNNNNNNNN
NNNNNNNNNNNNNNNNNNNNNNNNNNNNNNNNNNNNNNNNNNNNNNNNNNNNNNNNNNNN
NNNNNNNNNNNNNNNNNNNNNNNNNNNNNNNNNNNNNNNNNNNNNNNNNNNNNNNNNNNN
NNNNNNNNNNNNNNNNNNNNNNNNNNNNNNNNNNNNNNNNNNNNNNNNNNNNNNNNNNNN
NNNNNNNNNNNNNNNNNNNNNNNNNNNNNNNNNNNNNNNNNNNNNNNNNNNNNNNNNNNN
NNNNNNNNNNNNNNNNNNNNNNNNNNNNNNNNNNNNNNNNNNNNNNNNNNNNNNNNNNNN
NNNNNNNNNNNNNNNNNNNNNNNNNNNNNNNNNNNNNNNNNNNNNNNNNNNNNNNNNNNN
NNNNNNNNNNNNNNNNNNNNNNNNNNNNNNNNNNNNNNNNNNNNNNNNNNNNNNNNNNNN
NNNNNNNNNNNNNNNNNNNNNNNNNNNNNNNNNNNNNNNNNNNNNNNNNNNNNNNNNNNN
NNNNNNNNNNNNNNNNNNNNNNNNNNNNNNNNNNNNNNNNNNNNNNNNNNNNNNNNNNNN
NNNNNNNNNNNNNNNNNNNNNNNNNNNNNNNNNNNNNNNNNNNNNNNNNNNNNNNNNNNN
NNNNNNNNNNNNNNNNNNNNNNNNNNNNNNNNNNNNNNNNNNNNNNNNNNNNNNNNNNNN
NNNNNNNNNNNNNNNNNNNNNNNNNNNNNNNNNNNNNNNNNNNNNNNNNNNNNNNNNNNN
NNNNNNNNNNNNNNNNNNNNNNNNNNNNNNNNNNNNNNNNNNNNNNNNNNNNNNNNNNNN
NNNNNNNNNNNNNNNNNNNNNNNNNNNNNNNNNNNNNNNNNNNNNNNNNNNNNNNNNNNN
NNNNNNNNNNNNNNNNNNNNNNNNNNNNNNNNNNNNNNNNNNNNNNNNNNNNNNNNNNNN
NNNNNNNNNNNNNNNNNNNNNNNNNNNNNNNNNNNNNNNNNNNNNNNNNNNNNNNNNNNN
NNNNNNNNNNNNNNNNNNNNNNNNNNNNNNNNNNNNNNNNNNNNNNNNNNNNNNNNNNNN
NNNNNNNNNNNNNNNNNNNNNNNNNNNNNNNNNNNNNNNNNNNNNNNNNNNNNNNNNNNN
NNNNNNNNNNNNNNNNNNNNNNNNNNNNNNNNNNNNNNNNNNNNNNNNNNNNNNNNNNNN
NNNNNNNNNNNNNNNNNNNNNNNNNNNNNNNNNNNNNNNNNNNNNNNNNNNNNNNNNNNN
NNNNNNNNNNNNNNNNNNNNNNNNNNNNNNNNNNNNNNNNNNNNNNNNNNNNNNNNNNNN
NNNNNNNNNNNNNNNNNNNNNNNNNNNNNNNNNNNNNNNNNNNNNNNNNNNNNNNNNNNN
NNNNNNNNNNNNNNNNNNNNNNNNNNNNNNNNNNNNNNNNNNNNNNNNNNNNNNNNNNNN
NNNNNNNNNNNNNNNNNNNNNNNNNNNNNNNNNNNNNNNNNNNNNNNNNNNNNNNNNNNN
NNNNNNNNNNNNNNNNNNNNNNNNNNNNNNNNNNNNNNNNNNNNNNNNNNNNNNNNNNNN
NNNCAGATCGGAAGAGCACACGTCTGAACTCCAGTCACNNNNNNNNNN
>gi_223022357_gb_Contig1535|tro|tro10X|Allele_2
ACTGGAGTTCAGACGTGTGCTCTTCCGATCNNNNNNNNNNNNNNNNNNNNNNNNNNNNNN
NNNNNNNNNNNNNNNNNNNNNNNNNNNNNNNNNNNNNNNNNNNNNNNNNNNNNNNNNNNN
NNNNNNNNNNNNNNNNNNNNNNNNNNNNNNNNNNNNNNNNNNNNNNNNNNNNNNNNNNNN
NNNNNNNNNNNNNNNNNNNNNNNNNNNNNNNNNNNNNNNNNNNNNNNNNNNNNNNNNNNN
NNNNNNNNNNNNNNNNNNNNNNNNNNNNNNNNNNNNNNNNNNNNNNNNNNNNNNNNNNNN
NNNNNNNNNNNNNNNNNNNNNNNNNNNNNNNNNNNNNNNNNNNNNNNNNNNNNNNNNNNN
NNNNNNNNNNNNNNNNNNNNNNNNNNNNNNNNNNNNNNNNNNNNNNNNNNNNNNNNNNNN
NNNNNNNNNNNNNNNNNNNNNNNNNNNNNNNNNNNNNNNNNNNNNNNNNNNNNNNNNNNN
NNNNNNNNNNNNNNNNNNNNNNNNNNNNNNNNNNNNNNNNNNNNNNNNNNNNNNNNNNNN
NNNNNNNNNNNNNNNNNNNNNNNNNNNNNNNNNNNNNNNNNNNNNNNNNNNNNNNNNNNN
NNNNNNNNNNNNNNNNNNNNNNNNNNNNNNNNNNNNNNNNNNNNNNNNNNNNNNNNNNNN
NNNNNNNNNNNNNNNNNNNNNNNNNNNNNNNNNNNNNNNNNNNNNNNNNNNNNNNNNNNN
NNNNNNNNNNNNNNNNNNNNNNNNNNNNNNNNNNNNNNNNNNNNNNNNNNNNNNNNNNNN
NNNNNNNNNNNNNNNNNNNNNNNNNNNNNNNNNNNNNNNNNNNNNNNNNNNNNNNNNNNN
NNNNNNNNNNNNNNNNNNNNNNNNNNNNNNNNNNNNNNNNNNNNNNNNNNNNNNNNNNNN
NNNNNNNNNNNNNNNNNNNNNNNNNNNNNNNNNNNNNNNNNNNNNNNNNNNNNNNNNNNN
NNNNNNNNNNNNNNNNNNNNNNNNNNNNNNNNNNNNNNNNNNNNNNNNNNNNNNNNNNNN
NNNNNNNNNNNNNNNNNNNNNNNNNNNNNNNNNNNNNNNNNNNNNNNNNNNNNNNNNNNN
NNNNNNNNNNNNNNNNNNNNNNNNNNNNNNNNNNNNNNNNNNNNNNNNNNNNNNNNNNNN
NNNNNNNNNNNNNNNNNNNNNNNNNNNNNNNNNNNNNNNNNNNNNNNNNNNNNNNNNNNN
NNNNNNNNNNNNNNNNNNNNNNNNNNNNNNNNNNNNNNNNNNNNNNNNNNNNNNNNNNNN
NNNNNNNNNNNNNNNNNNNNNNNNNNNNNNNNNNNNNNNNNNNNNNNNNNNNNNNNNNNN
NNNNNNNNNNNNNNNNNNNNNNNNNNNNNNNNNNNNNNNNNNNNNNNNNNNNNNNNNNNN
NNNNNNNNNNNNNNNNNNNNNNNNNNNNNNNNNNNNNNNNNNNNNNNNNNNNNNNNNNNN
NNNNNNNNNNNNNNNNNNNNNNNNNNNNNNNNNNNNNNNNNNNNNNNNNNNNNNNNNNNN
NNNNNNNNNNNNNNNNNNNNNNNNNNNNNNNNNNNNNNNNNNNNNNNNNNNNNNNNNNNN
NNNNNNNNNNNNNNNNNNNNNNNNNNNNNNNNNNNNNNNNNNNNNNNNNNNNNNNNNNNN
NNNNNNNNNNNNNNNNNNNNNNNNNNNNNNNNNNNNNNNNNNNNNNNNNNNNNNNNNNNN
NNNNNNNNNNNNNNNNNNNNNNNNNNNNNNNNNNNNNNNNNNNNNNNNNNNNNNNNNNNN
NNNNNNNNNNNNNNNNNNNNNNNNNNNNNNNNNNNNNNNNNNNNNNNNNNNNNNNNNNNN
NNNNNNNNNNNNNNNNNNNNNNNNNNNNNNNNNNNNNNNNNNNNNNNNNNNNNNNNNNNN
NNNNNNNNNNNNNNNNNNNNNNNNNNNNNNNNNNNNNNNNNNNNNNNNNNNNNNNNNNNN
NNNNNNNNNNNNNNNNNNNNNNNNNNNNNNNNNNNNNNNNNNNNNNNNNNNNNNNNNNNN
NNNNNNNNNNNNNNNNNNNNNNNNNNNNNNNNNNNNNNNNNNNNNNNNNNNNNNNNNNNN
NNNCAGATCGGAAGAGCACACGTCTGAACTCCAGTCACNNNNNNNNNN
>gi_223022506_gb_FL499030|tro|tro10X|Allele_1
AAATGGCAACTGTTGTGAGGAACGTGCGAGCTCTGTTTAAATTNCANCCAACAGTTCTTA
GACAATCGATTTGTAGATTTAGTGCAGTGTCATATGTACACAATAGACATCAAACAAATG
AACTATGTTGCTTGAATTCCCACAAACTTCTATCCAAGNNNNNNNNNNNNNNNNNNNNNN
NNNNNNNNNNNNNNNNNNNNNNNNNNNNNNNNNNNNNNNNNNNNNNNNNNNNNNNNNNNN
NNNNNNNNNNNNNNNNNNNNNNNNNNNNNNNNNNNNNNNNNNNNNNNNNNNNNNNNNNNN
NNNNNNTGAATGATATNNNNNNNNNNNNNNNNNNNNNNNNNNNNNNNNNNNNNNNNNNNN
NNNNNNNNNNNNNNNNNNNNNNNNNNNNNNNNNNNNNNNNNNNNNNNNNNNNNNNNNNNN
NNNNNNNNNNNNNNNNNNNNNNNNNNNNNNNNNNNNNNNNNNNNNNNNNNNNNNNNNNNN
NNNNNNNNNNNNNNNNNNNNNNNNNNNNNNNNNNNNNNNNNNNNNNNNNNNNNNNNNNNN
NNNNNNNNNNNNNNNNNNNNNNNNNNNNNNNNNNNNNNNNNNNNNNNNNNNNNNNNNNNN
NNNNNNNNNNNNNN
>gi_223022506_gb_FL499030|tro|tro10X|Allele_2
AAATGGCAACTGTTGTGAGGAACGTGCGAGCTCTGTTTAAATTNCANCCAACAGTTCTTA
GACGATCGATTTGTAGATTTAGTGCAGTGTCATATGTACATAATAGACATCAAACAAATG
AACTATGTTGCTTGAATTCTCACAAACTTCTATCCAAGNNNNNNNNNNNNNNNNNNNNNN
NNNNNNNNNNNNNNNNNNNNNNNNNNNNNNNNNNNNNNNNNNNNNNNNNNNNNNNNNNNN
NNNNNNNNNNNNNNNNNNNNNNNNNNNNNNNNNNNNNNNNNNNNNNNNNNNNNNNNNNNN
NNNNNNTGAATGATATNNNNNNNNNNNNNNNNNNNNNNNNNNNNNNNNNNNNNNNNNNNN
NNNNNNNNNNNNNNNNNNNNNNNNNNNNNNNNNNNNNNNNNNNNNNNNNNNNNNNNNNNN
NNNNNNNNNNNNNNNNNNNNNNNNNNNNNNNNNNNNNNNNNNNNNNNNNNNNNNNNNNNN
NNNNNNNNNNNNNNNNNNNNNNNNNNNNNNNNNNNNNNNNNNNNNNNNNNNNNNNNNNNN
NNNNNNNNNNNNNNNNNNNNNNNNNNNNNNNNNNNNNNNNNNNNNNNNNNNNNNNNNNNN
NNNNNNNNNNNNNN
>gi_223022553_gb_FL501049|tro|tro10X|Allele_1
NNNNNNNNNNNNNNNNNNNNNNNNNNNNNNNNNNNNNNNNNNNNNNNNNNNNNNNNNNNN
NNNNNNNNNNNNNNNGCTTATGGATTACTAGGGGCAGCTACTGTTGGTAGNATAGGAGCA
GTGGGAGCAGCCTTGGCCTTCCCTGTATTAGCCAGTGAATTAGAGTTANATCCNCCTCAT
TATAAATGGAGTCATCATGGAATGTTCAGTTCTATTGACATGAAAAGTGTANGGAGAGGA
TATGAAGTNTATAAACAAGTGTGTGCTGCATGTCACAGTCTGAAATATTTGGCATACAGA
GAAATGGTNGGATCCTTCCTGTCAGAAGATGAGGCTAAAGAGGAAGCTAAATNGGTAANN
NNNNNNNATGGNCCNGATGATAACGGGAACATGTTTGAACGACCAGGAAANTTAGCAGAC
TATATTCCCTCNCCTTATAAAAATGAAGAAGCTGCAAAGGCTGCCNATAANNNANCAGTN
CCTCNNGATNTTNCCTATANTGTCCCTGGTGTNGAANGGGAAGAANACTACATCTTCTCA
TTGCTGANTGGATATTGTGATGCCCCAGCAGGAGTAGAGGTGCCAGAAGATGGCCATTTT
AATCCTTATTTCACTGGTGGTGTGATAGCCATGGCTGANGCATTATATACTGACATAATA
GAATATTCTGATGGTANNNNNNNNNNNNNNNNNNNNNNNNNNNNNNNNNNNNNNNNNNNN
NNNNNNNNNNNNN
>gi_223022553_gb_FL501049|tro|tro10X|Allele_2
NNNNNNNNNNNNNNNNNNNNNNNNNNNNNNNNNNNNNNNNNNNNNNNNNNNNNNNNNNNN
NNNNNNNNNNNNNNNGCTTATGGATTACTTGGGGCAGCTACTGTTGGTAGNATAGGAGCA
GTGGGAGCAGCCTTGGCCTTCCCTGTATTAGCCAGTGAATTAGAGTTANATCCNCCTCAT
TATAAATGGAGTCATCATGGAATGTTCAGTTCTATTGACATGAAAAGTGTANGGAGAGGA
TATGAAGTNTATAAACAAGTGTGTGCTGCATGTCACAGTCTGAAATATTTGGCATACAGA
GAAATGGTNGGATCCTTCCTGTCAGAAGATGAGGCTAAAGATGAAGCTAAATNGGTTANN
NNNNNNNATGGNCCNGATGATAACGGGAACATGTTTGAACGACCAGGAAANTTAGCAGAT
TATATTCCCTCNCCTTATAAAAATGAAGAAGCTGCAAAGGCTGCCNATAANNNANCGGTN
CCTCNNGATNTTNCCTATANTGTCCCTGGTGTNGAANGGGAAGAANACTACATCTTTTCC
TTGCTGANTGGATATTGTGATGCCCCAGCAGGAGTAGAGGTGCCAGAAGATGGCCATTTT
AATCCTTATTTCACTGGTGGTGTGATAGCCATGGCTGANGCATTATATACTGACATAATA
GAATATTCTGATGGTANNNNNNNNNNNNNNNNNNNNNNNNNNNNNNNNNNNNNNNNNNNN
NNNNNNNNNNNNN
>gi_223022579_gb_FL499044|tro|tro10X|Allele_1
NNNNNNNNNNNNNNNNNNNNNNNNNNNNNNNNNNNNNNNNNNNNNNNNNNNNNNNNNNNN
NNNNNNNNNNNNNNNNNNNNNNNNNNNNNNNNNNNNNNNNNNNNNNNNNNNNNNNNNNNN
NNNNNNNNNNNNNNNNNNNNNNNNNNNNNNNNNNNNNNNNNNNNNNNNNNNNNNNNNNNN
NNNNNNNNNNNNNNNNNNNNNNNNNNNNNNNNNNNNNNNNNNNNNNNNNNNNNNNNNNNN
NNNNNNNNNNNNNNNNNNNNNNNNNNNNNNNNNNNNNNNNNNNNNNAGGAGAAATTGAAG
AGGGAGTAGAACATNTGAGTGTTGCTGTAGCAGTNTGTGGACAACCTCAACATCTCCTAC
AAGTCTTACAACAAACATTACCACCACAAGTNTTCCAATTACTCATCCAGAAACTGCCAA
CAGTTAACCAGNNNNNNNNNNNNNNNNNNNNNNNNNNNNNNNNNNNNNNNNNNNNNNNNN
NNNNNNNNNNNNNNNNNNNNNNNNNNNNNNNNNNNNNNNNNNNNNNNNNNNNNNNNNNNN
NNNNNNNNNNNNNNNNNNNNNNNNNNNNNNNNN
>gi_223022579_gb_FL499044|tro|tro10X|Allele_2
NNNNNNNNNNNNNNNNNNNNNNNNNNNNNNNNNNNNNNNNNNNNNNNNNNNNNNNNNNNN
NNNNNNNNNNNNNNNNNNNNNNNNNNNNNNNNNNNNNNNNNNNNNNNNNNNNNNNNNNNN
NNNNNNNNNNNNNNNNNNNNNNNNNNNNNNNNNNNNNNNNNNNNNNNNNNNNNNNNNNNN
NNNNNNNNNNNNNNNNNNNNNNNNNNNNNNNNNNNNNNNNNNNNNNNNNNNNNNNNNNNN
NNNNNNNNNNNNNNNNNNNNNNNNNNNNNNNNNNNNNNNNNNNNNNAGGAGAAATTGAAG
AGGGAGTAGAACATNTGAGTGTTGCTGTAGCAGTNTGTGGACAACCTCAACATCTCCTAC
AAGTCTTACAACAAACATTACCACCACAAGTNTTCCAATTACTCATCCAGAAACTGCCAA
CAGTTAACCAGNNNNNNNNNNNNNNNNNNNNNNNNNNNNNNNNNNNNNNNNNNNNNNNNN
NNNNNNNNNNNNNNNNNNNNNNNNNNNNNNNNNNNNNNNNNNNNNNNNNNNNNNNNNNNN
NNNNNNNNNNNNNNNNNNNNNNNNNNNNNNNNN
>gi_223023255_gb_FL498143|tro|tro10X|Allele_1
NNNNNNNNNNNNNNNNNNNNNNNNNNNNNNNNNNNNNNNNNNNNNNNNNNNNNNNNNNNN
NNNNNNNNNNNNNNNNNNNNNNNNNNNNNNNNNNNNNNNNNNNNNNNNNNAGNTGCCAAG
GATNGCAGATAGAAGTAAATTCAATATNATACGCCTAGCTCTGCATGGTTGTACAAACAG
ACCTTTCTACCAAATTGTAGTATGTAAAAACAGAAAACCAAGAGATGGACCCTTTATTGA
GAGACTTGGAAGTTATGACCCAATGCCAAATAAGTTTGGNGAAAGACATGTTNCTTTAGA
TGTAGATNGATTTTTTTATAATCTTGCCAANGGGACAAAAATGACAAAGCCAGTAGAAAA
ACTGTTNGGTNNNNNNNNNNNNNNNNNNNNNNNNNNNNNNNNNNNNNNNNNNNNNNNNNN
NNNNNNNNNNNNNNNNNNNNNNNNNNNNNNNNNNNNNNNNNNNNNNNNNNNNNNNNNNNN
NNNNNNNNNNNNNNNNNNNNNNNNNNNNNNNNNNNNNNNNNNNNNNNNNNNNNNNNNNNN
NNNNNNNNNNNNNNNNNNNNNNNNNNNNNNNNNNNNNNNNNNNNNNNNNNNN
>gi_223023255_gb_FL498143|tro|tro10X|Allele_2
NNNNNNNNNNNNNNNNNNNNNNNNNNNNNNNNNNNNNNNNNNNNNNNNNNNNNNNNNNNN
NNNNNNNNNNNNNNNNNNNNNNNNNNNNNNNNNNNNNNNNNNNNNNNNNNAGNTGCCAAG
GATNGCAGATAGAAGTAAATTCAATATNATACGCCTAGCTCTGCATGGTTGTACAAACAG
ACCTTTCTACCAAATTGTAGTATGTAGAAACAGAAAACCAAGAGATGGACCCTTTATTGA
GAGACTTGGAAGTTATGATCCAATGCCAAATAAGTTTGGNGAAAGACATGTTNCTTTAGA
TGTAGATNGATTTTTTTATAATCTTGCCAANGGGACAAAGATGACTAAGCCAGTTGAAAA
ACTGTTNGGTNNNNNNNNNNNNNNNNNNNNNNNNNNNNNNNNNNNNNNNNNNNNNNNNNN
NNNNNNNNNNNNNNNNNNNNNNNNNNNNNNNNNNNNNNNNNNNNNNNNNNNNNNNNNNNN
NNNNNNNNNNNNNNNNNNNNNNNNNNNNNNNNNNNNNNNNNNNNNNNNNNNNNNNNNNNN
NNNNNNNNNNNNNNNNNNNNNNNNNNNNNNNNNNNNNNNNNNNNNNNNNNNN
>gi_223023259_gb_FL490972|tro|tro10X|Allele_1
NNNNNNNNNNNNNNNNNNNNNNNNNNNNNNNNNNNNNNNNNNNNNNNNNNNNNNNNNNNN
NNNNNNNNNNNNNNNNNNNNNNNNNNNNNNNNNNNNNNNNNNNNNNNNNNNNNNNNNNNN
NNNNNNNNNNNNNNNNNNNNNNNNNNNNNNNNNNNNNNNNNNNNNNNNNNNNNNNNNNNN
NNNNNNNNNNNNNNNNNNNNNNNNNNNNNNNNNNNNNNNNNNNNNNNNNNNNNNNNNTAT
TGAAAAATTTAANNNNNNNNNNNNNNNNNNNNNNNNATCGAGCTTTCCACAATNTNNNNN
NNNNNNNNNNNNNNNNNNNNNNACAAAAACAAATACATANTNAAAAAGTGATAATTTATA
GACAGCTTACAANAAAACAAAGTAATCAAAGTAATCANAGAAGTACAATCATGTATGCAA
TGGCTGGTGGNANNNNNNNNATAGGTGCANNNNNNNNNNNNNNNNNNNNNNNNNNNNNNN
NNNNNNAGGNNNNNNNNNNNNNNNNNNNNNNNNNNNNNNNNAAAATAGAAAAGNNNNAAA
TGATGAANCCNGTAAGAGATAGACCNATNGTTATAAGNTTTTCTGCAGAGAAATATGCCT
CNNNNNNNNNGANNNNNNNNNNNNNNNNNNNNNNNNNNNNGGTNNNNNNNNNNNNNNNNN
NNNNNNNNNNNNNNNNNNNNNNNNNNNNNNNNNNNNNNNNNNNNNNNNNNNNNNNNNNNN
NNNNNNNNNNNNNNN
>gi_223023259_gb_FL490972|tro|tro10X|Allele_2
NNNNNNNNNNNNNNNNNNNNNNNNNNNNNNNNNNNNNNNNNNNNNNNNNNNNNNNNNNNN
NNNNNNNNNNNNNNNNNNNNNNNNNNNNNNNNNNNNNNNNNNNNNNNNNNNNNNNNNNNN
NNNNNNNNNNNNNNNNNNNNNNNNNNNNNNNNNNNNNNNNNNNNNNNNNNNNNNNNNNNN
NNNNNNNNNNNNNNNNNNNNNNNNNNNNNNNNNNNNNNNNNNNNNNNNNNNNNNNNNTAT
TGAAAAATTTAANNNNNNNNNNNNNNNNNNNNNNNNATCGAGCTTTCCACAATNTNNNNN
NNNNNNNNNNNNNNNNNNNNNNACAAAAACAAATACATANTNAAAAAGTGATAATTTATA
GACAGCTTACAANAAAACAAAGTAATCAAAGTAATCANAGAAGTACAATCATGTATGCAA
TGGCTGGTGGNANNNNNNNNATAGGTGCANNNNNNNNNNNNNNNNNNNNNNNNNNNNNNN
NNNNNNAGGNNNNNNNNNNNNNNNNNNNNNNNNNNNNNNNNAAAATAGAAAAGNNNNAAA
TGATGAANCCNGTAAGAGATAGACCNATNGTTATAAGNTTTTCTGCGGAGAAATATGCCT
CNNNNNNNNNGANNNNNNNNNNNNNNNNNNNNNNNNNNNNGGTNNNNNNNNNNNNNNNNN
NNNNNNNNNNNNNNNNNNNNNNNNNNNNNNNNNNNNNNNNNNNNNNNNNNNNNNNNNNNN
NNNNNNNNNNNNNNN
>gi_223023260_gb_Contig11187|tro|tro10X|Allele_1
NNNNNNNNNNNNNNNNNNNNNNNNNNNNNNNNNNNNNNNNNNNNNNNNNNNNNNNNNNNN
NNNNNNNNNNNNNNNNNNNNNNNNNNNNNNNNNNNNNNNNNNNNNNNNNNNNNNNNNNNN
NNNNNNNNNNNNNNNNNNNNNNNNNNNNNNNNNNNNNNNNNNNNNNNNNNNNNNNNNNNN
NNNNNNNNNNNNNNNNNNNNNNNNNNNNNNNNNNNNNNNNNNNNNNNNNNNNNNNNNNNN
NNNNNNNNNNNNNNNNNNNNNNNNNNNNNNNNNNNNNNNNNNNNNNNNNNNNNNNNNNNN
NNNNNNNNNNNNNNNNNNNNNNNNNNNNNNNNNNNNNNNNNNNNNNNNNNNNNNNNNNNN
NNNNNNNNNNNNNNNNNNNNNNNNNNNNNNNNNNNNNNNNNNNNNNNNNNNNNNNNNNNN
NNNNNNNNNNNNNNNNNNNNNNNNNNNNNNNNNNNNNNNNNNNNNNNNNNNNNNNNNNNN
NNNNNNNNNNNNNNNNNNNNNNNNNNNNNNNNNNNNNNNNNNNNNNNNNNNNNNNNNNNN
NNNNNNNNNNNNNNNNNNNNNNNNNNNNNNNNNNNNNNNNNNNNNNNNNNNNNNNNNNNN
NNNNNNNNNNNNNNNNNNNNNNNNNNNAAANACTCTTGAAATAAGAATCGTGATTCNTCT
TTTTCTTTTTCTTTNNGTAAATTTTCAATTTCATCATCACTTTCTCCTTCNCTTGAATCT
TGAGCCTCATTTTCANATTTCTCTNCATTCTCTGCNGAGNTGTTGTTTGANACATTTTCA
TCAGTNTCANTCTCTTCATCTTTACTACTCTCTAAAGCTATATCGTCATAGTTACCAATT
GTTTTGGGATTCATGCCAACAATATGTTGACCTAGTTGNTGACTAAGACTATGACCTGGG
ATNACNTTTGTACCATTTATTATTTGACTAAANTGAACAACAGCAGCATATTTTCCTAAC
TGAACATTTTTTATCCACAGTGNTTTACCTNCNGGACCNTANACATAAGANCCTAANTGT
ANATCATTAGTAGCTTTATAAAATAGGGCTCGTCTNANTTGCATGTTTTCTCCAATATTT
CCTATCTCCATGGCAACCAAGTCTGCTATTGAACTGCTGTTGTCTGTNNN
>gi_223023260_gb_Contig11187|tro|tro10X|Allele_2
NNNNNNNNNNNNNNNNNNNNNNNNNNNNNNNNNNNNNNNNNNNNNNNNNNNNNNNNNNNN
NNNNNNNNNNNNNNNNNNNNNNNNNNNNNNNNNNNNNNNNNNNNNNNNNNNNNNNNNNNN
NNNNNNNNNNNNNNNNNNNNNNNNNNNNNNNNNNNNNNNNNNNNNNNNNNNNNNNNNNNN
NNNNNNNNNNNNNNNNNNNNNNNNNNNNNNNNNNNNNNNNNNNNNNNNNNNNNNNNNNNN
NNNNNNNNNNNNNNNNNNNNNNNNNNNNNNNNNNNNNNNNNNNNNNNNNNNNNNNNNNNN
NNNNNNNNNNNNNNNNNNNNNNNNNNNNNNNNNNNNNNNNNNNNNNNNNNNNNNNNNNNN
NNNNNNNNNNNNNNNNNNNNNNNNNNNNNNNNNNNNNNNNNNNNNNNNNNNNNNNNNNNN
NNNNNNNNNNNNNNNNNNNNNNNNNNNNNNNNNNNNNNNNNNNNNNNNNNNNNNNNNNNN
NNNNNNNNNNNNNNNNNNNNNNNNNNNNNNNNNNNNNNNNNNNNNNNNNNNNNNNNNNNN
NNNNNNNNNNNNNNNNNNNNNNNNNNNNNNNNNNNNNNNNNNNNNNNNNNNNNNNNNNNN
NNNNNNNNNNNNNNNNNNNNNNNNNNNAAANATTCTTGAAATAAGAATCGTGATTCNTCT
TTTTCTTTTTCTTTNNGTAAATTTTCAATTTCATCATCACTTTCTCCTTCNCTTGAATCT
TGAGCCTCGTTTTCANATTTCTCTNCATTCTCTGCNGAGNTGTTGTTTGANACATTTTCA
TCAGTNTCANTCTCTTCATCTTTACTACTCTCTAAAGCTATATCGTCATAGTTACCAATT
GTTTTTGGGTTCATGCCAACAATATGTTGACCTAGTTGNTGACTTAGACTATGACCTGGG
ATNACNTTTGTACCATTTATTATTTGACTAAANTGAACTACAGCAGCATATTTTCCTAAT
TGAACATTTTTTATCCACAGTGNTTTACCTNCNGGACCNTANACATAAGANCCTAANTGT
ANATCATTGGTAGCTTTATAAAATAGGGCTCGTCTNANTTGCATGTTTTCTCCAATATTT
CCTATCTCCATGGCAACCAAGTCTGCTATTGAACTGCTGTTGTCTGTNNN
>gi_223023490_gb_Contig6974|tro|tro10X|Allele_1
NNNNNNNNNNNNNNNNNNNNNNNNNNNNNNNNNNNNNNNNNNNNNNNNNNNNNNNNNNNN
NNNNNNNNNNNNNNNNNNNNNNNNNNNNNNNNNNNNNNNNNNNNNNNNNNNNNNNNNNNN
NNNNNNNNNNNNNNNNNNNNNNNNNNNNNNNNNNNNNNNNNNNNNNNNNNNNNNNNNNNN
NNNNNNNNNNNNNNNNNNNNNNNNNNNNNNNNNNNNNNNNNNNNNNNNNNNNNNNNNNNN
NNNNNNNNNNNNNNNNNNNNNNNNNNNNNNNNNNNNNNNNNNNNNNNNNNNNNNNNNNNN
NNNNNNNNNNNNNNNNNNNNNNNNNNNNNNNNNNNNNNNNNNNNNNNNNNNNNNNNNNNN
NNNNNNNNNNNNNNNNNNNNNNNNNNNNNNNNNNNNNNNNNNNNNNNNNNNNNNNNNNNN
NNNNNNNNNNNNNNNNNNNNNNNNNNNNNNNNNNNNNNNNNNNNNNNNNNNNNNNNNNNN
NNNNNNNNNNNNNNNNNNNNNNNNNNNNNNNNNNNNNNNNNNNNNNNNNNNNNNNNNNNN
NNNNNNNNNNNNNNNNNNNNNNNNNNNNNNNNNNNNNNNNNNNNNNNNNNNNNNNNNNNN
NNNNNNNNNNNNNNNNNNNNNNNNNNNNNNNNNNNNNNNNNNNNNNNNNNNNNNNNNNNN
NNNNNNNNNNNNNNNNNNNNNNNNNNNNNNNNNNNNNNNNNNNNNNNNNNNNNNNNNNNN
NNNNNNNNNNNNNNNNNNNNNNNNNNNNNNNNNNNNNNNNNNNNNNNNNNNNNNNNNNNN
NNNNNNNNNNNNNNNNNNNNNNNNNNNNNNNNNNNNNNNNNNNNNNNNNNNNNNNNNNNN
NNNNNNNNNNNNNNNNNNNNNNNNNNNNNNNNNNNNNNNNNNNNNNNNNNNNNNNNNNNN
NNNNNNNNNNNNNNNNNNNNNNNNNNNNNNNNNNNNNNNNNNNNNNNNNNNNNNNNNNNN
NNNNNNNNNNNNNNNNNNNNNNNNNNNNNNNNNNNNNNNNNNNNNNNNNNNNNNNNNNNN
NNNNNNNNNNNNNNNNNNNNNNNNNNNNNNNNNNNNNNNNNNNNNNNNNNNNNNNNNNNN
NNNNNNNNNNNNNNNNNNNNN
>gi_223023490_gb_Contig6974|tro|tro10X|Allele_2
NNNNNNNNNNNNNNNNNNNNNNNNNNNNNNNNNNNNNNNNNNNNNNNNNNNNNNNNNNNN
NNNNNNNNNNNNNNNNNNNNNNNNNNNNNNNNNNNNNNNNNNNNNNNNNNNNNNNNNNNN
NNNNNNNNNNNNNNNNNNNNNNNNNNNNNNNNNNNNNNNNNNNNNNNNNNNNNNNNNNNN
NNNNNNNNNNNNNNNNNNNNNNNNNNNNNNNNNNNNNNNNNNNNNNNNNNNNNNNNNNNN
NNNNNNNNNNNNNNNNNNNNNNNNNNNNNNNNNNNNNNNNNNNNNNNNNNNNNNNNNNNN
NNNNNNNNNNNNNNNNNNNNNNNNNNNNNNNNNNNNNNNNNNNNNNNNNNNNNNNNNNNN
NNNNNNNNNNNNNNNNNNNNNNNNNNNNNNNNNNNNNNNNNNNNNNNNNNNNNNNNNNNN
NNNNNNNNNNNNNNNNNNNNNNNNNNNNNNNNNNNNNNNNNNNNNNNNNNNNNNNNNNNN
NNNNNNNNNNNNNNNNNNNNNNNNNNNNNNNNNNNNNNNNNNNNNNNNNNNNNNNNNNNN
NNNNNNNNNNNNNNNNNNNNNNNNNNNNNNNNNNNNNNNNNNNNNNNNNNNNNNNNNNNN
NNNNNNNNNNNNNNNNNNNNNNNNNNNNNNNNNNNNNNNNNNNNNNNNNNNNNNNNNNNN
NNNNNNNNNNNNNNNNNNNNNNNNNNNNNNNNNNNNNNNNNNNNNNNNNNNNNNNNNNNN
NNNNNNNNNNNNNNNNNNNNNNNNNNNNNNNNNNNNNNNNNNNNNNNNNNNNNNNNNNNN
NNNNNNNNNNNNNNNNNNNNNNNNNNNNNNNNNNNNNNNNNNNNNNNNNNNNNNNNNNNN
NNNNNNNNNNNNNNNNNNNNNNNNNNNNNNNNNNNNNNNNNNNNNNNNNNNNNNNNNNNN
NNNNNNNNNNNNNNNNNNNNNNNNNNNNNNNNNNNNNNNNNNNNNNNNNNNNNNNNNNNN
NNNNNNNNNNNNNNNNNNNNNNNNNNNNNNNNNNNNNNNNNNNNNNNNNNNNNNNNNNNN
NNNNNNNNNNNNNNNNNNNNNNNNNNNNNNNNNNNNNNNNNNNNNNNNNNNNNNNNNNNN
NNNNNNNNNNNNNNNNNNNNN
>gi_223023957_gb_FL493329|tro|tro10X|Allele_1
NNNNNNNNNNNNNNNNTCAAAGNTAGACCCATCAAAAAAAGATGAAGTAATGGACCAAGT
AAAACAACAGCTAGCTTTGGCTAATGCACAAGAGTNATTNCAGNNNNNNNNNNNNNNNNN
NNNNNNNNNNNNNNNNNNNNNNNNNNNNNNNNNNNNNNNNNNNNNNNNNNNNNNNNNNNN
NNNNNNNNNNNNNNNNNNNNNNNNNNNNNNNNNNNNNNNNNNNNNNNNNNNNNNNNNNNN
NNNNNNNNNNNNNNNNNNNNNNNNNNNNNNNNNNNNNNNNNNNNNNNNNNNNNNNNNNNN
NNNNNNNNNNNNNNNNNNNNNNNNNNNNNNNNNNNNNNNNNNNNNNNNNNNNNNNNNNNN
NNNNNNNNNNNNNNNNNNNNNNNNNNNNNNNNNNNNNNNNNNNNNNNNNNNNNNNNNNNN
NNNNNNNNNNNNNNNNNNNNNNNNNNNNNNNNNNNNNNNNNNNNNNNNNNNNNNNNNNNN
NNNNNNNNNNNNNNNNNNNNNNNNNNNNNNNNNNNNNNNNNNNNNNNNNNNNNNNNNNNN
NNNNNNNNNNNNNNNNNNNNNNNNNNNNNNNNNNNNNNNNNNNNNNNNNNNNNNNNNNNN
NNNNNNNNN
>gi_223023957_gb_FL493329|tro|tro10X|Allele_2
NNNNNNNNNNNNNNNNTCAAAGNTGGACCCTTCTAAAAAAGATGAAGTTATGGACCAAGT
AAAACAACAGTTAGCTTTGGCTAATGCTCAAGAGTNATTNCAGNNNNNNNNNNNNNNNNN
NNNNNNNNNNNNNNNNNNNNNNNNNNNNNNNNNNNNNNNNNNNNNNNNNNNNNNNNNNNN
NNNNNNNNNNNNNNNNNNNNNNNNNNNNNNNNNNNNNNNNNNNNNNNNNNNNNNNNNNNN
NNNNNNNNNNNNNNNNNNNNNNNNNNNNNNNNNNNNNNNNNNNNNNNNNNNNNNNNNNNN
NNNNNNNNNNNNNNNNNNNNNNNNNNNNNNNNNNNNNNNNNNNNNNNNNNNNNNNNNNNN
NNNNNNNNNNNNNNNNNNNNNNNNNNNNNNNNNNNNNNNNNNNNNNNNNNNNNNNNNNNN
NNNNNNNNNNNNNNNNNNNNNNNNNNNNNNNNNNNNNNNNNNNNNNNNNNNNNNNNNNNN
NNNNNNNNNNNNNNNNNNNNNNNNNNNNNNNNNNNNNNNNNNNNNNNNNNNNNNNNNNNN
NNNNNNNNNNNNNNNNNNNNNNNNNNNNNNNNNNNNNNNNNNNNNNNNNNNNNNNNNNNN
NNNNNNNNN
>gi_223023982_gb_FL593884|tro|tro10X|Allele_1
NNNNNNNNNNNNNNNNNNNNNNNNNNNNNNNNNNNNNNNNNNNNNNNNNNNNNNNNNNNN
NNNNNNNNNNNNNNNNNNNNNNNNNNNNNNNNNNNNNNNNNNNNNNNNNNNNNNNNNNNN
NNNNNNNNNNNNNNNNNNNNNNNNNNNNNNNNNNNNNNNNNNNNNNNNNNNNNNNNNNNN
NNNNNNNNNNNNNNNNNNNNNNNNNNNNNNNNNNNNNNNNNNNNNNNNNNNNNNNNNNNN
NNNNNNNNNNNNNNNNNNNNNNNNNNNNNNNNNNNNNNNNNNNNNNNNNNNNNNNNNNNN
NNNNNNNNNNNNNNNNNNNNNNNNNNNNNNNNNNNNNNNNNNNNNNNNNNNNNNNNNNNN
NNNNNNNNNNNNNNNNNNNNNNNNNNNGTGNNNNNNNNNNNNNNNNNNNNNNNNNNNNNN
NNNNNNNNNNNNNNNNNNNNNNNNNNNNNNNNNNNNNNNNNNNNNNNNNNNNNNNNNNNN
NNNNNNNNNNNNNNNNNNNNNNNNNNNNNNNNNNNNNNNNNNNNNNNNNNNNNNNNNNNN
NNNNNNNNNNNNNNNNNNNNNNNNNNNNNNNNNNNNNNNNNNNNNNNNNNNNNNNNNNNN
NNNNNNNNN
>gi_223023982_gb_FL593884|tro|tro10X|Allele_2
NNNNNNNNNNNNNNNNNNNNNNNNNNNNNNNNNNNNNNNNNNNNNNNNNNNNNNNNNNNN
NNNNNNNNNNNNNNNNNNNNNNNNNNNNNNNNNNNNNNNNNNNNNNNNNNNNNNNNNNNN
NNNNNNNNNNNNNNNNNNNNNNNNNNNNNNNNNNNNNNNNNNNNNNNNNNNNNNNNNNNN
NNNNNNNNNNNNNNNNNNNNNNNNNNNNNNNNNNNNNNNNNNNNNNNNNNNNNNNNNNNN
NNNNNNNNNNNNNNNNNNNNNNNNNNNNNNNNNNNNNNNNNNNNNNNNNNNNNNNNNNNN
NNNNNNNNNNNNNNNNNNNNNNNNNNNNNNNNNNNNNNNNNNNNNNNNNNNNNNNNNNNN
NNNNNNNNNNNNNNNNNNNNNNNNNNNGTGNNNNNNNNNNNNNNNNNNNNNNNNNNNNNN
NNNNNNNNNNNNNNNNNNNNNNNNNNNNNNNNNNNNNNNNNNNNNNNNNNNNNNNNNNNN
NNNNNNNNNNNNNNNNNNNNNNNNNNNNNNNNNNNNNNNNNNNNNNNNNNNNNNNNNNNN
NNNNNNNNNNNNNNNNNNNNNNNNNNNNNNNNNNNNNNNNNNNNNNNNNNNNNNNNNNNN
NNNNNNNNN
>gi_223023995_gb_FL493336|tro|tro10X|Allele_1
NNNNNNNNNNNNNNNNNAGGGAAAGACAAAGTTGTAATAGCAACTGTAGAGGACCTGAAC
CAGCCTTGTAAAGCCAATATTGTTATAGAAAAACCCAAAGACGAACNAGGNGCTATATTA
CCTGATGGTTCTATAAACTGGGATTGTCCATGTATTGCNAGAGATTTAACTGGACCNTGT
GGTTACCAGATGAGACAGGCATTANCATGTTACACTGAAGGGGCCGCGTCTCCAGAGTGT
CGNGNGAAACATTTAGAANTACAAGACTGTTTACAAAGTCATGCNGGGTTATACCCNTGG
GTNAANGANGAAGACGGNAGTGTAGAAAAGGAGGCNGTNAGAAGGGCAGAGGATATGATA
AGTGAGGCGGAAAAGAAATCCTGACNAANAANNNNNNNNNNNNNNNNNNNNNNNNNNNNN
NNNNNNNNNNNNNNNNNN
>gi_223023995_gb_FL493336|tro|tro10X|Allele_2
NNNNNNNNNNNNNNNNNAGGGAAAGACAAAGTTGTAATAGCAACTGTAGAGGACCTGAAC
CAGCCTTGTAAAGCCAATATTGTTATAGAAAAACCCAAAGACGAACNAGGNGCTATATTA
CCTGATGGTTCTATAAACTGGGATTGTCCATGTATTGCNAGAGATTTAACTGGACCNTGT
GGTTACCAGATGAGACAGGCTTTANCATGTTACACTGAAGGGGCCGCTTCTCCAGAGTGT
CGNGNGAAACATTTAGAANTACAAGACTGTTTACAAAGTCATGCNGGGTTATACCCNTGG
GTNAANGANGAAGACGGNAGTGTAGAAAAGGAGGCNGTNAGAAGGGCAGAGGATATGATA
AGTGAGGCGGAAAAGAAATCCTGACNAANAANNNNNNNNNNNNNNNNNNNNNNNNNNNNN
NNNNNNNNNNNNNNNNNN
>gi_223024117_gb_FL496787|tro|tro10X|Allele_1
NNNNNNNNNNNNNNNNNNNNNNNNNNNNNNNNNNNNNNNNNNNNNNNNNNNNNNNNNNNN
NNNNNNNNNNNNNNNNNNNNNNNNNNNNNNNNNNNNNNNNNNNNNNNNNNNNNNNNNNNN
NNNNNNNNNNNNGGAAAGCACANNNNNNNNNNNNNNNNNNNNNNNNNNNNNNNNNNNNNN
NNNNNNNNNNNNNNNNNNNNNNNNNNNNNNNNNNNNNNNNNNNNNNNNNNNNNNNNNNNN
NNNNNNNNNNCATTGTTTATCTACCTTGAAAACCCNAAGAAATACATCCCAGGAACNAAG
ATGATNTTTGCTGGATTAAAGAAACCACAAGAACGAGGTCATCTTATAGCATACATNGAG
TCAGAAAGCAAAGATTGATTNTACTCATTTTAGGATTTTTTAAAACATTTATTTATGGAT
TCTTAACATGTACATCNGAACATCATTAACTCTGTGTGTCTGGTTTACACATTNATNAAC
NGTCGTATTTTGTTGATCAGTAGCATTGTTTTTAAAGTTTTNNNNNNNNNNNNNNNNNNN
NNNNNNNNNNNNNNNNNNNNNNNNNNNNNNNNNNN
>gi_223024117_gb_FL496787|tro|tro10X|Allele_2
NNNNNNNNNNNNNNNNNNNNNNNNNNNNNNNNNNNNNNNNNNNNNNNNNNNNNNNNNNNN
NNNNNNNNNNNNNNNNNNNNNNNNNNNNNNNNNNNNNNNNNNNNNNNNNNNNNNNNNNNN
NNNNNNNNNNNNGGAAAGCACANNNNNNNNNNNNNNNNNNNNNNNNNNNNNNNNNNNNNN
NNNNNNNNNNNNNNNNNNNNNNNNNNNNNNNNNNNNNNNNNNNNNNNNNNNNNNNNNNNN
NNNNNNNNNNCATTGTTTATCTACCTTGAAAACCCNAAGAAATACATCCCAGGAACNAAG
ATGATNTTTGCTGGATTAAAGAAACCACAAGAACGAGGTCATCTTATAGCATACATNGAG
TCAGAAAGCAAAGATTGATTNTACTCATTTTAGGATTTTTTAAAACATTTATTTATGGAT
TCTTAACATGTACATCNGAACATCATTAACTCTGTGTGTCTGGTTTACACATTNATNAAC
NGTCGTATTTTGTTGATCAGTAGCATTGTTTTTAAAGTTTTNNNNNNNNNNNNNNNNNNN
NNNNNNNNNNNNNNNNNNNNNNNNNNNNNNNNNNN
>gi_223024185_gb_FL489698|tro|tro10X|Allele_1
NNNNTCTACAATTTATTTAGGTTATGACTTAACTTATGGATCCAGGTGAACAATAGATCT
AGNAAAATGTCATTGAAAATTCCGTATTCGCAGACNGCTCGTAAATTNAGGGGAACCTTC
GGAGTGGGAAGTGGACCCAGTGGACGAATTAAGCGTTTGAGAATGTGTGTNACAGGTCTT
ATACGACACGAAAGAATAGAATCAACGTTTGCACGATGTGATGAAACACGTGGATATGCA
GAGAGANTAANNNNNNNNNNNNNNNNNNNNNNNNNNNNNNNNNNNNNNNNNNNNNNNNNN
NNNNNNNNNNNNNNNNNNNAAAAAGATTTAATTCACAAACTTTTCAAAGTCATAGTACCA
AGATATGAGAACNANAGGTATAGCTATACAAAGTTATANATGTTACCCAAGGAGCTACCA
GGTATGGCAAAGATATGGGAGTTCTTGAACTAANAGNNNNNNNNNGGCCACAGGTTNTTC
CAAAGCAAAGAGAGACAAAATATTTCCTCACAAATATGTTAGTTGATGAACTACGGAAAG
AACATCACAGAACAAAAAGATCACCATTTGTAAACAAAATATTAGANNNNNNNNNNN
>gi_223024185_gb_FL489698|tro|tro10X|Allele_2
NNNNTCTACAATTTATTTAGGTTATGACTTAACTTATGGATCCAGGTGAACAATAGATCT
AGNAAAATGTCATTGAAAATTCCGTATTCGCAGACNGCTCGTAAATTNAGGGGAACCTTC
GGAGTGGGAAGTGGACCCAGTGGACGAATTAAGCGTTTGAGAATGTGTGTNACAGGTCTT
ATACGACACGAAAGAATAGAATCAACGTTTGCACGATGTGATGAAACACGTGGATATGCA
GAGAGANTAANNNNNNNNNNNNNNNNNNNNNNNNNNNNNNNNNNNNNNNNNNNNNNNNNN
NNNNNNNNNNNNNNNNNNNAAAAAGATTTAATTCACAAACTTTTCAAAGTCATAGTACCA
AGATATGAGAACNANAGGTATAGCTATACAAAGTTATANATGTTACCCAAGGAGCTACCA
GGTATGGCAAAGATATGGGAGTTCTTGAACTAANAGNNNNNNNNNGGCCACAGGTTNTTC
CAAAGCAAAGAGAGACAAAATATTTCCTCACAAATATGTTAGTTGATGAACTACGGAAGG
AACATCACAGAACAAAAAGATCACCATTTGTGAACAAAATATTAGANNNNNNNNNNN
>gi_223024315_gb_FL501412|tro|tro10X|Allele_1
NNNNNNNNNNNNNNNNNNNNNNNNNNNNNNNNNNNNNNNNNNNNNNNNNNNNNNNNNNNN
NNNNNNNNNNNNNNNNNNNNNNNNNNNNNNNNNNNNNNNNNNNNNNNNNNNNNNNNNNNN
NNNNNNNNNNNNNNNNNNNNNNNNNNNNNNNNNNNNNNNNNNNNNNNNNNNNNNNNNNNN
NNNNNNNNNNNNNNNNNNNNNNNNNNNNNNNNNNNNNNNNNNNNNNNNNNNNNNNNNNNN
NNNNNNNNNNNNNNNNNNNNNNNNNNNNNNNNNNNNNNNNNNNNNNNNNNNNNNNNNNNN
NNNNNNNNNNNNNNNNNNNNNNNNNNNNNNNNNNNNNNNNNNNNNNNNNNNNNNNNNNNN
NNNNNNNNNNNNNNNNNNNNNNNNNNNNNNNNNNNNNNNNNNNNNNNNNNNNNNNNNNNN
NNNNNNNNNNNNNNNNNNNNNNNNNNNNNNNNNNNNNNNNNNNNNNNNNNNNNNNNNNNN
NNNNNNNNNNNNNNNNNNNNNNNNNNNNNNNNNNNNNNNNNNNNNNNNNNNNNNNNNNNN
NNNNNNNNNNNNNNNNNNNNNNNNNNN
>gi_223024315_gb_FL501412|tro|tro10X|Allele_2
NNNNNNNNNNNNNNNNNNNNNNNNNNNNNNNNNNNNNNNNNNNNNNNNNNNNNNNNNNNN
NNNNNNNNNNNNNNNNNNNNNNNNNNNNNNNNNNNNNNNNNNNNNNNNNNNNNNNNNNNN
NNNNNNNNNNNNNNNNNNNNNNNNNNNNNNNNNNNNNNNNNNNNNNNNNNNNNNNNNNNN
NNNNNNNNNNNNNNNNNNNNNNNNNNNNNNNNNNNNNNNNNNNNNNNNNNNNNNNNNNNN
NNNNNNNNNNNNNNNNNNNNNNNNNNNNNNNNNNNNNNNNNNNNNNNNNNNNNNNNNNNN
NNNNNNNNNNNNNNNNNNNNNNNNNNNNNNNNNNNNNNNNNNNNNNNNNNNNNNNNNNNN
NNNNNNNNNNNNNNNNNNNNNNNNNNNNNNNNNNNNNNNNNNNNNNNNNNNNNNNNNNNN
NNNNNNNNNNNNNNNNNNNNNNNNNNNNNNNNNNNNNNNNNNNNNNNNNNNNNNNNNNNN
NNNNNNNNNNNNNNNNNNNNNNNNNNNNNNNNNNNNNNNNNNNNNNNNNNNNNNNNNNNN
NNNNNNNNNNNNNNNNNNNNNNNNNNN
>gi_223024367_gb_FL494927|tro|tro10X|Allele_1
NNNNNNNNNNNNNNNNNNNNNNNNNNNNNNNNNNNNNNNNNNNNNANTTTNGAAANANAA
CAAAGCTCGTGTCATTTATGTGTTCATCTTCANNNTCGGACGANCCTCCANCAACACNAC
AAACANANAATCAAACNGAAGATANCCAACATGTTCATAAAGTTGTCCAAGCGTTCGAAA
AACTAGACAAAATCGCCCACGACGTGAAGGTCGAAGATGNACCAANNAAGNAAGCAAAAC
AAGTTGACCCAAANGANAGCTTTGCTTCCNTGCTNAGAAAATCAAAATTACTNCAGATTG
GNAAACNAGCNGGAAAAATTGTAACNGGAAAAATNATTGAAGTGCAGGATACAGATTTGT
ATATTGACTTTGGAGGAAANTTCCACTNNNNNNNNNNNNNNNNNNNNNNNNNNNNNNNNN
NNNNNNNNNNNNNNNNNAAANNNNAATTAGTGCTGAAGGATTTAGAAATGTCATCATCCT
TTNNNNGTTNNNNNNNNNNNNNNNNNNNNNNNGANNNNNNNNNNNNNNNNNNNNNNNNNN
NNNNNNNNNNNNNNNNNNNNNNNNNNNNNNNNNNNNNNNNNNNNNNN
>gi_223024367_gb_FL494927|tro|tro10X|Allele_2
NNNNNNNNNNNNNNNNNNNNNNNNNNNNNNNNNNNNNNNNNNNNNANTTTNGAAANANAA
CAAAGCTCGTGTCATTTATGTGTTCATCTTCANNNTCGGACGANCCTCCANCAACACNAC
AAACANANAATCAAACNGAAGATANCCAACATGTTCATAAAGTTGTCCAAGCTTTCGAAA
AACTAGACAAAATCGCCCACGACGTGAAGGTCGAAGATGNACCAANNAAGNAAGCAAAAC
AAGTTGACCCAAANGANAGCTTTGCTTCCNTGCTNAGAAAATCAAAATTACTNCAGATTG
GNAAACNAGCNGGAAAAATTGTAACNGGAAAAATNATTGAAGTGCAGGATACAGATTTGT
ATATTGACTTTGGAGGAAANTTCCACTNNNNNNNNNNNNNNNNNNNNNNNNNNNNNNNNN
NNNNNNNNNNNNNNNNNAAANNNNAATTAGTGCTGAAGGATTTAGAAATGTCATCCTCCT
TTNNNNGTTNNNNNNNNNNNNNNNNNNNNNNNGANNNNNNNNNNNNNNNNNNNNNNNNNN
NNNNNNNNNNNNNNNNNNNNNNNNNNNNNNNNNNNNNNNNNNNNNNN
>gi_223024486_gb_FL499103|tro|tro10X|Allele_1
NNNNNNNNNNNNNNNNNNNNNNNNNNNNNNNNNNNNNNNNNNNNNNNNNNNNNNNNNNNN
NNNNNNNNNNNNNNNNNNNNNNNNNNNNNNNNNNNNNNNNNNNNNNNNNNNNNNNNNNNN
NNNNNNNNNNNNNNNNNNNNNNNNNNNNNNNNNNNNNNNNNNNNNNNNNNNNNNNNNNNN
NNNNNNNNNNNNNNNNNNNNNNNNNNNNNNNNNNNNNNNNNNNNNNANNNNTGACCAAGA
ATTAAAAAAACNNNNNNNNNNNNNNNNNNGNNNNNNNNNNNNNNNNNNNNNNNNNNNNNN
NNNNNNNNNNNNNNNNNNNNNNNNNNNNNNNNNNNNNNNNNNNNNNNNNNNNNNNNNNNN
NNNNNNNNNNNNNNNNNNNNNNNNNNNNNNNNNNNNNN
>gi_223024486_gb_FL499103|tro|tro10X|Allele_2
NNNNNNNNNNNNNNNNNNNNNNNNNNNNNNNNNNNNNNNNNNNNNNNNNNNNNNNNNNNN
NNNNNNNNNNNNNNNNNNNNNNNNNNNNNNNNNNNNNNNNNNNNNNNNNNNNNNNNNNNN
NNNNNNNNNNNNNNNNNNNNNNNNNNNNNNNNNNNNNNNNNNNNNNNNNNNNNNNNNNNN
NNNNNNNNNNNNNNNNNNNNNNNNNNNNNNNNNNNNNNNNNNNNNNANNNNTGATCAAGT
ATTACAAAAACNNNNNNNNNNNNNNNNNNGNNNNNNNNNNNNNNNNNNNNNNNNNNNNNN
NNNNNNNNNNNNNNNNNNNNNNNNNNNNNNNNNNNNNNNNNNNNNNNNNNNNNNNNNNNN
NNNNNNNNNNNNNNNNNNNNNNNNNNNNNNNNNNNNNN
>gi_402122768_gb_JN863295|tro|tro10X|Allele_1
NNNNNNNNNNNNNNNNNNNNNNNNNNNNNNNNNNNNNNNNNNNNNNNNNNNNNNNNNNNN
NNNNNNNNNNNNNNNNNNAGNGTCCTGACNAAGGCTGCTGGATATGGATCAGCTNTAACT
TGTAANAGAACCAAACACACNCTGCCTGACTTNCCATATGATTACAATNCTTTNGAGCCG
TATGTTTCTGCNGAAATCATGCAGTTNCATCATTCTAAACACCACAATACNTATGTCAAC
AACTTAAATGTGGCTGAAGAAAAGTTAGCTGAAGCTGTGGCAAAANNTAATGTCAATCAG
ATTATCCANTTACAACCAGCTTTGAAATTTAATGGAGGAGGGCATTTGAATCATTCAATA
TTCTGGGAAGTGTTAAGTCCAANTGGAGGAGGGCTNCCCTCAGGGGATTTGAAGGAAATG
ATAATTCGTGATTTTGACTCGTTTGATAAAATGAAGAAACAAATTTCTGATGCAGCAGTA
GCAGTCCAGGGATCAGGATGGTCGTGGCTAGGGTATAATCCAGTCAGTGGTAGATTNAGA
ATTGCAGCCTGTGCTAATCAAGACCCTCTNCTNCCCACTACAGGTNTGATTCCATTATTT
GGTATCGATGTCTGGGAGCATGCCTACTATTTACAGTACAANAATGTCAGACCAGATTAT
GTTAGNGCNATTTGGAATATTGTNAATTGGGAAAATGTTGCTNCAAGACTTCANGAGGCT
AAAATGGAAAACTAATTGTATTCTNNAATTTTCTACTTCATAAACTATCTTGATAAGTGG
GCATTTNTTGTTGTTGTATTTANCAGAAAAAGNNTNTTNATATGATGAAAACAGGAANNN
NNNNNNNNNNNNNNNNNNNNNNNNNNNNNNNNNNNNNNNNNNNNNNNNNNNNNNNNNNNN
NNNNNNN
>gi_402122768_gb_JN863295|tro|tro10X|Allele_2
NNNNNNNNNNNNNNNNNNNNNNNNNNNNNNNNNNNNNNNNNNNNNNNNNNNNNNNNNNNN
NNNNNNNNNNNNNNNNNNAGNGTCCTGACNAAGGCTGCTGGATATGGATCAGCTNTAACT
TGTAANAGAACCAAACACACNCTGCCTGACTTNCCATATGATTACAATNCTTTNGAGCCG
TATGTTTCTGCNGAAATCATGCAGTTNCATCATTCTAAACACCACAATACNTATGTCAAC
AACTTAAATGTGGCTGAAGAAAAGTTAGCTGAAGCTGTGGCAAAANNTAATGTCAATCAG
ATTATCCANTTACAACCAGCTTTGAAATTTAATGGAGGAGGGCATTTGAATCATTCAATA
TTCTGGGAAGTGTTAAGTCCAANTGGAGGAGGGCTNCCCTCAGGGGATTTGAAGGAAATG
ATAATTCGTGATTTTGACTCGTTTGATAAAATGAAGAAACAAATTTCTGATGCAGCAGTA
GCAGTCCAGGGATCAGGATGGTCGTGGCTAGGGTATAATCCAGTCAGTGGTAGATTNAGA
ATTGCAGCCTGTGCTAATCAAGACCCTCTNCTNCCCACTACAGGTNTGATTCCATTATTT
GGTATCGATGTCTGGGAGCATGCCTACTATTTACAGTACAANAATGTCAGACCAGATTAT
GTTAGNGCNATTTGGAATATTGTNAATTGGGAAAATGTTGCTNCAAGACTTCANGAGGCT
AAAATGGAAAACTAATTGTATTCTNNAATTTTCTACTTCATAAACTATCTTGATAAGTGG
GCATTTNTTGTTGTTGTATTTANCAGAAAAAGNNTNTTNATATGATGAAAACAGGAANNN
NNNNNNNNNNNNNNNNNNNNNNNNNNNNNNNNNNNNNNNNNNNNNNNNNNNNNNNNNNNN
NNNNNNN
>gi_223025123_gb_FL500484|tro|tro10X|Allele_1
CAACAACCAGAATATTCCGACTTTGTACACAATATTCTTTGCAATGTGTCNCAANAAATA
CNTTCCATTGTTCATCAGTTCAAAGTGCANAGGNTGNCNNGGTANNNNNNNNNNNNNNNN
NNNNNNNNNNNNNNNNNNNNNNNNNNNNNNNNNNGATATTAGTCCATCTAAGTAGAAATA
ANGCAGACGTATCNATGTTTGCACCNGACATTGAACAAATGCATGCNATNGACCACACGA
AAGGGGAACCAATGCNAACNNANAGGNATGTNTTAATANAATCAGCNCGTATTGCCAGGN
GTAAAGTACAGGCACTNTCAAATCTTACAGCCAATGATTACGATGCAGTCATATTTCCAG
GCGGANTNGGAGCAGCTAAAAATNNGTNNANNTTNGNNNNNNNNNNNNNNNNNNNNNNNN
NNNNNNNNNNNNNNNNNNNNNNNNNNNNNNNNNNNNNNNNNNNNNNNNNNNNNNNNNGGC
TGTGTTGCATTGCTCCTGTTTTGGCNGCNAAANTGATTCCCACATGTGAAGTAACAGTAG
GNTCAGACCAAGAAGAAGGAGGNAANTGGCCGTANGCNGGAACAGNCNCGGCTATTACAA
CAATGGGGNCATNACATNAGAAGAAANATGTCACTGNNNNNNNNNNNNNNNNGAAAAACA
NAATNATAACTACNCCTGCCTACATGTGTGAAACTGCNCTNCACGANATATTTGATGGNA
TTGGNAAAATGGTAANTGGNGTTTTAAAACATANNNNNNNNNNNNNNNNNNNNNN
>gi_223025123_gb_FL500484|tro|tro10X|Allele_2
CAACAACCAGAATATTCCGACTTTGTACACAATATTCTTTGCAATGTGTCNCAANAAATG
CNTTCCATTGTTCGTCAGTTCAAAGTGCANAGGNTGNCNNGGTANNNNNNNNNNNNNNNN
NNNNNNNNNNNNNNNNNNNNNNNNNNNNNNNNNNGATATTAGTCCATCTTAGTAGAAATA
ANGCAGACGTATCNATGTTTGCACCNGACATTGAACAAATGCATGCNATNGACCACACGA
AAGGGGAACCAATGCNAACNNANAGGNATGTNTTAGTANAATCAGCNCGTATTGCCAGGN
GTAAAGTACAGGCACTNTCAAATCTTACAGCCAATGATTACGATGCAGTCATATTTCCAG
GCGGGNTNGGAGCAGCTAAAAATNNGTNNANNTTNGNNNNNNNNNNNNNNNNNNNNNNNN
NNNNNNNNNNNNNNNNNNNNNNNNNNNNNNNNNNNNNNNNNNNNNNNNNNNNNNNNNGGC
TGTGTTGCATTGCTCCTGTTTTGGCNGCNAAANTGATTCCTGGATGTGAAGTAACCGTAG
GNTCAGATCAAGAAGAAGGAGGNAANTGGCCGTANGCNGGAACAGNCNCGGCTATTACAA
CTATGGGGNCATNACATNAGAAGAAANATGTCTCTGNNNNNNNNNNNNNNNNGAAAAACA
NAATNATAACTACNCCTGCCTACATGTGTGAAACTGCNCTNCACGANATATTTGATGGNA
TTGGNAAAATGGTAANTGGNGTTTTAAAACTTANNNNNNNNNNNNNNNNNNNNNN
>gi_223025275_gb_FL494042|tro|tro10X|Allele_1
NNNNNNNNNNNTNNNNNNNTGTTATAGTTACTTGTATGTAGAGTTGGTTGACGTTTCAGT
TTTATCCGGAATATCNATACANTGTCAGCATNCAAAATGGTTAAAGTAATTGGAANNNAG
GCCGAATTTGATGGCGTAGTGAAAGGATCTGGNGNTACATTGATTGTTGTCGATTTCTTN
GCNACATGGTGTGGACCNTGTGTACAGATTGCACCTNTATATCANNNNNNNNNAGACGAA
TACAGTGATTGTATNTTNNNNNNNNNNNNNNNNNNNNNNNNNNNNNNNNNNNNNNNNNNN
NNNNNNNNNNNNNNNNNNNNNNNNNNNNNNNNNNNNNNNNNNNNNNNNNNNNNNNNNNNN
NNNNNNNNNNNNNNNNNNNNNNNNNNNNNNNNNNNNNNNNNNNNNNNNNNNNNNNNNNNN
NNNNNNNNNNNNNNNNNNNNNNNNNNNNNNNNNNNNNNNNNNNNNNNNNNNNNNNNNNNN
NNNNNNNNNNNNNNNNNNNNNNNNNNNNNNNNNNNNNNNNNNNNNNNNNNNNNNNNNNNN
NNN
>gi_223025275_gb_FL494042|tro|tro10X|Allele_2
NNNNNNNNNNNTNNNNNNNTGTTATAGTTACTTGTATGTAGAGTTGGTTGACGTTTCAGT
TTTATCCGGAATATCNATACANTGTCAGCATNCAAAATGGTTAAAGTAATTGGAANNNAG
GCCGAATTTGATGGCGTAGTGAAAGGATCTGGNGNTACATTGATTGTTGTCGATTTCTTN
GCNACATGGTGTGGACCNTGTGTACAGATTGCACCTNTATATCANNNNNNNNNAGACGAA
TACAGTGATTGTATNTTNNNNNNNNNNNNNNNNNNNNNNNNNNNNNNNNNNNNNNNNNNN
NNNNNNNNNNNNNNNNNNNNNNNNNNNNNNNNNNNNNNNNNNNNNNNNNNNNNNNNNNNN
NNNNNNNNNNNNNNNNNNNNNNNNNNNNNNNNNNNNNNNNNNNNNNNNNNNNNNNNNNNN
NNNNNNNNNNNNNNNNNNNNNNNNNNNNNNNNNNNNNNNNNNNNNNNNNNNNNNNNNNNN
NNNNNNNNNNNNNNNNNNNNNNNNNNNNNNNNNNNNNNNNNNNNNNNNNNNNNNNNNNNN
NNN
>gi_223025376_gb_FL494070|tro|tro10X|Allele_1
ATATAAAGTNCNCAGACACANGTGTATTAAATTCCATCAACAAAATGCCGANATACAAAT
TGTACTATTTNCCTGNTCGNGGNAGNGCNGAANTNANTCGATTNCTGTTAGNNGNNGCAG
GGNAGGANTATGANGATATAANGATTNCNTTTGAAGAATGGCCAAAGANNAAATCANCAA
TACCAACNGGACANNTNCCAACTTTNGATGTTGATGGTCAACTNTTATGTCAAAGTNNNN
NNNNNNNNNNNNNNNNNNNNNNNNNNNNNGGATATGNAGGNAAAANNAACATGGAGCAAG
CNTTGGTTGACCAGGTGGTNGATACANCNANNGATTACTTAGGNGAATANTTNAANTGTT
NTTTTGCNCCNGANGANACAAANAAGGNNNNNNNNNNNAAATATTTNAANGAATCTACAN
CTAAAACATTNNCNTGNNTNAANAAATGGCTNGAACAAAATNATGGNGGAAATNNNTTCT
TNGTNGGNTCGTCGNTNACCATGGCAGACCTNNNTGTNCATGAAGTTNTNACNAATGNAG
TTCNNANNGACTCAAANATANTGGANGGATTNNCAAANCTTGTNGAACATAGAAAAAGAG
TNGCNNCATTGCCAAA
>gi_223025376_gb_FL494070|tro|tro10X|Allele_2
ATATAAAGTNCNCAGTCGCANGTGTATTGTATTCTTTTAACAAAATGCCGANTTACAAAT
TGTACTATTTNCCTGNTCGNGGNAGNGCNGAANTNANTCGATTNTTGTTAGNNGNNGCAG
GGNAGGANTATGANGATATAANGATTNCNTTTGAAGAATGGCCAAAGANNAAATCANCAA
TACCAACNGGACANNTNCCAACTTTNGATGTTGATGGTCAACTNTTATGTCAGAGTNNNN
NNNNNNNNNNNNNNNNNNNNNNNNNNNNNGGATATGNAGGNAAAANNAACATGGAGCAAG
CNTTGGTTGACCAGGTGGTNGATACANCNANNGATTACTTAGGNGAATANTTNAANTGTT
NTTTTGCNCCNGANGANACAAANAAGGNNNNNNNNNNNAAATATTTNAANGAATCTACAN
CTAAAACATTNNCNTGNNTNAANAAATGGCTNGAACAAAATNATGGNGGAAATNNNTTCT
TNGTNGGNTTGTCGNTNACCATTGCAGATCTNNNTGTNTATGAAGTTNTNACNAATGNTG
TTCNNANNGACTCAAANATANTGGANGGATTNNCAAANCTTGTNGAACATAGAAAAAGAG
TNGCNNCTTTGCCAAA
>gi_223025490_gb_FL489731|tro|tro10X|Allele_1
NNNNNNNNNNNNNNNNNNNNNNNNNNNNNNNNNNNNNNNNNNNNNNNNNNNNNNNNNNNN
NNNNNNNNNNNNNNNNNNNNNNNNNNNNNNNNNNNNNNNNNNNNNNNNNNNNNNNNNNNN
NNNNNNNNNNNNNNNNNNNTATGATTTTGAAACACTAAAGGTTTCTTCNCCAAGAGAGGA
TGTTGCTCANNNNNNNNNNNNNNNACCAGACAGNCNNNNNNNNNNNNNNATNNNNNTTTG
NAGNNAATGCAGAGAATGCTTCCAAAAATTAGCAATAGATAANAACTACAGAGTGATAAT
AGTGTCTGGAGCNNNNNNNNNNNNNNNNNNAGGNNNNNNNNNNNNNNNNNNNNNNNNNNN
NNNNNNNNNNNNNNNNNNNNNNNNNNNNNNNNNNNNNNNNNNNNNNNNNNNNNNNNNNNN
NNNNNNNNNNNNNNNNNNNNNNNNNNNNNAGTGTNCAAAACCNGTNNTTGCTGCAGTACA
TGGTGGTTGTATTGGNGGAGGNGTNGACCTNACNTCTGCTTGTGACATCAGATACTGTAC
ACAGGATGCATGGTTTNAANTNNAGGNNNNNNNNNNNNNNNNNNNNNNNNNNNNNNNNNN
NNNNN
>gi_223025490_gb_FL489731|tro|tro10X|Allele_2
NNNNNNNNNNNNNNNNNNNNNNNNNNNNNNNNNNNNNNNNNNNNNNNNNNNNNNNNNNNN
NNNNNNNNNNNNNNNNNNNNNNNNNNNNNNNNNNNNNNNNNNNNNNNNNNNNNNNNNNNN
NNNNNNNNNNNNNNNNNNNTATGATTTTGAAACATTAAAGGTTTCTTCNCCAAGAGAGGA
TGTTGCTCANNNNNNNNNNNNNNNACCAGACAGNCNNNNNNNNNNNNNNATNNNNNTTTG
NAGNNAATGCAGAGAATGCTTCCAAAAATTAGCAATAGATAANAACTACAGAGTGATAAT
AGTGTCTGGAGCNNNNNNNNNNNNNNNNNNAGGNNNNNNNNNNNNNNNNNNNNNNNNNNN
NNNNNNNNNNNNNNNNNNNNNNNNNNNNNNNNNNNNNNNNNNNNNNNNNNNNNNNNNNNN
NNNNNNNNNNNNNNNNNNNNNNNNNNNNNAGTGTNCAAAACCNGTNNTTGCTGCAGTACA
TGGTGGTTGTGTTGGNGGAGGNGTNGACCTNACNTCTGCTTGTGACATCAGATACTGTAC
ACAGGATGCATGGTTTNAANTNNAGGNNNNNNNNNNNNNNNNNNNNNNNNNNNNNNNNNN
NNNNN
>gi_261362825_gb_Contig57116|tro|tro10X|Allele_1
NNNNNNNNNNNNNNNNNNNNNNNNNNNNNNNNNNNNNNNNNNNNNNNNNNNNNNNNNNNN
NNNNNNNNNNNNNNNNNNNNNNNNNNNNNNNNNNNNNNNNNNNNNNNNNNAGAGCAAACA
AGATCATGAAGGCTACCATAATACAGAAAAGTCCCATAGCTTCAGACAAAGCAAATCCTA
AAATAGCATAGGAAAACAATGCTTGTTTGAGTGATGGGTTTCTTGCATATCCTACTACCA
ANGCTCCAAATACATTTCNAATTCCAGCCCCTGANNNNNNNNNNNNNNNNNNNNNNNNNN
NNNNNNNNNNNNNNNNNNNNNNNNNNNNNNNNNNNNNNNNNNNNNNNNNNNNNNNNNNNN
NNNNNNNNNNNNNNNNNNNNNNNNNNNNNNNNNNNNNNNNNNNNNNNNNNNN
>gi_261362825_gb_Contig57116|tro|tro10X|Allele_2
NNNNNNNNNNNNNNNNNNNNNNNNNNNNNNNNNNNNNNNNNNNNNNNNNNNNNNNNNNNN
NNNNNNNNNNNNNNNNNNNNNNNNNNNNNNNNNNNNNNNNNNNNNNNNNNAGAGCAAACA
AGATCATGAAGGCTACCATAATACAGAAAAGTCCCATAGCTTCAGACAAAGCAAATCCTA
AAATAGCATAGGAAAACAATGCTTGTTTGAGTGATGGGTTTCTTGCATATCCTACTACCA
ANGCTCCAAATACATTTCNAATTCCTGCCCCTGANNNNNNNNNNNNNNNNNNNNNNNNNN
NNNNNNNNNNNNNNNNNNNNNNNNNNNNNNNNNNNNNNNNNNNNNNNNNNNNNNNNNNNN
NNNNNNNNNNNNNNNNNNNNNNNNNNNNNNNNNNNNNNNNNNNNNNNNNNNN
>gi_238645208_gb_Contig3808|tro|tro10X|Allele_1
CTGGCTATAAAGATGATGTTTAACTATGAAGTNGAATCAAAAGCTGATTCTATAATGAAG
GCCATGGAAAAGGAGACAGTCCCTGCTAGAGTTCCCATCTACCAGCTAGGGGATTCATGG
TACTTNAGAAACAGAGTCAGACTNAAATCNTTACCNCAANNTCNAAACATAGTCGATATG
ATTGGNGCATTTGTTGATCCNTTTAANGTGCCTCAGTTGTCTGTTGCCATGGAAACCTAT
CCAGCTGCATTACCAAAGAGACTGTATTCAAGTGGACTAGGACGTAATATGACAATGTAC
ATACTGATGAAGANNTANGATATGACACTGAGAGAATATTTAGAACAGCACAAACCAGAC
GCAAGAACAAGATGTCTTCTGCTGACCCAGCTNTTGGAGGGAATAGTACACCTAGGGAAT
CATGGGATAGCTCACAGAGATATTAAAACAGACAACATGTTTTTGGAAAATNCAGNNNNA
TCAGTACCCAAGCTAGTAATCGGAGACTTTGGATGTTGTTTGGCAGACACAGAATTTGAA
CAGAAACTTCCATACTTTACATCTGACANNGACANGGGAGGCAACTGNTCATTAATGGCA
CCTGAGNTTTCAACAGCCATTCCCGGTAAAGATATCTGGTTAGATTACAGTAAAGCTGAT
CTCTGGGCTGTAGGGACTATTATTTATGAANTGTTCTCCATGGANAATCCTTTCTATGGG
AACCAGTCACGACAGGGANNNNNNNTACAGGATAGCAGAACCTACAGGGAACAAGANCTG
CCCTCNTTANCAGNNNNNNNNNNNNNNNNNNNNNNNNNNNNNNNNNNNNNNNNNNNNNNN
NNNNNNNNNNNNNNNNNNNNNNNNNNNNNNNNNNNNNNNNNNNNNNNNNNNNNNNNNNNN
NNNNNNNNNNNNNNNNNNNNNNNNNN
>gi_238645208_gb_Contig3808|tro|tro10X|Allele_2
CTGGCTATAAAGATGATGTTTAACTATGAAGTNGAATCAAAAGCTGATTCTATAATGAAG
GCCATGGAAAAGGAGACTGTCCCTGCTAGAGTTCCCATTTATCAGCTAGGGGATTCATGG
TACTTNAGAAACAGAGTTAGACTNAAATCNTTACCNCAGNNTCNAAACATTGTTGATATG
ATTGGNGCATTTGTTGATCCNTTTAANGTGCCTCAGTTGTCTGTTGCCATGGAAACCTAT
CCAGCTGCATTACCAAAGAGTCTGTATTCAGGTGGACTAGGACGTAATATGACAATGTAC
ATCGTGATGAAGANNTANGATATGACACTGAGAGAATATTTAGAACAGCATAAACCAGAC
GTTAGAACCAGATGTCTTCTGCTGACTCAGCTNTTGGAGGGAATCGTCCATCTAGGGAAT
CATGGGATAGCTCATAGAGATATTAAAACTGACAACATTTTTTTGGAATTTNCAGNNNNA
TCAGTACCCAAGCTTGTAATTGGAGACTTTGGGTGTTGTTTGGCAGACACAGAATTTGGA
CAGAAGCTTCCATACTTTACATCTGATGNNGACANGGGAGGTAACTGNTCATTAATGGCA
CCTGAGNTTTCGACAGCCATTCCTGGTAGAGATATCTGGTTAGATTATAGTAAAGCTGAT
CTCTGGGCTGTAGGGACTATTATTTATGAANTGTTCTCTATGGANAATCCTTTCTATGGG
AACCAGTCTGGACAGGGANNNNNNNTACTGGATAGTAGAACCTACAGGGAACAAGANCTG
CCCTCNTTANCAGNNNNNNNNNNNNNNNNNNNNNNNNNNNNNNNNNNNNNNNNNNNNNNN
NNNNNNNNNNNNNNNNNNNNNNNNNNNNNNNNNNNNNNNNNNNNNNNNNNNNNNNNNNNN
NNNNNNNNNNNNNNNNNNNNNNNNNN
>gi_238644924_gb_FL489626|tro|tro10X|Allele_1
NNNNNNNNNNNNNNNNNNNNNNNNNNNNNNNNNNNNNNNNNNNNNNNNNNNNNNNNNNNN
NNNNNNNNNNNNNNNNNNNNNNNNNNNNNNNNNNNNNNNNNNNNNNNNNNNNNNNNNNNN
NNNNNNNNNNNNNNNNNNNNNNNNNNNNNNNNNNNNNNNNNNNNNNNNNNNNCTGTAGTA
ATACTACACGGTGTTGCACATAATCCTACTGGAGTGGACCCAACAAAAGATCAGTGNNNN
NNNNNNNNNNNNNNNNNNNNNNNNNNNNNNNNNNNNNNNNNNNNNNNNNNNNNNNNNNNN
NNNNNNNNNNNNNNNNNNNNNNNNNNNNNNNNNNNNNNNNNNNNNNNNNNNNNNNNNNNN
NNNNNNNNNNNNNNNNNNNNNNNNNNNNNNNNNNNNNNNNNNNNNNNNNNNNATGAAAGA
ACNGGAAACTTAGTGGTNGTGTGTGCTAATTCAGAGTTAAANGCAAAGATAAGATCTCAG
ATGGAACTAATCATACGTGTCACATGGTCTAATCCACCCAATCATGGAGCTAGAATCGTT
ACNACTGTTCTCAANAACCCTGCTAATTGTGCTGAATGGNANGNNNNNNNNNNNNNNNNN
NNNNNNNNNNNNNNNNNNNNNNNNNNNNNNNNNNNNNNNNNNNNNNNNNNNNNNNNNNNN
NNNNNNNNNNNNNNNNNNNNNNNNNNNNNNN
>gi_238644924_gb_FL489626|tro|tro10X|Allele_2
NNNNNNNNNNNNNNNNNNNNNNNNNNNNNNNNNNNNNNNNNNNNNNNNNNNNNNNNNNNN
NNNNNNNNNNNNNNNNNNNNNNNNNNNNNNNNNNNNNNNNNNNNNNNNNNNNNNNNNNNN
NNNNNNNNNNNNNNNNNNNNNNNNNNNNNNNNNNNNNNNNNNNNNNNNNNNNCTGTTGTC
ATACTACATGGTGTTGCACATAATCCTACTGGAGTGGATCCAACAAAAGATCAGTGNNNN
NNNNNNNNNNNNNNNNNNNNNNNNNNNNNNNNNNNNNNNNNNNNNNNNNNNNNNNNNNNN
NNNNNNNNNNNNNNNNNNNNNNNNNNNNNNNNNNNNNNNNNNNNNNNNNNNNNNNNNNNN
NNNNNNNNNNNNNNNNNNNNNNNNNNNNNNNNNNNNNNNNNNNNNNNNNNNNATGAAAGA
ACNGGAAACTTAGTGGTNGTGTGTGCTAATTCAGAGTTAAANGCAAAGATAAGATCTCAG
ATGGAGCTTATTATTCGTGTCACATGGTCTAATCCACCCAATCATGGAGCTAGAATTGTT
ACNACTGTTCTCAANAACCCTGCTAATTGTGCTGAATGGNANGNNNNNNNNNNNNNNNNN
NNNNNNNNNNNNNNNNNNNNNNNNNNNNNNNNNNNNNNNNNNNNNNNNNNNNNNNNNNNN
NNNNNNNNNNNNNNNNNNNNNNNNNNNNNNN
>gi_238644286_gb_FL491684|tro|tro10X|Allele_1
NNNNNNNNNNNNNNNNNNNNNNNNNNNNNNNNNNNNNNNNNNNNNNNNNNNNNNNNNNNN
NNNNNNNNNNNNNNNNNNNNNNNNNNNNNNNNNNNNNNNNNNNNNNNNNNNNNNNNNNNN
NNNNNNNNNNNNNNNNNNNNNNNNNNNNNNNNNNNNNNNNNNNNNNNNNNNNNNNNNNNN
NNNNNNNNNNNNNNNNNNNNNNNNNNNNNNNNNNNNNNNNNNNNNNNNNNNNNNNNNNNN
NNNNNNNNNNNNNNNNNNNNNNNNNNNNNNNNNNNNNNNNNNNNNNNNNNNNNNNNNNNN
NNNNNNNNNNNNNNNNNNNNNNNNNNNNNNNNNNNNNNNNNNNNNNNNNNNNNNNNNNNN
NNNNNNNNNNNNNNNNNNNNNNNNNNNNNNNNNNNNNNNNNNNNNNNNNNNNNNNNNNNN
NNNNNNNNNNNNNNNNNNNNNNNNNNNNNNNNNNNNNNNNNNNNNNNNNNNNNNNNNNNN
NNNNNNNNNNNNNNNNNNNNNNNNNNNNNNNNNNNNNNNNNNNNNNNNNNNNNNNNNNNN
NNNNNNNNNNNNNNNNNNNNNNNNNNNNNNNNNNNNNNNNNNNNNNNNNNNNNNNNNNNN
NNNNNNNNNNNNNNNNNNNNNNNNNNNNNNNNNNNNNNNNNNNNNNNNNNNNNNNNNNNN
NNNNNNNNNN
>gi_238644286_gb_FL491684|tro|tro10X|Allele_2
NNNNNNNNNNNNNNNNNNNNNNNNNNNNNNNNNNNNNNNNNNNNNNNNNNNNNNNNNNNN
NNNNNNNNNNNNNNNNNNNNNNNNNNNNNNNNNNNNNNNNNNNNNNNNNNNNNNNNNNNN
NNNNNNNNNNNNNNNNNNNNNNNNNNNNNNNNNNNNNNNNNNNNNNNNNNNNNNNNNNNN
NNNNNNNNNNNNNNNNNNNNNNNNNNNNNNNNNNNNNNNNNNNNNNNNNNNNNNNNNNNN
NNNNNNNNNNNNNNNNNNNNNNNNNNNNNNNNNNNNNNNNNNNNNNNNNNNNNNNNNNNN
NNNNNNNNNNNNNNNNNNNNNNNNNNNNNNNNNNNNNNNNNNNNNNNNNNNNNNNNNNNN
NNNNNNNNNNNNNNNNNNNNNNNNNNNNNNNNNNNNNNNNNNNNNNNNNNNNNNNNNNNN
NNNNNNNNNNNNNNNNNNNNNNNNNNNNNNNNNNNNNNNNNNNNNNNNNNNNNNNNNNNN
NNNNNNNNNNNNNNNNNNNNNNNNNNNNNNNNNNNNNNNNNNNNNNNNNNNNNNNNNNNN
NNNNNNNNNNNNNNNNNNNNNNNNNNNNNNNNNNNNNNNNNNNNNNNNNNNNNNNNNNNN
NNNNNNNNNNNNNNNNNNNNNNNNNNNNNNNNNNNNNNNNNNNNNNNNNNNNNNNNNNNN
NNNNNNNNNN
>gi_238644286_gb_Contig25232|tro|tro10X|Allele_1
NNNNNNNNNNNNNNNNNNNNNNNTNTTGTGACNNNNNNNNAAGAGAGGGTAAAATATCGG
ATCANATGTGAAGGACNAACAGTTGTNNTATANANNNNNNNNNNNNTTTTAAAGGTATGA
ANNNNNNNNNNNNNNNNNNNNNNNNNNNNNNNNNNNNNNNNNNNNNNNNNNNNNNNNNNN
NNNNNNNNNNNNNNNNNNNNNNNNNNNNNNNNNNNNNNNNNNNNNNNNNNNNNNNNNNNN
NNNNNNNNNNNNNNNNNNNNNNNNNNNNNNNNNNNNNNNNNNNNNNNNNNNNNNNNNNNN
NNNNNNNNNNNNNNNNNNNNNNNNNNNNNNNNNNNNNNNNNNNNNNNNNNNNNNNNNNNN
NNNNNNNNNNNNNNNNNNNNNNNNNNNNNNNNNNNNNNNNNNNNNNNNNNNNNNNNNNNN
NNNNNNNNNNNNNNNNNNNNNNNNNNNNNNNNNNNNNNNNNNNNNNNNNNNNNNNNNNNN
NNNNNNNNNNNNNNNNNNNNNNNNNNNNNNNNNNNNNNNNNNNNNNNNNNNNNNNNNNNN
NNNNNNNNNNNNNNNNNNNNNNNNNNNNNNNNNNNNNNNNNNNNNNNNNNNNNNNNNNNN
NNNNNNNNNNNNNNNNNNNNNNNNNNNNNNNNNNNNNNNNNNNNNNNNNNNNNNNNNNNN
NNNNNNNNNNNNNNNNNNNNNNNNNNNNNNNNNNNNNNNNNNNNNNNNNNNNNNNNNNNN
NNNNNNNNNNNNNNNNNNNNNNNNNNNNNNNNNNNNNNNNNNNNNNNNNNNNNNNNNNNN
NNNNNNNNNNNNNNNNNNNNNNNGNNNNGNANAGTTGNNNNNNNNNNNNNNNNNNNNNNN
AGGANCATATAGGATCTCTAAATTGGGGATACNNNNNNCAGCTANGAGAAAAGAAAGTAG
ATTATCACAATGCATNNNNNNAATTTNNNNNNNNNNNNNNNNNNNNNNNNNNNNNNNNNN
NNNNNNNNNNNNNNNNNNNNNNNNNNNNNNNNNNNNNNNNGGCTATGGGTGAACGACCAC
GATACCCAGATNNNNNNNNNNNCAAAGAATTTGGNATTACNAGTGANGATNTATTTTCCT
TGCCNTACTGTCCTGGTAAAACATTGATGGTNGGAGCNTCNTATGTCTCATTGGAATGTG
GAGGNTTCCTNAAGGCNATTGGAATGGACGTTACNGTNATGGTCAGATCNATNCTTNTGA
GAGGTTTTGACCAGCAGATGGCNGATAAGATTGGNGACTATATGGGNTTACATGGCATNG
ACTTTGTACGACCNTGTGTTCCTACAAAGNTAGNNNNNNNNNNNNNNNNNNNNNNNNNNN
NACCAGGATTATACAAAGTATNTGGNAAATATNNNNNNNNTACTGANNNNNNNNNNNNNN
NNNNNNNNNNNNNNNNNNNNNNNNNNNNNNNNNNNNNNNNNNNNNNNNNNNNNNNNNNNN
N
>gi_238644286_gb_Contig25232|tro|tro10X|Allele_2
NNNNNNNNNNNNNNNNNNNNNNNTNTTGTGACNNNNNNNNAAGAGAGGGTAAAATATCGG
ATCANATGTGAAGGACNAACAGTTGTNNTATANANNNNNNNNNNNNTTTTAAAGGTATGA
ANNNNNNNNNNNNNNNNNNNNNNNNNNNNNNNNNNNNNNNNNNNNNNNNNNNNNNNNNNN
NNNNNNNNNNNNNNNNNNNNNNNNNNNNNNNNNNNNNNNNNNNNNNNNNNNNNNNNNNNN
NNNNNNNNNNNNNNNNNNNNNNNNNNNNNNNNNNNNNNNNNNNNNNNNNNNNNNNNNNNN
NNNNNNNNNNNNNNNNNNNNNNNNNNNNNNNNNNNNNNNNNNNNNNNNNNNNNNNNNNNN
NNNNNNNNNNNNNNNNNNNNNNNNNNNNNNNNNNNNNNNNNNNNNNNNNNNNNNNNNNNN
NNNNNNNNNNNNNNNNNNNNNNNNNNNNNNNNNNNNNNNNNNNNNNNNNNNNNNNNNNNN
NNNNNNNNNNNNNNNNNNNNNNNNNNNNNNNNNNNNNNNNNNNNNNNNNNNNNNNNNNNN
NNNNNNNNNNNNNNNNNNNNNNNNNNNNNNNNNNNNNNNNNNNNNNNNNNNNNNNNNNNN
NNNNNNNNNNNNNNNNNNNNNNNNNNNNNNNNNNNNNNNNNNNNNNNNNNNNNNNNNNNN
NNNNNNNNNNNNNNNNNNNNNNNNNNNNNNNNNNNNNNNNNNNNNNNNNNNNNNNNNNNN
NNNNNNNNNNNNNNNNNNNNNNNNNNNNNNNNNNNNNNNNNNNNNNNNNNNNNNNNNNNN
NNNNNNNNNNNNNNNNNNNNNNNGNNNNGNANAGTTGNNNNNNNNNNNNNNNNNNNNNNN
AGGANCATATAGGATCTCTAAATTGGGGATACNNNNNNCAGCTANGAGAAAAGAAAGTAG
ATTATCATAATGCATNNNNNNAATTTNNNNNNNNNNNNNNNNNNNNNNNNNNNNNNNNNN
NNNNNNNNNNNNNNNNNNNNNNNNNNNNNNNNNNNNNNNNGGCTATGGGTGAACGACCAC
GATACCCAGATNNNNNNNNNNNCAAAGAATTTGGNATTACNAGTGANGATNTATTTTCCT
TGCCNTACTGTCCTGGTAAAACATTGATGGTNGGGGCNTCNTATGTCTCATTGGAATGTG
GAGGNTTCCTNAAGGCNATTGGTATGGATGTTACNGTNATGGTCAGATCNATNCTTNTGA
GAGGTTTTGACCAGCAGATGGCNGATAAGATTGGNGACTATATGGGNTTACATGGCATNG
ATTTTGTACGACCNTGTGTTCCTACAAAGNTAGNNNNNNNNNNNNNNNNNNNNNNNNNNN
NACCAGGATTATACAAAGTCTNTGGNAAATATNNNNNNNNTACTGANNNNNNNNNNNNNN
NNNNNNNNNNNNNNNNNNNNNNNNNNNNNNNNNNNNNNNNNNNNNNNNNNNNNNNNNNNN
N
>gi_238644294_gb_FL491696|tro|tro10X|Allele_1
NNTCANAAAACNACATGGCAGCCCTNTGTCGATGTGCACGTTTTTGCCTTTCAAAAGCTA
TTCAGTTGCCTCTAAGACCANTNTTTTCTTCTAATTCCAAGAACTTTATATGGGAAAANA
AGTGTCGNCCTTCAATCTTTTCANTTGACATAAGNAGACAATTTGTACAACCTGCATCNN
CTGAAAAAAATGNNNNNNAACAGGAAAGAACATTTAGGACAAGACAAACTGTATCTGACC
ANCCAATNCAAGCTCTTGGAGATTTTGTGCATCAGTACAGACGAAGTAGACAAGATTATA
TTCAAAACTGTATAACNATGTTTCAGGAAAAAGGNTTNGACAATATTGAAGATGGTATGT
TTGTACTNAGAAGNACTGGTGAACCTCTNTCTCAGCTACATCCAGATAACAGAATGAAAT
ACACAGATATGATTTGGGANTGCATACAGAAAAGTGGNNNNNNNNNNNNNNNNNNATACT
TTAATAATTTGCTGATGGTATACTTAGAAAATCAACACAAATTTTCNNCNNNNNNNNNCC
TCACAGAAATGGATAAGGCAGGATNNNNNNNNNNNNNGGTNNNNNNNNNNNNNNNNNNNN
NNNNNNNNNNNNNNNNNNNNNNNNNNNNNNNNNNNNNNNNNNNNNNNNNNNNNNNNNNNN
NNNNNNNNNNNNNNNNNNNNNNNNNNNNNNNNNNNNNNNNNNNNN
>gi_238644294_gb_FL491696|tro|tro10X|Allele_2
NNTCANAAAACNACATGGCAGCCCTNTGTCGATGTGCACGTTTTTGCCTTTCAAAGGCTA
TTCAGTTGCCTCTAAGACCANTNTTTTCTTCTAATTCCAAGAATTTTATATGGGAAAANA
AGTGTCGNCCTTCAATCTTTTCANTTGACATAAGNAGACAATTTGTACAGCCTGCATCNN
CTGAAAAAAATGNNNNNNAACAGGAAAGACCATTTAGGCCAAGACAACCTGTGTCTGACC
ANCCAATNCAAGCTCTTGGAGATTTTGTGCATCAGTACAGACGAAGTAGACAGGATTATA
TTCAAAACTGTATAACNATGTTTCAGGAAAAAGGNTTNGACAATATTGAAGATGGTATGT
TTGTACTNAGAAGNACTGGTGAACCTCTNTCTCAGCTACATCCAGATAACAGAATGAAAT
ACACAGATATGATTTGGGANTGCATACAGAAAAGTGGNNNNNNNNNNNNNNNNNNATACT
TTAATAATTTGCTGATGGTATACTTAGAAAATCAACACAAATTTTCNNCNNNNNNNNNCC
TCACTGAAATGGATAAGGCAGGATNNNNNNNNNNNNNGGTNNNNNNNNNNNNNNNNNNNN
NNNNNNNNNNNNNNNNNNNNNNNNNNNNNNNNNNNNNNNNNNNNNNNNNNNNNNNNNNNN
NNNNNNNNNNNNNNNNNNNNNNNNNNNNNNNNNNNNNNNNNNNNN
>gi_238644156_gb_FL501251|tro|tro10X|Allele_1
NNNNNNNNNNNNNNNNNNNNNNNNNNNNNNNNNNNNNNNNNNNNNNNNNNNNNNNNNNNN
NNNNNNNNNNNNNNNNNNNNNNNNNNNNNNNNNNNNNNNNNNNNNNNNNNNNNNNNNNNN
NNNNNNNNNNNNNNNNNNNNNNNNNNNNNNNNNNNNNNNNNNNNNNNNNNNNNNNNNNNN
NNNNNNNNNNNNNNNNNNNNNNNNNNNNNNNNNNNNNNNNNNNNNNNNNNNNNNNNNNNN
NNNNNNNNNNNNNNNNNNNNNNNNNNNNNNNNNNNNNNNNNNNNNNNNNNNNNNNNNNNN
NNNNNNNNNNNNNNNNNNNNNNNNNNNNNNNNNNNNNNNNNNNNNNNNNNNNNNNNNNNN
NNNNNNNNNNNNNNNNNNNNNNNNNNNNNNNNNNNNNNNNNNNNNNNNNNNNNNNNNNNN
NNNNNNNNNNNNNNNNNNNNNNNNNNNNNNNNNNNNNNNNNNNNNNNNNNNNNNNNNNNN
NNNNNNNNNNNNNNNNNNNNNNNNNNNNNNNNNNNNNNNNNNNNNNNNNNNNNNNNNNNN
NNNNNNNNNNNNNNNNNNNNNNNNNNNNNNNNNNNNNN
>gi_238644156_gb_FL501251|tro|tro10X|Allele_2
NNNNNNNNNNNNNNNNNNNNNNNNNNNNNNNNNNNNNNNNNNNNNNNNNNNNNNNNNNNN
NNNNNNNNNNNNNNNNNNNNNNNNNNNNNNNNNNNNNNNNNNNNNNNNNNNNNNNNNNNN
NNNNNNNNNNNNNNNNNNNNNNNNNNNNNNNNNNNNNNNNNNNNNNNNNNNNNNNNNNNN
NNNNNNNNNNNNNNNNNNNNNNNNNNNNNNNNNNNNNNNNNNNNNNNNNNNNNNNNNNNN
NNNNNNNNNNNNNNNNNNNNNNNNNNNNNNNNNNNNNNNNNNNNNNNNNNNNNNNNNNNN
NNNNNNNNNNNNNNNNNNNNNNNNNNNNNNNNNNNNNNNNNNNNNNNNNNNNNNNNNNNN
NNNNNNNNNNNNNNNNNNNNNNNNNNNNNNNNNNNNNNNNNNNNNNNNNNNNNNNNNNNN
NNNNNNNNNNNNNNNNNNNNNNNNNNNNNNNNNNNNNNNNNNNNNNNNNNNNNNNNNNNN
NNNNNNNNNNNNNNNNNNNNNNNNNNNNNNNNNNNNNNNNNNNNNNNNNNNNNNNNNNNN
NNNNNNNNNNNNNNNNNNNNNNNNNNNNNNNNNNNNNN
>gi_238644156_gb_Contig35188|tro|tro10X|Allele_1
NNNNCAACATCTGGATGCTATNTAANNATGATGGTCNNGTTCACNGATGAATTNANTNAT
TCAATATATCACACNAATTCATTTATTAAAATCTAAGNTCCACCTGGTTTATTTATTTTG
TGNAATACGCCANNTGATGTACANCTCTTGGAANTTGTCAAATCCAGCNAANACACCAGC
GCCTGCCATTCNTCTNAGNACGTTGGCTCCTGCTCCCTTCATCAAGGACATGAATCNNTC
GTTCTTGANAATGGTCATTGTGCAGTCAATTGATCCCTTNTATTTGACGGCCTCACCTGA
TGTCATCATCATTCTTCTTCTGATTGTGTNAATTGGGTATGACAAAAGTCCAGCACTAAT
TGTGACAACGNAGCCCAATGCAANTGACAGGAGNAAGTTGGCCTTGTCTCCCAAGANCAT
TGGTTTAAGNGTGTCNAACAGACCNAANTAGAATCCTCTGTAGACNACGATTCCTACACA
AGAAATGACGAATCCTCTGTACAANCCTTGTACACCGTCNGANGCAATGGTTTTACGGTA
CACATCAACCATACCATTGAACTGGCGTTCACCACCNGTCTTTCCAGACTTGGCNTCATT
GGCTAATCTNGTTCTACAATAATCNAGTGAATAGACAAANACAAGNGACATGGCACCAGC
AGCTCCACCAGATGCAATATTTTTTGAGAATTTGNTTGCATTGGAATCATTCTTANTTGA
CTTGAATAGTGCCTTAATCTNNNNNNNNNNNNNNNNNNNNNNNNNNNNNNNNNNNNNNNN
NNNNNNNNNNNNNNNNNNNNNNNNNNNNNNNNNNNNNNNNNNNNNNNNNNNNNCTTGAAT
AGTGCCTTAATCTTGTCCTTGAATGCAAAGTTTAAAGCCTGAGTTGGAAAGTATCTGATG
CAATTAGCCATGTTTNCTCTCCAAAATGGCAGAACACCTTCTGTTNTGTATGTACGNNNN
GTACAATCNATNACACCTTTGTATGGCTGTTCAAGTCTTCCAGTTCTAAGNNNNNNN
>gi_238644156_gb_Contig35188|tro|tro10X|Allele_2
NNNNCAACATCTGGATGCTATNTAANNATGATGGTCNNGTTCACNGATGAATTNANTNAT
TCAATATATCACACNAATTCATTTATTAAAATCTAAGNTCCACCTGGTTTATTTATTTTG
TGNAATACGCCANNTGATGTACANCTCTTGGAANTTGTCAAATCCAGCNAANACACCAGC
GCCTGCCATTCNTCTNAGNACGTTGGCTCCTGCTCCCTTCATCAAGGACATGAATCNNTC
GTTCTTGANAATGGTCATTGTGCAGTCAATTGATCCCTTNTATTTGACGGCCTCACCTGA
TGTCATCATCATTCTTCTTCTGATTGTGTNAATTGGGTATGACAAAAGTCCAGCACTAAT
TGTGACAACGNAGCCCAATGCAANTGACAGGAGNAAGTTGGCCTTGTCTCCCAAGANCAT
TGGTTTAAGNGTGTCNAACAGACCNAANTAGAATCCTCTGTAGACNACGATTCCTACACA
AGAAATGACGAATCCTCTGTACAANCCTTGTACACCGTCNGANGCAATGGTTTTACGGTA
CACATCAACCATACCATTGAACTGGCGTTCACCACCNGTCTTTCCAGACTTGGCNTCATT
GGCTAATCTNGTTCTACAATAATCNAGTGAATAGACAAANACAAGNGACATGGCACCAGC
AGCTCCACCAGATGCAATATTTTTTGAGAATTTGNTTGCATTGGAATCATTCTTANTTGA
CTTGAATAGTGCCTTAATCTNNNNNNNNNNNNNNNNNNNNNNNNNNNNNNNNNNNNNNNN
NNNNNNNNNNNNNNNNNNNNNNNNNNNNNNNNNNNNNNNNNNNNNNNNNNNNNCTTGAAT
AGTGCCTTAATCTTGTCCTTGAATGCAAAGTTTAAAGCCTGAGTTGGAAAGTATCTGATG
CAATTAGCCATGTTTNCTCTCCAAAATGGCAGAACACCTTCTGTTNTGTATGTACGNNNN
GTACAATCNATNACACCTTTGTATGGCTGTTCAAGTCTTCCAGTTCTAAGNNNNNNN
>gi_238643570_gb_FL489797|tro|tro10X|Allele_1
NNNNNNNNNNNNNNNNNNNNNNNNNNNNNNNNNNNNNNNNNNNNNNGGCAAAATACCTTA
TACAGATTGTGACTGCTGGGGCCCAAGTTGTTGGAAGNGCTTTTGTNAGAGCTGTGCGAG
AGGAACATCAAGCTTACAAACATGCNGCAAATCGNCATGGAGGACAATCNGGTTCTTCTC
AAACCAAACAAGAANCCAGAAAGGCTGCTATCAATGACACATTTACTGGAATGTCTNTNC
AGGNNNNNNNNNNNNNNNNNNNNNNNNNNNNNNNNGTAGATTATGAAANTNTAGTNAANA
ATTATNANCATTTGNTTCAAGTCAANGATAAGAGTAAAGGGNGNTNACTNTATNTACAAT
CAAAGGTNNNNNNNNNNNNNNNNNNNNNNNNNNNNNNNNNNNNNNNNNNNNNNNNNNNNN
NNNNNNNNNNNNNNNNNNNNNNNNNNNNNNNNNNTNAAAGTCAAGNNNNNNNNNNNNNNN
NNNNNNNNNNNNNNNNNNNNNNNNNNNNNNNNNNNNNNNNNNNNNNNNNNNNNNNNNNNN
NNNNNNNNNNNNNNNNNNNNNNNNNNNNNNNNNNNNNNNNNNNNNNNNNNNNNNNNNNNN
NNNNNNNNNNNNNNNNNNNNNNNNNNNNNNNNNNNNNNNNNNNNNNNNNNNN
>gi_238643570_gb_FL489797|tro|tro10X|Allele_2
NNNNNNNNNNNNNNNNNNNNNNNNNNNNNNNNNNNNNNNNNNNNNNGGCAAAATACCTTA
TACAGATTGTTACTGCTGGGGCCCAAGTTGTTGGAAGNGCTTTTGTNAGAGCTGTGCGAG
AGGAACATCAAGCTTACAAACATGCNGCTAGTCGNCATGGAGGACAATCNGGTTCTTCTC
AAACTAAACAAGAANCTAGAAAGGCTGCTATTAATGACACATTTACTGGGATGTCTNTNC
AGGNNNNNNNNNNNNNNNNNNNNNNNNNNNNNNNNGTAGATTATGAAANTNTAGTNAANA
ATTATNANCATTTGNTTCAAGTCAANGATAAGAGTAAAGGGNGNTNACTNTATNTTCAAT
CAAAGGTNNNNNNNNNNNNNNNNNNNNNNNNNNNNNNNNNNNNNNNNNNNNNNNNNNNNN
NNNNNNNNNNNNNNNNNNNNNNNNNNNNNNNNNNTNAAAGTCAAGNNNNNNNNNNNNNNN
NNNNNNNNNNNNNNNNNNNNNNNNNNNNNNNNNNNNNNNNNNNNNNNNNNNNNNNNNNNN
NNNNNNNNNNNNNNNNNNNNNNNNNNNNNNNNNNNNNNNNNNNNNNNNNNNNNNNNNNNN
NNNNNNNNNNNNNNNNNNNNNNNNNNNNNNNNNNNNNNNNNNNNNNNNNNNN
>gi_238643208_gb_FL497832|tro|tro10X|Allele_1
NNNNNNNNNNNNNNNNNNNNNNNNNNNNNNNNNNNNNNNNNNNNNNNNNNNNNNNNNNNN
NNNNNNNNNNNNNNNNNNNNNNNNNNNNNNNNNNNNNNNNNNNNNNNNNNNNNNNNNNNN
NNNNNNNNNNNNNNNNNNNNNNNNNNNNNNNNNNNNNNNNNNNNNNNNNNNNNNNNNNNN
NNNNNNNNNNNNNNNNNNNNNNNNNNNNNNNNNNNNNNNNNNNNNNNNNNNNNNNNNNNN
NNNNNNNNNNNNNNNNNNNNNNNNNNNNNNNNNNNNNNNNNNNNNNNNNNNNNNNNNNNN
NNNNNNNNNNNNNNNNNNNNNNNNAGGTGGTTCACCATATATNGCATCAAAGATTAATGA
AGCAAANGACTATTTTGACAGTAANAAANCATANAGANCATGTGATNTTTTCANTACCAN
AGTCTTTCAATAAACAAGCATTTATTGCTANNAAANANATNAAAGACAGACNGGCCAAGA
AAANAACAAATTTGATGGTCTACATTTTNTCATGAACATNTGTCATTGCATTTACATCAG
TCATCNAGCATTGTTGTCNGGAAATCTGTGTGATAATAAAANATNNNNNNNN
>gi_238643208_gb_FL497832|tro|tro10X|Allele_2
NNNNNNNNNNNNNNNNNNNNNNNNNNNNNNNNNNNNNNNNNNNNNNNNNNNNNNNNNNNN
NNNNNNNNNNNNNNNNNNNNNNNNNNNNNNNNNNNNNNNNNNNNNNNNNNNNNNNNNNNN
NNNNNNNNNNNNNNNNNNNNNNNNNNNNNNNNNNNNNNNNNNNNNNNNNNNNNNNNNNNN
NNNNNNNNNNNNNNNNNNNNNNNNNNNNNNNNNNNNNNNNNNNNNNNNNNNNNNNNNNNN
NNNNNNNNNNNNNNNNNNNNNNNNNNNNNNNNNNNNNNNNNNNNNNNNNNNNNNNNNNNN
NNNNNNNNNNNNNNNNNNNNNNNNAGGTGGTTCACCATATATNGCATCAAAGATTAATGA
AGCAAANGACTATTTTGACAGTAANAAANCATANAGANCATGTGATNTTTTCANTACCAN
AGTCTTTCAATAAATAGGCATTTATTGCTANNAAANANATNAAAGACAGACNGGCCAAGA
AAANAACAAATTTGATGGTCTATATTTTNTCATGAACATNTGTCATTGCATTTAGATCAG
TCATCNAGCATTGTTGTCNGGAAATCTGTGTGATAATAAAANATNNNNNNNN
>gi_238640587_gb_FL490816|tro|tro10X|Allele_1
NNNNNNNNNNNNNNNNNNNNNNNNNNNNNNNNNNNNNNNNNNNNNNNNNNNNNNNNNNNN
NNNNNNNNNNNNNNNNNNNNNNNNNNNNAGGTANTAAAACAAGCAGGTTTGACCAAAGAT
GAGATTGACATGTGGGAAATCAATGAAGCGTTTAGTAANGTTGTGCTTGCAAANGTTAAA
GAATTAGGGTTAGATATGGACAAAGTAAACATCCATGGTGGANCTGTTAGTATAGGTCAT
CCNATNGGNNNNNNNNNNNNACGTATNACAGGTCACATGGTACACAACTTGTTACCAGGG
AAATTTGGAATGGCAGCTATTTGTAACGGAGGGGGNGGAGCTTCAGCCATCTTGATACAG
AGATTGTAGTGCAGAACANNATNAACTGTNATATAGTTATANNTAAACAANNNNNNNNNN
NTGAAATAAGCAANATGGNNNNNNNNNNNNNNNNNNNNNNNNNNNNNNNNNNNNNNNNNN
NNNNNNNNNNNNNNNNNNNNNNNNNNNNNNNNNNNNNNNNNNNNNNNNNNNNNNNNNNNN
NNNNNNNNNNNNNNNNNNNNNNNNNNNNNNNNNNNNNNNNNNNNNNNNNNNNNNNNNNNN
NNNNNNNNNNNNNNNNNNNNNNNNNNNNNNNNNNNNNNNNNNNNNNNNNNNNNNNNNNNN
NNNNNNNNNNNNNNNNNNNNNNNNNNNNNNNNNNNN
>gi_238640587_gb_FL490816|tro|tro10X|Allele_2
NNNNNNNNNNNNNNNNNNNNNNNNNNNNNNNNNNNNNNNNNNNNNNNNNNNNNNNNNNNN
NNNNNNNNNNNNNNNNNNNNNNNNNNNNAGGTANTAAAGCAAGCAGGTTTGACCAAAGAT
GAGATTGACATGTGGGAAATCAATGAAGCGTTTAGTAANGTTGTGCTTGCAAANGTTAAA
GAATTAGGGTTAGATATGGACAAAGTTAACATCCATGGTGGTNCTGTTAGTATAGGTCAT
CCNATNGGNNNNNNNNNNNNACGTATNACAGGTCACATGGTACACAACTTGTTACCAGGG
AAATTTGGAATGGCTGCTATTTGTAATGGAGGGGGNGGAGCTTCAGCCATCTTGATACAG
AGATTGTAGTGCAGAACANNATNAACTGTNATATATTTATANNTAAACAANNNNNNNNNN
NTGAAATAAGCAANATGGNNNNNNNNNNNNNNNNNNNNNNNNNNNNNNNNNNNNNNNNNN
NNNNNNNNNNNNNNNNNNNNNNNNNNNNNNNNNNNNNNNNNNNNNNNNNNNNNNNNNNNN
NNNNNNNNNNNNNNNNNNNNNNNNNNNNNNNNNNNNNNNNNNNNNNNNNNNNNNNNNNNN
NNNNNNNNNNNNNNNNNNNNNNNNNNNNNNNNNNNNNNNNNNNNNNNNNNNNNNNNNNNN
NNNNNNNNNNNNNNNNNNNNNNNNNNNNNNNNNNNN
>gi_238641845_gb_FL495002|tro|tro10X|Allele_1
NNNNNNNNNNNNNNNNNNNNNNNNNNNNNNNNNNNNNNNNNNNCTCGAGTACNNAACATN
AGANTTNTTCAGAGATTNGNATGTCTNACANCCAGTCGAGNNAGCCNGNTATATCCCNGA
ATTTNTNCTGGTCAAGTGCGNACCATNTCNGGAGAGGTCAGCCAAGAACANCAGATTTCG
CCAACATATTACTATGATGTACTTGGTGTNAANCCAAGAGCAAACGAAAANGACATNAAT
AATGCATATTATAAACTNGTNAAAAAGTATCACCCAACTGTNAACCCCACTGCAGATGCA
ATCACTAAGTTTCAAGAAATTTGCAGGGCTTATGATGTTTTGAGTATNGCAGATAAAAGA
NNNNNNNNNNNNNNNNNNNNNNNNNNNNNNNNNNNNNNNNNNNNNNNNNNNNNNNNNNNN
NNNNNNCCCGATCTTCNNNNNNNNNNNNNNNNNNNNNNNNNNNNNNNNNNNNNNNNNNNN
NNNNNNNNNNNNNNNNNNNNNNNNNNNNNNNNNNNNNNNNNNNNNNNNNNANGNAAANNN
NNNNNNNNNNNNNNNNNNNTGACACTTATTATGTNNNGGTCTTTCGCNNNNNNNNNNNNN
NNNNNNNNNGCTGCACGACNNNNNNNNNNNNNNNNNNNNNNNNNNNNNNNNNNNNNNNNN
NNNNNNNNNNNNNNNNNNNNNNNNNNNNNNNNNNNNNNNNNNNNNNNNNNNNNNNNNNNN
NNNNNNNNNNNNNNNNNNNNNNNNNNNNNNN
>gi_238641845_gb_FL495002|tro|tro10X|Allele_2
NNNNNNNNNNNNNNNNNNNNNNNNNNNNNNNNNNNNNNNNNNNCTCGAGTACNNAACATN
AGANTTNTTCAGAGATTNGNATGTCTNACANCCAGTCGAGNNAGCCNGNTATATCCCNGA
ATTTNTNCTGGTCAAGTGCGNACCATNTCNGGAGAGGTCAGCCAAGAACANCAGATTTCG
CCAACATATTACTATGATGTACTTGGTGTNAANCCAAGAGCAAACGAAAANGACATNAAT
AATGCATATTATAAACTNGTNAAAAAGTATCACCCAACTGTNAACCCCACTGCAGATGCA
ATCACTAAGTTTCAAGAAATTTGCAGGGCTTATGATGTTTTGAGTATNGCAGATAAAAGA
NNNNNNNNNNNNNNNNNNNNNNNNNNNNNNNNNNNNNNNNNNNNNNNNNNNNNNNNNNNN
NNNNNNCCCGATCTTCNNNNNNNNNNNNNNNNNNNNNNNNNNNNNNNNNNNNNNNNNNNN
NNNNNNNNNNNNNNNNNNNNNNNNNNNNNNNNNNNNNNNNNNNNNNNNNNANGNAAANNN
NNNNNNNNNNNNNNNNNNNTGACACTTATTATGTNNNGGTCTTTCGCNNNNNNNNNNNNN
NNNNNNNNNGCTGCACGACNNNNNNNNNNNNNNNNNNNNNNNNNNNNNNNNNNNNNNNNN
NNNNNNNNNNNNNNNNNNNNNNNNNNNNNNNNNNNNNNNNNNNNNNNNNNNNNNNNNNNN
NNNNNNNNNNNNNNNNNNNNNNNNNNNNNNN
>gi_238643184_gb_FL497714|tro|tro10X|Allele_1
ATGGCACTGTTTCGGCAAGTTTTNAGAAGTACCAACTTACTAAGGCAGTGTAGCAGAGTT
GCTGCTGTCCCACAACAACACAGAGGATATGCAGANATGGCATTNACNTTTGCATGCCCG
TNTNANGTNNNCTATGCCAATGCCANTATACAACAAGTAGATGTTCCAGCTACTAANCAA
AGTTTTGGAATTCTTGCAAACCATGTACCAACAATAGCAGTGCTACAACCAGGANTTGTT
ATTGTCACAGAGGAAAATGGAGAGAAAAAGAAATTCTTTGNGAGTAGTGGTTCAGTGACT
NTAAACAAAGACTCATCNGTACAGGTNCTAGCTGAAGAAGCTCACCCTATAGACAGATTT
GATAGAGANGCTGTNAGAGATGGATTAAATAAAGCTCAGGCNGATTTAGCAGCAGCATCA
ACAGAGATGGGTAAAGCAGAAGCACAAGTAGCTATAGANTGTTATGCAGCTGTACAGAAA
GCCATGGAATAAGACATTTAAATTCANNNTTTNTACTGGNGGAGTGCTGTTTATANNNNN
NNNNNNNNNNNNNNNNNNN
>gi_238643184_gb_FL497714|tro|tro10X|Allele_2
ATGGCACTGTTTCGGCAAGTTTTNAGAAGTACCAACTTACTAAGGCAGTGTAGCAGAGTT
GCTGCTGTCCCACAACAACACAGAGGATATGCAGANATGGCATTNACNTTTGCATGCCCG
TNTNANGTNNNCTATGCCAATGCCANTATACAACAAGTAGATGTTCCAGCTACTAANCAA
AGTTTTGGAATTCTTGCAAACCATGTACCAACAATAGCAGTGCTACAACCAGGANTTGTT
ATTGTCACAGAGGAAAATGGAGAGAAAAAGAAATTCTTTGNGAGTAGTGGTTCAGTGACT
NTAAACAAAGACTCATCNGTACAGGTNCTAGCTGAAGAAGCTCACCCTATAGACAGATTT
GATAGAGANGCTGTNAGAGATGGATTAAATAAAGCTCAGGCNGATTTAGCAGCAGCTTCA
ACAGAGATGGGTAAAGCTGAAGCACAAGTAGCTATAGANTGTTATGCAGCTGTACAGAAA
GCCATGGAATAAGACATTTTAATTCANNNTTTNTACTGGNGGAGTGCTGTTTATANNNNN
NNNNNNNNNNNNNNNNNNN
>gi_238640567_gb_Contig15926|tro|tro10X|Allele_1
NNNNNNNNNNNNNNNNNNNNNNNNNNNNNNNNNNNNNNNNNNNNNNNNNNNNNNNNNNNN
NNNNNNNNNNNNNNNATCNTCCTCATATTTTGTCATTTTGACTTTCATTTGNNTAATGTT
CAGAGNTTGATATCTATTCTCTTTTTACAATAAAAGCANTGTTNCTAGATNACTTTTCAT
CNAGAAAGGNTTTAAGGTCTACAAGAAGTTCAATATATTTTGANTGTTCATANCCTGTNC
TGTAATNNGCNAAATCTCCAATAAATTTGTCATCGATTCCNCGGTCGTGNAGCATGTCCA
TCAACATCTCNTACATTGTCTNANNCATAGTTTCTGCTACCACACTGTAAGAGTTGTCTT
CTCCTTCTCCTTGTGGNCCAGACATAGANACACTTGTTATACAAAAAGCATCANCNNNNN
NNNNNNNNNNNNNNNNNNNNNNNNNNNNNNNNNNNNNNNNNNNNNNNNNNNNNNNNNNNN
NNNNNNNNNNNNNNNNNNNNNNNNNNNNNNNNNNNNNNNNNNNNNNNNNNNNNNNNNNNN
NNNNNNNNNNNNNNNNNNNNNNNNNNNNNNNNNNNNNNNNNNNNNNNNNNNNNNNNNNNN
NNNNNNNNNNNNNNNNNNNNNNNNNNNGTTCATTTCCTATAGATTTAGACAATGTTACTT
CAGCATCATCCTTCTGTACATCCCAATCTTTNACTGTATTTACTAAAGGAACNGTTNTTT
CNTTTTCTTGTCTTATTTCCTCATCCAAAAACTTTGAAAATTCAAGGTCNCCTTNTTCAA
CNTCTGCTTTACTATGAACTCCACANGAACAGTTGGAACAATGTTTTNTAGNTTTTCTCT
GCAACAAATGTGATGAAATCTGNACACGTTGTNTATAATGACAAAGTTCTCTCGTCTTNG
CAACTAATGAACTGATTGNTNTTNTATTGGCATCTGTCTGTGNAACGCCTAATATTTGAC
GTGATTTGCANTTTTTCACAACCTGNNAGGAAATCAAAGATGACCTTCTGAAAATTAAAG
ATGCCATTGCTTTTTCTGTGAATTTNTAC
>gi_238640567_gb_Contig15926|tro|tro10X|Allele_2
NNNNNNNNNNNNNNNNNNNNNNNNNNNNNNNNNNNNNNNNNNNNNNNNNNNNNNNNNNNN
NNNNNNNNNNNNNNNATCNTCCTCATATTTTGTCATTTTGACTTTCATTTGNNTAATGTT
CAGAGNTTGATATCTATTCTCTTTTTACAATAAAAGCANTGTTNCTAGTTNACTTTTCAT
CNAGAAAGGNTTTAAGGTCTACAAGAAGTTCAATGTATTTTGANTGTTCATANCCTGTNC
TGTAATNNGCNAAATCTCCAATGAATTTGTCGTCGATTCCNCTGTCGTGNAGCATGTCCA
TCAACATCTCNTACATTGTCTNANNCATAGTTTCTGCTACCACACTGTAAGAGTTGTCTT
CTCCTTCTCCTTGTGGNCCAGTCATAGANACACTTGTTATACAAAAAGCATCANCNNNNN
NNNNNNNNNNNNNNNNNNNNNNNNNNNNNNNNNNNNNNNNNNNNNNNNNNNNNNNNNNNN
NNNNNNNNNNNNNNNNNNNNNNNNNNNNNNNNNNNNNNNNNNNNNNNNNNNNNNNNNNNN
NNNNNNNNNNNNNNNNNNNNNNNNNNNNNNNNNNNNNNNNNNNNNNNNNNNNNNNNNNNN
NNNNNNNNNNNNNNNNNNNNNNNNNNNGTTCATTTCCTATAGATTTCGACAATGTTACTT
CAGCATCATCCTTCTGTACATCCCAATCTTTNACTGTATTTACTAAAGGAACNGTTNTTT
CNTTTTCTTGTCTTATTTCCTCGTCCAAAAACTTTGAAAATTCAAGGTCNCCTTNTTCAA
CNTCTGCTTTACTATGAACTCCACANGAACAGTTGGAACAATGTTTTNTAGNTTTTCTCT
GCAATAAATGTGATGAAATCTGNACATGTTGTNTATGATGACAAAGTTCTCTCGTCTTNG
CAACTAATGAACTGATTGNTNTTNTATTGGCATCTGTTTGTGNAACGCCTAATATTTGAC
GTGATTTGCANTTTTTCACAACCTGNNAGGAAATCAAAGATGACCTTCTGAAAATTAAAG
ATGCCATTGCTTTTTCTGTGAATTTNTAC
>gi_238639344_gb_FL594686|tro|tro10X|Allele_1
NNNNNNNNNNNNNNNNAGAACAANATGTTGGCTGCACGTGTTTTGAGATCGACAGTGTCC
TGTGTTGCACCACATGTTAGAAGAAATATNTCATCATGTTCAGTTTTAGCCCAAAAACAG
ACATCTAGTGGTGATCCAAATGACCTTATACAGCAGNTATTTATCCAGAAAATTAGNGAN
TTTGATAANAAGACCANGTNNNNNNNNNNNNNNNNNNNNNNNNTTGATCCATCAGTACAG
GCAAATTTNNNNNNNGAAATGNNGAAAGTTGNTACTCAANNNNNNNTTACTGNAGGAAAA
GAAGCAGAATTTTCTAAANNNNNNNNNNNNNNNNNNNNAGNTGAGGAATTACAAGTGTTT
ACTGAAGANCGTGGNGATATAACAAGAATGTTGGTAGAACAGTGTCTTGCACCAGATGAA
TCTGAATTAGAAAAGAACGAAGAAGANCCAAATNNNNNNNNNNNNNNNNNNNNNNNNNNN
NNNNNNNNNNNNNNNNNNNNNNNNNNNNNNNNNNNNNNNNNNNNNNNNNNNNNNNNNNNN
NNNNNNNNNNNNNNNNNNNNNNNNNNNNNNNNNNNNNNNNNNNNNNNNNNNNNNNNNNNN
NNNNNNNNNNNNNNNNNNNNNNNNNNNNNNNNNNNNNNNNNNNNNNNNNNNNNNNNNNNN
>gi_238639344_gb_FL594686|tro|tro10X|Allele_2
NNNNNNNNNNNNNNNNAGAACAANATGTTGGCTGCTCGTGTTTTGAGATCGACAGTGTCC
TGTGTTGCACCACATGTTAGAAGAAATATNTCATCATGTTCAGTTTTAGCCCAAAAACAG
ACATCTAGTGGTGATCCAAATGACCTTATACAGCAGNTGTTTATTCAGAAAATTAGNGAN
TTTGATAANAAGACCANGTNNNNNNNNNNNNNNNNNNNNNNNNTTGATCCATCAGTACAG
GCAAATTTNNNNNNNGAAATGNNGAAAGTTGNTACTCAANNNNNNNTTACTGNAGGAAAA
GAAGCAGAATTTTCTAAANNNNNNNNNNNNNNNNNNNNAGNTGAGGAATTACAAGTGTTT
ACTGAAGANCGTGGNGATATAACAAGAATGTTGGTAGAACAGTGTCTTGCACCAGATGAA
TCTGAATTAGAGAAGAACGAAGAAGANCCAAATNNNNNNNNNNNNNNNNNNNNNNNNNNN
NNNNNNNNNNNNNNNNNNNNNNNNNNNNNNNNNNNNNNNNNNNNNNNNNNNNNNNNNNNN
NNNNNNNNNNNNNNNNNNNNNNNNNNNNNNNNNNNNNNNNNNNNNNNNNNNNNNNNNNNN
NNNNNNNNNNNNNNNNNNNNNNNNNNNNNNNNNNNNNNNNNNNNNNNNNNNNNNNNNNNN
>gi_223029156_gb_FL490526|tro|tro10X|Allele_1
NNNNNNNNNNNNNNNNNNNNNNNNNNNNNNNNNNNNNNNNNNNNNNNNNNNNNNNNNNNN
NNNNNNNNNNNNNNNNNNNNNNNNNNNNNNNNNNNNNNNNNNNNNNNNNNNNNNNNNNNN
NNNNNNNNNNNNNNNNNNNNNNNNNNNNNNNNNNNNNNNNNNNNNNNNNNNNNNNNNNNN
NNNNNNNNNNNNNNNNNNNNNNNNNNNNNNNNNNNNNNNNNNNNNNNNNNNNNNNNNNNN
NNNNNNNNNNNNNNNNNNNNNNNNNNNNNNNNNNNNNNNNNNNNNNNNNNNNNNNNNNNN
NNNNNNNNNNNNNNNNNNNNNNNNNNNNNNNNNNNNNNNNNNNNNNNNNNNNNNNNNNNN
NNNNNNNNNNNNNNNNNNNNNNNNNNNNNNNNNNNNNNNNNNNNNNNNNNNNNNNNNNNN
NNNNNNNNNNNNNNNNNNNNNNNNNNNNNNNNNNNNNNNNNNNNNNNNNNNNNNNNNNNN
NNNNNNNNNNNNNNNNNNNNNNNNNNNNNNNNNNNNNNNNNNNNNNNNNNNNNNNNNNNN
NNNNNNNNNNNNNNNNNNNNNNNNNNNNNNNNNNNNNNNNNNNNNNNNNNNNNNNNNNNN
NNNNNNNNNNNNNNNNNNNNNNNNNNNNNNNNNNNNNNNNNNNNNNNNNNNNNNNNNNNN
NNNNNNNNNNNNNNNNNNNNNNNNNNNNNNNNNNNNNNNNNNNNNNNNNNNNNNNNNNNN
NNNNNNNNNNNNNNNNNNNNNNNNNNNNNNNNNNNNNNNNNNNNNNNNNNNNNNNNNNNN
NN
>gi_223029156_gb_FL490526|tro|tro10X|Allele_2
NNNNNNNNNNNNNNNNNNNNNNNNNNNNNNNNNNNNNNNNNNNNNNNNNNNNNNNNNNNN
NNNNNNNNNNNNNNNNNNNNNNNNNNNNNNNNNNNNNNNNNNNNNNNNNNNNNNNNNNNN
NNNNNNNNNNNNNNNNNNNNNNNNNNNNNNNNNNNNNNNNNNNNNNNNNNNNNNNNNNNN
NNNNNNNNNNNNNNNNNNNNNNNNNNNNNNNNNNNNNNNNNNNNNNNNNNNNNNNNNNNN
NNNNNNNNNNNNNNNNNNNNNNNNNNNNNNNNNNNNNNNNNNNNNNNNNNNNNNNNNNNN
NNNNNNNNNNNNNNNNNNNNNNNNNNNNNNNNNNNNNNNNNNNNNNNNNNNNNNNNNNNN
NNNNNNNNNNNNNNNNNNNNNNNNNNNNNNNNNNNNNNNNNNNNNNNNNNNNNNNNNNNN
NNNNNNNNNNNNNNNNNNNNNNNNNNNNNNNNNNNNNNNNNNNNNNNNNNNNNNNNNNNN
NNNNNNNNNNNNNNNNNNNNNNNNNNNNNNNNNNNNNNNNNNNNNNNNNNNNNNNNNNNN
NNNNNNNNNNNNNNNNNNNNNNNNNNNNNNNNNNNNNNNNNNNNNNNNNNNNNNNNNNNN
NNNNNNNNNNNNNNNNNNNNNNNNNNNNNNNNNNNNNNNNNNNNNNNNNNNNNNNNNNNN
NNNNNNNNNNNNNNNNNNNNNNNNNNNNNNNNNNNNNNNNNNNNNNNNNNNNNNNNNNNN
NNNNNNNNNNNNNNNNNNNNNNNNNNNNNNNNNNNNNNNNNNNNNNNNNNNNNNNNNNNN
NN
>gi_223028886_gb_Contig49498|tro|tro10X|Allele_1
NNNNNNNNNNNNNNNNNNNNNNNNNNNNNNNNNNNNNNNNNNNNNNNNNNNNNNNNNNNN
NNNNNNNNNNNNNNNNNNNNNNNNNNNNNNNNNNNNNNNNNNNNNNNNNNNNNNNNNNNN
NNNNNNNNNNNNNNNNNNNNNNNNNNNNNNNNNNNNNNNNNNNNNNNNNNNNNNNNNNNN
NNNNNNNNNNNNNNNNNNNNNNNNNNNNNNNNNNNNNNNNNNNNNNNNNNNNNNNNNNNN
NNNNNNNNNNNNNNNNNNNNNNNNNNNNNNNNNNNNNNNNNNNNNNNNNNNNNNNNNNNN
NNNNNNNNNNNNNNNNNNNNNNNNNNNNNNNNNACCTNTCCTTCTTTTATAACNTCNAAT
GCTGAAGCCTCAATTTTACGAGCATGTTCTGTATAGCCTAGATGTCTAAGCATCATAACT
GCACTAAGTAACAAAGCTGTNGGATTTGCCTTGTCCTGACCAGCTATGTCTGGGGCAGTA
CCATGNACNGATTCAAAGATAGCACCATCCTCTCCAATATTGCCACTAGGTGTCACTCCT
AAGCCTCCAATTAATCCAGCACAGAGATCNCTNAAANNNNNNNNNNNNNNNNNNNNNNNN
NNNNNNNNNNNNNNNNNNNNNNNNNNNNNNNNNNNNNNNNNNNNNNNNNNNNNNNNNNNN
NNNNNNNNNNNNNNNNNNNCAGGANNNNNNNNNNNNNNNNNNNNNNNNNNNNNNNNNNNN
NNNNNNNNNNNNNNNNNCATNATATTAGCTTTATGTACAGCAGTAACTGAATCCCTGTTA
TTNTCNCNGGCATACTTGAAGGCATACTNTGCCACTCTCATTGAAGCTTCTTCTGTTATC
AATTTTATACTTTGTACTACACCATCAACNNNNNNNNNNNNNNNNNNNNNNNNNNNNNNN
NNNNNNNNNNNNNNNNNNNNNNNNNNNNNNNNNNNNNNNNNNNNNNNNNNNNNNNNNNNN
NNNNNNNNNNNNNNNNNNNNNNNNNNNNNNNNNNNNNNNNNNNNNNNNNNNNNNNNNNNN
NNNNNNNNNNNNNNNNNNNNNNNNNNNNNNNNNNNNNNNNNNNNNNNNNNNNNNNNNNNN
NNNNNNNNNNNNNNNNNNNNNNNNNNNNNNNNNNNNNNNNNNNNNNNNNNNNNNNNNNNN
NNNNNNNNNNNNNNNNNNNNNNNNNNNNNNNNNNACCCCACTAGCANNNNNNNNNNNNNN
NNNNNNNNNNNNNNNNNNTGGACCAATGCCATCTNNNNNNNNNNNNNNNNNNNNNNNNNN
NNNNNNNNNNNNNNNNNNNNNNNNNNNNNNNNNNNNNNNNNNNNNNNNNNNNNNNNNNNN
NNNNNNNNNNNNNNNNNNNNNNNNNNNNNNN
>gi_223028886_gb_Contig49498|tro|tro10X|Allele_2
NNNNNNNNNNNNNNNNNNNNNNNNNNNNNNNNNNNNNNNNNNNNNNNNNNNNNNNNNNNN
NNNNNNNNNNNNNNNNNNNNNNNNNNNNNNNNNNNNNNNNNNNNNNNNNNNNNNNNNNNN
NNNNNNNNNNNNNNNNNNNNNNNNNNNNNNNNNNNNNNNNNNNNNNNNNNNNNNNNNNNN
NNNNNNNNNNNNNNNNNNNNNNNNNNNNNNNNNNNNNNNNNNNNNNNNNNNNNNNNNNNN
NNNNNNNNNNNNNNNNNNNNNNNNNNNNNNNNNNNNNNNNNNNNNNNNNNNNNNNNNNNN
NNNNNNNNNNNNNNNNNNNNNNNNNNNNNNNNNACCTNTCCTTCTTTTATAACNTCNAAT
GCTGAAGCCTCAATTTTACGAGCATGTTCTGTATAGCCTAGATGTCTAAGCATCATAACT
GCACTAAGTAACAAAGCTGTNGGATTTGCCTTGTCCTGACCAGCTATGTCTGGGGCAGTA
CCATGNACNGATTCAAAGATAGCACCATCCTCTCCAATATTGCCACTAGGTGTCACTCCT
AAGCCTCCAATTAATCCAGCACAGAGATCNCTNAAANNNNNNNNNNNNNNNNNNNNNNNN
NNNNNNNNNNNNNNNNNNNNNNNNNNNNNNNNNNNNNNNNNNNNNNNNNNNNNNNNNNNN
NNNNNNNNNNNNNNNNNNNCAGGANNNNNNNNNNNNNNNNNNNNNNNNNNNNNNNNNNNN
NNNNNNNNNNNNNNNNNCATNATATTTGCTTTATGTACAGCAGTAACTGAATCCCTGTTG
TTNTCNTNGGCATACTTGAAGGCATACTNTGCCACTCTCATTGAAGCTTCTTCTGTTATC
AATTTTATACTTTGTACTACACCATCAACNNNNNNNNNNNNNNNNNNNNNNNNNNNNNNN
NNNNNNNNNNNNNNNNNNNNNNNNNNNNNNNNNNNNNNNNNNNNNNNNNNNNNNNNNNNN
NNNNNNNNNNNNNNNNNNNNNNNNNNNNNNNNNNNNNNNNNNNNNNNNNNNNNNNNNNNN
NNNNNNNNNNNNNNNNNNNNNNNNNNNNNNNNNNNNNNNNNNNNNNNNNNNNNNNNNNNN
NNNNNNNNNNNNNNNNNNNNNNNNNNNNNNNNNNNNNNNNNNNNNNNNNNNNNNNNNNNN
NNNNNNNNNNNNNNNNNNNNNNNNNNNNNNNNNNACCCCACTAGCANNNNNNNNNNNNNN
NNNNNNNNNNNNNNNNNNTGGACCAATGCCATCTNNNNNNNNNNNNNNNNNNNNNNNNNN
NNNNNNNNNNNNNNNNNNNNNNNNNNNNNNNNNNNNNNNNNNNNNNNNNNNNNNNNNNNN
NNNNNNNNNNNNNNNNNNNNNNNNNNNNNNN
>gi_223028883_gb_FL492527|tro|tro10X|Allele_1
NNNNNNNNTCTATGNTGGCGAGAAAGGGTTTANGCCTATCNACTTTGGCNCGACGNTTAG
CAGTTTTACCACNNATTGCTGCTCAAAGATGTCAGTCTGGTGCNCCCGTAGCTACGCCAG
AAAATGTGACNGCTATAAACACAGCAAGCGATTTCAAGAAAGTAAAATTTACAATTGAAG
ANCCGAGTNNNNNNNNNNNNGNTNATCTNAGCATGTGGTATAAGATATGCTNTNTNTTNA
CNATACCAACAATTNTAACTCTTGGATACTATGCTTTGGTGGTTAATCCAGAGGAGGAAT
CAAGACCNGAGTTTATACCNTATGACCATCTTAGAATNNGAACANGGNTNTTCCCATATC
ATGATGGNAAGAGGAACATGATGTATAACCCTGAAGTNAATGCTTTACAAGATGGNTANG
AGTCTCCATCAACTCATGGNAGNCCATATTAAANATNAACATTATGTTTGTGATACACAA
AAANAACTTTTNANCAAAAATNNNNNNNNNNNNNNNNNNNNNNNNNNNNNNNNNNNNNNN
NNNNNNNNNNNNNNNNNNNNNNNNNNNN
>gi_223028883_gb_FL492527|tro|tro10X|Allele_2
NNNNNNNNTCTATGNTGGCGAGAAAGGGTTTANGCCTATCNACTTTGGTNCGACGNTTAG
CAGTTTTACCACNNATTGCTTCTCAAAGATGTCAGTCTGGTGCNCCCGTAGCTACGCCAG
AAAATGTGACNGCTATCAACACATCAAGTGATTTCAAGAAAGTAAAATTTACAATTGAAG
ANCCGAGTNNNNNNNNNNNNGNTNATCTNAGCATGTGGTATAAGATATGCTNTNTNTTNA
CNATACCAACAATTNTAACTCTTGGATATTATGCTTTGGTGGTTAATCCAGAGGAGGAAT
CAAGACCNGAGTTTATACCNTATGACCATCTTAGAATNNGAACANGGNTNTTCCCATATC
ATGATGGNAAGAGGAACATGATGTATAATCCTGAAGTNAATGCTTTACAAGATGGNTANG
AGTCTCCATCAACTCATGGNAGNCCATATTAAANATNAACATTATGTTTGTGATACACAA
AAANAACTTTTNANCAGAAATNNNNNNNNNNNNNNNNNNNNNNNNNNNNNNNNNNNNNNN
NNNNNNNNNNNNNNNNNNNNNNNNNNNN
>gi_223028734_gb_FL501283|tro|tro10X|Allele_1
CTTCCGTTTTATGTCGANTCCAAAGTTTAAGGAAAGATTTATTCCTTTCGGTGTCAAGAT
GCTCNGTTTTGTTGAAAAANNNATATTTGGTTAAATCAAATGAAACTGACGAATGCAGTC
TTGAATTTTTGGAGGGNGACAATGAAGGTANNNNNNNNNNNNNNNNNNNNNNNNNNNNNN
NNNNNNNNNNNNNNNNNNNNNNNNNNNNNNNNNNNNNNNNNNNNNNNNNNNNNNNNNNNN
NNNNNNNNNNNNNNNNNNNNNNNNNNNNNNNNAGAAGTATGGTACCNGGTNNNNNNNNNN
NAGGTGCCGACTTNAAAGAGCGAGCTAAGATGACCAATGAAGAAGTAGGACCATTTGTAG
CTGGNCTNCGACAAAGTGTGACAGATTTATCTAATATACCAATGCCAACCATAGCTGCTA
TTGATGGTTATGCTCTCGGNGGAGGATTAGAAATGTNTTTGGCATGTGACATGAGAACTG
CATNNNNNNNNNNNNNNNNNNNNNNNNNNNNNNNNNNNNNNNNNNNNNNNNNNNNNNNNN
NNNNNNNNN
>gi_223028734_gb_FL501283|tro|tro10X|Allele_2
CTTCCGTTTTATGTCGANTCCAAAGTTTAAGGAAAGATTTATTCCTTTCGGTGTCAAGAT
GCTCNGTTTTGTTGAAAAANNNATATTTGGTTAAATCAAATGAAACTGACGAATGCAGTC
TTGAATTTTTGGAGGGNGACAATGAAGGTANNNNNNNNNNNNNNNNNNNNNNNNNNNNNN
NNNNNNNNNNNNNNNNNNNNNNNNNNNNNNNNNNNNNNNNNNNNNNNNNNNNNNNNNNNN
NNNNNNNNNNNNNNNNNNNNNNNNNNNNNNNNAGGAGTATGGTACCNGGTNNNNNNNNNN
NAGGTGCTGACTTNAAAGAGCGAGCTAAGATGACCAATGAGGAGGTAGGACCATTTGTAG
CTGGNCTNCGACAAAGTGTGACAGATTTATCTAATATACCAATGCCAACCATAGCTGCTA
TTGATGGTTATGCTCTCGGNGGAGGATTAGAAATGTNTTTGGCATGTGACATGAGAACTG
CATNNNNNNNNNNNNNNNNNNNNNNNNNNNNNNNNNNNNNNNNNNNNNNNNNNNNNNNNN
NNNNNNNNN
>gi_223028708_gb_FL501275|tro|tro10X|Allele_1
NNNNNNNNNNNNNNNNNNNNNNNNNNNNNNNNNNNNNNNNNNNNNNNNNNNNNNNNNNNN
NNNNNNNNNNNNNNNNNNNNNNNNNNNTTTNNNNNNNNNNNNNNNGAAGNNNNNNNNNNN
NNNNNNNNNNNNNNNNNNNNNNNNNNNNNNNNNNNNNNNNNNNNNNNNNNNNNNNNNNNN
NNNNNNNNNNNNNNNNNNNNNNNNNNNNNNNNNNNNNNNNNNNNAACTAGATGATCTGTA
TAGANNNNNNNNNNNNNAGGTCAAAGGTCATGATAAAGAAGTTTTAAANAGCTACACGAA
GTTTCNNNNNNNNNNNNNNNNNNNNNNNNNNNNNNNNNNNNNNNNNNNNNNNNNNNNNCC
AGANACCCATTTTCATAGACGCACACTAAANAAAGCAGTNTTTGCAAGCAAGAGAGCNAA
AGTGCAGTATGAANTANGAANACATTACAANGTTTTNNAGGNNNNNNNNNNNNNNNNNNN
NNNNNNNNNNNNNNNNNNNNNNNNNNNNNNNNNNNNNNNNNNNNNNNNNNNNNNNNNNNN
NNNNNNNNNNNNNNNNNNNNNNNNNNNNNNNNNNNNNNNNNNNNNNNNNNNNNNNNNNN
>gi_223028708_gb_FL501275|tro|tro10X|Allele_2
NNNNNNNNNNNNNNNNNNNNNNNNNNNNNNNNNNNNNNNNNNNNNNNNNNNNNNNNNNNN
NNNNNNNNNNNNNNNNNNNNNNNNNNNTTTNNNNNNNNNNNNNNNGAAGNNNNNNNNNNN
NNNNNNNNNNNNNNNNNNNNNNNNNNNNNNNNNNNNNNNNNNNNNNNNNNNNNNNNNNNN
NNNNNNNNNNNNNNNNNNNNNNNNNNNNNNNNNNNNNNNNNNNNAACTAGATGATCTGTA
TAGANNNNNNNNNNNNNAGGTCAAAGGTCATGATAAAGAAGTTTTAAANAGCTACACGAA
GTTTCNNNNNNNNNNNNNNNNNNNNNNNNNNNNNNNNNNNNNNNNNNNNNNNNNNNNNCC
AGANACCCATTTTCATAGACGCACACTAAANAAAGCAGTNTTTGCAAGCAAGAGAGCNAA
AGTGCAGTATGAANTANGAANACATTACAANGTTTTNNAGGNNNNNNNNNNNNNNNNNNN
NNNNNNNNNNNNNNNNNNNNNNNNNNNNNNNNNNNNNNNNNNNNNNNNNNNNNNNNNNNN
NNNNNNNNNNNNNNNNNNNNNNNNNNNNNNNNNNNNNNNNNNNNNNNNNNNNNNNNNNN
>gi_223028426_gb_FL490493|tro|tro10X|Allele_1
NNNNNNNNNNNNNNNNNNNNNNNNNNNNNNNNNNNNNNNNNNNNNNNNNNNNNNNNNNNN
NNNNNNNNNNNNNNNNNNNNNCAGNCNATGGCTTCAGCCACAGCGTATGAAGAAATGAGT
GACTTCTGGTCANNNNNNNNNNNNNNNNNNNNNNNNNTTNNNNNNNNNNNNNNNNNNNNN
NNNNNNNNNNNNNNNNNNNNNNNNNNNNNNNNNNNNNNNNNNNNNNNNNNNNNNNNNNNN
NNNNNNNNNNNNNNNNNNNNNNNNNNNNNNNNNNNNNNNNNNNNNNNNNNNNNNNNNNNN
NNNNNNNNNNNNNNNNNNNNNNNNNNNNNNNNNNNNNNNNNNNNNNNNNNNNNNNNNNNN
NNNNNNNNNNNNNNNNNNNNNNNNNNNNNNNNNNNNNNNNNNNNNNNNNNNNNNNNNNNN
NNNNNNNNNNNNNNCTTGAAGGACACATACAGAANTGGATACTTTGTGTTTGCACTATCC
CTGTTTCTCACAGCTATCTGTGTTCATTNNNNNNNNNNNNNNNNNNNNNNNNNNNNNNNN
NNNNNNNNNNNNNNNNNNNNNNNNNNNNNNNNNNNNNNNNNNNNNNNNNNNNNNNNNNNN
NNNNNNNNNNNNNNNNNNNNNNNNNNNNNNNNNNNNNNNNNNNNNNNNNNNNNNNNNNNN
N
>gi_223028426_gb_FL490493|tro|tro10X|Allele_2
NNNNNNNNNNNNNNNNNNNNNNNNNNNNNNNNNNNNNNNNNNNNNNNNNNNNNNNNNNNN
NNNNNNNNNNNNNNNNNNNNNCAGNCNATGGCTTCAGCCACAGCGTATGAAGAAATGAGT
GACTTCTGGTCANNNNNNNNNNNNNNNNNNNNNNNNNTTNNNNNNNNNNNNNNNNNNNNN
NNNNNNNNNNNNNNNNNNNNNNNNNNNNNNNNNNNNNNNNNNNNNNNNNNNNNNNNNNNN
NNNNNNNNNNNNNNNNNNNNNNNNNNNNNNNNNNNNNNNNNNNNNNNNNNNNNNNNNNNN
NNNNNNNNNNNNNNNNNNNNNNNNNNNNNNNNNNNNNNNNNNNNNNNNNNNNNNNNNNNN
NNNNNNNNNNNNNNNNNNNNNNNNNNNNNNNNNNNNNNNNNNNNNNNNNNNNNNNNNNNN
NNNNNNNNNNNNNNCTTGAAGGACACATACAGAANTGGATACTTTGTGTTTGCACTATCC
CTGTTTCTCACAGCTATCTGTGTTCATTNNNNNNNNNNNNNNNNNNNNNNNNNNNNNNNN
NNNNNNNNNNNNNNNNNNNNNNNNNNNNNNNNNNNNNNNNNNNNNNNNNNNNNNNNNNNN
NNNNNNNNNNNNNNNNNNNNNNNNNNNNNNNNNNNNNNNNNNNNNNNNNNNNNNNNNNNN
N
>gi_223027724_gb_Contig74374|tro|tro10X|Allele_1
NNNNNNNNNNNNTTTATTAGATTCTTCATCTATATACTCAATAGAAGGTTCTTTAAAATC
AAACAGAGTTTCATCAATATATTCCTCCTGAATTNNATCTGTAACATCCTCAGGGTAAAA
TGTTGGCATGGGTGGTTCATTCTGTATCTCTCTCCGTCTATTCGGCAGACATGTATCCAT
TATCCTGACGTAACAGTGATTACCACCAGGGGTCGTACCAGTCANATATAACACATTGTA
TTTAGTATTAATTCTCAAAANCCTCAAGCCTTTAGCAAAGTTCCAGTCTGCTCCCATGTG
ACCAGGCATTTTCTTTCCTTTNCATATACCTGCCATGTNCCCTCNNCCTNCNNNNNNTCN
CATTNTCNNGNNNCATTTAGTNCNNCNATGAGAAGNTNGNNCACCTTNCATACCATGTCT
CTTTACAACTCCTTGGAAACCATAGTCAATANNNNNNNNNNNNNNNNNNNNNNNNNNNNN
NNNNNNNNNNNNNNNNNNNNNNNNNNNNNNNCCTGGTTGNATNGCAGCATTNGGNGATAC
AAGGAATCTTGTCATCTNTNTCTTTGGTGGGACACCAGCTTCAGTAAACAAATTATTATA
CTCCTTACTNANCNNNNNNNNNNNNNNNNNNNNNNNNNNNNNNNNNNNNNNNNNNNNNNN
NNNNNNNNNNNNNNNCTTNNNNNNNNNNNNNNNNNNNNNNNNNNNNNNNNNNNNNNNNNN
NNNNNNNNNNNNNNNNNNNNNNNNNNNNNNNNNNNNNNNNNNNNNNNNNNNNNNNNNNNN
NNNNNNNNNNNNNNNNNNNNNNNNNNNNNNNNNNNNNNNNNNNNNNNNNNNNNNNNNNNN
NNNNNNNNNNNNNNNNNNNNNNNNNNNNNNNNNNNNNNNNNNNNNNNNNNNNNNNNNNNN
NNNNNNNNNNNNNNNNNNNNNNNNNNNATTTTCCTGGGTTANNNNNNNNNNNNNNNNNNN
NNNNNNNNNNNNNNNNNNNNNNNNNNNNNNNNNNNNNNNNNNNNNNNNNNNNNNNNNNNN
NNNNNN
>gi_223027724_gb_Contig74374|tro|tro10X|Allele_2
NNNNNNNNNNNNTTTATTAGATTCTTCATCTATATACTCAATTGAAGGTTCTTTAAAATC
AAACAGAGTTTCATCAATATATTCCTCCTGAATTNNATCTGTAACATCCTCCGGGTAAAA
TGTTGGCATGGGTGGTTCATTCTGTATCTCTCTCCGTCTGTTTGGCAGACATGTGTCCAT
TATCCTGACGTAACAGTGATTACCACCAGGGGTCGTACCAGTCANATATAACACATTGTA
TTTAGTATTAATTCTCAAAANCCTCAAGCCTTTAGCAAAGTTCCAGTCTGCTCCCATGTG
ACCAGGCATTTTCTTTCCTTTNCATATACCTGCCATGTNCCCTCNNCCTNCNNNNNNTCN
CATTNTCNNGNNNCATTTAGTNCNNTNATGAGATGNTNGNNCACCTTNTATTCCATGTCT
CTTTACAACTCCTTGGAAACCATAGTCAATANNNNNNNNNNNNNNNNNNNNNNNNNNNNN
NNNNNNNNNNNNNNNNNNNNNNNNNNNNNNNCCTGGTTGNATNGCAGCATTNGGNGATTC
AAGGAATCTTGTCATCTNTNTCTTTGGTGGGACACCAGCTTCAGTAAACAAATTATTATA
CTCCTTACTNANCNNNNNNNNNNNNNNNNNNNNNNNNNNNNNNNNNNNNNNNNNNNNNNN
NNNNNNNNNNNNNNNCTTNNNNNNNNNNNNNNNNNNNNNNNNNNNNNNNNNNNNNNNNNN
NNNNNNNNNNNNNNNNNNNNNNNNNNNNNNNNNNNNNNNNNNNNNNNNNNNNNNNNNNNN
NNNNNNNNNNNNNNNNNNNNNNNNNNNNNNNNNNNNNNNNNNNNNNNNNNNNNNNNNNNN
NNNNNNNNNNNNNNNNNNNNNNNNNNNNNNNNNNNNNNNNNNNNNNNNNNNNNNNNNNNN
NNNNNNNNNNNNNNNNNNNNNNNNNNNATTTTCCTGGGTTANNNNNNNNNNNNNNNNNNN
NNNNNNNNNNNNNNNNNNNNNNNNNNNNNNNNNNNNNNNNNNNNNNNNNNNNNNNNNNNN
NNNNNN
>gi_223027538_gb_Contig145|tro|tro10X|Allele_1
NNNNNNNNNNNNNNNNNNNCACAGTGGTGGCGTCCAAATGAGCAAATGTTGTAGCTGGAG
CAGGATCTGTCAAATCATCAGCTGGTACATAANTANCCTGNACTGATGTGATAGAACCTT
TCTTNGTGGTTGTAATTCTTTCCTGCATNGTACCCATGTCTGTTGCTAAGGTTGGTTGGT
AACCTACAGCTGATGGGATACGACCCAACAAAGCAGATACTTCAGAACCTGCTTGTGTGA
ATCGGAAAATATTGTCAATNAACAACAACACATCTTGTCCTTCCACATCACGGAAATATT
CTGCTACAGTTAGACCAGTCAGAGCAACACGGGCACGTGCTCCTGGAGGCTCATTCATCT
GTCCATATACCAAANATACCTNNGANGTGTCGTCTGTCAAGCTAATAACTTTAGATGTGA
TCATTTCATGGTACAAGTCATTTCCTTCACGAGTTCTCTCCCCTACTCCTGCAAACACTG
AGTAACCACCATGAGCCTTGGCAACGTTATTAATCAGTTCCATAATCAATACAGTCTNNN
NNNNNNNNNNNNNNNNNNAGTAACCACCATGAGCCTTGGCAACGTTATTAATCAGTTCCA
TAATCAATACAGTCTTTCCTACTCCGGCTCCACCAAAGANANCAATTTTACCTCCCTTAG
CATAAGGAGCCAACAGATCTACAACTTTAATTCCAGTCTCNAGTACTTCTTGAGTGACAC
TCATGTCTACAAAATCNGGAGCTTCTGCATGGATAGACAANTANNTGTCTGTGTTAACTG
GTCCCCTCTCATCAATTGGGTCCCCTACAACATTNATAATTCTTCCCAGTGTAGCTGGTC
CTACTGGAATTCTAATTGGATAGCCTGTATCTATACAACTGGTTCCANNNNCCAAACCTN
NNNNNNCATCNNNNNNNNNNNNNNNNNNNNNNNNNNNNCCTANATGCTGAGCTACTTCNA
GGATGAGTTTTGGTGTTCTGTTCTCTACCCTCAAGGCATTGAGAATTGGAGGGAGGNCTT
CATCAAACTGGACATCCACAACAGCTCCAATGACCGACACCACACGGCCTTTTGCTGTTT
TANTTTGTGCTGCTGCTGCGTCTGCTGCATAGTANCNTNTGTTGAAATATGCTGGAAGGA
CTTTAATAGCTGAAGCTGGAACTGCTGATGATNTAAGGCTATGCTGTGTAGCCTTTAACA
CTCCAGCACATGCCCTNNNNNNNNNNNNNNNNNNNNNGAGATCGGAAGAGCACACGTCTG
AA
>gi_223027538_gb_Contig145|tro|tro10X|Allele_2
NNNNNNNNNNNNNNNNNNNCACAGTGGTGGCGTCTAAATGGGCGAATGTTGTAGCTGGAG
CAGGATCTGTCAAATCATCAGCTGGTACATATNTANCCTGNACTGATGTGATGGAACCTT
TCTTNGTTGTTGTAATTCTTTCCTGCATNGTACCCATGTCTGTTGCTAAGGTTGGTTGGT
AACCTACAGCTGATGGGATACGACCTAACAAAGCAGATACTTCAGAACCTGCTTGTGTGA
ATCGGAAAATATTGTCAATNAACAACAACACATCTTGTCCTTCCACATCACGGAAATATT
CTGCTACAGTTAGACCAGTCAGAGCAACACGGGCACGTGCTCCTGGGGGCTCATTCATCT
GTCCATATACCAAANATACCTNNGANGTGTCGTCTGTCAAGCTGATAACTTTAGATGTGA
TCATTTCATGGTACAAGTCATTTCCTTCACGAGTTCTCTCCCCTACTCCTGCAAACACTG
AGTATCCACCATGAGCCTTGGCAACGTTATTAATCAGTTCCATAATCAATACGGTCTNNN
NNNNNNNNNNNNNNNNNNAGTATCCACCATGAGCCTTGGCAACGTTATTAATCAGTTCCA
TAATCAATACGGTCTTTCCTACTCCTGCTCCACCAAAGANANCAATTTTACCTCCCTTTG
CATAAGGAGCCAACAGATCTACAACTTTGATTCCAGTCTCNAGTACTTCTTGAGTTACAC
TCATGTCTACAAAATCNGGAGCTTCTGCATGGATAGACAANTANNTGTCTGTGTTAACTG
GTCCTCTCTCATCAATTGGGTCTCCTACAACATTNATAATTCTTCCCAGTGTAGCTGGTC
CTACTGGAATTCTAATTGGATATCCTGTATCTATACAACTTGTTCCANNNNCCAAACCTN
NNNNNNCATCNNNNNNNNNNNNNNNNNNNNNNNNNNNNCCTANATGCTGAGCTACTTCNA
GGATGAGTTTTGGTGTTCTGTTCTCTACCCTCAAGGCATTGAGAATTGGAGGGAGGNCTT
CATCAAACTGGACATCCACAACAGCTCCAATGACCGACACCACACGGCCTTTTGCTGTTT
TANTTTGTGCTGCTGCTGCGTCTGCTGCATAGTANCNTNTGTTGAAATATGCTGGAAGGA
CTTTGATAGCTGAAGCTGGAACTGCTGATGATNTAAGGCTATGTTGTGTAGCCTTTAACA
CTCCAGCACATGCCCTNNNNNNNNNNNNNNNNNNNNNGAGATCGGAAGAGCACACGTCTG
AA
>gi_223027551_gb_Contig15610|tro|tro10X|Allele_1
NNNNNNNNNNNNNNNNNNNNNNNNNNNNNNNNNNNNNNACCTAATTGAACNGACGCAATN
CCNCCCCANGCACACAAGAAATCACCTGTGTCTAAGACTTTCAGATCAGCAGTACANGGA
GAGTGGTCAGACACAACCATATCAATGTGTCCATCCTTTAATGCCTCCCATAANNAANCC
TGGTTGCTCTTGCCCCTGATTGGTGGNCAACATTTATACTGTGTAGCGCCATCTGGNATC
GTTTCTGCCTCTAGTGATAAATAATGNTGACAAGTCTCCACTGTGAGAGGAGCACCTGCT
TTCCGAGCTTCAATNATTATTGGAAGGGCTTTGGCTGTCGATAAGTGNACNATATGACAT
CTTACTCTNNNNNNNNNNCATAATTCACANACAAGTTTGATNGCTTCAAGNNNNNNNNNN
TCNNNNNNNNNNNNNNNNNNNNNNNNNNNNNNNNNNNNNNCTNNNNNNNNNNNNNNNNNN
NNNNNNNNNNNNNNNNNNNNNNNNNNNNNNNNCAAAACNACTGCAGATGTTCCCTGAAGA
ATTGGAAATGCTTGTTCTAAATCAGATCTATCNACATGNGGAAATTCGTCCACACCACTG
TNTATNAGNANACNTTTAAANCCNATNACACCNGCATTCAGCATTGGTACCAANTCATNC
TGANTTCCTGGAACAATACCGCCCCAGAAACCAACATCTACGTAACACTTCCCAGCAGCC
TCGGATAATTTCGTTGTGAAGGCAGGTAATGTCACAGTGGAGGGAATAGAGTTTNGCGGC
ATATCTACAATAGTGGTAACNCCNCCTGCCGCCGCTGCCTTTGTGGCTGTCAAATANCCC
TCCCACGCAGTCCTTCCTGGCTCATTCACGTGGACATGACAGTCAACAACNCCAGGCATT
ATCAACTGGTCNCCAACATTGATNANCTNNNNNNNNNNNNNNNNNNNNNNNNNNNNNCCA
TCTCCANGTTGTATNCTAGTNACTTTTCCATTGTCCACAATTATGCAAGCAGGAATTATT
TCATTTTCAANNNNNNNNNNNNNNNNNNNNNNNNNNNNNNNNNNNNNNNNNNNNNN
>gi_223027551_gb_Contig15610|tro|tro10X|Allele_2
NNNNNNNNNNNNNNNNNNNNNNNNNNNNNNNNNNNNNNACCTAATTGTACNGATGCAATN
CCNCCCCANGCGCACAGGAAGTCACCTGTGTCTAAGACTTTTAGATCAGCAGTACANGGA
GAGTGGTCTGACACAACCATATCAATGTGTCCATCCTTTAATGCCTCCCATAGNNAANCC
TGGTTGCTCTTGCCTCTGATTGGTGGNCAACATTTATACTGTGTAGCGCCATCTGGNATC
GTTTCTGCCTCTAGTGATAAATAATGNTGACAAGTCTCCACTGTGAGAGGAGCACCTGCT
TTCCTAGCTTCAATNATTATTGGAAGGGCTTTGGCTGTGGATAAGTGNACNATATGACAT
CTTACTCTNNNNNNNNNNCATAATTCACANACAAGTTTGATNGCTTCAAGNNNNNNNNNN
TCNNNNNNNNNNNNNNNNNNNNNNNNNNNNNNNNNNNNNNCTNNNNNNNNNNNNNNNNNN
NNNNNNNNNNNNNNNNNNNNNNNNNNNNNNNNCAAAACNACTGCAGATGTTCCCTGAAGG
ATTGGAAATGCTTGTTCTAAATCAGATCTATCNACATGNGGGAATTCGTCCACACCACTG
TNTATNAGNANACNTTTAAANCCNATNACACCNGCATTCAGCATTGGTACTAANTCATNC
TGANTTCCTGGAACAATACCGCCCCAGAAACCAACATCTACGTAACACTTCCCAGCAGCC
TCTGATAATTTCGTTGTGAAGGCAGGTAATGTCACAGTTGAGGGAATAGAGTTTNGCGGC
ATATCTACAATTGTGGTAACNCCNCCTGCCGCTGCTGCCTTTGTGGCTGTCAAATANCCC
TCCCATGCCGTCCTTCCTGGCTCATTCACGTGGACATGGCAGTCGACAACNCCAGGCATT
ATCAACTGGTCNCCGACATTGATNANCTNNNNNNNNNNNNNNNNNNNNNNNNNNNNNCCA
TCTCCANGTTGTATNCTAGTNACTTTTCCATTGTCCACAATTATGCAAGCAGGAATTATT
TCATTTTCAANNNNNNNNNNNNNNNNNNNNNNNNNNNNNNNNNNNNNNNNNNNNNN
>gi_223027719_gb_FL594040|tro|tro10X|Allele_1
NNNNNNNNNNNNNNNNNNNNNNNNNNNNNNNNNNNNNNNNNNCCCTGGAGAATTGTAGAT
GACTGTGGTGGAGCCTTTTCTATGGGTTGTATTGGTGGAGGGATCTTTCATGNNNNNNNN
NNNNNNNNNNNNNNNNNNNNNNNNNNNNNNNNNNNNNNNNNNNNNNNNNNNNNNNNNNNN
NNNNNNNNNNNNNNNNNNNNNNNAGGNNNNNNNNNNGTGTGGGGTGGTTTATTCTCTGCC
ATTGACTGCTCTTTAGTATANNNNNNGNNNNNNNNNNNNNNNNNNNNNNNNNNNNNNNNN
NNNNNNNNNNNNNNNNNNNNNNNNNNNNNNNNNNNNNNNNNNNNNNNNNNNNNNNNNNNN
NNNNNNNNNNNNNNNNNNNNNNNNNNNNNNNNNNNNNNNNNNNNNNNNNNNNNNNNNNNN
NNNNNNNNNNNNNNNNNNNNNNNAGNCNNNNNNNNNNNNNNNNNNNNNNNNNNNNNNNNN
NNNNNNNNTGTTTCCCCCATGTTTGGACAACAACAAAATAGTTANCAATGACAAACGAAG
GATTCATGAATCTCCANNNNNNNNNNNNNNNNNNNNNNNNNNNNNNNNNNNNNNNNNNNN
NNNNNNNNNNNNNNNNNNNNNNNNNNNNNNNNNNNNNNNNNNNNNNNNNNNNNNNNNNNN
NNNNNNNNNNNNNNNNNNNNNNNNNNNNNNNNNNNNNNNNNNNNNNNNNNNNNNNNNNNN
NNNNNNNNNNNNNNNNNNNNNNNNNNNNNNNNNNNNNNNNN
>gi_223027719_gb_FL594040|tro|tro10X|Allele_2
NNNNNNNNNNNNNNNNNNNNNNNNNNNNNNNNNNNNNNNNNNCCCTGGAGAATTGTAGAT
GACTGTGGTGGAGCCTTTTCTATGGGTTGTATTGGTGGAGGGATCTTTCATGNNNNNNNN
NNNNNNNNNNNNNNNNNNNNNNNNNNNNNNNNNNNNNNNNNNNNNNNNNNNNNNNNNNNN
NNNNNNNNNNNNNNNNNNNNNNNAGGNNNNNNNNNNGTGTGGGGTGGTTTATTCTCTGCC
ATTGACTGCTCTTTAGTATANNNNNNGNNNNNNNNNNNNNNNNNNNNNNNNNNNNNNNNN
NNNNNNNNNNNNNNNNNNNNNNNNNNNNNNNNNNNNNNNNNNNNNNNNNNNNNNNNNNNN
NNNNNNNNNNNNNNNNNNNNNNNNNNNNNNNNNNNNNNNNNNNNNNNNNNNNNNNNNNNN
NNNNNNNNNNNNNNNNNNNNNNNAGNTNNNNNNNNNNNNNNNNNNNNNNNNNNNNNNNNN
NNNNNNNNTGTTTCCCCCATGTTTGGACAACAACAAAATAGTTANCAATGACAAACGAAG
GATTCATGAATCTCCANNNNNNNNNNNNNNNNNNNNNNNNNNNNNNNNNNNNNNNNNNNN
NNNNNNNNNNNNNNNNNNNNNNNNNNNNNNNNNNNNNNNNNNNNNNNNNNNNNNNNNNNN
NNNNNNNNNNNNNNNNNNNNNNNNNNNNNNNNNNNNNNNNNNNNNNNNNNNNNNNNNNNN
NNNNNNNNNNNNNNNNNNNNNNNNNNNNNNNNNNNNNNNNN
>gi_223027700_gb_FL493157|tro|tro10X|Allele_1
NNNNNNNNNNNNNNNNNNNNNNNNNNNNNNNNNNNNNNNNNNNNNNNNNNNNNNNNNNNN
NNNNNNNNNNNNNNNNNNNNNNNNNNNNNNNNNNNNNNNNNNNNNNNNNNNNNNNNNNNN
NNNNNTNCCNACNGATGAACCACCCAGTACCATNCCNGAGAAANNNNNNNNNNNNNNNNN
NNNNNNNNNNNNNNNNNNNNNNNNNNNNNNNNNNNNNNNNNNNNNNNNNNNNNNNNNNNN
NNNNNNNNNNNNNNNNNNNNNNNNNNNNNNNNNNNNNNNNNNNNNNNNNNCTACTGAATT
GTTTCCGAATGCTACACATATGGACATGTTAGTGGATGGAGTACCATTTAAGGAAATACC
CATTGTTAATATTAAAGCCACNNGCAATANCACTTTAATGNNNNNNNNNNNNNNNNNNNN
NNNNNNNNNNNNNNNNNNNNNNNNTAGTGTNGGGTTTAAAAATAAGAATAAATCTANTAC
AGTGGCAGCACAGACTGTAGGCTTCGATATAGCACAGNNNNNNNNNNNNNNNNNNNNNNN
NNNNNNNNNNNNNNNNNNNNNNNNNNNNNNNNNNNNNNNNNNNNNNNNNNNNNNNNNNNN
NNNNNNNNNNNNNNNNNNNNNNNNNNNNNNNNNNNNNNNNNNAAGACTAGCTTTTAANNG
TTGTAAACCAAGAAAGGCAAGAAGAATGTGATTCTATGNNNNNNNNNNNNNNNNNNNNNN
NNNNNNNNNNNNNNNNNNNNNNNNNNNNNNNNNNNNNNNNNNNNNNNNNNNNNN
>gi_223027700_gb_FL493157|tro|tro10X|Allele_2
NNNNNNNNNNNNNNNNNNNNNNNNNNNNNNNNNNNNNNNNNNNNNNNNNNNNNNNNNNNN
NNNNNNNNNNNNNNNNNNNNNNNNNNNNNNNNNNNNNNNNNNNNNNNNNNNNNNNNNNNN
NNNNNTNCCNACNGATGAACCACCCAGTACCATNCCNGAGAAANNNNNNNNNNNNNNNNN
NNNNNNNNNNNNNNNNNNNNNNNNNNNNNNNNNNNNNNNNNNNNNNNNNNNNNNNNNNNN
NNNNNNNNNNNNNNNNNNNNNNNNNNNNNNNNNNNNNNNNNNNNNNNNNNCTACTGAATT
GTTTCCGAATGCTACACATATGGACATGTTAGTGGATGGAGTACCATTTAAGGAAATACC
CATTGTTAATATTAAAGCCACNNGCAATANCACTTTAATGNNNNNNNNNNNNNNNNNNNN
NNNNNNNNNNNNNNNNNNNNNNNNTAGTGTNGGGTTTAAAAATAAGAATAAATCTANTAC
AGTGGCAGCACAGACTGTAGGCTTTGATATAGCACAGNNNNNNNNNNNNNNNNNNNNNNN
NNNNNNNNNNNNNNNNNNNNNNNNNNNNNNNNNNNNNNNNNNNNNNNNNNNNNNNNNNNN
NNNNNNNNNNNNNNNNNNNNNNNNNNNNNNNNNNNNNNNNNNAAGACTAGCTTTTAANNG
TTGTAAACCAAGAAAGGCAAGAAGAATGTGATTCTATGNNNNNNNNNNNNNNNNNNNNNN
NNNNNNNNNNNNNNNNNNNNNNNNNNNNNNNNNNNNNNNNNNNNNNNNNNNNNN
>gi_223027604_gb_Contig30225|tro|tro10X|Allele_1
NNNNNNNNNNNNNNNNNNNNNNNNNNNNNNNNNNNNNNNNNNNNNNNNNNNNNNNNNNNN
NNNNNNNNNNNNNNNNNNNNNNNNNNNNNNNNNNNNNNNNNNNNNNNNNNNNNNNNNNNN
NNNNNNNNNNNNNNNNNNNNNNNNNNNNNNNNNNNNNNNNNNNNNNNNNNNNNNNNNNNN
TCATATTNNNNNNNNNNNNNNNNNNNNNNNNNNNNNNNNNNNNNNNNNNNNNNNNNNNNN
NNNNNCGNTGCAGCNNNNNNNNNNNNNNNNNNNNNNNNNNNNNNNNNNNNNNNNNNNNNN
NNNNNNNNNNNNNNNNNNNNNNNNNNNNNNNNNNNNNNNNNNNNNNNNNNNNNNNNNNNN
NNNNNNNNNNNNNNNNNNNNCTGNGANGCTTTCAAAAACATAGGCTCGTCAATATGTTTA
ATTTTACAGCTGATCACAGCCAGTGCTACACCAGGAAAGATGTANGCATTGTTTCCTTGT
CCAGGNATNAATGTTTTGCCATTNATGGTNACTGGATCGAANGGACTACCACTTGCAAAN
ACACANCTTNCNTCTGTCCANTGATAAGCNTNTTCNGCAGTACATTCNGCNNTACTNGTN
GGATTACTNAGNGCAAAGATGATTGGTCGNTCATTAAACTTNGCCATATCTCNNACAATT
TCTTCAGTAAATGCATGNGGAACTGCTGCAGNACCNATNNTAGCTGATGGTTTAATCTCC
TTNACAACNTCNCCTAATGTATCNATNGGTTTGTGNNNTTTACAGAAANNNNNNTTATGT
CCNGTNATTNCCCCTGNNNNNNTATCCTTAACAAGTAGTCCTCTCGAATCTACCATCCAT
ATTCTGCTAATGGCNTCTTCNTGGGAGACNCCCTCATCTTCCATTGCTAAAGAAATAAGA
TGAGCTATGCCTATATTGNCCTNNNNNNNNNNNNNNNNNNNNNNNNNNNNNNNNNNNNNN
NNNNNNNNNNNNNNNNNNNNNNNNNNNNNNNNNNNNNNNNNNNNNNNNNNNNNNNNNNNN
NNNNNNNNNNNNNNNNNNNNNNNNNNNNNNNNNNNNNNNNNNNNNNNNNNNNNNNNNNNN
NNNNNNNNNNNNNNNNNNNNNNNNNNNNNNNNNNNNNNNNNNNNNNNNNNNNNNNNNNNN
NNNNNNNNNNNNNNNNCAATNAAGTNNNNNNNNNNNNNNNNNNNNNNNNNNNNNNNNNNN
NNNNNNNNNNNNNNNNNNNNNNNNNNNNNNNNCTNATTNTTNGTTCCTACATCCANCATG
ACTGGNAGTGTNTGTTCTGGTGGNATNCCTCCNAANGCTGTATACAGAGCTAGNNTTCCT
ACAGGNATTCCCATCCCATAGGCTCCCAAATCTCCTAGNCCTAANATCCTTTCTCCATCT
GTNGCAACTACAGCCTNNNNNNNNNNNNNNNNNNNNNNNNNNATCATNTNNNNNNNNNNN
NNNNNNNNNNNNNNNNNNNNNNNNNNNNNNNNNNNNNNNNNNNNNNNNNNNNNNNNNNNN
NNNNN
>gi_223027604_gb_Contig30225|tro|tro10X|Allele_2
NNNNNNNNNNNNNNNNNNNNNNNNNNNNNNNNNNNNNNNNNNNNNNNNNNNNNNNNNNNN
NNNNNNNNNNNNNNNNNNNNNNNNNNNNNNNNNNNNNNNNNNNNNNNNNNNNNNNNNNNN
NNNNNNNNNNNNNNNNNNNNNNNNNNNNNNNNNNNNNNNNNNNNNNNNNNNNNNNNNNNN
TCATATTNNNNNNNNNNNNNNNNNNNNNNNNNNNNNNNNNNNNNNNNNNNNNNNNNNNNN
NNNNNCGNTGCTGCNNNNNNNNNNNNNNNNNNNNNNNNNNNNNNNNNNNNNNNNNNNNNN
NNNNNNNNNNNNNNNNNNNNNNNNNNNNNNNNNNNNNNNNNNNNNNNNNNNNNNNNNNNN
NNNNNNNNNNNNNNNNNNNNCTGNGANGCTTTCAAAAACATAGGCTCGTCAATATGTTTA
ATTTTACAGCTGATCACAGCCAGTGCTACGCCAGGAAAGATGTANGCATTGTTTCCTTGT
CCAGGNATNAATGTTTTGCCATTNATTGTNACTGGATCGAANGGACTACCACTTGCAAAN
ACACANCTTNCNTCTGTCCANTGATAAGCNTNTTCNGCAGTACATTCNGCNNTACTNGTN
GGATTACTNAGNGCAAAGATGATTGGTCGNTCATTAAATTTNGCCATATCTCNNACAATT
TCTTCAGTAAATGCATGNGGAACTGCTGCAGNACCNATNNTAGCTGATGGTTTAATCTCC
TTNACAACNTCNCCTAATGTATCNATNGGTTTGTGNNNTTTACAGAAANNNNNNTTATGT
CCNGTNATTNCCCCTGNNNNNNTATCCTTTACAAGTAGTCCTCTTGAATCTACCATCCAT
ATTCTGCTGATGGCNTCTTCNTGGGAGACNCCCTCATCTTCCATTGCTAAAGAAATAAGA
TGAGCTATGCCTATATTGNCCTNNNNNNNNNNNNNNNNNNNNNNNNNNNNNNNNNNNNNN
NNNNNNNNNNNNNNNNNNNNNNNNNNNNNNNNNNNNNNNNNNNNNNNNNNNNNNNNNNNN
NNNNNNNNNNNNNNNNNNNNNNNNNNNNNNNNNNNNNNNNNNNNNNNNNNNNNNNNNNNN
NNNNNNNNNNNNNNNNNNNNNNNNNNNNNNNNNNNNNNNNNNNNNNNNNNNNNNNNNNNN
NNNNNNNNNNNNNNNNCAATNAAGTNNNNNNNNNNNNNNNNNNNNNNNNNNNNNNNNNNN
NNNNNNNNNNNNNNNNNNNNNNNNNNNNNNNNCTNATTNTTNGTTCCTACATCCANCATG
ACTGGNAGTGTNTGTTCTGGTGGNATNCCTCCNAANGCTGTGTACAGAGCTAGNNTTCCT
ACAGGNATTCCCATTCCATAGGCTCCCAAATCTCCTAGNCCTAANATCCTTTCTCCGTCT
GTNGCAACTACAGCCTNNNNNNNNNNNNNNNNNNNNNNNNNNATCATNTNNNNNNNNNNN
NNNNNNNNNNNNNNNNNNNNNNNNNNNNNNNNNNNNNNNNNNNNNNNNNNNNNNNNNNNN
NNNNN
>gi_223027602_gb_FL490805|tro|tro10X|Allele_1
NNNNNNNNNNNNNNNNNNNNNNNNNNNNNNNNNNNNNNNNNNNNNNNNNNNNNNNNNNNN
NNNNNNNNNNNNNNNNNNNNNNNNNNNNNNNNNNNNNNNNNNNNNNNNNNNNNNNNNNNN
NNNNNNNNNNNNNNNNNNNNNNNNNNNNNNNNNNNNNNNNNNNNNNNNNNNNNNNNNNNN
NNNNNNNNNNNNNNNNNNNNNNNNNNNNNNNNNNNNNNNNNNNNNNNNNNNNNNNNNNNN
NNNNNNNNNNNNNNNNNNNNNNNNNNNNNNNNNNNNNNNNNNNNNNNNNNNNNNNNNNNN
NNNNNNNNNNNNNNNNNNNNNNNNNNNNNNNNNNNNNNNNNNNNNNNNNNNNNNNNNNNN
NNNNNNNNNNNNNNNNNNNNNNNNNNNNNNNNNNNNNNAGAAACATTATGGGATGTATTG
GAGAAAGAAGAACTTACAAAGTTACAAACTGCAGCACCTAAAAATGGTTTTGAAGAGATG
ATTGTTTGGACAAAGCAAGGNAAGTTGTGGCAGTTNCCTATTGATAATGAACNAGGNNNN
NNNNNNNNNNNNNNNNNNNNNNNNNNNNNNNNNNNNNNNNNNNNNNNNNNNNNNNNNNNN
NNNNNNAAGNNNNNNNCATTAAGACAATTTATGAATCATGTTGTNNTNGCTCTNTCTAAG
AATGNCTTTATAACTGCTGAACAAAAGAGGGAGCATATTCAGTGGTTCAGGGAATATTTN
NNNNNNNNNNNNNNNNNNNNNNN
>gi_223027602_gb_FL490805|tro|tro10X|Allele_2
NNNNNNNNNNNNNNNNNNNNNNNNNNNNNNNNNNNNNNNNNNNNNNNNNNNNNNNNNNNN
NNNNNNNNNNNNNNNNNNNNNNNNNNNNNNNNNNNNNNNNNNNNNNNNNNNNNNNNNNNN
NNNNNNNNNNNNNNNNNNNNNNNNNNNNNNNNNNNNNNNNNNNNNNNNNNNNNNNNNNNN
NNNNNNNNNNNNNNNNNNNNNNNNNNNNNNNNNNNNNNNNNNNNNNNNNNNNNNNNNNNN
NNNNNNNNNNNNNNNNNNNNNNNNNNNNNNNNNNNNNNNNNNNNNNNNNNNNNNNNNNNN
NNNNNNNNNNNNNNNNNNNNNNNNNNNNNNNNNNNNNNNNNNNNNNNNNNNNNNNNNNNN
NNNNNNNNNNNNNNNNNNNNNNNNNNNNNNNNNNNNNNAGAAACATTATGGGATGTATTG
GAGAAAGAAGAACTTACAAAGTTACAAACTGCAGCACCTAAAAATGGTTTTGAAGAGATG
ATTGTTTGGACAAAGCAAGGNAAGTTGTGGCAGTTNCCTATTGATAATGAACNAGGNNNN
NNNNNNNNNNNNNNNNNNNNNNNNNNNNNNNNNNNNNNNNNNNNNNNNNNNNNNNNNNNN
NNNNNNAAGNNNNNNNCATTAAGACAATTTATGAATCATGTTGTNNTNGCTCTNTCTAAG
AATGNCTTTATAACTGCTGAACAAAAGAGGGAGCATATTCAGTGGTTCAGGGAATATTTN
NNNNNNNNNNNNNNNNNNNNNNN
>gi_223027595_gb_FL490132|tro|tro10X|Allele_1
NNNNNNNNNNNNNNNNNNNNNNNNNNNNNNNNNNNNNNNNNNNNNNNNNNNNNNNNNNNN
NNNNNNNNNNNNNNNNNNNNNNNNNNNNNNNNNNNNNNNNNNNNNNNNNNNNNNNNNNNN
NNNNNNNNNNNNNNNNNNNNNNNNNNNNNNNNNNNNNNNNNNNNNNNNNNNNNNNNNNNN
NNNNNNAGNNATGAGANANAGGGAAGAGAAATTTGGAAGAACTCTCAAACCAGTTGAAGA
AATAACAGGCAANATNGCAATAAGGAGAAATAGAGANNNNNNNNNNNNNNNNNNNNNNNN
NNNNNNNNNNGAGGAAATAGAAAGGAGAGCTCTTTTAGTAAAGGAATGGGGNNNTTATAA
AAACCAACAACATTTTACAGAGGAGAAAGCCTTACAGAAGGCAATANATGTCCAAACTAA
AGCTTTNAATGAACTTAGAATGGAATCAGAAGAATTGTACCAAAAAGCNAAANNNNNNNN
NNNNNNNNNNNNNNNNNNNNNNNNNNNNNNNNNNNNNNNNNNNNNNNNNNNNNNNNNNNN
NNNNNNNNNNNNNNNNNNNNNNNNNNNNNNNNNNNNNNNNNNNNNNNNNNNNNNNNNNN
>gi_223027595_gb_FL490132|tro|tro10X|Allele_2
NNNNNNNNNNNNNNNNNNNNNNNNNNNNNNNNNNNNNNNNNNNNNNNNNNNNNNNNNNNN
NNNNNNNNNNNNNNNNNNNNNNNNNNNNNNNNNNNNNNNNNNNNNNNNNNNNNNNNNNNN
NNNNNNNNNNNNNNNNNNNNNNNNNNNNNNNNNNNNNNNNNNNNNNNNNNNNNNNNNNNN
NNNNNNAGNNATGAGANANAGGGAAGAGAAATTTGGAAGAACTCTCAAACCAGTTGAAGA
AATAACAGGCAANATNGCAATAAGGAGAAATAGAGANNNNNNNNNNNNNNNNNNNNNNNN
NNNNNNNNNNGAGGAAATAGAAAGGAGAGCTCTTTTAGTAAAGGAATGGGGNNNTTATAA
AAACCAACAACATTTTACAGAGGAGAAAGCCTTACAGAAGGCAATANATGTCCAAACTAA
AGCTTTNAATGAACTTAGAATGGAGTCAGAAGAATTGTATCAAAAAGCNAAANNNNNNNN
NNNNNNNNNNNNNNNNNNNNNNNNNNNNNNNNNNNNNNNNNNNNNNNNNNNNNNNNNNNN
NNNNNNNNNNNNNNNNNNNNNNNNNNNNNNNNNNNNNNNNNNNNNNNNNNNNNNNNNNN
>gi_223027370_gb_FL594706|tro|tro10X|Allele_1
NNNNNNNNNNNNNNNNNNNNNNNNNNNNNNNNNNNNNNNNNNNNNNNNNNNNNNNNNNNN
NNNNNNNNNNNNNNNNNNNNNNNNNNNNNNNNNNNNNNNNNNNNNNNNNNNNNNNNNNNN
NNNNNNNNGTTTGATANNNATCGACATAAGTTAGTTGGTCCAGATAGAAATTGTGNNNNN
NNNNTGNNNNNNNNNGGNNNNNNNATCAAGTTTCANNNNNNNNNNNNNNNNNNNNNNNNN
NNNNNNNNNNNNNNNNNNNNNNNNNNNNNNNNNNNNNNNNNNNNNNNNNNNNNNNNNNNN
NNNNNNNNNNNNNNNNNNNNNNNNNNNNNNNNNNNNNNNNNNNNNNNNNNNNNNNAGAAA
ATTAATANNNAATTGTAAATATTTGTGTGACAGTTGTATAGCATATTTACCTGAAATTNA
NGAGTACTTNNNNNNNNNNNNNNNNNNNNNGCTGTAGATANATCACATCTGAAGGGTTGA
TACCCATCACAGAACTTGTGNNNNNNNNNNNNNNNNNNNNNNNNNNNNNNNNNNNNNN
>gi_223027370_gb_FL594706|tro|tro10X|Allele_2
NNNNNNNNNNNNNNNNNNNNNNNNNNNNNNNNNNNNNNNNNNNNNNNNNNNNNNNNNNNN
NNNNNNNNNNNNNNNNNNNNNNNNNNNNNNNNNNNNNNNNNNNNNNNNNNNNNNNNNNNN
NNNNNNNNGTTTGATANNNATCGACATAAGTTAGTTGGTCCAGATAGAAATTGTGNNNNN
NNNNTGNNNNNNNNNGGNNNNNNNATCAAGTTTCANNNNNNNNNNNNNNNNNNNNNNNNN
NNNNNNNNNNNNNNNNNNNNNNNNNNNNNNNNNNNNNNNNNNNNNNNNNNNNNNNNNNNN
NNNNNNNNNNNNNNNNNNNNNNNNNNNNNNNNNNNNNNNNNNNNNNNNNNNNNNNAGAAA
ATTAATANNNAATTGTAAATATTTGTGTGACAGTTGTGTAGCATATTTACCTGAACTTNA
NGAGTACTTNNNNNNNNNNNNNNNNNNNNNGTTGTAGATANGTCACATCTGAAGGGTTGA
TACCCATTACAGAACTTGTGNNNNNNNNNNNNNNNNNNNNNNNNNNNNNNNNNNNNNN
>gi_223027244_gb_FL493413|tro|tro10X|Allele_1
NNNNNNNNNNNNNNNNNNNNNNNNNNNNNNNNNNNNNNNNNNNNAGACTGGGACAAGAGT
AGTAAGATGTCAATCAGCAAAAGCAGCAACATATGAAAGTACTATTGAAAATTTACCAGA
AACNAGAGTTACAACNTTNGATAATGGTGTAAGAGTGGCAACAGAGGACTCTGGGATACC
TACTTGTACTGTNNNNNNNNNNNNNNNNNNTGGGAGNNNNTTTGAAAATGCAAAGAACAA
TGGAACAGCTCATTTTCTTGAACNNNNNNNNNNNNAGGNNNCACAGNNAAGATCACAGAC
AGATTTAGAGCTTGAAGTAGAAAATATGGGTGCACATTTAAATGCATATACCTCAAGGGA
ACAGACTGTGTATTATGCTANNNNNNNNNNNNNNNNNNNNNNNNNAGNTNTTGATATNTT
GTCTNATATCNTACANAANANTANATTANGAGAACAGGAGANAGAAAGAGAACGTGGAGT
NATTCTTAGAGAANTGCAGGNAGTAGAAACCAATCTCCAAGAAGTTGTGTTTGATCATCT
CCATGCTGTAGCCTATCAAGGTACACCATTAGGAAGAACTATTCTAGGACCAACAGAAAA
TANNANGNNNNNNNNNNNNNNNNNNNNNNNNNNNNNNNNNNNNNNNNNNNNNNNNNNNNN
NNNNNNNNNNNNNNNNNNNNNNNNNNNNNNNNNNNNNNNNNNNNNNNNNNNNNNNNNNNN
NNNNNNNNNNNNNNNNNNNNNNNNNNNNNNNNNNGGAANNNNNNNNNNNNNNNNAACCTG
NNNNNNNNNNNNNNNNNNNNNNNNNNNN
>gi_223027244_gb_FL493413|tro|tro10X|Allele_2
NNNNNNNNNNNNNNNNNNNNNNNNNNNNNNNNNNNNNNNNNNNNAGACTGGGACAAGAGT
AGTAAGATGTCAATCAGCAAAAGCAGCAACATATGAAAGTACTATTGAAAATTTACCAGA
AACNAGAGTTACAACNTTNGATAATGGTGTAAGAGTGGCAACAGAGGACTCTGGGATACC
TACTTGTACTGTNNNNNNNNNNNNNNNNNNTGGGAGNNNNTTTGAAAATGCAAAGAACAA
TGGAACAGCTCATTTTCTTGAACNNNNNNNNNNNNAGGNNNCACAGNNAAGATCACAGAC
CGATTTAGAGCTTGAAGTAGAAAATATGGGTGCACATTTAAATGCCTATACCTCAAGGGA
ACAGACTGTGTATTATGCTANNNNNNNNNNNNNNNNNNNNNNNNNAGNTNTTGATATNTT
GTCTNATATCNTACANAANANTANATTANGAGAACAGGAGANAGAAAGAGAACGTGGAGT
NATTCTTAGAGAANTGCAGGNAGTAGAAACCAATCTCCAGGAAGTTGTGTTTGATCATCT
CCATGCTGTGGCCTATCAAGGTACACCATTAGGAAGAACTATTCTAGGACCAACAGAAAA
TANNANGNNNNNNNNNNNNNNNNNNNNNNNNNNNNNNNNNNNNNNNNNNNNNNNNNNNNN
NNNNNNNNNNNNNNNNNNNNNNNNNNNNNNNNNNNNNNNNNNNNNNNNNNNNNNNNNNNN
NNNNNNNNNNNNNNNNNNNNNNNNNNNNNNNNNNGGGANNNNNNNNNNNNNNNNAACCTG
NNNNNNNNNNNNNNNNNNNNNNNNNNNN
>gi_223027213_gb_FL499511|tro|tro10X|Allele_1
TCTGAACGCAGTTCCATTTTGTTTTTCTGGACTTCCGGTTAATTCCAGACGTTCAGGACG
TCCAGAACCTGTCAGCCGAGCGCACCCNNNGNCAGCNAGAAGGCNNNNNNNNNNNNNNNN
NNNNNNNNNNNNNNNNNNNNNTAGAATAAGCAGGCGTGACAGAGTGGTCACTTGTTCCTC
ATGTTCAACAAGTCGTCTCTATAGTTCCTTACCAGAACCAGCTATTGATGGACAGGACAA
AGTTTTCCCNCCTAAACTACATACCATAGTNGATGATATTGGTAAACTCACTCTCACAGA
AGTAGCTGATTTGNNTGAATTANTTNAGNNNNNNNNNNNNNNNNNNNNNNNNNNNNNNNN
NNNNNNNNNNNNNNNNNNNNNNNNNNNNNNNNNNNNNNNNNNNNNNNNNNNNNNNNNNNN
NNNNNNNNNNNNNNNNNNNNNNNNNNNNNNNNNNNNNNNNNNNNNNNNNNNNNNNNNNNN
NNNNNNNNNNNNNNNNNNNNNNNNNNNNNNNNNNNNNNNNNNNNNNNNNNNNNNNNNNNN
NNNNNNNNNNNNNNNNNNNNNNNNNNNNNNNNNNNNNNNNNNNNNNNNNNNNNNNNNNNN
NNNNNNNNNNNNNNNNNNNNNNNNNNNNNNNNNNNNNNNNNNNNNNNNNNNNNNNNNNNN
NNNNNNNNNNNNNNNNNNNNNNNNNNNNNNNNNNNNNNNNNN
>gi_223027213_gb_FL499511|tro|tro10X|Allele_2
TCTGAACGCAGTTCCATTTTGTTTTTCTGGACTTCCGGTTAATTCCAGACGTTCAGGACG
TCCAGAACCTGTCAGCCGAGCGCACCCNNNGNCATCNAGAAGGCNNNNNNNNNNNNNNNN
NNNNNNNNNNNNNNNNNNNNNTAGAATAAGCAGGCGTGACAGAGTGGTCACTTGTTCCTC
ATGTTCAACTAGTCGTCTCTATAGTTCCTTACCAGAACCAGCTATTGATGGACAGGACAA
AGTTTTCCCNCCTAAACTACATACCATAGTNGATGATATTGGTAAACTCACTCTCACAGA
AGTAGCTGATTTGNNTGAATTANTTNAGNNNNNNNNNNNNNNNNNNNNNNNNNNNNNNNN
NNNNNNNNNNNNNNNNNNNNNNNNNNNNNNNNNNNNNNNNNNNNNNNNNNNNNNNNNNNN
NNNNNNNNNNNNNNNNNNNNNNNNNNNNNNNNNNNNNNNNNNNNNNNNNNNNNNNNNNNN
NNNNNNNNNNNNNNNNNNNNNNNNNNNNNNNNNNNNNNNNNNNNNNNNNNNNNNNNNNNN
NNNNNNNNNNNNNNNNNNNNNNNNNNNNNNNNNNNNNNNNNNNNNNNNNNNNNNNNNNNN
NNNNNNNNNNNNNNNNNNNNNNNNNNNNNNNNNNNNNNNNNNNNNNNNNNNNNNNNNNNN
NNNNNNNNNNNNNNNNNNNNNNNNNNNNNNNNNNNNNNNNNN
>gi_223027078_gb_FL492828|tro|tro10X|Allele_1
NNNNNNNNNNNNNNNNNNNNNNNNNNNNNNNNNNNNNNNNNNNNNNNNNNNNNNNNNNNN
NNNNNNNNNNNNNNNNNNNNNNNNNNNNNNNNNNNNNNNNNNNNNNNNNNNNNNNNNNNN
NNNNNNNNNNNNNNNNNNNNNNNNNAGTTAGATTCAGTAGAAGNNNNNNNNNNNNNNNNN
NNNNNNNNNNNNNNNNNNNNNNNNNNNNNNNNNNNNNNNNNNNNNNNNNNNNNNNNNNNN
NNNNNNNNNNNNNNNNNNNNNNNNNNNNNNNNNNNNNNNNNNNNNNNNNNNNNNNNNNNN
NNNNNNNNNNNNNNNNNNNNNNNNNNNNAAAATGGTAGACTAAATAAATTATCTGGTGTT
TTGGATGCCTTTGAGAAAATTATGAGTGCNCACAAAGGNGAGGNACAGTGTGTTGTNACC
ACAGCTNAGGNNNNNNNNNNNNNNNNNNNNNNNNNNNNNNNNNNNNNNNNNNNNNNNNNN
NNNNNNNNNNNNNNNNNNNNNNNNNNNNNNNNNNAGNCTGATCCNAAATTGATTGGTGGC
ATGGTNGTTTATATNGGAGACAGATATGTTGATATGTCTATGGCATCAAAAATCAACACA
TATANCAACTTAATTAAACAAGCTGTATAATGACTNACAGACATAGATATTTGTGATCNN
NNTNNNNNTAGAAGNNNNNNNNNNNNNNNNNNNNNNNNNNNNNNNNNNNNNNNNNN
>gi_223027078_gb_FL492828|tro|tro10X|Allele_2
NNNNNNNNNNNNNNNNNNNNNNNNNNNNNNNNNNNNNNNNNNNNNNNNNNNNNNNNNNNN
NNNNNNNNNNNNNNNNNNNNNNNNNNNNNNNNNNNNNNNNNNNNNNNNNNNNNNNNNNNN
NNNNNNNNNNNNNNNNNNNNNNNNNAGTTAGATTCAGTAGAAGNNNNNNNNNNNNNNNNN
NNNNNNNNNNNNNNNNNNNNNNNNNNNNNNNNNNNNNNNNNNNNNNNNNNNNNNNNNNNN
NNNNNNNNNNNNNNNNNNNNNNNNNNNNNNNNNNNNNNNNNNNNNNNNNNNNNNNNNNNN
NNNNNNNNNNNNNNNNNNNNNNNNNNNNAAAATGGTAGACTAAATAAATTATCTGGTGTT
TTGGATGCCTTTGAGAAAATTATGAGTGCNCACAAAGGNGAGGNACAGTGTGTTGTNACC
ACTGCTNAGGNNNNNNNNNNNNNNNNNNNNNNNNNNNNNNNNNNNNNNNNNNNNNNNNNN
NNNNNNNNNNNNNNNNNNNNNNNNNNNNNNNNNNAGNCTGATCCNAAATTGATTGGTGGC
ATGGTNGTTTATATNGGAGACAGATATGTTGATATGTCTATGGCATCCAAAATCAACACA
TATANCAACTTAATTAAACAAGCTGTATAATGACTNACAGACATAGATATTTGTGATCNN
NNTNNNNNTAGAAGNNNNNNNNNNNNNNNNNNNNNNNNNNNNNNNNNNNNNNNNNN
>gi_223027050_gb_FL496589|tro|tro10X|Allele_1
NNNNNNNNNNNNNNNNNNNNNNNNNNNNNNNNNNNNNNNNNNNNNNNNNNNNNNNNNNNN
NNNNNNNNNNNNNNNNNNNNNNTTCGTGTTCGGTTGAAGTCTGTAACTAACATCCAAAAG
ATCACCAAATCCATGAAGATGGTGTCAGCAGCTAAATATGCCAGAGCTGAGAAGGATCTT
AAAGTTGCCAGGCCATATGGACTAGGAGCTAAAGCATTTTATGACCAGGCTGAGATAAAA
GGNGACAACACTTCACCTAATCAGCTTCTAGTGGCCGTAACATCAGACAGAGGTTTGTGT
GGTGGTGTACACTCCAATGTGTGTAAAGCTATTAAAGNCATTATGAATGAGATGGAAAAC
ACNGCTGATACTAAACTTGTACTGATTGGTGACAAGTCCAAGGCAATATTATNCAGNNNN
NNNNNNNNNNNNNNNNNNNNNNNNNNNNNNNNNNNNNNNNNNNNNNNNNNNNNNNNNNNN
NNNNNNNNNNNNNNNNNNNNNNNNNNNNNNNNNNNNNNNNNNNNNNNNNNNNNNNNNNNN
NNNNNNNNNNNNNNNNNNNNGAGCGTGATTTCATATAAAACAACTGAGCAGCAGATTCAT
CTTAAAGAATCCATNATGAAATCAGAACAATTTTCAGTGTACGACAGTGTAGATGATGAA
ACTGTCACAAATTATAATGAGTTCCAGTTAGCTAGTTTGGTTTACTTTGCTTTGAAAGAA
TCTGCTACAAGTGAACAAAGCTCTAGAATGACAGCTATGGAGGGAGCCAGCAAGAATGCT
GGTNNNNNNNNNNNNNNNNNNNNNNNNNNNNNNNNNN
>gi_223027050_gb_FL496589|tro|tro10X|Allele_2
NNNNNNNNNNNNNNNNNNNNNNNNNNNNNNNNNNNNNNNNNNNNNNNNNNNNNNNNNNNN
NNNNNNNNNNNNNNNNNNNNNNTTCGTGTTCGGTTGAAGTCTGTAACTAACATCCAAAAG
ATCACCAAATCCATGAAGATGGTGTCAGCAGCTAAATATGCCAGAGCTGAGAAGGATCTT
AAAGTTGCCAGGCCATATGGACTAGGAGCTAAAGCATTTTATGACCAGGCTGAGATAAAA
GGNGACAACACTTCACCTAATCAGCTTCTAGTGGCCGTAACATCAGACAGAGGTTTGTGT
GGTGGTGTACACTCCAATGTGTGTAAAGCTATTAAAGNCATTATGAATGAGATGGAAAAC
ACNGCTGATACTAAACTTGTACTGATTGGTGACAAGTCCAAGGCAATATTATNCAGNNNN
NNNNNNNNNNNNNNNNNNNNNNNNNNNNNNNNNNNNNNNNNNNNNNNNNNNNNNNNNNNN
NNNNNNNNNNNNNNNNNNNNNNNNNNNNNNNNNNNNNNNNNNNNNNNNNNNNNNNNNNNN
NNNNNNNNNNNNNNNNNNNNGAGCGTGATTTCATATAAAACAACTGAGCAGCAGATTCAT
CTTAAAGAATCCATNATGAAATCAGAACAATTTTCAGTGTACGACAGTGTAGATGATGAA
ACTGTCACAAATTATAATGAGTTCCAGTTAGCTAGTTTGGTTTACTTTGCTTTGAAAGAA
TCTGCTACAAGTGAACAAAGCTCTAGAATGACAGCTATGGAGGGAGCCAGCAAGAATGCT
GGTNNNNNNNNNNNNNNNNNNNNNNNNNNNNNNNNNN
>gi_223027007_gb_FL492816|tro|tro10X|Allele_1
NNNNNNNNNNNNNNNNNNNNNNNNNNNNNNNNNNNNNNNNNNNNNNNNNNNNNNNNNNNN
NNNNNNNNNNNNNNNNNNNNNNNNNNNNNNNNNNNNNNNNNNNNNNNNNNNNNNNNNNGG
TATNGTCAGACAAATGGGAGGAGGTGGAGGGCCCCCTACGATGATAAAAACAGCTTCGAG
GAGCGTCTACAATACTCTCAAANNNNNNNNNNNNNNNNNNNNNNNNNNNNNNNNNNNNNN
NNNNNNNNNNNNNNNNNNNNNNNNNNNNNNNNNNNNNGGTNAAGGAGAATTGACAGATAT
NCCAGAAGGTTACCAGCCTCATCATTGGGAATATGAANAGCATCCCATAAGACGATTCAT
TGCTAAANATTTTACAGNACCTATGGAAAAAATATATGAACAGAACCTCCACTATCAATG
GATGGATAATGCGAAAAATGAGCAGAGNATTTTAGCACGTAAGATTAGAACAATGATGAG
AGAAAACCAGGATTATAAGGCTTGGTATTATATACCAGTTGATGTCAAAGGAAAAGAAGA
AGCCGCAGGACATAGANGGGCTTTCGAAAAGAGACACAGTTACACNGAATAGTCATGTGA
CNATAGNANCTTGTTAGCGTNAAAATTGTTNANTAAAAACTATGTTTCATGGAAANNTAC
ANATTCTAGATCTGTTATNNNNNNNNNNNNNNNNNNNNNNNNNNNNNNNNNNNNNNNNNN
NNNNNNNNNNNNNNNNNNNNNNN
>gi_223027007_gb_FL492816|tro|tro10X|Allele_2
NNNNNNNNNNNNNNNNNNNNNNNNNNNNNNNNNNNNNNNNNNNNNNNNNNNNNNNNNNNN
NNNNNNNNNNNNNNNNNNNNNNNNNNNNNNNNNNNNNNNNNNNNNNNNNNNNNNNNNNGG
TATNGTCAGACAAATGGGAGGAGGTGGAGGGCCCCCTACGATGATAAAAACAGCTTCGAG
GAGCGTCTACAATACTCTCAAANNNNNNNNNNNNNNNNNNNNNNNNNNNNNNNNNNNNNN
NNNNNNNNNNNNNNNNNNNNNNNNNNNNNNNNNNNNNGGTNAAGGAGAATTGACAGATAT
NCCAGAAGGTTACCAGCCTCATCATTGGGAATATGAANAGCATCCCATAAGACGATTCAT
TGCTAAANATTTTACAGNACCTATGGAAAAAATATATGAACAGAACCTCCACTATCAATG
GATGGATAATGCGAAAAATGAGCAGAGNATTTTAGCGCGTAAGATTAGAGCAATGATGAG
AGAAAACCAGGATTATAAGGCTTGGTATTATATACCAGTTGATGTCAAAGGAAAAGAAGA
AGCCGCAGGACATAGANGGGCTTTCGAAAAGAGACACAGTTACACNGAATAGTCATGTGA
TNATAGNANCTTGTTAGCGTNAGAATTGTTNANTAAAAACTATGTTTCATGGAAANNTAC
ANATTCTAGATCTGTTATNNNNNNNNNNNNNNNNNNNNNNNNNNNNNNNNNNNNNNNNNN
NNNNNNNNNNNNNNNNNNNNNNN
>gi_223026915_gb_FL498843|tro|tro10X|Allele_1
NNNNNNNNNNNNNNNNNNNNNNNNNNNNNNNNNNNNAGGCTGTGTAAGGTGCACATCAAG
GCAATGGACAGCTGTAAGAGGAGGGAAAAAATGGAATGTCCAAAGACCNAAACCTAGAGT
ATGGAAAGCGAGGGTACTTGAGAGTATTACNAGACCTATTTATGTAGAGGATATTGTTCC
AATATCTCAATCATGTGAAAAATTGGAGATTANAACACAAGATACAGNNGNAGATGAATA
TGAAGAATTTATGTACAAACAAGTGAAGAAGATGTTTGACGAGAATACAATGATNNTNGT
NNGTCANNNNCTNAGNATGCCTNCAGTTGACNANAGAAAGGNTNTNAACACNATGAAAGA
TAANNGGATGAGATTNTNNTTCTATAACAATAGATTAATAAGNNGAGNCANAACAGAATA
TTCCCAGTATAAGAACANNNNNNNNNNNNNNNNNNNNNNNNNNNNNNNNNNNNNNNNNNN
NNNNNNNNNNNNNNNNNNNNNNNNNNNNNNNNNNNNNNNNNNNNNNNNNNNNNNNNNNNN
NNNNNNNNNNNNNNNNNNNNNNNNNNNNNNNAAAGATGGATTAACACATTATTCACANTT
ACCTAANATTGAACAATTACGTGGAGAACTCGTCAGTGTATTAAACATGGNNNNNNNNNN
NNAGACTCATTCATTGTTAGAATCACATCAACAAACAATATGTAGAAATCTGACTCAGTA
CGTTAAACAGAAAACAGANGNNNNNNNNNNNNNNNNNNNNNNNNNNNNNNNNNNNNNNNN
NNNNNN
>gi_223026915_gb_FL498843|tro|tro10X|Allele_2
NNNNNNNNNNNNNNNNNNNNNNNNNNNNNNNNNNNNAGGTTGTGTAAGGTGTACATCAAG
GCAATGGACAGCTGTAAGAGGAGGGAAAAAATGGAATGTCCAAAGACCNAAACCTAGAGT
ATGGAAAGCTAGGGTACTTGAGAGTATTACNAGACCTATTTATGTAGAGGATATTGTTCC
AGTGTCTCAATCATGTGACAAATTGGATATTANTACACAGGATACAGNNGNAGATGAGTA
TGAAGAATTTATGTACAAACAAGTGAAGAAGATGTTTGACGAGAATACAATGATNNTNGT
NNGTCANNNNCTNAGNATGCCTNCTGTTGACNANAGAAAGGNTNTNAACACNATGAAAGA
TAANNGGATGAGATTNTNNTTCTATAACAATAGATTAATAAGNNGAGNCANAACAGAATA
TTCCCAGTATAAGAACANNNNNNNNNNNNNNNNNNNNNNNNNNNNNNNNNNNNNNNNNNN
NNNNNNNNNNNNNNNNNNNNNNNNNNNNNNNNNNNNNNNNNNNNNNNNNNNNNNNNNNNN
NNNNNNNNNNNNNNNNNNNNNNNNNNNNNNNAAAGATGGATTAACTCATTATTCACANTT
ACCTAANATTGAACAATTACGTGGAGAACTTGTCAGTGTATTAAACATGGNNNNNNNNNN
NNAGACTCATTCATTGTTAGAATCACATCAACAAACATTATGTAGAAATCTGGCTCAGTA
TGTTAAACAGGAATCAGANGNNNNNNNNNNNNNNNNNNNNNNNNNNNNNNNNNNNNNNNN
NNNNNN
>gi_223026907_gb_FL492796|tro|tro10X|Allele_1
NNNNNNNNNNNNNNNNNNNNNNNNNNNNNNNNNNNNNNNNNNNNNNNNNNNNNNNNNNNN
NNNNNNNNNNNNNNNNNNNNNNNNNNNNNNNNNNNNNNNNNNNCAGCAGCAGCAACAGTA
CGTCATGTGACATATGTTCCTCAGTCTGATGAAGAATTTGATGATTCATGTGTAACCTAT
CTNAACAGNCCAAATATTACTGGNTGGCAGATCAGAAGTTTTATTACACNNNNNNANGNN
NNNNNNNNNNNNNNNNNNNNNNNNNNNNNNNNNNNNNNNNNNNNNNNNNNNNNNNNNNNN
NNNNNNNNNNNNNNNNNNNNNNNNNNNNNNNNNNNNNNNNNNNNNNNNNNNNNNNNNNNN
NNNNNNNNNNNNNNNNNNNNAGTTCAAGAAATNNGACCAACATTAGANGAGTTAGGAGTT
CTATCACCAGAAGAGCACGGNNNNNNNNNNCCAGANNNNNNNNNNNNNNNNNNNNNNNNN
NNNNNNNNNNNNNNNNNNNNNNAGGTAGNNNNNNNNNNNNNNNNNNNNNNNNNNNNNNNN
NNNNNNNNNNNNNNNNNNNNNNNNNNNNNNNNNNNNNNNNNNNNNNNNNNNNNNNNNNNN
NNNNNNNNNNNNNNNNNNNNNNNNNNNNN
>gi_223026907_gb_FL492796|tro|tro10X|Allele_2
NNNNNNNNNNNNNNNNNNNNNNNNNNNNNNNNNNNNNNNNNNNNNNNNNNNNNNNNNNNN
NNNNNNNNNNNNNNNNNNNNNNNNNNNNNNNNNNNNNNNNNNNCAGCAGCAGCAACAGTA
CGTCATGTGACATATGTTCCTCAGTCTGATGAAGAATTTGATGATTCATGTGTAACCTAT
CTNAACAGNCCAAATATTACTGGNTGGCAGATCAGAAGTTTTATTACACNNNNNNANGNN
NNNNNNNNNNNNNNNNNNNNNNNNNNNNNNNNNNNNNNNNNNNNNNNNNNNNNNNNNNNN
NNNNNNNNNNNNNNNNNNNNNNNNNNNNNNNNNNNNNNNNNNNNNNNNNNNNNNNNNNNN
NNNNNNNNNNNNNNNNNNNNAGTTCAAGAAATNNGACCAACATTAGANGAGTTAGGAGTT
CTATCACCAGAAGAGCACGGNNNNNNNNNNCCAGANNNNNNNNNNNNNNNNNNNNNNNNN
NNNNNNNNNNNNNNNNNNNNNNAGGTAGNNNNNNNNNNNNNNNNNNNNNNNNNNNNNNNN
NNNNNNNNNNNNNNNNNNNNNNNNNNNNNNNNNNNNNNNNNNNNNNNNNNNNNNNNNNNN
NNNNNNNNNNNNNNNNNNNNNNNNNNNNN
>gi_223026663_gb_FL500520|tro|tro10X|Allele_1
NNNNNNNNNNNNNNNNNNNNNNNNNNNNNNNNNNNNNNNNNNNNNNNNNNNNNNNNNNNN
NATAGTAAACAATGGCAGCAAGGAGAGGNATAGGNAATATGGCACAAAGAACNTTGATNG
TTTTNATAGATCTTGATGAGACCTTGGCAGCATTTGAAAAGCATTTCATGATNAANTTTA
GAGAAAAATATCCTAATGAACCCTATATTCCAGNAGAGAAGAGAAANACATTTTATATTG
CTGANCAGTATGATAAACTGAATTTTACAGATGATAGNGTTAGANTTGNATTAAAGAAGA
TTTACAGGAGTGAACANTTTTTCCGTGATTTACCAGAAATAGAAGGNGGATGTGATGCTG
TAAAGGAAATGGNAGAAATGGAAGGNNNNNNNNNNNNNNNNNNNNNNNNNNNNNNNNNNN
NNNNNNNNNNNNNNNNNNNNNNNNNNNNNNNNNNNNNNNNNNNNNNNNNNNNNNNNNNNN
NNNNNNNNNNNNNNNNNNNNNNNNNNNNNNNNNNNNNNNNNNNNNNNNNNNNNNNNNNNN
NNNNNNNNNNNNNNNNNNNNNNNNNNNNNNNNNNTCCTTCCTGGAAACATGTTNTGTTTA
CTGCTCCAAATAACCAAAATATCAAANTNAAAGGAGATAANTTACGCCTTAACAATTGGA
CNGATGGAACTTGGAGGACANTGATTGAAGATTTTAAGAAACGACTTTGATGTAGACTTT
NCTTAGNTTACAANNNN
>gi_223026663_gb_FL500520|tro|tro10X|Allele_2
NNNNNNNNNNNNNNNNNNNNNNNNNNNNNNNNNNNNNNNNNNNNNNNNNNNNNNNNNNNN
NATAGTAAACAATGGCAGCAAGGAGAGGNATAGGNAATATGGCACAAAGAACNTTGATNG
TTTTNATAGATCTTGATGAGACCTTGGCAGCATTTGAAAAGCATTTCATGATNAANTTTA
GAGAAAAATATCCTAATGAACCCTATATTCCAGNAGAGAAGAGAAANACATTTTATATTG
CTGANCAGTATGATAAACTGAATTTTACAGATGATAGNGTTAGANTTGNATTAAAGAAGA
TTTACAGGAGTGAACANTTTTTCCGTGATTTACCAGAAATAGAAGGNGGATGTGATGCTG
TAAAGGAAATGGNAGAAATGGAAGGNNNNNNNNNNNNNNNNNNNNNNNNNNNNNNNNNNN
NNNNNNNNNNNNNNNNNNNNNNNNNNNNNNNNNNNNNNNNNNNNNNNNNNNNNNNNNNNN
NNNNNNNNNNNNNNNNNNNNNNNNNNNNNNNNNNNNNNNNNNNNNNNNNNNNNNNNNNNN
NNNNNNNNNNNNNNNNNNNNNNNNNNNNNNNNNNTCCTTCCTGGAAACATGTTNTGTTTA
CTGCTCCAAATAACCAAAATATCAAANTNAAAGGAGATAANTTACGCCTTAACAATTGGA
CNGATGGAACTTGGAGGACANTGATTGAAGATTTTAAGAAACGACTTTGATGTAGACTTT
NCTTAGNTTACAANNNN
>gi_223026233_gb_FL491059|tro|tro10X|Allele_1
NNNNNNNNNNNNNNNNNNNNNNNNNNNNTAACACNAGTAAAGCAATGAAGATTTATCCCT
TGCCACATATGNNNNNNNNNNNNNNNNNNNNNNCNGATATNAGTAACTTTTATGCCCAGT
ACAGAGCTATTGAACCCTACCTCAAAAAGAANGATGGATCAGAGAAAGATATTGGTAAAA
CACAGTATCTGCAGTCAGTAAANGATAGAGCTAAATNGGNTGGTTTATATGAGTGTATAT
TATGTGCATGCTGTAGTACATCTTGTCCTAGCTACTGGTGNAATTCTGATAAATATCTTG
GCCCAGCTGTTCTCATGCAGGCNTACAGNTNNATGATTGACTCCAGAGATGANTTTACNA
ATGAAAGNTTGGCCATGATGGAAGANAAGTTNTCTNTGTACAGATGNCATANNATNATGA
ANNGTACNAANACTTGTCCNNAGGNNNNNNNNNNNNNNNNNNNNNNNNNNNNNNNNNNNN
NNNNNNNNNNNNNNNNNNNNNNNNNNNNNNNNNNNNNNNNNNNNNNNNNNNNNNNNNNNN
NNNNNNNNNNNNNNNNNNNNNNNNNNNNNNNNNNNNNNNNNNNNNNNNNNNNNNNNNNNN
NNNNNNNNNNNNNNNNNNNNNNNNNNNNNNNNNNNNNNNNNNNN
>gi_223026233_gb_FL491059|tro|tro10X|Allele_2
NNNNNNNNNNNNNNNNNNNNNNNNNNNNTAACACNAGTAAAGCTATGAAGATTTATCCCT
TGCCACATATGNNNNNNNNNNNNNNNNNNNNNNCNGATATNAGTAACTTTTATGCCCAGT
ACAGAGCTATTGAACCCTACCTCAAAAAGAANGATGGATCAGAGAAAGATATTGGTAAAA
CACAGTATCTGCAGTCAGTGAANGATAGAGCTAAATNGGNTGGTTTATATGAGTGTATAT
TATGTGCATGCTGTAGTACATCTTGTCCTAGCTACTGGTGNAATTCTGATAAATATCTTG
GCCCAGCTGTTCTCATGCAGGCNTACAGNTNNATGATTGATTCCAGAGATGANTTTACNA
ATGAAAGNTTGGCCATGATGGAAGANAAGTTNTCTNTGTACAGATGNCATANNATNATGA
ANNGTACNAANACTTGTCCNNAGGNNNNNNNNNNNNNNNNNNNNNNNNNNNNNNNNNNNN
NNNNNNNNNNNNNNNNNNNNNNNNNNNNNNNNNNNNNNNNNNNNNNNNNNNNNNNNNNNN
NNNNNNNNNNNNNNNNNNNNNNNNNNNNNNNNNNNNNNNNNNNNNNNNNNNNNNNNNNNN
NNNNNNNNNNNNNNNNNNNNNNNNNNNNNNNNNNNNNNNNNNNN
>gi_223026359_gb_FL490077|tro|tro10X|Allele_1
NNNNNNNNNNNNNNNNNNNNNNNNNNNNNNNNNNNNNNNNNNNNNNNNNNNNNNNNNNNN
NNNNNNNNNNNNNNNNNNNNNNNNNNNNNNNNNNNNNNNNNNNNNNNNNNNNNNNNNNNN
NNNNNNNNNNNNNNNNNNNNNNNNNNNNNNNNNNNNNNNNNNNNNNNNNNNNNNNNNNNN
NNNNNNNNNNNNNNNNNNNNNNNNNNNNNNNNNNNNNNNNNNNNCAGNNNNNNNNNNNNT
GAATTATCAGTTANTAAGTATGAAGAAATATNAGAAGAAACATTACAGTCATTGTCTGAC
AAATTTGACTTNTTAGCAGAAACTAAGGACTGTGATCCTGAATATGATGTAGCATATNCN
GATGGTGTNTTAACAATAAAGATCAGTGATAAATGGGGAACGTATGTGATCAACAAACAG
TCACCTAATAAACAGATCTGGCTATCATCTCCTATNAGNGGTCCAAAAAGATATGATTTT
ACAAATGGTACTTGGATTTATTCTCACAACGGAGGATCCTTACACCANCTGTTAACTGAN
GAAATATCCCAAGCTCTTTCTGATGACATAGACTTCAGTGACTGTGAATANTCNNANCNT
TAGAAGGTGGNN
>gi_223026359_gb_FL490077|tro|tro10X|Allele_2
NNNNNNNNNNNNNNNNNNNNNNNNNNNNNNNNNNNNNNNNNNNNNNNNNNNNNNNNNNNN
NNNNNNNNNNNNNNNNNNNNNNNNNNNNNNNNNNNNNNNNNNNNNNNNNNNNNNNNNNNN
NNNNNNNNNNNNNNNNNNNNNNNNNNNNNNNNNNNNNNNNNNNNNNNNNNNNNNNNNNNN
NNNNNNNNNNNNNNNNNNNNNNNNNNNNNNNNNNNNNNNNNNNNCAGNNNNNNNNNNNNT
GAATTATCAGTTANTAAGTATGAAGAAATATNAGAAGAAACATTACAGTCATTGTCTGAC
AAATTTGATTTNTTAGCAGAAACTAAGGACTGTGATCCTGAATATGATGTAGCATATNCN
GATGGTGTNTTAACAATAAAGATCAGTGATAAATGGGGAACGTATGTGATCAACAAACAG
TCACCTAATAAACAGATCTGGTTATCATCTCCTATNAGNGGTCCAAAAAGATATGATTTT
ACAAATGGTACTTGGATTTATTCTCACAACGGAGGATCCTTACACCANCTGTTAACTGAN
GAAATATCCCAAGCTCTTTCTGATGACATAGACTTCAGTGACTGTGAATANTCNNANCNT
TAGAAGGTGGNN
>gi_223026036_gb_FL491755|tro|tro10X|Allele_1
NNNNNNNNNNNNNNNNNNNNNNNNNNNNNNNNNNNNNNNGTTTTGTGCCGCGCTGGCGGA
TTAGCTCACAATTTTGTTGCACCAGCNTCAATAGCTANNNNNNNNNNNNNNNNNNNNNNN
NNNNNNNNNNNNNNNNNNNNNNNNNNNNNNNNNNNNNNNNNNNNNNNNNNNNNNNNNNNN
NNNNNNNNNNNNNNNNNNNNNNNNNNNNNNNTGATTCTNCCCTACCTTGATGTTGANCTN
AAGTACTATGATTTGGGCTTGCCATACCGTGACCAGACNGANGACCAGGTGACCATTGAT
TCAGCNCTGGCCATTAAGAANTACAANGTNGGANTNAANTGTGCNACNATTACTCCTGAT
GAAGAGCGAGTNGNAGNNNNNNAACTNAAAAANATGTGGCTNAGTCCTAATGGAACNATC
AGAAATATTTTGAATGGCACCGTGTTCCGTGAACCAATCCTCTGNGAGAAAGTTCCNCGT
CTTGTACCAGGATGGACNAGGCCTATNGTTATTGGCCGTCACGCCTTTGGAGATCAGNNN
NNNGCCCTNGACTTTGTTGCCCCAGGTAATGGCAAGTTTGANCTTGTGTTTACACCNGAA
GGAGGCAAAGAACAAAGAATGGANGTGTTTANCTTCACAAATGGNGGAGGACCATTGATG
GGAATGTA
>gi_223026036_gb_FL491755|tro|tro10X|Allele_2
NNNNNNNNNNNNNNNNNNNNNNNNNNNNNNNNNNNNNNNGTTTTGTGCCGCGCTGGCGGA
TTAGCTCACAATTTTGTTGCACCAGCNTCAATAGCTANNNNNNNNNNNNNNNNNNNNNNN
NNNNNNNNNNNNNNNNNNNNNNNNNNNNNNNNNNNNNNNNNNNNNNNNNNNNNNNNNNNN
NNNNNNNNNNNNNNNNNNNNNNNNNNNNNNNTGATTCTNCCCTACCTTGATGTTGANCTN
AAGTACTATGATTTGGGCTTGCCATACCGTGACCAGACNGANGACCAGGTGACCATTGAT
TCAGCNCTGGCCATTAAGAANTACAANGTNGGANTNAANTGTGCNACNATTACTCCTGAT
GAAGAGCGAGTNGNAGNNNNNNAACTNAAAAANATGTGGCTNAGTCCTAATGGAACNATC
AGAAATATTTTGAATGGCACCGTGTTCCGTGAACCAATCCTCTGNGAGAAAGTTCCNCGT
CTTGTACCAGGATGGACNAGGCCTATNGTTATTGGCCGTCACGCCTTTGGAGATCAGNNN
NNNGCCCTNGACTTTGTTGCCCCAGGTAATGGCAAGTTTGANCTTGTGTTTACACCNGAA
GGAGGCAAAGAACAAAGAATGGANGTGTTTANCTTCACAAATGGNGGAGGACCATTGATG
GGAATGTA
>gi_223026032_gb_Contig39160|tro|tro10X|Allele_1
NNNNNNNNNNNNNNNNNNNNNNNNNNNNNNNNNNNNNNNNNNNNNNNNNNNNNNNNNNNN
NNNNNNNNNNNNNNNNNNTTGCAAGGNTTTTNAGAGGAAATCAAGCCACANANTTNACTA
NANNNNNNNNANCAAGATGCTGCGTTCTGTTTCAACAGAAATGCTCCGCACAGTCCCTAG
ATTTGANCTNAAAGCAACTTTTTCGAAGTCGAAANGTATCTTGTCAGCAAGTCGTCCGTT
TTCAACTGGAGAACTACCAGTCCAAGATGGAGACAACTTGACCTTCTCACANACTGTNGA
TAAGTTTTACGACAAGGCAGCGACACTCCTTGAAGAAAAACTGGTGGACAACATGAAAGN
CAAAATGTCAAAGGAAGATAAAAGAAAGAAAGTNAGGGGAATCTTGAAAATTATCAAACC
TTGCAATCACATGGTAGAAATCAGTTTNCCTCTTCGCCGTGACAATGGAGAATATGAGAT
GATAGAGGCTTGGAGAGCTCANCACAGTCAGCACAGAACACCTTGCAAAGNAGGTATCAG
ATACAGCCCTCTAGTAAATGAAGATGAAGTGAAGGCCTTAGCTGCATTGATGACATATAA
ATGTGCTGTAGTTGATGTACCTTTTGGTGGTGCTAAAGCAGGAGTTAAAATCAATCCAAG
TGAATATTCTGAGAAAGAGCTGGAAAAGATAACNCGTAGGTTGACTGTGGAACTAGCAAA
GAAAGGATTTNTAGGNCCAGGCATTGANGTNCCTGCACCAGACATGGGGACAGGAGAACN
NGAGATGAGTTGGATTGCTGANACNTACTCNAATACATNAGGTTNNAANGATATNAATNC
NNNAGCATGTGTAACNGGNAAACCAATNACNCANGGAGGAATNCANGGNCGTACNTCAGC
AACAGGAAGGGNNNNNNNNNNNNNNNNNNNNNNNNNNNNNNNNNNNNN
>gi_223026032_gb_Contig39160|tro|tro10X|Allele_2
NNNNNNNNNNNNNNNNNNNNNNNNNNNNNNNNNNNNNNNNNNNNNNNNNNNNNNNNNNNN
NNNNNNNNNNNNNNNNNNTTGCAAGGNTTTTNAGAGGAAATCAAGCCACANANTTNACTA
NANNNNNNNNANCAAGATGCTGCGTTCTGTTTCAACAGAAATGCTCCGCACAGTCCCTAG
ATTTGANCTNAAAGCAACTTTTTCGAAGTCGAAANGTATCTTGTCAGCAAGTCGTCCGTT
TTCAACTGGAGAACTACCAGTCCAAGATGGAGACAACTTGACCTTCTCACANACTGTNGA
TAAGTTTTACGACAAGGCAGCGACACTCCTTGAAGAAAAACTGGTGGACAACATGAAAGN
CAAAATGTCAAAGGAAGATAAAAGAAAGAAAGTNAGGGGAATCTTGAAAATTATCAAACC
TTGCAATCACATGGTAGAAATCAGTTTNCCTCTTCGCCGTGACAATGGAGAATATGAGAT
GATAGAGGCTTGGAGAGCTCANCACAGTCAGCACAGAACACCTTGCAAAGNAGGTATCAG
ATACAGCCCTCTAGTAAATGAAGATGAAGTGAAGGCCTTAGCTGCATTGATGACCTATAA
ATGTGCTGTAGTTGATGTACCTTTTGGTGGTGCTAAAGCAGGAGTTAAAATCAATCCAAG
TGAATATTCTGAGAAAGAGCTGGAAAAGATTACNCGTAGGTTGACTGTGGAACTAGCAAA
GAAAGGATTTNTAGGNCCAGGCATTGANGTNCCTGCACCAGACATGGGGACAGGAGAACN
NGAGATGAGTTGGATTGCTGANACNTACTCNAATACATNAGGTTNNAANGATATNAATNC
NNNAGCATGTGTAACNGGNAAACCAATNACNCANGGAGGAATNCANGGNCGTACNTCAGC
AACAGGAAGGGNNNNNNNNNNNNNNNNNNNNNNNNNNNNNNNNNNNNN
>gi_223025825_gb_FL594238|tro|tro10X|Allele_1
NNNNNNNNNNNNNNNNNNTGGTAATTTCATCATGGATAACAATCAAAAGAAGCGATCAGG
GTTCTTTGCTAACTCGCCTTATGATCAACCAATGAATGTCCCAGNCACATCTGGACCTGC
TGGGAGTATAATGTCGCCATACATGAACTTTGATNCAAAGTATTTACNNACCAAGGATGA
TGGNTTCATATTCCCNGAGGGAGCTGGTCGACAACGAGGAAGATTTGAAATGGCATTTGC
ACAAANNNNAGGATCAATCTTTNCAGGTNGAGCAGCNGGTGGAATGAATGGTATNTACAC
TGGTTACAGAGAGATTAAAGGAGCTACAGACATGTCAACCGCNGTAAAGAGAACACAGAN
NNNNNNNNNNNNNNNNNNNNNNNNNNNNNNNNNNNNNNNNNNNNNNNNNNNNNTAGNTTT
GTTGTACAGTTTATTTGNNGTNGGATTACAGTTAGCNCGAGGTGAAGATGACGAATACAA
TACNATAACAGCAGCAACTGCCACNGGTCTNCTATANAAATNTNCAGGTGGACTCCGGAA
GTCCTTAATAGGAGGAGGNGTTGGACTTGGTATAGCAGCAGCTTATGTTTTATTTATGAA
ATCAGACACTTTCAAATCATACATGACCAGAAGTAGATAGAACTGNCANCANAAATNAAT
GTGTNNATGGTGTTGTAAATACATGNGTNNATGNATGNNTATG
>gi_223025825_gb_FL594238|tro|tro10X|Allele_2
NNNNNNNNNNNNNNNNNNTGGTAATTTCATCATGGATAACAATCAAAAGAAGCGATCAGG
GTTCTTTGCTAACTCGCCTTATGATCAACCAATGAATGTCCCAGNCACATCTGGACCTGC
TGGGAGTATAATGTCGCCATACATGAACTTTGATNCAAAGTATTTACNNACCAAGGATGA
TGGNTTCATTTTCCCNGAGGGTGCTGGTCGACAACGAGGAAGATTTGAAATGGCGTTTGC
ACAAANNNNAGGATCAATCTTTNCAGGTNGAGCAGCNGGTGGAATGAATGGTATNTATAC
TGGTTACAGAGAGATTAAAGGAGCTACAGACATGTCAACCGCNGTAAAGAGAACACAGAN
NNNNNNNNNNNNNNNNNNNNNNNNNNNNNNNNNNNNNNNNNNNNNNNNNNNNNTAGNTTT
GTTGTACAGTTTATTTGNNGTNGGATTACAGTTAGCNCGAGGTGAAGATGATGAATACAA
TACNATAACAGCAGCAACTGCTACNGGTCTNCTTTANAAATNTNCAGGTGGACTCCGGAA
GTCCTTAATAGGAGGAGGNGTTGGACTTGGTATAGCAGCAGCTTATGTTTTATTTATGAA
ATCAGACACTTTCAAATCATACATGACCAGAAGTAGATAGAACTGNCANCANAAATNAAT
GTGTNNATGGTGTTGTAAATACATGNGTNNATGNATGNNTATG
>gi_223026012_gb_FL499481|tro|tro10X|Allele_1
NNNNNNNNNNNNNNNNNNNNNNNNNNNNNNNNNNNNNNNNNNNNNNNNNNNNNNNNNNNN
NNNNNNNNNNNNNNNNNAGACTNCTAGCCAATGAAAGCTTAGGATCAAGACTATNCCNAT
CATCTNCTGCNATAAATCAGTCTGTNNTCTGCTGTGGTTCAACGGTCAACNAATCNNCTC
ACAAANTATCNGGATNTAGACAGTTCCACACNAGTNTNNCAAGAAATGATGAAAATGAAT
CTATGCNAGATCCAGAAACTGGTTGGCCTAAGCTNAAAGAAGAAAAAGAATGGTTAGACT
ATAATAAAATTGTTTATCCNCCACAAAAGCCTGGAGNCCCNAAAAGNCCAGCNGNNNNNN
NNNNNNNNNNNNNNNNNNNNNNNNNNNNNNNNNNNNNNNNNNNNNNNNNNNNNNNNNNNN
NNNNNNNNNNNNNNNNNNNNNNNNNNNNNNNNNNNNNNNNATTTCAAAANNNNNNNNNNN
NNNNNNNNNNNNNNNNNNNNNNNNNNNNNNNNNNNNNNNNNNNNNNNNNNNNNNNNNNNN
NNNNNNNNNNNNNNNNNNNNNNNNNNNNNNNNNNNNNNNTGAAACAGTCTGCNATAGTNA
AAGGCTTTCGTATNATGGGNCGAGGTCGNGGATCGAGAGTNCGATATCGTTATGTTCATT
ACTTCCTNNGATTAAGAGANGGGAAACCACCNAAGCATTACTATCCNCCNCCAGAAACAG
GATATGAAAAAATGGAGAACTATATTAAAGACCAGAGAAAAAGGNNNNNNNNNNNNNN
>gi_223026012_gb_FL499481|tro|tro10X|Allele_2
NNNNNNNNNNNNNNNNNNNNNNNNNNNNNNNNNNNNNNNNNNNNNNNNNNNNNNNNNNNN
NNNNNNNNNNNNNNNNNAGACTNCTAGCCAATGAAAGCTTAGGATCAAGACTATNCCNAT
CATCTNCTGCNATAAATCAGTCTGTNNTCTGCTGTGGTTCATCGGTCAACNCATCNNCTC
ACAAANTATCNGGATNTAGACAGTTCCACACNAGTNTNNCAAGAAATGATGAAAATGAAT
CTATGCNAGATCCAGAAACTGGTTGGCCTAAGCTNAAAGAAGAAAAAGAATGGTTAGACT
ATAATAATATTGTTTATCCNCCACAGAAGCCTGGAGNTCCNAAAAGNCCAGCNGNNNNNN
NNNNNNNNNNNNNNNNNNNNNNNNNNNNNNNNNNNNNNNNNNNNNNNNNNNNNNNNNNNN
NNNNNNNNNNNNNNNNNNNNNNNNNNNNNNNNNNNNNNNNATTTCAAAANNNNNNNNNNN
NNNNNNNNNNNNNNNNNNNNNNNNNNNNNNNNNNNNNNNNNNNNNNNNNNNNNNNNNNNN
NNNNNNNNNNNNNNNNNNNNNNNNNNNNNNNNNNNNNNNTGAAACAGTCTGCNATAGTNA
AAGGCTTTCGTATNATGGGNCGAGGTCGNGGATCTAGAGTNCGATATCGTTATGTTCATT
ACTTCCTNNGATTACGAGANGGGAAACCACCNAAGCATTACTATCCNCCNCCAGAAACAG
GATATGAAAAAATGGAGACTTATATTAAAGACCAGAGAAAAAGGNNNNNNNNNNNNNN
>gi_223025768_gb_FL489003|tro|tro10X|Allele_1
NNNNNNNNNNNNNNNNNNNNNNNNNNNNNNNNNNNNNNNNNNNNNNNNNNNNNNNNNNNN
NNNNNNNNNNNNNGNTTCAGAATNTAGTTCAGACAAGAAATCTGAGCACCACTAGAAGAN
NATGTTTCATACGTAGGGGNGANAAAGTNTTTGAAGAAGAAGATAATACTGTTATTGCTC
ATGAGAAACGACCATACATACAGGAATCATGGGATANAAGTATCAGATATTTAGAAAGTG
ATNNTNACAAAAAGACNTATGGNGAGGATGTTGTTTGGAAACATTACAGAAGAAACTTTA
AAGGAAATATGNCACCTGAAACAAGAGAGAAATGTATTNNNNNNNNNNNNNNNNNNNNNN
NNNNNNNNNNNNNNNNNNNNNNNNNNNNNNNNNNNNNNNNNNNNNNNNNNNNNNNNNNNN
NNNNNNNNNNNNNNNNNNNNNNNNNNNNNNNNNNNNNNNNNNNNNNNNNNNNNNNNNNNN
NNNNNNNNNNNNNNNNNNNNNNNNNNNNNNNNNNNNNNNNNNNNNNNNNNNNNNNNNNNN
NNNNNNNNNNNNNNNNN
>gi_223025768_gb_FL489003|tro|tro10X|Allele_2
NNNNNNNNNNNNNNNNNNNNNNNNNNNNNNNNNNNNNNNNNNNNNNNNNNNNNNNNNNNN
NNNNNNNNNNNNNGNTTCAGAATNTAGTTCAGTCAAGAAATCTTTGCATCACTGGTAGGN
NATGTTTCATACGTAGGGGNGANAAAGTNTTTGAAGAAGAAGATAATACTGTTATTGCTC
ATGAGAAACGGCCATACATACAGGAATCATGGGATANAAGTATCAGATATTTAGAAAGTG
ATNNTNACAAAAAGACNTATGGNGATGATGTTGTTTGGAAACATTACAGAAGAAACTTTA
AGGGAAATATGNCACCTGAAACAAGAGAGAAATGTATTNNNNNNNNNNNNNNNNNNNNNN
NNNNNNNNNNNNNNNNNNNNNNNNNNNNNNNNNNNNNNNNNNNNNNNNNNNNNNNNNNNN
NNNNNNNNNNNNNNNNNNNNNNNNNNNNNNNNNNNNNNNNNNNNNNNNNNNNNNNNNNNN
NNNNNNNNNNNNNNNNNNNNNNNNNNNNNNNNNNNNNNNNNNNNNNNNNNNNNNNNNNNN
NNNNNNNNNNNNNNNNN
>gi_223025679_gb_FL489768|tro|tro10X|Allele_1
NNNNNNNNNNNNNNNNNNNNNNNNNNNNNNNNNNNNNNNNNNNNNNNNNNNNNNNNNNNN
NNNNNNNNNNNNNNNNNNNNNNNNNNNNNNNNNNNNNNNNNAATGCAAACTACACAAGTT
AGAGCAAGGTCCTGCTACTACAGTCACCTGTACCAGGGAGGATGCATTGAAATACTACAG
ACAGATGCAAACCATCAGAAGAATGGAAACAACANCAGGGAACCTNTNNAAAANNAANCN
GATNAGANGNTTNTGTCANNTNTATTNNNGACAGGNNNNNNNNNNNNNNNNNNNNNNNNN
NNNNNNNNNNNNNNNGGACTCNNNNNNNNNNNNNNNNNNNNNNNNNNNNNNNNNNNNNNN
NNNNNNNNNNNNNNNNNNNNNNNNNNNNNNNNNNNNNNNNGGNAAAAAGACAGGATGTGC
ACAAGGNAAAGGAGGGTCNATGCACATGTATGCTAAGNNNNTNTATGGTGGAAATGNNNN
NNNNNNNNNNNAGGTNCCATTAGGAGCNGGTATAGCATTCACCCAGAAATACCTNAACAA
TGGTAATATCTGTATAACACTNTATGGGGACGGAGCAGCTAATCAGGGCCAAGTCTANGA
GGCATTTAACATTGCTATGTTATGGANNCTTCCNTGTATATTTGTCTGT
>gi_223025679_gb_FL489768|tro|tro10X|Allele_2
NNNNNNNNNNNNNNNNNNNNNNNNNNNNNNNNNNNNNNNNNNNNNNNNNNNNNNNNNNNN
NNNNNNNNNNNNNNNNNNNNNNNNNNNNNNNNNNNNNNNNNAATGCAAACTACACAAGTT
AGAGCAAGGTCCTGCTACTACAGTCACCTGTACCAGGGAGGATGCATTGAAATACTACAG
ACAGATGCAAACCATCAGAAGAATGGAAACAACANCAGGGAACCTNTNNAAAANNAANCN
GATNAGANGNTTNTGTCANNTNTATTNNNGACAGGNNNNNNNNNNNNNNNNNNNNNNNNN
NNNNNNNNNNNNNNNGGACTCNNNNNNNNNNNNNNNNNNNNNNNNNNNNNNNNNNNNNNN
NNNNNNNNNNNNNNNNNNNNNNNNNNNNNNNNNNNNNNNNGGNAAAAAGACAGGATGTGC
ACAAGGNAAAGGGGGGTCNATGCACATGTATGCTAAGNNNNTNTATGGTGGAAATGNNNN
NNNNNNNNNNNAGGTNCCATTAGGAGCNGGTATAGCATTCACCCAGAAATACCTNAACAA
TGGTAATATCTGTATAACACTNTATGGGGATGGAGCAGCTAATCAGGGCCAAGTCTANGA
GGCATTTAACATTGCTATGTTATGGANNCTTCCNTGTATATTTGTCTGT
>gi_223025647_gb_FL491374|tro|tro10X|Allele_1
CGAAGATTATNTGCCTAGTCATGAGGAACTGACAGTTCCAGAGCTTCCGTTGACATCGTC
TGTCCTTAGAGCAAGCGGTGTGTTCTTTGGAAAATACTGTGATAATGCATCGNAGGAGTT
NATGCTGTGTGTTTCAGAGGAGAAAGATCCAAGNAAATGTATAAATGAAGGGAAGGAAGT
AACNAGGTGTGGATGGGAATTTTATAGAAATCTGAAGAAGAACTGTCAGGAGGAATTCAA
TGTGTACCATGACTGTGTGGACAGGAGCGGTTCCAGTATGGATATATATNGGTNNNNNNN
NNNNNNNNNNNNNNNNNNNNNNNNNNNNNNNNNNNNNNNNNNNNNNNNNNNNNNNNNNNN
NNNNNNNNNNNNNNNNNNNNNNNNNNNNNNNNNNNNNNNNNNNNNNNNNNNNNNNNNNNN
NNNNNNNNNNNNNNNNNNNNNNNNNNNNNNNNNNNNNNNNNNNNNNNNNNNNNNNNNNNN
NNNNNNNNNNNNNNNNNNNNNNNNNNNNNNNNNNNNNNNNNNNNNNNNNNNNNNNNNNNN
NNNNNNNNNNNNNNNNNNNNNNNNNNNNNNNNNNNNNNNNNNNNNNNNNNNNNNNNNNNN
NNNNNNNNNNNN
>gi_223025647_gb_FL491374|tro|tro10X|Allele_2
CGAAGATTATNTGCCTAGTCATGAGGAACTGACAGTTCCAGAGCTTCCGTTGACATCGTC
TGTCCTTAGAGCAAGCGGTGTGTTCTTTGGAAAATACTGTGATAATGCATCGNAGGAGTT
NATGCTGTGTGTTTCAGAGGAGAAAGATCCAAGNAAATGTATAAATGAAGGGAAGGAAGT
AACNAGGTGTGGATGGGAATTTTATAGAAATCTGAAGAAGAACTGTCAGGAGGAATTCAA
TGTGTACCATGATTGTGTGGACAGGAGCGGTTCCAGTATGGATATATATNGGTNNNNNNN
NNNNNNNNNNNNNNNNNNNNNNNNNNNNNNNNNNNNNNNNNNNNNNNNNNNNNNNNNNNN
NNNNNNNNNNNNNNNNNNNNNNNNNNNNNNNNNNNNNNNNNNNNNNNNNNNNNNNNNNNN
NNNNNNNNNNNNNNNNNNNNNNNNNNNNNNNNNNNNNNNNNNNNNNNNNNNNNNNNNNNN
NNNNNNNNNNNNNNNNNNNNNNNNNNNNNNNNNNNNNNNNNNNNNNNNNNNNNNNNNNNN
NNNNNNNNNNNNNNNNNNNNNNNNNNNNNNNNNNNNNNNNNNNNNNNNNNNNNNNNNNNN
NNNNNNNNNNNN
>gi_223025582_gb_Contig618|tro|tro10X|Allele_1
GTATCCTGGAGGATAGGCTCCTTGTCTTCTTTTGCCAAAACATTTTGTAATAAATTCAAT
AGTGTTNTTCACTGTNGTTTCAACATCTTGTTCNNNNNNNNNNNNNNNNNNNNNNNNNNN
NNNNNNNNNNNNNNNNNNNNNACCTGTANTTGCTACTTCCTCTGCAATATATAAACCTTC
TCTGAGTGACAGCCCNCCTAATACTGGTGTTCCTGTGCTAGGTGCAAGAGATGGATCTAA
TGAATCAACATCAAAACTTAAATGAATTGGACGTTTTCCNTCTGGANNNNNNNNNNNNNN
NNNNNNNNNNNNNNNNNNNNNNNNNNNNNNNNNNNNNNNNNNNNNNNNNNNNNNNNNNNN
NNNNNNNNNNNNNNNNNNNNNNNNNCTNNNNNNNNNNNNNNNNNNNNNNNNNNNNNNNNN
NNNNNNNNNNNNNNNNNNNNNNCATGGNTTNACAAATTCAAACCCTGGAATCTTGGGTAA
ATACGGATCTAATTCCTTNACAAGNAAGGACAGAGGCATTCCATGCATATTTCCACTTCC
TGATGTCAAAGGTGTATTNATATCAGCATGTGCATCAATCCATAGAACNACTTGGTCAGG
CTGAACCTGGTGTTGTCCATATATAGTACCTATAGCCATACTGTGATCTCCACCCAATGC
CAAACACGTTCGNCCAGATTTAACAACTTCAGAAACTTTGTCTNCAATCNNNNNNNNNNN
NNNNNNNNNNNNNNNNNNNNNNNNNNNNNNNNNNNNNNNNN
>gi_223025582_gb_Contig618|tro|tro10X|Allele_2
GTATCCTGGAGGATAGGCTCCTTGTCTTCTTTTGCCAAAACATTTTGTAATAAATTCAAT
AGTGTTNTTCACTGTNGTTTCAACGTCTTGTTCNNNNNNNNNNNNNNNNNNNNNNNNNNN
NNNNNNNNNNNNNNNNNNNNNACCTGTGNTTGCTACTTCCTCTGCAATATATAAACCTTC
TCTGAGTGACAGCCCNCCTAATACTGGTGTTCCTGTGCTAGGTGCAAGAGATGGATCTAA
TGAATCAACATCAAAACTTAAATGAATTGGACGTTTTCCNTCTGGGNNNNNNNNNNNNNN
NNNNNNNNNNNNNNNNNNNNNNNNNNNNNNNNNNNNNNNNNNNNNNNNNNNNNNNNNNNN
NNNNNNNNNNNNNNNNNNNNNNNNNCTNNNNNNNNNNNNNNNNNNNNNNNNNNNNNNNNN
NNNNNNNNNNNNNNNNNNNNNNCATGGNTTNACAAATTCAAACCCTGGAATCTTGGGTAA
ATACGGATCTAATTCCTTNACAAGNAAGGACAGAGGCATTCCATGCATATTTCCACTTCC
TGATGTCAAAGGTGTATTNATATCAGCATGTGCATCAATCCATAGAACNACTTGGTCAGG
CTGAACCTGGTGTTGTCCATATATAGTACCTATAGCCATACTGTGATCTCCACCTAATGC
CAAACACGTTCGNCCAGATTTAACAACTTCAGAAACTTTGTCTNCAATCNNNNNNNNNNN
NNNNNNNNNNNNNNNNNNNNNNNNNNNNNNNNNNNNNNNNN
>gi_392494479_gb_JQ866922|tro|tro10X|Allele_1
NNNNNNNNNNNNNNNNNNNNNNNNNNNNNNNNNNNNNNNNNNNNNNNNNNNNNNNNNNNN
NNNNNNNNNNNNNNNNNNNNNNNNNNNNNNNNNNNNNNNNNNNNNNNNNNNNNNNNNNNN
NNNNNNNNNNNNNNNNNNNNNNNNNNNNNNNNNNNNNNNNNNNNNNNNNNNNNNNNNNNN
NNNNNNNNNNNNNNNNNNNNNNNNNNNNNNNNNNNNNNNNNNNNNNNNNNNGCTTTGCAC
NNNNNNNNNNNNNNNNNNNNNNNNNNNNNNNNNNNNNNNNNNNNNNNNNNNNNNNNNNNN
NNNNNNNNNNNNNNNNNNNNNNNNNNNNNNNNNNNNNNNNNNNNNNNNNNNNNNNNNNNN
NNNNNNNNNNNNNNNNNNNNNNNNNNNNNNNNNNNNNNNNNNGGCCATCCTNTATNNNNN
NNNNNNNNNNNNAAANANGNNGGCACNCTNNNNNNNNNNNNNNNNNNNNNNNNNNNNNNN
NNNNNNNNNNNNNNNNNNNNNNNNNNNNNNNNNNNNNNNNNNNNNNNNNNNNNNNNNNNN
AGCATTGAAAAAGATTTTGAGAAATATTGGTAGTTGTGCATAAACAATAAACATATCTTN
NTCANCATAGTNCATGTGACTGTGCCAGATAGATGACAGACTCTGTCTTGAAGACCGTAT
GAAGGTTGATATCANATCCNTTCTGGGGATGTCAACCTGAGCTATAATGGCGTGCAACTT
GTCTTGCAAGATNGAGAGNGTTTCTTCATTGGCATGTTTANATCNACCANNNNCGACNNC
TGTTGTANTTCATATGTTGNNNNNNNTNTAGANTATATNNATTGTTATCCATNAATCNTT
GNTTTTTGTATAAGTGAATCANATGTACTTTNNNNNNNNNNNNNNNNNN
>gi_392494479_gb_JQ866922|tro|tro10X|Allele_2
NNNNNNNNNNNNNNNNNNNNNNNNNNNNNNNNNNNNNNNNNNNNNNNNNNNNNNNNNNNN
NNNNNNNNNNNNNNNNNNNNNNNNNNNNNNNNNNNNNNNNNNNNNNNNNNNNNNNNNNNN
NNNNNNNNNNNNNNNNNNNNNNNNNNNNNNNNNNNNNNNNNNNNNNNNNNNNNNNNNNNN
NNNNNNNNNNNNNNNNNNNNNNNNNNNNNNNNNNNNNNNNNNNNNNNNNNNGCTTTGCAC
NNNNNNNNNNNNNNNNNNNNNNNNNNNNNNNNNNNNNNNNNNNNNNNNNNNNNNNNNNNN
NNNNNNNNNNNNNNNNNNNNNNNNNNNNNNNNNNNNNNNNNNNNNNNNNNNNNNNNNNNN
NNNNNNNNNNNNNNNNNNNNNNNNNNNNNNNNNNNNNNNNNNGGCCATCCTNTATNNNNN
NNNNNNNNNNNNAAANANGNNGGCACNCTNNNNNNNNNNNNNNNNNNNNNNNNNNNNNNN
NNNNNNNNNNNNNNNNNNNNNNNNNNNNNNNNNNNNNNNNNNNNNNNNNNNNNNNNNNNN
AGCATTGAAAAAGATTTTGAGAAATATTGGTAGTTGTGCATAAACAATAAACATATCTTN
NTCANCATAGTNCATGTGACTGTGCCAGATAGATGACAGACTCTGTCTTGAAGACCGTAT
GATGGTTGATATCANATCCNTTCTGGGGATGTCAACCTGAGCTATAATGGCGTGCAACTT
GTCTTGCAAGATNGAGAGNGTTTCTTCATTGGCATGTTTANATCNACCANNNNCGACNNC
TGTTGTANTTCCTATGTTGNNNNNNNTNTAGANTATATNNATTGTTATCCATNAATCNTT
GNTTTTTGTATAAGTGAATCANATGTACTTTNNNNNNNNNNNNNNNNNN
>gi_348239227_gb_Contig20054|tro|tro10X|Allele_1
NNNNNNNNNNNNNNNNNNNNNNNNNNNNGAATNATATTNAAAAATGNGTGACAACAAAGC
TGGNGAGAACACTAGTGTGTTTNGNNNNGAGNAAACCCANTNTTATGAGGTCCACAANAT
NGTNGTCCNNCACATTGGACCNNTNCCNATTGCCAAGGGAGACTTNCANAAACTTCCNAN
NAAANNNCAAAAGTTNATTGCNAAATNGGTTGACATTTGTGCACCNAGAGCNTTNTACAT
NTGNGANGGTTCNNAAGNNGANNCNGATGAGATCATACACAAATTGNTAGANAGAGGNGT
TCTTACAGANNNNNNNNNNNNNNNNNNNNNGNTTNTTGTGNAGAACTGACCCTGCNGATG
TNGCNAGAGTNGAGGCNAAGACNTGGATATCAACANAANANAAGTATGANACAGTNCCNC
ATGTNAGGGAAGGTGTNAAAGGTATTTTNGGACANTGGATTNCANNNCCNGACATGGAAA
AAGAGATGAATGACAGATANCCTGGNTGTATGNNAGGNAGGACNATGTTTGTNATNCCNT
TNAGTATGGGACCNNTTGGAGGNCCNATCAGTAAAATTGGNATACANCTGACNGATTCTA
ANTATGTACTACTNTGTATGAANATNATGACTCGTGTANCACCANANGTTTGGGANACNN
TGGGAGATNNAGANTTTGTCAANTGTNTNCANTCTGTTGGNTGTCCNAGACCNGTNCAGA
GNAAGGTTNTAAACCANTGGCCATGTAACCCAGAGAGAATNATNATAGCNCACAGACCNN
NANAGAGAGANATNATGTCATANGGNAGTGGNTANGGTGGAAACTCTCTNCTGGGAAAGA
AATGTTTTGCNCTNAGAATAGCCAGTGTNATNGNTANNGANNAAGGNTGGCTNGCAGAAC
ATATGTTGNTNATGGGACTTNAAAATGANAAGACAGGNGANGAAAANTNNATNNNNGNAG
CNTTNCCNAGTNCNTGNNGTAANACNAANNTNGCCATGNTNNANCCANNNNTNCCNGNNT
ANANNGTNANANNNNNNGGNNATGANATNGCATGGNTNAAGTTNGACAANNANGGNNNNN
TNNGNGCNATNAANCCNGANNNTGGATTNTTTGGNGTNGCNCCNGGNNCAAACTTCANAA
N
>gi_348239227_gb_Contig20054|tro|tro10X|Allele_2
NNNNNNNNNNNNNNNNNNNNNNNNNNNNTAATNATATTNAACAATGNGTGATAATAAAGC
TGGNGAGAACACTAGTGTGTTTNGNNNNGAGNAAACCCANTNTTATGAGGTCCATAANAT
NGTNGTCCNNCATATTGGACCNNTNCCNATTGCCAAGGGAGACTTNCANAAACTTCCNAN
NAAANNNCAGAAGTTNATTGCNAAATNGGTTGATATTTGTGCACCNAGAGCNTTNTACAT
NTGNGANGGTTCNNAAGNNGANNCNGATGAGATCATACACAAATTGNTAGANAGAGGNGT
TCTTACAGANNNNNNNNNNNNNNNNNNNNNGNTTNTTGTGNAGAACTGACCCTGCNGATG
TNGCNAGAGTNGAGGCNAAGACNTGGATATCAACANAANANAAGTATGANACAGTNCCNC
ATGTNAGGGAAGGTGTNAAAGGTATTTTNGGACANTGGATTNCANNNCCNGACATGGAAA
AAGAGATGAATGACAGATANCCTGGNTGTATGNNAGGNAGGACNATGTTTGTNATNCCNT
TNAGTATGGGACCNNTTGGAGGNCCNATCAGTAAGATTGGNATACANCTGACNGATTCTA
ANTATGTATTACTNTGTATGAANATNATGACTCGTGTANCACCANANGTTTGGGANACNN
TGGGAGATNNTGANTTTGTCAANTGTNTNCANTCTGTTGGNTGTCCNAGACCNGTNCAGA
GNAAGGTTNTTAACCANTGGCCATGTAATCCCGAGAGAATNATNATAGCNCACAGACCNN
NANAGAGAGANATNATGTCATANGGNAGTGGNTANGGTGGAAACTCTCTNCTGGGAAAGA
AATGTTTTGCNCTNAGAATAGCTAGTGTNATNGNTANNGANNAAGGNTGGCTNGCAGAAC
ATATGTTGNTNATGGGACTTNAAAATGANAAGACGGGNGANGAAAANTNNATNNNNGNAG
CNTTNCCNAGTNCNTGNNGTAANACNAANNTNGCCATGNTNNANCCANNNNTNCCNGNNT
ANANNGTNANANNNNNNGGNNATGANATNGCATGGNTNAAGTTNGACAANNANGGNNNNN
TNNGNGCNATNAANCCNGANNNTGGATTNTTTGGNGTNGCNCCNGGNNCAAACTTTANAA
N
>gi_37650264_gb_AJ516687|tro|tro10X|Allele_1
NNNNNNNNNNNNNNNNNNNNNNNNNNNNNNNNNNNNNNNNNNNNNNNNNNNNNNNNNNNN
NNNNNNNNNNNNNNNNNNNNNNNNNNNNNNNNNNNNNCAGACAATGCAACATAAACTAGC
NGAGTTGAAGACNGAGATCAGTGTAGGNAGAGCTTTTATGGACAATTGTTTAGAGATACA
TAATGAAAANGGACTGGATAATGTCATGGCNTCAATGGCTAAATATNGGNCATCAGATTT
ACAAAACAGTGTNGCAACAAGATGTCTNCAGATGCACGGAGGCTGGGGTTACATGTGGGA
GTATCCTATTGCACGAGCCTTTGTTGATGCCAGAGTTCAACCTATCTATGGTGGAAGTAA
TGAAATAATGAAGGAACTTATAGCCAGAAGTATTGTTAGTA
>gi_37650264_gb_AJ516687|tro|tro10X|Allele_2
NNNNNNNNNNNNNNNNNNNNNNNNNNNNNNNNNNNNNNNNNNNNNNNNNNNNNNNNNNNN
NNNNNNNNNNNNNNNNNNNNNNNNNNNNNNNNNNNNNCAGACAATGCAACATAAACTAGC
NGAGTTGAAGACNGAGATCAGTGTAGGNAGAGCTTTTATGGACAATTGTTTAGAGATCCA
TAATGAAAANGGACTGGATAATGTCATGGCNTCAATGGCTAAATATNGGNCATCAGATTT
ACAAAACAGTGTNGCAACAAGATGTCTNCAGATGCACGGAGGCTGGGGTTACATGTGGGA
GTATCCTATTGCACGAGCCTTTGTTGATGCCAGAGTTCAACCTATCTATGGTGGAAGTAA
TGAAATAATGAAGGAACTTATAGCCAGAAGTATTGTTAGTA
>gi_58307318_gb_Contig5707|tro|tro10X|Allele_1
NNNNNNNAGGATATGGCAGGNGNATTNAAANCAAGAGCTGCTAAATTATTNATCACTGCN
CTGAGNGACCGACATCCAGACATCCCTATACATGTNCACACTCACGACACAGCAGGAGCA
GGTGTAGCCTCTATGTTAGCCTGNNCTGAGGCTGGNGCAGATNTTGTAGATGTCGCTGTA
GATTCCATGNCTGGNCTGACATCACAGCCAAGTATGGGAGCTNTNGTATCCAGTGTGGCT
AANANAGAACTAGATACAGGNATAGACCTNNNNNNNNNNNNNNNNNNNNNNNCATANTGG
GAACAAACCAGANACTTGTATGGTCCATTTGAATGTTGTAAAACCTTAAAGAGTGGTAAC
TCAGATGTCTATGACAATCAAATTNNAGGNNNNNNNNNNNNNNNNNNNNNNNNNNNNNNN
NNNNNNNNNNNNTTAGCTGAACAGTTTGANGAAGTGAAAAAGAGATNNNNNNNNNNNNNN
NNNNNNNNNNNNNNNNNNNNNNAGGTAACTCCATCATCAAAAGTTGTAGGTGACATGGCT
CAGTTCATGGTACAGAACAAACTNAACACNGCACAAGTAGAAGACAGAGCAGAAGATTTG
TCACTTCCTGTTTCTGTTATAGAATATTTCCAAGGTTTCTTAGGGGAACCACCAGGAGGT
TATCCTGAACCTCTTAGGTNANAGNTATTAGGAGATAAACCAAGAGTAAATGGAAGACCA
GGAGCNTCTNTACAACCTGTTGACTTTGATAAAATNAANGAAGAATTAATAGAGAAACAT
GGGAAGAAAATCAGGGATGTTGATGTCTTAAGTTCTGCATTATANCCCANTGTGACCGAT
NATTTNCTACAGTTNAGAGAAACATANGGACCNGTTGATACNNTAGACACCACTTTGTTN
TTAGCAGGTCCAAAAATGGCNCAGGAAGTGCAGGTNNNNNNNNNNNNNNNNNNNNNNNNN
TCAATCAAAGCATTAGCTGTTGGAGATTTAAACAAAANTGGACAGAGAGANGTTTTCTTT
GAATTAAATGGACAGNTAAGATCAGTCATGATTAAAGATGAAGTGGCTTCTAAGGNNNNN
NNNNNNNN
>gi_58307318_gb_Contig5707|tro|tro10X|Allele_2
NNNNNNNAGGATATGGCAGGNGNATTNAAANCAAGAGCTGCTAAATTATTNATCACTGCN
CTGAGNGATCGACATCCAGACATCCCTATACATGTNCACACTCACGACACAGCAGGAGCA
GGTGTAGCCTCTATGTTAGCCTGNNCTGAGGCTGGNGCAGATNTTGTAGATGTGGCTGTA
GATTCCATGNCTGGNCTGACATCACAGCCAAGTATGGGAGCTNTNGTATCCAGTGTGGCT
AANANAGAGCTAGATACAGGNATAGACCTNNNNNNNNNNNNNNNNNNNNNNNCATANTGG
GAACAAACCAGANACTTGTATGGTCCATTTGAATGTTGTAAAACTTTAAAGAGTGGTAAC
TCAGATGTCTATGACAATCAAATTNNAGGNNNNNNNNNNNNNNNNNNNNNNNNNNNNNNN
NNNNNNNNNNNNTTAGCTGAACAGTTTGANGAAGTGAAAAAGAGGTNNNNNNNNNNNNNN
NNNNNNNNNNNNNNNNNNNNNNAGGTAACTCCATCATCAAAAGTTGTAGGTGACATGGCT
CAGTTCATGGTACAGAACAAACTNAACACNGCACAAGTAGAAGACAGAGCAGAAGATTTG
TCACTTCCTGTTTCTGTTATAGAATATTTCCAAGGTTTCTTAGGGGAACCACCAGGAGGT
TATCCTGAACCTCTTAGGTNANAGNTATTAGGAGATAAACCCAGAGTAAATGGAAGACCA
GGAGCNTCTNTACAACCTGTTGACTTTGATAAAATNAANGAAGAATTAATAGAGAAACAT
GGGAAGAGAATCAGGGATGTTGATGTCTTAAGTTCTGCTTTGTANCCCANTGTGACTGAT
NATTTNCTACAGTTNAGAGAGACGTANGGACCNGTTGATACNNTAGACACCACTTTGTTN
TTGGCTGGTCCAAAAATGGCNCAGGAAGTGCAGGTNNNNNNNNNNNNNNNNNNNNNNNNN
TCAATCAAAGTATTAGCTGTTGGAGATTTAAACAAAANTGGTCAGAGAGANGTTTTCTTT
GAGTTAAATGGACAGNTAAGATCAGTCATGATTAAAGATGAAGTGGCTTCTAAGGNNNNN
NNNNNNNN
>gi_145884220_gb_Contig10110|tro|tro10X|Allele_1
NNNNNNNNNNNNNNNNNNNNNNNNNNNNNNNNNNNNNNNNNNNNNNNNNNNNNNNNNNNN
NNNNNNNNNNNNNNNNNNNNNNNNNNNNNNNNNNNNNNNNNNNNNNNNNNNNNNNNNNNN
NNNNNNNNNNNNNNNNNNNNNNNNNNNNNNNNNNNNNNNNNNNNNNNNNNNNNNNNNNNN
NNNNNNNNNNNNNNNNNNNNNNNNNNNNNNNNNNNNNNNNNNNNNNNNNNNNNNNNNNNN
NNNNNNNNNNNNNNNNNNNNNNNNNNNNNNNNNNNNNNNNNNNNNNNNNNNNNNNNNNNN
NNNNNNNNNNNNNNNNNNNNNNNNNNNNNNNNNNNNNNNNNNNNNNNNNNNNNNNNNNNN
NNNNNNNNNNNNNNNNNNNNNNNNNNNNNNNNNNNNNNNNNNNNNNNNNNNNNNNNNNNN
NNNNNNNNNNNNNNNNNNNNNNNNNNNNNNNNNNNNNNNNNNNNNNNNNNNNNNNNNNNN
NNNNNNNNNNNNNNNNNNNNNNNNNNNNNNNNNNNNNNNNNNNNNNNNNNNNNNNNNNNN
NNNNNNNNNNNNNNNNNNNNNNNNNNNNNNNNNNNNNNNNNNNNNNNNNNNNNNNNNNNN
NNNNNNCNAATTCAAAAACTGCATAGTCTTCACCCAGATTCATACCNGGCACNACACCTG
GTCCACCAACCAAGCCTGCTGCTATGTTACTCAGGATATTACCATANAANTTAGGCATCA
ATAACACATCAAATTGCTGNGGTCTAGATACCATCTGNNNNNNNNNNNNNNNNNNNNNNN
NNNNNNNNNNNNNNNNNNNNNNNNNNNNNNNNNNNNNNNNNNNNNNNNNNNNNNNNNNNN
NNNNNNNNNNNNNNNNCNNNNNNNNNNNNNNNNNNNNNNNNNNNNNNNNNNNNNNNNNNN
NNNNNNNNNNNNNNNNNNNNNNNNNNNNNNNNNNNNNNNNNNNNNNNNNNNNNNNNNNNN
NNNNNNNNNNNNNNNNNNNNNNNNNNNNNNNNTNNNNNNNNNNNNNNNNNNNNNNNNNNN
NNNNNNNNNNNNNNNNNNNNNNNNNNNNNNNNNNNNNNNNNNNNNNNNNNNNNNNNNNNN
NNNNNNNNNNNNNNNNNNNNNNNNNNNNNNNNNNNNN
>gi_145884220_gb_Contig10110|tro|tro10X|Allele_2
NNNNNNNNNNNNNNNNNNNNNNNNNNNNNNNNNNNNNNNNNNNNNNNNNNNNNNNNNNNN
NNNNNNNNNNNNNNNNNNNNNNNNNNNNNNNNNNNNNNNNNNNNNNNNNNNNNNNNNNNN
NNNNNNNNNNNNNNNNNNNNNNNNNNNNNNNNNNNNNNNNNNNNNNNNNNNNNNNNNNNN
NNNNNNNNNNNNNNNNNNNNNNNNNNNNNNNNNNNNNNNNNNNNNNNNNNNNNNNNNNNN
NNNNNNNNNNNNNNNNNNNNNNNNNNNNNNNNNNNNNNNNNNNNNNNNNNNNNNNNNNNN
NNNNNNNNNNNNNNNNNNNNNNNNNNNNNNNNNNNNNNNNNNNNNNNNNNNNNNNNNNNN
NNNNNNNNNNNNNNNNNNNNNNNNNNNNNNNNNNNNNNNNNNNNNNNNNNNNNNNNNNNN
NNNNNNNNNNNNNNNNNNNNNNNNNNNNNNNNNNNNNNNNNNNNNNNNNNNNNNNNNNNN
NNNNNNNNNNNNNNNNNNNNNNNNNNNNNNNNNNNNNNNNNNNNNNNNNNNNNNNNNNNN
NNNNNNNNNNNNNNNNNNNNNNNNNNNNNNNNNNNNNNNNNNNNNNNNNNNNNNNNNNNN
NNNNNNCNAATTCAAATACTGCATAGTCTTCACCCAGATTCATACCNGGCACNACACCTG
GTCCACCAACCAAGCCTGCTGCTATGTTACTCAGGATATTACCATANAANTTAGGCATCA
ATAACACATCAAATTGCTGNGGTCTAGATACCATCTGNNNNNNNNNNNNNNNNNNNNNNN
NNNNNNNNNNNNNNNNNNNNNNNNNNNNNNNNNNNNNNNNNNNNNNNNNNNNNNNNNNNN
NNNNNNNNNNNNNNNNCNNNNNNNNNNNNNNNNNNNNNNNNNNNNNNNNNNNNNNNNNNN
NNNNNNNNNNNNNNNNNNNNNNNNNNNNNNNNNNNNNNNNNNNNNNNNNNNNNNNNNNNN
NNNNNNNNNNNNNNNNNNNNNNNNNNNNNNNNTNNNNNNNNNNNNNNNNNNNNNNNNNNN
NNNNNNNNNNNNNNNNNNNNNNNNNNNNNNNNNNNNNNNNNNNNNNNNNNNNNNNNNNNN
NNNNNNNNNNNNNNNNNNNNNNNNNNNNNNNNNNNNN
>gi_145887444_gb_Contig32257|tro|tro10X|Allele_1
GTGTATGCTAAAACAGATATNACTTCAGATAAACCACAACATGGTATAACAGCTTTCATA
ATAGAAAAGGNNNNNNNNNNNNNNNNNNNNNNNNNNNNNNNNNNNNNNNNNNNNNNNNNN
NNNNNNNNNNNNNNNNNNNNNNNNNNNNNNNNNNNNNNNNNNNNAGNTNAGAATATGATG
GGAGCNTTAAACAGGGGAGTGTATGTNCTATTTAGTGGTCTAGATATTGAGAGATTAGTA
TTGGCTGCAGGTCCACTTGGNNNNNNNNNNNNNNNNNNNNNNNNNNNNNNNNNNNNNNNN
NNNNNNNNNNNNNNNNNNNNNNNNNNNNNNNNNNNNNNNNNNNNNNNNNNNNNNNNNNNN
NNNNNNNNGTATACAACACTGAATGCATCACGTTCATATGTCTATAATGTAGCCAGGGCA
TTAGATAGAGGAGAAAGANNNNNNNNNGNNNNNNNNNNNNNNNNNNNNNNNNNNNNNNNN
NNNNNNNNNNNNNNNNNNNNNNNNNNNNNNNNNNNNNNNNNNNNNNNNNNNNNNNNNNNN
NNNNNNNNNNNNNNNNNNNNNNNNNNNNNNNNNNNNNNNNNNNNNNNNNNNNNNNNNNNN
NNNNNNNNNNNNNNNNNNNNNNNNNNNNNNNNNNNNNNNNNNNNNNNNNNNNNNNNNNNN
NNNNNNNNNNNNNNNNNNNNNNNNNNNNNNNNNNNNNNNNNNNNNNNNNNNNNNNNNNNN
NNNNNNNNNNNNNNNNNNNNNNNNNNNNNNNNNNNNNNNNNNNNNNNNNNNNNNNNNNNN
NNNNNNNNNNNNNNNNNNNNNNNNNNNNNNNNNNNNNNNNNNNNNNNNNNNNNNNNNNNN
NNNNNNNNNNNNNNNNNNNNNNNNNNNNNNNNNNNNNNNNNNNNNNNNNNNNNNNNNNNN
NNNNNNNNNNNNNNNNNNNNNNNNNNNNNNNNNNNNNNNNNNNNNNNNNNNNNNNNNNNN
NNNNNNNNNNNNNNNNNNNNNNNNNNNNNNNNNNNNNNNNNNNNNNNNNNNNNNNNNNNN
NNNNNNNNNNNNNNNNNNNNNNNNNNNNNNNNNNNNNNNNNNNNNNNNNNNNNNNNNNNN
NNNNNNNNNNNNNNNNNNNNNNNNNNNNNNNNNNNNNNNNNNNNNNNNNNNNNNNNNNNN
NNNNNNNNNNNNNNNNNNNNNNNNNNNNNNNNNNNNNNNNNNNNNNNNNNNNNNNNNNNN
NNNNNNNNNNNNNNNNNNNNNNNNNNNNNNNNNNNNNNNNNNNNNNNNNNNNNNNNNNNN
NNNNNNNNNNNNNNNNNNNNNNNNNNNNNNNNNNNNNNNNNNNNNNNNNNNNNNNNNNNN
NNNNNNNNNNNNNNNNNNNNNNNNNNNNNNNNNNNNNNNNNNNNNNNNNNNNNNNNNNNN
NNNNNNNNNNNNNNNNNNNNNNNNNNNNNNNNNNNNNNNNNNNNNNNNNNNNNNNNNN
>gi_145887444_gb_Contig32257|tro|tro10X|Allele_2
GTGTATGCTAAAACAGATATNACTTCGGATAAACCTCAACATGGTATTACAGCTTTCCTA
ATAGAAAAGGNNNNNNNNNNNNNNNNNNNNNNNNNNNNNNNNNNNNNNNNNNNNNNNNNN
NNNNNNNNNNNNNNNNNNNNNNNNNNNNNNNNNNNNNNNNNNNNAGNTNAGAATATGATG
GGAGCNTTAAACAGGGGAGTGTATGTNCTATTTAGTGGTCTAGATATTGAGAGATTAGTA
TTGGCTGCAGGTCCACTTGGNNNNNNNNNNNNNNNNNNNNNNNNNNNNNNNNNNNNNNNN
NNNNNNNNNNNNNNNNNNNNNNNNNNNNNNNNNNNNNNNNNNNNNNNNNNNNNNNNNNNN
NNNNNNNNGTATACAACACTGAATGCATCACGTTCATATGTCTATAATGTAGCCAGGGCA
TTAGATAGAGGAGAAAGANNNNNNNNNGNNNNNNNNNNNNNNNNNNNNNNNNNNNNNNNN
NNNNNNNNNNNNNNNNNNNNNNNNNNNNNNNNNNNNNNNNNNNNNNNNNNNNNNNNNNNN
NNNNNNNNNNNNNNNNNNNNNNNNNNNNNNNNNNNNNNNNNNNNNNNNNNNNNNNNNNNN
NNNNNNNNNNNNNNNNNNNNNNNNNNNNNNNNNNNNNNNNNNNNNNNNNNNNNNNNNNNN
NNNNNNNNNNNNNNNNNNNNNNNNNNNNNNNNNNNNNNNNNNNNNNNNNNNNNNNNNNNN
NNNNNNNNNNNNNNNNNNNNNNNNNNNNNNNNNNNNNNNNNNNNNNNNNNNNNNNNNNNN
NNNNNNNNNNNNNNNNNNNNNNNNNNNNNNNNNNNNNNNNNNNNNNNNNNNNNNNNNNNN
NNNNNNNNNNNNNNNNNNNNNNNNNNNNNNNNNNNNNNNNNNNNNNNNNNNNNNNNNNNN
NNNNNNNNNNNNNNNNNNNNNNNNNNNNNNNNNNNNNNNNNNNNNNNNNNNNNNNNNNNN
NNNNNNNNNNNNNNNNNNNNNNNNNNNNNNNNNNNNNNNNNNNNNNNNNNNNNNNNNNNN
NNNNNNNNNNNNNNNNNNNNNNNNNNNNNNNNNNNNNNNNNNNNNNNNNNNNNNNNNNNN
NNNNNNNNNNNNNNNNNNNNNNNNNNNNNNNNNNNNNNNNNNNNNNNNNNNNNNNNNNNN
NNNNNNNNNNNNNNNNNNNNNNNNNNNNNNNNNNNNNNNNNNNNNNNNNNNNNNNNNNNN
NNNNNNNNNNNNNNNNNNNNNNNNNNNNNNNNNNNNNNNNNNNNNNNNNNNNNNNNNNNN
NNNNNNNNNNNNNNNNNNNNNNNNNNNNNNNNNNNNNNNNNNNNNNNNNNNNNNNNNNNN
NNNNNNNNNNNNNNNNNNNNNNNNNNNNNNNNNNNNNNNNNNNNNNNNNNNNNNNNNNNN
NNNNNNNNNNNNNNNNNNNNNNNNNNNNNNNNNNNNNNNNNNNNNNNNNNNNNNNNNN
>gi_145889192_gb_ES394774|tro|tro10X|Allele_1
NNNNNNNNNNNNNNNNNNNNNNNNNNNNNNNNNNNNNNNNNNNNNNNNNNNNNNNNNNNN
NNNNNNNNNNNNNNNNNNNNNNNNNNNNNNNNNNNNNNNNNNNNNNNNNNNNNNNNNNNN
NNNNNNNNNNNNNNNNNNNNNNNNNNNNNNNNNNNNNNNNNNNNNCCTCAGAACTTGCCC
TACAGGCAGCAGTTGAAAGANTTTGGACAATATGTAGCTGANTGTNTACCNAAGTATGTA
CAACATGTTGTGGTAACTCATCACGAGGAGCTAGAAATACTNATTCACCCAGAAGGCATT
GTACCAACAATATCCTTCCTTAAAGATCATCATAANACACANTATTTAAANATNNNAGAT
ATCGCTGNNNTTGATGTNNCNACACNNGAAAAAAGGTTTNAGNTNNNNNNNNNNNNNNNN
TCNCTACGATTTAANTCTCGTATTAAAGTGAANACCTACACTGATGAATTAACTCCTATA
GATTCCCTNTGTTCTNTATTTGCTGGAGCAAACTGGTATGAAAGAGAGNNNNNNNNNNNN
NNNNNNNTNTTCTTTGCNAATCATCCTGACTTAAGAAGAATTCTAACAGATAATAGATTT
AAGGGACATCCATTCAGAAAGGATTTNCCACTAAGTGGATNTGTAGANGTNNNNNNNNNN
NNNNNNNNNNNNNNNNNNNNNNNNNAACCNNNNNNNNNNNNNCAAGAATTNNNNNNNNNN
NNNNNNNNNNNNNNNNNNNNNNNNNNNNNNNNNNNNNNNNNNNNNNNNNNNNNNNNNNNN
NNNNNNNNNNNNNNNNNNNNNNNNNNNNNNNNNNNNNNNNNNNNNNNNNNNNNNNNNNNN
NNNNNNNNNNNNNNNNNNNNNNNNNNNNNNNNNNNNNNNNNNNNNNNNNNNNNNNNNNNN
NNNNNNNNNNNNNNNNNNNNNNNNN
>gi_145889192_gb_ES394774|tro|tro10X|Allele_2
NNNNNNNNNNNNNNNNNNNNNNNNNNNNNNNNNNNNNNNNNNNNNNNNNNNNNNNNNNNN
NNNNNNNNNNNNNNNNNNNNNNNNNNNNNNNNNNNNNNNNNNNNNNNNNNNNNNNNNNNN
NNNNNNNNNNNNNNNNNNNNNNNNNNNNNNNNNNNNNNNNNNNNNCCTCAGAACTTGCCC
TACAGGCAGCAGTTGAAAGANTTTGGGCAATATGTAGCTGANTGTNTGCCNAAGTATGTA
CAACATGTTGTGGTAACTCATCACGAGGAGCTGGAAATACTNATTCACCCAGAAGGCATT
GTACCAACCATATCCTTCCTTAAAGATCATCATAANACACANTATTTAAANATNNNAGAT
ATTGCTGNNNTTGATGTNNCNACACNNGAAAAAAGGTTTNAGNTNNNNNNNNNNNNNNNN
TCNCTACGATTTAANTCTCGTATTAAAGTGAANACCTACACTGATGAATTGACTCCTATA
GATTCCCTNTGTTCTNTTTTTGCTGGAGCAAACTGGTATGAAAGAGAGNNNNNNNNNNNN
NNNNNNNTNTTCTTTGCNAATCATCCTGACTTAAGAAGAATTCTAACAGATTATGGATTT
GAGGGACATCCGTTCAGAAAGGATTTNCCACTAAGTGGATNTGTAGANGTNNNNNNNNNN
NNNNNNNNNNNNNNNNNNNNNNNNNAACCNNNNNNNNNNNNNCAAGAATTNNNNNNNNNN
NNNNNNNNNNNNNNNNNNNNNNNNNNNNNNNNNNNNNNNNNNNNNNNNNNNNNNNNNNNN
NNNNNNNNNNNNNNNNNNNNNNNNNNNNNNNNNNNNNNNNNNNNNNNNNNNNNNNNNNNN
NNNNNNNNNNNNNNNNNNNNNNNNNNNNNNNNNNNNNNNNNNNNNNNNNNNNNNNNNNNN
NNNNNNNNNNNNNNNNNNNNNNNNN
>gi_145890338_gb_ES395920|tro|tro10X|Allele_1
NNNNNNNNNNNNNNNNNNNNNNNNNNNNNNNNAGCNNNNNNNNCGGTCNNNNNNNNNNNT
TAGGAAAAATAAGCATAANNNNNNNNNNNNCTGAGAATCCAAANCCAAAGGGNATAAATG
CAGTTCTNCTTGGTCCACCTGGAGCNGGAAAGGGAACACAGGNNNNNNNNNNNNNNNNNN
NNNNNNNNNNNNNNNNNNNNNNNNCAGGTNACATGTTANGAGCTGTCGTTGCCTCTGGTT
CAGCNCTGGGAAAGAGATGTAAGGANGTGATGGACAAAGGNCAGTTGGTCAGTGACGACT
TGGTTGTAGAACTGATTGATGANAATTNAGGGAAACCCATGTGTAGNAATGGNTTTCTAT
TGGANGGCTTTCCNAGGACTGTNAAACAAGNTGAAGCNNTANACAACTTANTNGTAAAAA
GGCAGACCAAGTTAGATGCCTGTGTNGANTTTGCTATAGANGATTCACTGCTGGTCAGNA
GAATTACAGGACGTCTGTTTCANATGAAGAGTGGCAGGNCNTACCATGTGGAATTCAACC
CACCAAANTTCCCAATGAAGGATGANNTGACAGGTGAANCTCTNATAAGACGCTCTGACG
ATAATGAAGAAGCACTNAAGAAAAGATTAGAGGCNTACCATAACCANACAAAACCATTAG
TTGATTATTACGCTAAAAGAGGTATCCACACNGCCGTCGATGCCTCNAAACCACCAAAAG
AAGTTTTTGCTGCAATAAAAGAAATTTTTGCACCAAAAGTNCTAACACAGGANAGTCCNG
AAGGTNAAGGANTGTTNGGAAAATTAAGNNNNNNNNNNNNNNNNNNNNNNNNNNNNNNNN
NNNNNNNNNNNNNNNNNNNNNNNNNNNNNNNNNNNNNNNNNNNNNNNNNNNNNNNNNNNN
NNNNNNNNNNNNNNNNNNNNNNNNNNNNNNNNNNNNNNNNNNNNNNNNNNNNNNNNNNN
>gi_145890338_gb_ES395920|tro|tro10X|Allele_2
NNNNNNNNNNNNNNNNNNNNNNNNNNNNNNNNAGCNNNNNNNNCGGTCNNNNNNNNNNNT
TAGGAAAAATAAGCATAANNNNNNNNNNNNCTGAGAATCCAAANCCAAAGGGNATAAATG
CAGTTCTNCTTGGTCCACCTGGAGCNGGAAAGGGAACACAGGNNNNNNNNNNNNNNNNNN
NNNNNNNNNNNNNNNNNNNNNNNNCAGGTNACATGTTANGAGCTGTCGTTGCCTCTGGTT
CAGCNCTGGGAAAGAGATGTAAGGANGTGATGGACAAAGGNCAGTTGGTCAGTGACGACT
TGGTTGTAGAACTGATTGATGANAATTNAGGGAAACCCATGTGTAGNAATGGNTTTCTAT
TGGANGGCTTTCCNAGGACTGTNAAACAAGNTGAAGCNNTANACAACTTANTNGTAAAAA
GGCAGACCAAGTTAGATGCCTGTGTNGANTTTGCTATAGANGATTCACTGCTGGTCAGNA
GAATTACAGGACGTCTGTTTCANATGAAGAGTGGCAGGNCNTACCATGTGGAATTCAACC
CACCAAANTTCCCAATGAAGGATGANNTGACAGGTGAANCTCTNATAAGACGCTCTGACG
ATAATGAAGAAGCACTNAAGAAAAGATTAGAGGCNTACCATAACCANACAAAACCATTAG
TTGATTATTACGCTAAAAGAGGTATCCACACNGCCGTCGATGCCTCNAAACCACCAAAAG
AAGTTTTTGCTGCAATAAAAGAAATTTTTGCACCAAAAGTNCTAACACAGGANAGTCCNG
AAGGTNAAGGANTTTTNGGAAAATTAAGNNNNNNNNNNNNNNNNNNNNNNNNNNNNNNNN
NNNNNNNNNNNNNNNNNNNNNNNNNNNNNNNNNNNNNNNNNNNNNNNNNNNNNNNNNNNN
NNNNNNNNNNNNNNNNNNNNNNNNNNNNNNNNNNNNNNNNNNNNNNNNNNNNNNNNNNN
>gi_145893194_gb_ES398776|tro|tro10X|Allele_1
NNNNNNNNNNNNNNNNNNNNNNNNNNNNNNNNNNNNNNNNNNNNNNNNNNNNNNNNNNNN
NNNNNNNNNNNNTGAAACACGNNNNNNNNNNNNNNNNNNNNNNNNNNNNNNNNNNNNNNN
NNNNNNNNNNNNNNNNNNNNNNNNNNNNNNNNNNNNNNNNNNNNNNNNNNNNNNNNNNNN
NNNNNNNNNTCNNNNNNNATNNNANNNNNNNNNNNNNNNANNNTNNNNNNNNNNNANNNT
NNNNNNNTTNNNNNNNNNNNNNNNNNNNNNNNNNNNNNNNNNNNNNNNNNNNNNNNNNNN
NNNNNNNNNNNNNNNNNNNNNNNTAANCATAACNAAGAATGTTGAGTAAATTAGTAAGAC
ANCCNTTGNCATGTGCAGTCAGACAGGTGTGTGCACAGGGATCANGTGTCAGAACAATTG
CCACACAGACGAANAAGTCAGAAGAAGTGTTTAAAAGNGAGGANAAGTTTGGTGCTNATA
ATTATCANCCCTTACCAGTAGCTCTGGAAAAGGGAGAANGTNGNTNTNTNTNGGATGTAG
AAGGCAACNGATACTTNGACTACCTTAGTGCATATAGTGCATGTAANCAAGGACATTGTC
ATCCAAAGATTGTCAAGGCATTAAATGACCAAGCATCCAAGTTAACCTTGACNTCAAGAG
CATTNTACAANGATGTGTTGGGAGAATTTGAGGAATATATCACAAAAATGTTCAANTNTG
ATAAAGTNCTTNCAATGANTNNAGGNNTAGANGGNGGAGAAACAGCCTGTAAATTAGCCA
GGAAGTNGGCNTATAATGTNAAGAAAGTTCCAGANNACCAAGCCAAGATTNTNTTTGCTG
CTGGTAATTTNTGGGGTCGTACNNTAGCTGCAATCTCATCATCTACAGACCCTTCAAGNT
ACTCNGGCTTTGGNNCATACATGCCNNGATTTGCATGGTNCATATGATGATTNNNNNNNN
NNNNNNNNNNNNNNNNNNNNNNNNNNNNNNNNNNNNNNNNNNNNNNNNNNNNN
>gi_145893194_gb_ES398776|tro|tro10X|Allele_2
NNNNNNNNNNNNNNNNNNNNNNNNNNNNNNNNNNNNNNNNNNNNNNNNNNNNNNNNNNNN
NNNNNNNNNNNNTGAAACACGNNNNNNNNNNNNNNNNNNNNNNNNNNNNNNNNNNNNNNN
NNNNNNNNNNNNNNNNNNNNNNNNNNNNNNNNNNNNNNNNNNNNNNNNNNNNNNNNNNNN
NNNNNNNNNTCNNNNNNNATNNNANNNNNNNNNNNNNNNANNNTNNNNNNNNNNNANNNT
NNNNNNNTTNNNNNNNNNNNNNNNNNNNNNNNNNNNNNNNNNNNNNNNNNNNNNNNNNNN
NNNNNNNNNNNNNNNNNNNNNNNTAANCATAACNAAGAATGTTGAGTAAATTAGTAAGAC
ANCCNTTGNCATGTGCAGTCAGACAGGTGTGTGCACAGGGATCANGTGTCAGAACAATTG
CCACACAGACGAANAAGTCAGAGGAAGTGTTTAAAAGNGAGGANAAGTTTGGTGCTNATA
ATTATCANCCCTTACCAGTAGCTCTGGAAAAGGGAGAANGTNGNTNTNTNTNGGATGTAG
AAGGCAACNGATACTTNGACTACCTTAGTGCATATAGTGCATGTAANCAAGGACATTGTC
ATCCAAAGATTGTCAAGGCATTAAATGACCAAGCATCCAAGTTGACCTTGACNTCAAGAG
CATTNTACAANGATGTGTTGGGAGAATTTGAGGAATATATCACAAAAATGTTCAANTNTG
ATAAAGTNCTTNCTATGANTNNAGGNNTAGANGGNGGAGAAACAGCCTGTAAATTAGCCA
GGAAGTNGGCNTATAATGTNAAGAAAGTTCCAGANNACCAAGCCAAGATTNTNTTTGCTG
CTGGTAATTTNTGGGGTCGTACNNTAGCTGCAATCTCATCATCTACAGACCCTTCAAGNT
ACTCNGGCTTTGGNNCATACATGCCNNGATTTGCATGGTNCATATGATGATTNNNNNNNN
NNNNNNNNNNNNNNNNNNNNNNNNNNNNNNNNNNNNNNNNNNNNNNNNNNNNN
>gi_145894188_gb_ES399770|tro|tro10X|Allele_1
NNNNNNNNNNNNNNNNNNNNNNNNNNNNNNNNNNNNNNNNNNNNNNNNNNNNNNNNNNNN
NNNNNNNNNNNNNNNNNNNNNNNNNNNNNNNNNNNNNNNNNNNNNNNNNNNNNNNNNNNN
NNNNNNNNNNNNNNNNNNNNNNNNNNNNNNNNNNNNNNNNNNNNNNNNNNNNNNNNNNNN
NNNNNNNNNNNNNNNNNNGGTACNTTTCCAATNGATACAACNAAAACNCGTNTACAGATA
CAGGGTCAGATAATTGACCGAAGTCTTACAGAACTNAAGTACCGGGGCATGTCCCATGCT
TTCTTNNGAATATTTAAAGAAGAGGGATTACAGTCACTATATTCTNGNNNNNNNNNNNNN
NNNNNNNNNNNNNNNNNNNNNNNNNNNNNNNNNNNNNNNNNNNNNNNNNNNNNNNNNNNN
NNNNNNNNNNNNNNNNNNNNNNNNNNNNNNNNNNNNNNNNNNNNNNNNNNNNNNNNNNNN
NNNNNNNNNNNNNNNNNNNNNNNNNNNNNNNNNNNNNNNNNNNNNNNNNNNNNNNNNNNN
NNNNNNNNNNNNNNNNNNNNNNNNNNNNNNNNNNNNNNNNNNNNNNNNNNNNNNNNNNNN
NNNNNNNNNNNNNNNNNNNNNNNNNNGGNNNTTGTACCCACAGCTCAGAGAGCNGCCACC
GTAGCNGGGGTGGAATTNCCAGCTTATGATNTATGNAAAAAAGTTATAGTGCAATCAGGA
TATCTTGGTGATACAAAGCCAACACATTTCTTNNNNNNNNNNNNNNNNNNNNNNNNNNNN
NNNNNNNNNNNNNNNNNNNNNNNNNNNNNNAGNNNNNNNNNNNNNNNNNNNNNNNNNNNN
NNNNNNNNNNNNNNNNNNNNNNNNNNNNNNNNNNNNNNNNNNNNNNNNNNNNNNNNNNNN
NNNNNNNNNNNNNNNNNNNNNNNNNNNNNNNNNNNNNNNNNNNNNNNNNNNNNNNNNNNN
NNNNNNNNNNNNNNNNNNNNNNNNNNNNN
>gi_145894188_gb_ES399770|tro|tro10X|Allele_2
NNNNNNNNNNNNNNNNNNNNNNNNNNNNNNNNNNNNNNNNNNNNNNNNNNNNNNNNNNNN
NNNNNNNNNNNNNNNNNNNNNNNNNNNNNNNNNNNNNNNNNNNNNNNNNNNNNNNNNNNN
NNNNNNNNNNNNNNNNNNNNNNNNNNNNNNNNNNNNNNNNNNNNNNNNNNNNNNNNNNNN
NNNNNNNNNNNNNNNNNNGGTACNTTTCCAATNGATACAACNAAAACNCGTNTACAGATA
CAGGGTCAGATAATTGACCGAAGTCTTACAGAACTNAAGTACCGGGGCATGTCCCATGCT
TTCTTNNGAATATTTAAAGAAGAGGGATTACAGTCACTATATTCTNGNNNNNNNNNNNNN
NNNNNNNNNNNNNNNNNNNNNNNNNNNNNNNNNNNNNNNNNNNNNNNNNNNNNNNNNNNN
NNNNNNNNNNNNNNNNNNNNNNNNNNNNNNNNNNNNNNNNNNNNNNNNNNNNNNNNNNNN
NNNNNNNNNNNNNNNNNNNNNNNNNNNNNNNNNNNNNNNNNNNNNNNNNNNNNNNNNNNN
NNNNNNNNNNNNNNNNNNNNNNNNNNNNNNNNNNNNNNNNNNNNNNNNNNNNNNNNNNNN
NNNNNNNNNNNNNNNNNNNNNNNNNNGGNNNTTGTACCCACAGCTCAGAGAGCNGCCACC
GTAGCNGGGGTTGAATTNCCAGCTTATGATNTATGNAAAAAAGTTATAGTGCAATCAGGA
TATCTTGGTGATACAAAGCCAACACATTTCTTNNNNNNNNNNNNNNNNNNNNNNNNNNNN
NNNNNNNNNNNNNNNNNNNNNNNNNNNNNNAGNNNNNNNNNNNNNNNNNNNNNNNNNNNN
NNNNNNNNNNNNNNNNNNNNNNNNNNNNNNNNNNNNNNNNNNNNNNNNNNNNNNNNNNNN
NNNNNNNNNNNNNNNNNNNNNNNNNNNNNNNNNNNNNNNNNNNNNNNNNNNNNNNNNNNN
NNNNNNNNNNNNNNNNNNNNNNNNNNNNN
>gi_145895271_gb_ES400853|tro|tro10X|Allele_1
NNNNNNNNNNNNNNNNNNNNNNNNNNNNNNNNNNNNNNNNNNNNNNNNNNNNNNNNNNNN
NNNNNNNNNNNNNNNNNNNNNNNNNNNNNNNNNNNNNNNNNNNNNNNNNNNNNNNNNNNN
NNNNNNNNNNNNNNNNNNNNNNNNNNNNNNNNNNNNNNNNNNNNNNNNNNNNNNNNNNNN
NNNNNNNNNNNNNNNNNNNNNNNNNNNNNNNNNNNNNNNNNNNNNNNNNNNNNNNNNNNN
NNNNNNNNNNNNNNNNNNNNNNNNNNNNNNNNNNNNNNNNNNNNNNNNNNNNNNNNNNNN
NNNNNNNNNNNNNNNNNNNNNNNNNNNNNNNNNNNNNNNNNNNNNNNNNNNNNNNNNNNN
NNNNNNNNNNNNNNNNNNNNNNNNNNNNNNNNNNNNNNNNNNNNNNNNNNNNNNNNNNNN
NNNNNNNNNNNNNNNNNNNNNNNNNNNNNNNNNNNNNNNNNNNNNNNNNNNNNNNNNNNN
NNNGAGTTTGCAGAAATGTGTAGTAAGGAAGGNGTAATNTTTATAGGACNNNNNNNNNNN
NNNNNNNNNNNNNNNNNNNNNNNNAGNNNNNNNNNNNNNNNCATGTCTGCTGCTGGTGTT
CCTATTATAGAAGGTTACCATGGTGAGGACCAATCANNTTCNAAGTTGAAACAGGAAGCA
GCTAAGATTGGTTATCCTGTNATGATNAAAGCTGTCANAGGNGGTNGNGGANAGGNNNNN
NNNNNNNNNNNNNNNNNNNNNNNNNNNNNNNNNNNNNNNNNNNNNNCNAANACTGAAGGN
NNNAANTCATTTGGNGATGATNTTATGTTNATTGAAAANTTTGTGAAANNNNNNNNNNNN
NNNNNNNNNNNNNNNNNNNNNNNNNNNNNNNNNNNNNNNNNNNNNNNNNNNNNNNNNNNN
NNNNNNNNNNNNNNNNNNNNNNNNNNNNNNNNNNNNNNNNNNNNNNNNNNNNNNNNNNNN
NNNNNNNNNNNNNNNNNNNNNNNNNNNNNNNNNNNNNNNNNNNNNNNNNNNNNNNNNNNN
NNNNNNNNNNNNNNNNNNNNNNNNNNNNNNNNNNNNNNNNNNNNNNNNNNNNNNNNNNNN
NNNNNNNNNNNNNNNNNNNNNNNNNNNNNNNNNNNNNNNNNNNNNNNNNNNNNNNNNNNN
NNNNNNNNNNNNNNNNNN
>gi_145895271_gb_ES400853|tro|tro10X|Allele_2
NNNNNNNNNNNNNNNNNNNNNNNNNNNNNNNNNNNNNNNNNNNNNNNNNNNNNNNNNNNN
NNNNNNNNNNNNNNNNNNNNNNNNNNNNNNNNNNNNNNNNNNNNNNNNNNNNNNNNNNNN
NNNNNNNNNNNNNNNNNNNNNNNNNNNNNNNNNNNNNNNNNNNNNNNNNNNNNNNNNNNN
NNNNNNNNNNNNNNNNNNNNNNNNNNNNNNNNNNNNNNNNNNNNNNNNNNNNNNNNNNNN
NNNNNNNNNNNNNNNNNNNNNNNNNNNNNNNNNNNNNNNNNNNNNNNNNNNNNNNNNNNN
NNNNNNNNNNNNNNNNNNNNNNNNNNNNNNNNNNNNNNNNNNNNNNNNNNNNNNNNNNNN
NNNNNNNNNNNNNNNNNNNNNNNNNNNNNNNNNNNNNNNNNNNNNNNNNNNNNNNNNNNN
NNNNNNNNNNNNNNNNNNNNNNNNNNNNNNNNNNNNNNNNNNNNNNNNNNNNNNNNNNNN
NNNGAGTTTGCAGAAATGTGTAGTAAGGAAGGNGTTATNTTTATTGGACNNNNNNNNNNN
NNNNNNNNNNNNNNNNNNNNNNNNAGNNNNNNNNNNNNNNNCATGTCTGCTGCTGGTGTT
CCTATTATAGAGGGTTACCATGGTGAGGACCAATCANNTTCNAAGTTGAAACAGGAAGCA
GCTAAGATTGGTTATCCTGTNATGATNAAAGCTGTTANAGGNGGTNGNGGANAGGNNNNN
NNNNNNNNNNNNNNNNNNNNNNNNNNNNNNNNNNNNNNNNNNNNNNCNAANACTGAAGGN
NNNAANTCATTTGGNGATGATNTTATGTTNATTGAGAANTTTGTGAAANNNNNNNNNNNN
NNNNNNNNNNNNNNNNNNNNNNNNNNNNNNNNNNNNNNNNNNNNNNNNNNNNNNNNNNNN
NNNNNNNNNNNNNNNNNNNNNNNNNNNNNNNNNNNNNNNNNNNNNNNNNNNNNNNNNNNN
NNNNNNNNNNNNNNNNNNNNNNNNNNNNNNNNNNNNNNNNNNNNNNNNNNNNNNNNNNNN
NNNNNNNNNNNNNNNNNNNNNNNNNNNNNNNNNNNNNNNNNNNNNNNNNNNNNNNNNNNN
NNNNNNNNNNNNNNNNNNNNNNNNNNNNNNNNNNNNNNNNNNNNNNNNNNNNNNNNNNNN
NNNNNNNNNNNNNNNNNN
>gi_145896120_gb_Contig71620|tro|tro10X|Allele_1
NNNNNNNNNNNNNNNNNNNNNNNNNNNNNNNNNNNNNNNNNNNNNNNNNNNNNNNNNNNN
NNNNNNNNNNNNNNNNNNNNNNNNNNNNNNNNNNNNNNNNNNNNNATCTCNACAGNNNNN
NNNNNNCATNCATGAGTACNTGAGNTTCGGNTTACTGGAGAAGGCAGGAATACCAATACC
NAGATACAGAGTNTGTGAAACAACAGAAGAGGTGGAAAAGNNNNNNNNNNANNNNGNNNN
NNNNNNNNNNNNNNNNNNNNNNNNNNNNNNNNNNNNNGTNCTCTCNNGNNNNNNNNNNNN
NNNNNNNNNNNNNNNNNNNNNNNNNNNNNNNNNNNNNNNNNNNTANANGNNNNNNNNNNC
AAAGAAGANNNNNNNNNNNNNNNNAGGTTNTGATCTGATTACAAAACAAGCACCACTTGG
CAGACCCTGTAATACAGTGATGTTNTCCGAGAGACTGTACTCCAGGAGAGAATTCTACTT
TGCTATTGCTATGGAACGTTCTTTTNNNGGACCAGTACTGGTAGGAAGTTCACAAGGTGG
AATGAATATAGAAGAAGTTGCCAAAGAAAATCCACATGCAATTATCAAAGAACCTATAGA
TATTTTTAATGGAATGTCNAGGAATCAAGCTGTNCAAATGGCAGCACATATGGGATTTGA
TCCATCNTNTATTNATAAGGNNNNNNNNNNNNNNNNNNNNNNNNNNNNNNNNNNNNNNNN
NNNNNNNNNNNNNNNNNNNNNNNNNNNNNNNNNNNNNNNNNNNNNNNNNNNNNNNNNNNN
NNNNNNNNNNNNNNNTAAGNNNNNNNNNNNNNNNNNNGCAGAATACAGACAAAAAGACAT
TTTTGCTTTACAAGACTGGTCNCAGGANGATAAGAGAGAACACATAGCAGCTGGACANAA
TTTAAATTATATAGGTTTAGATGGAAATATTGGATGNCTTGTCAATGGCGCAGGCTTAGC
CATGGCTACNATGGACATTATNAAATTNCATGGNGGTAGTCCAGCCAACTTTTTAGATGT
TGGTGGTGGCGCCACCTCAAATCAAGTAATGGAAGCTTTTCGGTTAATTACATCAGATCC
ANANGTANACGCTATAATGGTAAACATATTTGGTGGAATCATGCGATNTGNTGTGATTGC
CCANGGGATTGTAGCAGCTGNATCAGAANTACATCTTAAAATACCNANTNTANTNANNTN
ACAAGGAACAAAAGTAGAAGATGCAANGGCATTGATGGGTGCTAGTGATCTGAAAATAAT
TGCTTGTGATAACTTAGANNAAGCNNNNNNNNNNNNNNNNNNNNNNNNNNNNNNNNNNNN
NNNNNNNNNNNNNNNNNNNNNNNNNNNNNNNNNNNNNNNNNNNNNNNNNNNNNNNNNNNN
NNNNNNNNNNNNNNNNNNNNNNNNNNNNNNNNNNNNNNN
>gi_145896120_gb_Contig71620|tro|tro10X|Allele_2
NNNNNNNNNNNNNNNNNNNNNNNNNNNNNNNNNNNNNNNNNNNNNNNNNNNNNNNNNNNN
NNNNNNNNNNNNNNNNNNNNNNNNNNNNNNNNNNNNNNNNNNNNNATCTCNACAGNNNNN
NNNNNNCATNCATGAGTACNTGAGNTTCGGNTTATTGGAGAAGGCTGGAATACCAATACC
NAGATACAGAGTNTGTGAAACAATAGAGGAGGTGGAAAAGNNNNNNNNNNANNNNGNNNN
NNNNNNNNNNNNNNNNNNNNNNNNNNNNNNNNNNNNNGTNCTCTCNNGNNNNNNNNNNNN
NNNNNNNNNNNNNNNNNNNNNNNNNNNNNNNNNNNNNNNNNNNTANANGNNNNNNNNNNC
AAAGAAGANNNNNNNNNNNNNNNNAGGTTNTGATCTGATTACAAAACAAGCACCACTTGG
CAGACCCTGTAATACAGTGATGTTNTCCGAGAGACTGTACTCCAGGAGAGAATTCTACTT
TGCTATTGCTATGGAACGTTCTTTTNNNGGACCAGTACTGGTAGGAAGTTCACAAGGTGG
AATGAATATAGAAGAAGTTGCCAAAGAAAATCCACATGCAATTATCAAAGAACCTATAGA
TATTTTTAATGGAATGTCNAGGAATCAAGCTGTNCAAATGGCAGCACATATGGGATTTGA
TCCATCNTNTATTNATCAGGNNNNNNNNNNNNNNNNNNNNNNNNNNNNNNNNNNNNNNNN
NNNNNNNNNNNNNNNNNNNNNNNNNNNNNNNNNNNNNNNNNNNNNNNNNNNNNNNNNNNN
NNNNNNNNNNNNNNNTAAGNNNNNNNNNNNNNNNNNNGCAGAATACAGACAAAAAGACAT
TTTTGCTTTACAAGACTGGTCNCAGGANGATAAGAGAGAACACATAGCAGCTGGACANAA
TTTAAATTATATAGGTTTAGATGGAAATATTGGATGNCTTGTCAATGGCGCAGGCTTAGC
CATGGCTACNATGGACATTATNAAATTNCATGGNGGTAGTCCAGCCAACTTTTTAGATGT
TGGTGGTGGCGCCACCTCAAATCAAGTAATGGAAGCTTTTCGGTTAATTACATCAGATCC
ANANGTANACGCTATAATGGTAAACATATTTGGTGGAATCATGCGATNTGNTGTGATTGC
CCANGGGATTGTAGCAGCTGNATCAGAANTACATCTTAAAATACCNANTNTANTNANNTN
ACAAGGAACAAAAGTAGAAGATGCAANGGCATTGATGGGTGCTAGTGATCTGAAAATAAT
TGCTTGTGATAACTTAGANNAAGCNNNNNNNNNNNNNNNNNNNNNNNNNNNNNNNNNNNN
NNNNNNNNNNNNNNNNNNNNNNNNNNNNNNNNNNNNNNNNNNNNNNNNNNNNNNNNNNNN
NNNNNNNNNNNNNNNNNNNNNNNNNNNNNNNNNNNNNNN
>gi_380851736_gb_Contig10267|tro|tro10X|Allele_1
NNNNNNNNNNNNNNNNNNNNNNNNNNNNNNNNNNNNNNNNNNNNNNNNNNNNNNNNNANN
ANTNNNNNNNNNNNNNNNNNNNNNNNNNNNNNNNNNNNNNNNNNNNNNNNNNNNNNNNNN
NNNNNNNNNNNNNNNNNNNNNNTNNNNNNNNTGCANNGTNNNTTTGTTTATTTCATGACN
GGCATGGCNNATGGACTAGCTTTGGANGATAANNNNNNNNNNNNNNNNNNNNNNNNNNNN
GTNACTGTTTTTAACTGTNNNTNNNNNNNNNNNNNNNNNNNNNNNNNNNNNNNNNNNNNN
NNNNNNNNNNNNNNNNNNNNNNNNNNGAANNNNNNNNNNNNTNNNNNCACTGGGNNNNNN
NNNNNNNNNNNNANCTGTCCAACATCAGTATCCATNGTAAACTTTCTGGCTGTGGCNCCA
TTGTTAGTAAAGATTGCTGTTCCATTTCCATAGGGATTNGCATTAATCANATTAATAGCA
TCATCTAANGTTTCTACTTCCATACTGACCAANACTGGNCCAAATATTTCNTCTGTGTAA
CATTTCATTTCAGNCTTGACATAATGCATTACAGTTGGTCCAACAAAATTTCCTTGTTCA
TAACCTTTGACTGNNATATCTCTACCATCTAACAACAGTTNTGCTCCTTCATCAACACCA
CTCTGGANCAATTCACNAAACTCTATTCTTAGATTCAGGTGAAATCAGTGGTCCTATATC
AGCATCTGGTTCATTTCCTNNAATNACTTTGAGTTTTTTGGCCTTCTCTATAAGTTCTGG
TATCCATTCCTTTGCCTCTCCAACAAAGATTGCTGTAGANAAAGCCATACATCTTTGTCC
CGCTGCCCCAAAGGCTGCACCTATCANCTNNNNNNNNNNNNNNNNNNNNNNNNNNNNNNN
NNNNNNNNNNNNNNNNNNNNNNNNNNNNNNNNNNNNNNNNNNNNNNNNNNNNNNNNNNNN
NNNNNNNNNNNNNNNNNNNNNNNNNNNNNNNNNNNNNNNNNNNNNNNNNNNNNNNNNNNN
NNNNNNNNNNNNNNNNNNNNNNNNNNNNNAATCGTGTCTTCCATGAATGANATTNAGGGT
TCCATCAGGAAGACCAGCCTCCTTTGCCATCTCCACTAACATCATACAGGCTCCAGGATC
TCTCTCTGATGGTTTCATNATCATGGTGTTACCACAAACAAGTGCNGTAGGAAACANCNA
CAAAGGAATCATCGCAGGAAANTTGAATGGAGTAATNCCAGCAGTGACACCAATTGGTAC
TCTAAAACTCATTGTATCCATGTCTTTTGCAATACCAGGCATAGTTTCTCCNAGCTGTAA
TGANGTAATACTGCAGCAATGTTCAACAACCTNNNNNNNNNNNNNNNNNNNNNNNNNNNN
NNNNNNNNNNNNNNNNNNNNNNNNNNNNNNNNNNNNNNNNNNNNNNNNNNNCAGATTTGT
TTTNANAANNTTNTGNAANTTNAACATAACTTNNTGNNNGGTNANCACTGTNGTTTTTGA
CCATGTTTCATAGGCTTTCTTGCATGATTCTGCAGCTGTTTCCATTTCATCTCTNGTAGC
TTCTGGTACCCTTGTCACAACTTCATTGGTGGCNNNNNNNNNNNNNNNNNNNNNNNNNNN
NNNNNNNNNNNNNNNNNNNNNNNNNNNNNNNNNNNNNNNNNNNNNNNNNNNNNNNNNNNN
NNNNNNNNNNNNNNNNNNNNNNNNNNNNNNNNCNNNNNNNNNNNNNNNNNNNNCANGTAA
AACTGACGATGACATCCTTCTANGTAGATNNGCNNNNNNNNNNNNNNNNNN
>gi_380851736_gb_Contig10267|tro|tro10X|Allele_2
NNNNNNNNNNNNNNNNNNNNNNNNNNNNNNNNNNNNNNNNNNNNNNNNNNNNNNNNNANN
ANTNNNNNNNNNNNNNNNNNNNNNNNNNNNNNNNNNNNNNNNNNNNNNNNNNNNNNNNNN
NNNNNNNNNNNNNNNNNNNNNNTNNNNNNNNTGCANNGTNNNTTTGTTTATTTCATGATN
GGCATGGCNNATGGACTAGCTTTGGANGATAANNNNNNNNNNNNNNNNNNNNNNNNNNNN
GTNACTGTTTTTAACTGTNNNTNNNNNNNNNNNNNNNNNNNNNNNNNNNNNNNNNNNNNN
NNNNNNNNNNNNNNNNNNNNNNNNNNGAANNNNNNNNNNNNTNNNNNCACTGGGNNNNNN
NNNNNNNNNNNNANCTGTCCAACATCAGTATCCATNGTAAACTTTCTGGCTGTGGCNCCA
TTGTTAGTAAAGATTGCTGTTCCATTTCCATAGGGATTNGCATTAATCANATTAATAGCA
TCATCTAANGTTTCTACTTCCATACTGACCAANACTGGNCCAAATATTTCNTCTGTGTAA
CATTTCATTTCAGNCTTGACATAATGCATTACAGTTGGTCCAACAAAGTTTCCTTGTTCA
TAACCTTTGACTGNNATATCTCTACCATCTAACAACAGTTNTGCTCCTTCATCAACACCA
CTCTGGANCAATTCACNAAACTCTATTCTTAGATTCAGGTGAAATGAGTGGTCCTATATC
AGCATCTGGTTCATTTCCTNNATTNACTTTGAGTTTTTTGGCCTTCTCTATAAGTTCTGG
TATCCATTCCTTTGCCTCTCCAACAAAGATTGCTGTAGANAAAGCCATGCATCTTTGTCC
TGCTGCTCCAAAGGCTGCACCTATCANCTNNNNNNNNNNNNNNNNNNNNNNNNNNNNNNN
NNNNNNNNNNNNNNNNNNNNNNNNNNNNNNNNNNNNNNNNNNNNNNNNNNNNNNNNNNNN
NNNNNNNNNNNNNNNNNNNNNNNNNNNNNNNNNNNNNNNNNNNNNNNNNNNNNNNNNNNN
NNNNNNNNNNNNNNNNNNNNNNNNNNNNNAATCGTGTCTTCCATGAATGANATTNAGGGT
TCCATCAGGAAGACCAGCCTCCTTTGCCATTTCTACTAACATCATACAGGCTCCAGGATC
TCTCTCTGATGGTTTCATNATCATGGTGTTACCACAGACAAGTGCNGTAGGAAACANCNA
CAATGGAATCATGGCAGGAAANTTGAATGGAGTAATNCCAGCAGTGACACCTATTGGTAC
TCTAAAACTCATTGTATCCATGTCTTTTGCAATACCAGGCATTGTTTCTCCNAGCTGTAA
TGANGTAATACTGCAGCAATGTTCTACAACCTNNNNNNNNNNNNNNNNNNNNNNNNNNNN
NNNNNNNNNNNNNNNNNNNNNNNNNNNNNNNNNNNNNNNNNNNNNNNNNNNCAGATTTGT
TTTNANAANNTTNTGNAANTTNAACATAACTTNNTGNNNGGTNANCACTGTNGTTTTTGA
CCATGTTTCATAGGCTTTCTTGCATGATTCTGCAGCTGTTTCCATTTCATCTCTNGTAGC
TTCTGGTACCCTTGTCACAACTTCATTGGTGGCNNNNNNNNNNNNNNNNNNNNNNNNNNN
NNNNNNNNNNNNNNNNNNNNNNNNNNNNNNNNNNNNNNNNNNNNNNNNNNNNNNNNNNNN
NNNNNNNNNNNNNNNNNNNNNNNNNNNNNNNNCNNNNNNNNNNNNNNNNNNNNCTNGTAA
AATTGACGATGACATCCTTCTANGTAGATNNGCNNNNNNNNNNNNNNNNNN
>gi_238645829_gb_Contig2351|tro|tro10X|Allele_1
NNNNNNNNNNTCTTGGAATAAAGACACCTATGCATTCTGGAAATGCAAATTAAANNNNAA
ANNANAACACAATGTCTGCATGAANATCACTTATGCCTCTACATCTAAACCAAGTCCTAT
TTTATGACCTCCTTGGTTGAAGTTCTTGCCTTCTATNAGAGTTGACAGAGTAAGTTTAAN
ACCNNNNNNNNNNNNNNNNNNNNNNNNNNNNNNNNNNNNNNNNNNNNNNNNNNNNNNNNN
NCTGACTGAAGAATCTCGGTCTAATACATATTTGGCCCCCAATCCAAATCTTGTAGCGTT
ACTTCCTGCNGCCCAGTTGAGGCTGACCCCAGCNTCTAAATCATCACTGACTCGTTGGTA
AANAGATGCACCAAATTCAGCTCCATCATTTNNNTTNGTATNGNNTGTAAAGTCACCAGT
AGAGTAACCTACNGCAAAGTTGCTCTTGGAAAGTTTTGATTTGGAAGTATNNNNNNNNNN
NNNNNNNNNNNNNNNNNNNNNNNNNTACCNNNNNNNNNNNNCACCATNNNNNNNNNNNNN
NNNNNNATCAAAGTTAACATCACATTCCATATTTACATAATCTTGTTTGTATCCAGTCTT
AATTGTTCNNNNNNNNNNNCNTGTCTGTGNNNNNNNNGTTGTGTCAAATGCTAATTTTAA
ACCTTGAACAATTTGGTCCTNNNCAGTTATTTCTGTGTTTAACACNTTGNNNNNNNTCCA
TTTTTNNNNNNNNNNNNNNNNNNNNNN
>gi_238645829_gb_Contig2351|tro|tro10X|Allele_2
NNNNNNNNNNTCTTGGAATAAAGACACCTATGCATTCTGGAAATGCAAATTAAANNNNAA
ANNANAACACAATGTCTGCATGAANATCACTTATGCCTCTACATCTAAACCAAGTCCTAT
TTTATGACCTCCTTGGTTGAAGTTCTTGCCTTCTATNAGAGTTGACAGAGTAAGTTTAAN
ACCNNNNNNNNNNNNNNNNNNNNNNNNNNNNNNNNNNNNNNNNNNNNNNNNNNNNNNNNN
NCTGACTGAAGAATCTCGGTCTAATACATATTTGGCCCCCAATCCAAATCTTGTAGCGTT
ACTTCCTGCNGCCCAGTTGAGGCTGACTCCAGCNTCTAAATCATCACTGACTCGTTGGTA
AANAGATGCACCAAATTCAGCTCCATCATTTNNNTTNGTATNGNNTGTAAAGTCACCAGT
AGAGTAACCTACNGCAAAGTTGCTCTTGGAAAGTTTTGATTTGGAAGTATNNNNNNNNNN
NNNNNNNNNNNNNNNNNNNNNNNNNTACCNNNNNNNNNNNNCACCATNNNNNNNNNNNNN
NNNNNNATCAAAGTTAACATCACATTCCATATTTACATAATCTTGTTTGTATCCAGTCTT
AATTGTTCNNNNNNNNNNNCNTGTCTGTGNNNNNNNNGTTGTGTCAAATGCTAATTTTAA
ACCTTGAACAATTTGGTCCTNNNCAGTTATTTCTGTGTTTAACACNTTGNNNNNNNTCCA
TTTTTNNNNNNNNNNNNNNNNNNNNNN
>gi_223027755_gb_FL495062|tro|tro10X|Allele_1
NNNNNNNNNNNNNNNNNNNNNNNNNNNNNNNNNNNNNNNNNNNNNNNNTTGATTCGACAN
NNNNNNNNNNNNNNNNNNNNNNNNNNNNNNNNNNNNNNNNNNNNNNNNNNNNNNNNNNNN
NNNNNNNNNNNNNNNNNNNNNNNNNNNNNNNNNNNNGANTTATCAGATGAACAGAAANAA
TATCAACAGACTGCAAGAAAGTTTGCCAGAGAAGAAATCATACCNATCGCAGCACATCAT
GATCAAACNNGGGAGNATCCATGGGAAGTGGTAANGAAGGCATGGGAACTNGGATTAGTN
AACANGCACATNCCTCAGGAATNNGGTGGACTTGGTTTAGGAACTTTTGAATCATGTATA
GTAACAGAAGAAATATCCTANGGATGTACAGGTTTTCAGACTGCCATNGAAGCCAATTCA
TTAGGGGNNNNNNNNNNNNNNNNNNNNNNNNNNNNNNNNNNAAANAAGAAATATNTAGGT
AGAATGTNANNNNNNNNTCTCATGTGNGCATACTGTGTAACAGAGCCAGTCGCNGGNTCA
GATGTNTCNGGNATCAAAACAAANGCNGAGAAAAAAGNGGANCATTATGTANTGAATGGT
CAGAAGATGTGGATNACNAANGGTGGAGTAGCTAACTGGTATTTTGTATTAGCAAGGACA
AATCNTGATCCAAAATGTCCNGCTG
>gi_223027755_gb_FL495062|tro|tro10X|Allele_2
NNNNNNNNNNNNNNNNNNNNNNNNNNNNNNNNNNNNNNNNNNNNNNNNTTGATTCGACAN
NNNNNNNNNNNNNNNNNNNNNNNNNNNNNNNNNNNNNNNNNNNNNNNNNNNNNNNNNNNN
NNNNNNNNNNNNNNNNNNNNNNNNNNNNNNNNNNNNGANTTATCAGATGAACAGAAANAA
TATCAACAGACTGCAAGAAAGTTTGCCAGAGAAGAAATCATACCNGTCGCAGCACATCAT
GATCAAACNNGGGAGNATCCTTGGGAAGTTGTAANGAAGGCATGGGAACTNGGATTAGTN
AACANGCACATNCCTCAGGAATNNGGTGGACTTGGTTTAGGAACTTTTGAATCATGTATA
GTAACAGAAGAAATATCCTANGGATGTACAGGTTTTCAGACTGCCATNGAAGCCAATTCA
TTAGGGGNNNNNNNNNNNNNNNNNNNNNNNNNNNNNNNNNNAAANAAGAAATATNTAGGT
AGAATGTNANNNNNNNNTCTCATGTGNGCATACTGTGTAACAGAGCCAGTTGCNGGNTCA
GATGTNTCNGGNATCAAAACTAANGCNGAGAAAAAAGNGGANCATTATGTANTGAATGGT
CAGAAGATGTGGATNACNAANGGTGGAGTAGCTAACTGGTATTTTGTATTAGCTAGGACA
AATCNTGATCCTAAATGTCCNGCTG
>gi_223027257_gb_FL496905|tro|tro10X|Allele_1
NNNNNNNNNNNNNNNNNNNNNNNNNNNNNNNNNNNNNNNNNNNNNNNNNNNNNNNNNNNN
NNNNNNNNNNNNNNNNNNNNNNNNNNNNNNNNNNNNNNNNNNNNNNNNNNNNNATCTTGC
AGTATTATCAGGAGTACCAGAAGAACAGATAAAGACTCGTCAAGTTAGAATATTTATGCC
AGCCAAAAATGCTATGCAGTCAGGAACNTATAGTCAAAGACGNTGGAAAATAGAGTTTGA
TACTCAAGAGAGATGGGAAAATCCATTGATGGGATGGACATCTACNNNNNNNNNNNNNNN
NNNNNNNNNNNNNNNNNNNNNNNNNNNNNNNNNNNNNNNNNNNNNNNNNNNNNNNNNNNN
NNNNNNNNNNNNNNNNNNNNNANGTAAAGAAACCAAGTTTAAACCAAANNNNNNNNNNGC
AAACTACAGCNNNNNNNNNNGAACTCGATCNTCAACAAAATANNNNNNNNNNNNNNNNNN
N
>gi_223027257_gb_FL496905|tro|tro10X|Allele_2
NNNNNNNNNNNNNNNNNNNNNNNNNNNNNNNNNNNNNNNNNNNNNNNNNNNNNNNNNNNN
NNNNNNNNNNNNNNNNNNNNNNNNNNNNNNNNNNNNNNNNNNNNNNNNNNNNNATCTTGC
AGTATTATCAGGAGTACCAGAGGAACAGATAAAGACTCGTCAAGTTAGAATATTTATGCC
AGCCAAAAATGCTATGCAGTCCGGAACNTATAGTCAAAGACGNTGGAAAATTGAGTTTGA
TACTCAAGAGAGATGGGAAAATCCATTGATGGGATGGACATCTACNNNNNNNNNNNNNNN
NNNNNNNNNNNNNNNNNNNNNNNNNNNNNNNNNNNNNNNNNNNNNNNNNNNNNNNNNNNN
NNNNNNNNNNNNNNNNNNNNNANTTAAAGAAACCAAGTTTAAACCAAANNNNNNNNNNGC
AAACTATAGCNNNNNNNNNNGAACTCGATCNTCAACAAAATANNNNNNNNNNNNNNNNNN
N
>gi_223027177_gb_FL500170|tro|tro10X|Allele_1
NNNNNNNNNNNNNNNNNNNNNNNNNNNNNNNNNNNNNNNNNNNNNNNNNNNNNNNNNTGT
TANNNNNAANNNNNACTNNNNNNNCAGCAGTATGTANNNNNNNNNNNNNNNNNNNNNNNN
NNNNNNAAGAAANNNNNAGTTCNNAACANCCNTTAACANGNNCAGGGATNACNNANNCNN
NTNNTTNNTNNCCNTTTACACCTGCTTTACAAGATGCNTCTAAAGCACAATGGGTAACAG
CACGAATTGATGATGCAGTTGCATGGTGCAGGNAGAATTCTTTATGGCCNATGACNTTNG
GTNTNGCNTGNTGTGCTNTAGANATGATGCATTTTGCTGCNCCNNGATATGACATGGACA
GNTTTGGTATNGTNTTTCGTGCTAGTCCNCGACANTCNGATGTAATGATTGTAGCNGGNA
CNCTNACNAANAAAATGGCNCCNGCTTTNNGAAAAGTNTNTGATCAGATGCCCAATCCNC
GTTGGGTGATTTCNATGGGAAGTTGTGCCAATGGNGGAGGNTATTACCATTACTCTTATN
CTNNTGTNAGAGGCTGTGATAGAATTGTACNTNTNGATATATATNTTNCAGGNNNNNNNN
NNNNNNNNNNNNNNNNNNNNNNNNNNNNTTTACAATNNNAAAANAAANN
>gi_223027177_gb_FL500170|tro|tro10X|Allele_2
NNNNNNNNNNNNNNNNNNNNNNNNNNNNNNNNNNNNNNNNNNNNNNNNNNNNNNNNNTGT
TANNNNNGANNNNNACTNNNNNNNCAGCAGTATGTANNNNNNNNNNNNNNNNNNNNNNNN
NNNNNNAAGAAANNNNNAGTTCNNAACANCCNTTAACANGNNCAGGGATNACNNANNCNN
NTNNTTNNTNNCCNTTTACACCTGCTTTACAAGATGCNTCTAAAGCACAATGGGTAACAG
CACGGATTGATGATGCAGTTGCATGGTGTAGGNAGAATTCTTTATGGCCNATGACNTTNG
GTNTNGCNTGNTGTGCTNTGGANATGATGCATTTTGCTGCNCCNNGATATGATATGGACA
GNTTTGGTATNGTNTTTCGTGCTAGTCCNCGACANTCNGATGTTATGATTGTAGCNGGNA
CNCTNACNAANAAAATGGCNCCNGCTTTNNGAAAAGTNTNTGATCAGATGCCCAATCCNC
GTTGGGTGATTTCNATGGGAAGTTGTGCTAATGGNGGAGGNTATTACCATTACTCTTATN
CTNNTGTNAGAGGCTGTGATAGAATTGTACNTNTNGATATATATNTTNCAGGNNNNNNNN
NNNNNNNNNNNNNNNNNNNNNNNNNNNNTTTACAATNNNAAAANAAANN
>gi_212840948_gb_Contig103954|tro|tro10X|Allele_1
NNNNNNNNNNNNNNNNNNNNNNGTGACTGGAGTTCAGACGTGTGCTCTTCCGATCTNNNN
NNNNNNNNNNNNNNGTCGTACTTAGNNGAGCAGCCACNNNNNNNNNNNNNNNNNNGACAA
ATCTACNNNNNNNNNNNNNNNNNNNNNNNNNNNNNNNNNNNNNNNNNNNNNNNNNNNNNN
NNNNNNNNNNNNNNNNNNNNNNNNNNNNNNNNNNNNNNNNNNNNNNNNNNGNACAAATCT
ACTAGTCAAAAGGCTTAGTCTCAATAGATCGCAGTGAGGTGGCTGCTCTACTAAGTACGA
CACCCCGACAGAGAGCTAGGTCGTCTACGAATNNNNNNNNNNNNNNNNNNNNNANNTCTA
CNAGTCAAAAGGCTTAGTCTCAATAGATCGCAGTGAGGTGGCTGCTCTACTAAGTACGAC
ACCCCGACAGAGAGCTAGGTCGTCTACGAATGATTTTACACCTCTGCTTCGCATGGGGTN
GATATCGTTTCGACCCACCGCGGCAAAAGTCAGCCGCGGNCGATGGCCGGTTACTGTGGC
NTTACCACCGGGGACGCCTAGGTAGGTCCGTCGCCCGTCTATCGTTGCCTCCCAAGGCCG
AGATGCATAAAGNATCGTTACATTTTTGGGCGAGATTCTGACTTAGAGGCGTTCAGTCAT
AATCCCTCAGATGGTAGCTTCGCACCATTGGCTTATCAGCCAAGCACATAAACCAAATGT
CTGAACCTGCGGTTCCTCTCGTACTGAGCAGGATTACCATTGCAACGACTTGTCATCAGT
AGGGTAAAACTAACCTGTCTCACGACGGTCTAAACCCAGCTCACGTTCCCTATTAGTGGG
TGAACAATCCAACGCTTGGTGAATTCTGCTTCACAATGATAGGAAGAGCCGACATCGAAG
GATCAAAAAGCAACGTCGCTATGAACGCTTGGCTGCCACAAGCCAGTTATCCCTGTGGTA
ACTTTTCTGACACCTCTTGCTTAAAACTCTTAAAGTCAAAAGGATCGATAGGCCACGCTT
TCACGGTCTGTATTCGTACTGAAAATCAAAATCAAGTGAGCTTTTGCCCTTTTACTCTAC
GTGAGGTTTCCGTCCTCACTGAGCTCACCTTNGGACACCTGCGTTACCNTTTGACAGATG
TACCGCCCCAGTCAAACTCCCCGCCTGACACTGTCTTCAGAGCGGATCACCNCCGACGAC
TAAGGCCGGNGGCTTAANTCCAGAATCGAGGAGCTTGCGCCCCGCTCTCCGCTTAACTGA
ATAAGTAAAGAAACGATAAAAGTAGTGGTATTTCAAATGTGCCGGAGCTCCCACCTATGC
TACACCTCTCATGTCTCTTCACAAAGTCGGACTAGAGTCAAGCTCAACAGGGTCTTCTTT
CCCCGCTGATTCTGCCAAGCCCGTTCCCTTGGCTGTGGTTTCGCTAGATAGTAGATAGGG
ACAGTGGGAATCTCGTTAATCCATTCATGCGCGTCACTAATTAGATGACGAGGCATTTGG
CTACCTTAAGAGAGTCATAGTTACNCCCGNTCCCTTGGCTGTGGTTTCGCTAGATAGTAG
ATAGGGACAGTGGGAATCTCGTTAATCCATTCATGCGCGTCACTAATTAGATGACGAGGC
ATTTGGCTACCTTAAGAGAGTCATAGTTACTCCCGCCGTTTACCCGCGCTTGATTGAATT
TCTTCACTTTGACATTCAGAGCACTGGGCAGAAATCACATTGCGTCAACACCGGNTGACG
NGNCATTTGGCTACCTTAAGAGNGTCATAGTTACNCCCGCCGTTTACCCGCGCTTGATTG
AATTTCTTCACTTTGACATTCAGAGCACTGGGCAGAAATCACATTGCGTCAACACCGGGT
GACGGCCATCGCAATGCTTTGTTTTAATTAGACAGTCGGATTCCCCTGGTCCGTACCAGT
TCTAAGTTGGCTGTTAGTCGCCGGACGAAGCTAACGACCGCGAGAGCCGCAGCACAGCTG
AGGCAGTCCACGCGACGGTTNAGACAGNCGGATTCCCCTGGTCCGTACCAGTTCTAAGTT
GGCTGTTAGTCGCCGGACGAAGCTAACGACCGCGAGAGCCGCAGCACAGCTGAGGCAGTC
CACGCGACGGTTAAGACAGCGGTCCGAGCTCGACCGAANNCTCCCCGAAAGAAGNNCCAG
CCTCGCCCAGCCCGTGCCCGTCCCAATCACGCTTCGTACTCCAGCCCGACCGGCCCAGCC
CTTAGAGCCAATCCTTTTCCCGAAGTTACGGATCCAATTTGCCGACTTCCCTTACCTACA
TTGTTCTATCGACTAGAGGCTGTGCACCTTGGAGACCTGCTGCGGATATGGGTACGGNCC
NGCNCNTAGAGCCAATCCTTTTCCCGAAGTTACGGATCCAATTTGCCGACTTCCCTTACC
TACATTGTTCTATCGACTAGAGGCTGTGCACCTTGGAGACCTGCTGCGGATATGGGTACG
GTCCGGCNCGAAAGTCACCGTGTCTCCCTCGGATTTTCAAGNGCCGACNNCCCTTACCTA
CATTGTTCTATCGACTAGAGGCTGTGCACCTTGGAGACCTGCTGCGGATATGGGTACGGT
CCGGCACGAAAGTCACCGTGTCTCCCTCGGATTTTCAAGGGCCGACGGAAGTGCTCCGGA
CACCGCAAGAGCCGCGGTGCTTTGCGGGATCGACGTCCCTATCTCCGGGCAAACCGATTC
CAGGGAGGCCTGTCCCTTAAGAAGAAAAGAGAACTCTTCCCGGGACTTCCGCCGACGTCT
CCGAGTTCGTTTGCGTTACCGCACATGGCCCGTGAGGACCAAACTCCGATGCCGGGTTCG
GGAATATTAACCCGATTCCCTTTCGANACAATACNGGCTTTNAGTNNNNNAAAGTCAGTA
GATATAATAAAATTAGCCCCGCTTCGGAACGGAGTTTCCCTATATCTTAGGACCGACTGA
CCCATGTTCAACTGCTGTTCACATGGAACCCTTCTCCCCTTCAGNGATCGGAAGAGCACA
CGTCTGAACTCCAGNCACNNNNNNNNNNNNNNNNNNN
>gi_212840948_gb_Contig103954|tro|tro10X|Allele_2
NNNNNNNNNNNNNNNNNNNNNNGTGACTGGAGTTCAGACGTGTGCTCTTCCGATCTNNNN
NNNNNNNNNNNNNNGTCGTACTTAGNNGAGCAGCCACNNNNNNNNNNNNNNNNNNGACAA
ATCTACNNNNNNNNNNNNNNNNNNNNNNNNNNNNNNNNNNNNNNNNNNNNNNNNNNNNNN
NNNNNNNNNNNNNNNNNNNNNNNNNNNNNNNNNNNNNNNNNNNNNNNNNNGNACAAATCT
ACTAGTCAAAAGGCTTAGTCTCAATAGATCGCAGTGAGGTGGCTGCTCTACTAAGTACGA
CACCCCGACAGAGAGCTAGGTCGTCTACGAATNNNNNNNNNNNNNNNNNNNNNANNTCTA
CNAGTCAAAAGGCTTAGTCTCAATAGATCGCAGTGAGGTGGCTGCTCTACTAAGTACGAC
ACCCCGACAGAGAGCTAGGTCGTCTACGAATGATTTTACACCTCTGCTTCGCATGGGGTN
GATATCGTTTCGACCCACCGCGGCAAAAGTCAGCCGCGGNCGATGGCCGGTTACTGTGGC
NTTACCACCGGGGACGCCTAGGTAGGTCCGTCGCCCGTCTATCGTTGCCTCCCAAGGCCG
AGATGCATAAAGNATCGTTACATTTTTGGGCGAGATTCTGACTTAGAGGCGTTCAGTCAT
AATCCCTCAGATGGTAGCTTCGCACCATTGGCTTATCAGCCAAGCACATAAACCAAATGT
CTGAACCTGCGGTTCCTCTCGTACTGAGCAGGATTACCATTGCAACGACTTGTCATCAGT
AGGGTAAAACTAACCTGTCTCACGACGGTCTAAACCCAGCTCACGTTCCCTATTAGTGGG
TGAACAATCCAACGCTTGGTGAATTCTGCTTCACAATGATAGGAAGAGCCGACATCGAAG
GATCAAAAAGCAACGTCGCTATGAACGCTTGGCTGCCACAAGCCAGTTATCCCTGTGGTA
ACTTTTCTGACACCTCTTGCTTAAAACTCTTAAAGTCAAAAGGATCGATAGGCCACGCTT
TCACGGTCTGTATTCGTACTGAAAATCAAAATCAAGTGAGCTTTTGCCCTTTTACTCTAC
GTGAGGTTTCCGTCCTCACTGAGCTCACCTTNGGACACCTGCGTTACCNTTTGACAGATG
TACCGCCCCAGTCAAACTCCCCGCCTGACACTGTCTTCAGAGCGGATCACCNCCGACGAC
TAAGGCCGGNGGCTTAANTCCAGAATCGAGGAGCTTGCGCCCCGCTCTCCGCTTAACTGA
ATAAGTAAAGAAACGATAAAAGTAGTGGTATTTCAAATGTGCCGGAGCTCCCACCTATGC
TACACCTCTCATGTCTCTTCACAAAGTCGGACTAGAGTCAAGCTCAACAGGGTCTTCTTT
CCCCGCTGATTCTGCCAAGCCCGTTCCCTTGGCTGTGGTTTCGCTAGATAGTAGATAGGG
ACAGTGGGAATCTCGTTAATCCATTCATGCGCGTCACTAATTAGATGACGAGGCATTTGG
CTACCTTAAGAGAGTCATAGTTACNCCCGNTCCCTTGGCTGTGGTTTCGCTAGATAGTAG
ATAGGGACAGTGGGAATCTCGTTAATCCATTCATGCGCGTCACTAATTAGATGACGAGGC
ATTTGGCTACCTTAAGAGAGTCATAGTTACTCCCGCCGTTTACCCGCGCTTGATTGAATT
TCTTCACTTTGACATTCAGAGCACTGGGCAGAAATCACATTGCGTCAACACCGGNTGACG
NGNCATTTGGCTACCTTAAGAGNGTCATAGTTACNCCCGCCGTTTACCCGCGCTTGATTG
AATTTCTTCACTTTGACATTCAGAGCACTGGGCAGAAATCACATTGCGTCAACACCGGGT
GACGGCCATCGCAATGCTTTGTTTTAATTAGACAGTCGGATTCCCCTGGTCCGTACCAGT
TCTAAGTTGGCTGTTAGTCGCCGGACGAAGCTAACGACCGCGAGAGCCGCAGCACAGCTG
AGGCAGTCCACGCGACGGTTNAGACAGNCGGATTCCCCTGGTCCGTACCAGTTCTAAGTT
GGCTGTTAGTCGCCGGACGAAGCTAACGACCGCGAGAGCCGCAGCACAGCTGAGGCAGTC
CACGCGACGGTTAAGACAGCGGTCCGAGCTCGACCGAANNCTCCCCGAAAGAAGNNCCAG
CCTCGCCCAGCCCGTGCCCGTCCCAATCACGCTTCGTACTCCAGCCCGACCGGCCCAGCC
CTTAGAGCCAATCCTTTTCCCGAAGTTACGGATCCAATTTGCCGACTTCCCTTACCTACA
TTGTTCTATCGACTAGAGGCTGTGCACCTTGGAGACCTGCTGCGGATATGGGTACGGNCC
NGCNCNTAGAGCCAATCCTTTTCCCGAAGTTACGGATCCAATTTGCCGACTTCCCTTACC
TACATTGTTCTATCGACTAGAGGCTGTGCACCTTGGAGACCTGCTGCGGATATGGGTACG
GTCCGGCNCGAAAGTCACCGTGTCTCCCTCGGATTTTCAAGNGCCGACNNCCCTTACCTA
CATTGTTCTATCGACTAGAGGCTGTGCACCTTGGAGACCTGCTGCGGATATGGGTACGGT
CCGGCACGAAAGTCACCGTGTCTCCCTCGGATTTTCAAGGGCCGACGGAAGTGCTCCGGA
CACCGCAAGAGCCGCGGTGCTTTGCGGGATCGACGTCCCTATCTCCGGGCAAACCGATTC
CAGGGAGGCCTGTCCCTTAAGAAGAAAAGAGAACTCTTCCCGGGACTTCCGCCGACGTCT
CCGAGTTCGTTTGCGTTACCGCACATGGCCCGTGAGGACCAAACTCCGATGCCGGGTTCG
GGAATATTAACCCGATTCCCTTTCGANACAATACNGGCTTTNAGTNNNNNAAAGTCAGTA
GATATAATAAAATTAGCCCCGCTTCGGAACGGAGTTTCCCTATATCTTAGGACCGACTGA
CCCATGTTCAACTGCTGTTCACATGGAACCCTTCTCCCCTTCAGNGATCGGAAGAGCACA
CGTCTGAACTCCAGNCACNNNNNNNNNNNNNNNNNNN
>gi_212839645_gb_GE761670|tro|tro10X|Allele_1
NNNNNNNNAAGAAATGGTCATCAGAGAAAAGATTTGGTTTGGAAGGNTGANANGTTTTGA
TNCNAGCCNTGAANACNNTNATAGATNCTNNAAGTGANNNAGNNNTAGATGACTTNATCN
TTGGTATNCCACNNAGNGNAAGACTNAATGTNCTGGCTAATGTNTGTAGAACACCATTGG
AGAGGNTATTTGGTCAGTTTGATCCNGANTTGGAANGNTTNGANGAAGGNTCTGGNGATG
TCAAGTACCATCTNGGAATGTCNATACAGAGACTNAATCGNGTCACAAATAAAAATGTAT
CNCTGTCTTTAGTNGCNAACCCATCACATTTAGAAGCTGTTGATCCAGTTGTACAAGGAA
ANACTAAAGCCAAGCAATTCTATAGAGGGGATAGTGAGGGGAAAAAGGTGGTCAGTATGT
TACTGCATGGTGATGCTGCTTTTGCTGGACAAGGAGTAGTTTTTGAGACTTTCCATCTGA
GTGACCTTCCGGATTATACCACAAATGGAACAATNCACATNGTTGTCAATAATCAGNTTG
GATTTACNACAGATCCCCGATCAGCTAGATCATCAGCNTACTGTACTGATGGAGCTCGTA
TGGTNAANGCNCCNGTCTTTCANGTNAATGCTGATGACCCAGATGCTGTNGTTTACGTGT
CCAAAGTAGCAGCAGAATGGAGGGCAGAGTTTGGAAAGGATGTAGTNATTGATTTGGTNT
GTNANCGTAAGAATGGTCACAATGAAACAGATGAACCAATGTTTACTCAACCATTAATGT
ACAAGAAGATTGCNGTACAGAANCCAGTGTTAGACCAAT
>gi_212839645_gb_GE761670|tro|tro10X|Allele_2
NNNNNNNNAAGAAATGGTCATCAGAGAAAAGATTTGGTTTGGAAGGNTGTNANGTTTTGA
TNCNTGCCNTGAANACNNTNATCGATNCTNNAAGTGANNNAGNNNTAGATGACTTNATCN
TTGGTATNCCACNNAGNGNAAGACTNAATGTNCTGGCTAATGTNTGTAGAACACCATTGG
AGAGGNTATTTGGTCAGTTTGATCCNGANTTGGAANGNTTNGANGAAGGNTCTGGNGATG
TCAAGTACCATCTNGGAATGTCNATACAGAGACTNAATCGNGTCACAAATAAAAATGTAT
CNCTGTCTTTAGTNGCNAACCCATCACATTTAGAAGCTGTTGATCCAGTTGTACAAGGAA
ANACTAAAGCCAAGCAATTCTATAGAGGGGATAGTGAGGGGAAAAAGGTGGTCAGTATGT
TACTGCATGGTGATGCTGCTTTTGCTGGACAAGGAGTAGTTTTTGAGACTTTCCATCTGA
GTGACCTTCCGGATTATACCACAAATGGAACAATNCACATNGTTGTCAATAATCAGNTTG
GATTTACNACAGATCCCCGATCAGCTAGATCATCAGCNTACTGTACTGATGGAGCTCGTA
TGGTNAANGCNCCNGTCTTTCANGTNAATGCTGATGACCCAGATGCTGTNGTTTACGTGT
CCAAAGTAGCAGCAGAATGGAGGGCAGAGTTTGGAAAGGATGTAGTNATTGATTTGGTNT
GTNANCGTAAGAATGGTCATAATGAAACAGATGAACCAATGTTTACTCAACCATTAATGT
ACAAGAAGATTGCNGTACAGAANCCAGTGTTAGACCAAT
>gi_212835106_gb_Contig4178|tro|tro10X|Allele_1
NNNTCGGATTNNNNNNNNNNNNNNNNNCTCCAACAGGCTGTTGTCATTAACCATATTGTN
CAATGGAAAAAATCGGGGATTTTGTACTTAAANNNNNNNNNNNNNNNNNNCATCGNGCTT
TNAAATATTTTACAAGAAANANATCTNCACAAGCTGCAGCTGCCNTACAACAAGACCTGC
ANCATGAACTAGANGGNATAAAAGATGCNGGGACNTGGAAGGGAGAACGTGTCATCACTT
CTAAACAAGGCCCTACAATTCACGTAGCAGGATCTCAAGCAGACATACTCAATTTCTGTG
CAAACAACTACCTTGGTTTGTCTNNNNNNNCTGAAGTAATTGAAGCNGGNAAGAAAGCAC
TTGACACACACGGCGCTGGCCTCAGCTCTGTCAGATTTATATGCGGTACANAGGATCTGC
ACAAAGAACTTGAAGATAAAATCTCAAAATTCCACAAGAAAGANGANACNATTTTATACG
CTAGTTGNTTTNATGCAAATGCCGGCCTNTTTGAGGTATTNCTTGGANCTGAAGATGCTG
TTATATCAGACGAATTAAACCATGNATCTATTATTGATGGAATACGTCTNTGTAAAGCTA
AANGATTCAGATATAAACACACAGATATGAANGNTCTTGAACAAAACTTGAAGGACGCAT
CCTCNTGTCACAAAAAGCTGATAGCCACTGATGGTGTATTTAGTATGGATGGCAGCGTCG
CACCATTGCNTGACATAACAAGACTTGGAAACGAGTATGGAGCNTTGGTCTTCATCGANG
AATGTCATGGAACAGGATTTTTTGGACCAACCGGCAGNGGAACTGATGAGCATTTTGGAT
TGGAAGTTGATATNATNAACTCAACTCTNGGTAAAGCCATGGGAGGTGCTNCNGGTNGTT
ATACNTCTGGACCAAAAGANCTTGTACAGCTTCTAAGACAAAGATCCAGACCTTACTTAT
TTTCAAACACATTACCNCCACCAGTAGTAGCATGTGCTAGCAAGGNNNNNNNNNNNNNNN
NNNNNNNNNNNNNNNNNNNNNNNNNNNNNNNNNNNNNNNNNNNNNNNNNNNNNNNNNNNN
NNNNNNNNNNNNNNNNNNNNNNNNNNGGTGATCCAGGACATCCCATTTGTCCAGTTATGT
TAGGAGATGCCAAGTTAGCCAGTACTTTTGCTGATGATATGTTGGNNNNNNNNNNNNNNN
NNNNNNNNNNNNNNNNNNNNNNNNNNNNNNNNNNNNNNNNNNNNNNNNNNNNNNNNNNNN
NNNNNNNNNNNNNNNNNNNNNNNNNNNNNNNNNNNNNNNNNNNTTTTATTGNAATNGNCA
GAAAANNNAAANTTANNNNNNNNANNNNNNNNNNNNNNTNAANNNNNNNNNNNNNNNNNN
NNN
>gi_212835106_gb_Contig4178|tro|tro10X|Allele_2
NNNTCGGATTNNNNNNNNNNNNNNNNNCTCCAACAGGCTGTTGTCATTAACCATATTGTN
CAATGGAAAAAATCGGGGATTTTGTACTTAAANNNNNNNNNNNNNNNNNNCATCGNTCTT
TNAAATATTTTACCAGGAANANATCTNCACAAGCTGCAGCTGCCNTACAACAAGACCTGC
ANCATGAACTAGANGGNATAAAAGATGCNGGGACNTGGAAGGGAGAACGTGTCATCACTT
CTAAACAAGGCCCTACAATTCACGTAGCAGGATCTCAAGCAGACATACTCAATTTCTGTG
CAAACAACTACCTTGGTTTGTCTNNNNNNNCTGAAGTTATTGAAGCNGGNAAGAAAGCAC
TTGACACACACGGCGCTGGCCTCAGCTCTGTCCGATTTATATGCGGTACANAGGATCTGC
ACAAAGAACTTGAAGATAAAATCTCAAAATTTCACAAGAAAGANGANACNATTTTATACG
CTAGTTGNTTTNATGCAAATGCCGGCCTNTTTGAGGTATTNCTTGGANCTGAAGATGCTG
TTATATCAGACGAATTAAATCATGNATCTATTATTGATGGAATACGTCTNTGTAAAGCTA
AANGATTCAGATATAAACACACAGATATGAANGNTCTTGAACAAAACTTGAAGGACGCAT
CCTCNTGTCACAAAAAGCTGATAGCCACTGATGGTGTATTTAGTATGGATGGCAGCGTTG
CACCGTTGCNTGACATAACAAGACTTGGAAACGAGTATGGAGCNTTGGTCTTCATCGANG
AATGTCATGGAACAGGATTTTTTGGACCAACCGGCAGNGGAACTGATGAGCATTTTGGAT
TGGAAGTTGATATNATNAACTCAACTCTNGGTAAAGCCATGGGAGGTGCTNCNGGTNGTT
ATACNTCTGGACCAAAAGANCTTGTACAGCTTTTAAGACAACGATCCAGACCTTATTTGT
TTTCAAACACGTTACCNCCACCAGTTGTAGCATGTGCTAGCAAGGNNNNNNNNNNNNNNN
NNNNNNNNNNNNNNNNNNNNNNNNNNNNNNNNNNNNNNNNNNNNNNNNNNNNNNNNNNNN
NNNNNNNNNNNNNNNNNNNNNNNNNNGGTGATCGAGGACATCCCATTTGTCCAGTTATGT
TAGGAGATGCCAAGTTAGCTAGTACTTTTGCTGATGATATGTTGGNNNNNNNNNNNNNNN
NNNNNNNNNNNNNNNNNNNNNNNNNNNNNNNNNNNNNNNNNNNNNNNNNNNNNNNNNNNN
NNNNNNNNNNNNNNNNNNNNNNNNNNNNNNNNNNNNNNNNNNNTTTTGTTGNAATNGNCA
GAAAANNNAAANTTANNNNNNNNANNNNNNNNNNNNNNTNACNNNNNNNNNNNNNNNNNN
NNN
>gi_212834721_gb_Contig5193|tro|tro10X|Allele_1
NNNNNNNNNNNNNNNNNNNNNNNNNNNNNNNNNNNNNNNNNNNNNNNNNNNNNNNNNNNN
NNNNNNNNNNNNNNNNNNNNAAACAGTTTTCCNNANNNNNNNNNNNNNNNNNNNNNCAGN
TAANTGTCAGGGATGCCTTGAATGCTGCTATAGATGAAGAAATCAAAAGAGATGATAAAG
TTTTTCTACTGGGAGAGGAAGTTGCATTGTATGATGGTGCNTACAAGGTTNNNNNNNNNN
NNNNNNNNNNNNNNNNNNNNNNNNNNNNNNNNNNNNNNNNNNNNNNNNNNNNNNNNNNNN
NNNNNNNNNNNNNNNNNNNNNNNNNGNNNNNNNNNNNNNNNNNNNNNNNNNNNNNNNNNN
TTNNNNNNNNNNNNNNNNNNNNNNNNNNNNNNNNNNNNNNNNNNNNNNNNNNNNNNNNNN
NNNNNNNNNNNNAGGTNCCAGTCCCTATTGTCTTTCGAGGACCAAATGGAGCTGCAGCNG
GTGTTGGAGCCCAACATTCACAGTGCTTTGCTTCATGGTACAGTNCTTGTCCAGGACTAA
AAGTNNTATCCCCATTNTCTTCAGAAGATTGTAAAGGGTTATTAAAAGCAGCAATTAGAG
ATCCNAACCCAGNTNTATNTNTAGAGAATGAGATTATGTATGGAACACAATTTGANATGT
CTGATGAAGCTATGTCAGAAGATTTCGTTATTCCAATAGGAAAAGCAAAAATAGAAAGAC
NAGGTNNNNNNNNNACATTAGTATCACACAGTAGATATGTAGGACATTGTTTAGAGGCAG
CCAATGAATTAGCAGGACAAGGTGTGGANTGTNAGGTNATANNNNNNNNNNNAATTAGNC
CAATGGATGAAGAAACAATTGTAAAATCAGTGATGAAAACAAANCATTTAGTAACNGTGG
AGGGTGGATGGCCACAGTGTGGAATTGGATCTGAAATATGTGCCANNNNNNNNNNNNNNN
AAGCNTTTAATTACCTTGATGCACCAGTATTACGTGTAACNGGAGCTGACTTACCNACAC
CATATNCTAANCAGTTAGAAGATAATTCATTTCCTCANACTCATAACATTGTNGGAGCAG
T
>gi_212834721_gb_Contig5193|tro|tro10X|Allele_2
NNNNNNNNNNNNNNNNNNNNNNNNNNNNNNNNNNNNNNNNNNNNNNNNNNNNNNNNNNNN
NNNNNNNNNNNNNNNNNNNNAAACAGTTTTCCNNANNNNNNNNNNNNNNNNNNNNNCAGN
TAANTGTCAGGGATGCCTTGAATGCTGCTATAGATGAAGAAATCAAAAGAGATGATAAAG
TTTTTCTACTGGGAGAGGAAGTTGCATTGTATGATGGTGCNTACAAGGTTNNNNNNNNNN
NNNNNNNNNNNNNNNNNNNNNNNNNNNNNNNNNNNNNNNNNNNNNNNNNNNNNNNNNNNN
NNNNNNNNNNNNNNNNNNNNNNNNNGNNNNNNNNNNNNNNNNNNNNNNNNNNNNNNNNNN
TTNNNNNNNNNNNNNNNNNNNNNNNNNNNNNNNNNNNNNNNNNNNNNNNNNNNNNNNNNN
NNNNNNNNNNNNAGGTNCCAGTCCCTATTGTCTTTCGAGGACCAAATGGAGCTGCAGCNG
GTGTTGGAGCCCAACATTCACAGTGCTTTGCTTCATGGTACAGTNCTTGTCCAGGACTAA
AAGTNNTATCCCCATTNTCTTCAGAAGATTGTAAAGGGTTATTAAAAGCAGCAATTAGAG
ATCCNAACCCAGNTNTATNTNTAGAGAATGAGATTATGTATGGAACATCATTTGANATGT
CTGATGAAGCTATGTCTGAAGATTTCGTTATTCCTATAGGAAAAGCTAAAATAGAAAGAC
NAGGTNNNNNNNNNACGTTAGTATCACACAGTAGATATGTTGGACATTGTTTAGAGGCAG
CCAATGAATTAGCAGGACAAGGTGTGGANTGTNAGGTNATANNNNNNNNNNNAATTAGNC
CAATGGATGAAGAAACAATTGTAAAATCAGTGATGAAAACAAANCATTTAGTAACNGTGG
AGGGTGGATGGCCTCAGTGTGGAATTGGATCTGAAATATGTGCCANNNNNNNNNNNNNNN
AAGCNTTTAATTACCTTGATGCACCAGTATTACGTGTAACNGGAGCTGACTTACCNACAC
CATATNCTAANCAGTTAGAAGATAATTCATTTCCTCANACTCATAACATTGTNGGAGCAG
T
>gi_212828554_Contig24048|tro|tro10X|Allele_1
TGTACAACCATGGCCAGTGTNCTGCAAATTTTCAGAACAAACGTCAAACCGTGCAAATTG
AGGCTAACTGTGAACTGTNTACCATTAATAAGTGNATNCAGCAACTTCAGTACATCAGGC
AGAAGATATAAAGCCNAATTCTTTAATTCAGCTGATGAAGCCATTCAAGATATACCAGAT
GGATCAAAACTGTTGGTTGGAGGNTTTGGATTATGTGGAATNCCAGAAAACCTAATTCAA
GCTTTACTGAAAACAAAGGTNAAAGATTTGACAATTGTCAGTAATAATGCTGGTGTNGAT
GATTTTGGTCTTGGATTATTACTTNAGCAGAAACAGGTNNNNNNNNNNNNNNNNNNNNNN
NNNNNNNNNNNNNNNNNNNNNNNNNNNNNNNNNNNNNNNNNNNNNNNNNNNNNNNNNNNN
NNNNNNNAGGGTNNACTGGCTGAGAGAATAAGAGCTGGTGGAGCAGGTATCCCAGCATTC
TTTACACCTACTGGTTACGGAACTTTAATNCAGANAGGTGGNGNTCCAATNAAATANAAC
AGNGATAAATCTATAGANATTGCTAGTCANCCAAGGGAGGTNNNNNNNNNNNNNNNNNNN
NNGTATATAATGGAAGAGGCCATCACAGGAGATTTTGGTCTGNTNAAAGCATGGAAAGCA
GATAAGGCAGGNAATCTAACNTTNAGGAAAACAGCAAGAAATTTCAATCCTCCTATGTGT
AAGGCAGCTAAGATAACNATAGCNGAGGTGGAAGAGATTGTCCCATGTGGTGNTATANCN
CCAGAGGATGTCCATGTACCNCATGCNTTTGTACAAAGAGTTATCAAAGGNCCNAAATAT
GAGAAACGAATAGAGNNNNNNNNNNNNNNNAAAGAAAAAGGCAGCACCACNCATGCTACN
GATCCAGCATCACTTATGAGGGAAAGAATAATCAGGAGGGCAGCACTAGAATTCCATGAN
GGTATNTANGCAAANCTTNGNATNGNNATNCCNATGNTANCCANTANTTATNTNACNCNA
GGAATGACAGTACATTTACAGAGTGAAAATGGAATTNTGNNATNGGNTNCATTTNCANCA
CAAGGAGAGGTAGATCCAGACCTAATTAATGCTGGTAAAGAAACNGTAACAAGTATTCCT
GGTAGTTCTTTCTTTTCCAGTGATGAATCTTTTGCAATGATCAGAGGNNN
>gi_212828554_Contig24048|tro|tro10X|Allele_2
TGTACAACCATGGCCAGTGTNCTGCAAATTTTCAGAACAAACGTCAAACCGTGCAAATTG
AGGCTAACTGTGAACTGTNTACCATTAATAAGTGNATNCAGCAACTTCAGTACATCAGGC
AGAAGATATAAAGCCNAATTCTTTAATTCAGCTGATGAAGCCATTCAAGATATACCAGAT
GGATCAAAACTGTTGGTTGGAGGNTTTGGATTATGTGGAATNCCAGAAAACCTAATTCAA
GCTTTACTGAAAACAAAGGTNAAAGATTTGACAATTGTCAGTAATAATGCTGGTGTNGAT
GATTTTGGTCTTGGATTATTACTTNAGCAGAAACAGGTNNNNNNNNNNNNNNNNNNNNNN
NNNNNNNNNNNNNNNNNNNNNNNNNNNNNNNNNNNNNNNNNNNNNNNNNNNNNNNNNNNN
NNNNNNNAGGGTNNACTGGCTGAGAGAATAAGAGCTGGTGGAGCCGGTATCCCAGCATTC
TTTACACCTAGTGGTTATGGAACTTTAATNCAGANAGGTGGNGNTCCAATNAAATANAAC
AGNGATAAATCTATAGANATTGCTAGTCANCTAAGGGAGGTNNNNNNNNNNNNNNNNNNN
NNGTATATAATGGAAGAGGCCATCACAGGAGATTTTGGTCTGNTNAAAGCATGGAAAGCA
GATAAGGCAGGNAATCTAACNTTNAGGAAAACAGCAAGAAATTTCAATCCTCCTATGTGT
AAGGCAGCTAAGATAACNATAGCNGAGGTGGAGGAGATTGTCCCATGTGGTGNTATANCN
CCAGAGGATGTCCATGTACCNCATGCNTTTGTACAAAGAGTTATCAAAGGNCCNAAATAT
GAGAAACGAATAGAGNNNNNNNNNNNNNNNAAAGAAAAAGGCAGCACCACNCATGCTACN
GATCCAGCATCACTTATGAGGGAAAGAATAATCAGGAGGGCAGCACTAGAATTCCATGAN
GGTATNTANGCAAANCTTNGNATNGNNATNCCNATGNTANCCANTANTTATNTNACNCNA
GGAATGACAGTACATTTACAGAGTGAAAATGGAATTNTGNNATNGGNTNCATTTNCANCA
CAAGGAGAGGTAGATCCAGACCTAATTAATGCTGGTAAAGAAACNGTAACAAGTATTCCT
GGTAGTTCTTTCTTTTCCAGTGATGAATCTTTTGCAATGATCAGAGGNNN
>gi_212822835_Contig28164|tro|tro10X|Allele_1
NNNNNNNNNNNNNNNNNNNNNNNNNNNNNNNNNNNNNNNNNNNNNNNNNNNNNNNNNNNN
NNNNNNNNNNNNNNNNNNNNNNNNNNNNNNNNNNNNNNNNNNNNNNNNNNNNNNNNNNNN
NNNNNNNNNNNNNNNNNNNNNNNNNNNNNNNNNNNNNNNNNNNNNNNNNNNNNNNNNNNN
NNNNNNNNNNNNNNNNNNNNNNNNNNNNNNNNNNNNNNNNNNNNNNNNNNNNNNNNNNNN
NNNNNNNNNNNNNNNNNNNNNNNNNNNNNNNNNNNNNNNNNNGNAGAACGAGNNNNNAGT
TACCTGAACNNNNNNNNNNNNAGAGTTGCTANNNNNNNNNNNNNAGCNCAGNNNNNNNNN
NNNNNNNNNNNNNCNNNNNNACTTCCAAAAGTAGCAGTCCCTTCCACTATTCATTGTGAC
CATTTAATNNNNNNNNNNNNNNNNNNNNNNNNNNNNNNNNNNNNNNNNNNNNNNNNNNAT
AAAGAGGNATNNNNNNNNNNNNNNNNNNNNNNNNNNNNNNNNNNNNNNNNNNNNNNNNNN
NNNNNNNNNNNNNNNNNNNNNCAGNTANTTTTAGAGAATTATGGCTACCCTGGAGTNTTA
CTGATAGGTACTGACAGTCATACACCTAATGGAGGAGGTTTAGGAGGACTGTGTATTGGC
GTAGGTGGTGCTGATGCTGTAGATGTCATGGCTGGNCTNCCCTGGGAACTCAAATGTCCA
AAGGTNANAGGAGTAAAGCTAACAGGAAAATTGANTGGTTGGACNTCACCAAAAGACATC
ATNCTTAAAGTTGCTGGTATNCTTACAGTCAAAGGAGGAACTGGNGCTATTGTTGANTAC
TTTGGTCNAGGTGTGGATTCTATNNNNNNNNNAGGNANGGGTACCATCTGTAACATGGGT
GCTNAGATAGGAGCTACAACATCAGTGTTCCCATACAACCACAGAATGCAGGACNNNNNN
NNNNNNNNNNNNNNNNNNNNNNNNNNNNNNNNNNNNNNNNNNNNNNNNNNNNNNNNNNNN
NNNNNNNNNNNNNNNNNNNNNNNNNNNNNNNNNNNNNNNNNNNNNNNNNAGNNNNNNCCT
CATGTTAATGGACCNTTNNNTCCNNATTNNNNNNNNNNNNNNNNNNNNNNNGGTCAAATA
GCTNNNNNNNNNNNNNNNNNNNNGGACATCAGAGTNGGTNTGATTGGTAGNTGNACAAAC
AGCAGTTATGAAGACATGAGNNGGTCAGCTAGTATTGCCAGACAGGCAGTAAACAAGGGT
ATCAAATCTAAAGCAGCATTCACAGTAACNCCTGGNTCAGAACAAATTAGAGCTACCATN
GAANNNNNNNNNCAGGCCAAAGTTCTGAGAGAAATTGGTGGTGTTGTATTAGCCAATGCT
TGTGGTCCATGTATTGGCCAGTGGGACAGAAAAGATGTAAAGAAAGGAGAGAAGAATACN
ATTGTANCCTCATATANNCGTAACTTNACTGGTCGTAATGATGCNANCCCTGCNACTCAT
GCNTTTGTTGCCTCACCNGAACTTGTCACAGCTTTAGCTATCGCTGGAGATTTAGGATTN
AATCCTGAGACTGATTTNTTAACAGCTGCTGATGGTTNNAAATTCAAATTTGAAACACCT
TATGGAGATGAATTACCAGCCAATGGNTTTGATCCTGGAGAAGATACCTTCCAACCNCCA
CCATCAGATGGCTCAGCATTGAAAGTAAACGTTGATGAACAGAGTCAGAGGTTACAACTA
CTCACTCCNTTTAATAAATGGGATGGTAAAGANATAACAGATGCTNTAATTCTNNTNANN
NNNNNNNNNNNNNNNNNNNNNNNNNNNNNNNNNNNNNNNNNNNNNNNNNNNNNNNNNNNN
NNNNNNNNNNNNNNNNNNNNNNNNNNNNNNNNNNNNNNNNNNNNNNNNNNNNNNNNNNNN
NNNNNNNNNNNNNNNNNNNNNNNNNNNNNNNNNNNNNNNNNNNNNNNNNNNNNNNNNNNN
NNNNNNNNNNAGGCTCAGAACTTACCATGGGTTGTTGTTGGTGATGAGAACTATGGTGAG
GGTAGCAGTCGAGAACATGCAGCATTAGAACCAAGACATTTAGGTGGACGGGCTGTCATT
GTNAAAAGTTTTGCNAGAATTCATGNNNNNNNNNNNNNNNNNNNNNNNNNNNNNNNNNNN
NNNNNNNNNNNNNNNNNNNNNNNNNNNNNNNNNNNNNNNNNNNNNNNNNNNNNNNNNNNN
NNNNNNNNNNNNNNNNNNNNNNNNNNNNNNNNNNNNNNNNNNNNNNNNNNNNNNNNNNNN
NCTAAAGACACTATACNNCNGNNNNNNNNNNNNNNNNNNNNNNNNNNNNNNNNGTTNNAG
GCNNNNNNNNNNNTTAACAGAATGAAGGAAGTCAACAAATAAACAGTTGTTGTGATAGAT
CTNNNNNNNNNNNNNNNNNNNNNNNNNNNNNNNNNNNNNNNNNNNNNNNNNNNNNNNNNN
NNNNNNNNNNNNNNNNNNNNNNNNNNNNNNNNNNNNNNNNNNNNNNNNNNNNNNNNNNNN
NNNNNNNNNNNNNNNNNNNNNNNNNNNNNNNNNNNNNNNNNNNNNNNNNNNNNNNNNNNN
NNNNNNNNNNNNNNNNNNNNNNNNNNNNNNNNNNNNNNNNNNNNNNNNNNNNNNNNNNNN
NNNNNNNNNNNNNNNNNNNNNNNNNNNNNNNNNNNNNNNNNNNNNNNNNNNNNNNNNNNN
NNNNNNNNNNNNNNNNNNNNNNNNNNNNNNNNNNNNNNNNNNNNNNNNNNNNNNNNNNNN
NNNNNNNNNNNNNNNNNNNNNNN
>gi_212822835_Contig28164|tro|tro10X|Allele_2
NNNNNNNNNNNNNNNNNNNNNNNNNNNNNNNNNNNNNNNNNNNNNNNNNNNNNNNNNNNN
NNNNNNNNNNNNNNNNNNNNNNNNNNNNNNNNNNNNNNNNNNNNNNNNNNNNNNNNNNNN
NNNNNNNNNNNNNNNNNNNNNNNNNNNNNNNNNNNNNNNNNNNNNNNNNNNNNNNNNNNN
NNNNNNNNNNNNNNNNNNNNNNNNNNNNNNNNNNNNNNNNNNNNNNNNNNNNNNNNNNNN
NNNNNNNNNNNNNNNNNNNNNNNNNNNNNNNNNNNNNNNNNNGNAGAACGAGNNNNNAGT
TACTTGAACNNNNNNNNNNNNAGAGTTGCTANNNNNNNNNNNNNAGCNCAGNNNNNNNNN
NNNNNNNNNNNNNCNNNNNNACTTCCAAAAGTAGCAGTTCCTTCCACTATTCATTGTGAC
CATTTAATNNNNNNNNNNNNNNNNNNNNNNNNNNNNNNNNNNNNNNNNNNNNNNNNNNAT
AAAGAGGNATNNNNNNNNNNNNNNNNNNNNNNNNNNNNNNNNNNNNNNNNNNNNNNNNNN
NNNNNNNNNNNNNNNNNNNNNCAGNTANTTTTAGAGAATTATGGCTACCCTGGAGTNTTA
CTGATAGGTACTGACAGTCATACACCTAATGGAGGAGGTTTGGGAGGACTGTGTATTGGT
GTAGGTGGTGCTGATGCTGTAGATGTCATGGCTGGNCTNCCCTGGGAACTCAAGTGTCCA
AAGGTNANAGGAGTAAAGCTAACAGGAAAATTGANTGGTTGGACNTCACCAAAAGATATC
ATNCTTAAAGTTGCTGGTATNCTTACAGTCAAAGGAGGAACTGGNGCTATTGTTGANTAC
TTTGGTCNAGGTGTTGATTCTATNNNNNNNNNAGGNANGGGTACCATCTGTAACATGGGT
GCTNAGATAGGAGCTACAACATCAGTGTTTCCTTACAACCACAGAATGCAGGACNNNNNN
NNNNNNNNNNNNNNNNNNNNNNNNNNNNNNNNNNNNNNNNNNNNNNNNNNNNNNNNNNNN
NNNNNNNNNNNNNNNNNNNNNNNNNNNNNNNNNNNNNNNNNNNNNNNNNAGNNNNNNCCT
CATGTTAATGGACCNTTNNNTCCNNATTNNNNNNNNNNNNNNNNNNNNNNNGGTCAAATA
GCTNNNNNNNNNNNNNNNNNNNNGGACATCAGAGTNGGTNTGATTGGTAGNTGNACAAAC
AGCAGTTATGAAGATATGAGNNGGTCAGCTAGTATTGCCAGACAGGCAGTAAACAAGGGT
ATCAAATCTAAAGCAGCATTCACAGTAACNCCTGGNTCAGAACAAATTAGAGCTACCATN
GAANNNNNNNNNCAGGCCAAAGTTCTTAGAGAAATTGGTGGTGTTGTATTAGCCAATGCT
TGTGGTCCATGTATTGGCCAGTGGGACAGAAAAGATGTAAAGAAAGGAGAGAAGAATACN
ATTGTANCCTCATATANNCGTAACTTNACTGGTCGTAATGATGCNANCCCTGCNACTCAT
GCNTTTGTTGCCTCACCNGAACTTGTGACAGCTTTAGCTATCGCTGGAGATTTAGGATTN
AATCCTGAGACTGATTTNTTAACAGCTGCTGATGGTTNNAAATTCAAATTTGAAACACCT
TATGGAGATGAATTACCAGCCAATGGNTTTGATCCTGGAGAAGATACCTTCCAACCNCCA
CCATCAGATGGTTCAGCATTGAGAGTTAACGTTGATGAACATAGTCAGAGGTTACAACTA
CTCACTCCNTTTAATAAATGGGATGGTAAAGANATCACAGATGCTNTAATTCTNNTNANN
NNNNNNNNNNNNNNNNNNNNNNNNNNNNNNNNNNNNNNNNNNNNNNNNNNNNNNNNNNNN
NNNNNNNNNNNNNNNNNNNNNNNNNNNNNNNNNNNNNNNNNNNNNNNNNNNNNNNNNNNN
NNNNNNNNNNNNNNNNNNNNNNNNNNNNNNNNNNNNNNNNNNNNNNNNNNNNNNNNNNNN
NNNNNNNNNNAGGCTCAGAACTTACCATGGGTTGTTGTTGGTGATGAGAACTATGGTGAG
GGTAGCAGTCGAGAACATGCAGCATTAGAACCAAGACATTTAGGTGGTCGGGCTGTCATT
GTNAAAAGTTTTGCNAGAATTCATGNNNNNNNNNNNNNNNNNNNNNNNNNNNNNNNNNNN
NNNNNNNNNNNNNNNNNNNNNNNNNNNNNNNNNNNNNNNNNNNNNNNNNNNNNNNNNNNN
NNNNNNNNNNNNNNNNNNNNNNNNNNNNNNNNNNNNNNNNNNNNNNNNNNNNNNNNNNNN
NCTAAAGACACTATACNNCNGNNNNNNNNNNNNNNNNNNNNNNNNNNNNNNNNGTTNNAG
GCNNNNNNNNNNNTTAACAGAATGAAGGAAGTCAACAAATAAACAGTTTTTGTGATAGAT
CTNNNNNNNNNNNNNNNNNNNNNNNNNNNNNNNNNNNNNNNNNNNNNNNNNNNNNNNNNN
NNNNNNNNNNNNNNNNNNNNNNNNNNNNNNNNNNNNNNNNNNNNNNNNNNNNNNNNNNNN
NNNNNNNNNNNNNNNNNNNNNNNNNNNNNNNNNNNNNNNNNNNNNNNNNNNNNNNNNNNN
NNNNNNNNNNNNNNNNNNNNNNNNNNNNNNNNNNNNNNNNNNNNNNNNNNNNNNNNNNNN
NNNNNNNNNNNNNNNNNNNNNNNNNNNNNNNNNNNNNNNNNNNNNNNNNNNNNNNNNNNN
NNNNNNNNNNNNNNNNNNNNNNNNNNNNNNNNNNNNNNNNNNNNNNNNNNNNNNNNNNNN
NNNNNNNNNNNNNNNNNNNNNNN
>gi_212815835_gb_GE749068|tro|tro10X|Allele_1
NNNNNNNNNNNNNNNNNNNNNNNNNNNNNNNNNNNNNNNNNNNNNNNNNNNNNNNNNNNN
NNNNNNNNNNNNNNNNNNNNNNNNNNNNNNNNNNNNNNNNNNNNNNNNNNNNNNNNNNNN
NNNNNNNNNNNNNNNNNNNNNNNNNNNNNNNNNNNNNNNNNNNNNNNNNNNNNNNNNNNN
NNNNNNNNNNNNNNNNNNNNNNNNNNNNNNNNAGACNAAATTTGGTCCNNTGAAAGATGA
AGATAGAATTTTNACNAATTTATATGGACGCCATGACTGGAAACTCAAGGGTNCTATNTC
AANGGGNGACTGGTATAAGANCAANGAAATTCTNNTGAAAGGNCATGATTGGATTCTANN
AGANATGAAAGATTCTGGTTTAAGAGGAAGAGGAGGTGCTGGCTTCCCTACTGGAATGAA
NTGGGGNTTNATGAATAAACCCAGNGATGGTAGACCTAAATANCTTGTAGTNAATGCAGA
TGANGGNGAACCNGGTACNTGTAAAGANNGAGAAATNATGCGACATGACCCACATAAATT
GGTNGAAGGGTGCCTTGTNGCAGGANNNTCTATGGGNGCNGTGGCAGCCTACATTTACAT
TAGAGGAGAGNTTTATAATGAAGCTTCTAATCTCCAAGTTGCNATTAAAGAGGCNTATGC
TAATGGACTTATTGGTAAAAATGCNTGTGGGTCTGGNTATGATTTTGATGTGTTTGTTCA
CCGTGGAGCAGGAGCATATATATGTGGAGAAGAAACANNNNNNNNNNNNNNNNNNNNNNN
NNNNNNNNNNNNNNNNNNNNNNNNNNNNNNNNN
>gi_212815835_gb_GE749068|tro|tro10X|Allele_2
NNNNNNNNNNNNNNNNNNNNNNNNNNNNNNNNNNNNNNNNNNNNNNNNNNNNNNNNNNNN
NNNNNNNNNNNNNNNNNNNNNNNNNNNNNNNNNNNNNNNNNNNNNNNNNNNNNNNNNNNN
NNNNNNNNNNNNNNNNNNNNNNNNNNNNNNNNNNNNNNNNNNNNNNNNNNNNNNNNNNNN
NNNNNNNNNNNNNNNNNNNNNNNNNNNNNNNNAGACNAAATTTGGTCCNNTGAAAGATGA
AGATAGAATTTTNACNAATTTATATGGACGCCATGACTGGAAACTCAAGGGTNCTATNTC
AANGGGNGACTGGTATAAGANCAANGAAATTCTNNTGAAAGGNCATGATTGGATTCTANN
AGANATGAAAGATTCTGGTTTAAGAGGAAGAGGAGGTGCTGGCTTCCCTACTGGAATGAA
NTGGGGNTTNATGAATAAACCCAGNGATGGTAGACCTAAATANCTTGTAGTNAATGCAGA
TGANGGNGAACCNGGTACNTGTAAAGANNGAGAAATNATGCGACATGACCCACATAAATT
GGTNGAAGGGTGCCTTGTNGCAGGANNNTCTATGGGNGCNGTGGCAGCCTACATTTACAT
TAGAGGAGAGNTTTATAATGAAGCTTCTAATCTCCAAGTTGCNATTAAAGAGGCNTATGC
TAATGGACTTATTGGTAAAAATGCNTGTGGGTCTGGNTATGATTTTGATGTGTTTGTTCA
CCGTGGAGCAGGAGCATATATATGTGGAGAAGAAACANNNNNNNNNNNNNNNNNNNNNNN
NNNNNNNNNNNNNNNNNNNNNNNNNNNNNNNNN
>gi_149383477_gb_ES738546|tro|tro10X|Allele_1
NNNNNNNNNNNNNNNNNNNNNNNNNNNNAGACTGGAGTTGGAACTTCTGTTCTATGTTAG
GTTANGACAATGCNGATTTCATAGAACTGATGAGNATGTATNNTNCAATTCANAGNGANC
ATGAANGAGGAAATGTNAGTGCTCATANCANACATTTNGTNGGAAGTGCTTTATCAGANC
CNTATCTTAGTTTTGCAGCTGGTATGAATGGCTTAGCTGGACCTCTCCATGGATTGGCAA
ATNAGGNANTANNNNNATNNNNNNNNNNNNNNNNNNNNNNNNNNNNNNNNGATTTTTCAG
NNNNNNNNNNNNGAGACTGGGTTTGGAATACCCTAAAATCTGGACAGGTTATTCCAGGAT
ATGGTCATGCTGTATTGAGGAAGACAGATCCAAGATATACATGTCAGAGAGAGTTTGCTT
TGAGAAAACTCCCTAATGATCCANTGTTTAAATTGGTATCAGCTCTCTANAANGTCACAC
CAGATGTTTTGATNGAACAGGGTAAAGCCAAGAATCCNTGGCCTAATGTAGATGCNNNNN
NNNNNNNNNNNTTNCAGTACTATGGTATGACAGAGATGAACTACTACACAGTCATGTTTG
GAGTGTCCCGTGCNCTNGGATGCATGTCTTCACTGATTTGGGATCGNGCTATGGGACTAC
CTATNGAAAGACCAAATCNTTTGACACACCATCATA
>gi_149383477_gb_ES738546|tro|tro10X|Allele_2
NNNNNNNNNNNNNNNNNNNNNNNNNNNNAGATTGGAGTTGGAACTTCTGTTCTATGTTAG
GTTANGACAATGCNGATTTCATAGAACTGATGAGNATGTATNNTNCAATTCANAGNGANC
ATGAANGAGGAAATGTNAGTGCTCATANCANACATTTNGTNGGAAGTGCTTTATCAGANC
CNTATCTTAGTTTTGCAGCTGGTATGAATGGCTTAGCTGGACCTCTCCATGGATTGGCAA
ATNAGGNANTANNNNNATNNNNNNNNNNNNNNNNNNNNNNNNNNNNNNNNGATTTTTCAG
NNNNNNNNNNNNGAGACTGGGTTTGGAATACCCTAAAATCTGGACAGGTTATTCCAGGAT
ATGGTCATGCTGTGTTGCGGAAGACAGATCCACGATATACATGTCAGAGAGAGTTTGCTT
TGAGAAAACTCCCTAATGATCCANTGTTTAAATTGGTATCAGCTCTCTANAANGTCACAC
CAGATGTTTTGATNGAACAGGGTAAAGCCAAGAATCCNTGGCCTAATGTAGATGCNNNNN
NNNNNNNNNNNTTNCAGTACTATGGTATGACAGAGATGAACTACTACACAGTCATGTTTG
GAGTTTCCCGTGCNCTNGGATGCATGTCTTCACTTATTTGGGATCGNGCTATGGGACTAC
CTATNGAAAGACCAAATCNTTTGACACACCATCATA
>gi_149381132_gb_Contig4061|tro|tro10X|Allele_1
NNNNNNNNNNNNNNNNNNNNNNNNNNNNNNNNNNNNNNNNNNNNNNNNNNNNNNNNNNNN
NNNNNNNNNNNNNNNNNNNNNNNNNNNNNNNNNNNNNNNNNNCCTCTAAGTATCATAATT
NTNCTGTCATACAAGTCCTGAATCTTTCAATTTAGTGACTAAATCCTCCACNCTCTCTNC
TTTCTGTCCTGCCTCTCTGACTGGTGGGTCCTCTACACTGACAATCTCCAGTCTTGACGC
CACATCTACTCCTAAATCTGNTNGTGTTTTTGATGCCATAGGTTTCNTCCTTTGCTTNCN
NNNNNNNNNNNNNNNNNNNNNNNNNNNGTNNNNNNAANNNTAAATCTNNNNNNNNNNNNN
NNNNCAATTTGACTTNNNNNNNNNNNNNNNNNNNNNCTATTNNNNNNNNNANNNNNNNNN
NNNNNNNNNNNNNNNNNNNNNNNNNNNNNNNNNNNNCCTNNNNNNNNNNNNNNNNNNNNN
NNNNNNNNNNNCNNNNNNNNNNNNNNNNNNNNNNNNNNNCCTNNNNNNNNNNNATTACTA
TGTCAACTTTTTCATCCTGTGCAATTTTNGCTAAGAATTTGGAAACGTGAATTGGTTGTA
AAGTTTCATAATCTTTAGGATCTATGTTNACATGTATGGCTCTGTCAGCTCCCATGGCTA
NTGCNGTTCTNNNNNNNNCCTGANNNNNNNNNNNNNNNNNNNNNNNNNNNNNNNNNNNNN
NNNNNNNNNNNNNNNNNNNNNNNNNNNNNN
>gi_149381132_gb_Contig4061|tro|tro10X|Allele_2
NNNNNNNNNNNNNNNNNNNNNNNNNNNNNNNNNNNNNNNNNNNNNNNNNNNNNNNNNNNN
NNNNNNNNNNNNNNNNNNNNNNNNNNNNNNNNNNNNNNNNNNCCTCTAAGTATCATAATT
NTNCTGTCATACAAGTCCTGAATCTTTCAATTTTGTGACTAAATCTTCCACNCTCTCTNC
TTTCTGTCCTGCCTCTCTGACTGGTGGGTCCTCTACACTGACGATCTCCATTCTTGATGC
CACATCTACTCCTAAATCTGNTNGTGTTTTTGATGCCATAGGTTTCNTTTTTTGCTTNCN
NNNNNNNNNNNNNNNNNNNNNNNNNNNGTNNNNNNAANNNTAAGTCTNNNNNNNNNNNNN
NNNNTAATTTGACTTNNNNNNNNNNNNNNNNNNNNNCTATTNNNNNNNNNANNNNNNNNN
NNNNNNNNNNNNNNNNNNNNNNNNNNNNNNNNNNNNCCTNNNNNNNNNNNNNNNNNNNNN
NNNNNNNNNNNCNNNNNNNNNNNNNNNNNNNNNNNNNNNCCTNNNNNNNNNNNATTACTA
TGTCAACTTTTTCATCCTGTGCAATTTTNGCTAAGAATTTGGAAACGTGAATTGGTTGTA
AAGTTTCATAATCTTTAGGATCTATGTTNACATGTATGGCTCTGTCAGCTCCCATGGCTA
NTGCNGTTCTNNNNNNNNCCTGANNNNNNNNNNNNNNNNNNNNNNNNNNNNNNNNNNNNN
NNNNNNNNNNNNNNNNNNNNNNNNNNNNNN
>gi_145902300_gb_ES407882|tro|tro10X|Allele_1
NNNNNNNNNNNNNNNNNNNNNNNNNNNNNNNNNNNNNNNNNNNNNNNNNNNNNNNNNNNN
NNNNNNNNNNNNNNNNNNNNNNNNNNNNNNNNNNNNNNNNNNNNNNNNNNNNNNNNNNNN
NNNNNNNNNNNNNNNNNNNNNNNNNNNNNNNNNNNNNNNNNNNNNNNNNNNNAGGNNNNN
NNNNNNNNNNNNNNNNNNNNNNNNNNNNNNNNNNNNNNNNNNNNNNNNNNNNNNNNNNNN
NNNNNNNNNNNNNNNNNNNNNNNNNNNNNNNNNNNNNNNNNNNNNNNNNAGGNCAGAGAT
CAGACCAATGCTGATGCCACTGCCATCTATGTCCCTCCACCATTTGCTGCCGCAGCTATC
ATTGAAGCAATTGAAGCAGAAGTGCCACTAATTGTTTGTATAACTGAGGGNATCCCACAA
CAAGACAAGNTTAAAGTNAAACATAAANTCATNCGTCAATNAAAATNNNGATTAGTAGGT
NCNANNTNTCCNGGTATTATNAAGNNNNNNNNNNNNNNNNNNNNNNNNNNNNNNNNNNNN
NNNNNNNNNNNNNNNNNNNNAGGCATTGTTTCAAGGTCTGGTACCTTAACATATGAAGCT
GTACACCAGACAACAATGGCTGGACTAGGACAGTCACTCTGTGTTGGTATTGGCGGAGAT
CCATTTAATGGAACNAACTTTATTGATTGNTTAGAAGTTTTCNTATCAGATCCACAAACA
GAAGGNANAGTANNNNNNNNNNNNNNNNNNNNNNNNNNNNNNNNNNNNNNNNNNNNNNNN
NNNNNNNNNNNNNNNNNNGNACNAATGCCAAACCNGTTATATCCTTCATTGCTGGAGTAA
CAGCACCTCCAGGACGTAGATGGGACATGCNGGAGCTATCATTGCTGGNGGTAANGNGGA
GCCGAGGANAAGATCGAGTCATNAGANNAGCTGGNGTNGATGNANNATGTCTCCNNCTCA
NCTAGGAACAACTANNGGCTANNNNNNNNNN
>gi_145902300_gb_ES407882|tro|tro10X|Allele_2
NNNNNNNNNNNNNNNNNNNNNNNNNNNNNNNNNNNNNNNNNNNNNNNNNNNNNNNNNNNN
NNNNNNNNNNNNNNNNNNNNNNNNNNNNNNNNNNNNNNNNNNNNNNNNNNNNNNNNNNNN
NNNNNNNNNNNNNNNNNNNNNNNNNNNNNNNNNNNNNNNNNNNNNNNNNNNNAGGNNNNN
NNNNNNNNNNNNNNNNNNNNNNNNNNNNNNNNNNNNNNNNNNNNNNNNNNNNNNNNNNNN
NNNNNNNNNNNNNNNNNNNNNNNNNNNNNNNNNNNNNNNNNNNNNNNNNAGGNCAGAGAT
CAGACTAATGCTGATGCCACTGCCATCTATGTCCCTCCACCATTTGCTGCCGCAGCTATC
ATTGAAGCAATTGAAGCAGAAGTGCCACTTATTGTTTGTATAACTGAGGGNATCCCACAG
CAGGACATGNTTAAAGTNAAACATAAANTCATNCGTCAATNAAAATNNNGATTAGTAGGT
NCNANNTNTCCNGGTATTATNAAGNNNNNNNNNNNNNNNNNNNNNNNNNNNNNNNNNNNN
NNNNNNNNNNNNNNNNNNNNAGGCATTGTTTCAAGGTCTGGTACCTTAACATATGAAGCT
GTACACCAGACAACAATGGCTGGACTAGGACAGTCACTCTGTGTTGGTATTGGTGGAGAT
CCATTTAATGGAACNAATTTTATTGATTGNTTAGAAGTTTTCNTATCAGATCCACAAACA
GAAGGNANAGTANNNNNNNNNNNNNNNNNNNNNNNNNNNNNNNNNNNNNNNNNNNNNNNN
NNNNNNNNNNNNNNNNNNGNACNAATGCCAAACCNGTTATATCCTTTATTGCTGGAGTAA
CAGCACCTCCAGGGCGTAGATGGGACATGCNGGAGCTATCATTGCTGGNGGTAANGNGGA
GCCGAGGANAAGATCGAGTCATNAGANNAGCTGGNGTNGATGNANNATGTCTCCNNCTCA
NCTAGGAACAACTANNGGCTANNNNNNNNNN
>gi_145900590_gb_Contig24977|tro|tro10X|Allele_1
NNNNNNNNNNNNNNNNNNNNNNNNNNNNNNNNNNNNNNNNNNNNNNNNNNNNNNNNNNNN
NNNNNNNNNNNNNNNNNNNNNNNNNNNNNNNNNNNNNNNNNNNNNNNNNNNNNNNNNNNN
NNNNNNNNNNNNNNNNNNNNNNNNNNNNNNNNNNNNNNNNNNNNNNNNNNNNNNNNNNNN
NNNNNNNNNNNNNNNNNNNNNNNNNNNNNNNNNNNNNNNNNNNNNNNNNNNNNNNNNNNN
NNNNNNNNNNNNNNNNNNNNNNNNNNNNNNNNNNNNNNNNNNNNNNNNNNNNNNNNNNNC
ANAATACCATCTCATACTGTCACTCAAGCATGCATTTCATCAAACCAAGCTATTACTANA
GGNATTGGGATGATTGCATCTGGTCAAATGGACACTGTGGTTGCTGGCGGTGTTGAATTT
ATGTCTGATGTACCTATAAGATTTAGTAGAAAGATGAGAAAGCATATGTTGTCTTTTCCT
AAGGCAAAAACATTACCAGCAAAACTAGGTCTTTTCTCTCAGATGATTAAACCTTCCATA
TGGGCACCTGAGNTANCTGCTGTNGCTGAGTTTTCTACAGGTGAATCAATGGGTCATTCA
GCAGACAGACTCTGTGCTACATTTGGTGTCACTAGAAAGGAACAGGNNNNNNNNNNNNNN
NNNNNNNNNNNNNNNNNNNNNNNNNNNNNNNNNNNNNNNNNNNNNNNNNNNNNNNNNNNN
NNNNNNNNNNNNNNNNNNNNNNAACCAGTGGTCAAAGANAATGGCATCCGACCATCATCA
TATGAAAAAATGGCAAAGCTGAAACCAGCATTCATAAAACCTCATGGAACAATCACTGCT
GCTAATTNNTCATTTNNGNNNNATGGTGCATCAGCTTGTCTGATCATGTCAGAAGAGAAG
GCTTTNGCTATGGGATTAAAACCTAAAGCTTACCTCAGAGATTNTGTATATGTCTCACAA
GACCNAAAGGACCAGCTATTGTTAGGNNNNNNNNNNNNNNNNNNNANNNNNNNNNAAAGA
GCTGGATTGACCATGAACGACATTGATGTATTTGAATACCANNNNNNNNNNNNNNNNNNN
NNNNNNNNNNNNNNNNNNNNNNNNNNNNNNNNNNNNNNNNNNNNNNNNNNNNNNNNNNNN
NNNNNNNAGGTTGGTATTCCTCAAATGGAGAAATTTAACAACTGGGGAGGATCTTTATCA
ATAGGACATCCATTTGGTGCTACTGGTGTGAGACTGGTGACAACAGCTGCCCACAGATTA
CAACAAGAAGATGGACAGTTTGCATTAGTGGCAGCTTGTGCTGCTGGGGGNATTGNCCAT
GGAATGCTTGTAGAAAGATATCCATCATAATGTAGGATTNAGACNNNNNNNNNNNNNNNN
NNNNNNNNNNNNNNNNNNNNNNNNNNNNNNNNNNNGTANNNNNNNNNNNNNNNNNNNNNN
NNNNNNNNNNNNNNNNNNNNNNNNNNNNNNNNNNNNNNNNNNNNNNNNNNNNNNNNNNNN
NNNNNNNNN
>gi_145900590_gb_Contig24977|tro|tro10X|Allele_2
NNNNNNNNNNNNNNNNNNNNNNNNNNNNNNNNNNNNNNNNNNNNNNNNNNNNNNNNNNNN
NNNNNNNNNNNNNNNNNNNNNNNNNNNNNNNNNNNNNNNNNNNNNNNNNNNNNNNNNNNN
NNNNNNNNNNNNNNNNNNNNNNNNNNNNNNNNNNNNNNNNNNNNNNNNNNNNNNNNNNNN
NNNNNNNNNNNNNNNNNNNNNNNNNNNNNNNNNNNNNNNNNNNNNNNNNNNNNNNNNNNN
NNNNNNNNNNNNNNNNNNNNNNNNNNNNNNNNNNNNNNNNNNNNNNNNNNNNNNNNNNNC
ANAATACCATCTCATACTGTCACTCAAGCATGCATTTCATCAAACCAAGCTATTACTANA
GGNATTGGGATGATTGCATCTGGTCAAATGGACACTGTGGTTGCTGGCGGTGTTGAATTT
ATGTCTGATGTACCTATAAGATTTAGTAGAAAGATGAGAAAGCATATGTTGTCTTTTCCT
AAGGCAAAATCATTACCAGCAAAACTAGGTCTTTTCTCTCAGATGATTAAACCTTCCATA
TGGGCACCTGAGNTANCTGCTGTNGCTGAGTTTTCTACAGGTGAATCAATGGGTCATTCA
GCAGACAGACTCTGTGCTACATTTGGTGTCACTAGAAAGGAACAGGNNNNNNNNNNNNNN
NNNNNNNNNNNNNNNNNNNNNNNNNNNNNNNNNNNNNNNNNNNNNNNNNNNNNNNNNNNN
NNNNNNNNNNNNNNNNNNNNNNAACCAGTGGTCAAAGANAATGGCATCCGACCATCATCA
TATGAAAAAATGGCAAAGCTGAAACCAGCATTCATAAAACCTCATGGAACAATCACTGCT
GCTAATTNNTCATTTNNGNNNNATGGTGCATCAGCTTGTCTGATCATGTCAGAAGAGAAG
GCTTTNGCTATGGGATTGAAACCTAAAGCTTACCTCAGAGATTNTGTATATGTCTCACAA
GACCNAAAGGACCAGCTATTGTTAGGNNNNNNNNNNNNNNNNNNNANNNNNNNNNAAAGA
GCTGGATTGACCATGAAGGACATTGATGTATTTGAATACCANNNNNNNNNNNNNNNNNNN
NNNNNNNNNNNNNNNNNNNNNNNNNNNNNNNNNNNNNNNNNNNNNNNNNNNNNNNNNNNN
NNNNNNNAGGTTGGTATTCCTGACATGGAGAAATTTAACAACTGGGGAGGATCTTTATCA
ATAGGACATCCATTTGGTGCTACTGGTGTTAGACTGGTGACAACAGCTGCCCACAGATTA
CAACAAGAAGATGGACAGTTTGCATTAGTGGCAGCTTGTGCTGCTGGGGGNATTGNCCAT
GGAATGCTTGTAGAAAGATATCCATCATAATGTAGGATTNAGACNNNNNNNNNNNNNNNN
NNNNNNNNNNNNNNNNNNNNNNNNNNNNNNNNNNNGTANNNNNNNNNNNNNNNNNNNNNN
NNNNNNNNNNNNNNNNNNNNNNNNNNNNNNNNNNNNNNNNNNNNNNNNNNNNNNNNNNNN
NNNNNNNNN
>gi_145899396_gb_ES404978|tro|tro10X|Allele_1
NNNNNNNNNNNNNNNTATAAAGATNCCTTTCTAAAGAAATTTGGACTNAAACTAGGATTC
ATGTCAGCTTTTGTNAAAGCNTCAGCTTATGCTCTGACTGATCAACCCGTTGTTAATGCT
GTGATAGACAATAAAGAAATTTCATATAGAGACTACATTGACATTTCTGTAGCAGTATCA
ACGCCANAGGNNNNNNNNNNNNNNNNNATACGAAGTGTAGAAAANATGNATTATGCAGAT
ATAGAAAAANNNNNNNNNNNNNNNNNNNNNNAGGNAAGGACAGGAAGTTTAGCAATAGAA
GATATGGAAGGNGGAACATTTACAATNAGTAATGGCGGTGTATTTGGTTCTNTGTTTGGA
ACACCTATAATTAATCCACCACAATCAGCTATTTTAGGAATGCATGCTATAAATGATAAN
CCTGTNGCAATTAATGGAAAGGTNNNNNNNNNNNNNNNNNNNNNNNNNNNNNNNNNNNNN
NNNNNNNNNNNNNNNNNNNNNNNNNNNNNNNNNNNNNNNNNNNNNNNNNNNNNNNNNNNN
NNNNNNNNNNNNNNNNNNNNNNNNNNNNNNNNNNNNNNNNNNNNNNNNNNNNNNNNNNNN
NNNNNNNNNNNNNNNNNNNNNNNNNNNNNNNNNNNNNNNNNNNNNNNNNNNNNNNNNNNN
NNNNNNNNNNNNNNNNNNNNNNNNNNNNNNNNNNNNNNNNNNNNNNNNNNNNNNNNNNNN
NNNNNNNNNNNNNNNNNNNNNNNNNNNNNNNNNNNNNNNNNNNNNNNNNNNNNNNNNNNN
NNNNNNNNNNNNNNNNNNNNNNNNNNNNNNNNNNNNNNNNNNNNNNNNNNNNNNNNNNNN
NNNNNNNNNNNNNNNNNNNNNNNNNNNNNNNNNNNNNNNNNNNNNNNNNNNNNNNNNNNN
NNNNNNNNNNNNNNNNNNNNNNNNNNNNN
>gi_145899396_gb_ES404978|tro|tro10X|Allele_2
NNNNNNNNNNNNNNNTATAAAGATNCCTTTCTAAAGAAATTTGGACTNAAACTAGGATTC
ATGTCAGCTTTTGTNAAAGCNTCAGCTTATGCTCTGACTGATCAACCCGTTGTTAATGCT
GTGATAGACAATAAAGAAATTTCATATAGAGACTACATTGACATTTCTGTAGCAGTATCA
ACGCCANAGGNNNNNNNNNNNNNNNNNATACGAAGTGTAGAAAANATGNATTATGCAGAT
ATAGAAAAANNNNNNNNNNNNNNNNNNNNNNAGGNAAGGACAGGAAGTTTAGCAATAGAA
GATATGGAAGGNGGAACATTTACAATNAGTAATGGCGGTGTATTTGGTTCTNTGTTTGGA
ACACCTATAATTAATCCACCACAATCAGCTATTTTAGGAATGCATGCTATAAATGATAAN
CCTGTNGCAATTAATGGAAAGGTNNNNNNNNNNNNNNNNNNNNNNNNNNNNNNNNNNNNN
NNNNNNNNNNNNNNNNNNNNNNNNNNNNNNNNNNNNNNNNNNNNNNNNNNNNNNNNNNNN
NNNNNNNNNNNNNNNNNNNNNNNNNNNNNNNNNNNNNNNNNNNNNNNNNNNNNNNNNNNN
NNNNNNNNNNNNNNNNNNNNNNNNNNNNNNNNNNNNNNNNNNNNNNNNNNNNNNNNNNNN
NNNNNNNNNNNNNNNNNNNNNNNNNNNNNNNNNNNNNNNNNNNNNNNNNNNNNNNNNNNN
NNNNNNNNNNNNNNNNNNNNNNNNNNNNNNNNNNNNNNNNNNNNNNNNNNNNNNNNNNNN
NNNNNNNNNNNNNNNNNNNNNNNNNNNNNNNNNNNNNNNNNNNNNNNNNNNNNNNNNNNN
NNNNNNNNNNNNNNNNNNNNNNNNNNNNNNNNNNNNNNNNNNNNNNNNNNNNNNNNNNNN
NNNNNNNNNNNNNNNNNNNNNNNNNNNNN
>gi_145896746_gb_ES402328|tro|tro10X|Allele_1
NNNNNNNNNNNNNNNNNNNTANTATNATTATGTAAAGCAAATTTCGACAGAAGAAAATNA
ATNTAANATGGCACGACTTTTCAGAAATTTTCGCTTTGTATTACAAGTTGTGAACAGTAC
ANCTCAGTCAACTAAGAGATATTTNCAGGCNAATGTGACTGACAATGCTGCGAAAGTTGG
AGTTGCAGNNANACANCCNGATACTTTTGAGACCAGGAAGGACATGCCNCCAGAAGATAT
GAGACCACTGTATATGGATACCCAGTCAACCACGCCATNNGNNNNNNNNNNNNNNNNNNN
NNNNNNNNNNNNNNNNNNNNNNNNNNNNNNNNNNNNNNNNNNNNNNNNNNNNNNNNNNNN
NNNNNNNNNNNNNNNNNNNNNNNNNNNNNNNNNNNNNNNNNTAGCTGANCTTNNNNNNNN
NNNNNNNNNNNNNNNNNNNNNNNNNNNNNNNNNNNNNNNNNNNNNNNNNNNNNNNNNNNN
NNNNNNNNNNNNNNNNNNNNNNNNNNNNNNNNNNNNNNNNNNNNNNNNNNNNNNNNNNNN
NNNNNNNNNNNNNNNNNNNNNNNNNNNNNNNNNNNNNNNNNNNNNNNNNNNNNNNNNNNN
NNNNNNNNNNNNNNNNNNNNNNNNNNNNNNNNNNNNNNNNNNNNNNNNNNNNNNAGNNNN
NNNNNTATTAGTCTCTATAATNNNNGTTAACAATGAAATNGGNNTCANNCAACCAGTCAA
TGANNTNGGTAANNNNNNNNNNNNNNNNNNNNNNNNNNNNNNNNNNNNNNNNNNNNNNNN
NNNNNNNNNNNNNNNNNNNNNNNNNNNNNNNNNNNNNNNNNNNNNNNNNNNNNNNNNNNN
NNNNNNNNNNNNNNNNNNNNAGGNNNNGGAGCNNNNNNNNNNNNNNNNCGNCCAGAGTTA
GAGTTGAGGCTCTACAGAGTGGTGGAGGACANGAGAGNGGTATGAGGAGTGGTACTNTCC
CCNCCCCTCTCTGTGTAGNAATGGGGTCAGCCTGTNNNNNNNNNNNNNNNNNNNNNNNNN
NNNNNNNNNNNNNNNNNNNNNNNNNNNNNNNNNNNNNNNNNNNNNNNNNNNNNNNNNNNN
NNNNNNNNNNNNNNNNNNNNNNNNNNN
>gi_145896746_gb_ES402328|tro|tro10X|Allele_2
NNNNNNNNNNNNNNNNNNNTANTATNATTATGTAAAGCAAATTTCGACAGAAGAAAATNA
ATNTAANATGGCACGACTTTTCAGAAATTTTCGCTTTGTATTACAAGTTGTGAACAGTAC
ANCTCAGTCAACTAAGAGATATTTNCAGGCNAATGTGACTGACAATGCTGCGAAAGTTGG
AGTTGCAGNNANGCANCCNGATACTTTTGAGACCAGGAAGGACATGCCNCCAGAAGATAT
GAGACCACTGTATATGGATACCCAGTCAACCACGCCATNNGNNNNNNNNNNNNNNNNNNN
NNNNNNNNNNNNNNNNNNNNNNNNNNNNNNNNNNNNNNNNNNNNNNNNNNNNNNNNNNNN
NNNNNNNNNNNNNNNNNNNNNNNNNNNNNNNNNNNNNNNNNTAGCTGANCTTNNNNNNNN
NNNNNNNNNNNNNNNNNNNNNNNNNNNNNNNNNNNNNNNNNNNNNNNNNNNNNNNNNNNN
NNNNNNNNNNNNNNNNNNNNNNNNNNNNNNNNNNNNNNNNNNNNNNNNNNNNNNNNNNNN
NNNNNNNNNNNNNNNNNNNNNNNNNNNNNNNNNNNNNNNNNNNNNNNNNNNNNNNNNNNN
NNNNNNNNNNNNNNNNNNNNNNNNNNNNNNNNNNNNNNNNNNNNNNNNNNNNNNAGNNNN
NNNNNTATTAGTCTCTATAATNNNNGTTAACAATGAAATNGGNNTCANNCAACCAGTCAA
TGANNTNGGTAANNNNNNNNNNNNNNNNNNNNNNNNNNNNNNNNNNNNNNNNNNNNNNNN
NNNNNNNNNNNNNNNNNNNNNNNNNNNNNNNNNNNNNNNNNNNNNNNNNNNNNNNNNNNN
NNNNNNNNNNNNNNNNNNNNAGGNNNNGGAGCNNNNNNNNNNNNNNNNCGNCCAGAGTTA
GAGTTGAGGCTCTACAGAGTGGTGGAGGACANGAGAGNGGTATGAGGAGTGGTACTNTCC
CCNCCCCTCTCTGTGTAGNAATGGGGTCAGCCTGTNNNNNNNNNNNNNNNNNNNNNNNNN
NNNNNNNNNNNNNNNNNNNNNNNNNNNNNNNNNNNNNNNNNNNNNNNNNNNNNNNNNNNN
NNNNNNNNNNNNNNNNNNNNNNNNNNN
>gi_145896736_gb_ES402318|tro|tro10X|Allele_1
NNNNNNNNNNNNNNNNNNNNNNNNNNNNNNNNNNNNNNNNNNNNNNNNNNNNNNNNNNNN
NNNNNNNNACANNNNNNNNNNNNNNNNNNNNNNNNNNNNNNNNNNNNNNNNNNNNNNNNN
NNNNNNNNNNNNNNNNNNNNNNNNNNNNNNNNNNNNNNNNNNNNNNNNNNNNNNNNNNNN
NNNNNNNNNNNNNNNNNNNNNNNNNNNNNNNNNNNNNNNNNNNNNNNNNNNNNNNNNNNN
NNNNNNNNNNNNNNNNNNNNNNNNNNNNNNNNNNNNNNNCNNNNNNTAGGGTGTATACCA
TCAAAAGCATTACTCAACAACTCACATTTATATNATATGGCTGCTGGTAAAGATATCAAA
AATAGAGGCANNNNNNNNNNNNNNNNNNNNNNNNNNNNNNNNNNNNNNNNNNNNNNNNNN
NNNNNNNNNNNNNNNNNNNNNNNNNNNNNNNNNNNNNNNNNNNNNNNNNNNNNNNNNNNN
NNNNNNNNNNNNNNNNNNNNNNNNNNNNNNNNNNNNNNNNNNNNNNNNNNNNNNNNNNNN
NNNNNNNNNNNNNNNNNGATAAGCACNAAAAATATAATGATTGCAACTGGATCTGAAGTT
ACNCCATTCCCTGGANNNNAGNTAGATGAAGAAAAAGTTGTNTCATCAACAGGTGCTCTG
TCNTTGAAAAAGGTACCAGAAAAAATGATAGTAATAGGAGCTGGTGTCATTGGNGTAGAA
CNGGNNNNNNNNNNNNNNNNNNNNNNNNNNNNNNNNNNNTGNNNNNNNNNNNTNGGTCAT
GTNGGNGGCATGGGCATTGATATNNNNNNNNNNNNNNNNTTCCNNNNNNNNNTANNNNNN
NNNNNNNNNNNATTTNNNNNNNNNNNNNNNNNNNNNNNNNNNNNNNNNNNNNNNNNNNNN
NNNNNNNNNNNNNNNNNNNNNNNNNNNNNNNNNNNNNNNNNNNNNNNNNNNNNNNNNNNN
NNNNNNNNNNNNNNNNNNNNNNNNNNNNNNNNNNNNNNNNNNNNNNNNNNNNNNNNNNNN
NNNNNNNNNNNNNNNNN
>gi_145896736_gb_ES402318|tro|tro10X|Allele_2
NNNNNNNNNNNNNNNNNNNNNNNNNNNNNNNNNNNNNNNNNNNNNNNNNNNNNNNNNNNN
NNNNNNNNACANNNNNNNNNNNNNNNNNNNNNNNNNNNNNNNNNNNNNNNNNNNNNNNNN
NNNNNNNNNNNNNNNNNNNNNNNNNNNNNNNNNNNNNNNNNNNNNNNNNNNNNNNNNNNN
NNNNNNNNNNNNNNNNNNNNNNNNNNNNNNNNNNNNNNNNNNNNNNNNNNNNNNNNNNNN
NNNNNNNNNNNNNNNNNNNNNNNNNNNNNNNNNNNNNNNCNNNNNNTTGGGTGTATACCA
TCAAAAGCCTTACTCAACAACTCACATTTATATNATATGGCTGCTGGTAAAGATCTGAAA
ACTAGAGGCANNNNNNNNNNNNNNNNNNNNNNNNNNNNNNNNNNNNNNNNNNNNNNNNNN
NNNNNNNNNNNNNNNNNNNNNNNNNNNNNNNNNNNNNNNNNNNNNNNNNNNNNNNNNNNN
NNNNNNNNNNNNNNNNNNNNNNNNNNNNNNNNNNNNNNNNNNNNNNNNNNNNNNNNNNNN
NNNNNNNNNNNNNNNNNGATAAGCACNAAAAATATAATGATTGCAACTGGGTCTGAAGTT
ACNCCATTCCCTGGANNNNAGNTAGATGAAGAAAAAGTTGTNTCATCAACAGGTGCTCTT
TCNTTGAAAAAGGTACCAGAAAAAATGATAGTTATAGGAGCTGGTGTCGTTGGNGTGGAA
CNGGNNNNNNNNNNNNNNNNNNNNNNNNNNNNNNNNNNNTGNNNNNNNNNNNTNGGTCAT
GTNGGNGGTATGGGCATTGATATNNNNNNNNNNNNNNNNTTCCNNNNNNNNNTANNNNNN
NNNNNNNNNNNATTTNNNNNNNNNNNNNNNNNNNNNNNNNNNNNNNNNNNNNNNNNNNNN
NNNNNNNNNNNNNNNNNNNNNNNNNNNNNNNNNNNNNNNNNNNNNNNNNNNNNNNNNNNN
NNNNNNNNNNNNNNNNNNNNNNNNNNNNNNNNNNNNNNNNNNNNNNNNNNNNNNNNNNNN
NNNNNNNNNNNNNNNNN
>gi_238650074_gb_Contig36058|tro|tro10X|Allele_1
NNNNNNNNNNNNNNNNNNNNNNNNNNNNNNNNNNNNNNNNNNNNNNNNNNNNNNNNNNNN
AGTTTCNCAGTCCANAATTCATGAAAAATCNGATTGTTTNGTNTGTGTCATTGCTTCACA
CGGNGAAGAAATGCANATTGAAACTAAAAANAATGTCANTATCAAAGAACATGTNATNGT
TGGCNCTGATGNANAATGTGTAAAAACNAGAGACATTGTAGAAATNTTCAATGAAGACNN
CTGTGAAGNACTNANAGATAAACCNAAATTCTTCTTTATTCAGGNTTGTAGAACTAGTAA
TACTACCGTTTTGGGAATGGACAGTGGGCACATACTAACAATAACAGAACGAAAACAGCC
GCCAGNNGGTNTTGATNATGNTGAGGANATGCATGTTGACTCTAAAATAACCGATAATGT
TGATGNCAACTANATATCAACAAAAAANGATAACCTGGATACAAGANACATGTCAACTGC
AGACACATATCTCAGCAGACGACANCTAGTTCACCAGGTCACAGANGTNGAATGTCCTGA
AGATACCCTACTGATGTTCGCCTCCTTATCANNTAANNNNNNNNNNNNNNNNNNNNNNNN
NNNNGGCTGGTTATTAACTAGTCTTTACAGTCAAATCAAGGAACATATAGAGANTGGTAA
AATAGGTTCAACAGAATTTACNCAAATTCTAAATGGTNCTTTAAAAGAAATGACNACAAA
GAACTTTAAACCCTCTGATNCCACTTCACGATTGTACGGGGCATTTTCTCCTGGCTGTTT
TACGCATTGTTTGTCAAGAGATGTTCTCTTTCTGGAAAAGNAATANAGATAGAACTGTCG
CCAATATATTCATATGGATNACTTGCTTCNAATAAANTAATTTCTTGTTGATTNGANNNN
NAGTCANGAAATGATCNNNNNNNNNNNNNNNNNNNNNNNNNNNNNNNNNNNNNNNNNNNN
NNNNNNNNNNNNNNNNNNNNATTACGTCATTTGCAATTTTGTNNNNNNNNNNNNNNNNNN
NNNNNNNNNNNNNNNNNNNNNNNNNNNNNNNNNNNNNNN
>gi_238650074_gb_Contig36058|tro|tro10X|Allele_2
NNNNNNNNNNNNNNNNNNNNNNNNNNNNNNNNNNNNNNNNNNNNNNNNNNNNNNNNNNNN
AGTTTCNCAGTCCANAATTCATGAAAAATCNGATTGTTTNGTNTGTGTCATTGCTTCACA
TGGNGAAGAAATGCANATTGAAACTAAAAANAATGTCANTATCAAAGAACATGTNATNGT
TGGCNCTGATGNANAATGTGTAAAAACNAGAGACATTGTAGAAATNTTCAATGAAGACNN
CTGTGAAGNACTNANAGATAAACCNAAATTCTTCTTTATTCAGGNTTGTAGAACTAGTAA
TACTACCGTTTTGGGAATGGACAGTGGGCATATACTAACAATAACAGAACGACAACAGCC
GCCATNNGGTNTTGATNATGNTGAGGANATGCATGTTGACTCTAAGATAACCGATAATGT
TGATGNCAATTANCTATCAACAGATAANGATAACCTGGATACAAGANACATGTCAACTGC
AGACACGTATCTCAGCAGACGACANCTAGTTCACCAGGTCACAGANGTNGAATGTCCTGA
AGATACTTTACTGATGTTTGCCTCCTTATCANNTAANNNNNNNNNNNNNNNNNNNNNNNN
NNNNGGCTGGTTATTAACTAGTCTTTACAGTCAAATCATGGAACATATAGAGANTGGTAA
AATAGGTTCAACAGAATTTACNCAAATTCTAAATGGTNCTTTAAAAGAAATGACNACAAA
GAACTTTAAACCCTCTGATNCCACTTCACGATTGTACGGGGCTTTTTCTCCTGGCTGTTT
TACGCATTGTTTGTCAAGAGATGTTCTCTTTCTGGAAAAGNAATANAGATAGAACTGTCG
CCTTTATATTCATATGGATNACTTGTTTCNAATAAANTTATTTCTTGTTGATTNGANNNN
NAGTCANGAAATGATCNNNNNNNNNNNNNNNNNNNNNNNNNNNNNNNNNNNNNNNNNNNN
NNNNNNNNNNNNNNNNNNNNATTACGTGATTTGTGATTTTGTNNNNNNNNNNNNNNNNNN
NNNNNNNNNNNNNNNNNNNNNNNNNNNNNNNNNNNNNNN
>gi_238649766_gb_FL494041|tro|tro10X|Allele_1
CGGTTGANAGNATNNCANNTTCAAATCAGTTANTTTTTAAATNGGACATNTATTTCNTTT
GACNCAATCTATATCNAAACCNNCTTNATAAATATGNATAAGGNATCACCAANNCCNCAG
TCGCAGCCTCAACANTANGGNCAACCTCCANANCAGTATGGTCANNNNCNNNANCAGTAT
GNNCNNCCNCNANANCAGNANGGNCANCCNCNNNANCAGNANGGNCANCCNCCANANCAG
NANGGNCANCCNCCNNANCAGNATAGNCAACNNCCNCANCAGCANGGCCANCNNCCANCA
GNTTANGGTGNTGGNCANCANCAACAGNCNTCAACNGTTGTNNTTGGACAGCCNCAGACN
TTAGNGNTACAACANACATACAGNGANTCNCCAGTNCGTANGACNTGNNCATCATGNAAT
GCAGATNTAATGACNGCCATTTCATTTGAAGTAGGNACGATGGCTTGGNTAGTGGCNGGN
TGTNTCTGTNTNTTTGGNTNTNNNNNNNGTTGTNTNATTCCATTNNNNGTTGACGGNTGT
AAGGATGTTGTTCACACNTGNCCAAACTGTAANCATATGGTNGGAANGTTNANCAGAATG
TGATAAAANNNNANNNTTNNNNAANACANNANCANNNNNNNNNNNNNNNNNNNNNNNNNN
NNNNNNNNNNNNNNNNNNNNNNNNNNNNNNNNNNNNNNNNNNNNNNNNNNNNNNNNNNNN
NNNNN
>gi_238649766_gb_FL494041|tro|tro10X|Allele_2
CGGTTGANAGNATNNCANNTTTAAATCAGTTGNTTTTTAAATNGGACATNTATTTCNTTT
GACNCAATCTATATCNAAACCNNCTTNATAAATATGNATAAGGNATCACCATNNCCNCAG
TCGCAGCCTCAACANTANGGNCAGCCTCCANANCAGTATGGTCANNNNCNNNANCAGTAT
GNNCNNCCNCNANANCAGNANGGNCANCCNCNNNANCAGNANGGNCANCCNCCANANCAG
NANGGNCANCCNCCNNANCAGNATGGNCAACNNCCNCANCAGTANGTCCANCNNCCANCA
GNTTANGGTGNTGGNCANCANCAACAGNCNTCAACNGTTGTNNTTGGACAGCCNCAGACN
TTAGNGNTACAACANACATACAGNGANTCNCCAGTNCGTANGACNTGNNCATCATGNAAT
GCAGATNTAATGACNGCCATTTCATTTGAAGTAGGNACGATGGCTTGGNTAGTGGCNGGN
TGTNTCTGTNTNTTTGGNTNTNNNNNNNGTTGTNTNATTCCATTNNNNGTTGACGGNTGT
AAGGATGTTGTTCACACNTGNCCAAACTGTAANCATATGGTNGGAANGTTNANCAGAATG
TGATAAAANNNNTNNNTTNNNNAANACANNANCANNNNNNNNNNNNNNNNNNNNNNNNNN
NNNNNNNNNNNNNNNNNNNNNNNNNNNNNNNNNNNNNNNNNNNNNNNNNNNNNNNNNNNN
NNNNN
>gi_238649340_gb_FL493785|tro|tro10X|Allele_1
NNNNNNNNNNNNNNNNNNNNNNNNNNNNNNNNNNNNNNNNNNNNNNNNNNNNNNNNNNNN
NNNNNNNNAGAGTTTCGACANGCTTTTAANTTATTNGATAAAGATGGCGACGGNACAGTG
TCAACCAATGAACTAGGAGTNGTGATGAGGTCNTTAGGTCANAANCCAACNGACGAGGAA
TTACATGCGATGATCAATGAAGTTGATGAGGANGGNAATGGGGAAATAGACTTNGACGAA
TTTTTGTCGATGATTGCTAAAAAGATGGGGGATATAGATTCAGAAGAAGATTTAATTCAA
GCTTTTCGNATTTTTGANACAAATCGAACCGGGTACATTACAGCACAGGAGTTCAGAGAG
GTCATGATGAACCTTGGAGAACGGCTGTCNTATGATGAGGTCACAGAAATGATAGCAGCA
GCAGATAAAAATTCTTCAGGAAAAATCAATTATNCAGNGTTTTGCGCATTGTTNACAAAG
TAAATGAGATNCTCTATCCTCAATGAAGCATCTTATGAAACTGATGTGTTACTANAGAAA
NACGGATTATGCTTACAAAGAGCCAAGTTGGTAGAATGAAAANGTAATGATGGTCGACAG
TAGCTGTAAATACTCTCTCAAAAATAACACGAGTAGAAATCTTTATNTAGATNAAATGTT
AATTTGTGTTTTANAAGATTTAAATGTACNTATTATTTNAANATNNNNNNNNNNNNNNNN
NNNNNNNNNNNNNNNNNNNNNNNNNNNNNNNNNNNN
>gi_238649340_gb_FL493785|tro|tro10X|Allele_2
NNNNNNNNNNNNNNNNNNNNNNNNNNNNNNNNNNNNNNNNNNNNNNNNNNNNNNNNNNNN
NNNNNNNNAGAGTTTCGACANGCTTTTAANTTATTNGATAAAGATGGCGACGGNACAGTG
TCAACCAATGAACTTGGAGTNGTGATGAGGTCNTTAGGTCANAANCCAACNGACGAGGAG
TTACATGCGATGATCAATGAAGTTGATGAGGANGGNAATGGGGAAATAGACTTNGACGAA
TTTTTGTCGATGATTGCTAAAAAGATGGGGGATATAGATTCAGAAGAAGATTTAATTCAA
GCTTTTCGNATTTTTGANACAAATCGAACCGGGTACATTACAGCACAGGAGTTCAGAGAG
GTCATGATGAACCTTGGAGAACGGCTGTCNTATGATGAGGTCACAGAAATGATAGCAGCA
GCAGATAAAAATTCTTCAGGAAAAATCAATTATNCAGNGTTTTGCGCATTGTTNACAAAG
TAAATGAGATNCTCTATCCTCAATGAAGCATCTTATGAAACTGATGTGTTTCTANAGAAA
NACGGATTATGCTTACAAAGAGCCAAGTTGGTAGAATGACAANGTAATGATGGTTGACAG
TAGCTGTAAATACTCTCTCAAAAATAACACGAGTAGGAATCTTTATNTAGATNAAATGTT
AATTTGTGTTTTANAAGATTTAAATGTACNTATTATTTNAGNATNNNNNNNNNNNNNNNN
NNNNNNNNNNNNNNNNNNNNNNNNNNNNNNNNNNNN
>gi_238649232_gb_FL493734|tro|tro10X|Allele_1
NNNNNNNNNNNNNNNNNNNNNNNNNNNNNNNNNNNNNNNNNNNNNNNNNNNNNNNNNNNN
NNNNNNNNNNNNNNNNNNNNNNNNNNNNNNNNNNNNNNNNNNNNNNNNNNNNNNNNNNNN
NNNNNNNNNNNNNNNNNNNNNNNNNNNNNNNNNNNNNNNNNNNNNNNNNNNNNNNNNNNN
NNNAGACANNNCNGNTGTNNNNANNTTGCANGAGNTNGCANANGGNANGNNANCNANTCA
AAGTNCGNNACNNNNNNNTNNTNNNNCNNGNNATGCTAATGACGGNAACNTNANCACNTT
TTCGCACACNANTNNNGANNANTCNCNATANTGGNNGNTTGANCTTGGTCNNNATTNNAA
NATNAGNCNGNTNNAAATANTTGNANGGANNNANTGNTGTGGTNNNNNNATCCGNNANNT
NNANATAACNGCNGGNNCNNCNCANAATNNNATGANANNNTGNNNNTATTANNNNGGACC
NGCNNNNACAGGANANCNCCTNGNNTNTGAATGCANNCCNNNAACANANGGNCGNTACNT
NANNATNCAGANNNNNNANNNNNNNAANNTNGCTTTANNNGAGGTNNAGNTNNTNNCNNT
NNNNGNNANGACNGTTNGNNAAANANACNNNNNNNNTNTCAATTNNANNNNNNNNNNNNN
NNNNNNNNNNNNNNNNNNNNNNNNNNNNNNNNNNNNNNNNNNNNNNNNNNNNNNNNNNNN
NNNNNNNNNNNNNNNNNNNNNNNNNNNNNNNNNNNNNNNNNNNNNN
>gi_238649232_gb_FL493734|tro|tro10X|Allele_2
NNNNNNNNNNNNNNNNNNNNNNNNNNNNNNNNNNNNNNNNNNNNNNNNNNNNNNNNNNNN
NNNNNNNNNNNNNNNNNNNNNNNNNNNNNNNNNNNNNNNNNNNNNNNNNNNNNNNNNNNN
NNNNNNNNNNNNNNNNNNNNNNNNNNNNNNNNNNNNNNNNNNNNNNNNNNNNNNNNNNNN
NNNAGACANNNCNGNTGTNNNNANNTTGCANGAGNTNGCANTNGGNANGNNANCNANTCA
AAGTNCGNNACNNNNNNNTNNTNNNNCNNGNNATGCTAATGACGGNAACNTNANCACNTT
TTCGCACACNANTNNNGANNANTCNTNATANTGGNNGNTTGANCTTGGTCNNNATTNNAA
NATNAGNCNGNTNNAAATANTTGNANGGANNNANTGNTGTGGTNNNNNNATCCGNNANNT
NNANATAACNGCNGGNNCNNCNCANAATNNNATGANGNNNTGNNNNTTTTANNNNGGACC
NGCNNNNACAGGANANCNCCTNGNNTNTGAATGCANNCCNNNAATANANGGNCGNTATNT
NANNATNCAGANNNNNNANNNNNNNAANNTNGCTTTANNNGAGGTNNAGNTNNTNNCNNT
NNNNGNNANGACNGTTNGNNAAANANACNNNNNNNNTNTCAATTNNANNNNNNNNNNNNN
NNNNNNNNNNNNNNNNNNNNNNNNNNNNNNNNNNNNNNNNNNNNNNNNNNNNNNNNNNNN
NNNNNNNNNNNNNNNNNNNNNNNNNNNNNNNNNNNNNNNNNNNNNN
>gi_238649227_gb_FL493724|tro|tro10X|Allele_1
TAGGCCGGACATTGATCAAATGGAGAGTTTTTCTCTGATAGACTGAGAAGAGGAGGTGGT
GTGATTGGNGAGACTGGAATATCACTCGTCTGNGCTACTGTCACCATTTTTTCTGTTGTC
ATGNTNCTCTCAATATACTTNAACGAAGAGTTAGTTNTCTTCTTTTTGAATGTTTTNGGA
CAAANATGTTTTTGAATTANTGAAATGCCACGCACAACCAGTTCTCTTCTAAACAGAAGA
TATACCCATGGATCTAGGATTTGATTGAATGATGCAAGTCTTATAACAGTAAGATNAAAC
AAATTGTTTCTCNCTGTTAATCCTGTCTGTATTANCAGAACACNNANCATTAAAGGNGCN
TAACATACNCTNAACACCATCATNACACCCACGAGNAATATNGCCATTTGGACTTCACAT
TGTATNNTNTTTCTGGCGTTAANNCTGCGTGGAGCTTTCTTTCTCATGNTACAAAGTGTT
GATATTAAAATTATGTTTAAGANGGCAATGGTAAATATGATNGATATTCCTAAAATTGAA
AACAAAATTGCGAACGCCTTTTCACTGGCAGTGTCNCCNTACATTTCNAAGAAACACCAC
GATCCGGGGAACTGTTTGACATTCTTCCCAAGACCAATCTTTGGTAACAAAGCTANCANT
ATAGCAACAAGCCATAAAGTTAAAACTATATATGTAGCCTGCTTATATTTAATTTTTGCA
TGGTAAATATATGGNTGTTTTAGGGCCATGAAACGGTCNAGAGCCATGGCACCTAATGTA
AACACNGTTGCAAGTCCAGCAAATATCAACATTANNGANANATANTCNCACAGNGGCTNN
CCTCCAANCCATTTNAAATTATTATTGTAAACCANTAAAGTCACAGGCGATGTCGTCAAC
GTTCCAAAAAGGTCAGTNAAAGCAAGTGCTGCCACCAANCGGTAAAANACTGATCGTCTT
TGTTCCTTNGGTGATCTACTCAANACAAACAANGCAAGTAAATTCCCGAANACACCNGCA
GCAAACATAATNGACGGCACTAGTGATGATANCATTGGTCGCTNCTCCTCNNCTATTGTT
TCATTGTCAAACTGANTTNCGGGATCNAANAAGGAATAGTTATCCATATTNAGTTATNAA
ATCNGCAAAAATCTTGAATTNAATTTACGTACACAGTCAGTAAATCCTTAATATAATCCA
TTTCCGANTTTGTTNCNNNTCATTGNTTTCGGTAAGAGATAAANTCCGTCCATTTGGGAC
CATGTTGTCTGTCTAATACCAATGGTCANTNNNNNNNNNNNNNNNNNNNNNNNNNNNNNN
NNNNNNNNNNN
>gi_238649227_gb_FL493724|tro|tro10X|Allele_2
TAGGCCGGACATTGATCAAATGGAGAGTTTTTCTCTGATAGACTGAGAAGAGGAGGTGGT
GTGATTGGNGAGACTGGAATATCACTCGTCTGNGCTACTGTCACCATTTTTTCTGTTGTC
ATGNTNCTCTCAATATACTTNAACGAAGAGTTAGTTNTCTTCTTTTTGAATGTTTTNGGA
CAAANATGTTTTTGAATTANTGAAATGCCACGCACAACCAGTTCTCTTCTAAACAGAAGA
TATACCCATGGATCTAGGATTTGATTGAATGATGCAAGTCTTATAACAGTAAGATNAAAC
AAATTGTTTCTCNCTGTTAATCCTGTCTGTATTANCAGAACACNNANCATTAAAGGNGCN
TAACATACNCTNAACACCATCATNACACCCACGAGNAATATNGCCATTTGGACTTCACAT
TGTATNNTNTTTCTGGCGTTAANNCTGCGTGGAGCTTTCTTTCTCATGNTACAAAGTGTT
GATATTAAAATTATGTTTAAGANGGCAATGGTAAATATGATNGATATTCCTAAAATTGAA
AACAAAATTGCGAACGCCTTTTCACTGGCAGTGTCNCCNTACATTTCNAAGAAACACCAC
GATCCGGGGAACTGTTTGACATTCTTCCCAAGACCAATCTTTGGTAACAAAGCTANCANT
ATAGCAACAAGCCATAAAGTTAAAACTATATATGTAGCCTGCTTATATTTAATTTTTGCA
TGGTAAATATATGGNTGTTTTAGGGCCATGAAACGGTCNAGAGCCATGGCACCTAATGTA
AACACNGTTGCAAGTCCAGCAAATATCAACATTANNGANANATANTCNCACAGNGGCTNN
CCTCCAANCCATTTNAAATTATTATTGTAAACCANTAAAGTCACAGGCGATGTCGTCAAC
GTTCCAAAAAGGTCAGTNAAAGCAAGTGCTGCCACCAANCGGTAAAANACTGATCGTCTT
TGTTCCTTNGGTGATCTACTCAANACAAACAANGCAAGTAAATTCCCGAANACACCNGCA
GCAAACATAATNGACGGCACTAGTGATGATANCATTGGTCGCTNCTCCTCNNCTATTGTT
TCATTGTCAAACTGANTTNCGGGATCNAANAAGGAATAGTTATCCATATTNAGTTATNAA
ATCNGCAAAAATCTTGAATTNAATTTACGTACACAGTCAGTAAATCCTTAATATAATCCA
TTTCCGANTTTGTTNCNNNTCATTGNTTTCGGTAAGAGATAAANTCCGTCCATTTGGGAC
CATGTTGTCTGTCTAATACCAATGGTCANTNNNNNNNNNNNNNNNNNNNNNNNNNNNNNN
NNNNNNNNNNN
>gi_238648997_gb_FL493600|tro|tro10X|Allele_1
NNNNNNNNNNNNNNNNNNNNNNNNNNNNNNNNNNNNNNNNNNNNNNNNNNNNNNNNNNNN
NNNNNNNNNNNNNNNNNNNNNNNNNNNNNNNNNNNNNNNNNNNNNNNNNNNNNNNNNNNN
NNNNNNNNNNNNNNNNNNNNNNNNNNNNNNNNNNNNNNNNNNNNNNNNNNNNNNNNNNNN
NNNNNNNNNNNNNNNNNNNNNNNNNNNNNNNNNNNNNNNNNNNNNNNNNNNNNNNNNNNN
NNNNNNNNNNNNNNNNNNNNNNNNNNNNNNNNNNNNNNNNNNNNNNNNNNNNNNNNNNNN
NNNNNNNNNNNNNNNNNNNNNNNNNNNNNNNNNNNNNNNNNNNNNNNNNNNNNNNNNNNN
NNNNNNNNNNNNNNNNNNNNNNNNNNNNNNNNNNNNNNNNNNNNNNNNNNNNNNNNNNNN
NNNNNNNNNNNNNNNNNNNNNNNNNNNNNNNNNNNNNNNNNNNNNNNNNNNNNNNNNNNN
NNNNNNNNNNNNNNNNNNNNNNNNNNNNNNNNNNNNNNNNNNNNNNNNNNNNNNNNNNNN
NNNNNNNNNNNNNNNNNNNNNNNNNNNNNNNNNNNNNNNNNNNNNNNNNNNNNNNNNNNN
NNNNNNNNNNNNNNNNNNNNNNNNNNNNNNNNNNNNNNNNNNNNNNNNNNNNNNNNNNNN
NNNNNNNNNNNNNNNNNNNNNNNNNNNNNNNNNNNNNNNNNNNNNNNNNNNNNNNNNNN
>gi_238648997_gb_FL493600|tro|tro10X|Allele_2
NNNNNNNNNNNNNNNNNNNNNNNNNNNNNNNNNNNNNNNNNNNNNNNNNNNNNNNNNNNN
NNNNNNNNNNNNNNNNNNNNNNNNNNNNNNNNNNNNNNNNNNNNNNNNNNNNNNNNNNNN
NNNNNNNNNNNNNNNNNNNNNNNNNNNNNNNNNNNNNNNNNNNNNNNNNNNNNNNNNNNN
NNNNNNNNNNNNNNNNNNNNNNNNNNNNNNNNNNNNNNNNNNNNNNNNNNNNNNNNNNNN
NNNNNNNNNNNNNNNNNNNNNNNNNNNNNNNNNNNNNNNNNNNNNNNNNNNNNNNNNNNN
NNNNNNNNNNNNNNNNNNNNNNNNNNNNNNNNNNNNNNNNNNNNNNNNNNNNNNNNNNNN
NNNNNNNNNNNNNNNNNNNNNNNNNNNNNNNNNNNNNNNNNNNNNNNNNNNNNNNNNNNN
NNNNNNNNNNNNNNNNNNNNNNNNNNNNNNNNNNNNNNNNNNNNNNNNNNNNNNNNNNNN
NNNNNNNNNNNNNNNNNNNNNNNNNNNNNNNNNNNNNNNNNNNNNNNNNNNNNNNNNNNN
NNNNNNNNNNNNNNNNNNNNNNNNNNNNNNNNNNNNNNNNNNNNNNNNNNNNNNNNNNNN
NNNNNNNNNNNNNNNNNNNNNNNNNNNNNNNNNNNNNNNNNNNNNNNNNNNNNNNNNNNN
NNNNNNNNNNNNNNNNNNNNNNNNNNNNNNNNNNNNNNNNNNNNNNNNNNNNNNNNNNN
>gi_238648892_gb_FL494067|tro|tro10X|Allele_1
NNNNNNNNNNNNNNNNNNNNNNNNNNNNNNNNNNNNNNNNNNNNNNNNNNNNNNNNNNNN
NNNNNNNNNNNNNNNNNNNNNNNNNNNNGNNNNNAAAGAGGCTTTCAGTTTATTTGACAC
AGATGGAAGCGGAACAATTACATCNAAAGAATTGGGAACAGNNATGAGATCACTAGGCAT
GAACCCAACNGAAGCAGATCTAGCAGAAATGATAAATGAAATTGATGCTGANGGNAANGG
CCAGGTTGACTTCCCAGAATTCCTTACGCTTATGGCNAAGAAAATGAAAGATNNNGANGC
TGAGGAGGANATAAAAGAGGCTTTNNNANTATTTGANAAAGAAGGNAATGGCTTTATCAG
CGGAGCAGAGCTACGTCACATCATGACAGCAATTGGTGAAAAATTAACAGATCTNGAAGT
TGATGATATGTTACACGAGGCAGANCTCGATGGAGACGGAATGATAAACTATCNAGNNNN
NNNNNNNNNNNNNNNNNNNNNNNNNNNNNNNNNNNNNNNNNNNNNNNNNNNNNNNNNNNN
NNNNNNNNNNNNNNNNNNNNNNNNNNNNNNNNNNNNNNNNNNNNNNNNNNNNNNNNNNNN
NNNNNNN
>gi_238648892_gb_FL494067|tro|tro10X|Allele_2
NNNNNNNNNNNNNNNNNNNNNNNNNNNNNNNNNNNNNNNNNNNNNNNNNNNNNNNNNNNN
NNNNNNNNNNNNNNNNNNNNNNNNNNNNGNNNNNAAAGAGGCTTTCAGTTTATTTGACAC
AGATGGAAGTGGAACAATTACATCNAAAGAATTGGGAACAGNNATGAGATCACTGGGTAT
GAATCCAACNGAAGCAGATCTAGCTGAAATGATAAATGAAATTGATGCTGANGGNAANGG
CCAGGTTGACTTCCCAGAATTCCTTACGCTTATGGCNAAGAAAATGAAAGATNNNGANGC
TGAGGAGGANATAAAAGAGGCTTTNNNANTATTTGANAAAGAAGGNAATGGCTTTATCAG
CGGAGCAGAGCTTCGTCACATCATGACAGCAATTGGTGAAAAATTGACAGATCTNGAGGT
TGATGATATGTTACACGAGGCAGANCTTGATGGAGACGGAATGATAAACTATCNAGNNNN
NNNNNNNNNNNNNNNNNNNNNNNNNNNNNNNNNNNNNNNNNNNNNNNNNNNNNNNNNNNN
NNNNNNNNNNNNNNNNNNNNNNNNNNNNNNNNNNNNNNNNNNNNNNNNNNNNNNNNNNNN
NNNNNNN
>gi_238646147_gb_Contig22145|tro|tro10X|Allele_1
TGCTACGAGACCTACNTCTCGTCCANGNGNNACNACNAGANGANCAAGNGNTACAACAAN
ACGACCNTCTACGAAACCAAGTATCTGTGATCTGAAATTCGACTCCATATTTATGAANGG
TGATGATCGTCGAATTTACGCCTTCCGATATAGAAAAATCTATCNATTTGAGAGNGACNA
AAATGGCATAGAAAAGAGCTTTACCAAAGTTTCAAGAAAAGTATTAACNCCNAGAGTNCC
TATCAATACAGGAGCTGCAGTCGTAGACAGGTACAGAAGACTGTATGTATTCAAAGGNAC
CAAGTTATTTCGATACACAAGATTTCGACTAGATGCTGGTTTTCCAAAGAGGATNACCAT
TCCATTTTTCCAGAATGTAGATGCAGCTCTCGAATATAATAATGTCATCTACGTNTTTAA
GGATGATAAATTTAGTATCTGGCACGAGAACTACAGCAAAAGCCCACCTTCTGGATATCC
AAAACNAATAAGTAGCTACTGGAAAGGNATACCAAACAATGTTGAAGCAGCTTTAAATAT
CAATGATGGATATACATACTTNNNNNNNNNNNNNNNATATTTTAAATACAACAATAGATA
CCAGAGNACAGAATATCGAAAGGACAAAGCACCGGCATGGCTTGGATGTGGAAGAGCTGT
TCCGAAATAACTTNTTAGAAANCATGTTCGNANACATGTTGACTTTANTGTATTGCATCA
ATGCTTTAACTNNNTAAACGAATTACCTCTGTTAGCATGTTGCGCCAACGCCAGAAAATG
ACATTTTGATGTAATTTTTATAAATNTGGGTCANNAANNNNNNNNNNNNNNNNNNNNNNN
NNNNNNNNNNNNNNNNNNNNNNNNNNNNNNNNNNNNNNNNNNNNNNNNNNNNNNNNNNNN
NNNNNNNNNNNNNNNNNNNNNNNNNNNNNNNNNNNNNNNNNNNNNNNNNNNNNNNNNNNN
NNNNNNNNNNNNNNNNNNNNNNNNNNNNNNNNNNNNNNNNNNNNNNNNNNNNNNNNNNNN
NNNNNNNNNNNNNNNNNNNNNNNNNNNNNNNNNNNNNNNNNNNNNNNNNNNNNNNNNNNN
N
>gi_238646147_gb_Contig22145|tro|tro10X|Allele_2
TGCTACGAGACCTACNTCTCGTCCCNGNGNNACNACNAGANGTNCAAGNGNTACAACAAN
ACGACCNTCTACGAAACCAAGTATCTGTGATCTGAAATTCGACTCCTTGTTTATGAANGG
TGATGATCGTCGAATTTACGCCTTCCGATATAGAAAAATCTATCNATTTGAGAGNGATNA
AAATGGCATAGAAAAGAGCTTTACCAAAGTTTCACGGAAAGTATTAACNCCNAGGGTNCC
TATCAATACTGGAGCTGCAGTCGTAGACAGGTACAGAAGACTGTATGTATTTAAAGGNAG
CAAGTTGTTTCGATACACAAGATTTCGACTAGATGCTGGTTTTCCAAAGAGGATNACCAT
TCCATTTTTCCAGAATGTAGATGCAGCTCTCGAATATAATAATGTCATCTACGTNTTTAA
GGATGATAAATTTAGTATCTGGCATGAGAACTACAGTCGAAGCCCACCTTCTGGATATCC
AAAACNAATTAGTAGCTACTGGAAGGGNATACCAAACAATGTTGAAGCTGCTTTGAATAT
CAATGATGGGTATACATATTTNNNNNNNNNNNNNNNATATTTTAAATACAACAATAGATA
CCAGAGNACAGAATATCGAAAGGATAAAGCACCGGCATGGCTTGGATGTGGAAGAGCTGT
TCCGAAATAACTTNTTAGAAANCATGTTCGNANACATGTTGACTTTANTGTATTGCATCA
ATGCTTTAACTNNNTAAACGAATTACCTCTGTTAGCATGTTGCGCCAACGCCAGAAAATG
ACATTTTGATGTAATTTTTATAAATNTGGGTCANNAANNNNNNNNNNNNNNNNNNNNNNN
NNNNNNNNNNNNNNNNNNNNNNNNNNNNNNNNNNNNNNNNNNNNNNNNNNNNNNNNNNNN
NNNNNNNNNNNNNNNNNNNNNNNNNNNNNNNNNNNNNNNNNNNNNNNNNNNNNNNNNNNN
NNNNNNNNNNNNNNNNNNNNNNNNNNNNNNNNNNNNNNNNNNNNNNNNNNNNNNNNNNNN
NNNNNNNNNNNNNNNNNNNNNNNNNNNNNNNNNNNNNNNNNNNNNNNNNNNNNNNNNNNN
N
>gi_238646037_gb_Contig77547|tro|tro10X|Allele_1
NTATTCTTTCAAAAAACCTTTTTAACAACTTTTTCGTCATCAAAATTGACTTGCATCTGA
CAGCATATTGCTGAAGTGAGGTTTGCTCGCTGAGGTGCTTTCGCATAATTTTTCCAACTA
TCACAGTCTGGATTNTATACCCAAATCTCATTCTCCTTAGCATTNTGATGCTCATGTCCT
AATGATAAAATCTCATTCTCAAANACAATGTAGTGTCCAATTGACCTTCCGCTGAGAGTA
GATGAAAGCATATTCCATTGATTTGTCACGAAATCATAATACTCAATNGGNATTTGNCCA
TGCAAGGGAACACCTTGTCTTGGAATTCCTCCAAATACATACATTTTGCCTTTGAAGGCA
ACCATTTCATGNAATCTACGAGCATAAAACATCCCTCGCATTGCATCATATTTCCTTGAT
CCAGGACTATACGAGAGAAATGTATTTGTTGCTTGACGATCATGACTAGACACACCTCCC
GAGAGGTAGATTTTGTCACCATAAACTTCTGCAGCAAGGGAGTGGAGAGCNNAAGGAAGA
GGAGGTAAATCGGACCANGAATTTGTCTTCACATTGAAACATTCGACAGAGTCTAAGATA
GCATACTGTTCANTGCTTCCTCCAAACACATACAAACATTCTTTATCAGCAACCAGTGCA
AAATCAAGTCTAAGTTTTCTCATTGGAGGCAGATCCTGACCAACTAAATGCCTAGGATCA
AATCTAAAAGTGGAACTCATCAAAGTTCCACCACCAAAATCTACTATACTACAAATGTAA
GTAAAATTATCTNTCACATTAATACGACAATNTCGGCTTCCACTCAAATCAGAAAATAAA
CTGTAAAACTGTTCACTTCTTGGATCATATGAAGTAATTTGGAAAGGTTGATGAGAAGAC
CCGTAATGAACTAGGATGAGNGCTGGTCGAGAATGACGGATTATACAGCTCTCATCAATA
ACAGGATGTCCTTTCCTACAATCNGTGTGGAATTTNAATCCTTTTAATATATTCTGAATG
GACCCAGNACACCGTTTGATCACTTCACTNTCTTGAACTGTACTTAACTCTAATTCCGTC
ATCAGGCCAAATCTGATATGATTTAATACCCGTAATGCAACACCTGATGCAATGCTACTA
GAATTAAAACGAAACCAAAGTTCTAAAATCTTAAATAGTTTGTGTTCAGAACTAGTCCGC
AACTTATCATCACTAATATAATCAATTAAATCAGAAGAATCCAGTTCCAAGAAGAGTTTT
GTTTTGGCAAACTCNTAAAACTGTGACAAAATCAGATTATGCCAATGCTTAAGAACTTCA
TATAAAGAATATGTGTTAGCAATGGTCAGAAAATCTTTGGCATTCTCAAATGTTAGCAAA
GATTTNATGTATGAACTACAAAGATCCAATGCAGACATGACTTGCAAATGACTAGCTGTA
TGAACTACTTCTTGGAGATTCAAAAGGGTNAGNGCTATTTCTCCACTATAAATAAATTCA
ACNATGTGGAAAAGTCCTTCTGCNGAAACCCCTTTGAGGTCAATCATGTCTTGCTTACTT
TCAGCCATGGTACCAGAAAACATGACTCGGAAGTAATCACTGGTGGCAGCCAACATAGCT
TTATGAACCTTAAATATTCTGCCATCAGCTGATACCTGGAAATCACAGAGCTCATCTTTG
TCCCTCAAACTTCTAAACTGTTGTATTACTGTATCGCCATATGTCTTTGATTTAGACCGC
TGATTATTTGTCATTATATCATTGTTGGTGTTGAGAGATTTACTNNNNNNNNNNNNNNNN
NNNNNNNNNNNNNNNNNCTTGTATCCAATCCTCCCGCTCAACACAACATGGTCGTAAGAT
ATATTTGTAAATAGTGGCATTTAAAACGTTGCCTCCTGATTGGTTAACATTCAGGTTATA
TTCCTCTTTTTATCATATGCAGATTACATACTCCATTCATTCAAAATATGAATATTGCTT
AACCCGCTAACTGTGAACTTTTACTACGTGATTCATTCATAAATTTTATTCAAATATCTA
TGCGTAGGTGTTGTTTGTTTTCACACGACGAGTCGACCTTCATCATGACATGTCGTTCTC
GTAATAACACAGTTGGTAGTACCATATCCACGAAGAAGAACTTTGTACCATATGCCATTG
TGGTATATGCTAGTTTGTCTGGTAGTAACCATCCAGNAATACANACCAAGTGTACNCTNN
NNNNNNNNNNNNNNNNNNNNNNNNNNNNNNNNNNNNTTGATTCGTTTATTTACAAATCCA
ACTTATAATATAAATGTTGANGTCATATGACCTACAGTTTACTTCCTTTTACAAATTTAC
AAATTGTTTNCTGTCCAAAAAGTTAAGGGTTCTAAACCAATNNN
>gi_238646037_gb_Contig77547|tro|tro10X|Allele_2
NTATTCTTTCAAAAAACCTTTTTAACAACTTTTTCGTCATCAAAATTGACTTGCATCTGA
CAGCATATTGCTGAAGTGAGGTTTGCTCGCTGAGGTGCTTTCGCATAATTTTTCCAACTA
TCACAGTCTGGATTNTATACCCAAATCTCATTCTCTTTAGCATTNTGATGCTCATGTCCT
AATGATAAAATCTCATTCTCAAANACAATGTAGTGTCCAATTGACCTTCCGCTGAGAGTA
GATGAAAGCATATTCCATTGATTTGTCACGAAATCATAATACTCAATNGGNATTTGNCCA
TGCAGGGGAACACCTTGTCTTGGTATTCCTCCAAATACATACATTTTGCCTTTGAAGGCG
ACCATTTCATGNAATCTACGAGCATAAAACATCCCTCGCATTGTATCATATTTCCTTGAT
CCAGGACTATACGAGAGAAATGTATTTGTTGCTTGACGATCATGACTAGATACACCTCCC
GAGAGGTAGATTTTGTCACCGTAAACTTCTGCAGCAAGGGAGTGGAGAGCNNAAGGAAGG
GGAGGTAAATCGGACCANGAATTTGTCTTCACATTGAAACATTCGACAGAGTCTAAGATA
GCATATTGTTCANTGCTTCCTCCCAACACATACAAGCATTCTTTATCAGCAACCAGTGCA
AAGTCAAGTCTAAGTTTTCTCATTGGAGGCAGATCCTGACCAACTAAATGCCTAGGATCA
AATCTAAAAGTGGAACTCATCAAAGTTCCACCACCAAAATCTACTATGCTACAAATGTAA
GTAAAATTATCTNTCACATTAATACGACAATNTCTGCTTCCATTCAAATCAGAAAATAAA
CTGTAAAACTGTTCACTTCTTGGATCGTATGAAGTAATTTGGAACGGTTGATGAGCAGAC
CCGTAATGAACTAGGATGAGNGCTGGTCGAGAATGTCGGATTATACAGCTTTCATCAATA
ACAGGATGTCCTTTCCTACAATCNGTGTGGAATTTNAATCCTTTTAATATGTTCTGAATG
GACCCAGNACACCGTTTGATCACTTCACTNTCTTGAACTGTACTTAGCTCTAATTCCGTC
ATCAGGCCAAATCTGATATGATTTAATACCCGTAATGCAACACCTGATGCAATGCTACTA
GGATTAAAACGAAACCAAAGTTCTAAAATCTTAAATAGTTTGTGTTCAGAACTAGTCCGC
AACTTATCATCACTAATATAATCAATTAAATCAGAAGAATCCAGTTCCAAGAAGAGTTTT
GTTTTGGCAAACTCNTAAAACTGTGACAAAATCAGATTATGCCAATGCTTAAGAACTTCA
TATAAAGAATATGTGTTAGCAATGGTCAGAAAATCTTTGGCATTCTCAAATGTTAGCAAA
GATTTNATGTATGAACTACAAAGATCCAATGCAGACATGACTTGCAAATGACTAGCTGTA
TGAACTACTTCTTGGAGATTCAAAAGGGTNAGNGCTATTTCTCCACTATAAATAAATTCA
ACNATGTGGAACAGTCCTTCTGCNGAAACCCCTTTTAGGTCTATCGTGTCTTGCTTACTT
TCTGCCATGGTACCAGAAAACATGACTCTGAAGTAATCACTGGTGGCAGCCAACATAGCT
TTATGAACCTTAAATATTCTGCCATCAGCTGATACCTGGAAATCACAGAGCTCATCTTTG
TCCCTCAAACTTCTAAACTGTTGTATTACTGTATCGCCATATGTCTTTGATTTAGACCGC
TGATTATTTGTCATTATATCATTGTTGGTGTTGAGAGATTTACTNNNNNNNNNNNNNNNN
NNNNNNNNNNNNNNNNNCTTGTATCCAATCCTCCCGCTCAACACAACATGGTCGTAAGAT
ATATTTGTAAATAGTGGCATTTAAAACGTTGCTTCCTGATTGGTTAATATTCAGGTTATA
TTCCTCTTTTTATGATATGCAGATTACATACTCCATTCATTCAAAATATGAATATTGCTT
AACCCGCTGACTGTGAACTTTTACTACGTGATTCATTCATAAATTTTATTTAAATATCTG
TGCGTGGGTGTTGTTTGTTTTCACACGACGAGTCGACCTTCATCATGACATGTCGTTCTC
GTAATAACACAGTTGGTAGTACCATATCCACGAAGGAGAACTTTGTACCATATGCCATTG
TGGTATATGCTAGTTTGTCTGGTAGTAACCATCCGGNAATACANACCAAGTGTACNCTNN
NNNNNNNNNNNNNNNNNNNNNNNNNNNNNNNNNNNNTTGATTCGTTTATTTACAAATCCA
ACTTATAATATAAATGTTGANGTCATATGACCTACAGTTTACTTCCTTTTACAAATTTAC
AAATTGTTTNCTGTCCAAAAAGTTTAGGGTTCTAAACCAATNNN
>gi_238645361_gb_FL491449|tro|tro10X|Allele_1
NNNNNNNNNNNNNNNNNNNNNNNNNNNNNNNNNNNNNNNNNNNNNNNNNNNNNNTTTTAT
GAGATTTCAANAATCTTGCTACGCCATTTTACCAGTGAAAGTTTCCTGGGCAGAAGCACN
GAGATTATGTCAGGCTTTTCAAGCTAAGTTAGCNTGGATAGACAGTNCAATANAAGATAA
GTTTATTGAAGGGATGCTGAATAGATANCANGATTCCATAGCGACGGCGGAAGTNTGGAT
GGGNGGCACGGACATNCTCNTTGANGGAATATGGNTGTNGGCAGACTCATTAAANCCGTT
CACGTACACAAATTGGTTCNCAGGAGAGCCAAACAATCNTGNCCATGGACAACATTGCCT
TGGTTTGGTCAGAGATAAAGGATTTAAATGGGATGATAATCAATGTGAACTTAAAATGGC
ACCACTTTGTAAAGCNACGNNNNNNNNNNNNNNNNNNNNNNNNNNNNNNNNNNNNNNNNN
NNNNNNNNNNNNNNNNNNNNN
>gi_238645361_gb_FL491449|tro|tro10X|Allele_2
NNNNNNNNNNNNNNNNNNNNNNNNNNNNNNNNNNNNNNNNNNNNNNNNNNNNNNTTTTAT
GAGATTTCAANAATCTTGCTACGCCATTTTACCAGTGAAAGTTTCCTGGGCAGAAGCACN
GAGATTATGTCAGGCTTTTCAAGCTAAGTTAGCNTGGATAGACAGTNCAATANAAGATAA
GTTTATTGAAGGGATGCTGAATAGATANCANGATTCCATAGCGACGGCGGAAGTNTGGAT
GGGNGGCACGGACATNCTCNTTGANGGAATATGGNTGTNGGCAGACTCATTAAANCCGTT
CACGTACACAAATTGGTTCNCAGGAGAGCCAAACAATCNTGNCCATGGACAACATTGCCT
TGGTTTGGTCAGAGATAAAGGATTTAAATGGGATGATAATCAATGTGAACTTAAAATGGC
ACCACTTTGTAAAGCNACGNNNNNNNNNNNNNNNNNNNNNNNNNNNNNNNNNNNNNNNNN
NNNNNNNNNNNNNNNNNNNNN
>gi_238645322_gb_Contig85113|tro|tro10X|Allele_1
NNNNNNNNNNNNNNNNNNNGAAATGGCAAGTCAAGACACATTAGATGCCAAACCTGATCG
CATTGAAGAAACATCAACAAAATTGNCANTTACCAACCNGACAGAANNNNAANNAAATGA
AGGAANANTANACNAAAGCCANTTNGACCAANANAANTATNCNATTAAANCNGGNANAGC
NGTNGTGATNAANAACACAGAATTTGANNCCNGNTNNGGTTTANNTGANCGTNNNGGAAG
TGANNNNGNTGCNNCATCNNTNNNCCAAAGNTTNNNGGANCTNGGNTTNGANNGTGANCT
ANTNANNGATGCCANTNNNNANGACNTGGNAGANAANNTNCAAGAANNTANNNANGANAA
NNANNNNNTNNNNANNACNGNNTGNCTNATNGTNGNNNTNTTNACNCATGGNAATGAGGA
NAGNNTNTNNATGANNGATNNNNNTNTAAAGATNAAANNANTAATGNATTNNTTCAATGC
ANANAACTGTCCAGANNTNATTCTTAAGCCNAAAATATTNATTTTNCAGTGCTCTAGAAA
ATCCGATTTAAGACAAGGTGAANATATTACTGTTCAGGACACACTTAAAAACAAGGTTAA
GGTTCCAGATGCTGAGGATACAGTTCGCATTCCNAATGAGTCCGATTTCCTTGAAGTNTT
TTCTACNTCAANAGGTGACACATCNTTNNATAANACAGAGNCATCNTCACCATTTNTANG
TCANNTAATNGANGAGCTACANAANATNNAGNAANCNGATGATATTTACANANTATTNAC
NAAAGTNAATANCNAAGTNATGANATTTGANCCTNGNNATANNNNNANTNAAGATATNAG
NCANATGCCATATTTTGTATCNCACCTNACNAAAGATTTNTATNTGAAACAGANCAACTA
GACATATGTGACNTTCNGNCAGGATNNCNNCANTNNTGNCANNNGACNNTNNAATTTAAA
CTGNNCATATNATANNCGAAATGAAAACCACTTATNNNNNNNNNNNNNNNNNNNNNNNNN
NNNNNN
>gi_238645322_gb_Contig85113|tro|tro10X|Allele_2
NNNNNNNNNNNNNNNNNNNGAAATGGCAAGTCAAGACACATTGGATGCCAAACCTGATCG
CATTGAAGAAACATCAACAAAATTGNCANTTACCAACCNGACAGAANNNNAANNAAATGA
AGGAANANTANACNAAAGCCANTTNGACCAANANAANTATNCNATTAAANCNGGNANAGC
NGTNGTGATNAANAACACAGAATTTGANNCCNGNTNNGGTTTANNTGANCGTNNNGGAAG
TGANNNNGNTGCNNCATCNNTNNNCCAAAGNTTNNNGGANCTNGGNTTNGANNGTGANCT
ANTNANNGATGCCANTNNNNANGACNTGGNAGANAANNTNCAAGAANNTANNNANGANAA
NNANNNNNTNNNNANNACNGNNTGNCTNATNGTNGNNNTNTTNACNCATGGNAATGAGGA
NAGNNTNTNNATGANNGATNNNNNTNTAAAGATNAAANNANTAATGNATTNNTTCAATGC
ANANAACTGTCCAGANNTNATTCTTAAGCCNAAAATATTNATTTTNCAGTGCTCTAGAAA
ATCCGATTTAAGACAAGGTGAANATATTACTGTTCAGGGCACACTTAAAAACAAGGTTAA
GGTTCCAGATGCTGAGGATACAGTTCGCATTCCNAATGAGTCCGATTTCCTTGAAGTNTT
TTCTACNTCAANAGGTGACACATCNTTNNATAANACAGAGNCATCNTCACCATTTNTANG
TCANNTAATNGANGAGCTACANAANATNNAGNAANCNGATGATATTTACANANTATTNAC
NAAAGTNAATANCNAAGTNATGANATTTGANCCTNGNNATANNNNNANTNAAGATATNAG
NCANATGCCATATTTTGTATCNCACCTNACNAAAGATTTNTATNTGAAACAGANCAACTA
GACATATGTGACNTTCNGNCAGGATNNCNNCANTNNTTNCANNNGACNNTNNAATTTAAA
CTGNNCATATNATANNGGAAATGAAAACCACTTATNNNNNNNNNNNNNNNNNNNNNNNNN
NNNNNN
>gi_238645288_gb_FL496550|tro|tro10X|Allele_1
NNNNNNNNNNNNNNNNNNNNNNNNNNNNNNNNNNNNNNNNNNNNNNNNNNNNNNNNNNNN
NNNNNNNNNNNNNNNNNNNNNNNNNNNNNNNNNNNNNNNNNNNNNNNNNNNNAGNNTATG
CTGCTGATGTCTGNNANGTNNCNCCGATTTNCCGNNAAGAATGNGGNTGGGNNGGNATTT
CANCAGANANNTGTGAATCANNNGGNTGNTGCTTTGATTCNAGNATANNNGNANNAANNT
GGTGCTTCNAGAANNCAAACCGTNNNNNNNNNNNNNNNNNNNNNNNNNNNNNNNNNNNNN
NNNNNNNNNNNNNNNNNNNNNNNNNNNNNNNNNNNNNNNNNNNNNNNNNNNNNNNNNNNN
NNNNNNNNNNNNNNNNNNNNNNNNNNNNNNNNNNNNNNNNNNGNNNNNNNNNNNNNNNNN
NNNNNNNNNNNNNNNNNNNNNNNNNNNNNNNNNNNNNNNNNNNNNNNNNNNNNNNNNNNN
NNNNNNNNNNNNNNNNNNNNNNNNNNNNNNNNNNNNNNNNNTAAACATANNNNNNNNTTT
ATAANNANTTNNNNNNNNNNNNNNNNNNNNNNNNNNNNNNNNNNNNNNNNNNNNNNNNNN
NNNNNNNNNNNNNNNNNNNNNNNNNNNNNNNNNNNNNNNNNNNNNNNNNNNNNNNNNNNN
NNNNNNNNN
>gi_238645288_gb_FL496550|tro|tro10X|Allele_2
NNNNNNNNNNNNNNNNNNNNNNNNNNNNNNNNNNNNNNNNNNNNNNNNNNNNNNNNNNNN
NNNNNNNNNNNNNNNNNNNNNNNNNNNNNNNNNNNNNNNNNNNNNNNNNNNNAGNNTATG
CTGCTGATGTTTGNNANGTNNCNCCGATTTNCCGNNAAGAATGNGGNTGGGNNGGNATTT
CANCAGANANNTGTGAATCANNNGGNTGNTGCTTTGATTCNAGNATANNNGNANNAANNT
GGTGCTTCNAGAANNCAAACCGTNNNNNNNNNNNNNNNNNNNNNNNNNNNNNNNNNNNNN
NNNNNNNNNNNNNNNNNNNNNNNNNNNNNNNNNNNNNNNNNNNNNNNNNNNNNNNNNNNN
NNNNNNNNNNNNNNNNNNNNNNNNNNNNNNNNNNNNNNNNNNGNNNNNNNNNNNNNNNNN
NNNNNNNNNNNNNNNNNNNNNNNNNNNNNNNNNNNNNNNNNNNNNNNNNNNNNNNNNNNN
NNNNNNNNNNNNNNNNNNNNNNNNNNNNNNNNNNNNNNNNNTAAACATANNNNNNNNTTT
ATGGNNANTTNNNNNNNNNNNNNNNNNNNNNNNNNNNNNNNNNNNNNNNNNNNNNNNNNN
NNNNNNNNNNNNNNNNNNNNNNNNNNNNNNNNNNNNNNNNNNNNNNNNNNNNNNNNNNNN
NNNNNNNNN
>gi_238645266_gb_FL491155|tro|tro10X|Allele_1
NNNNNNNNNNNNNNNNNNNNNNNNNNNNNNNNNNNNNNNNNNNNNNNNNGGTTGTCCGTC
NGGTTGGATACAAGATGGAGATACGTGTTATTTTTTCAGTAAAGGAATAGCAAGTTCATG
GGCTGATGCAAACNGTTANTNTCNNNCATTTGGGTATAAACTAGCAGAGCCGATGGACCA
ACANAAACTAAATTTTGTCAAAGGAGAACTNAATAGACTAGCTGGANCTTCANGTTANTN
TATTNNNGGNNCTNNCTTNTTNGTCGAAGNNNNNTGAATATGGTCAACATNTNANANCNG
TNTAGTGGCAAACAACTGGGAANCNAGTGANCCAAATAATANNGNNNNTGGNGAGGACTG
TCTCACNGTCAATCATGATGGACTTTGGAATGACGTNCCTTGTGATACAGANGTTCGATT
TATTTGNGAGGCNGANNNNNNNNNNNNNNNNNNNNNNNNNNNNNNNNNNNNNNNNNNNNN
NNNNNNNNNNNNNNNNNNNNNNN
>gi_238645266_gb_FL491155|tro|tro10X|Allele_2
NNNNNNNNNNNNNNNNNNNNNNNNNNNNNNNNNNNNNNNNNNNNNNNNNGGTTGTCCGTC
NGGTTGGATACAAGATGGAGATGCGTGTTATTTTTTCAGTAAAGGACTAGCAAGTTCATG
GGCTGATGCAAACNGTTANTNTCNNNCATTTGGGTATAAACTAGCAGAGCCGATGGACGA
ACANAAACTAAATTTTGTCAAAGGAGAACTNAATAGACTAGCTGGANCTTCANGTTANTN
TATTNNNGGNNCTNNTTTNTTNGTCTAAGNNNNNTGGATATGGTCAACATNTNANANCNG
TNTTGTTGTACACAACTGGGAANCNAGTGANCCAAATAATANNGNNNNTGGNGAGGACTG
TCTCACNGTCAATCATGATGGACTTTGGAATGACGTNCCTTGTGATACAGANGTTCGATT
TATTTGNGAGGCNGANNNNNNNNNNNNNNNNNNNNNNNNNNNNNNNNNNNNNNNNNNNNN
NNNNNNNNNNNNNNNNNNNNNNN
>gi_238645255_gb_FL491090|tro|tro10X|Allele_1
NNNNNNNNNNNNNNNNNNNNNNNNNNNNNNTGTNAAGATNAAANNNGTNATGGANNNNTT
NAATGCNNNNAACTGNCCNGAACTTNNNNTNAANCCNAANNTNTTNATNTTNNAGGNNNN
NNNNNNNNNNNNNNNNNNNNNNNNNNNNNNNNNNNNNNNNNNNNNNNNNAGAGATCCNAA
NCAGGCAGANGCTNNNGCNNNATATGNNGNNTATGANNANNNNNNNGGNGANNNNATANG
TATNCCNAATGAAGCAGATTTNNTNGNNGTATANTCTNCTTCNNNNGGTTANGGATCNTT
NNGNAACNCANANNNAGGNTCACCNTTNATNCGNNANTTNTCAGANGAGNTNNNNNANAT
GANGNAAGNNGANNANTTNTANNNANTNTTGACNAGAGTNAANANNNNNGTNGGNNTNNN
ATATNNNCCANNNNNTNNANNCNNNNNNNNTNTNACNCANATGCCTTGNTTNGNNTCNCA
TCTNACNAANGANTTNNNNTTNAANCANAAAGTTAGAAAANNCATCNNCACNANNNNNNN
NNNNNNNNNNNNNNNNNNNNNNNNNNNNNNNNNNN
>gi_238645255_gb_FL491090|tro|tro10X|Allele_2
NNNNNNNNNNNNNNNNNNNNNNNNNNNNNNTGTNAAGATNAAANNNGTNATGGANNNNTT
NAATGCNNNNAACTGNCCNGAACTTNNNNTNAANCCNAANNTNTTNATNTTNNAGGNNNN
NNNNNNNNNNNNNNNNNNNNNNNNNNNNNNNNNNNNNNNNNNNNNNNNNAGAGATCCNAA
NCAGGCAGANGCTNNNGCNNNGTATGNNGNNTATGANNANNNNNNNGGNGANNNNATANG
TATNCCNAATGAAGCAGATTTNNTNGNNGTGTANTCTNCTTCNNNNGGTTANGGATCNTT
NNGNAACNCANANNNAGGNTCACCNTTNATNCGNNANTTNTCAGANGAGNTNNNNNANAT
GANGNAAGNNGANNANTTNTANNNANTNTTGACNAGAGTNAANANNNNNGTNGGNNTNNN
ATATNNNCCANNNNNTNNANNCNNNNNNNNTNTNACNCANATGCCTTGNTTNGNNTCNCA
TCTNACNAANGANTTNNNNTTNAANCANAAAGTTAGAAAANNCATCNNCACNANNNNNNN
NNNNNNNNNNNNNNNNNNNNNNNNNNNNNNNNNNN
>gi_238645233_gb_FL490960|tro|tro10X|Allele_1
NNNNNNNNNNNNNNNNNNNNNNNNNNNNNNNNNGGATGGAAGTTCTGGTAGATTTTCTCA
CATTGCTGCCATGCANTCAGAACTGGTNTGTGTAGGAACTAATGGNAACCTGTACAGCTG
GAAATGGAATGAACCAGAACCATATAGACATCCNNAGAANCCAAATATACGCCACCCAAA
AGTAGTNCCACTNGGTTTGCAGCATGAGAANATNATTGGCATGTCAGCNTGTAATGTNCG
GGCATCAGTGTTCACNGAGACNCACCGTGTGGCAACATGGGTCGATGAAACTCTNAACAA
AGTAGCATCNAAGCTAGAACATGCAGTACAGACCTTCCCAGAATTCCTNACNGACAAAAT
TGTCTCNCTTCATACATGTTCCCTGTANACATGTGCNCGGTTGGAAAGTGGNGGNNTNTA
TTGGTGGNNNNNNNNNNNNNNNNNNNNNNNNNNNNNNNNNNNNNNNNNNNNNNNNNNNNN
NNNNNNNNNNNNNNNNNNNNNNNNNNNNNNNNNNNNNNNNNNNNNNNNNNNNNNNNNNNN
NNNNNNNNNNNNNNNNNNNNNNNNNNNNNNNNNNNNNNNNNN
>gi_238645233_gb_FL490960|tro|tro10X|Allele_2
NNNNNNNNNNNNNNNNNNNNNNNNNNNNNNNNNGGATGGAAGTTCTGGTAGATTTTCTCA
CATTGCTGCCATGCANTCAGAACTGGTNTGTGTAGGAACTAATGGNAACCTGTACAGCTG
GAAATGGAATGAACCAGAACCATATAGACATCCNNAGAANCCAAATATACGCCACCCAAA
AGTAGTNCCACTNGGTTTGCAGCATGAGAANATNATTGGCATGTCAGCNTGTAATGTNCG
GGCATCAGTGTTCACNGAGACNCACCGTGTGGCAACATGGGTCGATGAAACTCTNAACAA
AGTAGCATCNAAGCTAGAACATGCAGTACAGACCTTCCCAGAATTCCTNACNGACAAAAT
TGTCTCNCTTCATACATGTTCCCTGTANACATGTGCNCGGTTGGAAAGTGGNGGNNTNTA
TTGGTGGNNNNNNNNNNNNNNNNNNNNNNNNNNNNNNNNNNNNNNNNNNNNNNNNNNNNN
NNNNNNNNNNNNNNNNNNNNNNNNNNNNNNNNNNNNNNNNNNNNNNNNNNNNNNNNNNNN
NNNNNNNNNNNNNNNNNNNNNNNNNNNNNNNNNNNNNNNNNN
>gi_238645231_gb_FL490951|tro|tro10X|Allele_1
NGANCANTGTCGNTGNTTTTNNTGNGGNGGNGGNNTNNNNNNNTGGGANNNAGNNGANNA
NCCNTGGNNNGANCATGCNNGNTGGTNNNNNNANTGNNNNTTNNTNNNNNNNNNTAAAGG
NNNNANNTTNATANNNGANGTNCAANNNAANNNNANNNTNCNNNNTGNNANTGTGGAANN
NNNNNNNNNNNNNNNNNNNNNNNNNNNNNNNNNNNNNNNNNNNNNNNNNNNNNNNNNNNN
NNNNNNNNNNNAGTTTGGATATNANGAAAAGNTAGTNAANGNNGCNNNNNNNNNNNTNNN
NNNNNNNNNNNNNNNAGNTATNNNNNNNNNNNNNNNNNNNNNNNNNNNNNNNNNNNNNNN
NNNNNNNNNNNNNNNNNNNNNNNAANNTNCNNATNANAACNAACANNNNNNGGAAANNTN
NCAATNNGNAANNGNANNTGCAAAAANTNTANCAAANNAANNNACANANGANNNNNNNNN
NNNNNNNNNNNNNNNNNTGTCNGTNANNAGNNTNNANNAAGANAANCANAANNTNNNAGA
TCANCAGACNTGNAANATNTNNNTNGANGAACCNATNNCNATNGTNTTTCTNCCTTG
>gi_238645231_gb_FL490951|tro|tro10X|Allele_2
NGANCANTGTCGNTGNTTTTNNTGNGGNGGNGGNNTNNNNNNNTGGGANNNAGNNGANNA
NCCNTGGNNNGANCATGCNNGNTGGTNNNNNNANTGNNNNTTNNTNNNNNNNNNTAAAGG
NNNNANNTTNATANNNGANGTNCAANNNAANNNNTNNNTNCNNNNTGNNANTGTGGAANN
NNNNNNNNNNNNNNNNNNNNNNNNNNNNNNNNNNNNNNNNNNNNNNNNNNNNNNNNNNNN
NNNNNNNNNNNAGTTTGGATATNANGAAAAGNTAGTNAANGNNGCNNNNNNNNNNNTNNN
NNNNNNNNNNNNNNNAGNTATNNNNNNNNNNNNNNNNNNNNNNNNNNNNNNNNNNNNNNN
NNNNNNNNNNNNNNNNNNNNNNNAANNTNCNNATNANAACNAACANNNNNNGGAAANNTN
NCAATNNGNAANNGNANNTGCAAAAANTNTANCAAANNAANNNACANANGANNNNNNNNN
NNNNNNNNNNNNNNNNNTGTCNGTNANNAGNNTNNANNAAGANAANCANAANNTNNNAGA
TCANCAGACNTGNAANATNTNNNTNGANGAACCNATNNCNATNGTNTTTCTNCCTTG
>gi_238645163_gb_Contig4825|tro|tro10X|Allele_1
NNNNNNNNNNNNNNNNNNNNNNNNNNNNNNNNNNNNNNNNNNNNNNNNNNNNNNNNNNNN
NNNNNNNNNNNNNNNNNNNNNNNNNNNNNNNNNNNNNNNNNNNNNNNNNNNNNNNNNNNN
NNNNNNNNNNNNNNNNNNNNNNNNNNNNNNNNNNNNNNNNNNNNNNNNNNNNNNNNNNNN
NNNNNNNNNNNNNNNNNNNNNNNNNNNNNNNNNNNNNNNNNNNNNNNNNNNNNNNNNNNN
NNNNNNNNNNNNNNNNNNNNNNNNNNNNNNNNNNNNNNNNNNNNNNNNNNNNNNNNNNNN
NNNNNNNNNNNNNNNNNNNNACTCTTNTTCACANATNAATCTGTANANNCCGGNACANGT
NNCGTCNTTCCANTTNAANTTNNANGNAGCNTACATATGTAANCANTTNTNNNTNNNNNC
NNNNTTNTCTGGTANANNNGNANACCANTNAGTANAATTNAANNNNTGNTCNGNNTGNGC
CCANNNCCANNTNCCTTCTANGACATCATCTCTACCNCCTAACCAATANCTTNNNCCNGG
TCCTTNNGTTNTACNCATNTTNACTAAAAANGTNGNNNGNTCTTNNGANTGAACTTCAGC
NANNCGNGCGTTGTGNGCACNACAACTNAACTNNGCNTNNANCCAANTANANNGTTCATG
GCTGAANAAATAGCAAGATGANCCNAANTGATNCCATCCTNNTGNNCANTCAGNGNTTCC
NTTANCNNNNNNNNNNNNNNNNNNNNNNNNNNNNNNNNNNNNNNNNNNNNNNNNNNNNNN
NNNNNNNNNNNNNNNNNNN
>gi_238645163_gb_Contig4825|tro|tro10X|Allele_2
NNNNNNNNNNNNNNNNNNNNNNNNNNNNNNNNNNNNNNNNNNNNNNNNNNNNNNNNNNNN
NNNNNNNNNNNNNNNNNNNNNNNNNNNNNNNNNNNNNNNNNNNNNNNNNNNNNNNNNNNN
NNNNNNNNNNNNNNNNNNNNNNNNNNNNNNNNNNNNNNNNNNNNNNNNNNNNNNNNNNNN
NNNNNNNNNNNNNNNNNNNNNNNNNNNNNNNNNNNNNNNNNNNNNNNNNNNNNNNNNNNN
NNNNNNNNNNNNNNNNNNNNNNNNNNNNNNNNNNNNNNNNNNNNNNNNNNNNNNNNNNNN
NNNNNNNNNNNNNNNNNNNNACTCTTNTTCACANATNAATCTGTANANNCCGGNACANGT
NNCGTCNTTCCANTTNAANTTNNANGNAGCNTACATATGTAANCANTTNTNNNTNNNNNC
NNNNTTNTCTGGTANANNNGNANACCANTNAGTANAATTNAANNNNTGNTCNGNNTGNGC
CCANNNCCANNTNCCTTCTANGACATCATCTCTACCNCCTAACCAATANCTTNNNCCNGG
TCCTTNNGTTNTACNCATNTTNACTAAAAANGTNGNNNGNTCTTNNGANTGAACTTCAGC
NANNCGNGCGTTGTGNGCACNACAACTNAACTNNGCNTNNANCCAANTANANNGTTCGTG
GCTGAANAAATAGCAAGATGANCCNAANTGATNCCATCCTNNTGNNCANTCAGNGNTTCC
NTTANCNNNNNNNNNNNNNNNNNNNNNNNNNNNNNNNNNNNNNNNNNNNNNNNNNNNNNN
NNNNNNNNNNNNNNNNNNN
>gi_238645147_gb_Contig3586|tro|tro10X|Allele_1
NNNNNNNNNNNNNNNNNNNNNNNNNNNNNNNNNNNNNNNNNNNNNNNNNNNNNNNNNNNN
NNNNNNNNNNNNNNNNNNNNNNNNNNNNNNNNNNNNNNNNNNNNNNNNNNNNNNNNNNNN
NNNNNNNNNNNNNNNNNNNNNNNNNNNNNNNNNNNNNNNNNNNNNNNNNNNNNNNNNNNN
NNNNNNNNNNNNNNNNNNNNNNNNNNNNNNNNNNNNNNNNNNNNNNNNNNNNNNNNNNNN
NNNNNNNNNNNNNNNNNNNNNNNNNNNNNNNNNNNNNNNNNNNNNNNNNNNNNNNNNNNN
NNNNNNNNNNNNNNNNNNNNNNNNNNNNNNNNNNNNNNNNNNNNNNNNNNNNNNGNNNNN
NNNNNNNNNNNNNNNNNNNNGACTGTAGTGGTTTNAAAGGGAGTCGTAAAGAAAGTGGCG
TNTNNNCNATATATCCACAAAAATCNAANTCCGACAAAATCAANGNNTANTGTGATNTGN
NNACNGNNGGNGGAGGATGGACNNNNNNNNNNNNNNGAATTGATGGNANTACNGACTTTG
AAAAGNATTGGAAAGATTTTGAAGATGGCTTTGGTGATGTTAGTAAGGAGNNNNNNNNNN
NNNNNNNNNNNCTGAATTACATAACCTTGAAGGGCACGTATGAACTGAGAATAGATTTGG
TANANGCAAATAACAANAAGACGTTTGCAGTTTACAGCAAATTTTCTGTTGGGNATGCAA
ANACAAAATATANAATAANTGTTGGTGGTTNNNNNNNNNNNNNNNNNNNNNNNNNNNNN
>gi_238645147_gb_Contig3586|tro|tro10X|Allele_2
NNNNNNNNNNNNNNNNNNNNNNNNNNNNNNNNNNNNNNNNNNNNNNNNNNNNNNNNNNNN
NNNNNNNNNNNNNNNNNNNNNNNNNNNNNNNNNNNNNNNNNNNNNNNNNNNNNNNNNNNN
NNNNNNNNNNNNNNNNNNNNNNNNNNNNNNNNNNNNNNNNNNNNNNNNNNNNNNNNNNNN
NNNNNNNNNNNNNNNNNNNNNNNNNNNNNNNNNNNNNNNNNNNNNNNNNNNNNNNNNNNN
NNNNNNNNNNNNNNNNNNNNNNNNNNNNNNNNNNNNNNNNNNNNNNNNNNNNNNNNNNNN
NNNNNNNNNNNNNNNNNNNNNNNNNNNNNNNNNNNNNNNNNNNNNNNNNNNNNNGNNNNN
NNNNNNNNNNNNNNNNNNNNGACTGTAGTGGTTTNAAAGGGAGTCGTAAAGAAAGTGGCG
TNTNNNCNATATATCCACAAAAATCNAANTCCGACAAAATCAANGNNTANTGTGATNTGN
NNACNGNNGGNGGAGGATGGACNNNNNNNNNNNNNNGAATTGATGGNANTACNGACTTTG
AAAAGNATTGGAAAGATTTTGAAGATGGCTTTGGTGATGTTAGTAAGGAGNNNNNNNNNN
NNNNNNNNNNNCTGAATTACATAACCTTGAAGGGCACGTATGAACTGAGAATAGATTTGG
TANANGCAAATAACAANAAGACGTTTGCAGTTTACAGCAAATTTTCTGTTGGGNATGCAA
ANACAAAATATANAATAANTGTTGGTGGTTNNNNNNNNNNNNNNNNNNNNNNNNNNNNN
>gi_238645136_gb_FL490389|tro|tro10X|Allele_1
NNNNNNNNNNNNNNNNNNNNNNNNNNNNNNAATTTAAAGAAGCNTTTGGTTTGTTTGACA
AAGACAAAAATGGCCAGATTACGAGTNCGGANCTAGGAACAGTAATGAGATCTTTAGGNC
AAAATCCAACAAATGCTGACATTACAGAAATGATACANGAAGTAGATNGTGNNGGTANTG
GAACAATTAATTTTGACGAGTTTAAAAAAATGATGGGAAAAAAGATGGAGAANAGTGATC
CAGTNGAAGATCTCNGAGAAGCATTNAAAATTTTTGACAAAAANANTGATGGCAAAATAG
ATNCTAANGAGCTTAAAAANGTGATGGTCAATATTGGTGAAAAANTGACAGATGAAGAAG
CNAATGAGATGATTAAAGAGGCAGATNTNNANGGAGATGGANANGTNAATTATGAAGNNN
NNNNNNNNNNNNNNNNNNNNNNNNNNNNNNNNNNNNNNNNNNNNNNNNNNNNNNNNNNNN
NNNNNNNNNNNNNNNNNNNNNNNNNNNNNNNNNNNNNNNNNNNNNNNNNNNNNNNNNNNN
NNNNNNNNNNNNNNNNNNNNNNNNNNNNNNNNNNNNNNNNNNNNNNNNN
>gi_238645136_gb_FL490389|tro|tro10X|Allele_2
NNNNNNNNNNNNNNNNNNNNNNNNNNNNNNAATTTAAAGAAGCNTTTGGTTTGTTTGACA
AAGACAATAATGGCCAGATTACGAGTNCGGANCTAGGAACAGTAATGAGATCTTTAGGNC
AAAATCCAACGAATGCTGATATTACAGAAATGATACANGAAGTAGATNGTGNNGGTANTG
GAACAATTAATTTTGACGAGTTTAAAAAAATGATGGGGAAAAAGATGGAGAANAGTGATC
CAGTNGAAGATCTCNGAGAAGCTTTNAAAATTTTTGACAAAAANANTGATGGCAAAATAG
ATNCTAANGAGCTTAAAAANGTGATGGTCAATATTGGTGAAAAANTGACCGATGAAGAAG
CNAATGAGATGATTAAAGAGGCAGATNTNNANGGAGATGGANANGTNAATTATGAAGNNN
NNNNNNNNNNNNNNNNNNNNNNNNNNNNNNNNNNNNNNNNNNNNNNNNNNNNNNNNNNNN
NNNNNNNNNNNNNNNNNNNNNNNNNNNNNNNNNNNNNNNNNNNNNNNNNNNNNNNNNNNN
NNNNNNNNNNNNNNNNNNNNNNNNNNNNNNNNNNNNNNNNNNNNNNNNN
>gi_238645091_gb_FL501208|tro|tro10X|Allele_1
NNNNNNNNNNNNNNNNNNNNNNNNNNNNNNNNNNNNNNNNNNNNNNNNNNNNNNNNNNNN
NNNNNNNNNNNNNNNNNNNNNNNNNNNNNNNNNNNNNNNNNNNNNNNNNNNNNNNNNNNN
NNNNNNNNNNNNNNNNNNNNNNNNNNNNNNNNNNNNNNNNNNNNNNNNNNNNNNNNNNNN
NNNNNNNNNNNNNNNNNNNNNNNNNNNNNNNNNNNNNNNNNNNNNNNNNNNNNNNNNNNN
NNNNNNNNNNNNNNNNNNNNNNNNNNNNNNNNNNNNNNNNNNNNNNNNNNNNNNNNNNNN
NNNNNNNNNNNNNNNNNNNNGTNTANNNNNTATANCNNNNNAAANNANAAGGAGTNAANG
NNTANTGNNANATNGATNNNGANNNNGNNGGNTGGACANNNNNNNNNNNNNNNNNNNNNN
NNNNNNNNNNNNNNNNNNNNNNNNNNNNNNNNNNNGGCAACANNNANNTNCANCNTTTGA
CNNNNANTNGNNNNTANGANNTNANAATNNANNTNANNNANNNNNNNANNANNANNNNNT
ATGCTNNNTANNNNANNTTTNNTNTTNGNGATNNNNCNTCNNNNTACANNNTGNNNNTTG
GNNNNNANANCGGNG
>gi_238645091_gb_FL501208|tro|tro10X|Allele_2
NNNNNNNNNNNNNNNNNNNNNNNNNNNNNNNNNNNNNNNNNNNNNNNNNNNNNNNNNNNN
NNNNNNNNNNNNNNNNNNNNNNNNNNNNNNNNNNNNNNNNNNNNNNNNNNNNNNNNNNNN
NNNNNNNNNNNNNNNNNNNNNNNNNNNNNNNNNNNNNNNNNNNNNNNNNNNNNNNNNNNN
NNNNNNNNNNNNNNNNNNNNNNNNNNNNNNNNNNNNNNNNNNNNNNNNNNNNNNNNNNNN
NNNNNNNNNNNNNNNNNNNNNNNNNNNNNNNNNNNNNNNNNNNNNNNNNNNNNNNNNNNN
NNNNNNNNNNNNNNNNNNNNGTNTANNNNNTATTNCNNNNNAAANNANAAGGAGTNAANG
NNTANTGNNANATNGATNNNGANNNNGNNGGNTGGACANNNNNNNNNNNNNNNNNNNNNN
NNNNNNNNNNNNNNNNNNNNNNNNNNNNNNNNNNNGGCAACANNNANNTNCANCNTTTGA
CNNNNANTNGNNNNTANGANNTNANAATNNANNTNANNNANNNNNNNANNANNANNNNNT
ATGCTNNNTANNNNANNTTTNNTNTTNGNGATNNNNCNTCNNNNTACANNNTGNNNNTTG
GNNNNNANANCGGNG
>gi_238645067_gb_Contig51981|tro|tro10X|Allele_1
NNNNNNNNNNNNNNNNNNNNNNNNNNNNNNNNNNNNNNNNNNNNNNNNNNNNNNNNNNNN
NNNNNNNNNNNNNNNNNNNNNNNNNNNNNNNNNNNNNNNNNNNNNNNNNNNNNNNNNNNN
NNNNNNNNNNNNNNNNNNNNNNNNNNNNNNNNNNNNNNNNNNNNNNNNNNNNNNNNNNNN
NNNNNNNNNNNNNNNNNNNNNNNNNNNNNNNNNNNNNNNNNNNNNNNNNNNNNNNNNNNN
NNNNNNNNNNNNNNNNNNNNNNNNNNNNNNNNNNNNNNNNNNNNNNNNNNNNNNNNNNNN
NNNNNNNNNNNNNNNNNNNNNNNNNNNNNNNNNNNNNNNNNNNNNNNNNNNNNNNNNNNN
NNNNNNNNNNNNNNNNNNNGGTANNNANNACATTNACANACTNACGTNNNNNGGNNNNTA
CCAGNTNCNNNTNACACTAGANGANTGGAATNGTGANACNNNNTATGNTNCATANNNNNN
TTTCANTTTGGGNAANGANGNTNNTNGNTATANATTNNNNNTNCGANGNTANANNGGNAN
TGCAGGNNATGNNATGANTNANANCANTGGTNNNNNATTNAGTACNAANGAAANAAGNAN
NNNNTGTGCANNNNNNNNNNTNGGNGCTTNGTGGTANNNNNNNTGNANNNNNTCTAATCT
NAANGGNGANTATCTNCANGGNANNACCAGNGNNANANNTNNNNNNNGAGGNGTNNNNTG
GNNNNNNTNGAAAANNNGATNNNANNATTCANTNAANAAATCNGNNATGATGATNNGNAA
ACNNTANATAANCNTGAANANANNTAATTCNNNCNCAGGNGTCTNTATCAGGAGCAGTTA
TTNAAAAACNATGTTTCTTAATTTNTTTTGGTCGCCTTGTACTGGCAGGGCATTACATTA
ANTTTTTCAAAACCANNNNNNNNNNNNNNNNNNNNNNNNNNNNNNNNNNNNNNNNNNNNN
NNNNNNNNNNNNNNNNNNNNNNNNNNNNNNNNNNNNNNNNNNNNNNNNNNNNNNNNNNNN
NNNNNNNNNNNNNNNNNNNNNNNNNNNNNNNNNNNNNNNNNNNNNNNNNNNNNNNNNNNN
NNNNNNNNNNNNNNNNNNNNNNNNNNNNNNNNNNNNNNNNNNNNNNNNNNNNNNNNNNNN
NNNNNNNNNNNNNNNNNNNNNNNNNNNNNNNNNNNNNNNNNNNNNNNNNNNNNNNNNNNN
NNNNNNNNNNNNNNNNNNNNNNNNNNNNNNNNNNNNNNNNNNNNNNNNNNNNNNNNNNNN
NNNNNNNNNNNNNNNNNNNNNNNNNNNNNNNNNNNNNNNNNNNNNNNNNNNNNNNNNNNN
NNNNNNNNNNNNNNNNNNNNNNNNNNNNNNNNNNNNNNNNNNNNNNNNNNNNNNNNNNNN
NNNNNNNNNNNNNNNNNNNNNNNNNNNNNNNNNNNNNNNNNNNNNNNNNNNNNNNNNNNN
NNNNNNNNNNNNNNNNNNNNNNNNNNNNNNNNNNNNNNNNNNNNNNNNNNNNNNNNNNNN
NNNNNNNNNNNNNNNNNNNNNNNNNNNNNNNNNNNNNNNNNNNNNNNNNNNNNNNNNNNN
NNNNNNNNNNNNNNNNNNNNNNNNNNNNNNNNNNNNNNNNNNNNNNNNNNNNNNNNNNNN
NNNNNNNNNNNNNNNNNNNNNNNNNNNNNNNNNNNNNNNNNNNNNNNNNNNNNNNNNNNN
NNNNNNNNN
>gi_238645067_gb_Contig51981|tro|tro10X|Allele_2
NNNNNNNNNNNNNNNNNNNNNNNNNNNNNNNNNNNNNNNNNNNNNNNNNNNNNNNNNNNN
NNNNNNNNNNNNNNNNNNNNNNNNNNNNNNNNNNNNNNNNNNNNNNNNNNNNNNNNNNNN
NNNNNNNNNNNNNNNNNNNNNNNNNNNNNNNNNNNNNNNNNNNNNNNNNNNNNNNNNNNN
NNNNNNNNNNNNNNNNNNNNNNNNNNNNNNNNNNNNNNNNNNNNNNNNNNNNNNNNNNNN
NNNNNNNNNNNNNNNNNNNNNNNNNNNNNNNNNNNNNNNNNNNNNNNNNNNNNNNNNNNN
NNNNNNNNNNNNNNNNNNNNNNNNNNNNNNNNNNNNNNNNNNNNNNNNNNNNNNNNNNNN
NNNNNNNNNNNNNNNNNNNGGTANNNANNACATTNACANACTNACGTNNNNNGGNNNNTA
TCAGNTNCNNNTNACACTAGANGANTGGAATNGTGANACNNNNTATGNTNCATANNNNNN
TTTCANTTTGGGNAANGANGNTNNTNGNTATANATTNNNNNTNGGANGNTANANNGGNAN
TGCAGGNNATGNNCTGANTNANANCANTGGTNNNNNGTTNAGTACNAANGACANAGGNAN
NNNNTGTGCANNNNNNNNNNTNGGNGCTTNGTGGTANNNNNNNTGNANNNNNTCTAATCT
NAANGGNGANTATCTNCGNGGNANNACCAGNGNNANANNTNNNNNNNGAGGNGTNNNNTG
GNNNNNNTNGAAAANNNGGTNNNANNATTCANTNAANAAATCNGNNATGATGATNNGNAA
ACNNTANATAANCNTTAGNANANNTAATTTNNNTNCAGGNGTCTNTATCAGGAGCAGTTA
TTNAAAAACNATGTTTCTTAATTTNTTTTGGTCGCCTTGTACTGTCATGGCGTTACATTA
ANTTTTTTCTAATCANNNNNNNNNNNNNNNNNNNNNNNNNNNNNNNNNNNNNNNNNNNNN
NNNNNNNNNNNNNNNNNNNNNNNNNNNNNNNNNNNNNNNNNNNNNNNNNNNNNNNNNNNN
NNNNNNNNNNNNNNNNNNNNNNNNNNNNNNNNNNNNNNNNNNNNNNNNNNNNNNNNNNNN
NNNNNNNNNNNNNNNNNNNNNNNNNNNNNNNNNNNNNNNNNNNNNNNNNNNNNNNNNNNN
NNNNNNNNNNNNNNNNNNNNNNNNNNNNNNNNNNNNNNNNNNNNNNNNNNNNNNNNNNNN
NNNNNNNNNNNNNNNNNNNNNNNNNNNNNNNNNNNNNNNNNNNNNNNNNNNNNNNNNNNN
NNNNNNNNNNNNNNNNNNNNNNNNNNNNNNNNNNNNNNNNNNNNNNNNNNNNNNNNNNNN
NNNNNNNNNNNNNNNNNNNNNNNNNNNNNNNNNNNNNNNNNNNNNNNNNNNNNNNNNNNN
NNNNNNNNNNNNNNNNNNNNNNNNNNNNNNNNNNNNNNNNNNNNNNNNNNNNNNNNNNNN
NNNNNNNNNNNNNNNNNNNNNNNNNNNNNNNNNNNNNNNNNNNNNNNNNNNNNNNNNNNN
NNNNNNNNNNNNNNNNNNNNNNNNNNNNNNNNNNNNNNNNNNNNNNNNNNNNNNNNNNNN
NNNNNNNNNNNNNNNNNNNNNNNNNNNNNNNNNNNNNNNNNNNNNNNNNNNNNNNNNNNN
NNNNNNNNNNNNNNNNNNNNNNNNNNNNNNNNNNNNNNNNNNNNNNNNNNNNNNNNNNNN
NNNNNNNNN
>gi_238645011_gb_Contig16016|tro|tro10X|Allele_1
AAAGTCAGCTCCTGATTGTTTTATCNTTACNTNAACCCAGTCNTCTTGGTTACACTCACT
GGTCNGGCCAGTACAGNGAAANNNNNNNNNNNNNNNNNNNNNNNNNNNNNNNNNNNNNNN
NNNNNNNNNNNNNNNNNNNNNNNNNNNNNNNNNNNNNNNNNNNNNNNNNNNNNNNNNNNN
NNNNNNNNNNNNNNNNNNNNNNNNNNNNNNNNNNNNNNNNNNNNNNNNNNNNNNNNNNNN
NNNNNNNNNNNNNNNNNNNNNNNNNNNNNNNNNNNNNNNNNNNNNNNNNNNNNNNNNNNN
NNNNNNNNNNNNNNNNNNNNNNNNNNNNNNNNNNNNNNNNNNNNNNNNNNNNNNNNNNNN
NNNNNNNNNNNNNNNNNNNNNNNNNNNNNNNNNNNNNNNNNATAGGNNNTTTNTCAACCT
GNNNTTTNAANGAGTCTGCNANNTCANNTAACTCNNNNGGNCGNACNATNATACGANCNT
TAGNNTTATGANTNGTNCCCATNATTCCNNNGACNTCNAANTNNCTGTCCTNNATNNANA
TNGTTTTNGTNTGNTNGTAATATTCTCCNCGNNNNANATTTAAACCNGANCCGCTTNTTC
CNGNNTCCATTTGNTGGAACCAGTNTNTNTGTNNNGTNANTCNTNTNTCNGTNANNCCAA
CNCCTAGNNNNTTNNTGTGNAAATCAAAACTGTANGGACAACTCNACATNACGANNNCTC
TNTTNNNAGNNGNNGATATNAACCANGATACAGTTCCGTANGTNCCNGTNGCNGNATNNN
NGGTTTTNTGTGCTACNAANTGNTCNCNTTGTCCTGGTCTNACTNCNANNGGNGGAGCTT
GAATAATGCCACCATTGATNTATNATTCGGGNTANATCAAANGGNANTTGNTCCAGTTTT
CTACNTCNACNGTACANNCAACACTNTAACCNGANCCACNTAAAAGNCCATTAANNACAC
TNGCACCNNAAGTNACAGCNCTNNCAGCNNNNCCAGCNGCNGCTATANCAGCTGCCCANT
CTATNAAACNAGTNACTCNNNCAAATAGNCCNGNNAGNNAACATAACAGAAGNNCAACTC
TCATGNTTGTNGACGTTANGANNNNN
>gi_238645011_gb_Contig16016|tro|tro10X|Allele_2
AAAGTCAGCTCCTGATTGTTTTATCNTTACNTNAACCCAGTCNTCTTGGTTACACTCACT
GGTCNGGCCAGTACAGNGAAANNNNNNNNNNNNNNNNNNNNNNNNNNNNNNNNNNNNNNN
NNNNNNNNNNNNNNNNNNNNNNNNNNNNNNNNNNNNNNNNNNNNNNNNNNNNNNNNNNNN
NNNNNNNNNNNNNNNNNNNNNNNNNNNNNNNNNNNNNNNNNNNNNNNNNNNNNNNNNNNN
NNNNNNNNNNNNNNNNNNNNNNNNNNNNNNNNNNNNNNNNNNNNNNNNNNNNNNNNNNNN
NNNNNNNNNNNNNNNNNNNNNNNNNNNNNNNNNNNNNNNNNNNNNNNNNNNNNNNNNNNN
NNNNNNNNNNNNNNNNNNNNNNNNNNNNNNNNNNNNNNNNNATAGGNNNTTTNTCAACCT
GNNNTTTNAANGAGTCTGCNANNTCANNTAACTCNNNNGGNCGNACNATNATACGANCNT
TAGNNTTATGANTNGTNCCCATNATTCCNNNGACNTCNAANTNNCTGTCCTNNATNNANA
TNGTTTTNGTNTGNTNGTAATATTCTCCNCGNNNNANATTTAAACCNGANCCGCTTNTTC
CNGNNTCCATTTGNTGGAACCAGTNTNTNTGTNNNGTNANTCNTNTNTCNGTNANNCCAA
CNCCTAGNNNNTTNNTGTGNAAATCAAAACTGTANGGACAACTCNACATNACGANNNCTC
TNTTNNNAGNNGNNGATATNAACCANGATGCAGTTCCGTANGTNCCNGTNGCNGNATNNN
NGGTTTTNTGTGCTACNAANTGNTCNCNTTGTCCTGGTCTNACTNCNANNGGNGGAGCTT
GAATAATGCCACCATTGATNTATNATTCGGGNTANATCAAANGGNANTTGNTCCAGTTTT
CTACNTCNACNGTACANNCAACACTNTAACCNGANCCACNTAAAAGNCCATTAANNACAC
TNGCACCNNAAGTNACAGCNCTNNCAGCNNNNCCAGCNGCNGCTATANCAGCTGCCCANT
CTATNAAACNAGTNACTCNNNCAAATAGNCCNGNNAGNNAACATAACAGAAGNNCAACTC
TCATGNTTGTNGACGTTANGANNNNN
>gi_238644868_gb_FL594822|tro|tro10X|Allele_1
NNNNNNNNNNNNNNNNNNNNNNNNNNNNNNNNNNNNNNNNNNNNNNNNNNNNNNNNNNNN
NNNNNNNNNNNNNNNNNNNNNNNNNNNNNNNNNNNNNNNNNNNNNNNNNNNNNNNNNNNN
NNNNNNNNNNNNNNNNNNNNNNNNNNNNNNNNNNNNNNNNNNNNNNNNNNNNNNNNNNNN
NNNNNNNNNNNNNNNNNNNNNNNNNNNNNNNNNNNNNNNNNNNNNNNNNNNNNNNNNNNN
NNNNNNNNNNNNNNNNNNNNNNNNNNNNNNNNNNNNNNNNNNNNNNNNNNNNNNNNNNNN
NNNNNNNNNNNNNNNNNNNNNNNNNNNNNNNNNNNNNNNNNNNNNNNNNNNNNNNNNNNN
NNNNNNNNNNNNNNNNNNNNNNNNNNNNNNNNNNNNNNNNNNNNNNNNNNNNNNNNNNNN
NNNNNNNNNNNNNNNNNNNNNNNNNNNNNNNNNNNNNNNNNNNNNNNNNNNNNNNNNNNN
NNNNNNNNNNNNNNNNNNNNNNNNNNNNNNNNNNNNNNNNNNNNNNNNNNNNNNNNNNNN
NNNNNNNNNNNNNNNNNNNNNNNNNNNNNNNNNNNNNNNNNNNNNNNNNNNNNNNNNNNN
NNNNNNNNNNNNNNNNNNNNNNNNNNNNNNNNNNNNNNNNNNNNNNNNNNNNNNNNNNNN
NNNNNNNNN
>gi_238644868_gb_FL594822|tro|tro10X|Allele_2
NNNNNNNNNNNNNNNNNNNNNNNNNNNNNNNNNNNNNNNNNNNNNNNNNNNNNNNNNNNN
NNNNNNNNNNNNNNNNNNNNNNNNNNNNNNNNNNNNNNNNNNNNNNNNNNNNNNNNNNNN
NNNNNNNNNNNNNNNNNNNNNNNNNNNNNNNNNNNNNNNNNNNNNNNNNNNNNNNNNNNN
NNNNNNNNNNNNNNNNNNNNNNNNNNNNNNNNNNNNNNNNNNNNNNNNNNNNNNNNNNNN
NNNNNNNNNNNNNNNNNNNNNNNNNNNNNNNNNNNNNNNNNNNNNNNNNNNNNNNNNNNN
NNNNNNNNNNNNNNNNNNNNNNNNNNNNNNNNNNNNNNNNNNNNNNNNNNNNNNNNNNNN
NNNNNNNNNNNNNNNNNNNNNNNNNNNNNNNNNNNNNNNNNNNNNNNNNNNNNNNNNNNN
NNNNNNNNNNNNNNNNNNNNNNNNNNNNNNNNNNNNNNNNNNNNNNNNNNNNNNNNNNNN
NNNNNNNNNNNNNNNNNNNNNNNNNNNNNNNNNNNNNNNNNNNNNNNNNNNNNNNNNNNN
NNNNNNNNNNNNNNNNNNNNNNNNNNNNNNNNNNNNNNNNNNNNNNNNNNNNNNNNNNNN
NNNNNNNNNNNNNNNNNNNNNNNNNNNNNNNNNNNNNNNNNNNNNNNNNNNNNNNNNNNN
NNNNNNNNN
>gi_238644821_gb_FL489334|tro|tro10X|Allele_1
NNNNNNNNNNNNNNNNNNNNNNNNNNNNNNNNNNNNNNNNNNNNNNNNNNNNNNNNNNNN
NNNNNNNNNNNNNNNNNNNNNNNNNNNNNNNNNNNNNNNNNNNNNNNNNNNNNNNNNNNN
NNNNNNNNNNNNNNNNNNNNNNNNNNNNNNNNNNNNNNNNNNNNNNNNNNNNNNNNNNNN
NNNNNNNNNNNNNNNNNNNNNNNNNNNNNNNNNNNNNNNNNNNNNNNNNNNNNNNNNNNN
NNNNNNNNNNNNNNNNNNNNNNNNNNNNNNNNNNNNNNNNNNNNNNNNNNNNNNNNNNNN
NNNNNNNNNNNNNNNNNNNNNNNNNNNNNNNNNNNNNNNNNNNNNNNNNNNNNNNNNNNN
NNNNNNNNNNNNNNNNNNNNNNNNNNNNNNNNNNNNNNNNNNNNNNNNNNNNNNNNNNNN
NNNNNNNNNNNNNNNNNNNNNNNNNNNNNNNNNNNNNNNNNNNNNNNNNNNNNNNNNNNN
NNNNNNNNNNNNNNNNACNNNNTNATNNNNNNNNNNNNNNNNNNNNNNNNNNNNNNNNNN
NNNNNNNNNNNNNNNNNNNNNNNNNNNNNNNNNNNNNNNNNNNNNNNNNNNN
>gi_238644821_gb_FL489334|tro|tro10X|Allele_2
NNNNNNNNNNNNNNNNNNNNNNNNNNNNNNNNNNNNNNNNNNNNNNNNNNNNNNNNNNNN
NNNNNNNNNNNNNNNNNNNNNNNNNNNNNNNNNNNNNNNNNNNNNNNNNNNNNNNNNNNN
NNNNNNNNNNNNNNNNNNNNNNNNNNNNNNNNNNNNNNNNNNNNNNNNNNNNNNNNNNNN
NNNNNNNNNNNNNNNNNNNNNNNNNNNNNNNNNNNNNNNNNNNNNNNNNNNNNNNNNNNN
NNNNNNNNNNNNNNNNNNNNNNNNNNNNNNNNNNNNNNNNNNNNNNNNNNNNNNNNNNNN
NNNNNNNNNNNNNNNNNNNNNNNNNNNNNNNNNNNNNNNNNNNNNNNNNNNNNNNNNNNN
NNNNNNNNNNNNNNNNNNNNNNNNNNNNNNNNNNNNNNNNNNNNNNNNNNNNNNNNNNNN
NNNNNNNNNNNNNNNNNNNNNNNNNNNNNNNNNNNNNNNNNNNNNNNNNNNNNNNNNNNN
NNNNNNNNNNNNNNNNACNNNNTNATNNNNNNNNNNNNNNNNNNNNNNNNNNNNNNNNNN
NNNNNNNNNNNNNNNNNNNNNNNNNNNNNNNNNNNNNNNNNNNNNNNNNNNN
>gi_238644789_gb_Contig13321|tro|tro10X|Allele_1
NNNNNNNNNNNNNNNNNNNNNNNNNNNNNNNNNNNNNNNNNNNNNNNNNNNNNNNNNNNN
NNNNNNNNNNNNNNNNNNNNNNNNNNNNNNNNNNNNNNNNNNNNNNNNCACACATNGGTN
TCTNNCAATANTCCCAACGTNTNNTTNNATCANTTGTATNACACCATGGTTGTNCNCTGT
TNTCAGNATTTCTACANTANTNATNTTCNNTTTTNANNNTGCTANANNNGTGTTTNTGTG
GATNTTGNCNTNCCCAATACTGACANNNACGNNCAGTNTNTGTCAAACTNATNCGNCCNN
TGTATTCNGTACNNNNNGNNGNTNNTNGACATTCNNNNNNNNNNNNNNNNNNNNNNNNNN
CTTTNCANTNTTTNATTCCNTCTCCTTTGAAANCNTCNTNGCAANCACAATCATAAACGC
CATTGAGTANTTTANATTGTGCATTCNTGTNACAANTTTNNCGTCTNATNACTTGCATNT
TTNCNTNACCTGNNNTTNNNGNNANGCATNTNNACACCGTCNNACAATCTCTNGANGTNN
TNNNTGTATNAATTGGANAGTANTCNCCNGNAGNTANNNTNCAACNACACTGNGCTNTNG
GTATACATNNGNTNTCACTNAGTACAAATCCNTTTTTACACTGACATCCTTCNGATNGNG
GNAGTTTGCANNNNTTNGGGGNANNTANATCNANNCANNTNGNTGGNCANCCACTTACAN
NNCAACTGTATTCCANATTGNCNTCACATNTAAAANGACAAAANNNNNTGGTTCTCCATG
ATATANNAANACCNATGTTNTCANATCTTTCTTCNANGNNTTCNNCAGCATCNCAAACAA
NTGTNTTTNNTATNTCTGGNTGNTCACTNTATNNACANTAGTCATATANNCANNTGTNAT
ANATNTCNTGAACTAATGCCNTNNCTNCTTGTGAGCANTNTNTNAANGNGCTNCNNGNGT
TAGCTGGNTTTAACNGCCCNCANNCGNNGTTTCNNNTCNCTTTNTTTCTNAGTGNTGNCG
TACANGGATCCGGNGGNGNTNNCANNCCACACTTTTNNCNANNGCCNTCTNNAATCANAT
AACTNTCACCAATAANNGTAAACTTGTCCNGNTTTGTGCGNACNTNNAAACNATCTTTTG
TNCTAAAATCNTCTNNNATNCNATNACANTTNNCACACAAGCCAATNAAATTCNNNCTNA
ANTNANTNGGTACCGATATNGTNNCTGCNCTNNTCCCNTCNCATGTAATNANNACNTTNN
ATGTAGTNTNNAGTCTNANNTAACNNCCTGAATNTAT
>gi_238644789_gb_Contig13321|tro|tro10X|Allele_2
NNNNNNNNNNNNNNNNNNNNNNNNNNNNNNNNNNNNNNNNNNNNNNNNNNNNNNNNNNNN
NNNNNNNNNNNNNNNNNNNNNNNNNNNNNNNNNNNNNNNNNNNNNNNNCACACATNGGTN
TCTNNCAATANTCCCAACGTNTNNTTNNATCANTTGTATNACACCATGGTTGTNCNCTGT
TNTCAGNATTTCTACANTANTNATNTTCNNTTTTNANNNTGCTANANNNGTGTTTNTGTG
GATNTTGNCNTNCCCAATACTGACANNNACGNNCAGTNTNTGTCAAACTNATNCGNCCNN
TGTATTCNGTACNNNNNGNNGNTNNTNGACATTCNNNNNNNNNNNNNNNNNNNNNNNNNN
CTTTNCANTNTTTNATTCCNTCTCCTTTGAAANCNTCNTNGCAANCGCAATCATAAACGC
CATTGAGTANTTTANATTGTGCATTCNTGTNACATNTTTNNCGTCTNATNACTTGCATNT
TTNCNTNACCTGNNNTTNNNGNNANGCATNTNNACACCGTCNNACAATCTCTNGANGTNN
TNNNTGTATNAATTGGANAGTANTCNCCNGNAGNTANNNTNCAACNACACTGNGCTNTNG
GTATACATNNGNTNTCACTNAGTACAAATCCNTTTTTACATTGACATCCTTCNGATNGNG
GNAGTTTGCANNNNTTNGGGGNANNTANATCNANNCANNTNGNTGGNCANCCACTTACAN
NNCTACTGTATTCCANATTGNCNTCACATNTAAAANGACAAAANNNNNTTGTTCTCCATG
ATATANNAANACCNATGTTNTCANATCTTTCTTCNANGNNTTCNNCAGCTTCNCAAACAA
NTGTNTTTNNTATNTCTGGNTGNTCACTNTATNNACANTAGTCATATANNCANNTGTNAT
ANATNTCNTGAACTAATGCCNTNNCTNTTTGTGAGCANTNTNTNAANGNGCTNCNNGNGT
TAGCTGGNTTTAAGNGCCCNCANNCGNNGTTTCNNNTCNCTTTNTTTCTNAGTGNTGNCG
TACANGGATCCGGNGGNGNTNNCANNCCACACTTTTNNCNANNGCCNTCTNNAATCANGT
AACTNTCACCAATAANNGTAAACTTGTCCNGNTTTGTGCGNACNTNNAAACNATCTTTTG
TNCTAAAATCNTCTNNNATNCNATNACANTTNNCACACAAGCCAATNAAATTCNNNCTNA
ANTNANTNGGTACCGATATNGTNNCTGCNCTNNTCCCNTCNCATGTAATNANNACNTTNN
ATGTTGTNTNNAGTCTNANNTAACNNCCTGAATNTAT
>gi_238644725_gb_Contig18979|tro|tro10X|Allele_1
NNNNNNNNNNNNNNNNNNNNNNNNNNNNNNNNNNNNNNNNNNNNNNNNNNNNNNNNCAAG
TTCTGAGTTATAAAGTNNACAANACTATTTATNATATCTGTATGNTAAAAGTAAACCAAC
TCCATCCAGTCTAGGTACTACAGCATACACCATTNTTTATTNAATTGCACAGTTTTAGAN
NGACNAAATGGAGTCAATGGCATACATGGACATGATGAAATTAACANATTAACACANGAC
TTAAAACACAANAAAAATANAAGTNAGTAANTANAANNNTNTANNNATGNNNNTNTNNAN
TCCACNNTNCTNNGTGACNATGANNTTTTAANAAATGNAGCNGNATACTNCANNNNTNAN
NGACANGAAAGACANNNNNNNNNNNNNNNNNNNNNNNNNNNNNNNNNNNNNNNNNNNNNN
NNNNNNNNNNNNNNNNNNNNNNNNNNNNNNNNNNNNNANANNTNANNANNAAATGNTNNT
CATCATCTNCTNNAGCNNAGTAGTNTGNCANATNTCNACATAACCTGGATACCTCTAGAC
ANATCTTATGCTCAGTTGATCCAGTATTGCTGCCTTTNGANTGCTTTCAGCNATTTATTA
TGTAAATCCAATAATGTTCTATTCTCCGATTCTAGAATAATGTCCAACGACTCTCCTACA
TTTAGGACATGAATGTATGACATCCTTAGCTCCTTTCATACAGAATGGAATCAAGCAACA
ACCAAATCCTAANCNNANAAAANNNNNNNNNNNNNNNNNNNNNNNNNNNNNNNNNNNNNN
NNNNNNNNNNNNNNNNNNNNNNNNNNNNNNNNNNNNNNNNNNNNNNNNNNNNNNNNNNNN
NNNNNNNNNNNNNNNNNNNNNNNNNNNNNNNNNNNNNNNNNNNNNNNNNNNNNNNNNNNN
NNNNNNNNNNNNNNNNNNNNNNNNNNNNNNNNNNNNNNNNNNNNNNNNNNNNNNNNNNNN
NNNNNNNNNNNNNNNNNNNNNNNNNNNNN
>gi_238644725_gb_Contig18979|tro|tro10X|Allele_2
NNNNNNNNNNNNNNNNNNNNNNNNNNNNNNNNNNNNNNNNNNNNNNNNNNNNNNNNCAAG
TTCTTGGTTATAAAGTNNAGTTNTCTATTTATNATATCTGTATGNTAAAAGTAAACCAAT
TCCATCCAGTCTAGGTACTACATCATGCACCATTNTTTATTNAATTGCACAGTTTTAGAN
NTACNAAATGGAGTCAATGGCATACATGGACATGATGAAATTAACANATTAACACANTAC
TTTAAACAGCANAAGAATANGAGTNAGTGANTANATNNNTNTANNNATGNNNNTNTNNAN
TCCACNNTNCTNNGTGACNATGANNTTTTAANAAATGNAGCNGNATACTNCANNNNTNAN
NGACANGAAAGACANNNNNNNNNNNNNNNNNNNNNNNNNNNNNNNNNNNNNNNNNNNNNN
NNNNNNNNNNNNNNNNNNNNNNNNNNNNNNNNNNNNNANANNTNANNANNAAATGNTNNT
CATCATCTNCTNNAGCNNATTTGTNTGNCANATNTCNACATAACCTGGATCCCTCTAGAC
ANATCTTGTGCTCAGTTGATCCAGTATTGCTGCTTTTNGANTGCTTTCAGCNATTTATTG
TGTAAATCCAATAATGTTCTATTCTCCGATTCTAGAATAATGTCCAACGACTCTCCTACA
TTTAGGACATGAATGTATGACATCCTTAGCTCCTTTCATACAGAATGGAATCATGCAACA
ACCAAATCCTAANCNNANAAAANNNNNNNNNNNNNNNNNNNNNNNNNNNNNNNNNNNNNN
NNNNNNNNNNNNNNNNNNNNNNNNNNNNNNNNNNNNNNNNNNNNNNNNNNNNNNNNNNNN
NNNNNNNNNNNNNNNNNNNNNNNNNNNNNNNNNNNNNNNNNNNNNNNNNNNNNNNNNNNN
NNNNNNNNNNNNNNNNNNNNNNNNNNNNNNNNNNNNNNNNNNNNNNNNNNNNNNNNNNNN
NNNNNNNNNNNNNNNNNNNNNNNNNNNNN
>gi_238644589_gb_FL593885|tro|tro10X|Allele_1
NNNNNNNNNNNNNNNNNNNNNNNNNNNNNNNNNNNNNNNNNNNNNNNNNNNNNNNNNNNG
AATGACAGATGGCCGACAGATNATTATACAAGGAACAGTACCATTTCATGAAANNNNNTT
TACAGTAAATTTAATGAGTGGCTCTAGTCTTAATCCTCAATCAGACACAGCTTTACATTT
CAACATAAGATTTAATGAAAATTGTGCANTAAGAAACTCTNTNCAGAATGGATCATGGGG
NTCNGAGGAGAGAACTGGTGGCATGCCATTTCAGAAAAATTACCNTTTCGAAATAATAAT
TTTATGTCAGCATCATCACTACAAGGTNNCCGTTAATGGAAAACATTTCTGTGAATTTCG
CCATCGAATTGCTAAACACCAAGTNAACACTTTGGCTGTTATAAGTCCAGCAGGNCAAGT
CANNTCAATCAGATTTGACGGACCAGGAGCAGGCGNNNNNNNNNNNNNNNNNNNNNNNCT
TGGTCCTTTTTCATTTGAATTTGGAAATCANGGCCCCCAACATCATAANCCACCGCNGNN
NNNNNNNNNNNNNNNNNNNNNNNNNNNNNNNNNNNNNNNNNNNNNNGCTGGNGNNNNNNN
NNNNNNNNNNNNNNNNNCNNNAGGATATCCTGGNNNNNNNNNNNNNNNNNNGCCTGTACC
ACTTGTTACACCAATCCAAGGAGGATTATATCCCGGGAAAANGATAAACATAAGNGGTGT
ACCAAATCNAACAGNNNNNNNNNNNNNNNNNNNNNNNNNNNN
>gi_238644589_gb_FL593885|tro|tro10X|Allele_2
NNNNNNNNNNNNNNNNNNNNNNNNNNNNNNNNNNNNNNNNNNNNNNNNNNNNNNNNNNNG
AATGACAGATGGCCGACAGATNATTATACAAGGAACAGTACCATTTCATGAAANNNNNTT
TACAGTAAATTTAATGAGTGGCTCTAGTCTTAATCCTCAATCAGACACAGCTTTACATTT
CAACATAAGATTTAATGAAAATTGTGCANTAAGAAACTCTNTNCAGAATGGATCATGGGG
NTCNGAGGAGAGAACTGGTGGCATGCCATTTCAGAAAAATTACCNTTTCGAAATAATAAT
TTTATGTCAGCATCATCACTACAAGGTNNCCGTTAATGGAAAACATTTCTGTGAATTTCG
CCATCGAATTGCTAAACACCAAGTNAACACTTTGGCTGTTATAAGTCCAGCAGGNCAAGT
CANNTCAATCAGATTTGACGGACCAGGAGCAGGCGNNNNNNNNNNNNNNNNNNNNNNNCT
TGGTCCTTTTTCATTTGAATTTGGAAATCANGGCCCCCAACATCATAANCCACCGCNGNN
NNNNNNNNNNNNNNNNNNNNNNNNNNNNNNNNNNNNNNNNNNNNNNGCTGGNGNNNNNNN
NNNNNNNNNNNNNNNNNCNNNAGGATATCCTGGNNNNNNNNNNNNNNNNNNGCCTGTACC
ACTTGTTACACCAATCCAAGGAGGATTATATCCCGGGAAAANGATAAACATAAGNGGTGT
ACCAAATCNAACAGNNNNNNNNNNNNNNNNNNNNNNNNNNNN
>gi_238644583_gb_FL593874|tro|tro10X|Allele_1
NNNNNNNNNNNNNNNNNNNNNNNNNNNNNNNNNNNNNNNNNNNNNNNNNNNNNNNNNNNN
NNNNNNNNNNNNNNNNNNNNNNNNNNNNNNNNNNNNNNNNNNNNNNNNNNNNNNNNNNNN
NNNNNNNNNNNNNNNNNNNNNNNNNNNNNNNNNNNNNNNNNNNNNNNNNNNNNNNNNNNN
NNNNNNNNNNNNNNNNNNNNNNNNNNNNNNNNNNNNNNNNNNNNNNNNNNNNNNNNNNNN
NNNNNNNNNNNNNNAGANTTNAANGAAGCNTTNNNNNTNTTNGANAANGANGGNNNTGGN
NNNATNACNACNANNGAACTNGGNACNGTNATGNGNTNNNTNGGNNNNAANCCNACNGAN
GNNGAACTNNANGANATGATNAANGAAGTNGANGCTGATGGNAATGGNACNATNGANTTN
NNNGANTTNNTNNNNATGATGGCNNGNAAAATGAANGANACNGANNNNGANGAAGAANTN
NGNGANGCATTCNGNGTNTTNGANAAAGATGGNAATGGNTNNATNAGTGCNGCNGANNTN
NGNCATGTNATGACAAATNTNGGNGANAAANTNNCNGANGANGANGTNGANGANATGATN
NNNGANGCNGATNTNGANGGNGATGGNNNNGTNAANTATNAAGNGTNNGTANCGATGATG
ACCTCAAAGTAACNGATGGAAGGATTTGTTACCATTCTTCATTTTTCATAGCTTCCATTC
ATTAATACCAGCATTGTGCTACCCTGTGCACTTNAATTCTAGTCATTTTTTCAATTT
>gi_238644583_gb_FL593874|tro|tro10X|Allele_2
NNNNNNNNNNNNNNNNNNNNNNNNNNNNNNNNNNNNNNNNNNNNNNNNNNNNNNNNNNNN
NNNNNNNNNNNNNNNNNNNNNNNNNNNNNNNNNNNNNNNNNNNNNNNNNNNNNNNNNNNN
NNNNNNNNNNNNNNNNNNNNNNNNNNNNNNNNNNNNNNNNNNNNNNNNNNNNNNNNNNNN
NNNNNNNNNNNNNNNNNNNNNNNNNNNNNNNNNNNNNNNNNNNNNNNNNNNNNNNNNNNN
NNNNNNNNNNNNNNAGANTTNAANGAAGCNTTNNNNNTNTTNGANAANGANGGNNNTGGN
NNNATNACNACNANNGAACTNGGNACNGTNATGNGNTNNNTNGGNNNNAANCCNACNGAN
GNNGAACTNNANGANATGATNAANGAAGTNGANGCTGATGGNAATGGNACNATNGANTTN
NNNGANTTNNTNNNNATGATGGCNNGNAAAATGAANGANACNGANNNNGANGAAGAANTN
NGNGANGCATTCNGNGTNTTNGANAAAGATGGNAATGGNTNNATNAGTGCNGCNGANNTN
NGNCATGTNATGACAAATNTNGGNGANAAANTNNCNGANGANGANGTNGANGANATGATN
NNNGANGCNGATNTNGANGGNGATGGNNNNGTNAANTATNAAGNGTNNGTANCGATGATG
ACCTCAAAGTAACNGATGGAAGGATTTGTTACCATTCTTCATTTTTCATAGCTTCCATTC
ATTAATACCAGCATTGTGCTACCCTGTGCACTTNAATTCTAGTCATTTTTTCAATTT
>gi_238644582_gb_Contig11172|tro|tro10X|Allele_1
NNNNNNNNNNNNNNNNNNNNNNNNNNNNNNNNNNNNNNNNNNNNNNNNNNNNNNNNNNNN
NNNNNNNNNNNNAAAACTTGCACACGATTATGGAAAGATCCGTCTTCTAGTACTCCACCA
AAAACAAAAACCTTTTCACCAACAACAACTGTGCTNGCGGAATGCACAGCTGTTTTCAGT
TCCCCAATTACCCGCCATCTTTTCCCATGAACTGGTAGCTCTTCAATAGTNGGAACAACT
TGATATGTGCCATCCTTCCTTGCCTTTTCGATTTTACCNCCCATGACAAATAAAGATTCT
CGGACCGCAACCATCATATGGTTAAATCGNCCCTTTTTCAACACTGCCTCTGGAATTGGC
GTAAACTCGTTCTTTTCGGAATCGTATCTTATNNNNNNNNNNNNNNNNNNNNNNNNNNNN
NNNNNNNNNNNNNNNNNNNNNNNNNNNNNNNNNNNNNNNNCAACNNNNNNNNNNNNGTTT
AGCGGATGCGGAACNNGTGATAATGTGAACCATCGGCTCTGTTGTAAGCTAAANNNNNNN
NNNNNNNNNNNNNNNNNNNNNNNNNNNNNNNNNNNNNNNNNNNNNNNNNNNNNNNAAATT
AAAATCACCTCCTCGTAATCGTCACTGTCNCGAAGGTGAAATCTTTCGGTTGTATACTCG
TGCTGTCTTGCCGGAAGNAAATGAAAATCTCGAGCCTCATCCAGAAATCTTTTGCACAAN
GNGTCTTTCGTCAAAAGATCTTCGCTATATAACTCTTTGATTAAATACTCCGGACTTATA
TTGATAAAACGAACATGTCGANNNNNNNNNNNNNNNNNNNNNNNNNNNNNNNNNNNNNNN
NNNNNNNNNNNNNNNNNNNNNNNTTCACAAATTTGNNNNNNNNNNNNNNNNNNNNNNNNN
NNNNNNNNNNNNNNNNNNNNNNNNTCNNNNNNNNNNNNNNNNNNNNNNNNNNNNNCTTTC
CACAAACCATTAAANCCTTCCATAATAAANGGTCTACACTTGTCAAATAATANCTTACAA
TTGTACANTCNNNNCATTTNAAATAAAGGNAAACAATTATCATTNCCGATTTCTTTTCCA
AGAATANNTTCACACTCGTCTTGCATATCCTGTAATTCATAAAGCGCAGATGCNTGAAGA
ANGTCAACGATGTTGTCNTCTGTGATTTTGTCCACTTCNACATTTCCAGTATAAATAAAC
GTTCGCATGATCTCAAANACTTCCTTNGTTATGTCAGGTAACTCNANTNGACCCTTCTGA
GCNTCNANCATTCCTGAATTGAACATTGCTCGAAAATGTGGNGAAACTGCTGATAGNATT
AACCTNTGACANGGAAAAGNTTTGCCCTC
>gi_238644582_gb_Contig11172|tro|tro10X|Allele_2
NNNNNNNNNNNNNNNNNNNNNNNNNNNNNNNNNNNNNNNNNNNNNNNNNNNNNNNNNNNN
NNNNNNNNNNNNAAAACTTGCACACGATTATGGAAAGATCCGTCTTCTAGTATTCCACCA
AAAATAAAAACCTTTTCGCCAACAACAACTGTGCTNGCGGAATGCACTGCTGTTTTTAGT
TCCCCAATTACCCGCCATCTTTTCCCATGAACTGGTAGCTCTTCAATAGTNGGAACGACT
TGATATGTGCCATCCTTCCTTGCCTTTTCGATTTTACCNCCCATGACAAATAAAGATTCT
CGGACTGCAACCATCATATGGTTAAATCGNCCCTTTTTCAACACTGCCTCTGGAATTGGT
GTAAACTCGTTCTTTTCGGAATCGTATCTTATNNNNNNNNNNNNNNNNNNNNNNNNNNNN
NNNNNNNNNNNNNNNNNNNNNNNNNNNNNNNNNNNNNNNNCAACNNNNNNNNNNNNGTTT
AGTGGGTGTGGAACNNGTGATAATGTGAACCATCGGCTCTGTTGTAAGCTAAANNNNNNN
NNNNNNNNNNNNNNNNNNNNNNNNNNNNNNNNNNNNNNNNNNNNNNNNNNNNNNNAAATT
AAAATTACCTCCTCGTAATCGTCACTGTCNCGAAGGTGAAATCTTTCGGTTGTATACTCG
TGCTGTCTTGCTGGAAGNAAATGAAAATCTCGAGCCTCATCTAGAAGTCTTTTGCACTCN
GNGTCTTTCGTTAAAAGATCTTCGCTATATAACTCTTTGATTAAATACTCCGGACTTATA
TTGATAAAACGAACATGTCGANNNNNNNNNNNNNNNNNNNNNNNNNNNNNNNNNNNNNNN
NNNNNNNNNNNNNNNNNNNNNNNTTCACAAATTTGNNNNNNNNNNNNNNNNNNNNNNNNN
NNNNNNNNNNNNNNNNNNNNNNNNTCNNNNNNNNNNNNNNNNNNNNNNNNNNNNNCTTTC
CACAAACCATTAAANCCTTCCATAATAAANGGTCTACACTTGTCAAATAATANCTTACAA
TTGTACANTCNNNNCATTTNAAATATAGGNAAACAATTATCATTNCTGATTTCTTTTCCA
AGAATTNNTTCACATTCTTCTTGCATATCTTGTAATTGATAAATCGCAGATGCNTGGAGA
ANGTCAACGATGTTGTCNTCTGTGATTTTGTCCACTTCNATATTTCCAGTATAAATAAAT
GTTCGCATGATCTCAAANACTTCTTTNGTTATGTCAGGTAACTCNANTNGACCCTTCTGG
GCNTCNANCATTCCTGAATTGAACATTGCTCGAAAATGTGGNGACACTGCTGATAGNATT
AACCTNTGGCANGGAAAAGNTTTGCCTTC
>gi_238644395_gb_FL500891|tro|tro10X|Allele_1
CTTTAGAATGATAAGAATGATNNTCTTTNGTGTGTGTATTCTNNTGTGTGTTTCGTATGT
GATGGCGTCNTCNTCNTGTATTTCCCTNNNNNCANTNAANGAGTATGAANCTGCNAGNGA
ACCNNTNCANAATATNGANAAGTTCCTTNNAAAATGNNTNGGACCATACTCAACNAAAGA
ACCAATCGTAACAATGNGGCGNTNNATNGNANANNTNGAGAAACAGTTNNNAGNAGTNAA
TAAAATATTNTNNGNNNNNNNNNNNNNNNNNNNNNNNNNNNNNNNNNNNNNNNNNNNNNN
NNNNNNNNNNNNNNNNNNNNNNNNNNNNNNNNNNNNNNNNNNNNNNNNNNNNNNNNNNNN
NNNNNNNNNNNNNNNNNNNNNNNNNNNNNNNNNNNNNNNNNNNNNNNNNNNNNNNNNNNN
NNNNNNNNNNNNNNNNNNNNNNNNNNNNNNNNNNNNNNNNNNNNNNNNNNNNNNNNNNNN
NNNNN
>gi_238644395_gb_FL500891|tro|tro10X|Allele_2
CTTTAGAATGATAAGAATGATNNTCTTTNGTGTGTGTATTCTNNTGTGTGTTTCGTATGT
GATGGCGTCNTCNTCNTGTATTTCCCTNNNNNCANTNAANGAGTATGAANCTGCNAGNGA
ACCNNTNCANAATATNGANAAGTTCCTTNNAAAATGNNTNGGACCATACTCAACNAAAGA
ACCAATCGTAACAATGNGGCGNTNNATNGNANANNTNGAGAAACAGTTNNNAGNAGTNAA
TAAAATATTNTNNGNNNNNNNNNNNNNNNNNNNNNNNNNNNNNNNNNNNNNNNNNNNNNN
NNNNNNNNNNNNNNNNNNNNNNNNNNNNNNNNNNNNNNNNNNNNNNNNNNNNNNNNNNNN
NNNNNNNNNNNNNNNNNNNNNNNNNNNNNNNNNNNNNNNNNNNNNNNNNNNNNNNNNNNN
NNNNNNNNNNNNNNNNNNNNNNNNNNNNNNNNNNNNNNNNNNNNNNNNNNNNNNNNNNNN
NNNNN
>gi_238644344_gb_FL491807|tro|tro10X|Allele_1
NNNNNNNNNNNNNNNNNNNNNNNNNNNNNNNNNNNNNNNNNNNNNNNNNNNNNNNNNNNN
NNNNNNNNNNNNNNNNNNNNNNNNNNNNNNNNNNNNNNNNNNNNNNNANCAAATGGTTCT
ACCGGATCAACATCTGNTAATTCTACAAANNCATNNNGGANATCTACNAATACATCNNGN
ANATCTACNAATNCANNGTCATNAAATACAAATACANATGAAAATGNAGCACANNNNNNN
NNNNNNNNNNNNNNNNNNNNNNNNNNNNNNNNNNNNNNNNNNNNNNNNNNNNNNNNNNNN
NNNNNNNNNNNNNNNNNNNNNNNNNNNNNNNNNNNNNNNNNNNNNNNNNNNNNNNNNNNN
NNNNNNNNNNNNNNNNNNNNNNNNNNNNNNNNNNNNNNNNNNNNNNNNNNNNNNNNNNNN
NNNNNNNNNNNNNNNNNNNNNNNNNNNNNNNNNNNNNNNNNNNNNNNNNNNNNNNNNNNN
NNNNNNNNNNNNNNNNNNNNNNNNNNNNNNNNNNNNNNNNNNNNNNNNNNNNNNNNNNNN
NNNNNNNNNNNNNNNNNNNNNNNNNNNNNNNNNNNNNNNNNNNNNNNNNNNNNNNNNNNN
NNNNNNNNNNNNNNNNNNNNNNNNNNNNNNNNNNNNNNNN
>gi_238644344_gb_FL491807|tro|tro10X|Allele_2
NNNNNNNNNNNNNNNNNNNNNNNNNNNNNNNNNNNNNNNNNNNNNNNNNNNNNNNNNNNN
NNNNNNNNNNNNNNNNNNNNNNNNNNNNNNNNNNNNNNNNNNNNNNNANCAAATGGTTCT
ACCGGATCAACATCTGNTAATTCTACAAANNCATNNNGGANATCTACNAATACATCNNGN
ANATCTACNAATNCANNGTCATNAAATACAAATACANATGAAAATGNAGCACANNNNNNN
NNNNNNNNNNNNNNNNNNNNNNNNNNNNNNNNNNNNNNNNNNNNNNNNNNNNNNNNNNNN
NNNNNNNNNNNNNNNNNNNNNNNNNNNNNNNNNNNNNNNNNNNNNNNNNNNNNNNNNNNN
NNNNNNNNNNNNNNNNNNNNNNNNNNNNNNNNNNNNNNNNNNNNNNNNNNNNNNNNNNNN
NNNNNNNNNNNNNNNNNNNNNNNNNNNNNNNNNNNNNNNNNNNNNNNNNNNNNNNNNNNN
NNNNNNNNNNNNNNNNNNNNNNNNNNNNNNNNNNNNNNNNNNNNNNNNNNNNNNNNNNNN
NNNNNNNNNNNNNNNNNNNNNNNNNNNNNNNNNNNNNNNNNNNNNNNNNNNNNNNNNNNN
NNNNNNNNNNNNNNNNNNNNNNNNNNNNNNNNNNNNNNNN
>gi_238644344_gb_Contig23986|tro|tro10X|Allele_1
CAGCANANGNATTCTANTNATAANNNATCATCANTACNATCTGAATCTTCNTTGANAACA
ANNAAACAAAGCTTGCNAAATNGNGCTGCNTNNAACGNNCAAAACAAANNTNNANGTTCG
ACAANTACAGANNNANCCAGTCTNTTAAATGGTGCTGCNTNNATCGACCAAANCAAANNT
TCAANTTCGACAACTNCAGAGCCATCCAGTCTTTTNANTGGTGCTGCNTCNAACGACCAA
ANCAAANNTTCANNTTCGACAACTTCAGANCCATCNAGTCTTTTNAANGGTGAAACNNGT
NATAATATCCGTAATNAATTAANAAGNAANGATTTTAAACNAACGGCTAATTNTTCTAGN
GAAANCANNANTTTNGAACATNATATAAATANNAATNGCGCATGCTCAGAATNGNCGAAA
GCTNATCANAATGGAGCATGTGGNTGTTNTGAATCNNCAAGTTCNAGNCNNNTAANTAAN
ANNGNNANNTNNTNATTNGNNATNGATCTNGANAANCCNNGNTANCNNAATNACGCTGNN
TNNCANGTNNGAATNAGNTCNTNNNANGGNTGGCCNNNNTANTTNNANCANNCACCANNN
NNNATGGCNNNNGCTGGNTTNNTNTTTGCNGGNTANCANGANTANACNNGNTGNTTNNNN
TGTGNNGGNGGNCTNNGAAANTGGGANNNNGGNGANNANCCNTGGGNNGANCATGCNNGN
TGGTTNCNNAANTGNNCNTNNCTNNNNCANAACAANGGNGNNNNNTTTNTNAANGCNGTT
CAAGATAAACATGANNAANNGGNNAAANGNGACCAAATNACGTCAAAACAACANNTACAA
NNGANAGAAACAACTCAAAANGNNNCCNATTTACNTTCANACAGNAANCCANANCNAANT
ANCAGTNNCAGCTATCTTGNTACAGCAGCAGCNANNAGTGTCTTANAGATGGGNTANNCN
NNAGNACAGGNNCTTCGAGTTATNNAGCANTTNTTACNNGNTAAACCAGGNNNNNNNNNN
NNNNNNNNNNNTATCATGACTGTTTTATTGGAGAANGATGAAAATCNNNNNNNNNNNNNN
NNNNNNNNNNNNNNNNNNNNNNNNNNNNNNNNNNNNNNNNNNNNNNNNNNNNNNNNNNNN
NNNNNNNNNNNNNNNNNNNNNNNNNNNNNNNNNNNNNNNNNNNNNNNNNNNNNNNNNNNN
NNNNNNNNNNNNGACGCAGAATTNTTANTTGAAGAAAANNGNCAGCTACGAGANCAACGT
CTNTGTAAGATTTGTCTAGAATTNGANGCCTCCATAGCTTTNCTNCCCTGTGGACATNTA
GTANGTTGTTCCGACTGNGCNCCAGCNNTGNGGANGTGNCCNATNTGTAGNNCNTNNGTN
AAAGGCACNGTNAAGACNTTCCTNATATAAACNGNAAGTTGGTTGACTACAGCCTTTCAA
NNCCCNAATCNCATNGGTAGGCATATTCGATCACTATCAGAAATAGCAACACNAGANAAA
AGTCCNGTCAGGTTNNNNTAGGAGAAAAGAGAANAATGTGNTTNTACTACNNNNNNNNNN
NNNNNNNNNNNNNNNNNNNNNNNNAAANNNNNNNNNNNNNNNNNNNNNNNNNNNNNNNNN
NNNNNNNNNNNNNNNNNNNNNNNNNNNNNNNNNNNNNNNNNNNNNNNNNNNNNNNNNNNN
NNNNNNNNNNNNNNNNNNNNNNNNNNNNNN
>gi_238644344_gb_Contig23986|tro|tro10X|Allele_2
CAGCANANGNATTCTANTNATAANNNATCATCANTACNTTCTGAATCTTCNTTGANACCA
ANNAAACAAAGCTTGCNAAATNGNGCTGCNTNNAACGNNCAAAACAAANNTNNANGTTCG
ACAANTTCAGANNNANCCAGTCTNTTAAATGGTGCTGCNTNNATCGACCAAANCAAANNT
TCAANTTCGACAACTNCAGAGCCATCCAGTCTTTTNANTGGTGCTGCNTCNAACGACCAA
ANCAAANNTTCANNTTCGACAACTTCAGANCCATCNAGTCTTTTNAANGGTGAAACNNGT
NATAATATCCGTAATNAATTTANAAGNAANGATTTTAAACNAACGGCTAATTNTTCTAGN
GAAANCANNANTTTNGAACATNATATAAATANNAATNGCGCATGCTCAGAATNGNCGAAA
GCTNATCANAATGGAGCATGTGGNTGTTNTGAATCNNCAAGTTCNAGNCNNNTAANTAAN
ANNGNNANNTNNTNATTNGNNATNGATCTNGANAANCCNNGNTANCNNAATNACGCTGNN
TNNCANGTNNGAATNAGNTCNTNNNANGGNTGGCCNNNNTANTTNNANCANNCACCANNN
NNNATGGCNNNNGCTGGNTTNNTNTTTGCNGGNTANCANGANTANACNNGNTGNTTNNNN
TGTGNNGGNGGNCTNNGAAANTGGGANNNNGGNGANNANCCNTGGGNNGANCATGCNNGN
TGGTTNCNNAANTGNNCNTNNCTNNNNCANAACAANGGNGNNNNNTTTNTNAANGCNGTT
CAAGATAAACATGANNAANNGGNNAAANGNGGCCAAATNACGTCAAAACAACANNTACAA
NNGANAGAAACAACTCAAAANGNNNCCNATTTACNTTCANACAGNAANCCANANCNAANT
ANCAGTNNCAGCTATCTTGNTACAGCAGCAGCNANNAGTGTCTTANAGATGGGNTANNCN
NNAGNACAGGNNCTTCGAGTTATNNAGCANTTNTTACNNGNTAAACCAGGNNNNNNNNNN
NNNNNNNNNNNTATCATGACTGTTTTATTGGAGAANGATGAAAATCNNNNNNNNNNNNNN
NNNNNNNNNNNNNNNNNNNNNNNNNNNNNNNNNNNNNNNNNNNNNNNNNNNNNNNNNNNN
NNNNNNNNNNNNNNNNNNNNNNNNNNNNNNNNNNNNNNNNNNNNNNNNNNNNNNNNNNNN
NNNNNNNNNNNNGACGCAGAATTNTTANTTGAAGAAAANNGNCAGCTACGAGANCAACGT
CTNTGTAAGATTTGTCTAGAATTNGANGCCTCCATAGCTTTNCTNCCCTGTGGACATNTA
GTANGTTGTTCCGACTGNGCNCCAGCNNTGNGGANGTGNCCNATNTGTAGNNCNTNNGTN
AAAGGCACNGTNAAGACNTTCCTNATATAAACNGNAAGTTGGTTGACTACAGCCTTTTAA
NNCCCNAATCNCATNGGTAGGCATATTCGATCACTATCAGAAATAGCAACAGNAGANAAA
AGTCCNGTCAGGTTNNNNTAGGAGAAAAGAGAANAATGTGNTTNTACTACNNNNNNNNNN
NNNNNNNNNNNNNNNNNNNNNNNNAAANNNNNNNNNNNNNNNNNNNNNNNNNNNNNNNNN
NNNNNNNNNNNNNNNNNNNNNNNNNNNNNNNNNNNNNNNNNNNNNNNNNNNNNNNNNNNN
NNNNNNNNNNNNNNNNNNNNNNNNNNNNNN
>gi_238644342_gb_FL491804|tro|tro10X|Allele_1
NNNNNNNNNTTNATTNTNNNGNNNNGTGTNTGCTNNNNGNCNNCATNTNAAATAACAATA
TCNGNNGGAAAGTTNNATTCANATGNNTGTAANGGGNANNNNNNNCTNGANTNNAANNTT
GATANCCTNNNANNNAAGNNTGANCGTAGTNTNNNNNTNNNNANGANANNNNANNANCNA
GTNAAAGNNTGCAGANCNAANANAAGNGTNATNNGNAANGTTGCNNTNANNAANANANNN
CNNCAAAGNTNNTGGNNNNNNAANACNCGTNCNNNGNNNAATNNTNNNTGNTGTGCANNN
GANTACGCNAANGANGGNAATNCNANNACNANNNCANNGACNNNNNNNNANNNNNNNCCN
TANTNGTGGNTNGANCTNNGNCNNNTNTATNATATAANNCNNATTNAANTNATNNACNGA
NCNGANNNNNNNGGTNANCGNCTNCATNANNTNGATATNACNNTTGGNCNANNNTTGAAN
NAANTNTNNTTNNGTNNACANTATNAAGGTCCNGNANNNANNNNGNANCATNTNNNNTTN
NANTGNAANNNNNAAATGANNGNNCGNTACGTNAANNGNNCNATNANAGNNANNGNNNNN
NTCCANTTNTCNGAAGTNANNGTNNTNGCA
>gi_238644342_gb_FL491804|tro|tro10X|Allele_2
NNNNNNNNNTTNATTNTNNNGNNNNGTGTNTGCTNNNNGNCNNCATNTNAAATAACAATA
TCNGNNGGAAAGTTNNATTCANATGNNTGTAANGGGNANNNNNNNCTNGANTNNAANNTT
GATANCCTNNNANNNAAGNNTGANCGTAGTNTNNNNNTNNNNANGANANNNNANNANCNA
GTNAAAGNNTGCAGANCNAANANAAGNGTNATNNGNAANGTTGCNNTNANNAANANANNN
CNNCAAAGNTNNTGGNNNNNNAANACNCGTNCNNNGNNNAATNNTNNNTGNTGTGCANNN
GANTATGCNAANGANGGNAATNCNANNACNTNNNCANNTACNNNNNNNNANNNNNNNCCN
TANTNGTGGNTNGANCTNNGNCNNNTNTATNATATAANNCNNGTTNAANTNATNNGCNGA
NCNGANNNNNNNGGTNANCGNCTNCATNANNTNGATATNACNNTTGGNCNANNNTTGAAN
NAANTNTNNTTNNGTNNACANTATNAAGGTCCNGNANNNGNNNNGNANCATNTNNNNTTN
NANTGNAANNNNNAAATGANNGNNCGNTATGTNAANNTNNTNATNANAGNNANNGNNNNN
NTCCANTTNTCNGAAGTNANNGTNNTNGCA
>gi_238644324_gb_FL491733|tro|tro10X|Allele_1
NNNNNNNNNNNNNNNNNNNNNNNNNNNNNNNNNNNNNNNNNNNNNNNNNNNNNNAGAAAT
AAGNGGNAATNATGANATGNANANATNTCNAGANCANTTNNNNAGANNNNNTTATCTNAA
NACNTTNNGNNANAAATGTTANCGATANGANAANNNNGAATNNTATTGGACNANNNCNAN
NAGTNNNTGNANNGGNGAAGNAGGNNNCCTNNTNCAGNTNAGNNANCANGNAANNCANNN
CTNGGTCATGNCTANNTTNAATGANNTNNANTGGAANANAAANGGNGTNTGGATAGGAGC
NCATGANANAGNNNNNGAAANGNATTGGNNATGGGTNACNGGNGAAANGATAANTTGGAN
TNNTTGGGNNNGTGGTCAGCCNAACTGTNANTNGNTATGTNNNGANGANTGNGGNANNNT
ACGTCGNGATGATGGNGGNAGATGGCATGANAAACNATGTTCNTTCNCNGGNTTTANATA
CTCATTTATNTGNCAGTATGNNNNNNNNNNNNNNNNNNNNNNNNNNNNNNNNNNNNNNNN
NNNNNNNNNNNNNNNNNNNNNNNNNNNNNNNNNNNNNNNNNNNNNNNNNNNNNNNNNNNN
NNNNNNNNNNNNNNNNNNNNNNNNNNNNNN
>gi_238644324_gb_FL491733|tro|tro10X|Allele_2
NNNNNNNNNNNNNNNNNNNNNNNNNNNNNNNNNNNNNNNNNNNNNNNNNNNNNNAGAAAT
TAGNGGNAATNATGANATGNANANATNTCNAGANCANTTNNNNAGANNNNNTTATCTNAA
NACNTTNNGNNANAAATGTTANCGCTANGANAANNNNGAATNNTATTGGACNANNNCNAN
NAGTNNNTGNANNGGNGAAGNAGGNNNTCTNNTNCAGNTNAGNNANCANGNAANNCANNN
CTNGGTCATGNCTANNTTNAATGANNTNNANTGGAANANAAANGGNGTNTGGATAGGAGC
NCATGANANAGNNNNNGAAANGNATTGGNNATGGGTNACNGGNGAAANGATAANTTGGAN
TNNTTGGGNNNGTGGTCAGCCNAACTGTNANTNGNTATGTNNNGANGANTGNGGNANNNT
ACGTCGNGATGATGGNGGNAGATGGCATGANAAACNATGTTTNTTCNCNGGNTTTGNATA
CTCATTTATNTGNCAGTATGNNNNNNNNNNNNNNNNNNNNNNNNNNNNNNNNNNNNNNNN
NNNNNNNNNNNNNNNNNNNNNNNNNNNNNNNNNNNNNNNNNNNNNNNNNNNNNNNNNNNN
NNNNNNNNNNNNNNNNNNNNNNNNNNNNNN
>gi_238644195_gb_FL489869|tro|tro10X|Allele_1
NNNTGAACATTAGTTANGAACGATTANCNGGTANTAGNCAATNATNNAAATGCTGTTCTT
NNTTTTACTTTCCTTGATTNACGTTGGNCNACCGAGTCAAATATCATTCACNGGAAAAGC
TNNNATTAGNTGNTGCACNNANNTTAANAAGAAGNTNAAAGAAATNGATANAANAGCNGA
NATCAATNNATTGAAGGCAAAAATTGTANCACTGGAAGAACGTATTGCNAATATCGAAAA
TNAGAAAACAGGNTNNTGTGGTAAAAAGAATNTAGCATTNNANAANAANTGNGGACAAAG
TTCNNATATNGNTGGATNTNNNTGTGGTNNGACTGTTGATGGNAATNTCNANNNNNNTAT
NCNNACANNATNTTNCTNGAAGNANNNTNNTCNNCACGGNGAAANNNANCCGAATTGGTG
GGTTGATNTNGNAANNANNTGTNTGNTNANACNNATNANAATNTANANCAGNANAGANTG
NTGTGGTAANAGATTCCGNAANNTTGAAGTTACCNTNGGAAANTCATTATCNAGNATGNA
GGTNTGTGGGTTTTATNANGGNNCAGCCNCAAAAGGNGAAATAATATNTATATCTTGCAG
AGAACAAATGNTAGCACGTTAC
>gi_238644195_gb_FL489869|tro|tro10X|Allele_2
NNNTGAACATTAGTTANGAACGATTANCNGGTANTAGNCAATNATNNAAATGCTGTTCTT
NNTTTTACTTTCCTTTGTTNACGTTGGNCNACCTAGTCGGATATCATTCACNGGAAATGC
TNNNATTAGNTGNTGCACNNGNNTTGANAAGAAGNTNAACGAGATNGATANAANAGTNGA
NATTAATNNATTGAAGGCGACAATTGTANCACTGGAAGAACGTATTGCNTATGTCGAAAA
TNAGACAACAGGNTNNTGTGGTAAGAAGAATNTAGCATTNNANAANAANTGNGGACAAAG
TTCNNATATNGNTGGATNTNNNTGTGGTNNGGCTGTTGATGGNAATNTCNGNNNNNNTAT
NCNNACANNATNTTNCTNGAAGNANNNTNNTTNNCACGGNGAAANNNANCCGTATTGGTG
GGTTGATNTNGNAANNANNTGTNTGNTNANACNNATNANAATNTANANCCGNANAGANTG
NTGTGGTACNCGATTCCGNAANNTTGAAGTTACCNTNGGAAANTCATTATCNAGNATGNA
GGTNTGTGGGTTTTATNANTTNNCAGCTNCAAAAGGNGAAATAATATNTATATCTTGCAG
AGAACCGATGNTAGCACGTTAC
>gi_238644182_gb_FL491494|tro|tro10X|Allele_1
NNNNNNNNNNNNNNNNNNNNNNNNNNNNNNNNNNNNNNNNNNNNNNNNNNNNNNNNNNNN
NNNNNNNNNNNNNNNNNNNNNNNNNNNNNNNNNNNNNNNNNNNNNNNNNNNNNNNNNNNN
NNNNNNNNNNNNNNNNNNNNNNNNNNNNNNNNNNNNNNNNNNNNNNNNNNNNNNNNNNNN
NTATTACCGGTGTGTTCAATTGGTTTGATAAAAATGGCGATGGAAAGATCGACGCNAAAG
AANTGGGATTGGCTCTTCGATTAGAAGGATTAAATCCAACNGANAAAGANATAGCAGAAA
TGATTCAAAAAGTAGATGTTGANGNTGACGGANANATAAACCACAAAGAATTCATGAAAA
TGATGAAAGANGANGTTTTAAATACAGACGANAAANNACANCTTCAAGAGGCATTCAAAG
TATTTGATAAAAATGGTGATGGTCGAATATGTGCNTCAGAACTAACCGAAGCCCTTACTT
CNATNGGNGANAAGTTATCACGAGAGGATATCAGCGAATTGATGAAGAGAGCGGANATAG
ATAAAAACGGAACCATATGCTATAANGNNNNNNNNNNNNNNNNNNNNNNNNNNNNNNNNN
NNNNNNNNNNNNNNNNNNNNNNNNNNNNNNNNNNNNNNNNNNNNNNNNNNNNNNNNNNNN
NNNNNNNNNNNN
>gi_238644182_gb_FL491494|tro|tro10X|Allele_2
NNNNNNNNNNNNNNNNNNNNNNNNNNNNNNNNNNNNNNNNNNNNNNNNNNNNNNNNNNNN
NNNNNNNNNNNNNNNNNNNNNNNNNNNNNNNNNNNNNNNNNNNNNNNNNNNNNNNNNNNN
NNNNNNNNNNNNNNNNNNNNNNNNNNNNNNNNNNNNNNNNNNNNNNNNNNNNNNNNNNNN
NTATTACCGGTGTGTTCAATTGGTTTGATAAAAATGGCGATGGAAAGATCGACGCNAAAG
AANTGGGATTGGCTCTTCGATTAGAAGGATTAAATCCTACNGANAAAGANATATCAGAAA
TGATTCAAAAAGTAGATGTTGANGNTGACGGANANATTAACCACAAAGAATTCATGAAAA
TGATGAAAGANGANGTTTTAAATACAGACGANAAANNCGANCTTCAAGAGGCATTCCGAG
TATTTGATAAAAATGGTGATGGTCGAATATGTGCNTCAGAACTAACCGAAGCCCTTACTT
CNATNGGNGANAAGTTATCACGTGAGGATATCAGTGAGTTGCTGAAGAGAGCTGANATAG
ATAAAAATGGAACTATTTGTTATAANGNNNNNNNNNNNNNNNNNNNNNNNNNNNNNNNNN
NNNNNNNNNNNNNNNNNNNNNNNNNNNNNNNNNNNNNNNNNNNNNNNNNNNNNNNNNNNN
NNNNNNNNNNNN
>gi_238644133_gb_Contig148|tro|tro10X|Allele_1
NNNNNNNNNNNNNNNNNNNNNNNNNNNNNNNNNNNNNNNNNNNNNNNNNNNNNNNNNNNN
NNNNNNNNNNNNNNNNNNNNNNNNNNNNNNNNNNNNNNNNNNNNNNNNNNNNNNNNNNNN
NNNNNNNNNNNNAGTCCCCCTGTGAATCCACCAAAGGAAATAGATGATCCTAACGACANN
AAATCTGATGACTGGNNNNNNNNNNNNNNNNNNNNNNNNNNNNNNNNNNNNNNNNNNNNN
NNNNNNNNNGAGAGTGAACCAGAATACATTATTGATGANGCAGCTACAATGCCTGATGGA
TGGTTAGANGATGAACCAGAACTAATTCCAGANNCNGATGCTGAAAAANNNNNNNNNNNN
NNNNNNNNNNNNNNNNNNNNNNNNNNNNNNNNNNNNNNNNNNNNNNNNNNNNNNNNNNNN
NNNNNNNNNNNNNNNNNNNNNNNNNNNNNNNNNNNNNNNNNNNNNNNNNNNNNNNNNNNN
NNNNNNNNNNNNNNNNNNNNNNNNNNNNNNNNNNNNNNNNNNNNNNNNNNNNNNNNNNNN
NNCAATCNNGANNNNTTTGAAGANTTAGAACCTTATAAAATGACCCCTATNCATGCNTTA
GGNTTANNGTTANNGTNGATGACANATGANATTGTNTTTGATAATTTCNTGNTCACAGAT
GACAAAGCNGTCTCCAGCTCCTACACAGCACAAACCTGGGAGATTAAATCTGCACAAGAG
AAAGTCGTCTCTGGAGGGAGAAGTGTAGTTGATGCTATATTAGATGCCACAAGAGATCGA
CCCTGGCTTTGGGCAGTATTTCTAGTCTTAGTTGTATTGCCCATTGTCCTNATTATTGCC
TATTGCTGTTTTTCTAAATCGCAGNNNNNNNNNNNNNNNNNNNNNNNNNNNNNAACTGAC
GAGNCTTCACCANNNNNNNNNNNNNNNNNNAATAAAGAAGAGGAAGTTGGANCAAAGGGA
GATAATCAGNCGAAGAAAACTAAAAAGTCTGATTNNNNNNNNNNNNNNNNNNNNNNNNNN
NNNNNNNNNNNNNNNNNNNNNNNAGANGANGAAGAAAAAACAGANGAAAANNNNNNNNNN
NNNNNNNNNNNNNNNNNNNNNNNNNNNNNNNNNNNNNNNNNNNNNNNNNNNNNNNNNNNN
NNNNNNNNNNNNNNNNNNNNNNNNNNNNNNNNNNNNNNNNNNNNNNNNNNNNNNNNNNNN
NNNNNNNNNNNNNNNNNNNNNNNNNNNNNNNNNNNNNNNNNNNNNNNNNNNNNNNNNNNN
NNNNNNNNNNNNNNNNNNNNNNNNNNNNNNNNNNNNNNNNNNNNNNNNNNNNNNNN
>gi_238644133_gb_Contig148|tro|tro10X|Allele_2
NNNNNNNNNNNNNNNNNNNNNNNNNNNNNNNNNNNNNNNNNNNNNNNNNNNNNNNNNNNN
NNNNNNNNNNNNNNNNNNNNNNNNNNNNNNNNNNNNNNNNNNNNNNNNNNNNNNNNNNNN
NNNNNNNNNNNNAGTCCCCCTGTGAATCCACCCAAGGAAATAGATGATCCTAATGACANN
AAATCTGATGACTGGNNNNNNNNNNNNNNNNNNNNNNNNNNNNNNNNNNNNNNNNNNNNN
NNNNNNNNNGAGAGTGAACCAGAATACATTATTGATGANGCAGCTACAATGCCTGATGGA
TGGTTAGANGATGAACCAGAACTTATTCCTGANNCNGATGCTGAAAAANNNNNNNNNNNN
NNNNNNNNNNNNNNNNNNNNNNNNNNNNNNNNNNNNNNNNNNNNNNNNNNNNNNNNNNNN
NNNNNNNNNNNNNNNNNNNNNNNNNNNNNNNNNNNNNNNNNNNNNNNNNNNNNNNNNNNN
NNNNNNNNNNNNNNNNNNNNNNNNNNNNNNNNNNNNNNNNNNNNNNNNNNNNNNNNNNNN
NNCAATCNNGANNNNTTTGAAGANTTAGAACCTTATAAAATGACCCCTATNCATGCNTTA
GGNTTANNGTTANNGTNGATGACANATGANATTGTNTTTGATAATTTCNTGNTCACAGAT
GACAAAGCNGTCTCCAGCTCCTACACAGCACAGACCTGGGAGATTAAATCTGCACAAGAG
AAAGTCGTCTCTGGAGGGAGAAGTGTAGTTGATGCTATATTAGATGCCACAAGAGATCGA
CCCTGGCTTTGGGCAGTATTTCTAGTCTTAGTTGTATTGCCCATTGTCCTNATTATTGCC
TATTGCTGTTTTTCTAAATCGCAGNNNNNNNNNNNNNNNNNNNNNNNNNNNNNAACTGAC
GAGNCTTCACCANNNNNNNNNNNNNNNNNNAATAAAGAAGAGGAAGTTGGANCAAAGGGA
GATAATCAGNCGAAGAAAACTAAAAAGTCTGATTNNNNNNNNNNNNNNNNNNNNNNNNNN
NNNNNNNNNNNNNNNNNNNNNNNAGANGANGAAGAAAAAACAGANGAAAANNNNNNNNNN
NNNNNNNNNNNNNNNNNNNNNNNNNNNNNNNNNNNNNNNNNNNNNNNNNNNNNNNNNNNN
NNNNNNNNNNNNNNNNNNNNNNNNNNNNNNNNNNNNNNNNNNNNNNNNNNNNNNNNNNNN
NNNNNNNNNNNNNNNNNNNNNNNNNNNNNNNNNNNNNNNNNNNNNNNNNNNNNNNNNNNN
NNNNNNNNNNNNNNNNNNNNNNNNNNNNNNNNNNNNNNNNNNNNNNNNNNNNNNNN
>gi_238644094_gb_FL490755|tro|tro10X|Allele_1
NNNNNNNNNNNNNNNNNNNNNNNNNNNNNNNNNNNNNNNNNNNNNNNNNNNNNNNNNNNN
NNNNNNNNNNNNNNNNNNNNATGGAANAGAAACACANNAATNTTCTNCANACNANNTTTG
CNTACCTNATAAAAAATCTNCATAANGTNGANNNNATATGTGATNANTTNNNNNNNNANN
NNNNNNNNNNNNNNNNNNNNNNNNNNNNNNNNNAGNATAAAANNCCAANGCCTNNTGGAC
ANANNAGNGAACTNTTNNCNATNNTACCANGGNGAGGAANGAANGCTTATNNNANNTTTN
TNNNNGCNCTNNANNAANCAGNNAATGNNGAANTNGNNNATNANTTANANAAGNATNGTC
CNAAAANTAATGGACAAAACNCTGGAGAAATNGATAATGGNTTATCAAANCCNAAANNTG
GNAACNGNGANACACAGGAGNCANAANNANANNATNCNGAANAACCAGAGGNAANNNANA
ANTNANAATCNNAAAATAANNAAGGTNNNNNNNNNNNNNNNNNNNNNNNNNNNNNNNNNN
NNNNNNNNNNNNNNNNNNNNNNNNNNNNNNNNNNNNNNNNNNNNNNNNNNNNNNNNNNNN
AGGTNTACCATATGACAGGNAGGAAGAAAGGAAAANTTNTAANTNTANCNAATGTNCANT
GTACAACTACGGAC
>gi_238644094_gb_FL490755|tro|tro10X|Allele_2
NNNNNNNNNNNNNNNNNNNNNNNNNNNNNNNNNNNNNNNNNNNNNNNNNNNNNNNNNNNN
NNNNNNNNNNNNNNNNNNNNATGGAANAGAAACACANNAATNTTCTNCANACNANNTTTG
CNTACCTNATAAAAAATCTNCATAANGTNGANNNNATATGTGATNANTTNNNNNNNNGNN
NNNNNNNNNNNNNNNNNNNNNNNNNNNNNNNNNAGNATAAAANNCCAANGCCTNNTGGAC
ANANNAGNGAGCTNTTNNCNATNNTACCANGGNGAGGAANGAANGCTTATNNNANNTTTN
TNNNNGCNCTNNANNAANCAGNNAATGNNGAANTNGNNNATNANTTANANAAGNATNGTC
CNAAAANTAATGGACAAAACNCTGGAGAAATNGATAATGGNTTATCAAANCCNAAANNTG
GNAACNGNGANACACAGGAGNCANAANNANANNATNCNGAANAACCAGAGGNAANNNANA
ANTNANAATCNNAAAATAANNAAGGTNNNNNNNNNNNNNNNNNNNNNNNNNNNNNNNNNN
NNNNNNNNNNNNNNNNNNNNNNNNNNNNNNNNNNNNNNNNNNNNNNNNNNNNNNNNNNNN
AGGTNTACCATATGACAGGNATTAGGAAAGGAAAANTTNTAANTNTANCNAATGTNCANT
GTACAACTATGGAC
>gi_238643962_gb_FL500162|tro|tro10X|Allele_1
CATGTNNCNNTCTANNNTACATNNACCNTTNATANTNTTGTCNNNNTNTGTATTGGNAGN
NNNGATNACNATNNNAAATGCNNANAGAAATCNNNTAANANCNNCNTCTGANTNNGGTNN
NTGNTTNNATGGNANAACNGCNGANNNNNTNCTNANNATNTTGGCAACNNNNANNNANNN
ATCNNNNNTNCNTTCAGNNAANANANTTNNNGANTGNTCNGANTTNNNNNNNNNNNANNN
NNNAANNGGNNTNTANANANTNNNNNNNNNNGGTNNNNNNGGATNNAANGNNTNNTGTGA
TATGNNNACNNANNNNGGNNGNTGGACGGTNTTNCAGCNNAGNNANNANGGNANANNNGA
TTTNNNNNNNNGNTGGNNNNNNTANGNNAANGGATTNGGNNATNTNANNANNGANTTNTN
GTNNGGNNATGANAANNTNNANANNNTNACATCNNNNGGNNNNTANGANCNNNGNGTNNA
NCTNGANGANTTNNATNGNNANANNGNNTNNGCNAANTATTCNANNTTNNNNATNGGNGA
NNNNNNNNNNNANTNNANACTNACNNNNANNGGNTANANNGGAACNGCNNGTNATNNNNN
NNNNNNNNNNNNNNNNNNNNNNNNNNNNNNNNNNNNNNNNNNNNNNNNNNNNNNNNNNNN
NNNNNNNNNNNNNNNNNNNNNNNNNNNNNNNNNNNNNNNNNNNNNNTGNNANNNNNNNAA
NNTNAANGGNCTNTANNNN
>gi_238643962_gb_FL500162|tro|tro10X|Allele_2
CATGTNNCNNTCTANNNTACATNNACCNTTNATANTNTTGTCNNNNTNTGTATTGGNAGN
NNNGATNACNATNNNAAATGCNNANAGAAATCNNNTAANANCNNCNTCTGANTNNGGTNN
NTGNTTNNATGGNANAACNGCNGANNNNNTNCTNANNATNTTGGCAACNNNNANNNANNN
ATCNNNNNTNCNTTCAGNNAANANANTTNNNGANTGNTCNGANTTNNNNNNNNNNNANNN
NNNAANNGGNNTNTANANANTNNNNNNNNNNGGTNNNNNNGGATNNAANGNNTNNTGTGA
TATGNNNACNNANNNNGGNNGNTGGACGGTNTTNCAGCNNAGNNANNANGGNANANNNGA
TTTNNNNNNNNGNTGGNNNNNNTANGNNAANGGATTNGGNNATNTNANNANNGANTTNTN
GTNNGGNNATGANAANNTNNANANNNTNACATCNNNNGGNNNNTANGANCNNNGNGTNNA
NCTNGANGANTTNNATNGNNANANNGNNTNNGCNAANTATTCNANNTTNNNNATNGGNGA
NNNNNNNNNNNANTNNANACTNACNNNNANNGGNTANANNGGAACNGCNNGTNATNNNNN
NNNNNNNNNNNNNNNNNNNNNNNNNNNNNNNNNNNNNNNNNNNNNNNNNNNNNNNNNNNN
NNNNNNNNNNNNNNNNNNNNNNNNNNNNNNNNNNNNNNNNNNNNNNTGNNANNNNNNNAA
NNTNAANGGNCTNTANNNN
>gi_238643616_gb_FL494958|tro|tro10X|Allele_1
NNNNNNNNNNNNNNNNNNNNNNNNNNNNNNNNNNNNNNNNNNNNNNNNNNAGGNAATNAG
TTNATTTATAAGTTGACATCAAGNGGNNAGTANNAGTTGAGNNTNGACATNNCTGANACA
AAGAANNACAANAANTNTTCNGTNTANANANNNTTNNNNNNNGGNGNNGCNGCNTCNAAN
TANNANNTNANNNTNGGNNNNTANNCNGGAANTNCNGNTAACACCTTGATGAGTAGCAAT
GGTATGAAATTCACNANTATCGACCANGATAATGATACCCCTGAAAACGGTAACTGTGCA
CGACTGAATAGGGGATCTTGNNGGNATAGTCAATGTATTGGTAGTGATCTCAGCAGCAGA
TATGGGCCTATTTNGGGAGGATATGCANATATCAATTCAACAAGTATGATGATCAGAAAA
TTATCAGTTGTTTTTCATAGACAAATAAATAGAGATTTCTAATTTN
>gi_238643616_gb_FL494958|tro|tro10X|Allele_2
NNNNNNNNNNNNNNNNNNNNNNNNNNNNNNNNNNNNNNNNNNNNNNNNNNAGGNAATNAG
TTNATTTATAAGTTGACATCAAGNGGNNAGTANNAGTTGAGNNTNGACATNNCTGANACA
AAGAANNACAANAANTNTTCNGTNTANANANNNTTNNNNNNNGGNGNNGCNGCNTCNAAN
TANNANNTNANNNTNGGNNNNTANNCNGGAANTNCNGNTAACACCTTGATGAGTAGCAAT
GGTATGAAATTCACNANTATCGACCANGATAATGATACCCCTGAAAACGGTAACTGTGCA
CGACTGAATAGGGGATCTTGNNGGNATAGTCAATGTATTGGTAGTGATCTCAGCAGCAGA
TATGGGCCTATTTNGGGAGGATATGCANATATCAATTCAACAAGTATGATGATCAGAAAA
TTATCAGTTGTTTTTCATAGACAAATAAATAGAGATTTCTAATTTN
>gi_238643554_gb_Contig12266|tro|tro10X|Allele_1
NNNNNNCATCNTCTCATTCTCAATTTTTCTACTCGTTCTAACCAGCAACCTANNNNNNNN
NNNNNNNNNNNNTGANNAAATTGTGCAGCTTATCACAATAAATTNAGANCAAGTGTANNN
NNNNNNNNNNAAGNATTAAAGTGCAGAGCTNNNNNNNNNANACCAGCATTGCACAATCNN
NNNNNNNNNNNNNNNNNNNNNNNNNNNNNNNNNNNNNNNNNNNNNNNNNNNNNNNNNNNN
NNNNNNNNNNNNNNNNNNNNNNNNNNNNNNNNNNNNNNNNNNNNNNNNNNNNNNNNNNNN
NNNTAGCTGTCTTTTTTCGACAGAGATCGNNNNNATATTTCAATAAAAGTCACTCCAAAT
AAATAAACAANAATAAANACTGGCGCTTTAAATTCAACTGAATGCTTTACGACAATATTG
TTCTAGAGAAAGAACTCTTCTTCTTCTCCATTAAATACTACGCTCGGAACAGTTTGNTCA
CTATGTTTGTGATCCAAGATTGTCATAAAACCAGGTGACTGTTTCCCATTGATCCANGGN
TGCTGGAGAGCATCNCCNGCNGTCANTCTATCTTCNGGGTCACGNCGTAACAGACTTTTA
ATNANACATTTAGCCTTCACCGACANCATNGGAGGAATATTGTACTGGCCNTTACGGATT
TTACTAAATAGTGTACTNGGATCNGAATCNTGAAATGGGNAANNTCCGANNAGCATNNNG
TAGAGCATNACTCCCANNCTCCANATATCNGCNGCTCGACCTGAGTATGTTTCGTTAGAA
TGAAGAATTTCTGGACTAACGTATGCAGGACATCCATGTTTGTCTGCCAAACGNTCATTG
GTTTCATCTTCTAACACCCGTGCGTCTTCTAANCCATCAAGTCTCAATTGAGTCCNNNNA
GGNTTTTTGAAGACAAACTTTCTTAGTTTGAGATCTCGTAGCACTATTCCATTACTGTGA
CAATATTCCACAGCNGAAACAATTTGTTCAAACAATCTATGNGCTTCCTCCTCCTTCAGC
CGTTTTCTCTGGCGGACGTAGGAATGAAGATCACCATANTGTTTTTCAAATATAACATAT
GCTTTGGTTTCTCCNAGAATAATCTCNGAAATGCTGCTAAGATTCTCATGGCAATCCACT
TGCCAATATGCTGCCAAGATTTCTCTGTATCGAGTTATTGGGAANACCTNNNNNNNNNNN
NNNTCATTATTCTGCCAATTCACAGCTTTGTANGCATCNCCTTCAATCTGTCCNAATAAA
AGGTATCTTCCAATCTTGGAAACATTCTGAGGAGAGTATTTCTCTGGAAACTTTGGCTGA
GGTGNCGAAGGTTGTAAATCTGGACTGAGATTTCCAGGAACTAAGTTAAATGAAATGTCA
AAATGATCTGTTTTCTTCCTTGGCCCATGACTCGGAATTTGAAGTCTGGGCCTGGAACGT
GTAANGCTCATTAATATAATAAACTAATTAGTTTGTCGTCGAGATGATTATTCTCTCAAC
TTTGATNNNNNNNNNNNNNN
>gi_238643554_gb_Contig12266|tro|tro10X|Allele_2
NNNNNNTATTNTCTCATTCTCTATTTTTCTACTTGTTCTAACCAGCAACCTANNNNNNNN
NNNNNNNNNNNNTGANNAAATTGTGCAGCTTATCACAGTAAATTNAGANCAAGTGTANNN
NNNNNNNNNNATTNATTAAAGTGCAGAGCTNNNNNNNNNANACCAGCATTGCACAATCNN
NNNNNNNNNNNNNNNNNNNNNNNNNNNNNNNNNNNNNNNNNNNNNNNNNNNNNNNNNNNN
NNNNNNNNNNNNNNNNNNNNNNNNNNNNNNNNNNNNNNNNNNNNNNNNNNNNNNNNNNNN
NNNTAGCTGTCTTTTTTCGACAGAGATCGNNNNNATATTTCAATAAAAGTCACTCCAAAT
AAATAAACAANAATAAANACTGGCGCTTTAAATTCAACTGAATGCTTTACGACAATATTG
TTCTAGAGAAAGAACTCTTCTTCTTCTCCATTAAATACTACGCTCGGAACAGTTTGNTCA
CTATGTTTGTGATCCAAGATTGTCATAAAACCAGGTGACTGTTTCCCATTGATCCANGGN
TGCTGGAGAGCATCNCCNGCNGTCANTCTATCTTCNGGGTCACGNCGTAACAGACTTTTA
ATNANACATTTAGCCTTCACCGACANCATNGGAGGAATATTGTACTGGCCNTTACGGATT
TTACTAAATAGTGTACTNGGATCNGAATCNTGAAATGGGNAANNTCCGANNAGCATNNNG
TAGAGCATNACTCCCANNCTCCANATATCNGCNGCTCGACCTGAGTATGTTTCGTTAGAA
TGAAGAATTTCTGGACTAACGTATGCAGGACATCCATGTTTGTCTGCCAAACGNTCATTG
GTTTCATCTTCTAACACCCGTGCGTCTTCTAANCCATCAAGTCTCAATTGAGTCCNNNNA
GGNTTTTTGAAGACAAACTTTCTTAGTTTGAGATCTCGTAGCACTATTCCATTACTGTGA
CAATATTCCACAGCNGAAACAATTTGTTCAAACAATCTATGNGCTTCCTCTTCCTTCAGC
CGTTTTCTCTGGCGGACGTAGGAATGAAGATCACCATANTGTTTTTCAAATATAACATAT
GCTTTGGTTTCTCCNAGAATAATCTCNGAAATGCTGCTAAGATTCTCATGGCAATCCACT
TGCCAATATGCTGCCAAGATTTCTCTGTATCGAGTTATTGGGAANACCTNNNNNNNNNNN
NNNTCATTATTCTGCCAATTCACAGCTTTGTANGCATCNCCTTCAATCTGTCCNAATAAA
AGGTATCTTCCAATCTTGGAAACATTCTGAGGAGAGTATTTCTCTGGAAACTTTGGCTGA
GGTGNCGAAGGTTGTAAATCTGGACTGAGATTTCCAGGAACTAAGTTAAATGAAATGTCA
AAATGATCTGTTTTTTTCCTTGGCCCATGACTCGGAATTTGAAGTCTGGGCCTGGAACGT
GTAANGCTCATTAATATAATAAACTAATTAGTTTGTCGTCGAGATGATTATTCTCTCAAC
TTTGATNNNNNNNNNNNNNN
>gi_238643552_gb_Contig6924|tro|tro10X|Allele_1
NNNNACATTTNATANNNNNAATAGNTATTGGTAGAAAATATGGTCTCGAGCAGAACANCN
NAAATTGCAACTATTTGNTATNGGAANGGNTTNCAATNTATATGAACTGNNCNTGGATNA
AANNAATATTNANAANTGTNTTTNGNTGTNTNTANNTNNGCNTNANTGAGTGNNGATTGC
NNANNTCTGGNTNNATTGNNNAGTNNNNNNAAAAGNTTANNTNTAGGGANNTTTGTTTAN
ATCCNAANAGTTGNCTCTNATTTNTNAAAGAAATNGACANNNTNNNANCGNGNACNGCGA
ANNNNNNNNNAAAATGAACNNNNNNNNANANANAAATANNNANATTNCNNNTNGNTNAAN
ATNGAANNNGNNTNNCANNNNANTTTANTTGNANAAGACNTAAAGNNAAGATTTATGTGT
NCCTNTTATTTGTACAATGNNNGNNTAATTNCAGGATGAAATACTAGCAGTTTATTATAA
ANANTTTTATTAAACAATAACCAATAACAAAACCAGCATCAACGATAAACTAGAAAGAGT
TCCTATNAGTGTGTTCGCATTGTTCTCTGTGCTTTCTTGAACGACTTGTTCTGNNNNNNN
NNNNNNACNNNNNNNNNNNNNNNNNNNNNNNNNNNNNNNNNNNNNNNNNNNNNNNNNNNN
NNNNNNNNNNNNNNNNNNNNNNNNNNNNNNNNNNNNNNNNNNNNNNNNNNNNNNNNNNNN
NNNNNNNNNNNNNNNNNNNNNNNNNNNTTTCTGTCANNNNNNNNNNNNNNNNNNNNNNNN
NNNNNNNNNNACAGGAAAGCATGCAATTAGCTTCCATAAAAGTGGGATTTATTGTGCAAT
GTTTGTACCGTGCCCAAACATCACAATCTTTATTTGGATAACGNNNNNNNNNNNNNNNNN
NNNNNNNNNNNNNNNNNNNNNNNNNNNNNNNNNNNNNNNNNNNNNNNNNNNNNNNNNNNN
NNNNNNNNNNNNNNNNNNNNNNNNNNNNNNNNNNNNNNNNNNNNNNNNNNNNNNNNNNNN
NNNNNNNNNNNNNNNNNNNNNNNNNNNNNNNNNNNNNNNNNNNNNNNNNNNNNNNNNNNN
NNNNNNNNNNNNNNNNNNNNNNNNNNNNNNNNNNNNNNNNNNNNNNNNNNNNNNNNNNNN
NNNNNNNNNNNNNNNNNNNNNNNNNNNNNNNNNNNNNNNNNNNNNNNNNNNNNNNNNNNN
NNNNNNNNNNNNNNNNNNNNNNNNNNNNNNNNNNNNNNNNNNNNNNNNNNNNNNNNNNNN
NNNNNNNNNNNNNNNNNNNNNNNNNNNNNNNNNNNNNNNNNNNNNNNNNNNNNNNNNNNN
NNNNNNNNNNNNNNNNNNNNNNNNNNNNNNNNNNNNNNNNNNNNNNNNNNNNNNNNNNNN
NNNNNNNNNNNNNNNNNNNNNNNNNNNNNNNNNNNNNNNNNNNNNNNNNNNNNNNNNNNN
NNNNNNNNNNNNNNNNNNNNNNNNNNNNNNNNNNNNNNNNNNNNNNNNNNNNNNNNNNNN
NNNNNNNNNNNNNNNNNNNNNNNNNNNNNNNNNNNNNNNNNNNNNNNNNNNNNNNNNNNN
NNNNNNNNNNNNNNNNNNNNNNNNNNNNNNNNNNNNNNNNNNNNNNNNNNNNNNNNNNNN
NNNNNNNNNNNNNNNNNNNNNNNNNNNNNNNNNNNNNNNNNNNNNNNNNNNNNNNNNNNN
NNNNNNNNNNNNNNNNNNNNNNNNNNNNNNNNNNNNNNNNNNNNNNNNNNNNNNNNNNNN
NNNNNNNNNNNNNNNNNNNNNNNNNNNNNNNNNNNNNNNNNNNNNNNNNNNNNNNNNNNN
NNNNNNNNNNNNNNNNNNNNNNNNNNNNNNNNNNNNNNNNNNNNNNNNNNNNNNNNNNNN
NNNNNNNNNNNNNNNNNNNNNNNNNNNNNNNNNNNNNNNNNNNNNNNNNNNNNNNNNNNN
NNNNNNNNNNNNNNNNNNNNNNNNNNNNNNNNNNNNNNNNNNNNNNNNNNNNNNNNNNNN
NNNNNNNNNNNNNNNNNNNNNNNNNNNNNNNNNNNNNNNNNNNNNNNNNNNNNNNNNNNN
NNNNNNNNNNNNNNNNNNNNNNNNNNNNNNNNNNNNNNNNNNNNNNNNNNNNNNNNNNNN
NNNNNNNNNNNNNNNNNNNNNNNNNNNNNNNNNNNNNNNNNNNNNNNNNNNNNNNNNNNN
NNNNNNNNNNNNNNNNNNNNNNNCTNNNNNNNNNNNNNNNNNNNNNNNNNNNNNGNNTCN
TTGNTAAAACCATATCCAATTCAGCNAGTGTTCNGTTTGGGTCNGGTNAAGTCAANCNNN
NNNNNNNNCTGTTTGTACCGCCCATTGCTCCNAGTATAACCTGATCAATTGTCAGATCAT
TTTTAACATCTTCCCGATCTCGCTGTCCATGTATACAACAGCCAAGGCAAATAACGACTA
CCNNNNNNNNNNNNNNNNNNNNNNNNNNNNNNNNNNNNNNNNNNNNNNNNNNNNNNNNNN
NNNNNNNNNNNNNNNNNNNNNNNNNNNNNNNNNNNNNNNNNNNNNNNNNNNNNNNNNNNN
NNNNNNNNNNNNNNNNNNNNNNNNNNNNNNNNNNNNNNNNNNNNNNNNN
>gi_238643552_gb_Contig6924|tro|tro10X|Allele_2
NNNNACATTTNATANNNNNAATAGNTATTGGTAGAAAATATGGTCTCGAGCAGAACANCN
NAAATTGCAACTATTTGNTATNGGAANGGNTTNCAATNTATATGAACTGNNCNTGGATNA
AANNAATATTNANAANTGTNTTTNGNTGTNTNTANNTNNGCNTNANTGAGTGNNGATTGC
NNANNTCTGGNTNNATTGNNNAGTNNNNNNAAAAGNTTANNTNTAGGGANNTTTGTTTAN
ATCCNAANAGTTGNCTCTNATTTNTNAAAGAAATNGACANNNTNNNANCGNGNACNGCGA
ANNNNNNNNNAAAATGAACNNNNNNNNANANANAAATANNNANATTNCNNNTNGNTNAAN
ATNGAANNNGNNTNNCANNNNANTTTANTTGNANAAGACNTAAAGNNAAGATTTATGTGT
NCCTNTTATTTGTACAATGNNNGNNTAATTNCAGGATGAAATACTAGCAGTTTATTATAA
ANANTTTTATTAAACAATAACCAATAACAAAACCAGCATCAACGATAAACTAGAAAGAGT
TCCTATNAGTGTGTTCGCATTGTTCTCTGTGCTTTCTTGAACGACTTGTTCTGNNNNNNN
NNNNNNACNNNNNNNNNNNNNNNNNNNNNNNNNNNNNNNNNNNNNNNNNNNNNNNNNNNN
NNNNNNNNNNNNNNNNNNNNNNNNNNNNNNNNNNNNNNNNNNNNNNNNNNNNNNNNNNNN
NNNNNNNNNNNNNNNNNNNNNNNNNNNTTTCTGTCANNNNNNNNNNNNNNNNNNNNNNNN
NNNNNNNNNNACAGGAAAGCATGCAATTAGCTTCCATAAAAGTGGGATTTATTGTGCAAT
GTTTGTACCGTGCCCAAACATCACAATCTTTATTTGGATAACGNNNNNNNNNNNNNNNNN
NNNNNNNNNNNNNNNNNNNNNNNNNNNNNNNNNNNNNNNNNNNNNNNNNNNNNNNNNNNN
NNNNNNNNNNNNNNNNNNNNNNNNNNNNNNNNNNNNNNNNNNNNNNNNNNNNNNNNNNNN
NNNNNNNNNNNNNNNNNNNNNNNNNNNNNNNNNNNNNNNNNNNNNNNNNNNNNNNNNNNN
NNNNNNNNNNNNNNNNNNNNNNNNNNNNNNNNNNNNNNNNNNNNNNNNNNNNNNNNNNNN
NNNNNNNNNNNNNNNNNNNNNNNNNNNNNNNNNNNNNNNNNNNNNNNNNNNNNNNNNNNN
NNNNNNNNNNNNNNNNNNNNNNNNNNNNNNNNNNNNNNNNNNNNNNNNNNNNNNNNNNNN
NNNNNNNNNNNNNNNNNNNNNNNNNNNNNNNNNNNNNNNNNNNNNNNNNNNNNNNNNNNN
NNNNNNNNNNNNNNNNNNNNNNNNNNNNNNNNNNNNNNNNNNNNNNNNNNNNNNNNNNNN
NNNNNNNNNNNNNNNNNNNNNNNNNNNNNNNNNNNNNNNNNNNNNNNNNNNNNNNNNNNN
NNNNNNNNNNNNNNNNNNNNNNNNNNNNNNNNNNNNNNNNNNNNNNNNNNNNNNNNNNNN
NNNNNNNNNNNNNNNNNNNNNNNNNNNNNNNNNNNNNNNNNNNNNNNNNNNNNNNNNNNN
NNNNNNNNNNNNNNNNNNNNNNNNNNNNNNNNNNNNNNNNNNNNNNNNNNNNNNNNNNNN
NNNNNNNNNNNNNNNNNNNNNNNNNNNNNNNNNNNNNNNNNNNNNNNNNNNNNNNNNNNN
NNNNNNNNNNNNNNNNNNNNNNNNNNNNNNNNNNNNNNNNNNNNNNNNNNNNNNNNNNNN
NNNNNNNNNNNNNNNNNNNNNNNNNNNNNNNNNNNNNNNNNNNNNNNNNNNNNNNNNNNN
NNNNNNNNNNNNNNNNNNNNNNNNNNNNNNNNNNNNNNNNNNNNNNNNNNNNNNNNNNNN
NNNNNNNNNNNNNNNNNNNNNNNNNNNNNNNNNNNNNNNNNNNNNNNNNNNNNNNNNNNN
NNNNNNNNNNNNNNNNNNNNNNNNNNNNNNNNNNNNNNNNNNNNNNNNNNNNNNNNNNNN
NNNNNNNNNNNNNNNNNNNNNNNNNNNNNNNNNNNNNNNNNNNNNNNNNNNNNNNNNNNN
NNNNNNNNNNNNNNNNNNNNNNNNNNNNNNNNNNNNNNNNNNNNNNNNNNNNNNNNNNNN
NNNNNNNNNNNNNNNNNNNNNNNNNNNNNNNNNNNNNNNNNNNNNNNNNNNNNNNNNNNN
NNNNNNNNNNNNNNNNNNNNNNNCTNNNNNNNNNNNNNNNNNNNNNNNNNNNNNGNNTCN
TTGNTAAAACCATATCCAATTCAGCNAGTGTTCNGTTTGGGTCNGGTNAAGTCAANCNNN
NNNNNNNNCTGTTTGTACCGCCCATTGCTCCNAGTATAACCTGATCAATTGTCAGATCAT
TTTTAACATCTTCCCGATCTCGCTGTCCATGTATACAACAGCCAAGGCAAATAACGACTA
CCNNNNNNNNNNNNNNNNNNNNNNNNNNNNNNNNNNNNNNNNNNNNNNNNNNNNNNNNNN
NNNNNNNNNNNNNNNNNNNNNNNNNNNNNNNNNNNNNNNNNNNNNNNNNNNNNNNNNNNN
NNNNNNNNNNNNNNNNNNNNNNNNNNNNNNNNNNNNNNNNNNNNNNNNN
>gi_238643537_gb_FL491234|tro|tro10X|Allele_1
NNNNNNNNNNNNNNNNNNNNGGTAATGGNNCAATAGAATTNCCNGAATTTNTANCNATGA
TGGCAAAGAANNNNNAAGATGGCGGCGANNNNGAAGAAGATTTNCGGGAAGCGTTTAAAG
TATTTGATAAAGATGGAAATGGACAAATTAGTCAGTCNGAATTAANACAAGTAATGCTTA
GTCTNGGTGAGAATTTAACAGAANNCGAGATTGAAGAAATGGTTGTAGANGCAGACNTTG
ANGGAGATGGTCAGGTTAANTATGAAGNNNNNGTTGNTNTAATGGCACAAAAGAGGTAAA
TTNATGTACAGAGGNNNNNNTACANNNAGTATATNGACTTAAATACNGAAAATAAAGTTC
TNTGACAGTTTTGTAANATTTGTGNGAAATCTNCCATGCAAAAACAATGTGCGCTTGGAA
TTCATTAGTACTTATTATACTAAAACAATCTAAATGAAAATGTNNNNNNNNNNNNNNNNN
NNNNTTTTTGTACAAAATAAANATNNNNNNNNNNNNNNNNNNNNNNNNNNNNNNNNNNNN
NNNNNNNNNNNNNNNNNNNNNNNNN
>gi_238643537_gb_FL491234|tro|tro10X|Allele_2
NNNNNNNNNNNNNNNNNNNNGGTAATGGNNCAATAGAATTNCCNGAATTTNTANCNATGA
TGGCAAAGAANNNNNAAGATGGCGGCGANNNNGAAGAAGATTTNCGGGAAGCGTTTAAAG
TATTTGATAAAGATGGAAATGGACAAATTAGTCAGTCNGAATTAANACAAGTAATGCTTA
GTCTNGGTGAGAATTTAACAGAANNCGAGATTGAAGAAATGGTTGTAGANGCAGACNTTG
ANGGAGATGGTCAGGTTAANTATGAAGNNNNNGTTGNTNTAATGGCACAAAAGAGGTAAA
TTNATGTACAGAGGNNNNNNTACANNNAGTATATNGACTTAAATACNGAAAATAAAGTTC
TNTGACAGTTTTGTAANATTTGTGNGAAATCTNCCATGCAAAAACAATGTGCGCTTGGAA
TTCATTAGTACTTATTATACTAAAACAATCTAAATGAAAATGTNNNNNNNNNNNNNNNNN
NNNNTTTTTGTACAAAATAAANATNNNNNNNNNNNNNNNNNNNNNNNNNNNNNNNNNNNN
NNNNNNNNNNNNNNNNNNNNNNNNN
>gi_238643535_gb_FL498168|tro|tro10X|Allele_1
NNNNNNNNNNNNNNNNNNNNNNNNNNNNNNNNNNNNNNNNNNNNNNNNNNNNNNNNNNNN
NNNNNNNNNNNNNNNNNNNNNNNNNNNNNNNNNNNNNNNNNNNNNNNNNNNNNNNNNNNN
NNNNNNNNNNNNNNNNNNNNNNNNNNNNNNNNNNNNNNNNNNNNNNNNNNNNNNNNNNNN
NNNNNNNNNNNNNNNNNNNNNNNNNNNNNNNNNNNNNNNNNNNNNNNNNNNNNNNNNNNN
NNNNNNNNNNNNNNNNNNNNNNNNNNNNNNNNNNNNNNNNNNNNNNNNNNNNNNNNNNNN
NNNNNNNNNNNNNNNNNNNNNNNNNNNNNNNNNNNNAGGCATNTGTTNACGNCCNAAAGA
NTGTNCNGANNTANNNANNNNNNNNNNNNNNNNNNTNNNNNANGGNNNNTANANNATNTA
NCNNNNNNNNNNNNNNNCNNTNCNNNNNTANTGNGANATGACNACANANNGNGGNGGNTG
GACNGTNNTNTTNAAANGNNNNNNNNNATNNNTNNNNTTNNNNCGTANNTNGNNNGAATG
NNAANANNGATTTGGNNANNTNNATGGNGANTTNTNGTTNGGNNNNNNNNNNNNNNNNNN
NNNNNNNNNNN
>gi_238643535_gb_FL498168|tro|tro10X|Allele_2
NNNNNNNNNNNNNNNNNNNNNNNNNNNNNNNNNNNNNNNNNNNNNNNNNNNNNNNNNNNN
NNNNNNNNNNNNNNNNNNNNNNNNNNNNNNNNNNNNNNNNNNNNNNNNNNNNNNNNNNNN
NNNNNNNNNNNNNNNNNNNNNNNNNNNNNNNNNNNNNNNNNNNNNNNNNNNNNNNNNNNN
NNNNNNNNNNNNNNNNNNNNNNNNNNNNNNNNNNNNNNNNNNNNNNNNNNNNNNNNNNNN
NNNNNNNNNNNNNNNNNNNNNNNNNNNNNNNNNNNNNNNNNNNNNNNNNNNNNNNNNNNN
NNNNNNNNNNNNNNNNNNNNNNNNNNNNNNNNNNNNAGGCATNTGTTNACGNCCNAAAGA
NTGTNCNGANNTANNNANNNNNNNNNNNNNNNNNNTNNNNNANGGNNNNTANANNATNTA
NCNNNNNNNNNNNNNNNCNNTNCNNNNNTANTGNGANATGACNACANANNGNGGNGGNTG
GACNGTNNTNTTNAAANGNNNNNNNNNATNNNTNNNNTTNNNNCGTANNTNGNNNGAATG
NNAANANNGATTTGGNNANNTNNATGGNGANTTNTNGTTNGGNNNNNNNNNNNNNNNNNN
NNNNNNNNNNN
>gi_238643475_gb_FL498864|tro|tro10X|Allele_1
TACCGATAAGATTAGAATGGTCTTTTAAGTAGATGTATACTCTTGTCAATGAATACGAAT
GGGGGAACAATGTTAAATTAAATCGCTAGACAGTTTGATCTTANNNNNNNNNNNNNNNNN
NNNNNNNNNNNNNNNNNNNNNNNNNNNNNNNNNNNNNNCAGAATATTATGAAGCTTTCCG
TGCCTTTGACACTGACGGGGATGGATCTATCAGTATTCAAGATCTCGGAACAGTTATGAT
GGCNTTAGGACAGAATCCTACAAACCAGGAATTGAAAGAAATGACACATGCTTATGCTGA
TCCTGANAGCAATGGAGAAGAACTTATAGACTTTCCTGATTTCTTATCTCTTGTGGCAAG
GACAGNGAAGGAAACAGATTCGCATGAAGAACTTCGGGAAGCTTTCAAAGCATTCGACAA
AAATGGAGATGACATTATAGATGCAGATGAACTCCGAAAAGCAATGTCAAATTTGGGAGA
AGAATTAAGTGANNTTGAAATCGATGAAATGATCAGAGCTGCTGATAANGACGGTGATGG
ACAAGTTCACTATGAAGNATTCGTTCATATGATGGCCTCAAAATGANNAAAAGTNNNNNN
NAGTCAGTAGANTTGTGCAATACAANTTTAACTTTTTGAACTATGCATTCAGATGCGTGT
TTCTATTATCAGTAGAATCNACTNNNNNNNNNNNNNNNNNNNNNCAAGTTATATGTTACA
GGCATTAAAGGNNNNNNNNNNNNNNNNNNNNNNNNNNNNNNNNNNNNNNNNNNNN
>gi_238643475_gb_FL498864|tro|tro10X|Allele_2
TACCGATAAGATTAGAATGGTCTTTTAAGTAGATGTATACTCTTGTCAATGCATATGAAT
GGGGGAACAATGTTAAATTAAATCGGTAGACAGTTTGATCTTANNNNNNNNNNNNNNNNN
NNNNNNNNNNNNNNNNNNNNNNNNNNNNNNNNNNNNNNCAGAATATTATGAAGCTTTCCG
TGCCTTTGACACTGACGGGGATGGATCTATCAGTATTCAAGATCTCGGAACAGTTATGAT
GGCNTTGGGACAGAATCCTACAAACCAGGAATTGAAGGAAATGACACATGCTTATGCTGA
TCCTGANAGCAATGGAGAAGAACTTATAGACTTTCCTGATTTCTTATCTCTTGTGGCAAG
GACAGNGAAGGAAACAGATTCGCATGAAGAACTTCGGGAAGCTTTCAAAGCATTCGACAA
AAATGGAGATGACATTATAGATGCAGATGAACTCCGAAAAGCAATGTCAAATTTGGGAGA
AGAATTAAGTGANNTTGAAATCGATGAAATGATCCGAGCTGCTGATAANGACGGTGATGG
ACAAGTTCATTATGAAGNATTCGTTCATATGATGGCCTCAAAATGANNAAAAGTNNNNNN
NAGTCAGTAGANTTGTGCAATACAANTTTAACTTTTTGAACTATGCATTCAGATGCGTGT
TTCTATTATCAGTAGAATCNACTNNNNNNNNNNNNNNNNNNNNNCAAGTTATATGTTACA
GGCATTAAAGGNNNNNNNNNNNNNNNNNNNNNNNNNNNNNNNNNNNNNNNNNNNN
>gi_238643472_gb_FL491175|tro|tro10X|Allele_1
NNNNNNNNNNNNNNNNNNNNNNNNNNNNNNNNNNNNNNNNNNNNNNNNNNNNNNNNNNNN
NNNNNNNNNNNNNNNNNNNNNNNNNNNNNNNNNNNNNNNNNNNNNNNNNNNNNNNNNNNN
NNNNNNNNNNNNNNNNNNNNNNNNNNNNNNNNNNNNNNNNNNNNNNNNNNNNNNNNNNNN
NNNNNNNNNNNNGCNNTNANNANNCTNGAANANNNNNNNNNNNNNNNNNNNNNNNNNNNN
NNNNNNNNNNNNNNNNNNNNNNNNNNNNNNNNNNNNNNNNNNNNNNNNNNNNNNNNNNNN
NNNNNNNNNNNNNNNNNNNNNNNNNNNNNNNNNNNNNNNNNNNNNNNNNNNNNNNNNNNN
NNNNNNNNNNNNNNNNNNNNNNNNNNNNNNNNNNNNNNNNNNNNNNNNNNNNNNNNNNNN
NNNNNNNNNNNNNNNNNNNNNNNNNNNNNNNNNNNNNNNNNNNNNNNNACNNNTNNNTGG
NTNGGNNCNACNGATGTNNTNAATNGNGANTNGAGATGNNTANANGANCANACNNANNTN
NGNTACANNANNTTNNNNNNNGGNNNNCCNNNNNCNNCNAGTNNNNNNNNNTCNNNNNNN
NNNAACTGTNTNNNNATNNNNTACNNCANNNNNNNNNNNNNNNNNNNNNNNNNNNNNNNN
NNNNNNNNNNNNNNNNNNTGTGAAAGNANTTTNNNNNNNNNNNNNNNNNNNNNNNNNNNN
NNNNNNNNNNNN
>gi_238643472_gb_FL491175|tro|tro10X|Allele_2
NNNNNNNNNNNNNNNNNNNNNNNNNNNNNNNNNNNNNNNNNNNNNNNNNNNNNNNNNNNN
NNNNNNNNNNNNNNNNNNNNNNNNNNNNNNNNNNNNNNNNNNNNNNNNNNNNNNNNNNNN
NNNNNNNNNNNNNNNNNNNNNNNNNNNNNNNNNNNNNNNNNNNNNNNNNNNNNNNNNNNN
NNNNNNNNNNNNGCNNTNANNANNCTNGAANANNNNNNNNNNNNNNNNNNNNNNNNNNNN
NNNNNNNNNNNNNNNNNNNNNNNNNNNNNNNNNNNNNNNNNNNNNNNNNNNNNNNNNNNN
NNNNNNNNNNNNNNNNNNNNNNNNNNNNNNNNNNNNNNNNNNNNNNNNNNNNNNNNNNNN
NNNNNNNNNNNNNNNNNNNNNNNNNNNNNNNNNNNNNNNNNNNNNNNNNNNNNNNNNNNN
NNNNNNNNNNNNNNNNNNNNNNNNNNNNNNNNNNNNNNNNNNNNNNNNACNNNTNNNTGG
NTNGGNNCNACNGATGTNNTNAATNGNGANTNGAGATGNNTANANGANCANACNNANNTN
NGNTACANNANNTTNNNNNNNGGNNNNCCNNNNNCNNCNAGTNNNNNNNNNTCNNNNNNN
NNNAACTGTNTNNNNATNNNNTACNNCANNNNNNNNNNNNNNNNNNNNNNNNNNNNNNNN
NNNNNNNNNNNNNNNNNNTGTGAAAGNANTTTNNNNNNNNNNNNNNNNNNNNNNNNNNNN
NNNNNNNNNNNN
>gi_238643321_gb_FL498400|tro|tro10X|Allele_1
NNNNNNNNNNNNNNNNNNNNNNNNNNNNNNNNNNNNNNNNNNNNNNNTTTTNGATNNNNN
NNNNNNNNNNNCAGGANGNATANGGNANNGNNGCNTANAANACAGTNNAATNNGACACNT
NTTTAGNTGANNNNNCAATNCANNNCAGNGAAGNNNAAGNCNATNANTCNNAANTNTTNN
NATCATACTTNAAAACCATCACNTANNTNCATGGNGNNGCNGANAGTGGTTTNANNCATG
TNAAANNAGANGAATACNAACCAAGANTATTTCATTTCCATGGNGANAAATANGGAGTAN
NAGTNAANGAGGTANNNNNNNNNNNNNNNNNNNNNNNNNNNNNNNNNNNNNNNNNNNNNN
NNNNNNNNNNNNNNNNNNNNNNNNNNNNNNNNNNNNNNNNNNNNNNNNNNNNNNNNNNNN
NNNNNNNNNNNNNNNNNNNNNNNNNNNNNNNNNNNNNNNNNNNNNNNNNNNNNNNNNNNN
NNNNNNNNNNNNNNNNNNNNNNNNNNNNNNNNNNNNNNNNNNNNANAGCNTTNGANCAAG
NNGANGANGANGANNNTGANAGCAGTTCNGANNTTGTNTCNNNNANNNNNNNNNNNNNNN
NNNNNAGGTNNNNNGATCAAACTGGAGAAATNAAAATGACATTNGAAAAGACGGGTCAAG
TACAACAGGGTGATTTAAAATCANAGGATGTTTTCATATTGGATATACAAGATGAACTAT
TTGTATGGATCGGAAGTGCTACTACATATGCTGAACGCAAAAATGCCATGACNTATGCAC
ATNNNNN
>gi_238643321_gb_FL498400|tro|tro10X|Allele_2
NNNNNNNNNNNNNNNNNNNNNNNNNNNNNNNNNNNNNNNNNNNNNNNTTTTNGATNNNNN
NNNNNNNNNNNCAGGANGNATANGGNANNGNNGCNTANAANACAGTNNAATNNGACACNT
NTTTAGNTGANNNNNCAATNCANNNCAGNGAAGNNNAAGNCNATNANTCNNAANTNTTNN
NATCATACTTNAAAACCATCACNTANNTNCATGGNGNNGCNGANAGTGGTTTNANNCATG
TNAAANNAGANGAATACNAACCAAGANTATTTCATTTCCATGGNGANAAATANGGAGTAN
NAGTNAANGAGGTANNNNNNNNNNNNNNNNNNNNNNNNNNNNNNNNNNNNNNNNNNNNNN
NNNNNNNNNNNNNNNNNNNNNNNNNNNNNNNNNNNNNNNNNNNNNNNNNNNNNNNNNNNN
NNNNNNNNNNNNNNNNNNNNNNNNNNNNNNNNNNNNNNNNNNNNNNNNNNNNNNNNNNNN
NNNNNNNNNNNNNNNNNNNNNNNNNNNNNNNNNNNNNNNNNNNNANAGCNTTNGANCAAG
NNGANGANGANGANNNTGANAGCAGTTCNGANNTTGTNTCNNNNANNNNNNNNNNNNNNN
NNNNNAGGTNNNNNGATCAAACTGGAGAAATNAAAATGACATTNGAAAAGACGGGTCAAG
TACAACAGGGTGATTTAAAATCANAGGATGTTTTCATATTGGATATACAAGATGAACTAT
TTGTATGGATCGGAAGTGCTACTACATATGCTGAACGCAAAAATGCCATGACNTATGCAC
ATNNNNN
>gi_238643266_gb_FL498005|tro|tro10X|Allele_1
NNNNAGACGTTTGATTTGGGAAGATAACGTTGCNCACATTCAGNAGCACAANCTAGCNGC
AGACAGNGGAGAACATACNTACTGGCTGGGAACCAATGAATACGCTGATATGGNCACTGA
CGAGTTNATNANTATAATGAACGGNTATAAGATGTCANTAAACCGNACAGCTGGNTCTAC
ATTCCTTGCACCNAGTAATATTGGAGATCTNCCCGATACNGTGGACTGGAGGGAGAAGNG
ATATGTNACACCTNTNAAAAATCAGGNACAATGNGGNTCCTGTTGGTCNTTCNNTGCNAC
TGGATCNCTNGANGGACANAACTTTAAAAAGACTGGNAAACTGACCTCTCTNTCCGAACA
GAATCTAATGGACTNNNNNNNNNNNNNAGGTNACCACGGGTGTAAAGGAGGGTTAATNGA
NAACGCCTTTAGATATATAGAGAAAAACAAAGGAATTGATACTGAGATGTCTTATCCATA
TGAAGCTNAGAATGGNATGTNTAGATTTNANAGATCTGACGTTGGTGCTACCGACACCGG
TTTTACCGACGTACGCCGGGGNAGTGANGAGGANTTACAACAGGCAGTCGCCACTGTAGG
ACCAATCTCTGTAGCTATNGATGCCGGACATAAATCTTTCCAATTATANAAAACAGGNNT
ATACAGCGAGCCGATGTGCAGTTCAACCAGACTTGACCANGGNGNNNTAGCNGTNGGTTA
NGGAACTNATATGGGTCAAGATTNTTGGCTGGNNNANAATAGNNNNNNNNNNNNNNNNNN
NNNNNNNNNNNNNNNNNNNNN
>gi_238643266_gb_FL498005|tro|tro10X|Allele_2
NNNNAGACGTTTGATTTGGGAAGATAACGTTGCNCACATTCAGNAGCACAANCTAGCNGC
AGACAGNGGAGAACATACNTACTGGCTGGGAACCAATGAATACGCTGATATGGNCACTGA
CGAGTTNATNANTATAATGAACGGNTATAAGATGTCANTAAACCGNACAGCTGGNTCTAC
ATTCCTTGCACCNAGTAATATTGGAGATCTNCCCGATACNGTGGACTGGAGGGAGAAGNG
ATATGTNACACCTNTNAAAAATCAGGNACAATGNGGNTCCTGTTGGTCNTTCNNTGCNAC
TGGATCNCTNGANGGACANAACTTTAAAAAGACTGGNAAACTGACCTCTCTNTCCGAACA
GAATCTAATGGACTNNNNNNNNNNNNNAGGTNACCACGGGTGTAAAGGAGGGTTAATNGA
NAACGCCTTTAGATATATAGAGAAAAACAAAGGAATTGATACTGAGATGTCTTATCCATA
TGAAGCTNAGAATGGNATGTNTAGATTTNANAGATCTGACGTTGGTGCTACCGACACCGG
TTTTACCGACGTGCGCCGGGGNAGTGANGAGGANTTACAACAGGCAGTCGCCACTGTAGG
ACCAATCTCTGTAGCTATNGATGCCGGACATAAATCTTTCCAATTATANAAAACAGGNNT
ATACAGCGAGCCGATGTGCAGTTCAACCAGACTTGACCANGGNGNNNTAGCNGTNGGTTA
NGGAACTNATATGGGTCAAGATTNTTGGCTGGNNNANAATAGNNNNNNNNNNNNNNNNNN
NNNNNNNNNNNNNNNNNNNNN
>gi_238643089_gb_FL497183|tro|tro10X|Allele_1
NNNNNNNNNNNNNNNNNNNNNNNNNNNTATCNCTTTNAGTTAACTTNGTGGCATGCCTTT
GNCCNGAAGCATTTGAACGGCATGGNANANAATGTTACCAAGCNNTCGGACNNTTGGCGT
CATGGGCTGANGCAAAGNGNNTNTNTAACATNCTNGGNGCAGATNTAGCCGNNATTGAAT
CCGCAAGTGAGGAAGCCATNGTAGAGGGAATACTCAAANGNAAANANGGTNNNNNNNNNN
NNNNNNNNNNNNNNNNNNNNNNNNNNNNNNNNNNNNNNNNNNNNNNNNNNNNNNNNNNNN
NNNNNNNNNNNNNNNNNNNNNNNNNNNNNNNNNNNNNTGCATGGTCNCCNGGACAACCAG
ATAANNNNGGTNAANACGANCANTGNNNAGNAATNNGNTATTCGTTTGGAGTNCANTGGA
ATGATTATNNATANNANNATNAACAGAANTTCATCTGTNANGCTCNNNNNNNNNNNNNNN
NNNNNNNNNNNNNNNNNNNNNNNNNNNNNNNNNNNNNNNNNNNNNNNNNNNNNNNNNNNN
NNNNNNNNNNNNNNNNNNNNNNNNNNNNNNNNNNNNNNNNNN
>gi_238643089_gb_FL497183|tro|tro10X|Allele_2
NNNNNNNNNNNNNNNNNNNNNNNNNNNTATCNCTTTNAGTTCATTTNGTGGCATGTCTTT
GNCCNGAAGCATTTGAACGTCATGGNANGNAATGTTACCAAGCNNTCGGACNNTTGGCGT
CATGGGCTGANGCAAAGNGNNTNTNTAACATNCTNGGNGCAGATNTAGCCGNNATTGAAT
CCGCAAGTGAGGAAGCCATNGTAGAGGGAATACTCAAANGNAAANANGGTNNNNNNNNNN
NNNNNNNNNNNNNNNNNNNNNNNNNNNNNNNNNNNNNNNNNNNNNNNNNNNNNNNNNNNN
NNNNNNNNNNNNNNNNNNNNNNNNNNNNNNNNNNNNNTGCATGGTCNCCNGGACAACCAG
ATAANNNNGGTNCANACGANCANTGNNNAGNGATNNGNTATTCTTTTTGGGTNTANTTGA
ATGATTATNNATGNNANNATNAACAGAANTTCATCTGTNANGCTCNNNNNNNNNNNNNNN
NNNNNNNNNNNNNNNNNNNNNNNNNNNNNNNNNNNNNNNNNNNNNNNNNNNNNNNNNNNN
NNNNNNNNNNNNNNNNNNNNNNNNNNNNNNNNNNNNNNNNNN
>gi_238643060_gb_FL633547|tro|tro10X|Allele_1
NNNNNNNNNNNNNNNNNNNNNNNNNNNNNNNNNNNNNNNNNNNNNNNNNNNNNNNNNNNN
NNNNNNNNNNNNNNNNNNNNNNNNNNNNNNNNNNNNNNNNNNNNNNNNNNNNNNNNNNNN
NNNNNNNNNNNNNNNNNNNNNNNNNNNNNNNNNNNNNNNNNNNNNNNNNNNNNNNNNNNN
NNNNNNNNNNNNNNNNNNNNNNNNNNNNNNNNNNNNNNCAAAANAAANGTANNATTANNA
ANNTTGCTCTGANNAAANAAAGNCANCAAAGNTCNTGGNATCTNANNACNCATTCNTNNN
GNAATNATGTNTGCTGTTCNNCANAGTATGCNNANGATNGNAATNNANNAACCTACTCNC
ATACCAANNCTGANAATTTACCATNCTGGTNGGTAGATCTAGGAAANNTGTATGATATTA
GGNGNATTGANNTNATAAACAGANCNGATNNNNNNGGTNANCGTCTNNNNNACNNNGANA
TNANANTTGGNNCANNNNTGAANNANNTNTCNTTNTGTNNNCANTNNAAAAGNCCNGNNN
ANNNNNNNNANCATCTNNTNTCNNANTGNANNNNNNAAATGAGNGNNCGNTNTGTNAAAN
TNNCCATNANANNNNNNNNNNNNNNNNNNNTNTCAGAAGTNATNGTNNTNGCNNNNNNNN
NNNNNNNNNNNNNNNNNNNNNNNNNNNNNNNNNNNNNNNNN
>gi_238643060_gb_FL633547|tro|tro10X|Allele_2
NNNNNNNNNNNNNNNNNNNNNNNNNNNNNNNNNNNNNNNNNNNNNNNNNNNNNNNNNNNN
NNNNNNNNNNNNNNNNNNNNNNNNNNNNNNNNNNNNNNNNNNNNNNNNNNNNNNNNNNNN
NNNNNNNNNNNNNNNNNNNNNNNNNNNNNNNNNNNNNNNNNNNNNNNNNNNNNNNNNNNN
NNNNNNNNNNNNNNNNNNNNNNNNNNNNNNNNNNNNNNCAAAANAAANGTGNNATTANNA
ANNTTGCTCTGANNAAANAAAGNCANCAAAGNTCNTGGNATCTNANNACNCATTCNTNNN
GNAATNATGTNTGCTGTTCNNCANAGTATGCNNANGATNGNAATNNANNAACTTACTCNC
ATACCAANNCTGANAATTTACCATNCTGGTNGGTAGATCTAGGATCNNTGTATGATATTA
GGNGNATTGANNTNATAAACAGANCNGATNNNNNNGGTNANCGTCTNNNNNACNNNGANA
TNANANTTGGNNCANNNNTGAANNANNTNTCNTTNTGTNNNCANTNNAAAGGNCCNGNNN
ANNNNNNNNANCATTTNNTNTTNNANTGNANNNNNNATATGAGNGNNCGNTNTGTNAAAN
TNNCCATNANANNNNNNNNNNNNNNNNNNNTNTCAGAAGTNATNGTNNTNGCNNNNNNNN
NNNNNNNNNNNNNNNNNNNNNNNNNNNNNNNNNNNNNNNNN
>gi_238642970_gb_FL496558|tro|tro10X|Allele_1
NNNNNNNNNNNNNNNNNNNNNNNNNNNNNNNNNNNNNNNNNNNNNNNNNNNNNNNNNNNN
NNNNNNNNNNNNNNNNNNNNNNNNNNNNNNNNNNNNNNNNNNNNNNNNNNNNNNNNNNNN
NNNNNNNNNNNNNNNNNNNNNNNNNNNNNNNNNNNNNNNNNNNNNNNNNNNNNNNNNNNN
NNNNNNNNNNNNNNNNNNNNNNNNNNNNNNNNNNNNNNNNNNNNNNNNNNNNNNNNNGAA
NNANNNCCNNNNGANTGNAANGANATTCCNNANANNTNNCNAAGTGGNNTNTATAANNTN
TTTCNNAANNANANNNANGNNNTTNANGTTNANTGTGAAATGNNNNNNGANGNNGGNCAC
TGGACGGTNNNNNNNNNNNNNNNNNNNNNNNNNNNNNNNNNNNNNNNNNNNNNNNNNNNN
NNNNNNNNNNNNNNNNNNNNNNNNNNNNNNNNNNNNNNNNNNNNNNNNNNNNNNNNNNNN
NNNNNNNNNNNNNNNNNNNNNNNNNNNNNNNNNNNNNNNNNNNNNNNNNNNNNNNNNNNN
NNNNNNNNNNNNNNNNNNNNNNNNNNNNNNNNNNNNNNNNNNNNNNNNNNNNNNNNNNNN
NNNNNNNNNNNNNNNNNNNNNNNNNNNNNNNNNNNNNNNNNNNNNNNNNNNNNNNNNNNN
NNNNNNNNNNNNNNNNNNNNNNNNNNNNNNNNNNNNNNNNNNNNNNNNNNNNNNNNNNNN
NNNNNNNNNNNNNNNNNNNNNNNNNNNNNNNNNNNNNNNNNNNNNNNNNNNNNNN
>gi_238642970_gb_FL496558|tro|tro10X|Allele_2
NNNNNNNNNNNNNNNNNNNNNNNNNNNNNNNNNNNNNNNNNNNNNNNNNNNNNNNNNNNN
NNNNNNNNNNNNNNNNNNNNNNNNNNNNNNNNNNNNNNNNNNNNNNNNNNNNNNNNNNNN
NNNNNNNNNNNNNNNNNNNNNNNNNNNNNNNNNNNNNNNNNNNNNNNNNNNNNNNNNNNN
NNNNNNNNNNNNNNNNNNNNNNNNNNNNNNNNNNNNNNNNNNNNNNNNNNNNNNNNNGAA
NNANNNCCNNNNGANTGNAANGANATTCCNNANANNTNNCNAAGTGGNNTNTATAANNTN
TTTCNNAANNANANNNANGNNNTTNANGTTNANTGTGAAATGNNNNNNGANGNNGGNCAC
TGGACGGTNNNNNNNNNNNNNNNNNNNNNNNNNNNNNNNNNNNNNNNNNNNNNNNNNNNN
NNNNNNNNNNNNNNNNNNNNNNNNNNNNNNNNNNNNNNNNNNNNNNNNNNNNNNNNNNNN
NNNNNNNNNNNNNNNNNNNNNNNNNNNNNNNNNNNNNNNNNNNNNNNNNNNNNNNNNNNN
NNNNNNNNNNNNNNNNNNNNNNNNNNNNNNNNNNNNNNNNNNNNNNNNNNNNNNNNNNNN
NNNNNNNNNNNNNNNNNNNNNNNNNNNNNNNNNNNNNNNNNNNNNNNNNNNNNNNNNNNN
NNNNNNNNNNNNNNNNNNNNNNNNNNNNNNNNNNNNNNNNNNNNNNNNNNNNNNNNNNNN
NNNNNNNNNNNNNNNNNNNNNNNNNNNNNNNNNNNNNNNNNNNNNNNNNNNNNNN
>gi_238642574_gb_FL495877|tro|tro10X|Allele_1
NNNNNNNNNNNNNNNNNNNNNNNNNNNNNNNNNNNNNNNNNNNNNNNNNNNNNNNNNNNN
NNNNNNNNNNNNNNNNNNNNNNNNNNNNNNNNNNNNNNNNNNNNNNNNNNNNNNAGCCTA
TGCACCNCCTGGCCAGCAGTCTCAAGCCACAGTCGTGGTTACACAGCAGCCAAATGTTTT
GCTCCGACAGAACTTCCGTGAGGTACCAGTGCGTGTGACTTGCCCATCATGTAGCGCTGA
TATCATGACCGCAACACAATTTGAAATCGGAATGCTGACCTGGTTAGCGGCTGGNATGAT
ATGCCTNTTNNGGTNATGGCTTNGNTGTTGTNTNATTCCNTTTTGTNTNGANGCATGNAA
AGANGTNNNNCACACNTGTCCNAANTGNNANCACNTGGTCGGAAAATACAGCAAATTGTC
ATGAGAANTACGAAGGTCAAATAACGGNNNNNNNNNNNNNNNNNNNNNNNNNNNNNNNNN
NNNNNNNNNNNNNNNNNNNNNNNNNNNNNNNNNNNNNNNNNNNNNNNNNNNNNNNNNNNN
NNNNNNNNNNNNNNNNNNNNNNNNNNNNNNNNNNNNNNNNNNNNNNNNNNNNNNNNNNNN
NNNNNNNNNNNNNNNNNNNNNNNNNNNNNNNNNNNNNNNNNNNNNNNNNNNNNNNNNNNN
NNNNNNNNNNNNNNNNNNNNNNNNNNNNNNNNNNNNNNNNNNNNNNNNNNNNNNNNNNNN
NNNNNNNNNNNNNNNNNNNNNNNNNNNNNNNNNN
>gi_238642574_gb_FL495877|tro|tro10X|Allele_2
NNNNNNNNNNNNNNNNNNNNNNNNNNNNNNNNNNNNNNNNNNNNNNNNNNNNNNNNNNNN
NNNNNNNNNNNNNNNNNNNNNNNNNNNNNNNNNNNNNNNNNNNNNNNNNNNNNNAGCCTA
TGCACCNCCTGGTCAGCAGTCTCAAGCCACAGTCGTGGTTACACAGCAGCCAAATGTTTT
GCTCCGGCAGAACTTTCGTGAGGTACCAGTGCGTGTGACTTGTCCATCATGTAGCGCTGA
TATCATGACCGCAACGCAATTTGAAATCGGAATGCTGACCTGGTTAGCGGCTGGNATGAT
TTGCCTNTTNNGGTNATGGCTTNGNTGTTGTNTNATTCCNTTTTGTNTNGANGCCTGNAA
AGANGTNNNNCACACNTGTCCNAANTGNNANCACNTGGTTGGAAAGTATAGCAAATTGTC
ATGAGACNTGCGAGGTTCAAATAACGGNNNNNNNNNNNNNNNNNNNNNNNNNNNNNNNNN
NNNNNNNNNNNNNNNNNNNNNNNNNNNNNNNNNNNNNNNNNNNNNNNNNNNNNNNNNNNN
NNNNNNNNNNNNNNNNNNNNNNNNNNNNNNNNNNNNNNNNNNNNNNNNNNNNNNNNNNNN
NNNNNNNNNNNNNNNNNNNNNNNNNNNNNNNNNNNNNNNNNNNNNNNNNNNNNNNNNNNN
NNNNNNNNNNNNNNNNNNNNNNNNNNNNNNNNNNNNNNNNNNNNNNNNNNNNNNNNNNNN
NNNNNNNNNNNNNNNNNNNNNNNNNNNNNNNNNN
>gi_238641260_gb_Contig122978|tro|tro10X|Allele_1
NNNNNNNNNNNNNNNNNNNNNNNNNNNNNNNNNNNNNNNNNNNNNNNNNNNNNNNNNNNN
NNNNNNNNNNNNNNNNNNNNNNNNNNNNNNNNNNNNNNNNNNNNNNNNNNNNNNNNNNNN
NNNNNNNNNNNNNNNNNNNNNNNNNNNNNNNNNNNNNNNNNATTNACAGGTATANAAAAA
GAAGTGGCTCANAGCANANCAACATANCAAAGCTCAACANGGANNCCTCAGTNCCCNTCC
AGNATGGCTGTNGATGGNANTCNTNAAACTATACAACACNCAGATATACAGCANAACCCG
TACTGGGTAGTAGATCTCGGACANNTGTACAGTANNACAAGNGTAGAAGTTTACAACGAN
CCAAATNNNNNNNNTNNNNNNNNNNNNNNNNNNNNNNNNNNNNNNNNNNNNNNNNNNNNN
NNNNNNNNNNNNNNNNNNNNNNNNNNNNNNNNNNNNNNNNNNNNNNNNNNNNNNNNNNNN
NNNNNNNNNNNNNNNNNNNNNNNNNNNNNNNNNNNNNNNNNNNNNNNNNNNNNNNNNNNN
NNNNNNNNNNNNNNNNNNNNNNNNNNNNNNNNNNNNNNNNNNNNNNNNNNNNNNNNNNNN
NNNNNNNNNNNNNNNNNNNNNNNNNNNNNNNNNNNNNNNNNNNNNNNNNNNNNNNNNNNN
NNNNNNNNNNNNNNNNNNNNNNNNNNNNNNNNNNNNNNNNNNNNNNNNNNNNNNNNNNNN
NNNNNNNNNNNNNNNNNNNNNNNNNNNNNNNNNNNNNNNNNNNNNNNNNNNNNNNNNNNN
NNNNNNNNNNNNNNNNNNNNNNNNNNNNNNNNNNNNNNNNNNNNNNNNNNNNNNNNNNNN
NNNNNNNNNNNNNNNNNNNNNNNNNNNNNNNNNNNNNNNNNNNNNNNNNNNNNNNNNNNN
NNNNNNNNNNNNNNNNNNNNNNNNNNNNNNNNNNNNNNNNNNNNNNNNNNNNNNNNNNNN
NNNNNNNNNNNNNNNNNNNNNNNNNNNNNNNNNNNNNNNNNNNNNNNNNNNNNNNNNNNN
NNNNNNNNNNNNNNNNNNNNNNNNNNNNNNNNNNNNNNNNNNNNNNNNNNNNNNNNNNNN
NNNNNNNNNNNN
>gi_238641260_gb_Contig122978|tro|tro10X|Allele_2
NNNNNNNNNNNNNNNNNNNNNNNNNNNNNNNNNNNNNNNNNNNNNNNNNNNNNNNNNNNN
NNNNNNNNNNNNNNNNNNNNNNNNNNNNNNNNNNNNNNNNNNNNNNNNNNNNNNNNNNNN
NNNNNNNNNNNNNNNNNNNNNNNNNNNNNNNNNNNNNNNNNATTNACAGGTATANAAAAA
GAAGTGGCTCANAGCANANCAACATANCAAAGCTCAACANGGANNCCTCAGTNCCCNTCC
AGNATGGCTGTNGATGGNANTCNTNAAACTATACAACACNCAGATATACAGCANAACCCT
TACTGGGTAGTAGATCTCGGACANNTGTACAGTANNACAAGNGTAGAAGTTTACAACGAN
CCAAATNNNNNNNNTNNNNNNNNNNNNNNNNNNNNNNNNNNNNNNNNNNNNNNNNNNNNN
NNNNNNNNNNNNNNNNNNNNNNNNNNNNNNNNNNNNNNNNNNNNNNNNNNNNNNNNNNNN
NNNNNNNNNNNNNNNNNNNNNNNNNNNNNNNNNNNNNNNNNNNNNNNNNNNNNNNNNNNN
NNNNNNNNNNNNNNNNNNNNNNNNNNNNNNNNNNNNNNNNNNNNNNNNNNNNNNNNNNNN
NNNNNNNNNNNNNNNNNNNNNNNNNNNNNNNNNNNNNNNNNNNNNNNNNNNNNNNNNNNN
NNNNNNNNNNNNNNNNNNNNNNNNNNNNNNNNNNNNNNNNNNNNNNNNNNNNNNNNNNNN
NNNNNNNNNNNNNNNNNNNNNNNNNNNNNNNNNNNNNNNNNNNNNNNNNNNNNNNNNNNN
NNNNNNNNNNNNNNNNNNNNNNNNNNNNNNNNNNNNNNNNNNNNNNNNNNNNNNNNNNNN
NNNNNNNNNNNNNNNNNNNNNNNNNNNNNNNNNNNNNNNNNNNNNNNNNNNNNNNNNNNN
NNNNNNNNNNNNNNNNNNNNNNNNNNNNNNNNNNNNNNNNNNNNNNNNNNNNNNNNNNNN
NNNNNNNNNNNNNNNNNNNNNNNNNNNNNNNNNNNNNNNNNNNNNNNNNNNNNNNNNNNN
NNNNNNNNNNNNNNNNNNNNNNNNNNNNNNNNNNNNNNNNNNNNNNNNNNNNNNNNNNNN
NNNNNNNNNNNN
>gi_238640947_gb_FL494539|tro|tro10X|Allele_1
CCGTTTGATGATAATCGCCGCTGTCACTGTAGCTGCCCTGGCNTCTACNCTGGTAACNNN
NGANCTNGATGACCAATGGGANAGCTTCAANGACTTGTANNNCAAACAATATGGNGAANA
GGANCATNTNNTNAGNNNNNNNATNTGGGAGAGNAACNTNNGATACATANNAAAACACAA
CNTNGATGCNGANAAAGGNCTNCANNCATATATTCTTGGAGANAATGAATANNNNNNNNN
GACANACAANGANTTTGTATCAGTAATGAATGGATATATCATGCCAAATGGTAGCAAGAA
AGGAGACACATTCATGGCACCAATTGGANTAGAATTGAAGGATGTCCCTACATCTGTTGA
TTGGAGANCNAANGGTTACGTCACNGNNNTNAAAAACCAGGNNNNNNNNGGATCNTGNTG
GNCNTTNTCANCNACNGGNNCNNTNGANGGNCANNNNNNNNNNNNNNNNNNNNNNNNNNN
NNNNNNNNNNNNNNNNNNNNNNNNNNNNNNNNNNNNNNNNNNAGGNNACAANGGNTGTCA
AGGNGGATTAATGNACAATGNATTTACNTACATTAAAGTTAACNATGGCATNGATACTGA
NNNGTCATANCCATACAAAGCNAGGNNNNNNNNNN
>gi_238640947_gb_FL494539|tro|tro10X|Allele_2
CCGTTTGATGATAATCGCGGCTGTCACTGTAGCTGCCCTGGCNTCTACNCTGGTAACNNN
NGANCTNGATGACCAATGGGANAGCTTCAANGACTTGTANNNTAAACAATATGGNGACNA
GGANCATNTNNTNAGNNNNNNNGTNTGGGAGAGNAACNTNNGGTACATANNAAAACACAA
CNTNGATGCNGANAAAGGNCTNCANNCATATATTCTTGGAGANAATGAATANNNNNNNNN
GACANACAANGANTTTGTATCAGTAATGAATGGATATATTATGCCAAATGGTAGCAAGAA
AGGAGATACATTCATGGCACCAATTGGANTAGAATTGAAGGATGTCCCTACATCTGTTGA
TTGGAGANCNAANGGTTACGTCACNGNNNTNAAAAACCAGGNNNNNNNNGGATCNTGNTG
GNCNTTNTCANCNACNGGNNCNNTNGANGGNCANNNNNNNNNNNNNNNNNNNNNNNNNNN
NNNNNNNNNNNNNNNNNNNNNNNNNNNNNNNNNNNNNNNNNNAGGNNACAANGGNTGTCA
GGGNGGATTAATGNACAATGNATTTACNTACATTAAAGTTAACNATGGCATNGATACTGA
NNNGTCATANCCATACAAAGCNAGGNNNNNNNNNN
>gi_238640832_gb_FL489742|tro|tro10X|Allele_1
NNNNNNNNNNNNNNNNNNNNNNNNNNNNNNNNNNNNNNNNNNNNNNNNNNNNNNNNNNNN
NNNNNNNNNNNNNNNNNNNNNNNNNNNNNNNNNNNNNNNNNNNNNNNNNNNNNNNNNNNN
NNNNNNNNNNNNNNNNNNNNNNNNNNNNNNNNNNNNNNNNNNNNNNNNNNNNNNNNNNNN
NNNNNNNNNNNNNNNNNNNNNNNNNNNNNNNNNNNNNNNNNNNNNNNNNNNNNNNNNNNN
NNNNNNNNNNNNNNNNNNNNNNNNNNNNNNNNNNNNNNNNNNNNNNNNNNNNNNNNNNNN
NNNNNNNNNNNNNNNNNNNNNNNNNNNNNNNNNNNNNNNNNNNNNNNNNNNNNNNNNNNN
NNNNNNNNNNNNNNNNNNNNNNNNNNNNNNNNNNNNNNNNNNNNNNNNNNNNNNNNNNNN
NNNNNNNNNNNNNNNNNNNNNNNNNNNNNNNNNNNNNNNNNNNNNNNNNNNNNNNNNNNN
NNNNNNNNNNNNNNNNNNNNNNNNNNNNNNNNNNNNNNNNNNNNNNNNNNNNNNNNNNNN
NNNNNNNNNNNNNNNNNNNNNNNNNNNNNNNNNNNNNNNNNNN
>gi_238640832_gb_FL489742|tro|tro10X|Allele_2
NNNNNNNNNNNNNNNNNNNNNNNNNNNNNNNNNNNNNNNNNNNNNNNNNNNNNNNNNNNN
NNNNNNNNNNNNNNNNNNNNNNNNNNNNNNNNNNNNNNNNNNNNNNNNNNNNNNNNNNNN
NNNNNNNNNNNNNNNNNNNNNNNNNNNNNNNNNNNNNNNNNNNNNNNNNNNNNNNNNNNN
NNNNNNNNNNNNNNNNNNNNNNNNNNNNNNNNNNNNNNNNNNNNNNNNNNNNNNNNNNNN
NNNNNNNNNNNNNNNNNNNNNNNNNNNNNNNNNNNNNNNNNNNNNNNNNNNNNNNNNNNN
NNNNNNNNNNNNNNNNNNNNNNNNNNNNNNNNNNNNNNNNNNNNNNNNNNNNNNNNNNNN
NNNNNNNNNNNNNNNNNNNNNNNNNNNNNNNNNNNNNNNNNNNNNNNNNNNNNNNNNNNN
NNNNNNNNNNNNNNNNNNNNNNNNNNNNNNNNNNNNNNNNNNNNNNNNNNNNNNNNNNNN
NNNNNNNNNNNNNNNNNNNNNNNNNNNNNNNNNNNNNNNNNNNNNNNNNNNNNNNNNNNN
NNNNNNNNNNNNNNNNNNNNNNNNNNNNNNNNNNNNNNNNNNN
>gi_238640822_gb_FL500274|tro|tro10X|Allele_1
NNNNNNNNNNNNNNNNNNNNNNNNNNNNNNNNNNNNANATNNAAGTNNNNNNNATTCNNN
ACCATTNNTTATGTATTTGNNNNNNATGCTTNTGNANNGAATGGTGGAATCCNATTCGNA
NAATANTNACAAAAAAGTGACGTCNNNNNNNNNNNNNGGTGNNTGNTTCTATGAAGATAC
TGCTGACAGAGTTTTAAATCTTATGGCAGCTGATGGANACAGAAAGCCNNNNNNNNNNNN
NNNNNNNNNNNNNNNTCTNNACAGAAAACATNCANNNNNNNNNNNNNNNNNNNNNNNNNN
AGATGAAAATGAACNNNNNNNNNNNTATTGNGANATGGAAACAGNNNNNNNNNNNNNNNN
GGTNNNTGTAAGACGAGTNGATGGTAGTGAGAATTTCNACAGAAACTGGCATACATATGA
AAGAGGATTTGGAAANTTAAAAAGAGAATTTNNGNNAGGNAATANNTTATTGCACTCATT
GACAANAAATNNTAACTGCGAGGTCAGAGTTGATCTGNANAATTTCAAGGGCGANAAGCG
TTTTGCCAAGTACTCGTNGTTTNCNNTNGGAAANAGTGCATCNAAATNCAANNTNNCTGT
AACANGNTACAGNGGNAATGCAGGNNAGNCTNTNNNNNNNNACAACGGATTTGCCTTTTC
NACACCAGACAGTGACAANNNNNNNNNNN
>gi_238640822_gb_FL500274|tro|tro10X|Allele_2
NNNNNNNNNNNNNNNNNNNNNNNNNNNNNNNNNNNNANATNNCAGTNNNNNNNATTCNNN
ACCATTNNTTATGTGTTTGNNNNNNATGCTTNTGNANNGAATGGTGGAATCTNATTTGNA
NAATANTNACAAAAAAGTTACGTCNNNNNNNNNNNNNGGTGNNTGNTTCTATGGAGATAC
TGCTGACTGAGTTTTAAATCTTATGGCAGCTGATGGANACAGAAAGCCNNNNNNNNNNNN
NNNNNNNNNNNNNNNTGTNNACAGAAAACATNTANNNNNNNNNNNNNNNNNNNNNNNNNN
AGATGATAATGAACNNNNNNNNNNNTATTGNGANATGGAAACAGNNNNNNNNNNNNNNNN
GGTNNNTGTTAGACGAGTNGATGGTAGTGATAATTTCNTCAGAAACTGGCATACATATGA
AAGAGGGTTTGGAAANTTGAAAAGAGAATTTNNGNNAGGNAATANNTTATTGCACTCTTT
GACAANCAGTNNTAACTGTGAGGTCAGAGTTGATCTGNCNAATTTCAAGGGCGANACTCG
TTTTGCCAAGTACTCGTNGTTTNCNNTNGGAAANAGTGCGTCNAAATNCAANNTNNCTGT
GGGGNGNTATGGNGGNAATGCAGGNNATNCTNTNNNNNNNNACAATGGATTTGCCTTTTC
NACGCCAGACAGTGACAANNNNNNNNNNN
>gi_238640554_gb_FL494370|tro|tro10X|Allele_1
NNNNNNNNNNNNNNNNNNNNNNNNNNNNNNNNNNNNNNNNNNNNNNNNNNNNNNNNNNNN
NNNNNNNNNNNNNNNNNNNNNNNNNNNNNNNNNNNNNNNNNNNNNNNNNNNNNNNNNNNN
NNNNNNNNNNNNNNNNNNNNNNNNNNNNNNNNNNNNNNNNNNNNNNNNNNNNNNNNNNNN
NNNNNNNNNNNNNNNNNNNNNNNNNNNNNNNNNNNNNNNNNNNNNNNNNNNNNNNNNNNN
NNNNNNNNNNNNNNNNNNNNNNNNNNNNNNNNNNNNNNNNNNNNNNNNNNNNNNNNNNNN
NNNNNNNNNNNNNNNNNNNNNNNNNNNNNNNNNNNNNNNNNNNNNNNNNNNNNNNNNNNN
NNNNNNNNNNNNNNNNNNNNNNNNNNNNNNNNNNNNNNNNNNNNNNNNNNNNNNNNNNNN
NNNNNNNNNNNNNNNNNNNNNNNNNNNNNNNNNNNNNNNNNNNNNNNNNNNNNNNNNNNN
NNNNNNNNNNNNNNNNNNNNNNNNNNNNNNNNNNNNNNNNNNNNNNNNNNNNNNNNNNNN
NNNNNNNNNNNNNNNNNNNNNNNNNNNNNNNNNNNNNNNNNNNNNNNNNNNNNNNNNNNN
NNNNN
>gi_238640554_gb_FL494370|tro|tro10X|Allele_2
NNNNNNNNNNNNNNNNNNNNNNNNNNNNNNNNNNNNNNNNNNNNNNNNNNNNNNNNNNNN
NNNNNNNNNNNNNNNNNNNNNNNNNNNNNNNNNNNNNNNNNNNNNNNNNNNNNNNNNNNN
NNNNNNNNNNNNNNNNNNNNNNNNNNNNNNNNNNNNNNNNNNNNNNNNNNNNNNNNNNNN
NNNNNNNNNNNNNNNNNNNNNNNNNNNNNNNNNNNNNNNNNNNNNNNNNNNNNNNNNNNN
NNNNNNNNNNNNNNNNNNNNNNNNNNNNNNNNNNNNNNNNNNNNNNNNNNNNNNNNNNNN
NNNNNNNNNNNNNNNNNNNNNNNNNNNNNNNNNNNNNNNNNNNNNNNNNNNNNNNNNNNN
NNNNNNNNNNNNNNNNNNNNNNNNNNNNNNNNNNNNNNNNNNNNNNNNNNNNNNNNNNNN
NNNNNNNNNNNNNNNNNNNNNNNNNNNNNNNNNNNNNNNNNNNNNNNNNNNNNNNNNNNN
NNNNNNNNNNNNNNNNNNNNNNNNNNNNNNNNNNNNNNNNNNNNNNNNNNNNNNNNNNNN
NNNNNNNNNNNNNNNNNNNNNNNNNNNNNNNNNNNNNNNNNNNNNNNNNNNNNNNNNNNN
NNNNN
>gi_238640156_gb_FL593477|tro|tro10X|Allele_1
NNNNNNNNNNNNNNNNNNNNNNNNNNNNGAGAAANNNNNNNNNNNNNNNNNNNNNNNNNN
NNNNNNNNCNGCATACCCCGGTCAACATAACCAGCAACCAGGCGGTTACCCTGCGCAACC
ACAGCCTCAGTNTGGNTATGGNNNACANCAATCNANNNCNACNNTNGTNGTNACAGGNCA
NCCNACAGTNNTNNTNNAACANTTCAGNGANGCACCTGTTCGTACCCANTGNCNNAGCTG
NNGNGCAGANATAATNACNGCAACTCACTANGAAACNGGAACNATGACNTGGGTTGTNGC
TGGNGTNNTGTNTNNNNTNNGGTTATGGCTAGGNTGCTGTTTGATNCCTTTNTGTATTGA
TGGTTGCAANGATGTNGTTCANNCCTGTCCATCCTGCCGCCACAGCATTGGACGCTTCAA
CCGAATGTAGTTAAGATNCNATCAGAGCCATAGCGCCTGAAACNTTTCTACAAACNTGAC
ATTGTTTCAAAAAGCCAAGTGATCAAAATCGAAAGACATCTNTTTCTNTNNNNNNNNNNN
NNNNNNNNNNNNNNNNNNNNNNNNNNNNNNNNNNNNNNNNNNNNNNNNNNNNNNNNNNNN
NNCGGATTTCTGGCTATNTAATTCATATTGTAAAATGACTTATGACACACNTNAATGAGG
TGTAGATNANGGCAGACACTANNNNNNNNNNNNNNANNNNNNNNNNNNNNNNNNNNNNNN
NNNNNNNNNNNNNNNNNNNNNNNNNNNNNNNNNNNNNNNNNNNNNNNNNNNNNNNNNNNN
NNNNN
>gi_238640156_gb_FL593477|tro|tro10X|Allele_2
NNNNNNNNNNNNNNNNNNNNNNNNNNNNGAGAAANNNNNNNNNNNNNNNNNNNNNNNNNN
NNNNNNNNCNGCATACCCTGGTCAATATAACCAGCAGCCAGGCGGTTACCCTGCGCAACC
TCAGCCTCAGTNTGGNTATGGNNNACANCAATCNANNNCNACNNTNGTNGTNACTGGNCA
NCCNACAGTNNTNNTNNAACANTTCAGNGANGCACCTGTTCGTACCCANTGNCNNAGTTG
NNGNGCAGANATCCTNACNTCAACTCACTANGAAACNGGAACNATGACNTGGGTTGTNGC
TGGNGTNNTGTNTNNNNTNNGGTTATGGCTAGGNTGCTGTTTGATNCCTTTNTGTATTGA
TGGTTGCAANGATGTNGTTCANNCCTGTCCATCCTGTCGCCACAGCATTGGACGCTTCAA
CCGGATGTAGTTATGATNCNATCAGAGCCATTGTGCCTGAAACNTTTCTACAAACNTGAC
ATTGTTTCAAAAAGCCAAGTGATCAAAATCGAAAGACATCTNTTTCTNTNNNNNNNNNNN
NNNNNNNNNNNNNNNNNNNNNNNNNNNNNNNNNNNNNNNNNNNNNNNNNNNNNNNNNNNN
NNCGGATTTCTGGCTATNTAATTCATATTGTAAAATGACTTATGACACACNTNGATGAGG
TGTAGATNANGGCAGATACTANNNNNNNNNNNNNNANNNNNNNNNNNNNNNNNNNNNNNN
NNNNNNNNNNNNNNNNNNNNNNNNNNNNNNNNNNNNNNNNNNNNNNNNNNNNNNNNNNNN
NNNNN
>gi_238640151_gb_FL593468|tro|tro10X|Allele_1
NNNNNNNNNNNNNNNNNNNNNTNGNACCTNCNNNTAGTTANCANCTTGACCTTTNAANTT
GCTTTNGGAAGNGANNNNNGTTCAACANTNGNAATAGAACAAANAGATNTNTTGACAAAN
TTATGTAAANCACATATGGGAAACATCGAAGGNANAGAATGTGGNNGAAANGNNNNAAAA
CGTGAGTGTCCNTCTGGATGGCNCTATTACGACGACTACTGTTACNTGTTNAGTTCTGNT
AGAGGTAATTGGGAGANNGCNAGGNNNNNNNNNNNNNNATATAATGCNAAACTTGCNGAA
CCTNTNAANAAAGATCACACNGANTACTTGATNAAGATGGNCAATANAATTAACANAGGN
GTNCATTACTGGCTAGGAGGACGNNANNTAANAGAAGGTGTNTGNAGNTGGAATTCTGNG
ANNAANATCTGATATAAGCCNTGGTCTAGTCCTAANCAACCTGATAATGCACACGGACGN
GAGNANTGTTTGGAAATGCAGAANTGTCGNNNCTGTCNTTGGAAATGGAACGANNGACCN
TGTTATTATNCNAATAATTATGTGTGCCAGAAAAGNNNNNNNNNNNNNNNNNNNNNNNNN
NNNNNNNNNNNNNNNNNNNNNNNNNNNNNNNNNNNNNNNNNNNNNNNNNNNNNNNNNNNN
NNNNNNNNNNN
>gi_238640151_gb_FL593468|tro|tro10X|Allele_2
NNNNNNNNNNNNNNNNNNNNNTNGNACCTNTNNNTAGTTTNCANCTTGACCTTTNAANTT
GCTTTNGGAAGNGANNNNNGTTCAACANTNGNAATAGAACAAANAGATNTNTTGACAAAN
TTATGTAAANCACATATGGGAAACATCGAAGGNANAGAATGTGGNNGAAANGNNNNAAAA
CGTGAGTGTCCNTCTGGATGGCNTTATTACGACGACTACTGTTACNTGTTNAGTTCTGNT
AGAGGTAATTGGGAGANNGCNAGGNNNNNNNNNNNNNNATATAATGCNAAACTTGCNGAA
CCTNTNAANAAAGATCACACNGANTACTTGATNAAGATGGNTAATANAATTAACANAGGN
GTNCATTACTGGCTAGGAGGACGNNANNTAANAGAAGGTGTNTGNAGNTGGAATTCTGNG
ANNAANATCTGGTATAAGCCNTGGTCTAGTCCTAANCAACCTGATAATGCACACGGACGN
GAGNANTGTTTGGAAATGCAGAANTGTCGNNNCTGTCNTTGGAAATGGAACGANNGACCN
TGTTATTATNCNAATAATTATGTGTGCCAGAAAAGNNNNNNNNNNNNNNNNNNNNNNNNN
NNNNNNNNNNNNNNNNNNNNNNNNNNNNNNNNNNNNNNNNNNNNNNNNNNNNNNNNNNNN
NNNNNNNNNNN
>gi_238640025_gb_Contig21859|tro|tro10X|Allele_1
TCCCAAAAGAGGCTTTAGACAAGCACGCTTATCTAACCACTCAATTAAGCAACTATATCG
ACAGTTCGATTGANAAGGACCAGTATGAACAACTGTTAAATAGGCTAAAGNCTGTANTAA
CGCCNAAAGACAGAAACAATGCTAAAACNATCATGCATATNCTGGAGTNAATGGANAAGA
AAAGCTATATTGCGCCTGGNAAATATGAGGATTTAAAAAAGATTTTAANCGAATTCGACG
AACGAATAGCTCGAGATGTAATCGAACCANTAGANGAGGANATTAACCANANNNTNGCAA
AGAATTCAAAGAGNACCAAAATACAACCTGAACTNCGTGGAGGTNGCGACNTAGNATCTA
GATATACCGATGAACAGCCACCCAACAAGAAAAGGAAAACATCACAGATTGNNNTACCGG
ATTCAGCCAAGTATGTGTATGCGAATTCCGGTCAGAAAGGTCTTATGTTGATACTGAACT
TCTCGCGNGACCGANNAGGNAGTACAGATGANGTGGAAAAACTTAAATCNTTCTTTGAAG
ACAAGTTTAAGTTTGAAATTGAAACCTTATCCGATTTGAANAAAGAANTTTTACNNAAGG
AGTTAACTGAATTTAGAGACGAGTACCTAAACAGCGCAAGNCATGCNAAGAANTACTATT
GTTTTGTATGTGTNNTAATGAGTCACGGGAATGAGAAGGGGATCATGACAGATGACAGAC
AGCCAATCACAATGGATGAAATAACCTCCTATTTCAAAAACAAGGAAACACCTCANTNNN
NNGGNAAACCAAAGATATTTCTAGTCCAGGCGTGTAGAGGTTCANCTANNCAACCAGTAG
TAACACCAGACGACTGGCCAGAGGATACAATGTCGGTACCNCACGATGCAGATATTCTTA
TAGCATACGCAACTACTCCAGGNTATAAATGCTTTAGAACNAAGTATTCTGATATAGGGG
CATGGTTCATACANGCATTACTTGAGGAGATTGAAGAATCNTATGANAGTGACCACCTTG
AAGACATGCTGATCTCAGTNAGGCATANACTNGCCATTGACAANGAATGGAGGCNANGTG
ACTTCTGTCAAATGCCATGCACATGGACAACCTTGACAAAAAGACTTTTCTTNAGATAAN
GTANACGNGTAATGNGNCTCTAAATATCGACAAGGCAGCTTTGAACAAAAATANNNATNA
TTTNAAATCTGTCNATTTTATTGGAAAAAANCATCGTGCAACAANANNNNNNNNNNNNNN
NNNNNNNNNNNNNNNNNNNNNNNNNNNNNNNNNNNNNNNNNNNNNNNNNN
>gi_238640025_gb_Contig21859|tro|tro10X|Allele_2
TCCCAAAAGAGGCTTTAGACAAGCACGCTTATCTCACCACTCAATTAAGCAACTATATCG
ACAGTTCGATTGANAAGGACCAGTATGAACAACTGTTAAATAGGCTCAAGNCTGTCNTAA
CGCCNAAAGACAGAAACAATGCTAAAACNATCATGCATATNCTGGAGTNCATGGANAAGA
AAAGCTTTATTGCGCCTGGNAAATATGCGGATTTAAAAACGATTTTAANCGAATTCGACG
AACGAATAGCTCGAGATGTAATCGAACCANTAGANGAGGANATTAACGANANNNTNGCAA
GGAATTCGAAGAGNACCAATATAGAACCTGAACTNCTTGGAGGTNGTGACNTAGNATCTA
GTTCTACTGATGAACAGCCACCTAACAAGAAGAGGAAAACATCACAGATTGNNNTACCGG
ATTCAGCCAAGTATGTGTATGCGAATTCCGGTCAGAAAGGTCTTATGTTGATACTGAATT
TCTCGCGNGACCGANNAGGNAGTACAGATGANGTGGAAAAACTTAAATCNTTTTTTGAAG
ACAAGTTTAAGTTTGAAATTGAAACCTTATCCGATTTGAANAAAGAANTTTTACNNAAGG
AGTTGACTGAATTTAGAGATGAGTACCTAAACAGTTCAAGNCATGCNAAGAANTACTATT
GTTTTGTTTGTGTNNTAATGAGTCACGGGAATGAGAAGGGGATCATGACAGATGACAGAC
AGCCAATCACAATGGATGAAATAACCTCCTATTTCAAAAACAAGGAAACACCTCANTNNN
NNGGNAAACCAAAGATATTTCTAGTCCAGGCTTGTAGAGGTTCANCTANNCAACCAGTAG
TAACACCAGACGATTGGCCAGAGGATACAATGTCGGTACCNCACGATGCTGATATTCTTA
TAGCATACGCAACTACTCCAGGNTATAAATGCTTTAGAACNAAGTATTCTGATATAGGGG
CATGGTTCATACANGTATTACTTGAGGAGATTGAAGAATCNTATGANAGTGACCACCTTG
AAGACATGCTGATCTCAGTNAGGCATANACTNGCCATTGATGANGAATGGAGGCNANGTG
ACTTCTGTCAAATGCCATGCACATGGACAACCTTGACAAAAAGACTTTTCTTNAGATAAN
GTANACGNGTAATGNGNGTCTAAATATCGGCAAGGCAGCTTTGAACAAAAATANNNATNA
TTTNAAATCTGTCNATTTTATTGGAAACATNCATCGTGCAATTTNANNNNNNNNNNNNNN
NNNNNNNNNNNNNNNNNNNNNNNNNNNNNNNNNNNNNNNNNNNNNNNNNN
>gi_238639724_gb_Contig69765|tro|tro10X|Allele_1
NNNNNNNNNNNNNNNNTNNNTTTNNNTGTTNANTNNACNNTNNAATTNNNNNNAAAANNN
NNATNNNNNNTNAAANNNNNAANATNATNNNANNNNNNNNNNNNNNNNNNNNNNNNNNNN
NNNNNNNNNNNNNNNNNNNNNNNNNNNNNNNNNNNNNNNNNNNNNNNNNNNNNNNNNNNN
NNNNNNNNNAAANNATAATGNNCCTNTNNTATNNTANNNNGNGNATAANNNNNNNNNNNN
NNNNNNNNNNNNNNNNNNNNNNNNNNNNNNNNNNNNNNNNNNNNNNNNNNNNNNNNNNNN
NNNNNNNNNNNNNNNNNNNNNNNNNNNNNNGTTTTTCGCAAAGGAAATTCNNAAGGNNAT
CACACCGTTGGTCATTCCAGTTATAATTTTCNTGATGAAGGAGATCCATGCAATCTTCTC
CGAGGTTTCCACTCGAGTTTGGCTCTCCTGGCCACCAATGGGTGAATTCCTGTTGGTTGA
TGGACACGCCAGTTTTAACCCACTGCCATTCTCCTTCTACTAAGGNATCTGAACCTCCTA
TCCACACACCATCTGACATANNNNNNTTAAATTCNCNNNNNNNNNNNNNNNNNNNNNNNN
NNNNNNNNNNNNNNNNNNNNNNNNNNNNNNNNNNNNNNNNNNNNNNNNNNNNNNNNNNNN
NNNNNNNNNNNNNNNNNNNNNNNNNNNNNNNNNNNNNNNNNNNNNNNNNNNNNNNNNNNN
NNNNNNNNNNNNNNNNNNNNNNNNNNNNNNCNNNNNNNNNNNNNNNNNNNNNNNNNNNNN
NNGTGGCAATCAATTNCATGTTCANTTNAATAATGTGGAAATAAAGTAGNCTATANANTA
GATAACCNGTGACCTTGNACACAGAAACACCAATCTTANAAGTAAACTGTTCCTNTACTT
TGACNAGGNATCGTAACAGACAAAAATAACNNCGTTCTCAAATACGTTACTAGACGTTTT
GAGGACANTTNGAGATAANTNNCCGTATTCAGNATNAATCNTCGAACGACANAAATTGTG
ATAGNCTGGATCCATCNAAATGTTGTGGAANTGTTTNTCAGTTTTTATCACTTTTGCTGT
TCTCGGATCACCANTAGNNNNNNNNNNNNNNNNNNNNNNNNNNNNNNNNNNNNNNNNNNN
NNNNNNNNNNNNNNNNNNNNNNNNNNNNNNNNNNNNNNNNNNNNNNNNNNNNNNNNNNNN
NNNNNNNNNNNNNNNNNNNNNNNNNNNNNNNNNNNNNNNNNNNNNNNNNNNNNNNNNNNN
NNNNNNNNNNNNNNNNNNNNNNGCAAATCAGACNGATGTTTGGATTAGTGGTACCGACTT
GTTAGTGGANGGCGAGTGGATCTGGGCTAAGGAAGGCAGGNCAATNGATTATTTTNGATG
GGCTCCAGGACAACCNGACAGTTCNCACATGANNATGGGTGGAGAAGATTGTATTGAATT
AGTTCGTGGTAGCAACTTCATGTGGAATGATGNNCCTTGCGA
>gi_238639724_gb_Contig69765|tro|tro10X|Allele_2
NNNNNNNNNNNNNNNNTNNNTTTNNNTGTTNANTNNACNNTNNAATTNNNNNNAAAANNN
NNATNNNNNNTNAAANNNNNAANATNATNNNANNNNNNNNNNNNNNNNNNNNNNNNNNNN
NNNNNNNNNNNNNNNNNNNNNNNNNNNNNNNNNNNNNNNNNNNNNNNNNNNNNNNNNNNN
NNNNNNNNNAAANNATAATGNNCCTNTNNTATNNTANNNNGNGNATAANNNNNNNNNNNN
NNNNNNNNNNNNNNNNNNNNNNNNNNNNNNNNNNNNNNNNNNNNNNNNNNNNNNNNNNNN
NNNNNNNNNNNNNNNNNNNNNNNNNNNNNNGTTTTTCGCAAAGGAAATTCNNAAGGNNAT
CACACCGTTGGTCATTCCAGTTATAATTTTCNTGATGAAGGAGATCCATGCAATCTTCTC
CGAGGTTTCCACTCGAGTTTGGCTCTCCTGGCCACCAATGGGTGAATTCCTGTTGGTTGA
TGGACACGCCAGTTTTAACCCACTGCCATTCTCCTTCTACTAAGGNATCTGAACCTCCTA
TCCACACACCATCTGACATANNNNNNTTGAATTCNCNNNNNNNNNNNNNNNNNNNNNNNN
NNNNNNNNNNNNNNNNNNNNNNNNNNNNNNNNNNNNNNNNNNNNNNNNNNNNNNNNNNNN
NNNNNNNNNNNNNNNNNNNNNNNNNNNNNNNNNNNNNNNNNNNNNNNNNNNNNNNNNNNN
NNNNNNNNNNNNNNNNNNNNNNNNNNNNNNCNNNNNNNNNNNNNNNNNNNNNNNNNNNNN
NNGTGGCAATCAATTNCATGTTCANTTNAATAATGTGGAAATAAAGTAGNCTATANANTA
GATAACCNGTGACCTTGNACACAGAAACACCAATCTTANAAGTAAACTGTTCCTNTACTT
TGACNAGGNATCGTAACAGACAAAAATAACNNCGTTCTCAAATACGTTACTAGACGTTTT
GAGGACANTTNGAGATAANTNNCCGTATTCAGNATNAATCNTCGAACGACANAAATTGTG
ATAGNCTGGATCCATCNAAATGTTGTGGAANTGTTTNTCAGTTTTTATCACTTTTGCTGT
TCTCGGATCACCANTAGNNNNNNNNNNNNNNNNNNNNNNNNNNNNNNNNNNNNNNNNNNN
NNNNNNNNNNNNNNNNNNNNNNNNNNNNNNNNNNNNNNNNNNNNNNNNNNNNNNNNNNNN
NNNNNNNNNNNNNNNNNNNNNNNNNNNNNNNNNNNNNNNNNNNNNNNNNNNNNNNNNNNN
NNNNNNNNNNNNNNNNNNNNNNGCAAATCAGACNGATGTTTGGATTAGTGGTACCGACTT
GTTAGTGGANGGCGAGTGGATCTGGGCTAAGGAAGGCAGGNCAATNGATTATTTTNGATG
GGCTCCAGGACAACCNGACAGTTCNCACATGANNATGGGTGGAGAAGATTGTATTGAATT
AGTTCGTGGTAGCAACTTCATGTGGAATGATGNNCCTTGCGA
>gi_238639712_gb_FL490115|tro|tro10X|Allele_1
ANAATGGNNNNANNTTNNCNACNNNNGANANNGANNNNGANNNNNNCNNNNNNNNCTGNG
NTNNNNNNNNNAANGGNGNNTGGTGGTANNNNNNNNGNNANNNNNGNAANNTNAANGGNN
NNTANNNNAANGGNNNCNACNNNNNNNNNGNNNNNGGTNTNNANTGGNNNNANTGGNNNG
NNNNNNNNTANTCNNTNNAGACAACANNNATGATGNTNNGAANATNAANTNNNATANNNN
NNNNNNNNNNNNNNNNNNNNNNNNNNNNNNNNNNNNNNNNNNNNNNNNNNNNNNNNNNNN
NNNNNNNNNNNNNNNNNNNNNNNNNNNNNNNNNNNNNNNNNNNNNNNNNNNNNNNNNNNN
NNNNNNNNNNNNNNNNNNNNNNNNNNNNNNNNNNNNNNNNNNNNNNNNNNNNNNNNNNNN
NNNNNNNNNNNNNNNNNNNNNNNNNNNNNNNNNNNNNNNNNNNNNNNNNNNNNNNNNNNN
NNNNNNNNNNNNNNNNNNNNNNNNNNNNNNNNNNNNNNNNNNN
>gi_238639712_gb_FL490115|tro|tro10X|Allele_2
ANAATGGNNNNANNTTNNCNACNNNNGANANNGANNNNGANNNNNNTNNNNNNNNCTGNG
NTNNNNNNNNNAANGGNGNNTGGTGGTANNNNNNNNGNNANNNNNGNAANNTNAANGGNN
NNTANNNNAANGGNNNCNACNNNNNNNNNGNNNNNGGTNTNNANTGGNNNNANTGGNNNG
NNNNNNNNTANTCNNTNNAGACAACANNNATGATGNTNNGAANATNAANTNNNATANNNN
NNNNNNNNNNNNNNNNNNNNNNNNNNNNNNNNNNNNNNNNNNNNNNNNNNNNNNNNNNNN
NNNNNNNNNNNNNNNNNNNNNNNNNNNNNNNNNNNNNNNNNNNNNNNNNNNNNNNNNNNN
NNNNNNNNNNNNNNNNNNNNNNNNNNNNNNNNNNNNNNNNNNNNNNNNNNNNNNNNNNNN
NNNNNNNNNNNNNNNNNNNNNNNNNNNNNNNNNNNNNNNNNNNNNNNNNNNNNNNNNNNN
NNNNNNNNNNNNNNNNNNNNNNNNNNNNNNNNNNNNNNNNNNN
>gi_238639703_gb_FL489553|tro|tro10X|Allele_1
NNNNNNNNNNNNNNNNNNNNNNNNNNNNNNNNNNNNNNNNNNNNNNNNNNNNNNNNNNNN
NNNNNNNNNNNNNNNNNNNNNNNNNNNNNNNNNNNNNNNNNNNNNNNNNNNNNNNNNNNN
NNNNNNNNNNNNNNNNNNNNNNNNNNNTGGCATCANNNNNNNNNNNNNNNNNNNNNNNNN
NNNNNNNNNNNNNNNNNNNNNNNNNNNNNNNAGNNNNNNNNNNNNNNNNNNNNNNNNNNN
NNNNNNGNNNNNNNNNNNNNNNNNCANTCNGANTATCTNATAAATNNNNNNNNNNNNNTA
GGACNAGGNCANAGNTATTGGNTNGGTGCANGAGATGANATANTNGAAGGNACTTGGNTC
TGGGCATCGACAGANNAGGNCGTAACNTATANNAACTGGTNCCCNCGNGANCCNAATGGG
NTTCGCNGAGAGAACTGCTTANACATGNATNNNGNANAANNNCTGAAATGGAATGATNNC
NNNTGTNNNNNNANNNACANNTNTATTTGTGAAAAAGAGTNNNNNNNNNNNNNNNNNNNN
NNNNNNNNNNNNNNNNNNNNNNNNNNNNNNNNNNNNNNNNNNNNNNNNNNNNNNNNNNNN
NN
>gi_238639703_gb_FL489553|tro|tro10X|Allele_2
NNNNNNNNNNNNNNNNNNNNNNNNNNNNNNNNNNNNNNNNNNNNNNNNNNNNNNNNNNNN
NNNNNNNNNNNNNNNNNNNNNNNNNNNNNNNNNNNNNNNNNNNNNNNNNNNNNNNNNNNN
NNNNNNNNNNNNNNNNNNNNNNNNNNNTGGCATCANNNNNNNNNNNNNNNNNNNNNNNNN
NNNNNNNNNNNNNNNNNNNNNNNNNNNNNNNAGNNNNNNNNNNNNNNNNNNNNNNNNNNN
NNNNNNGNNNNNNNNNNNNNNNNNCANTCNGANTATCTNATAAATNNNNNNNNNNNNNTA
GGACNAGGNCANAGNTATTGGNTNGGTGCANGAGATGANATANTNGAAGGNACTTGGNTC
TGGGCATCGACAGANNAGGNCGTTACNTATANNAACTGGTNCCCNGGNGANCCNAATGGG
NTTCGCNGAGAGAACTGCTTANACATGNATNNNGNANAANNNCTGAAATGGAATGATNNC
NNNTGTNNNNNNANNNACANNTNTATTTGTGAAAAAGAGTNNNNNNNNNNNNNNNNNNNN
NNNNNNNNNNNNNNNNNNNNNNNNNNNNNNNNNNNNNNNNNNNNNNNNNNNNNNNNNNNN
NN
>gi_238639675_gb_Contig54366|tro|tro10X|Allele_1
NNNNNNNNNNNNNNNNNNNNNNNNNNNNNNNNNNNNNNNNNNNNNNNNNNNNNNNNNNNN
NNNNNNNNNNNNNNNNNNNNNNNNNATAANNNNNNNNAANTTAGAGTCTNCNTTTTTTNC
CAATAACNTNNGNNNNTGTTNNNGCNGNNGNTTCNANATTNGNNNNNGTNGTTGNNGCNG
GNGNTTCNANATTNGNCNNNGTNGTNGNNGCTGNNGTNTCTANGTTNGGNNTNNNTNNTG
TNGGNGNTGGNGTCTCTANNTTNGGNNTNNNTGTNGNNGATGCCANCGTTTCANTAGTAN
TCGNTNNCGNCGNCATNGNANTCGTNTGATTTGAAATANCAGTTGAACCTGTTTGGTCTG
TCGGACCAATTGTTGTACCAAATCCACTCCTNNGGAATTCACANNCANANCNNTAANGNN
ATCNNANNNTCCCNAANNNNNNNNNACANGGNNAATCATNCNANANNCCNNCATCACTNC
NTNNNATNANNGCNCANTCNTCNTNTGANCCANNAGNNAANANAAATCNTNNTGNNNNGN
NNTNNTTNTTNCCNTGNCCNNNNGCAAAATNNNCNTANNTNANNNTANTNCCNTCTATCC
ANNGCCANTCNCCTTCNTTNNNNNTNNCNGNNNNNCCNATCNANANNTTNNNTGNATTCC
AATGNTCNAATNNNANNGAATCNANAATNAANNTTTNNTTTNNNNTATCTTTNANNNTNA
NNAANTNNCCNCCNANNNNCNNGCAGNTTNNNNGNGNATCNTCCCANGANANTNNATGTT
CNACAAACANNANNCATNNATCTGTATANANNCGNACGTGTTNNANNNNNNNNATNNNNN
NTGGACANGNTGATANATCTNNTTGGCAGTAGACTTGATGAAAAATNGCAATTATNACNA
GTACAACTNNAAACGACGTCATNCTANTNCAAAAGAATNCAATACAATGTATTATACAAT
GCATTATCAAAATNTAATGTCGTTAAGATCATTCATGACACCTCTGTA
>gi_238639675_gb_Contig54366|tro|tro10X|Allele_2
NNNNNNNNNNNNNNNNNNNNNNNNNNNNNNNNNNNNNNNNNNNNNNNNNNNNNNNNNNNN
NNNNNNNNNNNNNNNNNNNNNNNNNATAANNNNNNNNAANTTAGAGTCTNCNTTTTTTNC
CAATGATNTNNGNNNNTGTTNNNGCNGNNGNTTCNANATTNGNNNNNGTNGTTGNNGCNG
GNGNTTCNANATTNGNCNNNGTNGTNGNNGCTGNNGTNTCTANGTTNGGNNTNNNTNNTG
TNGGNGNTGGNGTCTCTANNTTNGGNNTNNNTGTNGNNGGTGCCANTGTTTCANTAGTAN
TCGNTNNCGNCGNCATNGNANTTGTNTGATTTGAAATANCAGTTGAACCTGTTTGGTTTG
TCGGACCAATTGTTGTACCAAATCCACTCCTNNGGAATTCACANNCGNANGNNTAANGNN
ATCNNANNNTCTCNAANNNNNNNNNACANGGNNAATCATNCNANANNCCNNCATCACTNC
NTNNNATNANNGCNCANTCNTCNTNTGANCCANNAGNNAANANAAATCNTNNTGNNNNGN
NNTNNTTNTTNCCNTGNCCNNNNGCGAAATNNNCNTANNTNANNNTANTNCCNTCTATCC
ANNGCCANTCNCCTTCNTTNNNNNTNNCNGNNNNNCCNATCNANANNTTNNNTGNATTCC
AATGNTCNAATNNNANNGAATCNANAATNAANNTTTNNTTTNNNNTATCTTTNANNNTNA
NNAANTNNCCNCCNANNNNCNNGCAGNTTNNNNGNGNATCNTCCCANGANANTNNATGTT
CNACAAACANNANNCATNNATCTGTATANANNCGNACGTGTTNNANNNNNNNNATNNNNN
NTGGACANGNTGATANATCTNNTTGGCAGTAGACTTGATGAACAATNGCAATTATNACNG
GTACAATTNNAAACGACGTCATNCTTNTNCAAAATAATNCAATACAATGTATTATATAAT
GCATTATCAAGATNTTATGTCTTTGAGGTCATTCATGACACCTCTGTA
>gi_238639607_gb_FL594279|tro|tro10X|Allele_1
NNNNNNNNNNNNNNNNNNNNNNNNNNNNNNNNNNNNNNNNNNNNNNNNNNNNNNNNNNNN
NNNNNNNNNNNNNNNNNNNNNNNNNNNNNNNNNNNNNNNNNNNNNNNNNNNNNNNNNNNN
NNNNNNNNNNNNNNNNNNNNNNNNNNNNNNNNNNNNNNNNNNNNNNNNNNNNNNNNNNNN
NNNNNNNNNNNNNNNNNNNNNNNNNNNNNNNNNNNNNNNNNNNNNNNNNNNNNNNNNNNN
NNNNNNNNNNNNNNNNNNNNNNNNNNNNNNNNNNNNNNNNNNNNNNNNNNNNNNNNNNNN
NNNNNNNNNNNNNNNNNNNNNNNNNNNNNNNNNNNNNNNNNNNNNNNNNNNNNNNNNNNN
NNNNNNNNNNNNNNNNNNNNNNNNNNNNNNNNNNNNNNNNNNNNGATGAACATGACCACG
ATGANTTATAGGAAAGAAGATTTTAGGACAATTTTAAATTCATCTTCTCTTCATNGCTGT
ATGNCAGACTTTATAATAATGTGATCAAGTTTTACTAGGGGACATAATCCATGGGGAAAA
NCTGCNAATTGTGTTGTGTNAAATCAAATTGTCTGTTTTTGTATCTGTATTTTAGAGGTT
ATNTGATTGTGAATGAACATGGGTGAATGNTTGTGTATAT
>gi_238639607_gb_FL594279|tro|tro10X|Allele_2
NNNNNNNNNNNNNNNNNNNNNNNNNNNNNNNNNNNNNNNNNNNNNNNNNNNNNNNNNNNN
NNNNNNNNNNNNNNNNNNNNNNNNNNNNNNNNNNNNNNNNNNNNNNNNNNNNNNNNNNNN
NNNNNNNNNNNNNNNNNNNNNNNNNNNNNNNNNNNNNNNNNNNNNNNNNNNNNNNNNNNN
NNNNNNNNNNNNNNNNNNNNNNNNNNNNNNNNNNNNNNNNNNNNNNNNNNNNNNNNNNNN
NNNNNNNNNNNNNNNNNNNNNNNNNNNNNNNNNNNNNNNNNNNNNNNNNNNNNNNNNNNN
NNNNNNNNNNNNNNNNNNNNNNNNNNNNNNNNNNNNNNNNNNNNNNNNNNNNNNNNNNNN
NNNNNNNNNNNNNNNNNNNNNNNNNNNNNNNNNNNNNNNNNNNNGATGAACATGACCACG
ATGANTTATAGGAAAGAAGATTTTAGGACAATTTTAAATTCATCTTCTCTTCATNGCTGT
ATGNCAGACTTTATAATAATGTGATCAAGTTTTACTAGGGGACATAATCCATGGGGAAAA
NCTGCNAATTGTGTTGTGTNAAATCAAATTGTCTGTTTTTGTATCTGTATTTTAGAGGTT
ATNTGATTGTGAATGAACATGGGTGAATGNTTGTGTATAT
>gi_238639358_gb_FL499264|tro|tro10X|Allele_1
NNNNNNNNNNNNNNNNNNNNNNNNNNNNNNNNNNNNNNNNNNNNNNNNNNNNNNNNNNNN
NNNNNNNNNNNNNNNNNNNNNNNNNNNNNNNNNNNNNNNNNNATATTNACANNANGANAA
CCATGATAATGTATTCNNGTTTNNTGNTGATNTGNNTNTTNGNANTGTCAGAGCANTGTN
NNNNNNNNNNNNNNNNNNNNNNNNNNNNNNNNNNNNNNNNNNNNNNNNNNNNNNNNNNNN
NNNNNNNNNNNNNNNNNNNNNNNNNNNNNNNNNNNNNNNNNNNNNNNNNNNNNNNNNNNN
NNNNNNNNGGGAAAGNNNNNTNNGATACNTTGNCNNANAAAACNACNNTNNNNACACCAA
NAGNANNNTNNNNNTGTGGACNNGTNGNTNTNNNNGTNGGANCAAGNTATNTTNTNNCAG
NNTNTGTATATGNTNNNAAAANGNNTNATAACTNNTGTNNNNTCNANGTNGANNNNTCNA
NNGCANNGAACANNNTGTTANNAGGCNTTGCNGGANAATANNNNGANAANTGTNNTTNNN
AGNNNNNNNNANTGTANGATCNNCCNCNNTTNGGACNACANTCNANCAANCAATGTGGAN
NNNCNNNNNNTNNTNNNGANACCGTNTGTGCCANAGATNNNNNTGNNCAGTGCNATNGGN
ANANTTGNTAANNANNTGNNNCNAAAGATNNNNNNNNNNNNNNNNNNNNNNNNNNNNNNN
NNNNNN
>gi_238639358_gb_FL499264|tro|tro10X|Allele_2
NNNNNNNNNNNNNNNNNNNNNNNNNNNNNNNNNNNNNNNNNNNNNNNNNNNNNNNNNNNN
NNNNNNNNNNNNNNNNNNNNNNNNNNNNNNNNNNNNNNNNNNATATTNACTNNTNGANAA
CCATGATGATGTATTCNNGTTTNNTGNTGATNTGNNTNTTNGNANTGTCAGAGCANTGTN
NNNNNNNNNNNNNNNNNNNNNNNNNNNNNNNNNNNNNNNNNNNNNNNNNNNNNNNNNNNN
NNNNNNNNNNNNNNNNNNNNNNNNNNNNNNNNNNNNNNNNNNNNNNNNNNNNNNNNNNNN
NNNNNNNNGGGAAAGNNNNNTNNGATACNTTGNCNNANAAAACNACNNTNNNNACACCAA
NAGNANNNTNNNNNTGTGGACNNGTNGNTNTNNNNGTNGGANCAAGNTATNTTNTNNCAG
NNTNTGTATATGNTNNNAAAANGNNTNATAACTNNTGTNNNNTCNANGTNGANNNNTCNA
NNGCANNGAACANNNTGTTANNAGGCNTTGCNGGANAATANNNNGANAANTGTNNTTNNN
AGNNNNNNNNTNTGTANGATCNNCCNCNNTTNGGACNACGNTCNANCAANCAATGTGGAN
NNNCNNNNNNTNNTNNNGANACCGTNTGTGCCANAGATNNNNNTGNNCAGTGCNATNGGN
ANANTTGNTAANNANNTGNNNCNAAAGATNNNNNNNNNNNNNNNNNNNNNNNNNNNNNNN
NNNNNN
>gi_238639319_gb_FL593984|tro|tro10X|Allele_1
NNNNNNNNNNNNNNNNNNNNNNNNNNNNNNNNNNNNNNNNNNNNNNNNNNNNNNNNNNNN
NNNNNNNNNNNNNNNNNNNNNNNNNNNNNNNNNNNNNNNNNNNNNNAGTTCATGAGTCAG
AAGCAAGTTGTGCTTCCAGATGTAAANCTAAATGTNNAGGCAGAAGNTGTAAAGGNTGGG
CATCAGCCAGTTTTNGANGACGATGCTACTGCAAATGTTTCCGTTGTGGCAGTGAGCATA
CCATGCANTTCCCAGAAAATGAANGNNNNNNNNNNNNGAATGAANACGAGAACATTGATC
TCGNCNAAGACATGCCNANNNNNNNNNNNNNNNNNNNNNNNNNNNNNNNNNNNNNNNNNN
NNNNNNNNNNNNNNNNNNNNNNNNNNNNNNNNNNNNNNNNNNNNNNNNNNNNNNNNNNNN
NNNNNNNNNNNNNNNNNNNNNNNNNNNNNNNNNNNNNNNNNNNNNNNNNNNNNNNNNNNN
NNNNNNNNNNNNNNNNNNNNNNNNNNNNNNNNNNNNNNNNNNNNNNNNNNNNNNNNNNNN
NNNNNNNNNNNNNNNNNNNNNNNNNNNNNNNNNNNNNNNNNNNNNNNNNNNNN
>gi_238639319_gb_FL593984|tro|tro10X|Allele_2
NNNNNNNNNNNNNNNNNNNNNNNNNNNNNNNNNNNNNNNNNNNNNNNNNNNNNNNNNNNN
NNNNNNNNNNNNNNNNNNNNNNNNNNNNNNNNNNNNNNNNNNNNNNAGTTCATGAGTCAG
AAGCAAGTTGTGCTTCCAGATGTAAANCTAAATGTNNAGGCAGAAGNTGTAAAGGNTGGG
CATCAGCCAGTTTTNGANGACGATGCTACTGCAAATGTTTCCGTTGTGGCAGTGAGCATA
CCATGCANTTCCCAGAAAATGAANGNNNNNNNNNNNNGAATGAANACGAGAACATTGATC
TCGNCNAAGACATGCCNANNNNNNNNNNNNNNNNNNNNNNNNNNNNNNNNNNNNNNNNNN
NNNNNNNNNNNNNNNNNNNNNNNNNNNNNNNNNNNNNNNNNNNNNNNNNNNNNNNNNNNN
NNNNNNNNNNNNNNNNNNNNNNNNNNNNNNNNNNNNNNNNNNNNNNNNNNNNNNNNNNNN
NNNNNNNNNNNNNNNNNNNNNNNNNNNNNNNNNNNNNNNNNNNNNNNNNNNNNNNNNNNN
NNNNNNNNNNNNNNNNNNNNNNNNNNNNNNNNNNNNNNNNNNNNNNNNNNNNN
>gi_238639314_gb_FL593964|tro|tro10X|Allele_1
NNNNNNNNNNNNNNNNACAGAAAATGGCAGCTGTAAANATTTTGGTCGCAGCTTTGCTCT
TTCATGCTGTTCANTATGGAGATTGNATGTGTGANCNCCNCCATCCACAACAACAGTACT
GTGAATCGGACTTNGNNNNNNNNNNNNNNNNNNNNNNNNNNNNNNNNNNNNNNNNNNNNN
NNNNNNNNNNNNNNNNNNNNNNNNNNNNNNNNNNNNNNNNNNNNNNNNNNNAGGNANGAC
CAGAGTATGAAAATGCAACNAAGACAATGATCATTTCTTCAACATCTNGNANCGGNGTTN
GAGNGNTANAAATGGATGTAAACTANNTCATNACAGGNNNNNNNNNNNNNNNNNNNNNNN
NNNNNNNNNNNNNNNNNNNNNNNNNNNNNNNNNNNNNNNNNNNNNNNNNNNNNNNNNNNN
NNNNNNNNNNNNNNNNNNNNNNNNNNNNNNNNNNNNAGTTTTCTTTCTGCCGGGANGGAC
AATGTGGACAACTGGACAGNAACANCACNTGCGAGTGGGAATTTGGAATTATGTTTGATT
GTTACCATGACGATGGNATATGTTTTCATAATGGCGAAGAGTGTNNCTGGAGAGAANCAA
GAAAATTNAGACAATGTGAGNANAATATTTACANCGGAGACCAGAANTTTACAAANGAAG
TNATACCAGATCCAATGTAACATGTGTTGGATGGATTGTTACCCNNGATTTCTTTCATTT
TTTACNNTANNNTTTTTACATGNNNNNNNNNNNNNNNNNNNNNNNN
>gi_238639314_gb_FL593964|tro|tro10X|Allele_2
NNNNNNNNNNNNNNNNACAGAAAATGGCAGCTGTTAANATTTTGGTGGCAGCTTTGCTTT
TTCATGCTGTTCANTATGGAGATTGNATGTGTGANCNCCNCCTTCCACAACAACAGTACT
GTGAATCGGACTTNGNNNNNNNNNNNNNNNNNNNNNNNNNNNNNNNNNNNNNNNNNNNNN
NNNNNNNNNNNNNNNNNNNNNNNNNNNNNNNNNNNNNNNNNNNNNNNNNNNAGGNANGAC
CAGAGTATGAAAATGCAACNAAGACGATGATTATTTCTTCAACATCTNGNANTGGNGTTN
GAGNGNTANAAATGGATGTAAACTANNTCATNACAGGNNNNNNNNNNNNNNNNNNNNNNN
NNNNNNNNNNNNNNNNNNNNNNNNNNNNNNNNNNNNNNNNNNNNNNNNNNNNNNNNNNNN
NNNNNNNNNNNNNNNNNNNNNNNNNNNNNNNNNNNNAGTTTTCTTTCTGCCGGGANGGAC
AGTGTGGACAACTGGACAGNAACANCACNTGCGAGTGGGAATTTGGAATTATGTTTGATT
GTTACCATGACGATGGNATATGTTTTCATAATGGCGAAGAGTGTNNCTGGAGAGAANCAA
GAAAATTNAGACAATGTGAGNANAATATTTACCNGGGAGACCAGAANTTTACAAANGAAG
TNATACCAGATCCAATGTAACTTGTGTTGGATGGATTTTTACCCNNGATTTCTTTCATTT
TTTTCNNTTNNNTTTTTACATTNNNNNNNNNNNNNNNNNNNNNNNN
>gi_238639046_gb_Contig18461|tro|tro10X|Allele_1
NNNNNNNTAGAAAAATCTCCATTTGTAGAAAGNNTGTTGAAAAAGGGATATGAAGTGCTG
TACTTGACAGANCCNGTNGACGAATACTGNGTACAGGCNTTACCAGAATTTGATGGCAAN
AAATTCCAAAACGTTGCCAAGGAAGGNCTGAAACTAGATGANGNNGAAAAATCNAAAGAA
AGAAAGGAAGCATTAGAAAAAGAATANGANCCATTGATGAAATGGTTGAAAGANGANGCA
CTNAAAGATAAGATTGAAAAAGCTGCNGTATCTGATCGGCTGACATCATCACCATGTGCT
NTNGTTGCCAGNAGTTACGGTTGGTCTGGAAACATGGAGAGAATAATGAAGGCTCAAGCT
TATGCCAANGCNCAAGATGCTTCNCAAAGNNNNNNNNNNNNNNNNNNNNNNNNNNNNNNN
NNNNNNNNNNNNNNNNNNNNNNNNNNNNNNNNNNNNNNNNNNNNNNNNGCTGATGCAAAT
GACCAAACTGCTAAAGACTTNGCCGTTGTNATGTTTGAAACTGCAACATTACGATCNGGA
TACTCATTACAAGATACACAAGGATTTGCTGAAAGAGTAGAAAGAATGNTAAGACTNTCN
TTGGACGTACCATTAGATGCNAAGNNNNNNNNNNNNNNNNNNNNNNNNNNNNNNNNNNNN
NNNNNNNNNNNNNNNNNNNNNNNNNNNNNNNNNNNNNNNNNNNNNNNNNNNNNNNNNNNN
NNNNNNNNNNNNNNNNNNNNNNNNNNNNNNNNNNNNNNNNNNNNNNNNNNNNNNNNNNNN
NNNNNNNNNNNNNNNNNNNNNNNNNNNNNNNNNNNNNNNNNNNNNNNNNNNNNNNNNNNN
NNNNNNNNNNNNNNNNNNNNNNNNNNNNNNNNNNNNNNNNNNNNNNNNNNNNNNNNNNNN
NNNNNNNNNNNNNNNNNNNNNNNNNNNNNNNNNNNNNNNNNNNNNNNNNNNNNNNNNNNN
NNNNNNNNNNNNNNNNNNNNNNNNNNNNNNNNNNNNNNNNNNNNNNNNNNNNNNNNNNNN
NNNNNNNNNNNNNNNNNNNNNNNNNNNNN
>gi_238639046_gb_Contig18461|tro|tro10X|Allele_2
NNNNNNNTGGAGAAATCTCCATTTGTTGAAAGNNTGTTGAAAAAGGGATATGAAGTGCTG
TATTTGACGGANCCNGTNGACGAATACTGNGTTCAGGCNTTACCTGAATTTGATGGCAAN
AAATTCCAAAACGTTGCCAAGGAAGGNTTGAAACTAGATGANTNNGAAAAATCNAAAGAA
AGAAAGGAGGCATTAGAAAAAGAATANGANCCATTGATGAAATGGTTGAAAGANGANGCA
CTNAAAGATAAGATTGAAAAAGCTGCNGTATCTGATCGTCTGACATCATCACCATGTGCT
NTNGTTGCCAGNAGTTATGGTTGGTCTGGAAACATGGAGAGAATAATGAAGGCTCAAGCT
TATGCCAANGCNCAAGATGCTTCNCAAAGNNNNNNNNNNNNNNNNNNNNNNNNNNNNNNN
NNNNNNNNNNNNNNNNNNNNNNNNNNNNNNNNNNNNNNNNNNNNNNNNGCTGATGCAAAT
GACCAAACTGCTAAAGACTTNGCTGTTGTNATGTTTGAAACTGCCACATTACGGTCNGGA
TATTCGTTACAAGATACACAAGGATTTGCTGAGAGAGTAGAAAGAATGNTAAGACTNTCN
TTGGACGTACCATTAGATGCNAAGNNNNNNNNNNNNNNNNNNNNNNNNNNNNNNNNNNNN
NNNNNNNNNNNNNNNNNNNNNNNNNNNNNNNNNNNNNNNNNNNNNNNNNNNNNNNNNNNN
NNNNNNNNNNNNNNNNNNNNNNNNNNNNNNNNNNNNNNNNNNNNNNNNNNNNNNNNNNNN
NNNNNNNNNNNNNNNNNNNNNNNNNNNNNNNNNNNNNNNNNNNNNNNNNNNNNNNNNNNN
NNNNNNNNNNNNNNNNNNNNNNNNNNNNNNNNNNNNNNNNNNNNNNNNNNNNNNNNNNNN
NNNNNNNNNNNNNNNNNNNNNNNNNNNNNNNNNNNNNNNNNNNNNNNNNNNNNNNNNNNN
NNNNNNNNNNNNNNNNNNNNNNNNNNNNNNNNNNNNNNNNNNNNNNNNNNNNNNNNNNNN
NNNNNNNNNNNNNNNNNNNNNNNNNNNNN
>gi_238639011_gb_FL498766|tro|tro10X|Allele_1
NNNNNNNNNNNNNNNNNNNNNNNNNNNNNNNNNNNNNNNNGAGCTGAAAGAAGCATTTAT
TATATTTGACAAAGACAATGATAAGAAAGTGAATATGAAAGAATTAGCNACAATTATGAG
ATCCATTGGCTTTAGTCCTACTCAGGCAGATTTACAGAACATTGCTCAGGAATATGGAGC
TTCCCATGGTANTAAATTGTTTGACTTCAATGAAACACAAANTATTATTTCTAAACGTGC
NCCTCCTCCAGAAAAAGAAGACACAATCAGGGACTGTTTCAGAATATTTGACAAGGATGG
CAANGGNTNTNTCAGTGCNNCNGAACTCAGACATGTNNTGACAAANNTNGGNGANNNACT
NACNGANGANGANGTGGANGANATGATNANAGAGGCNGANATNNNTGGNGATGGACAAGT
ANANTATGATGNNNNNNNNNNNNNNNNNNNNNNNNNNNNNNNNNTTGGANNNNNNNNNNT
TGACANNACANATTNNAGTGGTTGTGTTCTATGCAGATTAGGTACTACACATTTGACCAA
TGGGATGCATGCAAACATTTTACTGCNNNNNNNNNNNNNNNNNNNNNNNNNNNNNNNNNN
NNNNNNNNNNNNNNNNNNNNNNNNNNNNNNNNNNNNNNNNNNNNNNNNNNNNNNNNNNNN
NNNNNNNNNNNNNNNNNNNNNNNNNNNNNNNNNNNNNNNNNNNNNNNNNNNNNNNNNNNN
NNNNNNNNNN
>gi_238639011_gb_FL498766|tro|tro10X|Allele_2
NNNNNNNNNNNNNNNNNNNNNNNNNNNNNNNNNNNNNNNNGAGCTGAAAGAAGCATTTAT
TATATTTGACAAAGACAATGATAAGAAAGTGAATATGAAAGAATTAGCNACAATTATGAG
ATCCATTGGCTTTAGTCCTACTCAGGCAGATTTACAGAACATTGCTCAGGAATATGGAGC
TTCCCATGGTANTAAATTGTTTGACTTCAATGAAACACAGANTATTATTTCTAAACGTGC
NCCTCCTCCAGAAAAAGAAGACACAATCAGGGACTGTTTCAGAATATTTGACAAGGATGG
CAANGGNTNTNTCAGTGCNNCNGAACTCAGACATGTNNTGACAAANNTNGGNGANNNACT
NACNGANGANGANGTGGANGANATGATNANAGAGGCNGANATNNNTGGNGATGGACAAGT
ANANTATGATGNNNNNNNNNNNNNNNNNNNNNNNNNNNNNNNNNTTGGANNNNNNNNNNT
TGACANNACANATTNNAGTGGTTGTGTTCTATGCAGATTAGGTACTACACATTTGACCAA
TGGGATGCATGCAAACATTTTACTGCNNNNNNNNNNNNNNNNNNNNNNNNNNNNNNNNNN
NNNNNNNNNNNNNNNNNNNNNNNNNNNNNNNNNNNNNNNNNNNNNNNNNNNNNNNNNNNN
NNNNNNNNNNNNNNNNNNNNNNNNNNNNNNNNNNNNNNNNNNNNNNNNNNNNNNNNNNNN
NNNNNNNNNN
>gi_238639010_gb_FL498760|tro|tro10X|Allele_1
NNNNNNNNNNNNNNNNNNNNNNNNNNNNNNNNNNNNNNNNNNNNNNNNNNNNNNNNNNNN
NANATTGNNTNTGTCCNAATGGNTANCNNAANCANGANNAGTCTTGNTANAAAATNATNN
GAACNTTNGCNACATGGGCTGANGCAACNNTNTACTGNNGAGCAATGGGNTCANAACTNG
CNAANTTAGAGACAGNNNNAGAGGANNANTTNGTNCATGGAATNNTNNNAAANCTNGNAG
GNAGNTATGATNCNCCNAANTTTTGGCTNGGTNNAAANGATATNGTNACNNANNNNGANN
NNANGTGGGNTAANNNTCATNCNAANTTNANNTACACAAACTGGGNACCANGTCAACCTG
ANAANGGACNNGGAGAAAANTGNTTNGAACTNTCNAAGAATNNNGNNTGGAACTGGAATG
ATGANNNNTGTGAACANAGNANATATTTNATNTGTGAAAGACCNNNNNNNNNNNNNNNNN
NNNNNNNNNNNNNNNNNNNNNNNNNNNNNNNNNNNNNNNNNNNNNNNNNNNNNNNNNNNN
NNNNNNNNNNNNNNNNNNNNNNNNNNNNNNNNNNNNNNNNNNNNNNNNNNNNNNNNNNNN
NNNNNNNNNN
>gi_238639010_gb_FL498760|tro|tro10X|Allele_2
NNNNNNNNNNNNNNNNNNNNNNNNNNNNNNNNNNNNNNNNNNNNNNNNNNNNNNNNNNNN
NANATTGNNTNTGTCCNAATGGNTANCNNAANCANGANNAGTCTTGNTANAAAATNATNN
GAACNTTNGCNACATGGGCTGANGCAACNNTNTACTGNNGAGCAATGGGNTCANAACTNG
CNAANTTAGAGACAGNNNNAGAGGANNANTTNGTNCATGGAATNNTNNNAAANCTNGNAG
GNAGNTATGATNCNCCNAANTTTTGGCTNGGTNNAAANGATATNGTNACNNANNNNGANN
NNANGTGGGNTAANNNTCATNCNAANTTNANNTACACAAACTGGGNACCANGTCAACCTG
ANAANGGACNNGGAGAAAANTGNTTNGAACTNTCNAAGAATNNNGNNTGGAACTGGAATG
ATGANNNNTGTGAACANAGNANATATTTNATNTGTGAAAGACCNNNNNNNNNNNNNNNNN
NNNNNNNNNNNNNNNNNNNNNNNNNNNNNNNNNNNNNNNNNNNNNNNNNNNNNNNNNNNN
NNNNNNNNNNNNNNNNNNNNNNNNNNNNNNNNNNNNNNNNNNNNNNNNNNNNNNNNNNNN
NNNNNNNNNN
>gi_238639005_gb_FL498771|tro|tro10X|Allele_1
NNNNNNNNNNNNNNNNNNNNNNNNNNNNGAGTTNANNGANGCNTTNAGTCANTTNGANAA
NGATGGNGANGGNACNATTACNACNAAAGAANTNGGAACNGTNATGNGATCTNANGGACA
AAANNCNACNGANGCNGANNTNNNNGANATGATNAANGANGTNGANGCNGANGGNANNGG
NACNATAGATTTNCCNGANTTNNTNNCNNTGATGGCNNNNAANNTGNANGANNNNGNNNN
NGANGANGANNTNNGAGAANNNTTNNNNGTNTTTGANNANGANGGNAATGGNTTNATNAG
TGCNGCTGAANTNNGNCANGTNATGACNAANCTNGGNGANNANNTNACNGANGANGANNT
NGANGANATGATNNGNGANGCNGANNNNGANGGNGANGGNCANGTNAANTATGANGNATT
CTGCAAGATGATGACAAATAAATGAAAACAACGATTACATANCTGAATGTGGAAATCGTA
TCAGTCATTCAGNAAANAATATATTTTGCAATTCTCTCCAAGGTGTTGACGAATTAAGTG
CCTTGGTTATATTTACAGCAATATTGAACAATACAAACAGTATCATACTGCCGTTGCTGG
TCAACATTTTGTGATGCTTTATATTAGGACATGTATGCAATTAAAACNNNNNNNNNNNNN
NNNNNNNN
>gi_238639005_gb_FL498771|tro|tro10X|Allele_2
NNNNNNNNNNNNNNNNNNNNNNNNNNNNGAGTTNANNGANGCNTTNAGTCTNTTNGANAA
NGATGGNGANGGNACNATTACNACNAAAGAANTNGGAACNGTNATGNGATCTNTNGGACA
AAANNCNACNGANGCNGANNTNNNNGANATGATNAANGANGTNGANGCNGANGGNANNGG
NACNATAGATTTNCCNGANTTNNTNNCNNTGATGGCNNNNAANNTGNANGANNNNGNNNN
NGANGANGANNTNNGAGAANNNTTNNNNGTNTTTGANNANGANGGNAATGGNTTNATNAG
TGCNGCTGAANTNNGNCANGTNATGACNAANCTNGGNGANNANNTNACNGANGANGANNT
NGANGANATGATNNGNGANGCNGANNNNGANGGNGANGGNCANGTNAANTATGANGNATT
CTGCAAGATGATGACAAATAAATGAAAACAACGATTACATANCTGAATGTGGAAATCGTA
TCAGTCATTCAGNAAANAATATATTTTGCAATTCTCTCCAAGGTGTTGACGAATTAAGTG
CCTTGGTTATATTTACAGCAATATTGAACAATACAAATAGTATCATACTGCCGTTGCTGG
TCAACATTTTGTGATGCTTTATATTAGGACATGTATGCAATTAAAACNNNNNNNNNNNNN
NNNNNNNN
>gi_238638991_gb_FL594230|tro|tro10X|Allele_1
NNNNNNNNNNNNNNNNNNNNNNNNNNNNNCTACANTNGANNTTNCNAANNANAAACNAAC
NANGCAATCANCNNANNANNNCNNNANANNNAGANNTGCNNNNNNTGCNGTNGANNGNNN
NCATGNNCANNNTNTNNNNNNTTCANNNNANNNTTNTNCACATNCNNNNNNNGNNNATGA
NCNNNCNTGGTGGGCNGTNNATNTTGGNGNNNTNTANGANATNANNNANGTNNTNNTNTN
TGGNNGANNNGACTGNTGTNNTGANNGACTNTCANANTTTGNNATTGANGTATTTAGACC
ATGNCNNAATAANNCNNNCTGGTTNGANNANAGTANNNTCNCNNNNTNNNATNANNANNA
NNANNAANTNNCNNATNTANANGNTNCATGNCCNNNNCNNACANTNGGNANGNANGTNCG
NATANGNNTNNANNANNNNAANNNNNTNNCNCTNTGTNAANTTNAAGTNCANNNNNNATT
NGTNGANNANGTTTATTCTGNCACNNTNNNNNANANNNGNGGATTTNNAGGTNACAGNTA
NGNNGNNNNNNNNNNNNNNNTNNNNANNNNNNNNGNNNACAGNGANNTNNANTGNACNTN
NATNTGTNNNNNNANNAANNNNTGNNANGNNGCNNNNTTNANNANNAAGACNTNNNNNTG
NNNNNTNNTNNNANNNGNAANNGGNNNNAANNTNGNNGNNAANNCNNANNNNANNGTNTT
TCTNGTCAANTGAANNNNN
>gi_238638991_gb_FL594230|tro|tro10X|Allele_2
NNNNNNNNNNNNNNNNNNNNNNNNNNNNNCTACANTNGANNTTNCNAANNANAAACNAAC
NANGCAATCANCNNANNANNNCNNNANANNNAGANNTTCNNNNNNTGCNGTNGANNGNNN
NTATGNNCANNNTNTNNNNNNTTCANNNNCNNNTTNTNCACATNCNNNNNNNGNNNATGA
NCNNNCNTGGTGGGCNGTNNATNTTGGNGNNNTNTANGANATNANNNANGTNNTNNTNTN
TGGNNGANNNGACTGNTGTNNTGANNGACTNTCANANTTTGNNATTGANGTATTTAGACC
ATGNCNNAATAANNCNNNCTGGTTNGANNANAGTANNNTCNCNNNNTNNNATNANNANNA
NNANNAANTNNCNNATNTANANGNTNCATGNCCNNNNCNNACANTNGGNANGNANGTNCG
NATANGNNTNNANNANNNNAANNNNNTNNCNCTNTGTNAANTTNAAGTNCANNNNNNATT
NGTNGANNANGTTTATTCTGNCACNNTNNNNNANANNNGNGGATTTNNAGGTNACAGNTA
NGNNGNNNNNNNNNNNNNNNTNNNNANNNNNNNNGNNNACAGNGANNTNNANTGNACNTN
NATNTGTNNNNNNANNAANNNNTGNNANGNNGCNNNNTTNANNANNAAGACNTNNNNNTG
NNNNNTNNTNNNANNNGNAANNGGNNNNAANNTNGNNGNNAANNCNNANNNNANNGTNTT
TCTNGTCAGNTGAANNNNN
>gi_238638745_gb_FL495715|tro|tro10X|Allele_1
AATATTTGATGNNTTNAAAANAGATGNNANNAAGGAGNTGTCTGTNTTNAAAGAGATNNT
CGNAAATGTACNCANATCCANANTTATNANATANGANNTACNNAATGGAGANATTNAAGN
AGATNTNNACNTNCCNGNTNANGTACNCACTCTCAGCTCANTNAANGANATTNNTNTNNG
NCAATACATTNCAGATATGAGNNNTNNAANTCCAAANNNNNATNTNNTTGGNTNTNTNGA
GGATTACATNCCACACATGNCCTGNACAGNAAGTGNAAANNTANATGGCCNACACTTTAC
ANCNTTCGATGGNCANNAATNTGANTTCANTGGTCGATGTAGNTANNTTCTTGCANNAGA
NTNTGTNGANGGCAACTTCAGTATNATNNTGAANTANTTNGGNANACANNNNAAGAAGTT
AATNNTGNCTTCTCANCAACAAAATGTTNAATTANCANCNAATGGAAAGGTNAGNGTNGA
NGGTNTNGTTATNGATCTACCTTACAGATCATCNNAATTNGNAGTTTTCTNTGANGATGG
NNANGTGNTNATTGANGGNCGTGGNTTNNANNTNAAATCNGANCCANNNGTNNATANNGT
NGACATTNNTTTGAGNAAGTGGTANTTTGGTAAAACANGAGGNCTNCTTGGTACNNTGAA
NNATGAACNTTNCGATGATATGATNATGCNAAANAAACAAATTACATCNNACNCTTNNNN
TCTAGGNNNNNNATGGCAGNTTCAANATANATGTTGAATNAACANTTNNNACTNTGAANN
NNCATG
>gi_238638745_gb_FL495715|tro|tro10X|Allele_2
AATATTTGATGNNTTNAAAANAGATGNNANNAAGGAGNTGTCTGTNTTNAAAGAGATNNT
CGNAAATGTACNCANATCCANANTTATNANATANGANNTACNNAATGGAGANATTNAAGN
AGATNTNNACNTNCCNGNTNANGTACNCACTCTCAGCTCANTNAANGANATTNNTNTNNG
NCAATACATTNCAGATATGAGNNNTNNAANTTCAAANNNNNATNTNNTTGGNTNTNTNGA
GGATTACATNCCACACATGNCCTGNACAGNAAGTGNAAANNTANATGGCCNACACTTTAC
ANCNTTCGATGGNCANNAATNTGANTTCANTGGTCGATGTAGNTANNTTCTTGCANNAGA
NTNTGTNGANGGCAACTTCAGTATNATNNTGAANTANTTNGGNANACANNNNAAGAAGTT
AATNNTGNCTTCTCANCAACAAAATGTTNAATTANCANCNAATGGAAAGGTNAGNGTNGA
NGGTNTNGTTATNGATCTACCTTACAGATCTTCNNAATTNGNAGTTTTCTNTGANGATGG
NNANGTGNTNATTGANGGNCGTGGNTTNNANNTNAAATCNGANCCANNNGTNNATANNGT
NGACATTNNTTTGAGNAAGTGGTANTTTGGTAAAACANGAGGNCTNCTTGGTACNNTGAA
NNATGAACNTTNCGATGATATGATNATGCNAAANAAACAAATTACATCNNACNCTTNNNN
TCTAGGNNNNNNATGGCAGNTTCAANATANATGTTGAATNAACANTTNNNACTNTGAANN
NNCATG
>gi_238638657_gb_FL594353|tro|tro10X|Allele_1
NNNNNNNNNNNNNNNNNTNNNNNNNNNNNNNTTATNNNNNNNNNNNNNNNNNNNNNNNNN
NNNNNNNNNNNNNNNNNNNNNNNNNNNNNNNNNNNNNNNNNNNNNNNNNNNNNTCTACTT
GCGGAGATATGGCTACTTAGATGACCACATGCCTGGGACGAGAAATTTAGCTTCAACAGA
GAATAGAAAATATGCATTACANNNNNNNNNNNNNNNNNNNNNNNNNNNNNNNNNNNNNNN
NNNNNNNNNNNNNNNNNNNNNNNNNNNNNNNNNNNNNNNNNNNNNNNNNNNNNNNNNNNN
NNNNNNNNNNNNNNNNNNNNNNNNNNNNNNNNNNNNNNNNNNNNNNNNNNNNNNNNNNNN
NNNNNNNNNNNNNNNNNNNNNNNNNNNNNNNNNNNNNNNNNNNNNNNNNNNNNNNNNNNN
NNNNNNNNNNNNNNNNNNNNTTAGAGTTGAAACAAGAAGAGCCTTTGACTTNTGGAGTAA
AAATGCNNACCTTCAGTTCNNAGAGCTACAGTCTGGAGANGCAGANATAGATATCGATTT
TGGNAGACGAGAACACGGCGACGGAGCGGGAAATGCATTTGACGGACCTGGNNNNNNNNN
NNNNNNNNNNNNNNNNNNNNNNNNNNNNNNNN
>gi_238638657_gb_FL594353|tro|tro10X|Allele_2
NNNNNNNNNNNNNNNNNTNNNNNNNNNNNNNTTATNNNNNNNNNNNNNNNNNNNNNNNNN
NNNNNNNNNNNNNNNNNNNNNNNNNNNNNNNNNNNNNNNNNNNNNNNNNNNNNTCTACTT
GCGGAGATATGGCTACTTAGATGACCAGATGCCTGGGACGAGAATTTTAGCTTCAGCAGA
GAATAGAAAATATGCATTACANNNNNNNNNNNNNNNNNNNNNNNNNNNNNNNNNNNNNNN
NNNNNNNNNNNNNNNNNNNNNNNNNNNNNNNNNNNNNNNNNNNNNNNNNNNNNNNNNNNN
NNNNNNNNNNNNNNNNNNNNNNNNNNNNNNNNNNNNNNNNNNNNNNNNNNNNNNNNNNNN
NNNNNNNNNNNNNNNNNNNNNNNNNNNNNNNNNNNNNNNNNNNNNNNNNNNNNNNNNNNN
NNNNNNNNNNNNNNNNNNNNTTAGAGTTGAAACAAGAAGAGCCTTTGACTTNTGGAGTAA
AAATGCNNACCTTCAGTTTNNAGAGCTACAGTCTGGAGANGCAGANATAGATATTGATTT
TGGNAGACGGGAACATGGCGACGGAGCGGGAAATGCATTTGATGGGCCTGGNNNNNNNNN
NNNNNNNNNNNNNNNNNNNNNNNNNNNNNNNN
>gi_238638528_gb_FL494723|tro|tro10X|Allele_1
GNTGTGCGTNCACTTCCGNGAATTTCCCATTATGCAAACGATAGGCGAAACAATTTATCG
ATCAATCGAAGGNAGTCGNAGAACAATCGTAGTTTTATCGGACAATTTATTAAATAATGA
ATGGAGAAACACNGAGTTTCAGATAGCTCATCAAAGTGCTTTGAAAAACAATGCCCAGAA
TTTAATTATAATTCAAAAGGGCTATTTAGACAAAAGACTGTATGGTCCTGGTCTGAAATT
ATGTTTAAACAGTAAAGTTNACCTGAAGAGTACAGATCCTTGGTTTTTAGAAAAACTATA
CTTTGCCATGCCCGAACGCCCNCGAATAAGACGGAAAAGACGGTCGCTGAAATTGAGNCT
CGACACNTCAGCAGTNAATACCGTTTCNGGTGTAATGCAGGACGACGAGGGGTACGAGAC
NCCAGTATCTGTGGCTAGTTTCGACCCATCAAAAAGATTTTCTGAAAACTTTTCATTACA
CAGCGTAAATCTTTACGAGGAAATTGACACTCTTCCAAAAAAGAANATGTTNTTNTAATT
TTNNNNNNNNNNNNNNNNNNNNNNNNNNNNNNNNNNNNNNNNNNNNNNNNNNNNNNNNNN
NNNNNNNNNNNNNNNNNNNNNNNNNNNNNNNNNNNNNNNNNNNNNNNNNNNNNNNNNNNN
NNNNNNNNNNNN
>gi_238638528_gb_FL494723|tro|tro10X|Allele_2
GNTGTGCGTNCACTTCCGNGAATTTCCCATTATGCAAACGATAGGCGAAACAATTTATCG
ATCAATCGAAGGNAGTCGNAGAACAATCGTAGTTTTATCGGACAATTTATTAAATAATGA
ATGGAGAAACACNGAGTTTCAGATAGCTCATCAAAGTGCTTTGAAAAACAATGCCCAGAA
TTTAATTATAATTCAGAAGGGCTATTTAGACAAAAGACTGTATGGTCCTGGTCTGAAATT
ATGTTTAAACAGTAAAGTTNACCTGAAGAGTACAGATCCTTGGTTTTTAGAAAAACTATA
CTTTGCCATGCCCGAACGCCCNCGAATAAGACGGAAAAGACGGTCGCTGAAATTGAGNCT
CGACACNTCAGCAGTNAATACCGTTTCNGGTGTAATGCAGGACGACGAGGGGTACGAGAC
NCCAGTATCTGTGGCTAGTTTCGACCCATCAAAAAGATTTTCTGAAAACTTTTCATTACA
CAGCGTAAATCTTTACGAGGAAATTGACACTCTTCCAAAAAAGAANATGTTNTTNTAATT
TTNNNNNNNNNNNNNNNNNNNNNNNNNNNNNNNNNNNNNNNNNNNNNNNNNNNNNNNNNN
NNNNNNNNNNNNNNNNNNNNNNNNNNNNNNNNNNNNNNNNNNNNNNNNNNNNNNNNNNNN
NNNNNNNNNNNN
>gi_238638502_gb_FL494651|tro|tro10X|Allele_1
NNNNNNNNNNNNNNNNNNNNNNNNNNNNNNNNNNNNNNNNNNNNNNNNNNNNNNNNNNAN
NTNNCNNTNNTNNTNNTNNCNNTNNANNANNNNNNNNGTCAAACNTGTCTCTCNAANGAN
NCNAAGGANGANTTNGANAANTCNNGNNNNGCNTTGACNGATGTNNANGAAAANATNGGA
ANNNTNNNNANCAAANTNGANNNNNANAANAANAANNNNNTNNNNNNNTTNNNNNNNNNN
NNNNNNNNNNNNNNNNNNNNNNNNNNNNNNNNNNNNNNNNNNNNNNNNNNNNNNNNNNNN
NNNNNNNNNNNNNNNNNNNNNNNNNNNNNNNANGGNCANTGNTACTNNTANNGTNCNNNN
NNNNNNNANTGGTTTANNGCNGAANNNNNNNNNNNNNNNNNNNNNNNNNNNNNNNNNNNN
NNNNNNNNNNNNNNNNNNNNNNNNNNNNNNNNNNNNNNNNNNNNNNNNNNNNNNNNNNNN
NNNNNNNNNNNNNNNNNNNNNNNNNNNNNNNNNNNNNNNNNNNNNNNNNNNNNNNNNNNN
NNNNNNNNNNNNNNNNNNNNNNNNNNNNNNNNNNNNNNNNNNNNNNNNNNNNNNNNNNNN
NNNNNNNNNNNNNNNNNNNNNNNNNNNNNNNNNNNNNNNNNNNNNNNNNNNNNNNNNNNN
NNNNNNNNNNNNNNNNNNNNNNNNNNNNNNNNN
>gi_238638502_gb_FL494651|tro|tro10X|Allele_2
NNNNNNNNNNNNNNNNNNNNNNNNNNNNNNNNNNNNNNNNNNNNNNNNNNNNNNNNNNAN
NTNNCNNTNNTNNTNNTNNTNNTNNANNANNNNNNNNGTCAAACNTGTCTTTCNAANGAN
NCNAAGGANGANTTNGANAANTCNNGNNNNTCNTTGACNGATGTNNANGAAAANATNGGA
ANNNTNNNNANCAAANTNGANNNNNANAANAANAANNNNNTNNNNNNNTTNNNNNNNNNN
NNNNNNNNNNNNNNNNNNNNNNNNNNNNNNNNNNNNNNNNNNNNNNNNNNNNNNNNNNNN
NNNNNNNNNNNNNNNNNNNNNNNNNNNNNNNANGGNCANTGNTACTNNTANNGTNCNNNN
NNNNNNNANTGGTTTANNGCNGAANNNNNNNNNNNNNNNNNNNNNNNNNNNNNNNNNNNN
NNNNNNNNNNNNNNNNNNNNNNNNNNNNNNNNNNNNNNNNNNNNNNNNNNNNNNNNNNNN
NNNNNNNNNNNNNNNNNNNNNNNNNNNNNNNNNNNNNNNNNNNNNNNNNNNNNNNNNNNN
NNNNNNNNNNNNNNNNNNNNNNNNNNNNNNNNNNNNNNNNNNNNNNNNNNNNNNNNNNNN
NNNNNNNNNNNNNNNNNNNNNNNNNNNNNNNNNNNNNNNNNNNNNNNNNNNNNNNNNNNN
NNNNNNNNNNNNNNNNNNNNNNNNNNNNNNNNN
>gi_238638310_gb_FL593534|tro|tro10X|Allele_1
TTCGATTAAACTNNAAACTCAAANCGTACANCATGAAGGCAACANTCTTGTTAGCAGTTN
TAGTGGCANNNNNNNNNGNAGGTACNGANGCTCATTCGCANNNTTGNACATCNTACTNNT
GTNGNAAGTTTTGTNGNNCTGNTNNNTGCNNACATTATNNATGCNNNGTACTNCATCCNN
GTAAANTNTGNNNNTGTNNTNATTGCAGNAGGGNAANNANNCCTTTNNGNNNTANNCNAN
NTGCTAAAAGTATNAACNATTTNGATTACACTCCANTAATGAAGTCGATNNACAANTTGG
ACAATGGANTGGATATGTTATAANNAACNACTTNTGNNNTNNAGANNACAACTGTGNGNC
TTTGNTATCATNCTCACTGCTTTNNNNCCTTCNNCAANCTTTGTACNNAACNCGTTAACA
CTNAACNTATCANCAACTTGNAAANTAACAAAANTTGAATNATGTNTGTTCAGTNTCCAG
TCNNANNNNNNNNNNNNNNNNNNNNNNNNNNNNNNNNNNNNNNACCANTGTNTGNNAATA
GNNNCAANGTGTAAACAAGTACAATTCNGCTAAAGTGTAAANNCAGGATTTTGTCCTGNN
NNNNNNNNNNNNNNNNNNNNNNNNNNNNNNNNNNNNNNNNNNNNNNNNNNNNNNNNNNNN
N
>gi_238638310_gb_FL593534|tro|tro10X|Allele_2
TTCGATTAAACTNNAAACTCAAANCGTACANCATGAAGGCAACANTCTTGTTAGCAGTTN
TAGTGGCANNNNNNNNNGNAGGTACNGANGCTCATTCGCANNNTTGNACATCNTACTNNT
GTNGNAAGTTTTGTNGNNCTGNTNNNTGCNNACATTATNNATGCNNNGTACTNCATCCNN
GTAAANTNTGNNNNTGTNNTNATTGCAGNAGGGNAANNANNCCTTTNNGNNNTANNCNAN
NTGCTAAAAGTATNAACNATTTNGATTACACTCCANTAATGAAGTCGATNNACAANTTGG
ACAATGGANTGGATATGTTATAANNAACNACTTNTGNNNTNNAGANNACAACTGTGNGNC
TTTGNTATCATNCTCACTGCTTTNNNNCCTTCNNCAANCTTTGTACNNAACNCGTTAACA
CTNAACNTATCANCAACTTGNAAANTAACAAAANTTGAATNATGTNTGTTCAGTNTCCAG
TCNNANNNNNNNNNNNNNNNNNNNNNNNNNNNNNNNNNNNNNNACCANTGTNTGNNAATA
GNNNCAANGTGTAAACAAGTACAATTCNGCTAAAGTGTAAANNCAGGATTTTGTCCTGNN
NNNNNNNNNNNNNNNNNNNNNNNNNNNNNNNNNNNNNNNNNNNNNNNNNNNNNNNNNNNN
N
>gi_223026752_gb_Contig46241|tro|tro10X|Allele_1
NNNNNNNNNNNNNNNNNNNNNNNNNNNNNNNNNNNNNNNNNNNNNNNNNNNNNNNNNNNN
NNNNNNNNNNNNNNNNNNNNNNNNNNNNNNNNNNNNNNNNNNNNNNNNNNNNNNNNNNNN
NNNNNNNNNNNNNNNNNNNNNNNNNNNNNNNNNNNNNNNNNNNNNNNNNNNNNNNNNNNN
NNNNNNNNNNNNNNNNNNNNNNNNNNNNNNNNNNNNNNNNNNNNNNNNNNNNNNNNNNNN
NNNNNNNNNNNNNNNNNNNNNNNNNNNNNNNNNNNNNNNNNNNNNNNNNNNNNNNNNNNN
NNNNNNNNNNNNNNNNNNNNNNNNNNNNNNNNNNNNNNNNNNNNNNNNNNNNNNNNNNNN
NNNNNNNNNNNNNNNNNNNNNNNNNNNNNNNNNNNNNNNNNNNNNNNNNNNNNNNNNNAG
AGTCTTNGTTTATTTCAGAAAGATGTCCTTCNAACATTCGTTGTCGTGATGGAGGTTTTG
TTGACCAAAATTGTAGATGTATCTGTCCNGACGGATCACAGAACTGTCAGGAAGGTCAAC
CTGCNACCGGAACTGATGCTGANCAGGACGNTACTTGTACAAATATGTATGACGAATGGG
CCTGTAATGTTTGGGCATCACAAGGTGAATGTAAAGCAAACAAGAAGTTCATGCTTACCT
CNTGCAGGAAAGCTTGTAAACTGTGTGGNGANGATGCCGAAAGCGACGAGGGNNNNNNNN
NNNNNNNNNNNNNNNNNNNNNNNNNNNNNNNNNNNNNNNNNNNNNNNNNNNNNNNNNNNN
NNNNNNNNNNNNNNNNNNNNNNNNNNNNNNNNNNAAAATGTAAAAAATGGGAGAGTCTTG
GTGACTGTGTAACAANTGAGGAATGGATGACTGAAAATTGTAGAAAAACCTGCAATNTGT
NNAGTAAAAGGCAAGCAGAANNTGATGCGACTACAAACTGTAGNAATTTATACGANAACA
GTGAGAAATGTGACGGGTGGGCGAAAAAGGGAGAATGTGGAATNAACCCGTTNTGGATGA
CTGAGAATTGTAGAAAATCTTGTCGNCTCTGTCACAAACTGACGACAGAGCAGCCNCCAC
AAAAAGACGACTCCGGAGATAACAATGATGAAGAAGACACAGAAGAAGAAGAGGAAGATA
GAAGTGGTAGAACAGCCNGNAGNTGCCGNGATCTACATGATACAAGAAAATGTAAAAAAT
GGGCGGACNAAAACGAATGTACTGTCAACCCCGATTGGATGATTCCTAANTGTAGAAAAT
CATGTGATAGATGTGTTGNAGGTACCTGTAGGAATNATCACGATGATACAGAATGTGACA
NGTGGTCAAGTAGAGCTGAATGTATCAAGAATCCATCTTGGATGAGGAGAAATTGTGCAA
AAGCCTGTCATTCATGTAANGAACANGACATGGATGTGTTTGATGACGATAAAGAGCGNG
ACGAAGATGANGAGGAGGACGATGGNGATACTACTGATACACAAAACGATCGTGACACAA
ATGTTGGNAGACGACGAGATAATCAAGATGACAAAAACACCGTTACTAGTACTGNTNATG
CTGAATGTANTGATGAACGNCAGGAATGTGAAGCCTGGGCAAGACATGAACATTGTGACA
TAAACCCAGACTACATGCTCAAATCATGTAAAAANGCNTGTGGGGTTTNTCAGAATACCA
GAGAAGATACAAATGGCGGNCNGACAACGNCTGNTGCTGGNAGAGATGACAGGAGCCATA
ATGATGANGACAGAGTGGTNAATGATGGTGGAACANGAGACCGTAATACAAACANANNTA
NTTNTGAAGATGACAATCAGGACTGCGANAGTTGGAAAAGAAGTGGAGCTTGTGATAGTA
ATCCTAGCTATGCNTTACGTCATTGTAAAAAATCATGTAATAATTGNAAAGATGGTNGTC
GTGATGAGCANACCCTNTGTCCTATATGGGGNAGAGGNAAAAGTTGTACCTCAAATCCGG
GATATATGCTTNGATTTTGTCAAAAAACCTGCAAAGTATGTCANTGATAAACACCANNNA
TTTCACANTCTTGTCATAAATGTNTAANTGTAAAGGATGTAACATATGGNTTNNNNNNNN
NNNNNNNNNNNNNNNNNNNNNNNNNNNNNNNNNNNNNNNNNNNNNNNNNNNNNNNNNNNN
NNNNNNNNNNNNNNNNNNNNNNNNNNNNNNNNNNNNNNNNNNNNNNNNNNNNNNNNNNNN
NNNNNNNNNNNNNNNNNNNNNNNNNNNNNNNNNNNNNNNNNNNNNNNNNNNNNNNNNNNN
NNNNNNNNNNNNNNNNNNNNNNNNNNNNNNNNNNNNNNNNNNNNNNNNNNNNNNNNNNNN
NNNNNNNNNNNNNNNNNNNNNNNNNNNNNNNNNNNNNNNNNNNNNNNNNNNNNNNNNNNN
NNNNNNNNNNNN
>gi_223026752_gb_Contig46241|tro|tro10X|Allele_2
NNNNNNNNNNNNNNNNNNNNNNNNNNNNNNNNNNNNNNNNNNNNNNNNNNNNNNNNNNNN
NNNNNNNNNNNNNNNNNNNNNNNNNNNNNNNNNNNNNNNNNNNNNNNNNNNNNNNNNNNN
NNNNNNNNNNNNNNNNNNNNNNNNNNNNNNNNNNNNNNNNNNNNNNNNNNNNNNNNNNNN
NNNNNNNNNNNNNNNNNNNNNNNNNNNNNNNNNNNNNNNNNNNNNNNNNNNNNNNNNNNN
NNNNNNNNNNNNNNNNNNNNNNNNNNNNNNNNNNNNNNNNNNNNNNNNNNNNNNNNNNNN
NNNNNNNNNNNNNNNNNNNNNNNNNNNNNNNNNNNNNNNNNNNNNNNNNNNNNNNNNNNN
NNNNNNNNNNNNNNNNNNNNNNNNNNNNNNNNNNNNNNNNNNNNNNNNNNNNNNNNNNAG
AGTCTTNGTTTGTTTCAGAAAGATGTCCTTCNAACATTCGTTGTCGTGATGGAGGTTTTG
TTGACCAGAATTGTAGATGTATTTGTCCNGACGGATCACAGAACTGTCAGGAAGGTCAAC
CTGCNACCGGAACTGATGCTGANCAGGACGNTACTTGTACAAATATGTATGACGAATGGG
CCTGTAATGTTTGGGCATCGCAAGGTGAATGTAAAGCAAACAAGAAGTTCATGCTTACCT
CNTGCAGGAAAGCTTGTAAACTGTGTGGNGANGATGCCGAAAGCGACGAGGGNNNNNNNN
NNNNNNNNNNNNNNNNNNNNNNNNNNNNNNNNNNNNNNNNNNNNNNNNNNNNNNNNNNNN
NNNNNNNNNNNNNNNNNNNNNNNNNNNNNNNNNNAAAATGTCAAAAATGGGAGAGTCTTG
GTGACTGTGTAACAANTGAGGAATGGATGACTGAAAATTGTAGAAAAACTTGCAATNTGT
NNAGTAAAAGGCAAGCAGAANNTGATGCGACTACAAACTGTAGNAATTTATACGANAACA
GTGAGAAATGTGACGGGTGGGCGAAAAAGGGAGAATGTGGCATNAACCCGTTNTGGATGA
CTGAGAATTGTAGAAAATCTTGTCGNCTCTGTCACAAACTGACGACAGAGCAGCCNCCAC
AAAAAGACGACTCCGGAGATAACAATGATGAAGAAGACACAGAAGAAGAAGAGGAAGATA
GAAGTGGTAGAACAGCCNGNAGNTGCCGNGATCTACATGATACAAGAAAATGTAAAAAAT
GGGCGGACNAAAACGAATGTACTGTCAACCCCGATTGGATGATTCCTAANTGTAGAAAAT
CATGTGATAGATGTGTTGNAGGTACGTGTAGGAATNATCACGATGATACAGAATGTGACA
NGTGGTCAAGTAGAGCTGAATGTATCAAGAATCCATCTTGGATGAGGAGAAATTGTGCAA
AAGCCTGTCATTCATGTAANGAACANGACATGGATGTGTTTGATGACGATAAAGAGCGNG
ACGAAGATGANGAGGAGGACGATGGNGATACTACTGATACACAAAACGATCGTGACACAA
ATGTTGGNAGACGACGAGATAATCAAGATGACAAAAACACCGTTACTAGTACTGNTNATG
CTGAATGTANTGATGAACGNCAGGAATGTGAAGCCTGGGCAAGACATGAACATTGTGACA
TAAACCCAGACTACATGCTCAAATCATGTAAAAANGCNTGTGGTGTTTNTCAGAATACCA
GAGAAGATACGAATGGCGGNCNGACAACGNCTGNTGCTGGNAGAGATGACAGGAGCCATA
ATGATGANGATAGAGTGGTNAATGATGGTGGTACANGAGACCGTAATACAAACANANNTA
NTTNTGAAGATGACAATCAGGACTGCGANAGTTGGAAAAGAAGTGGAGCTTGTGATAGTA
ATCCTAGCTATGCNTTACGTCATTGTAAAAAATCTTGTAATAATTGNAAAGATGGTNGTC
GTGATGAGCANACCCTNTGTCCTATATGGGGNAGAGGNAAAAGTTGTACCTCAAATCCGG
GATATATGCTTNGATTTTGTCAAAAAACCTGCAAAGTATGTCANTGATAAACACGANNNA
TTTCACANTTTTGTCATAAATGTNTTANTGTAAAGGATGTAACATTTGGNTTNNNNNNNN
NNNNNNNNNNNNNNNNNNNNNNNNNNNNNNNNNNNNNNNNNNNNNNNNNNNNNNNNNNNN
NNNNNNNNNNNNNNNNNNNNNNNNNNNNNNNNNNNNNNNNNNNNNNNNNNNNNNNNNNNN
NNNNNNNNNNNNNNNNNNNNNNNNNNNNNNNNNNNNNNNNNNNNNNNNNNNNNNNNNNNN
NNNNNNNNNNNNNNNNNNNNNNNNNNNNNNNNNNNNNNNNNNNNNNNNNNNNNNNNNNNN
NNNNNNNNNNNNNNNNNNNNNNNNNNNNNNNNNNNNNNNNNNNNNNNNNNNNNNNNNNNN
NNNNNNNNNNNN
>gi_223025337_gb_FL500148|tro|tro10X|Allele_1
NNNNNNNNNNNNNNNNNNNNNNNNNNNNNNNNNNNNNNNNNNNNNNNNNNNNNNNNNNNN
NNNNNNNNNNNNNNNNNNNNAGCNATCACGGAAACATTTGCNCTGTTTGATTCTGACCGT
GATGGAAAAGTATCAAAGAAGGAGATCGGCGCCATGATGAGATCTCTTGGATATCTCACT
TGTTCAGAAGAACTAGATGACATTCTACACAGATTAGANAGCGATGGTANNNNNNNNNNN
NNNNNNNNNNNNNNNNNNNNNNNNNNNNNNNNNNNNNNNNNNNNNNNNNNNNNNNNNNNN
NGAAGATCCTGATTTTAGAGCAGCTTTTGACATGTTAGACAGAAATAAAGATGGCTTTAT
TGACCAATCNGAACTAAAATATTTTATGAAACNNNNNGGNNNNNNAAACGCCGAGGACGA
TTCNTTAGAAACAATCATAGATGCTGACAAAGACGGAGATGGTAANATAAACTATANNNN
NNNNNNNNNNNNNNNNNNNNNNNNNNNNNNNNNNNNNNNNNNNNNNNNNNNNNNNNNNNN
NNNNNNNNNNNNNNNNNNNNNNNNNNNNNNNNNNNNNNNNNNNNNNNNNNNNNNNNNNNN
NNNNNNNNNNNNNNNNNNNNNNNNNNNNNNNNNNNNNNNNN
>gi_223025337_gb_FL500148|tro|tro10X|Allele_2
NNNNNNNNNNNNNNNNNNNNNNNNNNNNNNNNNNNNNNNNNNNNNNNNNNNNNNNNNNNN
NNNNNNNNNNNNNNNNNNNNAGCNATCTCGGAAACCTTTGCNCTGTTTGATTCTGACCGT
GATGGAAAAGTATCAAAGAAGGAGATCGGTGCCATGATGAGATCTCTTGGATATCTCACT
TGTTCAGAAGAACTAGATGACATTCTACACAGATTAGANAGCGATGGTANNNNNNNNNNN
NNNNNNNNNNNNNNNNNNNNNNNNNNNNNNNNNNNNNNNNNNNNNNNNNNNNNNNNNNNN
NGAAGATCCTGATTTTAGAGCAGCTTTTGACATGTTGGACAGAAATAAAGATGGTTTTAT
TGACCAATCNGAACTAAAATATTTTATGAAACNNNNNGGNNNNNNAAACGCCGAGGACGA
TTCNTTAGAAACAATCATAGATGCTGACAAAGACGGAGATGGTAANATAAACTATANNNN
NNNNNNNNNNNNNNNNNNNNNNNNNNNNNNNNNNNNNNNNNNNNNNNNNNNNNNNNNNNN
NNNNNNNNNNNNNNNNNNNNNNNNNNNNNNNNNNNNNNNNNNNNNNNNNNNNNNNNNNNN
NNNNNNNNNNNNNNNNNNNNNNNNNNNNNNNNNNNNNNNNN
>gi_223022890_gb_FL491609|tro|tro10X|Allele_1
NNNNNNNNNNNNNNNNNNNCTCNAGTNAAGNNATNACANCCANNATGTTNTCANTNATNC
NNTCNCCGTCNTNATCAANNNNNNGNTACGACGANGTNNCTCANCACCCNNTAGAANGNN
TNCNNNNATTNCGNNNAGATNTTGAANTAAGNNGNAACACNTTNANAAACTGGCCNNNNA
ATNTNNNNNTNTCNNCTNNAAANTTGTGNGATAATGGNTTCTANTANATGGGAATNNNNG
ANAANGTNCANTGTGCNTTTTGTGGNGGNNTTTTAAGTGGCTNNANAAANGACGATGATG
TNCATNNTGAACATGCNAAACATTTNNGNCAATGTGAANTTGTNAGNNNNNNNAANAANA
ANTNNGTNNNNNNNTTTGANTTTTCTANNTCNGNNCANACNTGTNAGAANNAAGAAAANA
NNTCNNNNGANNANANNGTAAAACCNCACAANAGCNAATANTCNNTNTATTGTGACAGAN
TNTCNACNTNNCANNCNTGGNCAAGNNNNNNNNNNNNNNNNNNNNNNNNNNNNNNNNNNN
NNNNNNNNNNNNNNNNNNNNNNNNNNNNNNNNNNNNNNNNNNNNNNNNNNNNNNNNNNNN
NNNNNNNNNNNNNNNNNNNNNNNNNNNNNNNNNNNNNNNNNNNNNNNNNNNNNNNN
>gi_223022890_gb_FL491609|tro|tro10X|Allele_2
NNNNNNNNNNNNNNNNNNNCTCNAGTNAAGNNATNACANCCANNATGTTNTCANTNATNC
NNTCNCCGTCNTNGTCAANNNNNNGNTACGATGANGTNNCTCANCACCCNNTAGAANGNN
TNCNNNNATTNCGNNNAGATNTTGAANTAAGNNGNAACACNTTNANAAACTGGCCNNNNA
ATNTNNNNNTNTCNNCTNNAAANTTGTGNGATAATGGNTTCTANTANATGGGAATNNNNG
ANAANGTNCANTGTGCNTTTTGTGGNGGNNTTTTAAGTGGCTNNANAAANGACGATGATG
TNCATNNTGAACATTCNAAACATTTNNGNCAATGTGAANTTGTNCGNNNNNNNAANAANA
ANTNNGTNNNNNNNTTTGANTTTTCTANNTCNGNNCANACNTGTNAGAANNAAGAAAANA
NNTCNNNNGANNANANNGTAAAACCNCACAANAGTNAATANTCNNTNTATTGTGACAGAN
TNTCNACNTNNCANNCNTGGNCAAGNNNNNNNNNNNNNNNNNNNNNNNNNNNNNNNNNNN
NNNNNNNNNNNNNNNNNNNNNNNNNNNNNNNNNNNNNNNNNNNNNNNNNNNNNNNNNNNN
NNNNNNNNNNNNNNNNNNNNNNNNNNNNNNNNNNNNNNNNNNNNNNNNNNNNNNNN
>gi_223020980_gb_FL493900|tro|tro10X|Allele_1
NNNNNNNNNNNNNNNNNNNNNNNNNNNNNNNNNNNNNNNNNNNNNNNNNNNNNNNNNNNN
NNNNNNNNNNNNNNNNNNNNNNNNNNNNNNNNNNNNNNNNNNNNNNNNNNNNNNNNNNNN
NNNNNNNNNNNNNNNNNNNNNNNNNNNNNNNNNNNNNNNNNNNNNNNNNNNNNNNNNNNN
NNNNNNNNAAGCCATCCCGATCCTAATTTCCAAGCTGGGACGGGATTTTATTANATGGAN
AATNATNATCCTGAGCTGACACCTTCTGACAGAGGATTAGATGCGAAGAATGATGCNTTG
TTTNTTACACTNGANCANNNNNACAATAACAANNNNNNNNNNNNNNNNNNNNNNNNNNNN
NNNNNNNNNNNNNNNNNNNNNNNNNNNNNNNNNNNNNNNNNNNNNNNNNNAGGAGTTTTG
GGATTTGNAAANTNAGGTGGNTTTNGNATGATNCACAGNGCNCCNCNNTTNCCGCCATTA
ANNTCTGATGGCTACAAATGGCAAGAAANNGCCTCNAAAAATGGACANNCTTTCCTGTGT
ATATCTTTNGACTACGAGATCNTTAATCGTACAGGNNNNNNNNNNNNNNNNNNNNNNNNN
NNNNNNNNNNNNNNNNNNNNNNNNNNNNNNNNNNNNNN
>gi_223020980_gb_FL493900|tro|tro10X|Allele_2
NNNNNNNNNNNNNNNNNNNNNNNNNNNNNNNNNNNNNNNNNNNNNNNNNNNNNNNNNNNN
NNNNNNNNNNNNNNNNNNNNNNNNNNNNNNNNNNNNNNNNNNNNNNNNNNNNNNNNNNNN
NNNNNNNNNNNNNNNNNNNNNNNNNNNNNNNNNNNNNNNNNNNNNNNNNNNNNNNNNNNN
NNNNNNNNAAGCCATCCCGATCCTAATTTCCAAGCTGGGACGGGATTTTATTANATGGAN
AATNATNATCCTGAGCTGACACCTTCTGACAGAGGATTAGATGCGAAGAATGATGCNTTG
TTTNTTACACTNGANCANNNNNACAATAACAANNNNNNNNNNNNNNNNNNNNNNNNNNNN
NNNNNNNNNNNNNNNNNNNNNNNNNNNNNNNNNNNNNNNNNNNNNNNNNNAGGAGTTTTG
GGATTTGNAAANTNAGGTGGNTTTNGNATGATNCACAGNGCNCCNCNNTTNCCGCCATTA
ANNTCTGATGGCTACAAATGGCAAGAAANNGCCTCNAAAAATGGACANNCTTTCCTGTGT
ATATCTTTNGACTACGAGATCNTTAATCGTACAGGNNNNNNNNNNNNNNNNNNNNNNNNN
NNNNNNNNNNNNNNNNNNNNNNNNNNNNNNNNNNNNNN
>gi_154349819_gb_EH663368|tro|tro10X|Allele_1
NNNNNNNNNNNNNNNNNNNNNNNNNNNNNNNNNNNNNNNNNNNNNNNNNNNNNNNNNNNN
NNNNNNNNNNNNNNNNNNNNNNNNNNNNNNNNNNNNNNNNNNNNNNNNNNNNNNNNNNNN
NNNNNNNNNNNNNNNNNNNNNNNNNNNNNNNNNNNNNNNNNNNNNNNNNNNNNNNNNNNN
NNNNNNNNNNNNNNNNNNNNNNNNNNNNNNNNNNNNNNNNNNNNNNNNNNNNNNNNNNNN
NNNNNNNNNNNNNNNNNNNNNNNNNNNNNNNNNNNNNNNNNNNNNNNNNNNNNNNNNNNN
NNNNNNNNNNNNNNNNNNNNNNNNNNNNNNNNNNNNNNNNNNNNNNNNNNNNNNNNNNNN
NNNNNNNNNNNNNNNNNNNNNNNNNNNNNNNNNNNNNNNNNNNNNNNNNNNNNNNNNNNN
NNNNNNNNNNNNNNNNNNNNNNNNNNNNNNNNNNNNNNNNNNNNNNNNNNNNNNNNNNNN
NNNNNNNNNNNNNNNNNNNNNNNNNNNNNNNNNNNNNNNNNNNNNNNNNNNNNNNNNNNN
NNNNNNNNNNNNNNNNNNNNNNNNNNNNNNNNNNNNNNNNNNNNNNNNNNNNNNNNNNNN
NNNNNNNNNNNNNNNNNNNNNNNNNNNNNNNNNNNNNNNNNNNNNNNNNNNNNNNNNNNN
NNNNNNNNNNNNNNNNNNNNNNNNNNNNNNNNNNNNNNNNNNNNNNNNNNN
>gi_154349819_gb_EH663368|tro|tro10X|Allele_2
NNNNNNNNNNNNNNNNNNNNNNNNNNNNNNNNNNNNNNNNNNNNNNNNNNNNNNNNNNNN
NNNNNNNNNNNNNNNNNNNNNNNNNNNNNNNNNNNNNNNNNNNNNNNNNNNNNNNNNNNN
NNNNNNNNNNNNNNNNNNNNNNNNNNNNNNNNNNNNNNNNNNNNNNNNNNNNNNNNNNNN
NNNNNNNNNNNNNNNNNNNNNNNNNNNNNNNNNNNNNNNNNNNNNNNNNNNNNNNNNNNN
NNNNNNNNNNNNNNNNNNNNNNNNNNNNNNNNNNNNNNNNNNNNNNNNNNNNNNNNNNNN
NNNNNNNNNNNNNNNNNNNNNNNNNNNNNNNNNNNNNNNNNNNNNNNNNNNNNNNNNNNN
NNNNNNNNNNNNNNNNNNNNNNNNNNNNNNNNNNNNNNNNNNNNNNNNNNNNNNNNNNNN
NNNNNNNNNNNNNNNNNNNNNNNNNNNNNNNNNNNNNNNNNNNNNNNNNNNNNNNNNNNN
NNNNNNNNNNNNNNNNNNNNNNNNNNNNNNNNNNNNNNNNNNNNNNNNNNNNNNNNNNNN
NNNNNNNNNNNNNNNNNNNNNNNNNNNNNNNNNNNNNNNNNNNNNNNNNNNNNNNNNNNN
NNNNNNNNNNNNNNNNNNNNNNNNNNNNNNNNNNNNNNNNNNNNNNNNNNNNNNNNNNNN
NNNNNNNNNNNNNNNNNNNNNNNNNNNNNNNNNNNNNNNNNNNNNNNNNNN
>gi_154349722_gb_EH663271|tro|tro10X|Allele_1
NNNNNNNNNNNNNNNNNNNNNNNNNANCNTTCANNATGAAGGCANCNATCTTGTTAGCTG
TTGTTGTGGNAGTNNTTGNNNNAGNTNANNAAGNCCAATCANTNNCTTGTNNANCANNNN
ANTGTNNTNNGTTCTGTNGGTCTNNNGGTTGCTNATNNTATNGNTGTTNCNNNCNTNNNN
NNNGNANANNNTGCTACTGCNNNCATTGTAANAGAACTGAGTCTCCATTGNCNNTTTCTG
GAAGCGNTAGNAATGTNAACGNNNNGAACAANGANATNGNNAACTCTCNNANNNNNNNNN
NNNNNNNNNNNNNNNNNNNNNNNNNNNNNNNNNNNNNNNNAGATGTTTGATCAANNNNNN
NNNNNNNNNNNNNNNNNNNNNNNNNNNNNNNNNNNNNNNNNNNNNNNNNNNNNNNNNNNN
NNNNNNNNNNNNNNNNNNNNNNNNNNNNNNNNNNNNNNNNNNNNNNNNNNNNNNNNNNNN
NNNNNNNNNNNNNNNNNNNNNNNNNNNNNNNNNNNNNNNNNNNNNNNNNNNNNNNNNNNN
NNNNNNNNNNNNNNNNNNNNNNNNNNNNNNNNNNNNNNNNNNNNNNNNNNNNNNNNNNNN
NNNNNNNNNNNNNNNNNNNNNNNNNNNNNNNNNNNNNNNNNNNNNNNNNNNN
>gi_154349722_gb_EH663271|tro|tro10X|Allele_2
NNNNNNNNNNNNNNNNNNNNNNNNNANCNTTCANNATGAAGGCANCNATCTTGTTAGCTG
[truncated: 55,600,821 more chars]
