# Supplementary material for: The divergence history of European blue mussel species reconstructed from Approximate Bayesian Computation: the effects of sequencing techniques and sampling strategies
Source: PeerJ. 2018 Jul 30;6:e5198. doi: 10.7717/peerj.5198 (PMC6071616; doi:10.7717/peerj.5198)
Supplement: Supplemental Information 5 — The “input_data2” folder should be placed in the “Supplementary_Methods” directory and pooled with the “input_data1” folder. They have been separated because of a maximal size issue when uploading to the PeerJ website. [file peerj-06-5198-s005.zip › Supplementary_Methods.input_data2/input_data/capture_n8/spinput.txt]

512
16
16
161
16
16
256
16
16
99
16
16
186
16
16
47
16
16
226
16
16
249
16
16
62
16
16
143
16
16
55
16
16
155
16
16
352
16
16
113
16
16
103
16
16
350
16
16
171
16
16
167
16
16
76
16
16
117
16
16
99
16
16
165
16
16
186
16
16
93
16
16
91
16
16
161
16
16
72
16
16
130
16
16
169
16
16
486
16
16
53
16
16
162
16
16
97
16
16
226
16
16
94
16
16
60
16
16
84
16
16
56
16
16
195
16
16
131
16
16
121
16
16
120
16
16
136
16
16
222
16
16
124
16
16
298
16
16
68
16
16
327
16
16
66
16
16
124
16
16
86
16
16
35
16
16
36
16
16
109
16
16
124
16
16
237
16
16
200
16
16
135
16
16
108
16
16
236
16
16
126
16
16
144
16
16
101
16
16
32
16
16
240
16
16
187
16
16
104
16
16
63
16
16
197
16
16
40
16
16
155
16
16
141
16
16
151
16
16
66
16
16
158
16
16
131
16
16
63
16
16
85
16
16
66
16
16
44
16
16
129
16
16
102
16
16
86
16
16
217
16
16
67
16
16
40
16
16
328
16
16
83
16
16
309
16
16
188
16
16
159
16
16
210
16
16
206
16
16
277
16
16
165
16
16
127
16
16
91
16
16
121
16
16
144
16
16
90
16
16
142
16
16
100
16
16
57
16
16
192
16
16
107
16
16
105
16
16
35
16
16
82
16
16
142
16
16
89
16
16
125
16
16
365
16
16
86
16
16
136
16
16
73
16
16
121
16
16
73
16
16
94
16
16
448
16
16
118
16
16
161
16
16
246
16
16
29
16
16
122
16
16
61
16
16
311
16
16
214
16
16
171
16
16
93
16
16
75
16
16
142
16
16
142
16
16
111
16
16
162
16
16
204
16
16
108
16
16
84
16
16
39
16
16
176
16
16
119
16
16
80
16
16
108
16
16
386
16
16
88
16
16
80
16
16
135
16
16
79
16
16
141
16
16
274
16
16
177
16
16
89
16
16
126
16
16
149
16
16
310
16
16
120
16
16
97
16
16
71
16
16
129
16
16
220
16
16
71
16
16
172
16
16
242
16
16
142
16
16
126
16
16
110
16
16
104
16
16
192
16
16
194
16
16
81
16
16
85
16
16
273
16
16
160
16
16
100
16
16
80
16
16
157
16
16
72
16
16
76
16
16
280
16
16
173
16
16
200
16
16
145
16
16
76
16
16
34
16
16
98
16
16
118
16
16
331
16
16
160
16
16
138
16
16
39
16
16
284
16
16
97
16
16
195
16
16
204
16
16
97
16
16
113
16
16
203
16
16
91
16
16
132
16
16
97
16
16
35
16
16
224
16
16
427
16
16
202
16
16
197
16
16
134
16
16
104
16
16
197
16
16
110
16
16
222
16
16
146
16
16
272
16
16
176
16
16
188
16
16
226
16
16
138
16
16
115
16
16
129
16
16
114
16
16
99
16
16
93
16
16
69
16
16
135
16
16
89
16
16
21
16
16
85
16
16
145
16
16
239
16
16
123
16
16
123
16
16
70
16
16
125
16
16
122
16
16
202
16
16
112
16
16
173
16
16
42
16
16
174
16
16
347
16
16
98
16
16
206
16
16
269
16
16
95
16
16
261
16
16
259
16
16
64
16
16
114
16
16
136
16
16
229
16
16
203
16
16
239
16
16
184
16
16
352
16
16
222
16
16
172
16
16
243
16
16
121
16
16
58
16
16
114
16
16
94
16
16
315
16
16
213
16
16
88
16
16
331
16
16
158
16
16
114
16
16
82
16
16
84
16
16
140
16
16
126
16
16
132
16
16
86
16
16
133
16
16
241
16
16
249
16
16
175
16
16
123
16
16
168
16
16
65
16
16
165
16
16
54
16
16
31
16
16
53
16
16
62
16
16
80
16
16
43
16
16
107
16
16
45
16
16
67
16
16
62
16
16
85
16
16
100
16
16
62
16
16
75
16
16
74
16
16
132
16
16
30
16
16
26
16
16
55
16
16
22
16
16
51
16
16
98
16
16
24
16
16
62
16
16
39
16
16
43
16
16
140
16
16
44
16
16
59
16
16
23
16
16
51
16
16
74
16
16
66
16
16
83
16
16
86
16
16
26
16
16
61
16
16
61
16
16
59
16
16
54
16
16
53
16
16
59
16
16
34
16
16
41
16
16
74
16
16
40
16
16
22
16
16
74
16
16
74
16
16
35
16
16
50
16
16
26
16
16
36
16
16
38
16
16
26
16
16
167
16
16
26
16
16
68
16
16
79
16
16
51
16
16
37
16
16
55
16
16
257
16
16
33
16
16
29
16
16
34
16
16
54
16
16
48
16
16
22
16
16
37
16
16
51
16
16
111
16
16
34
16
16
83
16
16
79
16
16
56
16
16
26
16
16
23
16
16
72
16
16
46
16
16
56
16
16
28
16
16
32
16
16
16
16
16
89
16
16
23
16
16
116
16
16
23
16
16
37
16
16
104
16
16
38
16
16
29
16
16
47
16
16
51
16
16
46
16
16
28
16
16
51
16
16
52
16
16
70
16
16
47
16
16
193
16
16
38
16
16
92
16
16
26
16
16
24
16
16
40
16
16
63
16
16
95
16
16
48
16
16
28
16
16
41
16
16
80
16
16
30
16
16
59
16
16
34
16
16
26
16
16
105
16
16
42
16
16
43
16
16
33
16
16
419
16
16
26
16
16
149
16
16
61
16
16
45
16
16
93
16
16
34
16
16
79
16
16
42
16
16
312
16
16
62
16
16
192
16
16
23
16
16
20
16
16
46
16
16
36
16
16
61
16
16
25
16
16
47
16
16
115
16
16
96
16
16
154
16
16
32
16
16
62
16
16
46
16
16
93
16
16
68
16
16
31
16
16
40
16
16
78
16
16
63
16
16
89
16
16
115
16
16
98
16
16
373
16
16
29
16
16
87
16
16
278
16
16
103
16
16
28
16
16
67
16
16
83
16
16
138
16
16
58
16
16
93
16
16
85
16
16
164
16
16
200
16
16
53
16
16
141
16
16
130
16
16
63
16
16
167
16
16
155
16
16
263
16
16
86
16
16
87
16
16
28
16
16
224
16
16
57
16
16
67
16
16
79
16
16
25
16
16
288
16
16
175
16
16
96
16
16
81
16
16
50
16
16
44
16
16
145
16
16
153
16
16
22
16
16
286
16
16
70
16
16
105
16
16
74
16
16
99
16
16
117
16
16
92
16
16
47
16
16
76
16
16
30
16
16
42
16
16
71
16
16
53
16
16
72
16
16
232
16
16
178
16
16
104
16
16
166
16
16
132
16
16
109
16
16
40
16
16
106
16
16
67
16
16
39
16
16
46
16
16
40
16
16
32
16
16
37
16
16
104
16
16
50
16
16
85
16
16
42
16
16
57
16
16
54
16
16
219
16
16
23
16
16
198
16
16
60
16
16
62
16
16
72
16
16
185
16
16
153
10000
msout
