# Supplementary material for: The divergence history of European blue mussel species reconstructed from Approximate Bayesian Computation: the effects of sequencing techniques and sampling strategies
Source: PeerJ. 2018 Jul 30;6:e5198. doi: 10.7717/peerj.5198 (PMC6071616; doi:10.7717/peerj.5198)
Supplement: Supplemental Information 5 — The “input_data2” folder should be placed in the “Supplementary_Methods” directory and pooled with the “input_data1” folder. They have been separated because of a maximal size issue when uploading to the PeerJ website. [file peerj-06-5198-s005.zip › Supplementary_Methods.input_data2/input_data/capture_n8/target.txt]

dataset	bialsites_avg	bialsites_std	sf_avg	sf_std	sxA_avg	sxA_std	sxB_avg	sxB_std	ss_avg	ss_std	Wald_avg	Wald_std	piA_avg	piA_std	piB_avg	piB_std	thetaA_avg	thetaA_std	thetaB_avg	thetaB_std	DtajA_avg	DtajA_std	DtajB_avg	DtajB_std	divAB_avg	divAB_std	netdivAB_avg	netdivAB_std	FST_avg	FST_std	corr_pi
0	9.766	8.828	0.025	0.296	3.504	3.502	4.258	4.363	1.979	2.761	-8.961	0.884	0.0118549	0.0123560	0.0119224	0.0117256	0.0169547	0.0146926	0.0185461	0.0156365	-0.9417965	0.7798572	-1.1425714	0.6695682	0.0151148	0.0150946	0.0032261	0.0075541	0.0876958	0.1413291	0.6505493
