# Supplementary material for: The divergence history of European blue mussel species reconstructed from Approximate Bayesian Computation: the effects of sequencing techniques and sampling strategies
Source: PeerJ. 2018 Jul 30;6:e5198. doi: 10.7717/peerj.5198 (PMC6071616; doi:10.7717/peerj.5198)
Supplement: Supplemental Information 5 — The “input_data2” folder should be placed in the “Supplementary_Methods” directory and pooled with the “input_data1” folder. They have been separated because of a maximal size issue when uploading to the PeerJ website. [file peerj-06-5198-s005.zip › Supplementary_Methods.input_data2/input_data/capture_n8/target_s23_sd]

0 0 3 10 1642 252 175 1186 247 261 9 3 88 1 0 110 216 60 65 32 132 72 96 47 293 0 0 0.0763966100389298 0.241508175079307 3.31457514478266 0.923670833262141 0.760041129378128 2.45935340153064 1.01248739150421 1.05980758497579 0.158526710541127 0.0763966100389298 0.550529010843954 0.0441941738241592 0 0.632404765693012 0.845009524141835 0.402945976382174 0.50968707424233 0.325077139723846 0.670847741860473 0.488367623231458 0.519671731398652 0.402257686478113 1.23653307071846
