# Supplementary material for: The divergence history of European blue mussel species reconstructed from Approximate Bayesian Computation: the effects of sequencing techniques and sampling strategies
Source: PeerJ. 2018 Jul 30;6:e5198. doi: 10.7717/peerj.5198 (PMC6071616; doi:10.7717/peerj.5198)
Supplement: Supplemental Information 5 — The “input_data2” folder should be placed in the “Supplementary_Methods” directory and pooled with the “input_data1” folder. They have been separated because of a maximal size issue when uploading to the PeerJ website. [file peerj-06-5198-s005.zip › Supplementary_Methods.input_data2/input_data/capture_n8/locus.ms]

./msnsam tbs 20 -t tbs -r tbs tbs -I 2 tbs tbs 0 -m 1 2 tbs -m 2 1 tbs -n 1 tbs -n 2 tbs -ej tbs 1 2 -eN tbs tbs
3579 27011 59243

//    78    1.58854    1.58854    111    56    22    0.795745    1.02097    0.574558    1.49299    4.90703    4.90703    6.22109
segsites: 12
positions:	0	0.0909090909090909	0.181818181818182	0.272727272727273	0.363636363636364	0.454545454545455	0.545454545454545	0.636363636363636	0.727272727272727	0.818181818181818	0.909090909090909	1
000000000000
000000000001
001000000001
000000000001
000000000001
000000000001
000000000001
000000000001
000000000001
000000000101
000000000001
000000000001
000000010001
000000010001
100000010001
000001000001
000000000001
000000000001
000000000001
000000000001
000000000001
000000000011
000000101001
000000000001
000000000001
000000000001
000000000001
000000000001
011100000001
000001000001
000010000001
000000000001

//    78    1.58854    1.58854    111    56    22    0.795745    1.02097    0.574558    1.49299    4.90703    4.90703    6.22109
segsites: 35
positions:	0	0.0294117647058824	0.0588235294117647	0.0882352941176471	0.117647058823529	0.147058823529412	0.176470588235294	0.205882352941176	0.235294117647059	0.264705882352941	0.294117647058824	0.323529411764706	0.352941176470588	0.382352941176471	0.411764705882353	0.441176470588235	0.470588235294118	0.5	0.529411764705882	0.558823529411765	0.588235294117647	0.617647058823529	0.647058823529412	0.676470588235294	0.705882352941176	0.735294117647059	0.764705882352941	0.794117647058823	0.823529411764706	0.852941176470588	0.882352941176471	0.911764705882353	0.941176470588235	0.970588235294118	1
00000000000000000000000000000000000
00000000000000001010000000000000000
00000000000000000010000000000010000
00000000000000001010000000000001000
01000100000000000000000000000010000
00010000000000001010000000000001000
00000000000000000010000000000000000
00000000000000001010000000000000000
01000100000000000000000000000000010
00010000000010000010010000100000000
01010100000000000000000000000000000
01010100000000000000000000000000000
01010100000000000000000000000000000
01011100000000000000000000000000000
01010100000000000001000000000010000
01010100000000000100010000000000000
01000100001000000010000000100000011
00100110000000000010010000100000010
01000110001000000010010010100100010
01100110001000000010010001100000010
01000110001000000010011100100000010
01000110000000000010010000110000010
01000110001000000010110100100000010
01000110001100011010010000110000010
01000110011000000010010000101000010
11000110000011001010010000100000010
01000101000000000010010000100000010
01100010000000000010010000100000100
01000101110000100010010000100000010
11000000010001001010010000100000010
01000110010000000010010000100000010
01000110000001001010010000100000000

//    78    1.58854    1.58854    111    56    22    0.795745    1.02097    0.574558    1.49299    4.90703    4.90703    6.22109
segsites: 5
positions:	0	0.25	0.5	0.75	1
00000
00100
00100
00100
00100
10100
00000
00100
00100
00100
00100
00100
00100
00100
00100
00100
00100
00100
00110
00100
00100
00100
00100
00100
00100
00100
00100
01101
00110
00100
00100
00100

//    78    1.58854    1.58854    111    56    22    0.795745    1.02097    0.574558    1.49299    4.90703    4.90703    6.22109
segsites: 16
positions:	0	0.0666666666666667	0.133333333333333	0.2	0.266666666666667	0.333333333333333	0.4	0.466666666666667	0.533333333333333	0.6	0.666666666666667	0.733333333333333	0.8	0.866666666666667	0.933333333333333	1
0000000000000000
1100001100001000
1100000000000000
1100000000000000
1100000000000000
1100000001000000
1100000000000000
1100000100001001
0000100000000000
0000000100001000
0000100000000000
1101001100001000
0000100000010000
0000100000000000
0000100000000000
0000100000000000
1100000100001000
1110000100101000
1100000100001000
1110000100001000
1100000000001000
1100000100001000
1100000100001000
1110000100001000
1100000100001000
1100000100001000
1100000100001000
1100000100001110
1100000110001000
1100010100001000
1100000100001000
1100000100001000

//    78    1.58854    1.58854    111    56    22    0.795745    1.02097    0.574558    1.49299    4.90703    4.90703    6.22109
segsites: 12
positions:	0	0.0909090909090909	0.181818181818182	0.272727272727273	0.363636363636364	0.454545454545455	0.545454545454545	0.636363636363636	0.727272727272727	0.818181818181818	0.909090909090909	1
000000000000
001000111000
001000111100
001000111000
010100101001
000100111000
000100111011
001000111001
000000001000
001000101000
001000110000
001001111000
001000010000
001000111000
001000111000
001000111000
001000111000
001001111000
001000111000
001000111000
000000111010
001000111000
001000101000
001001111000
101000111000
001010111000
001000110000
001000111000
001000111000
001001111000
000000111000
000001111000

//    78    1.58854    1.58854    111    56    22    0.795745    1.02097    0.574558    1.49299    4.90703    4.90703    6.22109
segsites: 5
positions:	0	0.25	0.5	0.75	1
00000
00000
00000
00000
00000
00000
00000
00000
00000
00110
00001
00000
00000
00000
00000
00000
00000
10000
00000
00000
00000
00000
00000
00000
00000
00000
00000
00000
00000
00000
01000
00000

//    78    1.58854    1.58854    111    56    22    0.795745    1.02097    0.574558    1.49299    4.90703    4.90703    6.22109
segsites: 17
positions:	0	0.0625	0.125	0.1875	0.25	0.3125	0.375	0.4375	0.5	0.5625	0.625	0.6875	0.75	0.8125	0.875	0.9375	1
00000000000000000
00000000010000010
10000000000000000
00000000000000010
00000000000000010
00000000000000010
00000000000000010
00000000000000010
00001100010000100
00001100011000000
10000000000000010
00000000000000011
11001100000000000
00000000011000010
00000000000000010
00000000000000010
10001110100000000
00001000011000000
10111000000100100
00000001011000000
10001100100000000
00001000011000000
00001100011000000
00001000011000000
00001100100001100
00001000011010000
00001100011000000
00001000011000000
00001100011000000
00001100011000000
11001100011000000
00001100011000000

//    78    1.58854    1.58854    111    56    22    0.795745    1.02097    0.574558    1.49299    4.90703    4.90703    6.22109
segsites: 13
positions:	0	0.0833333333333333	0.166666666666667	0.25	0.333333333333333	0.416666666666667	0.5	0.583333333333333	0.666666666666667	0.75	0.833333333333333	0.916666666666667	1
0000000000000
0000000000000
0000000000000
0000000000000
0000000000000
0000000000000
0000000000000
0000000000000
0000000010000
0000000000000
0000000000000
0000000000000
1000100000000
0001010000000
0000000001000
0000000000000
0010000000000
0000000000000
1000100001000
0001010000000
0000000000000
0000000000000
1000000000000
0000000000000
1000000000010
0000000000000
0000000010000
0000000000000
1000000000000
0101001100100
0000000000000
0000000000001

//    78    1.58854    1.58854    111    56    22    0.795745    1.02097    0.574558    1.49299    4.90703    4.90703    6.22109
segsites: 20
positions:	0	0.0526315789473684	0.105263157894737	0.157894736842105	0.210526315789474	0.263157894736842	0.315789473684211	0.368421052631579	0.421052631578947	0.473684210526316	0.526315789473684	0.578947368421053	0.631578947368421	0.684210526315789	0.736842105263158	0.789473684210526	0.842105263157895	0.894736842105263	0.947368421052632	1
00000000000000000000
00000010100100000010
01000001000100100000
00000000000100000000
00000000000000000001
00000010100100000000
00001001000100100000
00000000000100000000
00100000000100000000
00000000000100000000
00000001000100000000
00000001000100000000
00000001000000000000
00000010101100000000
00000001000100000000
00000000000100000100
00000000000100000000
00000000000101001000
00000000000100000000
00000000000100000000
10000100000110010000
00000000000101000000
00001000000100000000
00001000000101000000
00001000000110010000
00000000010100000000
00000000000100000000
00000000000100000000
01010000000101000000
00000000000101000000
00000001000100000000
00000000000100000000

//    78    1.58854    1.58854    111    56    22    0.795745    1.02097    0.574558    1.49299    4.90703    4.90703    6.22109
segsites: 3
positions:	0	0.5	1
000
000
000
000
000
000
000
000
000
000
000
000
000
100
000
000
000
000
010
000
000
000
000
000
000
001
000
000
000
000
000
000

//    78    1.58854    1.58854    111    56    22    0.795745    1.02097    0.574558    1.49299    4.90703    4.90703    6.22109
segsites: 21
positions:	0	0.05	0.1	0.15	0.2	0.25	0.3	0.35	0.4	0.45	0.5	0.55	0.6	0.65	0.7	0.75	0.8	0.85	0.9	0.95	1
000000000000000000000
000000001010001100000
000001000000000101000
100000000010100100010
000000000010000100000
000000100010010100000
000000000000000100001
000000001010000100000
000000000010000100000
000000000010000100010
000000000010000100000
000000000010000100010
000000000010000101000
000010000011001100000
000000010010000100000
000000000010000100000
000000000010000100000
001000000010000100010
010000000010000100010
000000000010000100010
000000000000000100000
100000000000100100110
000000000010000100000
000000000110000110000
000001000000000100000
000100000010100100000
000000000000000100000
000000000010100100010
000000000000000100000
000000000010100100010
000000000010000100000
000000000010000100000

//    78    1.58854    1.58854    111    56    22    0.795745    1.02097    0.574558    1.49299    4.90703    4.90703    6.22109
segsites: 18
positions:	0	0.0588235294117647	0.117647058823529	0.176470588235294	0.235294117647059	0.294117647058824	0.352941176470588	0.411764705882353	0.470588235294118	0.529411764705882	0.588235294117647	0.647058823529412	0.705882352941176	0.764705882352941	0.823529411764706	0.882352941176471	0.941176470588235	1
000000000000000000
000000000001000000
000000000000000000
000001000100000010
000000000100000000
100000000100000001
000000000000000000
000000000001000000
000000000000000000
000001000100000010
000000000100000000
000001000100000000
000000000100000000
000000010110000100
001000000100000000
000000000100100000
001000001100000000
000100000100000000
000000001100000000
000100000100100000
000000000100000000
000000000100000000
000000000100000000
000000000100000000
000010100100001000
000000000100010000
000000000100100000
000000000100100000
000000000100000000
010000000100000000
000000000100000000
000001000100000000

//    78    1.58854    1.58854    111    56    22    0.795745    1.02097    0.574558    1.49299    4.90703    4.90703    6.22109
segsites: 13
positions:	0	0.0833333333333333	0.166666666666667	0.25	0.333333333333333	0.416666666666667	0.5	0.583333333333333	0.666666666666667	0.75	0.833333333333333	0.916666666666667	1
0000000000000
1000010001000
1000001000000
1000000000000
1000000000000
1000000000000
1000000000000
1000000000000
1100000100000
1100000000100
1100000100000
1000000000000
1101000100000
1000000000000
1101000000000
1000000000000
1011100000000
1000000000000
1101000100000
1000000000000
1101000000001
1000000000000
1100000100000
1000000000010
1000000100000
1000000100000
1000000000000
1000000000000
1101000000000
1000000000000
1000000010000
1000000000000

//    78    1.58854    1.58854    111    56    22    0.795745    1.02097    0.574558    1.49299    4.90703    4.90703    6.22109
segsites: 31
positions:	0	0.0333333333333333	0.0666666666666667	0.1	0.133333333333333	0.166666666666667	0.2	0.233333333333333	0.266666666666667	0.3	0.333333333333333	0.366666666666667	0.4	0.433333333333333	0.466666666666667	0.5	0.533333333333333	0.566666666666667	0.6	0.633333333333333	0.666666666666667	0.7	0.733333333333333	0.766666666666667	0.8	0.833333333333333	0.866666666666667	0.9	0.933333333333333	0.966666666666667	1
0000000000000000000000000000000
0000100100000001000110000001000
0000100100000000001100000001000
0000101100000001000100000001000
0000100100000001000100000001000
0000100100100001000100000001000
0000100100000001000100000001010
0000100100000001000100000001000
0000100100000101000100000111000
0000100100000001000100000101000
0000100100000001000100000001000
0000100100000001000100000001000
0000100010000000000100000110000
0011100100000001000100000001000
0000100100000001000100000001000
0000100100000001000100000001000
0000100100000001000100000001000
0000100100000001000100000001000
0000100000001000100100000001000
0000100100000001000100000001100
0000100100000001000100000001000
0000100100000001000100000001000
0000100100000000000100000001000
0000100100000001000100000001000
0000100101000001000100000001000
0000100100000001000100000001000
0000110000011011000100000000000
1100101100000001000100000001000
0000100000000001000100000000000
0000100100000001000100000001000
0000000100000001000100101111000
0000100100100001010101010001001

//    78    1.58854    1.58854    111    56    22    0.795745    1.02097    0.574558    1.49299    4.90703    4.90703    6.22109
segsites: 4
positions:	0	0.333333333333333	0.666666666666667	1
0000
0000
0000
0000
0000
0000
0000
0000
0000
0000
0000
0000
0000
0000
0000
1010
0000
0000
0000
0000
0000
0000
0000
0000
0000
0000
0000
0001
0000
0000
0100
0000

//    78    1.58854    1.58854    111    56    22    0.795745    1.02097    0.574558    1.49299    4.90703    4.90703    6.22109
segsites: 44
positions:	0	0.0232558139534884	0.0465116279069767	0.0697674418604651	0.0930232558139535	0.116279069767442	0.13953488372093	0.162790697674419	0.186046511627907	0.209302325581395	0.232558139534884	0.255813953488372	0.27906976744186	0.302325581395349	0.325581395348837	0.348837209302326	0.372093023255814	0.395348837209302	0.418604651162791	0.441860465116279	0.465116279069767	0.488372093023256	0.511627906976744	0.534883720930233	0.558139534883721	0.581395348837209	0.604651162790698	0.627906976744186	0.651162790697674	0.674418604651163	0.697674418604651	0.720930232558139	0.744186046511628	0.767441860465116	0.790697674418605	0.813953488372093	0.837209302325581	0.86046511627907	0.883720930232558	0.906976744186046	0.930232558139535	0.953488372093023	0.976744186046512	1
00000000000000000000000000000000000000000000
00000000000000000000000000000000000000000000
00000000000000000000000000000000000000000000
00000000000100000000000000000000010000000000
00000000000000000000000000000000000000000000
00000000000000000000000000000000000000000000
00000010000000000000000000000000000000000000
00000000000000000000000000010000000000000000
00000000000000000000000000000000000000000000
00000000000000000000000000000000000000000000
10000000000000000000000000000000000000000000
00000000000000000000000000000000000000000000
00010100000000000001111100000000000000000000
00001000000000000000000000000000000000010100
00000000000000000000000000000000000000000000
00100000000000000000000000000001000000100000
00000100000000000000000000000000100000001000
00000000000000100000000000000001000000100100
00000000000000000000000000000000100000000000
00000000000000000100000000000000000000000000
00010100010001000000001000000001100000001000
01001001000000000000000000010101000000100100
00000100000000000010000001000010101001001000
00000000000010001000000000010101000000100100
00000100001000000001110000000000100000000001
00000000000100010000000000010001000000000010
00000000001000000000000000100000000000000000
00000000000000000000000000000000010110000010
00000000000000000000000000001000000000000000
00000000000000000000000010010001010110000010
00000000100000000000000000000000100000000000
00000000000000000000000000000000000000000000

//    78    1.58854    1.58854    111    56    22    0.795745    1.02097    0.574558    1.49299    4.90703    4.90703    6.22109
segsites: 21
positions:	0	0.05	0.1	0.15	0.2	0.25	0.3	0.35	0.4	0.45	0.5	0.55	0.6	0.65	0.7	0.75	0.8	0.85	0.9	0.95	1
000000000000000000000
000011000000000000100
000001000000000000000
000001000000010000000
001001000000000000001
010101100010000000000
000001000000000000000
000001000001000000000
000000000100000100000
000011000000000001000
000001000000000000000
000001001000000000100
000000000000001000000
000011000000000000000
000001000000000000000
000001000000000000100
000000000000000000000
010011000000000000000
000000000000000000000
000011000000000000100
000000000000000000010
000011000000000000000
000000000000000000000
000011000000000000000
000000000000100000000
000011010000000000000
100001000000000010000
000001000010000000000
000000000000100000000
000011000000000000000
000010000100000100000
000010000000000000000

//    78    1.58854    1.58854    111    56    22    0.795745    1.02097    0.574558    1.49299    4.90703    4.90703    6.22109
segsites: 5
positions:	0	0.25	0.5	0.75	1
00000
00000
00000
00000
00000
00000
00000
00000
00000
00000
00000
00000
00000
01000
10000
00100
00000
00000
00000
00100
00000
00000
00000
00000
10011
00100
00000
01000
00000
00000
00000
00000

//    78    1.58854    1.58854    111    56    22    0.795745    1.02097    0.574558    1.49299    4.90703    4.90703    6.22109
segsites: 3
positions:	0	0.5	1
000
000
000
000
000
000
010
000
000
000
001
000
000
000
000
000
000
000
000
000
000
100
000
000
000
000
000
000
000
000
000
000

//    78    1.58854    1.58854    111    56    22    0.795745    1.02097    0.574558    1.49299    4.90703    4.90703    6.22109
segsites: 4
positions:	0	0.333333333333333	0.666666666666667	1
0000
0000
0000
0000
0000
0000
0000
0000
0000
0000
0000
0000
0000
0001
0000
0000
0000
0000
0000
0000
0000
0000
0010
0100
0000
0000
0000
1000
0000
0000
0000
0000

//    78    1.58854    1.58854    111    56    22    0.795745    1.02097    0.574558    1.49299    4.90703    4.90703    6.22109
segsites: 11
positions:	0	0.1	0.2	0.3	0.4	0.5	0.6	0.7	0.8	0.9	1
00000000000
10000000010
10000000000
10000000001
10000000000
10000000000
10000000000
10000000010
10000010000
10000001000
10000000000
10000001000
10000000000
10000000000
10000000000
10000000100
10000000000
10000000000
10000000000
10000000000
10000000000
10000000000
10000000000
10010000000
10100000000
10000000000
11000000000
10000000000
10000000000
10000000000
10000100000
10001000000

//    78    1.58854    1.58854    111    56    22    0.795745    1.02097    0.574558    1.49299    4.90703    4.90703    6.22109
segsites: 29
positions:	0	0.0357142857142857	0.0714285714285714	0.107142857142857	0.142857142857143	0.178571428571429	0.214285714285714	0.25	0.285714285714286	0.321428571428571	0.357142857142857	0.392857142857143	0.428571428571429	0.464285714285714	0.5	0.535714285714286	0.571428571428571	0.607142857142857	0.642857142857143	0.678571428571428	0.714285714285714	0.75	0.785714285714286	0.821428571428571	0.857142857142857	0.892857142857143	0.928571428571428	0.964285714285714	1
00000000000000000000000000000
00000000000111100110010111101
00100000000101000010000110000
00000000000101000010000110000
00000000000001000010100110000
00000000000101000010000110000
00000000000101000010000110000
00000000000101000010000110000
00001010001101000011000110000
00001010001101000011001110000
00000000000001001010100110000
00000010000101000011000110000
00000000100101000010100110000
00000000000101000010000110000
00000000000101000010000110000
00000000000101000010000110000
00000010000101000011000110000
00000010000101000011000110010
00000010000101010011000110000
00000010000101000011000110000
00000010010101000011000110000
00000010000101000011000110000
11000010010101000011100110000
00000010000101000011000110000
00000010000101010011000110000
00000010000101000011000110000
00000010000101000011000110000
00000111000101000011000110000
00000010000101000011000110000
00000010000101000011000110000
00010010000101010011000110000
00000010000101000011000110000

//    78    1.58854    1.58854    111    56    22    0.795745    1.02097    0.574558    1.49299    4.90703    4.90703    6.22109
segsites: 3
positions:	0	0.5	1
000
000
000
000
100
000
000
000
000
000
000
000
000
000
100
000
000
000
010
000
001
000
001
000
000
000
000
000
001
000
000
000

//    78    1.58854    1.58854    111    56    22    0.795745    1.02097    0.574558    1.49299    4.90703    4.90703    6.22109
segsites: 11
positions:	0	0.1	0.2	0.3	0.4	0.5	0.6	0.7	0.8	0.9	1
00000000000
00100000000
10000000010
00000000000
00000100010
00000000000
00000000010
00000000000
00000000000
00000000000
00000000000
00100000001
00100000000
01100000001
00000100000
00000000000
00000001000
00000000000
00000000000
00110000000
00000000000
00000000000
00100010000
00100000000
00000000000
00100000000
00000000100
01101000000
00000000000
00101000000
00000000000
00100000000

//    78    1.58854    1.58854    111    56    22    0.795745    1.02097    0.574558    1.49299    4.90703    4.90703    6.22109
segsites: 21
positions:	0	0.05	0.1	0.15	0.2	0.25	0.3	0.35	0.4	0.45	0.5	0.55	0.6	0.65	0.7	0.75	0.8	0.85	0.9	0.95	1
000000000000000000000
000100000010000000010
000000000000010100000
000000000000000000000
011000000000010000000
000000010000000000010
000000000000010000000
000000000001000000000
011000000000010000000
000000010000010000000
000000000000010000000
000000000000000000010
000000000000010000000
000010000001010000000
000000000000010000000
000000000000000000100
000000000000010010000
000000001000010000000
000000000000010000000
000000000100000000000
100001000000110000001
000000000000010000000
000000100000010001000
000000000000010001000
000000000000010010000
000000001000010000000
000000000000010000000
000000000000000000010
000000000000010000000
000000000000000000000
000000000000010000000
000000001000011000000

//    78    1.58854    1.58854    111    56    22    0.795745    1.02097    0.574558    1.49299    4.90703    4.90703    6.22109
segsites: 12
positions:	0	0.0909090909090909	0.181818181818182	0.272727272727273	0.363636363636364	0.454545454545455	0.545454545454545	0.636363636363636	0.727272727272727	0.818181818181818	0.909090909090909	1
000000000000
000100000000
000000000000
000000000000
010000100000
000001000000
100000000000
000100000000
000000010000
001000001000
000010000000
000000000000
000000000000
000000000000
000000000000
000100000000
000000000001
000001000000
000000000010
000100000000
000000000100
000000000000
000000000000
000100000000
000000000000
000000000000
010000100000
000101000000
000000000000
001100000000
000010100000
000001000000

//    78    1.58854    1.58854    111    56    22    0.795745    1.02097    0.574558    1.49299    4.90703    4.90703    6.22109
segsites: 3
positions:	0	0.5	1
000
000
000
000
000
000
000
000
000
000
000
000
000
000
000
100
000
000
000
000
000
000
000
000
010
000
000
000
000
001
000
000

//    78    1.58854    1.58854    111    56    22    0.795745    1.02097    0.574558    1.49299    4.90703    4.90703    6.22109
segsites: 8
positions:	0	0.142857142857143	0.285714285714286	0.428571428571429	0.571428571428571	0.714285714285714	0.857142857142857	1
00000000
00001001
00000001
00000001
00000001
00000101
00000001
00000001
00000001
00000001
00000001
00000001
00000001
00000001
00000000
00001001
00000000
00001001
00000000
00001001
00000001
01000001
00000001
00000001
10110001
01000011
00000001
00000001
00000001
00000001
00000000
00000001

//    78    1.58854    1.58854    111    56    22    0.795745    1.02097    0.574558    1.49299    4.90703    4.90703    6.22109
segsites: 29
positions:	0	0.0357142857142857	0.0714285714285714	0.107142857142857	0.142857142857143	0.178571428571429	0.214285714285714	0.25	0.285714285714286	0.321428571428571	0.357142857142857	0.392857142857143	0.428571428571429	0.464285714285714	0.5	0.535714285714286	0.571428571428571	0.607142857142857	0.642857142857143	0.678571428571428	0.714285714285714	0.75	0.785714285714286	0.821428571428571	0.857142857142857	0.892857142857143	0.928571428571428	0.964285714285714	1
00000000000000000000000000000
00000000000000000000000000000
00000000000000000000000000000
00000000000000000000000000001
00000100000000000000000100000
00000000000000000000000000000
00000100000000000000000100000
00000000000000000000000000000
00000100001000000000000100010
00000000001000000000000100000
00000000000000000000000100000
00000000000000000000000000000
00000100000000000010100100000
00100000000101000000000100000
00000000000000000000000110000
10000000000000100000000000000
00000010000000000000010100000
00000000000000000000000100000
00000000000000000000001100000
00010000100000001000000100000
00000000000010000000000100000
00000000000000000000000100000
00000000000000000000000100000
00000000000000010000000100000
00000001000000000000000100000
00100000010000010000000100000
00000000000010000001000101100
00000000010000000000000100000
01001000000000000100000100000
00000000000000000000000100000
00000000000000000000000110000
00000000000000000000000100000

//    78    1.58854    1.58854    111    56    22    0.795745    1.02097    0.574558    1.49299    4.90703    4.90703    6.22109
segsites: 7
positions:	0	0.166666666666667	0.333333333333333	0.5	0.666666666666667	0.833333333333333	1
0000000
0000000
0000000
0000000
1000000
0000000
1000000
0000000
0000000
0000000
0000000
0000000
0000000
0000000
0000000
0000000
1010000
0000000
0000000
0000000
0001000
0000000
0000000
0100000
0000000
0000000
0000001
0000010
0000100
0000000
0000010
0000010

//    78    1.58854    1.58854    111    56    22    0.795745    1.02097    0.574558    1.49299    4.90703    4.90703    6.22109
segsites: 4
positions:	0	0.333333333333333	0.666666666666667	1
0000
0011
0000
0010
0000
0010
0000
0010
0000
0010
0000
0000
0000
0010
0000
0010
0000
0000
0000
0000
0000
0000
0000
0000
0000
0000
0000
1000
0000
0000
0100
0000

//    78    1.58854    1.58854    111    56    22    0.795745    1.02097    0.574558    1.49299    4.90703    4.90703    6.22109
segsites: 6
positions:	0	0.2	0.4	0.6	0.8	1
000000
000000
000000
000000
000000
000000
010000
000010
000000
000000
000000
000000
000000
000000
000000
100000
000000
100100
000000
000000
000000
000000
000000
000000
000000
000000
001000
000000
000001
000000
000000
000000

//    78    1.58854    1.58854    111    56    22    0.795745    1.02097    0.574558    1.49299    4.90703    4.90703    6.22109
segsites: 31
positions:	0	0.0333333333333333	0.0666666666666667	0.1	0.133333333333333	0.166666666666667	0.2	0.233333333333333	0.266666666666667	0.3	0.333333333333333	0.366666666666667	0.4	0.433333333333333	0.466666666666667	0.5	0.533333333333333	0.566666666666667	0.6	0.633333333333333	0.666666666666667	0.7	0.733333333333333	0.766666666666667	0.8	0.833333333333333	0.866666666666667	0.9	0.933333333333333	0.966666666666667	1
0000000000000000000000000000000
0000000000000000000000000000000
0010000000000000001000001100000
0000110000101000000010000001010
0000000000000000000000000000000
0000000000000000000000000000000
0000000000000000000000001000000
0000000100011000000000000000000
0001000000001000000000001000000
0000000000001000000000001000000
0001000000001000000000001000000
0000000100011000000000001000000
0010000000001000001000001100000
0000110101111000000010011001000
0110110000101000001010001101000
0010110000101000001010001101000
1010110000101000001011001100100
0000110000111000101010001101000
0010110000101000001010001101000
0010110000101000011010001101000
0010110000101000001010001101000
0010110000101000001010001101000
0010110000101000001010001101000
0010110000101000001010101101000
0010110000101000001010001111000
0010111010101100001010001101000
0010110000101000001010001101000
0010110000101000001010001101000
0010110000101000001110001101000
0010110000101000001010001101000
0010110000101011001010001101001
0010110000101000001010001101000

//    78    1.58854    1.58854    111    56    22    0.795745    1.02097    0.574558    1.49299    4.90703    4.90703    6.22109
segsites: 6
positions:	0	0.2	0.4	0.6	0.8	1
000000
000000
000000
000000
000000
000000
000000
000000
000000
000000
000000
000000
000000
001000
000000
001000
010000
010000
010000
010000
000110
000001
000000
000001
000000
000001
010000
100001
010000
000001
000000
100000

//    78    1.58854    1.58854    111    56    22    0.795745    1.02097    0.574558    1.49299    4.90703    4.90703    6.22109
segsites: 13
positions:	0	0.0833333333333333	0.166666666666667	0.25	0.333333333333333	0.416666666666667	0.5	0.583333333333333	0.666666666666667	0.75	0.833333333333333	0.916666666666667	1
0000000000000
0000000000000
0000000000000
0000000000000
0001100110000
0000000000000
0000000000000
0000000000000
0000000110010
0000010000110
0000000000000
0000000000000
0000000000001
0000000000000
0000001110000
1000000000000
0000000000000
0000000000010
0000000000000
0000000000000
0000001000000
0000000000000
0000000000010
0000000001110
0100000110000
0000000000010
0011100110000
0000000000000
0000000110000
0000000000010
0000000000000
0000000000010

//    78    1.58854    1.58854    111    56    22    0.795745    1.02097    0.574558    1.49299    4.90703    4.90703    6.22109
segsites: 6
positions:	0	0.2	0.4	0.6	0.8	1
000000
001000
000000
000000
011000
001000
000000
001000
001100
001000
000000
000000
000100
001000
000000
000000
001010
001000
011000
001000
101000
001000
011000
011000
000000
001000
011000
011000
011000
001001
011000
001000

//    78    1.58854    1.58854    111    56    22    0.795745    1.02097    0.574558    1.49299    4.90703    4.90703    6.22109
segsites: 2
positions:	0	1
00
00
00
00
00
11
00
00
00
00
00
00
00
00
00
00
00
00
00
00
00
00
00
00
00
00
00
00
00
00
00
00

//    78    1.58854    1.58854    111    56    22    0.795745    1.02097    0.574558    1.49299    4.90703    4.90703    6.22109
segsites: 12
positions:	0	0.0909090909090909	0.181818181818182	0.272727272727273	0.363636363636364	0.454545454545455	0.545454545454545	0.636363636363636	0.727272727272727	0.818181818181818	0.909090909090909	1
000000000000
000100000000
001100000100
000100000000
000000000000
000100000000
000100000000
000100000000
000100001000
000100000000
000100100000
000100000001
000100001000
000100000000
000100000000
000100000010
000100000000
100100000000
000100000000
000101000000
000100010000
000100000000
000100000000
000110000000
000100000000
010100000000
000100000000
000100000000
000100000000
000100000000
000100000000
000100000000

//    78    1.58854    1.58854    111    56    22    0.795745    1.02097    0.574558    1.49299    4.90703    4.90703    6.22109
segsites: 3
positions:	0	0.5	1
000
000
000
000
000
000
000
000
000
000
010
000
000
000
000
000
000
100
000
000
001
100
001
100
000
100
000
000
000
000
000
000

//    78    1.58854    1.58854    111    56    22    0.795745    1.02097    0.574558    1.49299    4.90703    4.90703    6.22109
segsites: 7
positions:	0	0.166666666666667	0.333333333333333	0.5	0.666666666666667	0.833333333333333	1
0000000
0000000
0000010
0000000
0000000
0001000
0000000
0000000
0000000
0100000
0000000
1000000
0000000
1000001
0000000
0000000
1000000
1000000
0000000
1000000
0000000
0000000
0000000
0000000
0000000
0010100
0000000
1001001
0000000
0000000
1000000
1000001

//    78    1.58854    1.58854    111    56    22    0.795745    1.02097    0.574558    1.49299    4.90703    4.90703    6.22109
segsites: 30
positions:	0	0.0344827586206897	0.0689655172413793	0.103448275862069	0.137931034482759	0.172413793103448	0.206896551724138	0.241379310344828	0.275862068965517	0.310344827586207	0.344827586206897	0.379310344827586	0.413793103448276	0.448275862068966	0.482758620689655	0.517241379310345	0.551724137931034	0.586206896551724	0.620689655172414	0.655172413793103	0.689655172413793	0.724137931034483	0.758620689655172	0.793103448275862	0.827586206896552	0.862068965517241	0.896551724137931	0.931034482758621	0.96551724137931	1
000000000000000000000000000000
010000000000000000000000000000
000000000000000000010000000000
000010011000000100000000000000
000000000000000000000000000000
000000000100010000000000000010
000000000000000000000001000000
001000000000000100000000000100
000000000000000000000000000000
000000000000010000000000000000
000000000000000000001000000000
000000000000010000001000000000
000000000000000000000000000000
000100000000100100000000000100
000000000000000010000000010000
001000000000000000000000000100
000000000000000000010000000000
000000000000000100000000000000
000000000000000010000000000000
100000000000000000000000000100
000000000000000100000000000000
011000100000000100100000000001
000000000001001010000000000000
000000000000000100000010001100
000001000000000000000000000000
000000000010010100000000000001
100000000000000001010100010000
100000000000010000000000000100
000000000000000100000000100000
010000000000010100000000000101
000000000000000000010001000100
100000000000000000000000000100

//    78    1.58854    1.58854    111    56    22    0.795745    1.02097    0.574558    1.49299    4.90703    4.90703    6.22109
segsites: 7
positions:	0	0.166666666666667	0.333333333333333	0.5	0.666666666666667	0.833333333333333	1
0000000
0000000
0000000
0000010
0000010
0000010
0000000
0000010
0000000
0000000
0000000
0000000
0000000
0000000
0010000
0000000
0000000
0100000
0000001
0000000
0000000
0000000
0000000
0000000
0000000
0000000
0010100
1001010
0000000
0000000
0000000
0100000

//    78    1.58854    1.58854    111    56    22    0.795745    1.02097    0.574558    1.49299    4.90703    4.90703    6.22109
segsites: 46
positions:	0	0.0222222222222222	0.0444444444444444	0.0666666666666667	0.0888888888888889	0.111111111111111	0.133333333333333	0.155555555555556	0.177777777777778	0.2	0.222222222222222	0.244444444444444	0.266666666666667	0.288888888888889	0.311111111111111	0.333333333333333	0.355555555555556	0.377777777777778	0.4	0.422222222222222	0.444444444444444	0.466666666666667	0.488888888888889	0.511111111111111	0.533333333333333	0.555555555555556	0.577777777777778	0.6	0.622222222222222	0.644444444444444	0.666666666666667	0.688888888888889	0.711111111111111	0.733333333333333	0.755555555555556	0.777777777777778	0.8	0.822222222222222	0.844444444444444	0.866666666666667	0.888888888888889	0.911111111111111	0.933333333333333	0.955555555555556	0.977777777777778	1
0000000000000000000000000000000000000000000000
0001111100101101010000000010001000000000100001
0010010000000000000000000000000000000000001000
0000111100100100011000000010001000000000100001
0100110000000010000000000000001000000000000000
0000110000000000000000000010001000000000000000
0000101010000010000000000000000000000000000110
0000111000000001000000000011001000000001000110
0010110000000000000000000000000000000000000000
0000110000000000001000000011001000000000000000
0000100000000000000000000000000000000000000000
0001110000001001000000000011001000000000000000
0000100000000000000000000000000000000000000000
1001110000001001000000000011001000000000000000
0110110000000010000000000000010000000000010000
0000110000000000000000000000001000000000000000
0010100000000000000000000000000000000000000000
0001110000001001000000000000000000000000000000
0001100000001001000001000000000010000000000000
0001100000001001000000010000000000000000000000
0000100000000000000000000000000000000000000000
0001110000001001000000000011001000000000000000
0010110000000000100010101000100000010000000000
0000110000000000000000000100001101101010000100
0000100000000000000000000000000000000000000000
0001110000011001000000000011001000000100000000
0010100000000000000000000000000000000000000000
0001110001001001000100000000000000000000000000
0010110000000000000000000000000000000000000000
0000110000000000000000000011001000000000000000
0010100000000000000001000000000010000000000000
0001110000001001000000010000000000000000000000

//    78    1.58854    1.58854    111    56    22    0.795745    1.02097    0.574558    1.49299    4.90703    4.90703    6.22109
segsites: 10
positions:	0	0.111111111111111	0.222222222222222	0.333333333333333	0.444444444444444	0.555555555555556	0.666666666666667	0.777777777777778	0.888888888888889	1
0000000000
0000001110
0000000000
0000000010
0000000000
0000010010
0000001110
0000001110
0000000000
0000000000
0000000000
0000000000
0000000000
0000000000
0000000000
0000000001
0000001110
0010001110
0000001110
0110001110
0000001110
0010001110
0010001110
0010001110
0000001110
0010001110
0000001110
0000101110
0001001110
0010001110
1000001110
0010001110

//    78    1.58854    1.58854    111    56    22    0.795745    1.02097    0.574558    1.49299    4.90703    4.90703    6.22109
segsites: 11
positions:	0	0.1	0.2	0.3	0.4	0.5	0.6	0.7	0.8	0.9	1
00000000000
10010100001
00000001000
10010000100
00000000000
10010000000
00010000000
00010000000
00000000000
10010000100
10000001000
10000000000
00010000001
00010000011
00000001001
11010010001
00010000000
00010000000
00010000000
00011000000
00010000000
00110000000
00010000000
00010000000
00010000000
00010000000
00010000000
00110000000
00010000000
00010000000
00010000000
00010000000

//    78    1.58854    1.58854    111    56    22    0.795745    1.02097    0.574558    1.49299    4.90703    4.90703    6.22109
segsites: 5
positions:	0	0.25	0.5	0.75	1
00000
00000
00000
01000
01000
01000
00000
01000
01001
01000
01100
01100
00010
01100
01000
11000
01000
01000
00000
01000
01100
01100
01000
11100
00000
01000
01000
01000
01000
01000
01000
01000

//    78    1.58854    1.58854    111    56    22    0.795745    1.02097    0.574558    1.49299    4.90703    4.90703    6.22109
segsites: 42
positions:	0	0.024390243902439	0.0487804878048781	0.0731707317073171	0.0975609756097561	0.121951219512195	0.146341463414634	0.170731707317073	0.195121951219512	0.219512195121951	0.24390243902439	0.268292682926829	0.292682926829268	0.317073170731707	0.341463414634146	0.365853658536585	0.390243902439024	0.414634146341463	0.439024390243902	0.463414634146341	0.48780487804878	0.51219512195122	0.536585365853659	0.560975609756098	0.585365853658537	0.609756097560976	0.634146341463415	0.658536585365854	0.682926829268293	0.707317073170732	0.731707317073171	0.75609756097561	0.780487804878049	0.804878048780488	0.829268292682927	0.853658536585366	0.878048780487805	0.902439024390244	0.926829268292683	0.951219512195122	0.975609756097561	1
000000000000000000000000000000000000000000
000000010001000000000000000000000000100000
000010000001000100000100000000000000001001
000001000101000000001100000001010100000000
000000010001000000000000000000000000001000
000000010001000000000000000000000000000010
000010010001000000000100000000000000000000
000000010001000000000000000000000000000000
000000010001000000000000000000000000000000
000000010001000000000000000000000000000000
000000000001000000100000000000000000010100
000000010001000000000000000000000100000000
000000010001000000000000000000000000000000
000000010001000000000000000001010100100000
000000010001100000000000000000000000000000
000000010001000000000000000000000000100000
000000000001000100100000000000000000000100
000000000001001000000000001100000000100000
000000000001000100100000010000001000100000
000001010001000000000000000001010100100000
010000000011000000000000110000010100000100
000000010001010000000000000000010100100000
000000000001000010000000000000000000100100
000100000001000000000000000000010011100000
000000010001000001100100000000001000000000
000000010001000000000001000011110100000000
000000010001000001000000000001001000000100
000000010001011000000000000001000000100000
100000000001000001010100000000000000000100
000000011001000000000010000000000100000100
000000110001000000100000000000000000000000
001000010001000000000000000000010100100000

//    78    1.58854    1.58854    111    56    22    0.795745    1.02097    0.574558    1.49299    4.90703    4.90703    6.22109
segsites: 3
positions:	0	0.5	1
000
000
001
000
001
000
000
000
000
000
000
000
101
000
000
000
000
000
000
000
000
010
000
000
000
000
000
000
001
000
000
000

//    78    1.58854    1.58854    111    56    22    0.795745    1.02097    0.574558    1.49299    4.90703    4.90703    6.22109
segsites: 4
positions:	0	0.333333333333333	0.666666666666667	1
0000
0000
0000
0000
0000
0000
0000
0000
0000
0010
0000
0000
0000
0000
0000
0000
0001
0000
0000
0000
1000
0000
0000
0000
0100
0000
1000
0000
0000
0000
1000
0000

//    78    1.58854    1.58854    111    56    22    0.795745    1.02097    0.574558    1.49299    4.90703    4.90703    6.22109
segsites: 12
positions:	0	0.0909090909090909	0.181818181818182	0.272727272727273	0.363636363636364	0.454545454545455	0.545454545454545	0.636363636363636	0.727272727272727	0.818181818181818	0.909090909090909	1
000000000000
000000010100
000000010000
000000010101
000100110000
000000010101
000100100000
000000010101
000000000000
000000010001
000000010101
000000010101
010000000000
000000010101
000100100000
000000010101
000111101000
000110010000
000000000000
000000000000
000000000000
000000000100
000000000010
001000000000
000110100000
000000010100
100000100000
000000010000
000110100000
000000010000
000110000000
000000010000

//    78    1.58854    1.58854    111    56    22    0.795745    1.02097    0.574558    1.49299    4.90703    4.90703    6.22109
segsites: 5
positions:	0	0.25	0.5	0.75	1
00000
00000
00000
10000
00000
01000
00000
00000
00010
00001
00000
00000
00000
01000
00000
00000
00000
10000
00000
00000
00100
00000
00000
00001
00000
00000
00000
00000
00000
00000
00000
00000

//    78    1.58854    1.58854    111    56    22    0.795745    1.02097    0.574558    1.49299    4.90703    4.90703    6.22109
segsites: 7
positions:	0	0.166666666666667	0.333333333333333	0.5	0.666666666666667	0.833333333333333	1
0000000
0000000
0000000
0000000
0000000
0000000
0000000
0000000
0000000
0000000
0000100
0000000
0000000
0000000
0100000
0010010
0000000
0000000
0101001
0101001
0100000
0000010
0000000
0000000
0000001
0001010
0101001
1101001
0100001
0001000
0000000
0000010

//    78    1.58854    1.58854    111    56    22    0.795745    1.02097    0.574558    1.49299    4.90703    4.90703    6.22109
segsites: 5
positions:	0	0.25	0.5	0.75	1
00000
00000
00000
00000
00000
00000
00000
00000
00000
00000
00000
00000
00000
00000
11000
00110
00001
00000
00000
00000
00000
00000
00000
00000
00000
00000
00000
00000
00000
00000
00000
00000

//    78    1.58854    1.58854    111    56    22    0.795745    1.02097    0.574558    1.49299    4.90703    4.90703    6.22109
segsites: 17
positions:	0	0.0625	0.125	0.1875	0.25	0.3125	0.375	0.4375	0.5	0.5625	0.625	0.6875	0.75	0.8125	0.875	0.9375	1
00000000000000000
00000000000100000
00000000000000000
00000000000000000
00000000000000000
00000000000000000
00000000000000000
00000000000000000
00010000100000000
00100000000100000
00010000000000000
00100000000001000
00010000000000000
00100000000000000
00010000010000000
00000000000100000
00000000000000001
00000000001000000
00000000000000001
00000000001000000
00010000000000110
00100000001000000
00010000010000011
00010000001000000
00010010000000000
00000000000000000
00010000000000110
00101000000000000
10010000000000010
00000000000000000
00010101000000000
01100000000010000

//    78    1.58854    1.58854    111    56    22    0.795745    1.02097    0.574558    1.49299    4.90703    4.90703    6.22109
segsites: 16
positions:	0	0.0666666666666667	0.133333333333333	0.2	0.266666666666667	0.333333333333333	0.4	0.466666666666667	0.533333333333333	0.6	0.666666666666667	0.733333333333333	0.8	0.866666666666667	0.933333333333333	1
0000000000000000
0000000000000000
0000000000000000
0000000010000000
0000000000000000
0000000010000000
0000000000000000
0000000000000000
0000000000000000
0000000000000000
0000000000000000
0000000000000000
0000000000000000
0000000000000000
0000000000000000
0000000000000001
1101000001000000
1100000001000000
1000010001000000
1000001001000000
1100000101000100
0010000001000000
1100000001001000
1000000001010000
1100000001100010
1000001011000000
1100100001000000
1000000001000000
1000000101000000
1000000001000000
1100000001000000
1000001011000000

//    78    1.58854    1.58854    111    56    22    0.795745    1.02097    0.574558    1.49299    4.90703    4.90703    6.22109
segsites: 3
positions:	0	0.5	1
000
001
000
001
001
001
000
001
101
011
000
001
001
001
000
001
000
000
000
000
000
000
000
000
000
000
000
000
000
000
000
000

//    78    1.58854    1.58854    111    56    22    0.795745    1.02097    0.574558    1.49299    4.90703    4.90703    6.22109
segsites: 10
positions:	0	0.111111111111111	0.222222222222222	0.333333333333333	0.444444444444444	0.555555555555556	0.666666666666667	0.777777777777778	0.888888888888889	1
0000000000
0101000001
0001111000
0001111001
0001111001
0001111001
1001001001
0101100001
0001111000
0001111001
0001111000
0001111001
0001011001
0101100001
0001111000
0001111001
0001111001
0001111001
0011111001
0001111001
0001111011
0001111011
0001111001
0001111001
0001111011
0001111101
0001111010
0001111001
0001111011
0001111001
0001111011
0001111001

//    78    1.58854    1.58854    111    56    22    0.795745    1.02097    0.574558    1.49299    4.90703    4.90703    6.22109
segsites: 4
positions:	0	0.333333333333333	0.666666666666667	1
0000
1000
0000
0000
0000
0000
0000
1000
0000
0000
0000
0000
0000
0000
0000
0000
0000
0000
0000
0000
0010
0000
0000
0100
0001
0000
0000
0000
0000
0000
0000
0000

//    78    1.58854    1.58854    111    56    22    0.795745    1.02097    0.574558    1.49299    4.90703    4.90703    6.22109
segsites: 24
positions:	0	0.0434782608695652	0.0869565217391304	0.130434782608696	0.173913043478261	0.217391304347826	0.260869565217391	0.304347826086957	0.347826086956522	0.391304347826087	0.434782608695652	0.478260869565217	0.521739130434783	0.565217391304348	0.608695652173913	0.652173913043478	0.695652173913043	0.739130434782609	0.782608695652174	0.826086956521739	0.869565217391304	0.91304347826087	0.956521739130435	1
000000000000000000000000
000000000000000000000000
000000000000000000000000
000000000000000000000000
000000000000000000000000
000000000000100000000000
000000000000000000000000
000000000000000000100001
100000000010000110000000
000000000000000000100000
000000000000100000100001
000000100000100000100001
000000000000000001000000
000000000000001000100000
000000010000000000000000
000000000000100000100001
100100000110010100100000
000000000000000000100000
100100000110000100100000
000000000000101000100000
000000000000000100100000
000000000000000000100000
100000000010000100100000
000000000001000000100100
000000000000000000110010
000000000000001000100000
000000000000000000000000
000000000000001000101000
111011000000000100100000
000000000000100000100000
000000000010000000100000
000000001000000000100000

//    78    1.58854    1.58854    111    56    22    0.795745    1.02097    0.574558    1.49299    4.90703    4.90703    6.22109
segsites: 5
positions:	0	0.25	0.5	0.75	1
00000
00000
00000
00000
01000
00010
00000
00010
00000
00010
00000
00110
00000
00000
00000
00010
10000
00011
00000
00010
00010
00010
00000
00000
00000
00000
00000
00000
00000
00000
00000
00010

//    78    1.58854    1.58854    111    56    22    0.795745    1.02097    0.574558    1.49299    4.90703    4.90703    6.22109
segsites: 9
positions:	0	0.125	0.25	0.375	0.5	0.625	0.75	0.875	1
000000000
000000000
000000000
000000000
000000000
000000000
000000000
000000000
010000000
000000000
000000000
000000000
000000000
000000000
100000100
000000000
000000000
000000000
000000000
000000010
000010000
000000000
000000001
000100000
000000000
001001000
000000000
000000000
000000000
000000000
000000000
000000000

//    78    1.58854    1.58854    111    56    22    0.795745    1.02097    0.574558    1.49299    4.90703    4.90703    6.22109
segsites: 2
positions:	0	1
00
01
00
00
00
00
00
00
00
00
10
10
00
00
00
00
10
10
10
10
10
10
10
10
10
10
10
00
10
00
10
00

//    78    1.58854    1.58854    111    56    22    0.795745    1.02097    0.574558    1.49299    4.90703    4.90703    6.22109
segsites: 2
positions:	0	1
00
00
00
00
00
00
00
00
00
10
00
10
00
00
00
00
00
00
00
00
00
00
00
00
00
01
00
00
00
00
00
00

//    78    1.58854    1.58854    111    56    22    0.795745    1.02097    0.574558    1.49299    4.90703    4.90703    6.22109
segsites: 3
positions:	0	0.5	1
000
000
000
000
000
000
000
000
000
000
000
010
000
000
000
000
000
000
000
101
000
000
000
001
000
000
000
000
000
000
000
000

//    78    1.58854    1.58854    111    56    22    0.795745    1.02097    0.574558    1.49299    4.90703    4.90703    6.22109
segsites: 45
positions:	0	0.0227272727272727	0.0454545454545455	0.0681818181818182	0.0909090909090909	0.113636363636364	0.136363636363636	0.159090909090909	0.181818181818182	0.204545454545455	0.227272727272727	0.25	0.272727272727273	0.295454545454545	0.318181818181818	0.340909090909091	0.363636363636364	0.386363636363636	0.409090909090909	0.431818181818182	0.454545454545455	0.477272727272727	0.5	0.522727272727273	0.545454545454545	0.568181818181818	0.590909090909091	0.613636363636364	0.636363636363636	0.659090909090909	0.681818181818182	0.704545454545455	0.727272727272727	0.75	0.772727272727273	0.795454545454546	0.818181818181818	0.840909090909091	0.863636363636364	0.886363636363636	0.909090909090909	0.931818181818182	0.954545454545455	0.977272727272727	1
000000000000000000000000000000000000000000000
000001000000000000000100001100100010000010101
000001000000000000000000000001000000000010000
000101100000000000000000001101000000000010000
000011000000000000001000000000000000000010000
000001100000000000000100000000001000100010001
000000000000000000000000100001000000000010000
000001010000000001000000000000000000010010000
000001000001000000011000010000000000000010000
000001000000000000000100000000000000000010000
000001000001000000001000010000000000000010000
000001100000000000001100000000000000000010001
000001000000000000100000100000000000001010000
000101010010001000000001000010000000000010000
000001000000000000000000000000000000000010100
000001001000000000000000000000000000000010100
100011000000000110100000100000000000000010000
001001010010000000000000000000000000000010000
000000000000000000000000100000010000000110000
000101000000000000000000000000000000000010000
010011000100000000000000100001000000000000000
001001000000000000000000000000000010000010001
000001010000000000000000000000000000000010000
000001010000010000000100000000000000000010010
000000000000000000000000100000010000000011000
000101000000000000000000000000000000000010000
000000000000000010000000100000000001000000000
000001000000000000000000000000100010000010001
000000000000000000000010100000000000000010000
000001010000000000000000000000000000000010000
000001000000000000000000000000010100000010000
000101100000100000000000000000000000000010000

//    78    1.58854    1.58854    111    56    22    0.795745    1.02097    0.574558    1.49299    4.90703    4.90703    6.22109
segsites: 8
positions:	0	0.142857142857143	0.285714285714286	0.428571428571429	0.571428571428571	0.714285714285714	0.857142857142857	1
00000000
00010000
00000000
00010000
01000001
00010000
00010001
10011000
00010001
10010000
00010000
00010000
00010000
00010000
00010000
00010000
00010000
00010000
00010010
00011000
00010000
00010100
00110000
00010000
00010010
00010000
00010000
00011000
00010000
00011000
00010000
00011000

//    78    1.58854    1.58854    111    56    22    0.795745    1.02097    0.574558    1.49299    4.90703    4.90703    6.22109
segsites: 4
positions:	0	0.333333333333333	0.666666666666667	1
0000
0100
0000
0000
0000
0000
0000
0000
0000
1100
0000
0000
0000
0000
0000
0000
0000
0000
0000
0000
0001
0000
0000
0000
0000
0100
0000
0000
0000
0010
0001
0000

//    78    1.58854    1.58854    111    56    22    0.795745    1.02097    0.574558    1.49299    4.90703    4.90703    6.22109
segsites: 23
positions:	0	0.0454545454545455	0.0909090909090909	0.136363636363636	0.181818181818182	0.227272727272727	0.272727272727273	0.318181818181818	0.363636363636364	0.409090909090909	0.454545454545455	0.5	0.545454545454545	0.590909090909091	0.636363636363636	0.681818181818182	0.727272727272727	0.772727272727273	0.818181818181818	0.863636363636364	0.909090909090909	0.954545454545455	1
00000000000000000000000
00000000001010101000001
00000000000001100000100
00000000000110101010100
00000000000011100000100
00000010000010101100100
00000000000010101000100
00000010000010101100000
00000000000000101000100
00000000000010101010000
00000000000010100000000
00000000001010101000000
00011000000000101000000
00000000000010101010000
00000000010000101000100
00000000000010101010100
00000000000010101000100
00000000000010101110100
00000000000010100000100
00000000000010101000000
00000000000010101000100
00000000100010101001000
10000001000010101000100
00000000100110101100000
00000000000010100000100
00000000000010101000100
01000000000010100000100
00000000000010101000000
00100000000010100000110
00000100000010111000000
00000000000000100000100
00000000101010101000000

//    78    1.58854    1.58854    111    56    22    0.795745    1.02097    0.574558    1.49299    4.90703    4.90703    6.22109
segsites: 5
positions:	0	0.25	0.5	0.75	1
00000
00000
00000
10000
00000
00000
10000
10000
00000
00000
00000
00000
00001
00000
00000
00000
00001
00001
00011
00001
01001
10001
00001
00001
00001
00001
00001
00001
01101
10001
00001
00001

//    78    1.58854    1.58854    111    56    22    0.795745    1.02097    0.574558    1.49299    4.90703    4.90703    6.22109
segsites: 12
positions:	0	0.0909090909090909	0.181818181818182	0.272727272727273	0.363636363636364	0.454545454545455	0.545454545454545	0.636363636363636	0.727272727272727	0.818181818181818	0.909090909090909	1
000000000000
000000000000
000000000100
000000000000
000000100000
000000000000
000000000100
000000000000
000000000000
000000000000
000000000000
000000001000
000000000000
000000000000
000000000000
000000000000
000000000000
000000000000
000000000000
000000000011
000000000000
001000010000
000110000000
000000000000
000000000000
000000000000
010000000000
000001000000
000000000000
100000000000
000000000000
000000000001

//    78    1.58854    1.58854    111    56    22    0.795745    1.02097    0.574558    1.49299    4.90703    4.90703    6.22109
segsites: 10
positions:	0	0.111111111111111	0.222222222222222	0.333333333333333	0.444444444444444	0.555555555555556	0.666666666666667	0.777777777777778	0.888888888888889	1
0000000000
0000000000
0000000000
0001000000
0000000000
0000000000
0000000000
0100000000
0000000000
0000001000
0000000000
0000000000
0000000000
0000000000
0000000001
0010100000
0000000000
0000000000
0000000000
0000000000
0000000000
0000010100
0000000000
0000000000
1000000000
0000000000
0000000000
0000000010
0000000000
0000000000
0000000000
0000000000

//    78    1.58854    1.58854    111    56    22    0.795745    1.02097    0.574558    1.49299    4.90703    4.90703    6.22109
segsites: 16
positions:	0	0.0666666666666667	0.133333333333333	0.2	0.266666666666667	0.333333333333333	0.4	0.466666666666667	0.533333333333333	0.6	0.666666666666667	0.733333333333333	0.8	0.866666666666667	0.933333333333333	1
0000000000000000
0000000000000000
0010001000000001
0000000000000011
0000000000000000
0000000000000001
1000100000000001
0000000000000001
0000000000001001
0000000100000001
0000000000000000
0100000000000001
0000000001000001
0000000100000011
1001110001000001
0000000100000001
0001000001000000
0000000100000001
0000000000000100
0100000000000011
0001000001000000
0000000110000001
0000000000000000
0100000100000001
0000000000000000
0100000000000001
0000000000010000
0000000000100011
0000000001000000
0100000100000001
0000000000000000
0100000000000001

//    78    1.58854    1.58854    111    56    22    0.795745    1.02097    0.574558    1.49299    4.90703    4.90703    6.22109
segsites: 10
positions:	0	0.111111111111111	0.222222222222222	0.333333333333333	0.444444444444444	0.555555555555556	0.666666666666667	0.777777777777778	0.888888888888889	1
0000000000
1000000001
1000000001
1000001001
1000000001
1000000001
1000000001
1000000001
1000000001
1110010001
1000000001
1001000001
1000000001
1000000001
1000000001
1000000001
1000000001
1000100001
1000000001
1000000001
1000000001
1100000001
1000000101
1000000011
1000000101
1000000001
1000000001
1000000001
1000000001
1000000001
1000000001
1000000001

//    78    1.58854    1.58854    111    56    22    0.795745    1.02097    0.574558    1.49299    4.90703    4.90703    6.22109
segsites: 10
positions:	0	0.111111111111111	0.222222222222222	0.333333333333333	0.444444444444444	0.555555555555556	0.666666666666667	0.777777777777778	0.888888888888889	1
0000000000
0000000010
0100000010
0000000010
0000000010
0000000010
0100000010
0000000010
0000000010
0001000010
0000000000
0000100010
0000000010
0000000010
0000000010
1010000010
0000000000
0000000000
0000000000
0000001100
0000000000
0000000001
0000000000
0000010000
0000000000
0000000000
0000000000
0000000000
0000000000
0000000000
0000000000
0000000000

//    78    1.58854    1.58854    111    56    22    0.795745    1.02097    0.574558    1.49299    4.90703    4.90703    6.22109
segsites: 15
positions:	0	0.0714285714285714	0.142857142857143	0.214285714285714	0.285714285714286	0.357142857142857	0.428571428571429	0.5	0.571428571428571	0.642857142857143	0.714285714285714	0.785714285714286	0.857142857142857	0.928571428571428	1
000000000000000
000000000000000
000000000000000
000000000000001
000000000000000
000000000000000
000000000000000
000000000000001
000000010000000
100000000000000
000010000000000
001001000000001
000010000000000
000001000000000
000000000111110
000000001001110
000000000000100
000000100000100
000000000000000
000000000000000
000000000000000
000000000000100
010100000000000
000000000000100
000000000000010
100000000001100
000000000000010
000000000000100
000010000000000
000001100000100
000000000000000
000000000000100

//    78    1.58854    1.58854    111    56    22    0.795745    1.02097    0.574558    1.49299    4.90703    4.90703    6.22109
segsites: 2
positions:	0	1
00
10
11
10
10
10
10
10
10
10
10
10
10
10
10
10
10
10
10
10
10
10
10
10
10
10
10
10
00
10
00
00

//    78    1.58854    1.58854    111    56    22    0.795745    1.02097    0.574558    1.49299    4.90703    4.90703    6.22109
segsites: 7
positions:	0	0.166666666666667	0.333333333333333	0.5	0.666666666666667	0.833333333333333	1
0000000
0000000
0000000
0000000
0000000
0010001
0001000
0000000
0001000
0000000
0010000
0010000
0000000
0000000
0010010
0010000
0010000
0010000
0010000
0010100
0010000
0010100
0010000
0010000
0010000
0010100
0010000
0010000
0110000
0010000
0010000
1010000

//    78    1.58854    1.58854    111    56    22    0.795745    1.02097    0.574558    1.49299    4.90703    4.90703    6.22109
segsites: 4
positions:	0	0.333333333333333	0.666666666666667	1
0000
0000
0000
1000
1100
1000
0000
1000
1000
1000
0000
1000
1001
1000
0011
1000
1000
1000
1000
1000
1100
1000
1000
1000
1100
1000
1000
1000
1100
1000
1101
1000

//    78    1.58854    1.58854    111    56    22    0.795745    1.02097    0.574558    1.49299    4.90703    4.90703    6.22109
segsites: 7
positions:	0	0.166666666666667	0.333333333333333	0.5	0.666666666666667	0.833333333333333	1
0000000
0001001
0000000
0001000
0000000
0001000
0000000
0001000
0001100
0001010
0001000
0001000
1101000
0001000
0000000
0001000
0001000
0001000
0001000
0011000
0001000
0001000
0001000
0001000
0001100
0001000
0001000
0001000
0000000
0001000
0001000
0001000

//    78    1.58854    1.58854    111    56    22    0.795745    1.02097    0.574558    1.49299    4.90703    4.90703    6.22109
segsites: 3
positions:	0	0.5	1
000
000
000
000
100
000
000
000
000
000
000
000
000
000
000
000
000
000
000
000
000
000
000
000
000
000
000
000
000
001
000
010

//    78    1.58854    1.58854    111    56    22    0.795745    1.02097    0.574558    1.49299    4.90703    4.90703    6.22109
segsites: 9
positions:	0	0.125	0.25	0.375	0.5	0.625	0.75	0.875	1
000000000
000000010
000000010
000000010
100000010
000000010
000000010
000000010
000000110
000000010
000001010
001100010
000010010
000000010
000000010
000000010
000000010
000000010
000000010
000000010
000000010
000000010
000000010
010000010
000000010
000000011
000000010
001100010
000000010
000000010
000000010
000000010

//    78    1.58854    1.58854    111    56    22    0.795745    1.02097    0.574558    1.49299    4.90703    4.90703    6.22109
segsites: 7
positions:	0	0.166666666666667	0.333333333333333	0.5	0.666666666666667	0.833333333333333	1
0000000
0001000
1001000
0001000
0001000
0001000
0001000
0001000
0001001
0001000
0001000
0001000
0001000
0001000
0001000
0001000
0001000
0001000
0001000
0001000
0111010
0001000
0001000
0001000
0001000
0001100
0001000
0001000
0001000
0001000
0001000
0001000

//    78    1.58854    1.58854    111    56    22    0.795745    1.02097    0.574558    1.49299    4.90703    4.90703    6.22109
segsites: 3
positions:	0	0.5	1
000
000
100
000
000
000
000
000
000
000
000
000
000
000
000
000
000
000
000
000
000
010
000
000
000
000
100
011
000
000
000
000

//    78    1.58854    1.58854    111    56    22    0.795745    1.02097    0.574558    1.49299    4.90703    4.90703    6.22109
segsites: 9
positions:	0	0.125	0.25	0.375	0.5	0.625	0.75	0.875	1
000000000
000000000
000000000
000000000
000000000
000000000
000000000
000001001
000000000
000000000
000000100
000000100
000000000
000010011
000000000
000000000
000000000
000000100
000100000
000010011
000000000
000000000
000000000
000000000
000000000
000000000
000000000
100010000
011000000
000000001
000000000
000000000

//    78    1.58854    1.58854    111    56    22    0.795745    1.02097    0.574558    1.49299    4.90703    4.90703    6.22109
segsites: 2
positions:	0	1
00
00
00
00
00
00
00
00
00
00
00
00
01
00
01
00
01
11
01
00
01
01
01
01
01
01
01
11
01
01
01
00

//    78    1.58854    1.58854    111    56    22    0.795745    1.02097    0.574558    1.49299    4.90703    4.90703    6.22109
segsites: 37
positions:	0	0.0277777777777778	0.0555555555555556	0.0833333333333333	0.111111111111111	0.138888888888889	0.166666666666667	0.194444444444444	0.222222222222222	0.25	0.277777777777778	0.305555555555556	0.333333333333333	0.361111111111111	0.388888888888889	0.416666666666667	0.444444444444444	0.472222222222222	0.5	0.527777777777778	0.555555555555556	0.583333333333333	0.611111111111111	0.638888888888889	0.666666666666667	0.694444444444444	0.722222222222222	0.75	0.777777777777778	0.805555555555555	0.833333333333333	0.861111111111111	0.888888888888889	0.916666666666667	0.944444444444444	0.972222222222222	1
0000000000000000000000000000000000000
0000000000000000000000000000000000001
0000000000000000001000000000000001001
0001000000000000000000000000000100001
0000000000000000000000000000000000001
0000000000000000000000000000000000001
0000000000000000001000000000000001001
0000000000000000000000000000000000001
0000000000000010001000000000001001001
0000000000000000000000000000000000001
0000001000000100000000010000000000001
0000001010000000000001010000000000001
0000000000000000000000000000000000001
0000000000000000000000000000000000001
0000000000000000000000000000000000001
0000001000000000000000000000000000001
0000001000000000000000010000000000011
0000001000000000000001110000000000001
0000001000000000000000010001000000001
0000001000000000000000011001000000101
0000011000000100000000010000010010011
0000001010000000000000111001000000101
0000001011000101000000010000000000011
0000001010100000000011110000000100001
0000001100000000010000010000100000001
0000001010000000000110000000000000001
1000001000000100000000010000000000001
0100001010000000000001110000000000001
0000001010000100000000010000000000001
0000001010000000100001110000000000001
0000101000011000000000010000000000001
0010001000000000000101110110000000001

//    78    1.58854    1.58854    111    56    22    0.795745    1.02097    0.574558    1.49299    4.90703    4.90703    6.22109
segsites: 10
positions:	0	0.111111111111111	0.222222222222222	0.333333333333333	0.444444444444444	0.555555555555556	0.666666666666667	0.777777777777778	0.888888888888889	1
0000000000
1000000101
0000100001
0000100001
0000100001
0000000001
0000100001
0001100001
0000000001
1000000001
0000000001
0100000101
0000000000
0000000001
0000000000
1000000001
0000100001
0000110001
0010100001
0000110001
0000100011
0000111001
0000100001
0000100001
0000100001
0000100001
0000100001
0000100001
0000100001
0001110001
0000100001
0000100001

//    78    1.58854    1.58854    111    56    22    0.795745    1.02097    0.574558    1.49299    4.90703    4.90703    6.22109
segsites: 9
positions:	0	0.125	0.25	0.375	0.5	0.625	0.75	0.875	1
000000000
000001000
000001000
000001000
000001000
000001000
001001000
000001000
000001000
000001000
000011100
000001000
000001000
000001000
000001000
000001000
010001000
000001000
000001000
000001000
000001000
000101000
000001001
000001000
000001110
000001000
010001000
000001000
000001100
000001100
000001000
100001000

//    78    1.58854    1.58854    111    56    22    0.795745    1.02097    0.574558    1.49299    4.90703    4.90703    6.22109
segsites: 12
positions:	0	0.0909090909090909	0.181818181818182	0.272727272727273	0.363636363636364	0.454545454545455	0.545454545454545	0.636363636363636	0.727272727272727	0.818181818181818	0.909090909090909	1
000000000000
000000000000
010000010000
000000000000
100000000000
100000000000
000000000000
000000000000
000000000000
000000000000
010000010000
000100000000
010000000100
010001000000
000000000000
000100001000
010000010001
010000000000
100000000000
000010000000
111000010000
000000000000
010000000000
010000000000
010000010000
010000100000
010000000000
010000000010
010000010000
010000000000
010000000000
010000000000

//    78    1.58854    1.58854    111    56    22    0.795745    1.02097    0.574558    1.49299    4.90703    4.90703    6.22109
segsites: 4
positions:	0	0.333333333333333	0.666666666666667	1
0000
0000
0000
0000
0000
0000
0000
0000
0010
0000
0001
1000
0000
0000
0000
0000
0000
0000
0000
0000
0000
0000
0000
0000
0000
0100
0000
0000
0000
0000
0000
0000

//    78    1.58854    1.58854    111    56    22    0.795745    1.02097    0.574558    1.49299    4.90703    4.90703    6.22109
segsites: 6
positions:	0	0.2	0.4	0.6	0.8	1
000000
000000
001000
000000
000000
000000
000000
000000
000000
000000
000000
000000
000000
000000
000000
000000
001000
001000
000111
100000
001000
000000
000000
000000
010000
000000
001000
000000
001000
000000
001000
000000

//    78    1.58854    1.58854    111    56    22    0.795745    1.02097    0.574558    1.49299    4.90703    4.90703    6.22109
segsites: 18
positions:	0	0.0588235294117647	0.117647058823529	0.176470588235294	0.235294117647059	0.294117647058824	0.352941176470588	0.411764705882353	0.470588235294118	0.529411764705882	0.588235294117647	0.647058823529412	0.705882352941176	0.764705882352941	0.823529411764706	0.882352941176471	0.941176470588235	1
000000000000000000
000000000000100000
000000000000000000
000000000000000000
000000000000000000
000000000000000000
010100010000000010
000001000100001000
010100010000000000
000001000100101000
000000000000010000
000000001000000000
100000000000000000
000000000000100000
000000000000100000
000000000000100000
000000100010000100
000000000000100000
001000000000000001
000000000000100000
000000000000000000
000000000000100000
000000000000000000
000010000000000000
010000000000000000
000000000000100000
000000000000100000
000000000000100000
000000000000100000
000000001000100000
010100010000000010
000001000101101000

//    78    1.58854    1.58854    111    56    22    0.795745    1.02097    0.574558    1.49299    4.90703    4.90703    6.22109
segsites: 12
positions:	0	0.0909090909090909	0.181818181818182	0.272727272727273	0.363636363636364	0.454545454545455	0.545454545454545	0.636363636363636	0.727272727272727	0.818181818181818	0.909090909090909	1
000000000000
000000000000
000000000000
000000000000
000000010000
000000000000
000101100000
000000000000
000000000000
000000000100
000000000000
000000000000
000000000000
000000000100
000000000000
000000000000
000000000000
000000000000
000000000000
000000001000
000000000000
000000000000
000000000000
000000000100
000000000000
000000000000
100000000001
000000000010
000000000000
000010000000
011000000000
000000000000

//    78    1.58854    1.58854    111    56    22    0.795745    1.02097    0.574558    1.49299    4.90703    4.90703    6.22109
segsites: 15
positions:	0	0.0714285714285714	0.142857142857143	0.214285714285714	0.285714285714286	0.357142857142857	0.428571428571429	0.5	0.571428571428571	0.642857142857143	0.714285714285714	0.785714285714286	0.857142857142857	0.928571428571428	1
000000000000000
000001000000000
000000000000000
000001100000000
000000000000000
000101000000000
000000000000000
000001000000000
000001000000011
000001000000000
000000000001000
101001011000000
010000000000000
000001000000000
000000000000000
000001000000000
000001000000000
000001000000000
000001000000100
000001000000000
000001000000000
000001000000000
000001000000000
000001000000000
000001000100000
000001000000000
000001000010010
000001000000000
000001000100010
000001000000000
000001000000000
000011000000000

//    78    1.58854    1.58854    111    56    22    0.795745    1.02097    0.574558    1.49299    4.90703    4.90703    6.22109
segsites: 14
positions:	0	0.0769230769230769	0.153846153846154	0.230769230769231	0.307692307692308	0.384615384615385	0.461538461538462	0.538461538461539	0.615384615384615	0.692307692307692	0.769230769230769	0.846153846153846	0.923076923076923	1
00000000000000
01000100000000
00000000000000
01000101000000
00000000000000
01000100000001
00000000000000
00000000000000
01001100000000
01000100000000
01000100100001
01000100000001
00000000000010
01000100000000
00000000000000
01000101000001
01000100000001
01000100000001
01000100000001
01000100000001
01000100000001
01000100000001
01000100010001
01000110000001
01000100000001
01000100000001
01000100000001
01000100000001
01110100000001
11000110000101
01000000001001
01000100000001

//    78    1.58854    1.58854    111    56    22    0.795745    1.02097    0.574558    1.49299    4.90703    4.90703    6.22109
segsites: 7
positions:	0	0.166666666666667	0.333333333333333	0.5	0.666666666666667	0.833333333333333	1
0000000
0000100
0001100
0000101
0000100
0000100
0000100
0000100
0000000
0000100
0000000
0000100
0001000
0000101
0001100
0000100
0000100
0000100
0000100
1000100
0000100
0000100
0000000
1000100
0000100
1000100
0100100
1000100
0011110
0000100
0010000
0000101

//    78    1.58854    1.58854    111    56    22    0.795745    1.02097    0.574558    1.49299    4.90703    4.90703    6.22109
segsites: 4
positions:	0	0.333333333333333	0.666666666666667	1
0000
0000
0000
0000
0000
0000
0000
0000
0000
0001
0000
0000
0100
0000
0000
1001
0000
0000
0000
0000
0010
0000
0000
0000
0000
0000
0000
0000
0000
0000
0000
0000

//    78    1.58854    1.58854    111    56    22    0.795745    1.02097    0.574558    1.49299    4.90703    4.90703    6.22109
segsites: 9
positions:	0	0.125	0.25	0.375	0.5	0.625	0.75	0.875	1
000000000
000000000
000000000
000000000
010000000
000000000
000000000
000000000
000000000
000000000
000000000
000000000
000000000
100000000
000000000
000000000
000000000
100001010
000000000
000000000
000000100
100000000
100000000
100000010
000000000
101000000
000000000
100100000
000000000
100000010
100010001
100000000

//    78    1.58854    1.58854    111    56    22    0.795745    1.02097    0.574558    1.49299    4.90703    4.90703    6.22109
segsites: 20
positions:	0	0.0526315789473684	0.105263157894737	0.157894736842105	0.210526315789474	0.263157894736842	0.315789473684211	0.368421052631579	0.421052631578947	0.473684210526316	0.526315789473684	0.578947368421053	0.631578947368421	0.684210526315789	0.736842105263158	0.789473684210526	0.842105263157895	0.894736842105263	0.947368421052632	1
00000000000000000000
00000101000000000001
10010100000000000000
00010100000000000000
00000000000000000000
00010101000000000001
00000000000001010000
00000100010100000000
00000000000000100000
00000101000000001000
01000110000000000001
00000100000000000001
00000000000000000000
00010000000000000000
01000100000000000000
00111100000000000001
00000101000000000000
00011101000100000001
00000100000000000000
00001100000000000001
00000100000000000000
00000101000100000000
00000110101001000010
00010101000110000000
00000000000000000000
00011100000000000000
00000100000000000000
00010101000000000001
00000100000000000100
00101101000000000001
00000100000000000001
00100100000000000001

//    78    1.58854    1.58854    111    56    22    0.795745    1.02097    0.574558    1.49299    4.90703    4.90703    6.22109
segsites: 26
positions:	0	0.04	0.08	0.12	0.16	0.2	0.24	0.28	0.32	0.36	0.4	0.44	0.48	0.52	0.56	0.6	0.64	0.68	0.72	0.76	0.8	0.84	0.88	0.92	0.96	1
00000000000000000000000000
00000000000001100100000000
00000000000000100000000000
01000000000000100000000000
00000010011000000000000000
01110001000001100100000000
00000000000000000000000000
00000000000001100100000000
00000010010010000110000010
00010001000101000100000000
00000010010000000000000000
01010001000001100100000000
00010011010010000110000010
00010011010101000100000000
00000010010010001000000001
01010001000100100100000000
00010011010010000100010000
00010011010101010100000000
00010011010010000101000000
00010011010101000100100000
00010011011001000100000100
00010011010001000100000000
00000010010010000100001100
00010001100101000100000000
00010011010010000100000000
00010011010101000100100000
00010011010010000100000100
00011111110101000100000100
10010011010001000100000000
00010011010001100100100000
00010011010110000100000000
00010011010110000100000000

//    78    1.58854    1.58854    111    56    22    0.795745    1.02097    0.574558    1.49299    4.90703    4.90703    6.22109
segsites: 2
positions:	0	1
00
00
00
00
00
00
00
00
00
00
01
00
00
00
00
00
00
00
10
00
00
00
00
00
00
00
00
00
00
00
01
00

//    78    1.58854    1.58854    111    56    22    0.795745    1.02097    0.574558    1.49299    4.90703    4.90703    6.22109
segsites: 9
positions:	0	0.125	0.25	0.375	0.5	0.625	0.75	0.875	1
000000000
000000000
010000000
010000000
000000000
000000010
000000000
000000001
000000000
000000000
000000000
000100000
000000000
001000000
000000000
000000000
000000000
000000100
000000000
000000000
010000000
000000000
010000000
000001000
010000000
000010000
010000000
000000000
000000000
000010000
100000000
000000000

//    78    1.58854    1.58854    111    56    22    0.795745    1.02097    0.574558    1.49299    4.90703    4.90703    6.22109
segsites: 27
positions:	0	0.0384615384615385	0.0769230769230769	0.115384615384615	0.153846153846154	0.192307692307692	0.230769230769231	0.269230769230769	0.307692307692308	0.346153846153846	0.384615384615385	0.423076923076923	0.461538461538462	0.5	0.538461538461539	0.576923076923077	0.615384615384615	0.653846153846154	0.692307692307692	0.730769230769231	0.769230769230769	0.807692307692308	0.846153846153846	0.884615384615385	0.923076923076923	0.961538461538462	1
000000000000000000000000000
000001010000000000100000001
000000010000000000000000001
000000010000000000000000001
000000000000000000000000001
010001010000000000000000001
000000010100000000000000001
000000010000000000000000001
000000010000000000000100001
000000010000000000000000001
000000010000000000000000001
000000010000000000000000001
000000010000000000000000001
000000010000000000000000001
100000010000000000000000001
000000010000000000000000001
000001010100011000011000101
000001010100011000011000101
000000010100000001000000101
000101110000011000011000001
000001010100011000011000101
000011010100011000011010111
000000010100100100000000101
000001010010011000011000001
001000010000000000010001101
000001010000001000011000001
000001010101011000011000101
000001010100011000011000101
000001011100011010011000101
000001010100011000011000101
000001010100011000011000101
000001010100011000011000101

//    78    1.58854    1.58854    111    56    22    0.795745    1.02097    0.574558    1.49299    4.90703    4.90703    6.22109
segsites: 15
positions:	0	0.0714285714285714	0.142857142857143	0.214285714285714	0.285714285714286	0.357142857142857	0.428571428571429	0.5	0.571428571428571	0.642857142857143	0.714285714285714	0.785714285714286	0.857142857142857	0.928571428571428	1
000000000000000
001110000001000
000110000000000
000110000001000
000110000000000
000110000001000
000110000000000
000110000000000
000110000000000
000110000000000
000100000000000
000110000001000
010000000100000
001110000001000
000100011000100
000110100010000
011000000000000
011000000000000
000100010000000
000101010000000
011000000000000
101000000000000
010001010000000
001101000000000
000000010000000
001101000000000
010000010000000
001101000000000
010000000100011
001101100000000
011000010000000
011000100000000

//    78    1.58854    1.58854    111    56    22    0.795745    1.02097    0.574558    1.49299    4.90703    4.90703    6.22109
segsites: 22
positions:	0	0.0476190476190476	0.0952380952380952	0.142857142857143	0.19047619047619	0.238095238095238	0.285714285714286	0.333333333333333	0.380952380952381	0.428571428571429	0.476190476190476	0.523809523809524	0.571428571428571	0.619047619047619	0.666666666666667	0.714285714285714	0.761904761904762	0.80952380952381	0.857142857142857	0.904761904761905	0.952380952380952	1
0000000000000000000000
0000000000000000000000
0000000000000000000000
0000000000000000000000
0000000000000000000000
0000000000000000000001
0000000000000000000000
0000000000000000000000
0000000000000000000000
0000000000000000000001
0000000000000000000000
0000000000000000000000
0000000000000000000000
0000000000000000000000
0000000000000000000000
0000000000000000000000
0010100010000100000001
0010010000000111000011
0000100010100100100001
0000000000000101000001
0011100010010100100001
0000000000000100000001
0000100010000100010001
1000100010000101000001
0010100010000101010001
0100000000000101000001
0000100010000101001001
0000000110000101000001
0000100011000100000001
0000100000000100000101
0010100010001000000000
0000001000000100000001

//    78    1.58854    1.58854    111    56    22    0.795745    1.02097    0.574558    1.49299    4.90703    4.90703    6.22109
segsites: 3
positions:	0	0.5	1
000
000
010
000
000
000
000
000
000
000
000
000
000
000
000
000
000
000
000
001
000
000
000
000
000
100
000
001
000
000
000
000

//    78    1.58854    1.58854    111    56    22    0.795745    1.02097    0.574558    1.49299    4.90703    4.90703    6.22109
segsites: 2
positions:	0	1
00
00
00
00
00
00
00
00
00
00
00
00
00
00
00
00
00
00
00
00
00
00
00
00
00
10
00
01
00
00
00
00

//    78    1.58854    1.58854    111    56    22    0.795745    1.02097    0.574558    1.49299    4.90703    4.90703    6.22109
segsites: 3
positions:	0	0.5	1
000
000
000
000
000
100
000
000
000
000
000
000
000
000
000
000
000
100
000
100
000
000
000
000
000
110
100
100
000
000
001
100

//    78    1.58854    1.58854    111    56    22    0.795745    1.02097    0.574558    1.49299    4.90703    4.90703    6.22109
segsites: 10
positions:	0	0.111111111111111	0.222222222222222	0.333333333333333	0.444444444444444	0.555555555555556	0.666666666666667	0.777777777777778	0.888888888888889	1
0000000000
0000000010
0000000010
0000000010
0000000000
0000000010
0000000010
0000000010
0100000010
0000000010
0000000010
0000000010
0000000010
0000000010
0000000010
0000001010
0000000010
0000000010
0010000010
0000000110
0000000010
0000010010
0001000010
0000000010
0000100010
0000011010
1000000010
0000000010
0000000010
0000000010
0000000010
0000000011

//    78    1.58854    1.58854    111    56    22    0.795745    1.02097    0.574558    1.49299    4.90703    4.90703    6.22109
segsites: 13
positions:	0	0.0833333333333333	0.166666666666667	0.25	0.333333333333333	0.416666666666667	0.5	0.583333333333333	0.666666666666667	0.75	0.833333333333333	0.916666666666667	1
0000000000000
1010000001000
1111000000000
1011100000000
1111000000000
1011100000000
0001000000000
1010000001000
0000000001000
0000000001000
0000000001000
0000000001000
1110011001000
1110011001000
0000000001000
0000000001000
1011000000000
1010000011000
1011000000000
1010000000000
1011000001001
1011000001000
1010010000000
1010000001000
1010000000000
1010000001000
1010000001000
1010000001000
1010000100000
1010000001000
1011000000110
1010000001110

//    78    1.58854    1.58854    111    56    22    0.795745    1.02097    0.574558    1.49299    4.90703    4.90703    6.22109
segsites: 9
positions:	0	0.125	0.25	0.375	0.5	0.625	0.75	0.875	1
000000000
000100000
000100000
000100000
000100000
000100000
000000000
110100000
000000000
100000000
000110000
100100000
100000000
100100110
000100000
000100000
100100110
100100110
100111110
100100111
100100110
101100110
100100110
100100110
100100000
100100000
100100000
100100100
100100100
100100110
100100110
100100110

//    78    1.58854    1.58854    111    56    22    0.795745    1.02097    0.574558    1.49299    4.90703    4.90703    6.22109
segsites: 3
positions:	0	0.5	1
000
000
000
000
000
000
000
000
000
000
000
000
000
000
000
000
000
000
010
001
000
100
000
000
010
001
010
001
000
000
000
000

//    78    1.58854    1.58854    111    56    22    0.795745    1.02097    0.574558    1.49299    4.90703    4.90703    6.22109
segsites: 17
positions:	0	0.0625	0.125	0.1875	0.25	0.3125	0.375	0.4375	0.5	0.5625	0.625	0.6875	0.75	0.8125	0.875	0.9375	1
00000000000000000
00110000100100000
00100001000000000
00100000000100000
00100000000100000
00100000000100000
00100000000100000
00100000000100000
00100000000000000
00100000000100000
00000000000000000
00100000000100000
00100000000100000
00100000000100001
00100001000000010
00100010000000000
00101000000000100
00100000000100100
00100001000000110
00100010000100000
00100100000000000
00100000001011000
00100001010000010
00100010000000000
00100001000000100
01100010000000000
10000000000000000
00100000000001000
00100000000000100
00100000000000000
00100001000000110
00100010000100000

//    78    1.58854    1.58854    111    56    22    0.795745    1.02097    0.574558    1.49299    4.90703    4.90703    6.22109
segsites: 2
positions:	0	1
00
00
00
00
00
00
00
00
00
00
00
00
00
00
00
00
00
00
00
00
01
00
00
10
00
00
00
00
00
00
00
00

//    78    1.58854    1.58854    111    56    22    0.795745    1.02097    0.574558    1.49299    4.90703    4.90703    6.22109
segsites: 2
positions:	0	1
00
00
00
00
00
00
00
00
00
10
00
00
00
00
00
00
00
00
00
00
00
00
00
00
00
01
00
00
00
00
00
00

//    78    1.58854    1.58854    111    56    22    0.795745    1.02097    0.574558    1.49299    4.90703    4.90703    6.22109
segsites: 5
positions:	0	0.25	0.5	0.75	1
00000
00100
00000
00000
00000
00000
00000
00000
00000
00000
00000
00000
00000
00000
00000
00000
10000
00010
00000
00000
00000
00000
00000
01000
00000
00000
00000
00000
00000
00000
00001
00000

//    78    1.58854    1.58854    111    56    22    0.795745    1.02097    0.574558    1.49299    4.90703    4.90703    6.22109
segsites: 16
positions:	0	0.0666666666666667	0.133333333333333	0.2	0.266666666666667	0.333333333333333	0.4	0.466666666666667	0.533333333333333	0.6	0.666666666666667	0.733333333333333	0.8	0.866666666666667	0.933333333333333	1
0000000000000000
0000000000000000
1000000000000000
1010001011010000
1000000000000000
0000000000000000
1000000000000000
0000000100000000
0000000000000000
0000000000000000
0000000000000000
0000000000000000
0000000000000000
0100001011000000
1000000000000000
0000000000000000
1000011011000000
1100001011000000
0000001011000000
0010001011000000
1000001011000000
0000001011000000
0000001011000000
0100001011110000
0000001011000000
0011001011000010
0000000000001000
0100001011000000
0000001011010001
0100101011010000
0000001011000100
0000001011000000

//    78    1.58854    1.58854    111    56    22    0.795745    1.02097    0.574558    1.49299    4.90703    4.90703    6.22109
segsites: 5
positions:	0	0.25	0.5	0.75	1
00000
01000
01000
01000
01000
01000
01000
01000
01000
01000
01000
01000
01000
01001
01000
01000
01000
01000
11000
01100
01000
01000
01000
01000
01000
01000
01000
01000
01000
01000
01000
01010

//    78    1.58854    1.58854    111    56    22    0.795745    1.02097    0.574558    1.49299    4.90703    4.90703    6.22109
segsites: 4
positions:	0	0.333333333333333	0.666666666666667	1
0000
0000
0000
0100
0000
0000
0000
0000
0000
0000
0000
0000
0000
0000
0000
0000
0000
0000
0000
0000
0000
0000
0000
0000
1000
0000
0000
0000
0001
0010
0000
0010

//    78    1.58854    1.58854    111    56    22    0.795745    1.02097    0.574558    1.49299    4.90703    4.90703    6.22109
segsites: 19
positions:	0	0.0555555555555556	0.111111111111111	0.166666666666667	0.222222222222222	0.277777777777778	0.333333333333333	0.388888888888889	0.444444444444444	0.5	0.555555555555556	0.611111111111111	0.666666666666667	0.722222222222222	0.777777777777778	0.833333333333333	0.888888888888889	0.944444444444444	1
0000000000000000000
0000000000000000000
0100000100000000000
1000000000100001001
0000010000000000000
0000000000110001010
0000000000001000000
0000000000110001010
0000000000000000100
0000000000000000000
0001000000000000000
0000000000000011000
0000001000000000000
0000000010000000000
0000000000000000000
0000000000000000000
0001000000000000000
0000000000000000000
0001000000000000000
0000000000000000000
0001000000000000000
0000000001000000000
0001000000000000000
0000000001000000000
0001000000000000000
0000000000000100000
0001000000000000000
0000100000000000000
0000000000000000000
0000000000000000000
0010000000000000000
0000000000000000000

//    78    1.58854    1.58854    111    56    22    0.795745    1.02097    0.574558    1.49299    4.90703    4.90703    6.22109
segsites: 10
positions:	0	0.111111111111111	0.222222222222222	0.333333333333333	0.444444444444444	0.555555555555556	0.666666666666667	0.777777777777778	0.888888888888889	1
0000000000
0000000000
0000000000
0000000000
0000000000
0000000000
1000000000
0110011000
1000000000
0110011000
0000000000
0000000000
0000000001
0000000000
0000000000
0000000100
0000100000
0000000000
0000000001
0000000000
0000000000
0001000000
0000000000
0000000000
0000000000
0000000100
0000000000
0000000000
0000000010
0000000000
0000000000
0000000000

//    78    1.58854    1.58854    111    56    22    0.795745    1.02097    0.574558    1.49299    4.90703    4.90703    6.22109
segsites: 6
positions:	0	0.2	0.4	0.6	0.8	1
000000
000000
000000
000000
000000
000000
000000
000000
000000
000000
000000
000000
000000
000000
000000
000001
000000
000000
000000
000000
001110
110000
000000
000000
000000
000000
000000
000000
000000
000000
000000
000000

//    78    1.58854    1.58854    111    56    22    0.795745    1.02097    0.574558    1.49299    4.90703    4.90703    6.22109
segsites: 3
positions:	0	0.5	1
000
000
001
001
001
010
000
010
000
000
000
000
000
000
000
000
000
000
000
000
000
000
000
000
000
000
100
000
000
000
000
000

//    78    1.58854    1.58854    111    56    22    0.795745    1.02097    0.574558    1.49299    4.90703    4.90703    6.22109
segsites: 5
positions:	0	0.25	0.5	0.75	1
00000
00101
00000
00001
00000
00001
00000
01101
00000
00101
00000
00101
00001
00001
00000
00101
00010
00010
00000
10000
00000
00010
00000
00000
00000
00000
00000
00000
00000
00010
00000
00000

//    78    1.58854    1.58854    111    56    22    0.795745    1.02097    0.574558    1.49299    4.90703    4.90703    6.22109
segsites: 36
positions:	0	0.0285714285714286	0.0571428571428571	0.0857142857142857	0.114285714285714	0.142857142857143	0.171428571428571	0.2	0.228571428571429	0.257142857142857	0.285714285714286	0.314285714285714	0.342857142857143	0.371428571428571	0.4	0.428571428571429	0.457142857142857	0.485714285714286	0.514285714285714	0.542857142857143	0.571428571428571	0.6	0.628571428571429	0.657142857142857	0.685714285714286	0.714285714285714	0.742857142857143	0.771428571428571	0.8	0.828571428571429	0.857142857142857	0.885714285714286	0.914285714285714	0.942857142857143	0.971428571428571	1
000000000000000000000000000000000000
000001000000000000000010000000000000
100001000000000000000010000000000000
100001000000100000000010000000000000
100001000000000000000010000000000000
010101001000000000000010000000000000
000001000000000000000010100000000001
000001000000000000100010000000000000
100001000000000000000010000000000000
000001010000000000000010000000000000
000000000000000000000110000001000000
000001000100100111000010001000001000
000001000000000000000010000000000000
000001000000000000000010000000000000
000001000000000000000010000000100110
000001010000000000000011010100011000
000001000000000000000010000000000100
000001000000000000000010000000000000
000001100000010000001010000000000000
000001000000001000000010000010000000
000001100000000000000010000000000000
001001000000001000000010000000000000
000001000000000000000010000000000000
000101010010000000000011010000000000
000001000001000000000010000000000000
000011000000000000000010000000000000
000001000000000000000010000000000000
000001000000000000000010000000000000
000001000000000000010010000000000001
000011000000000000000010000000000000
100001000000000000000010000000000000
000001010000000000000011000000000000

//    78    1.58854    1.58854    111    56    22    0.795745    1.02097    0.574558    1.49299    4.90703    4.90703    6.22109
segsites: 21
positions:	0	0.05	0.1	0.15	0.2	0.25	0.3	0.35	0.4	0.45	0.5	0.55	0.6	0.65	0.7	0.75	0.8	0.85	0.9	0.95	1
000000000000000000000
000011000000000000000
100000000000000000000
000011000000000000000
000001000000000010000
000011010000010000011
100001000000000000000
000011000000000000000
000011000000000000010
000011000100010000011
000011000000001100000
000011000000000000010
000011000000000000000
000111000000010000011
000011000000000000000
000011000000100000000
000011000000000000100
000011000000000000011
001011000000000000000
000011000000000000011
000011000000000000011
000011000101000000011
000011000000000000001
000011010000010000011
010011000000000001110
000011100000000000011
001011000010000000000
000011000000100000011
000011001000000100010
000011000000010000011
000011010000000000010
000011010000100000010

//    78    1.58854    1.58854    111    56    22    0.795745    1.02097    0.574558    1.49299    4.90703    4.90703    6.22109
segsites: 12
positions:	0	0.0909090909090909	0.181818181818182	0.272727272727273	0.363636363636364	0.454545454545455	0.545454545454545	0.636363636363636	0.727272727272727	0.818181818181818	0.909090909090909	1
000000000000
000000000000
000000000000
010000000000
000000000000
000000000100
000001000000
000000000000
000000000000
000000000000
000000000000
000000000000
000000000000
001010000000
000000000000
000000000000
000000100000
000000000010
000000000000
000000000000
000000100000
000000000100
000000000000
100000000000
000000000000
000000000100
000100000000
000000000001
000000110000
000000000001
000000001000
000000000000

//    78    1.58854    1.58854    111    56    22    0.795745    1.02097    0.574558    1.49299    4.90703    4.90703    6.22109
segsites: 5
positions:	0	0.25	0.5	0.75	1
00000
00010
00000
00010
00100
00000
00000
00000
00000
00000
01000
00000
00000
00000
00000
00000
01000
01000
00000
00000
00000
00000
00000
00001
00000
00000
10000
00000
00000
00000
01000
00000

//    78    1.58854    1.58854    111    56    22    0.795745    1.02097    0.574558    1.49299    4.90703    4.90703    6.22109
segsites: 5
positions:	0	0.25	0.5	0.75	1
00000
00000
00000
10000
10000
10000
00000
10000
10000
10010
10000
11000
10000
10000
00000
11000
10000
10000
10001
10000
10000
10000
10000
10000
10000
10100
10000
10000
10000
10000
10000
10000

//    78    1.58854    1.58854    111    56    22    0.795745    1.02097    0.574558    1.49299    4.90703    4.90703    6.22109
segsites: 12
positions:	0	0.0909090909090909	0.181818181818182	0.272727272727273	0.363636363636364	0.454545454545455	0.545454545454545	0.636363636363636	0.727272727272727	0.818181818181818	0.909090909090909	1
000000000000
000000010000
010010100010
100000000100
010010100010
100000000100
000000000000
000100000000
000000000000
000000000000
000000000000
000000001000
000000000000
000000000000
000000000000
000000010000
000000000001
000000000000
000000000001
000000000000
000000000001
000000000000
000000000000
000000000000
001000000000
000000000000
000000000000
000001000000
000000000000
000000000000
000000000000
000000000000

//    78    1.58854    1.58854    111    56    22    0.795745    1.02097    0.574558    1.49299    4.90703    4.90703    6.22109
segsites: 5
positions:	0	0.25	0.5	0.75	1
00000
00000
00100
01000
00000
00000
00000
00000
00000
00000
00000
00000
00000
00000
01000
01000
01000
01000
01010
01001
01000
01000
00000
01000
01100
11000
01000
11000
01000
01000
01000
01000

//    78    1.58854    1.58854    111    56    22    0.795745    1.02097    0.574558    1.49299    4.90703    4.90703    6.22109
segsites: 11
positions:	0	0.1	0.2	0.3	0.4	0.5	0.6	0.7	0.8	0.9	1
00000000000
00000000000
00000000000
00000000000
00000000000
00000000000
10000000000
00000000000
00000000000
00000000000
00000000000
00000000000
00001010001
00000000000
00000000001
00000000100
00000010001
00000000001
00000000001
00000000001
00000010011
00000000101
00000000001
00000000001
00000000001
00000000001
00100000001
00000000001
00000000001
00000000001
00000101001
01010000101

//    78    1.58854    1.58854    111    56    22    0.795745    1.02097    0.574558    1.49299    4.90703    4.90703    6.22109
segsites: 10
positions:	0	0.111111111111111	0.222222222222222	0.333333333333333	0.444444444444444	0.555555555555556	0.666666666666667	0.777777777777778	0.888888888888889	1
0000000000
0000000010
0000000010
1100110010
0000000010
0000000010
0000000010
0000000010
0000000011
0000000010
0000000010
0000000010
0000000010
0000000010
0000000010
0000000010
0001000110
0000101010
0000000010
0000000010
0000000010
0000000010
0000000010
0000000010
0000000010
0010000010
0000000010
0000000010
0000000010
0000000010
0000000010
0000000010

//    78    1.58854    1.58854    111    56    22    0.795745    1.02097    0.574558    1.49299    4.90703    4.90703    6.22109
segsites: 6
positions:	0	0.2	0.4	0.6	0.8	1
000000
100000
010000
100000
100000
100100
100000
100001
010000
100000
100000
100000
100000
100000
100000
100000
000000
100000
100000
100010
100000
100000
100000
100000
110000
100000
100000
100000
100000
100000
101000
100000

//    78    1.58854    1.58854    111    56    22    0.795745    1.02097    0.574558    1.49299    4.90703    4.90703    6.22109
segsites: 11
positions:	0	0.1	0.2	0.3	0.4	0.5	0.6	0.7	0.8	0.9	1
00000000000
00000000000
00000000000
00000000000
00000000000
00000000000
00000000000
00000000000
00000000000
00000000000
00000000000
00000000000
00000000000
00000000000
00000000000
00000000000
00000000001
10000000001
01000010011
00000000001
00000000001
00000000101
00000000001
00000000001
00000000001
00110000000
00000000001
00000001000
00001000001
00000100001
00000000001
00000000001

//    78    1.58854    1.58854    111    56    22    0.795745    1.02097    0.574558    1.49299    4.90703    4.90703    6.22109
segsites: 3
positions:	0	0.5	1
000
000
000
000
000
000
000
000
000
000
000
000
010
000
000
000
000
000
000
000
000
001
000
100
000
000
000
000
000
000
000
000

//    78    1.58854    1.58854    111    56    22    0.795745    1.02097    0.574558    1.49299    4.90703    4.90703    6.22109
segsites: 13
positions:	0	0.0833333333333333	0.166666666666667	0.25	0.333333333333333	0.416666666666667	0.5	0.583333333333333	0.666666666666667	0.75	0.833333333333333	0.916666666666667	1
0000000000000
0000000000100
0000000000100
0000000000100
0000000000101
0000000000100
0000000000100
0000000000100
0000000000100
0000000000100
1000000000110
0010000010100
0000000000100
0001000000100
0100000000100
0000000000100
1010000010110
1010100010110
1010000010110
1010000010110
1010000010110
1010010010110
1010000010110
1010001010110
1110000010110
1010001110110
1010001010110
1010001010110
1010000010110
1010001010110
1010001010110
1010001011110

//    78    1.58854    1.58854    111    56    22    0.795745    1.02097    0.574558    1.49299    4.90703    4.90703    6.22109
segsites: 11
positions:	0	0.1	0.2	0.3	0.4	0.5	0.6	0.7	0.8	0.9	1
00000000000
00000000000
00000000000
00000000000
00000000000
00000000000
00000010000
00000000000
00000010000
00000010000
11001010000
00110001100
00000010000
00000010000
00000010000
00000000000
01000010000
00000110001
00000010000
00000010000
00000010000
00000010000
00000010000
00000010010
00000010000
00000010000
00000010000
00000010000
00000010000
00000010000
00000010000
00000010000

//    78    1.58854    1.58854    111    56    22    0.795745    1.02097    0.574558    1.49299    4.90703    4.90703    6.22109
segsites: 7
positions:	0	0.166666666666667	0.333333333333333	0.5	0.666666666666667	0.833333333333333	1
0000000
0001000
0000000
0001000
0000000
0000000
0000000
0000100
0000000
0001000
0100000
1001000
0000000
0001000
0000000
0001000
0000000
0010000
0000000
0000000
0100000
0010001
0000000
0000000
0000000
0000000
0000000
0000000
0000010
0010000
0000000
0000000

//    78    1.58854    1.58854    111    56    22    0.795745    1.02097    0.574558    1.49299    4.90703    4.90703    6.22109
segsites: 4
positions:	0	0.333333333333333	0.666666666666667	1
0000
0000
0000
0000
0000
0000
0000
0100
0000
0010
0000
0000
0000
0001
0000
1000
0000
0000
0000
0000
0000
0000
0000
0000
0000
0000
0000
0000
0000
0100
0000
0000

//    78    1.58854    1.58854    111    56    22    0.795745    1.02097    0.574558    1.49299    4.90703    4.90703    6.22109
segsites: 3
positions:	0	0.5	1
000
010
000
000
000
000
000
000
000
010
000
000
000
001
000
000
000
000
000
000
000
000
000
000
000
000
000
000
100
000
000
000

//    78    1.58854    1.58854    111    56    22    0.795745    1.02097    0.574558    1.49299    4.90703    4.90703    6.22109
segsites: 8
positions:	0	0.142857142857143	0.285714285714286	0.428571428571429	0.571428571428571	0.714285714285714	0.857142857142857	1
00000000
00001001
00001001
00001001
00001001
00001001
00001001
00001001
00001000
00001000
00001000
00001010
00001000
00001001
00001000
00001101
00001010
00001010
00001000
00011010
00001000
00001010
00001010
00001010
00001000
00001010
01001010
00101010
00001000
00001010
10001000
00001010

//    78    1.58854    1.58854    111    56    22    0.795745    1.02097    0.574558    1.49299    4.90703    4.90703    6.22109
segsites: 5
positions:	0	0.25	0.5	0.75	1
00000
00010
00010
10010
00010
10110
00010
00010
01010
00010
00010
00010
00010
00010
00010
00010
00010
00010
00010
00010
00010
00010
00010
00010
00010
00010
00010
00011
00010
00010
00010
00010

//    78    1.58854    1.58854    111    56    22    0.795745    1.02097    0.574558    1.49299    4.90703    4.90703    6.22109
segsites: 11
positions:	0	0.1	0.2	0.3	0.4	0.5	0.6	0.7	0.8	0.9	1
00000000000
00000001100
00010000001
00100010100
00000000000
00000100100
00001000100
00000000100
10000000100
00000000100
00000000100
00000000100
10000000100
00100000100
00000000100
00000000100
00000000000
00000001100
00000000100
00000100100
00000000100
00000000100
00010000100
00000010100
00000000100
00000000100
00000000100
00000000100
00000000000
00000101100
00000000110
01000000100

//    78    1.58854    1.58854    111    56    22    0.795745    1.02097    0.574558    1.49299    4.90703    4.90703    6.22109
segsites: 18
positions:	0	0.0588235294117647	0.117647058823529	0.176470588235294	0.235294117647059	0.294117647058824	0.352941176470588	0.411764705882353	0.470588235294118	0.529411764705882	0.588235294117647	0.647058823529412	0.705882352941176	0.764705882352941	0.823529411764706	0.882352941176471	0.941176470588235	1
000000000000000000
000010000000010001
000000000001001000
000000000001001000
000000000001001000
111000000000000000
000000000001101000
000000000000000000
000000000001001000
011000000000010000
000001000000000000
011000000000000000
000000000000000000
000000000010010000
000000000001001000
000000000000010000
011100000101001110
011000000101010000
011000001101011010
011000011101011010
011100000101001000
011000011101010000
011000100101001000
011000001101010000
011000000101001000
011000000101010000
011000001101011010
011000011101011000
011000000101011000
011000011101011000
011000000101011010
011000000101011000

//    78    1.58854    1.58854    111    56    22    0.795745    1.02097    0.574558    1.49299    4.90703    4.90703    6.22109
segsites: 16
positions:	0	0.0666666666666667	0.133333333333333	0.2	0.266666666666667	0.333333333333333	0.4	0.466666666666667	0.533333333333333	0.6	0.666666666666667	0.733333333333333	0.8	0.866666666666667	0.933333333333333	1
0000000000000000
0001100000000000
0000000000000001
1000000000001000
0000000000100001
1000110000001000
0000100000101001
1000110000101000
0000000000001001
0010110000001001
0000100000100001
1000110000001000
0000000000000001
1000100100001000
0000000000000001
1000000000001000
0100000010101001
0100010100001001
0100010110101011
0100010110101000
0100010110101001
0100010110101001
0100000010101001
0100011101001000
0100000001001000
0100000001001000
0100000010101111
0100010100001000
0100000010101010
0100010100001000
0100000010101001
0100010100011000

//    78    1.58854    1.58854    111    56    22    0.795745    1.02097    0.574558    1.49299    4.90703    4.90703    6.22109
segsites: 4
positions:	0	0.333333333333333	0.666666666666667	1
0000
0000
0000
0000
0010
0001
0000
0000
0000
0000
0000
0000
0000
0000
0000
0000
0000
1000
0100
0000
0000
0000
0000
0000
0000
0000
0000
0000
0000
1000
0000
0000

//    78    1.58854    1.58854    111    56    22    0.795745    1.02097    0.574558    1.49299    4.90703    4.90703    6.22109
segsites: 6
positions:	0	0.2	0.4	0.6	0.8	1
000000
000000
000000
000000
000000
100000
000000
000000
000100
000000
000000
000000
000000
000000
000000
000000
000000
000001
000000
000000
000000
000000
010000
000000
000000
000010
000000
001000
000000
000000
000000
000000

//    78    1.58854    1.58854    111    56    22    0.795745    1.02097    0.574558    1.49299    4.90703    4.90703    6.22109
segsites: 4
positions:	0	0.333333333333333	0.666666666666667	1
0000
0000
0000
0000
0000
0010
0000
0000
0000
0000
0000
0000
0000
0000
0000
0000
0000
0000
0000
0000
0100
0000
0001
0000
0000
1000
0000
1000
0000
0000
0000
1000

//    78    1.58854    1.58854    111    56    22    0.795745    1.02097    0.574558    1.49299    4.90703    4.90703    6.22109
segsites: 25
positions:	0	0.0416666666666667	0.0833333333333333	0.125	0.166666666666667	0.208333333333333	0.25	0.291666666666667	0.333333333333333	0.375	0.416666666666667	0.458333333333333	0.5	0.541666666666667	0.583333333333333	0.625	0.666666666666667	0.708333333333333	0.75	0.791666666666667	0.833333333333333	0.875	0.916666666666667	0.958333333333333	1
0000000000000000000000000
0010000000000011000000010
0000000000000001000000010
0000000000000001000000010
0000100000000001000000010
0000000010000001000000010
0000010000000000000000010
0000000000000001010010010
0000000000000000000100010
1000000000000001101000010
0000000000000001000000010
0000000000010001000000010
0000010000000000000000100
0000000000000011010000010
0000000000000001000000011
0000000000000001000000010
0000000000000001000000010
0000000000000001000000010
0000000000000001000000010
0000001000000101000000010
0000000001000000000000011
0000000000000001000000010
0000000001000001000001010
0100000000000001000000010
0000000001000000000000010
0000000000000001000000010
0000000000000001000100010
0000000100000001000100010
0001000000100000000000010
0000000000001001100000010
0000000000000001000000010
0000000000000001010000010

//    78    1.58854    1.58854    111    56    22    0.795745    1.02097    0.574558    1.49299    4.90703    4.90703    6.22109
segsites: 21
positions:	0	0.05	0.1	0.15	0.2	0.25	0.3	0.35	0.4	0.45	0.5	0.55	0.6	0.65	0.7	0.75	0.8	0.85	0.9	0.95	1
000000000000000000000
000000100000000000000
100000000000000000000
000000000000000000000
000000000000100000000
000000000000000000000
000000000000000000000
000000000000010000000
000000000000000000000
000000000000000000000
000000000000000100000
010010100000000010000
000000000000000000000
000000000000000000000
000000000100000000000
000100001000000000000
000000000000000000001
000000000000000000000
000000000000000000000
000000000000000000000
000100000000000000000
000100000000000001000
000000000000001000000
000000000000000000000
001000000001001000000
000000010010000000000
000001000000000000010
000010000000000000000
000000000000000000000
000100000000000000100
000000000000000000001
000000000000000000000

//    78    1.58854    1.58854    111    56    22    0.795745    1.02097    0.574558    1.49299    4.90703    4.90703    6.22109
segsites: 24
positions:	0	0.0434782608695652	0.0869565217391304	0.130434782608696	0.173913043478261	0.217391304347826	0.260869565217391	0.304347826086957	0.347826086956522	0.391304347826087	0.434782608695652	0.478260869565217	0.521739130434783	0.565217391304348	0.608695652173913	0.652173913043478	0.695652173913043	0.739130434782609	0.782608695652174	0.826086956521739	0.869565217391304	0.91304347826087	0.956521739130435	1
000000000000000000000000
000000000000000000000000
000000000000000000000000
000000000000000100000000
000010000000000000000000
000000000000000000000100
010100000000000000000000
000000000100000000000100
000000000000000000000000
001000000000000000000000
000000000000000000000000
000000000000000000000000
000000000000000000000000
000000000000000000000000
000000000000000000000000
000000000000000100000000
010100000100100000000000
010100000100000000000000
010100000100000000010000
110100010100000010000011
010100100100000000000000
010100000110000000000010
010100100100000001000000
010100000100001000000000
010100000101010001000000
010100000100000000000100
010100001100000101000000
010100000100000100100001
010101000100000001000000
010100000100000000000000
010100000100000000000000
010100000100000000001000

//    78    1.58854    1.58854    111    56    22    0.795745    1.02097    0.574558    1.49299    4.90703    4.90703    6.22109
segsites: 5
positions:	0	0.25	0.5	0.75	1
00000
00000
00000
00000
00000
00000
00000
00000
00000
00000
00000
01000
00000
00000
00000
00000
00000
00000
00000
00000
10000
00000
00000
00000
00001
00100
00000
00000
00000
00000
00000
00010

//    78    1.58854    1.58854    111    56    22    0.795745    1.02097    0.574558    1.49299    4.90703    4.90703    6.22109
segsites: 7
positions:	0	0.166666666666667	0.333333333333333	0.5	0.666666666666667	0.833333333333333	1
0000000
0100000
0100000
0100000
0100000
0100000
0100000
0100000
1100111
0111000
0100000
0100000
0100000
0100000
0100000
0100000
0100000
0100000
0100000
0100000
0100000
0100000
0100000
0100000
0100000
0100000
0100000
0100000
0100000
0100000
0100110
0111000

//    78    1.58854    1.58854    111    56    22    0.795745    1.02097    0.574558    1.49299    4.90703    4.90703    6.22109
segsites: 7
positions:	0	0.166666666666667	0.333333333333333	0.5	0.666666666666667	0.833333333333333	1
0000000
0000000
0000000
0000000
0000000
0000000
0010000
0000000
0010000
0010110
0010000
0010110
0000000
0000000
0010000
0010110
1010110
0010110
0000110
0000110
0010110
0000110
0000110
0000110
0011110
0000110
0010010
0010110
0010110
0010111
0110110
0000110

//    78    1.58854    1.58854    111    56    22    0.795745    1.02097    0.574558    1.49299    4.90703    4.90703    6.22109
segsites: 8
positions:	0	0.142857142857143	0.285714285714286	0.428571428571429	0.571428571428571	0.714285714285714	0.857142857142857	1
00000000
00000000
00000000
00000100
00000000
00000000
00000000
00000000
00000010
00000000
00000000
10000000
00000000
00000000
00000000
00000000
00001000
00001000
00101000
00001000
00011000
00011000
00101000
00001000
00011000
00001000
00011000
01001000
00011000
00011001
00011000
00001000

//    78    1.58854    1.58854    111    56    22    0.795745    1.02097    0.574558    1.49299    4.90703    4.90703    6.22109
segsites: 6
positions:	0	0.2	0.4	0.6	0.8	1
000000
001000
000000
000000
000000
000001
000000
000000
000000
000000
000000
000010
000000
000011
000000
000001
000010
000010
100010
000010
000010
010010
000010
010010
000010
010010
000010
010010
000010
010010
000010
000110

//    78    1.58854    1.58854    111    56    22    0.795745    1.02097    0.574558    1.49299    4.90703    4.90703    6.22109
segsites: 5
positions:	0	0.25	0.5	0.75	1
00000
00000
00000
00000
00000
00000
00000
00000
00100
00000
00000
00000
00000
00000
00000
00000
00000
00000
00001
00000
01000
00000
00000
00010
00000
00000
00000
10000
00000
00000
00100
00000

//    78    1.58854    1.58854    111    56    22    0.795745    1.02097    0.574558    1.49299    4.90703    4.90703    6.22109
segsites: 5
positions:	0	0.25	0.5	0.75	1
00000
00011
00001
00011
00001
00011
00001
00001
00001
00001
00001
00001
00001
00011
00001
00001
00111
00011
10001
01011
00000
00000
00001
00011
00011
00011
00001
00011
00001
00011
00001
00011

//    78    1.58854    1.58854    111    56    22    0.795745    1.02097    0.574558    1.49299    4.90703    4.90703    6.22109
segsites: 17
positions:	0	0.0625	0.125	0.1875	0.25	0.3125	0.375	0.4375	0.5	0.5625	0.625	0.6875	0.75	0.8125	0.875	0.9375	1
00000000000000000
00001000000000000
00100000000010001
01010000010000110
00000000100100000
00000011001000000
00000000000000000
00000000000000000
00000000000010000
00000100000000000
00000000000000000
00000000000000000
00100000100110000
00010000011000110
00000000010000000
00000010010000010
00110000010011010
00110000010000110
10110000010010110
00110000010010110
00110000010011010
00110000010000110
00110000010000010
00110000010000010
00110000010000010
00110000010000010
00100000000000000
00010000010000010
00110000010000010
00110000010000010
00110000010000010
00110000010000010

//    78    1.58854    1.58854    111    56    22    0.795745    1.02097    0.574558    1.49299    4.90703    4.90703    6.22109
segsites: 31
positions:	0	0.0333333333333333	0.0666666666666667	0.1	0.133333333333333	0.166666666666667	0.2	0.233333333333333	0.266666666666667	0.3	0.333333333333333	0.366666666666667	0.4	0.433333333333333	0.466666666666667	0.5	0.533333333333333	0.566666666666667	0.6	0.633333333333333	0.666666666666667	0.7	0.733333333333333	0.766666666666667	0.8	0.833333333333333	0.866666666666667	0.9	0.933333333333333	0.966666666666667	1
0000000000000000000000000000000
0000001010100001000010000000010
0000001000100000000010000000010
0000001000100000000010000001010
0000001000100000000010000000010
0000001000100000000010000000010
0000001000100000100111000000010
0000001100100000001010000000010
0000001000100000000010000000110
0000001000100010000010000000010
1000001000100000100111000000110
0000001100100000001010000000010
0001001000100000000010000000010
0000101000100000000010000000010
0000001000100000000010010000010
0000001000100000000010000000010
0000001000100000000010100000010
0000001000100000000010000000011
0000001000110000000010000000010
0000001000101010000010000000010
0011001000100000000010000000010
0000101000100010000010000000010
0001001000100000000010000000010
0000101000100000000010000000010
0000001000100100000010000100010
0000011000100010000010001000010
0001101001100000000010000000010
0001101000100000000010000000010
0001101000100000000010000010010
0101101000101000000010000000010
0010001000100000000010000000010
0000001000100010010010000001010

//    78    1.58854    1.58854    111    56    22    0.795745    1.02097    0.574558    1.49299    4.90703    4.90703    6.22109
segsites: 14
positions:	0	0.0769230769230769	0.153846153846154	0.230769230769231	0.307692307692308	0.384615384615385	0.461538461538462	0.538461538461539	0.615384615384615	0.692307692307692	0.769230769230769	0.846153846153846	0.923076923076923	1
00000000000000
00000000100000
00000000000000
00000000000000
00000000000000
00000000000001
00000000000000
00000000000000
00000000000000
01000000000010
00000000010000
10001000000000
00000000000000
00000000000000
00000000000000
00000000000000
00000000000000
00000000000000
00000100000000
00000000000000
00000000000000
00000000000000
00000001000000
00000000000000
00100000000000
00000000000000
00000000000000
00010000000000
00000000001100
00000010001000
00000000000000
00000000000000

//    78    1.58854    1.58854    111    56    22    0.795745    1.02097    0.574558    1.49299    4.90703    4.90703    6.22109
segsites: 4
positions:	0	0.333333333333333	0.666666666666667	1
0000
0000
0110
0001
0000
0000
0010
0000
0010
0000
0010
0000
0000
0000
0010
0010
0010
0010
1010
0010
1010
0010
0010
0010
0010
0010
0010
0010
0010
0010
0010
0010

//    78    1.58854    1.58854    111    56    22    0.795745    1.02097    0.574558    1.49299    4.90703    4.90703    6.22109
segsites: 19
positions:	0	0.0555555555555556	0.111111111111111	0.166666666666667	0.222222222222222	0.277777777777778	0.333333333333333	0.388888888888889	0.444444444444444	0.5	0.555555555555556	0.611111111111111	0.666666666666667	0.722222222222222	0.777777777777778	0.833333333333333	0.888888888888889	0.944444444444444	1
0000000000000000000
1001000000000000100
1000000000100000000
1000000000100000000
1000011000101100000
1001000010110000000
1001011000001100000
1001000000110000000
1001001000111100000
1001001000111100001
1000000000000000000
1001000000100001000
1000001000101100000
1001000000110000001
1000000000000000000
1001000010100000000
1001011000101100010
1001011000100100000
1101011000100100000
1011011000100100000
1001011000101100000
1011011000100100000
1001011000101100000
1001011000100100000
1001011100101100000
1001001001111100000
1001111000101100000
1001011000100100000
1001011000101100000
1001011000101100000
1001011000100100000
1001011000100110000

//    78    1.58854    1.58854    111    56    22    0.795745    1.02097    0.574558    1.49299    4.90703    4.90703    6.22109
segsites: 2
positions:	0	1
00
01
00
01
00
00
00
00
00
00
00
00
00
10
00
00
00
10
00
10
00
10
10
10
10
10
00
00
00
10
10
10

//    78    1.58854    1.58854    111    56    22    0.795745    1.02097    0.574558    1.49299    4.90703    4.90703    6.22109
segsites: 22
positions:	0	0.0476190476190476	0.0952380952380952	0.142857142857143	0.19047619047619	0.238095238095238	0.285714285714286	0.333333333333333	0.380952380952381	0.428571428571429	0.476190476190476	0.523809523809524	0.571428571428571	0.619047619047619	0.666666666666667	0.714285714285714	0.761904761904762	0.80952380952381	0.857142857142857	0.904761904761905	0.952380952380952	1
0000000000000000000000
0100001000101000000000
0100101000100000000000
0100001000100000000000
0100001000110100000000
0100011001101000000100
0100101000100000000000
0100001000100000000000
0100001000100000000000
0100001000100000000000
0100001000100000000000
0100001000100000000000
1000001000110000000000
0100001000101000000000
0100001000100000000000
0100001000100010000000
0100001000100011000000
0100001000100010000000
0100001100100001000000
0100001000100010010010
0100001010110000000000
0100001000101010000000
1001001000110001000000
0100001001101010000000
0100001000100001000000
0100001000100010010000
1000001000111000000000
0100001000101000000000
1000001000110000000001
0110001000101000010000
1000001000110000000000
0100001000101010101000

//    78    1.58854    1.58854    111    56    22    0.795745    1.02097    0.574558    1.49299    4.90703    4.90703    6.22109
segsites: 25
positions:	0	0.0416666666666667	0.0833333333333333	0.125	0.166666666666667	0.208333333333333	0.25	0.291666666666667	0.333333333333333	0.375	0.416666666666667	0.458333333333333	0.5	0.541666666666667	0.583333333333333	0.625	0.666666666666667	0.708333333333333	0.75	0.791666666666667	0.833333333333333	0.875	0.916666666666667	0.958333333333333	1
0000000000000000000000000
0000000000000000000000000
0000000000000010000000000
0000000000000100000000000
0000000100000100000000000
0000000100000100000000000
0000000000000000000000000
0000000000010100000000000
0000000000000000000000000
0000000000000000000000000
0000001011001001000011000
0000000000000100011000000
0000000000000100000000000
0000000000000100000000000
0000000000100100000001000
0001000000000100000000000
0000000001001101010011001
1000000001001101011000000
0000000001001101000000000
1010100000000100110000000
0000000001000100000000010
0100000000000100000100000
0000000001001101000011000
0100000000000100011000000
0000000001000100000000000
0100010000000100000000000
0100000000000100000011000
0100000000000100000100000
0010100000000100000000000
0010100000000100000000000
0000000001001101000011000
0000000000000100011000100

//    78    1.58854    1.58854    111    56    22    0.795745    1.02097    0.574558    1.49299    4.90703    4.90703    6.22109
segsites: 9
positions:	0	0.125	0.25	0.375	0.5	0.625	0.75	0.875	1
000000000
000000001
000000001
000000001
001000001
000000001
000000001
000001001
000000001
000000001
100000100
000000001
001000001
000000001
000000101
000000001
000000111
010000101
000000101
010000101
000000101
000100101
000000101
000010101
000000101
000100001
000000101
000000101
000000101
000000101
000000101
000100101

//    78    1.58854    1.58854    111    56    22    0.795745    1.02097    0.574558    1.49299    4.90703    4.90703    6.22109
segsites: 6
positions:	0	0.2	0.4	0.6	0.8	1
000000
000000
000000
000000
000000
000000
010000
000100
000000
000000
000000
000000
000000
001000
000000
000000
000000
000000
000000
000000
010000
000010
000000
000000
000000
000000
000000
000001
000000
000000
000000
100000

//    78    1.58854    1.58854    111    56    22    0.795745    1.02097    0.574558    1.49299    4.90703    4.90703    6.22109
segsites: 17
positions:	0	0.0625	0.125	0.1875	0.25	0.3125	0.375	0.4375	0.5	0.5625	0.625	0.6875	0.75	0.8125	0.875	0.9375	1
00000000000000000
00000000000000000
00000000000000000
00000000000000000
00011100000000000
00011100000000000
00000000010001000
00000000001110000
00000000000000000
00000000000000101
01000011000000000
00000100100010000
00000000000000000
00000000000000000
00000000000000000
00000000000000000
00000000000000010
10000000000000000
00000000000000000
00000000000000100
00000000000000000
00000000000000000
00000000000000000
10000000000000000
00000000010001000
00011100001110000
00000000000000000
10000000000000000
00000000010001000
00100000001110000
00000010000000000
00000000000000000

//    78    1.58854    1.58854    111    56    22    0.795745    1.02097    0.574558    1.49299    4.90703    4.90703    6.22109
segsites: 10
positions:	0	0.111111111111111	0.222222222222222	0.333333333333333	0.444444444444444	0.555555555555556	0.666666666666667	0.777777777777778	0.888888888888889	1
0000000000
0000100000
1000000000
0000000000
0100100000
0000100000
0000000000
0000100000
0000000000
0000000000
0000000000
0000000000
0000001000
0000000001
0000000000
0000000000
0000000000
0000000000
0000000000
0000000000
0000000000
0000000010
0000000000
0001000000
0010000100
0000000000
0000000000
0000000010
0000010000
0000000000
0000001000
0000000001

//    78    1.58854    1.58854    111    56    22    0.795745    1.02097    0.574558    1.49299    4.90703    4.90703    6.22109
segsites: 9
positions:	0	0.125	0.25	0.375	0.5	0.625	0.75	0.875	1
000000000
000000001
000000001
000000001
000000001
000000001
000000001
000000001
000000001
000000001
000000001
000000001
000000001
000000001
000000001
000000001
010000001
000011111
000000001
000000001
000000001
000000001
000000001
000000001
010100001
100011111
000000001
001000001
000000001
000000001
000000001
000000001

//    78    1.58854    1.58854    111    56    22    0.795745    1.02097    0.574558    1.49299    4.90703    4.90703    6.22109
segsites: 14
positions:	0	0.0769230769230769	0.153846153846154	0.230769230769231	0.307692307692308	0.384615384615385	0.461538461538462	0.538461538461539	0.615384615384615	0.692307692307692	0.769230769230769	0.846153846153846	0.923076923076923	1
00000000000000
10000010010001
00000000010000
10000000010011
00000000001000
00010010010100
00000010010000
00010010010000
00000000010000
01000010010000
00000000010000
10000000110000
00000000000000
00000000010000
00000000000000
00000000110000
00000100010000
00000000010000
00000000010000
00010000010000
00000000000000
00000000010000
00000000010000
00000001010000
00000100010000
00000000010000
00000000010000
00100000010000
00000000010000
10000000010010
00000000010000
01101000010000

//    78    1.58854    1.58854    111    56    22    0.795745    1.02097    0.574558    1.49299    4.90703    4.90703    6.22109
segsites: 18
positions:	0	0.0588235294117647	0.117647058823529	0.176470588235294	0.235294117647059	0.294117647058824	0.352941176470588	0.411764705882353	0.470588235294118	0.529411764705882	0.588235294117647	0.647058823529412	0.705882352941176	0.764705882352941	0.823529411764706	0.882352941176471	0.941176470588235	1
000000000000000000
000000010000100110
000000000000100000
000000010000100100
000000010000100100
000000010000100100
000000011000100100
001001110000100110
000000010000100100
000000010000100100
000000011101100100
001000010000100110
000000010001100100
000100010000100100
000000011000100100
001000010000100100
001000011000100100
001000111000101100
001000011000100000
001010111000100101
001000011000100100
101000011000100100
001000011000100100
001000011000100100
001000011010100100
001000011000100100
010000011000100100
001000010000100100
001000011000100100
001000111000100101
001000011000110100
001000111000100100

//    78    1.58854    1.58854    111    56    22    0.795745    1.02097    0.574558    1.49299    4.90703    4.90703    6.22109
segsites: 3
positions:	0	0.5	1
000
000
000
000
000
000
000
000
000
000
000
000
000
000
100
000
011
000
000
000
000
000
100
000
011
000
011
000
000
000
011
011

//    78    1.58854    1.58854    111    56    22    0.795745    1.02097    0.574558    1.49299    4.90703    4.90703    6.22109
segsites: 3
positions:	0	0.5	1
000
000
000
000
000
000
000
010
000
000
000
011
000
000
000
000
000
000
000
000
000
000
000
000
000
000
000
000
000
000
000
100

//    78    1.58854    1.58854    111    56    22    0.795745    1.02097    0.574558    1.49299    4.90703    4.90703    6.22109
segsites: 10
positions:	0	0.111111111111111	0.222222222222222	0.333333333333333	0.444444444444444	0.555555555555556	0.666666666666667	0.777777777777778	0.888888888888889	1
0000000000
0100000000
0000000000
0000000000
0000010000
0000000000
0000000000
0000000000
0000100000
0000000000
0000000000
1000000000
0000000000
0000000000
0000000000
0000000000
0000010000
0000000000
0000000011
0000000100
0000000000
0001000000
0000000001
0000000000
0000010000
0000010000
0000010000
0000000000
0000000001
0000001000
0010000000
0000000000

//    78    1.58854    1.58854    111    56    22    0.795745    1.02097    0.574558    1.49299    4.90703    4.90703    6.22109
segsites: 17
positions:	0	0.0625	0.125	0.1875	0.25	0.3125	0.375	0.4375	0.5	0.5625	0.625	0.6875	0.75	0.8125	0.875	0.9375	1
00000000000000000
00000100000010000
00000100001010001
00001100100010000
00000110000010000
00000110000010000
00000000000010000
00000000000010000
00000100000110010
00000100000010000
00100100000000000
00000100000010000
00000100000010000
00000100000010000
00000100000110010
00000100000010000
01000110000000010
00010101100010000
00000100000000000
00000100000000000
00000100000110010
00000100000010100
10000100000010010
00000100000010010
00000100010011010
00000100000010000
00100100000000000
00000100000010000
00000100000010010
00000100000010000
00000100000000010
00000100000010000

//    78    1.58854    1.58854    111    56    22    0.795745    1.02097    0.574558    1.49299    4.90703    4.90703    6.22109
segsites: 30
positions:	0	0.0344827586206897	0.0689655172413793	0.103448275862069	0.137931034482759	0.172413793103448	0.206896551724138	0.241379310344828	0.275862068965517	0.310344827586207	0.344827586206897	0.379310344827586	0.413793103448276	0.448275862068966	0.482758620689655	0.517241379310345	0.551724137931034	0.586206896551724	0.620689655172414	0.655172413793103	0.689655172413793	0.724137931034483	0.758620689655172	0.793103448275862	0.827586206896552	0.862068965517241	0.896551724137931	0.931034482758621	0.96551724137931	1
000000000000000000000000000000
001000100011101001000000000000
000000100011101001000000000000
000000100011101001000000000000
000000000000000001000000000000
100110111111111001000110000000
000000100011101001000000000000
100110101111111001000100000000
000000000000000000000000000000
001000100011101001000000000000
000000100011101000000000000000
000000100011101001000000100000
100000100011101011000000010000
100000100011101001000000000000
000000100011101001000000000000
000000100011101001000011000001
000000000011101000000000000000
100000000011101001000010000010
000000000000000001000010000000
100000000011101001000010000000
010000000000001001000000001000
000000000011101001000110000000
000000000011101001000000000000
100000100011101001000110000000
000000000011101001100000000000
000110101111111001000010000000
100000000011101001000010000000
100110101111111001010010000000
000000000111101101000010000100
100111101111101001001010000000
000000000000000001000000000000
100000000011101001000110000000

//    78    1.58854    1.58854    111    56    22    0.795745    1.02097    0.574558    1.49299    4.90703    4.90703    6.22109
segsites: 15
positions:	0	0.0714285714285714	0.142857142857143	0.214285714285714	0.285714285714286	0.357142857142857	0.428571428571429	0.5	0.571428571428571	0.642857142857143	0.714285714285714	0.785714285714286	0.857142857142857	0.928571428571428	1
000000000000000
000000000000000
000000000000000
000000000000000
000000000000000
000111100000100
000000010000000
000000000100000
000000000000000
000000000000100
000000000000000
000000000000000
000000000000000
000000000000100
000000000000000
000000000000000
000000000000000
000000000000000
100000000000000
000000000001000
010000000000000
000000001000000
001000000000001
000101100000000
000000000000000
000000000001000
000000000000000
000000000000000
000000000000000
000000000010000
000000000000010
000000000000000

//    78    1.58854    1.58854    111    56    22    0.795745    1.02097    0.574558    1.49299    4.90703    4.90703    6.22109
segsites: 5
positions:	0	0.25	0.5	0.75	1
00000
00000
00000
00000
00000
00001
00000
00001
00000
00000
00000
00000
00000
00000
00000
00100
00000
00000
00000
00000
11000
00000
00000
00000
00010
00000
00000
00000
00000
00000
00000
00000

//    78    1.58854    1.58854    111    56    22    0.795745    1.02097    0.574558    1.49299    4.90703    4.90703    6.22109
segsites: 4
positions:	0	0.333333333333333	0.666666666666667	1
0000
0000
0000
0000
0000
0000
0000
0000
1001
0000
0000
0000
0010
0000
0000
0000
1001
1001
1001
1001
1001
1001
1001
1001
1001
1001
1001
0000
1001
1001
1101
1000

//    78    1.58854    1.58854    111    56    22    0.795745    1.02097    0.574558    1.49299    4.90703    4.90703    6.22109
segsites: 10
positions:	0	0.111111111111111	0.222222222222222	0.333333333333333	0.444444444444444	0.555555555555556	0.666666666666667	0.777777777777778	0.888888888888889	1
0000000000
0000000000
0000001001
0010100100
0000000000
0000000000
0000000000
0000000000
0000000000
0000110000
0000000000
0000000010
0001000000
0000000000
0000000000
0000000000
0000100000
0000100000
1000100000
0000100010
0000100000
0100100000
0000100000
0000100000
1000100000
0000100000
1000100000
0000100000
0000100000
0000100000
0000100000
0000100000

//    78    1.58854    1.58854    111    56    22    0.795745    1.02097    0.574558    1.49299    4.90703    4.90703    6.22109
segsites: 9
positions:	0	0.125	0.25	0.375	0.5	0.625	0.75	0.875	1
000000000
000000000
000000000
000000000
000000000
000000000
000000000
000000000
000000000
000000000
000000000
000000000
000000100
000000000
000000100
000000000
100100000
000011000
000000000
000001010
000000000
000000000
000000000
000000000
010000000
001000000
010000001
000000000
000000000
000000000
000000000
000000000

//    78    1.58854    1.58854    111    56    22    0.795745    1.02097    0.574558    1.49299    4.90703    4.90703    6.22109
segsites: 24
positions:	0	0.0434782608695652	0.0869565217391304	0.130434782608696	0.173913043478261	0.217391304347826	0.260869565217391	0.304347826086957	0.347826086956522	0.391304347826087	0.434782608695652	0.478260869565217	0.521739130434783	0.565217391304348	0.608695652173913	0.652173913043478	0.695652173913043	0.739130434782609	0.782608695652174	0.826086956521739	0.869565217391304	0.91304347826087	0.956521739130435	1
000000000000000000000000
000000000010001100001000
000000000000001000000000
000000000010001000000000
000000000000001000000000
000000000010001000000000
010001000000001000000000
000010000010001000000000
011000000010001000000100
000000000010001000000000
000000000000001000000000
000000000010001000000000
111000000010001000010000
000000000010001000000000
010000000010001000000000
000000000010001000000000
000000000000001000000000
000000000000001000000000
000000011000001000000000
000000000000001000000000
000000000001001000000010
000000000000001000000001
000000000000011010000000
000000000100001000000000
000000000000001000100000
000000000000001000000000
000000000000001000000000
000000000000001000000000
000000000000001000000000
000100000000001001000000
000000100000101000000000
000000000000001000000000

//    78    1.58854    1.58854    111    56    22    0.795745    1.02097    0.574558    1.49299    4.90703    4.90703    6.22109
segsites: 10
positions:	0	0.111111111111111	0.222222222222222	0.333333333333333	0.444444444444444	0.555555555555556	0.666666666666667	0.777777777777778	0.888888888888889	1
0000000000
0000000000
0000000000
0000000000
0000000000
0000000000
0000000000
0000010000
0000010000
0000010000
0100000100
0000000000
0000000000
0000000000
0000000000
0000000000
0000000000
0000010000
0000010000
0000010000
0001010000
0000110000
0000010000
0000011000
0000010000
1000010010
0000010000
1000010000
0010010001
0000010000
0000010000
0000010000

//    78    1.58854    1.58854    111    56    22    0.795745    1.02097    0.574558    1.49299    4.90703    4.90703    6.22109
segsites: 33
positions:	0	0.03125	0.0625	0.09375	0.125	0.15625	0.1875	0.21875	0.25	0.28125	0.3125	0.34375	0.375	0.40625	0.4375	0.46875	0.5	0.53125	0.5625	0.59375	0.625	0.65625	0.6875	0.71875	0.75	0.78125	0.8125	0.84375	0.875	0.90625	0.9375	0.96875	1
000000000000000000000000000000000
000000000000000000000000001001000
001000000000000000000000001001000
000000000000000000000000001001000
001000000000001000000000001001000
000000000000000011000000001001000
000000000000000000000000001001000
010010000100000000000000001001000
000000000000000000000000001001000
000000000100000000000000001001000
000000000000110000000000111001001
000100000000000000001000001001100
000000000000010000000010011001001
000000000000000000100100001001000
001000000000000000000001001001000
001000000000000100000000001001000
000000000000000000000000001011000
000000100000000000000000001001000
000000000000000000000000001001000
000000010000000000000000001001000
001000001000001001000000001101000
000001000000001011010000001001010
100000000010001000000000001001000
000000000001000011000000001001000
001000000000000000000000001001000
000010000000000000000000001001000
000000000000000000000000001010000
000000000000000000000000001001000
001000000000000000000001001001000
000000100000000000000000001001000
000000001000001000000000001111000
000001000000000011010000001001010

//    78    1.58854    1.58854    111    56    22    0.795745    1.02097    0.574558    1.49299    4.90703    4.90703    6.22109
segsites: 5
positions:	0	0.25	0.5	0.75	1
00000
00000
00000
00001
00000
00000
00000
00000
00010
00000
00000
00000
00000
00000
00000
10000
00000
00000
00000
00000
00000
00000
00000
00100
00000
00000
00000
01000
00000
00000
00000
00000

//    78    1.58854    1.58854    111    56    22    0.795745    1.02097    0.574558    1.49299    4.90703    4.90703    6.22109
segsites: 16
positions:	0	0.0666666666666667	0.133333333333333	0.2	0.266666666666667	0.333333333333333	0.4	0.466666666666667	0.533333333333333	0.6	0.666666666666667	0.733333333333333	0.8	0.866666666666667	0.933333333333333	1
0000000000000000
0000000000000000
0000000000000000
0000000000000001
1010000000000000
0000000000000000
0000000000000000
0000000000000000
0010000000000000
0000000000000000
0000000000000000
0001000000000000
0000000000000000
0000000000000000
0000010000000000
0101000000000000
0000000000000000
0000000000000000
0000000000000000
0101000000010000
0000000010000000
0000000000000010
0000000000000000
0000001000000000
0000000001000000
0000000000000100
0000100000000000
0000000000000000
0000000100100000
0101000000001000
0000000000000000
0000000000000000

//    78    1.58854    1.58854    111    56    22    0.795745    1.02097    0.574558    1.49299    4.90703    4.90703    6.22109
segsites: 2
positions:	0	1
00
00
10
10
10
00
10
10
10
10
10
10
10
10
10
00
11
10
10
10
10
10
10
10
10
10
11
10
10
10
10
10

//    78    1.58854    1.58854    111    56    22    0.795745    1.02097    0.574558    1.49299    4.90703    4.90703    6.22109
segsites: 9
positions:	0	0.125	0.25	0.375	0.5	0.625	0.75	0.875	1
000000000
000010100
000000100
000000100
000001010
000001100
000000100
000000100
000001010
000001100
000000100
000000100
000000100
000010100
000000010
000001100
000001010
100001010
001001010
000001100
000101010
000001010
000001010
000001100
000001010
000001010
010001010
000001010
000001010
000001010
000000011
000001100

//    78    1.58854    1.58854    111    56    22    0.795745    1.02097    0.574558    1.49299    4.90703    4.90703    6.22109
segsites: 2
positions:	0	1
00
00
00
10
00
10
00
00
00
00
00
00
00
00
00
00
00
00
00
00
01
00
00
00
00
00
00
00
00
00
00
00

//    78    1.58854    1.58854    111    56    22    0.795745    1.02097    0.574558    1.49299    4.90703    4.90703    6.22109
segsites: 6
positions:	0	0.2	0.4	0.6	0.8	1
000000
000000
000000
000000
100000
000000
000000
000000
000000
000000
000000
010000
000000
000000
000000
000100
000000
010000
000000
010000
000010
000010
000000
010000
000000
000000
001000
010000
000001
000000
000010
000000

//    78    1.58854    1.58854    111    56    22    0.795745    1.02097    0.574558    1.49299    4.90703    4.90703    6.22109
segsites: 25
positions:	0	0.0416666666666667	0.0833333333333333	0.125	0.166666666666667	0.208333333333333	0.25	0.291666666666667	0.333333333333333	0.375	0.416666666666667	0.458333333333333	0.5	0.541666666666667	0.583333333333333	0.625	0.666666666666667	0.708333333333333	0.75	0.791666666666667	0.833333333333333	0.875	0.916666666666667	0.958333333333333	1
0000000000000000000000000
0000000000000000001110000
0000100000000000000000010
0000000000000000000000000
0000100000000000000000010
0000000000000000000000000
0000000000000000000000010
0000000000000000001000000
0000000000000000000000000
0000000000000000001010000
0000000000000001000000000
1000000000000000000000001
1000000000000000000000000
1000000000000000000000000
0000000000000001000000000
1000000000000000000000000
0000000000000000000000011
0000000000000000000000011
0000010000000000000001100
0000000000000000000000000
0000000010000001000000000
0000000000000000000000001
0101000101110000000000000
0101000000001010010100000
0010001000000000000000000
0000000000000000000000001
0000100000000000100000000
0000000000000100000000001
0000000101110001000000000
0101000000001010010000000
0010000000000001000000000
0000000000000000000000000

//    78    1.58854    1.58854    111    56    22    0.795745    1.02097    0.574558    1.49299    4.90703    4.90703    6.22109
segsites: 4
positions:	0	0.333333333333333	0.666666666666667	1
0000
0000
0000
0001
0000
0000
0000
0000
1100
1100
1100
1110
1100
1110
1100
1100
1100
1100
1100
1100
1100
1100
1100
1100
1100
1100
1100
1100
1100
1100
1100
1100

//    78    1.58854    1.58854    111    56    22    0.795745    1.02097    0.574558    1.49299    4.90703    4.90703    6.22109
segsites: 8
positions:	0	0.142857142857143	0.285714285714286	0.428571428571429	0.571428571428571	0.714285714285714	0.857142857142857	1
00000000
00000010
10000010
11000110
00000010
10000010
10000010
10000010
10000010
10000010
00000010
00000010
00000010
01000010
10000010
10000010
10000010
10000010
10000010
10000010
10000010
10000010
00000010
10011010
00000010
10000010
00000010
00100010
00000010
10000010
10000010
10000011

//    78    1.58854    1.58854    111    56    22    0.795745    1.02097    0.574558    1.49299    4.90703    4.90703    6.22109
segsites: 10
positions:	0	0.111111111111111	0.222222222222222	0.333333333333333	0.444444444444444	0.555555555555556	0.666666666666667	0.777777777777778	0.888888888888889	1
0000000000
0010010110
0000101010
0110000110
0000000010
0010000010
0010000110
0010000110
0001000000
1010000110
0010000010
0010000110
0000000010
0110000110
0010000010
0010000110
0010000010
0010000110
0010000011
0010000110
0000000010
1110000010
0000000010
0100000110
0010000010
0010000010
0010000010
0010000110
0010000010
0110000010
0000000010
0110000110

//    78    1.58854    1.58854    111    56    22    0.795745    1.02097    0.574558    1.49299    4.90703    4.90703    6.22109
segsites: 8
positions:	0	0.142857142857143	0.285714285714286	0.428571428571429	0.571428571428571	0.714285714285714	0.857142857142857	1
00000000
01000000
00011100
00011100
00100000
01010011
00000000
01010001
00000000
01000000
00000000
01000000
00000000
00000000
00000000
01010000
00011100
00011100
00011100
00011100
00011100
00011100
00011100
00011100
00011100
00011100
10011000
00010100
00011100
00011100
00011000
01010100

//    78    1.58854    1.58854    111    56    22    0.795745    1.02097    0.574558    1.49299    4.90703    4.90703    6.22109
segsites: 3
positions:	0	0.5	1
000
010
000
000
000
000
000
100
000
010
000
000
000
100
000
001
000
000
000
000
000
001
000
000
000
001
000
001
000
100
000
000

//    78    1.58854    1.58854    111    56    22    0.795745    1.02097    0.574558    1.49299    4.90703    4.90703    6.22109
segsites: 51
positions:	0	0.02	0.04	0.06	0.08	0.1	0.12	0.14	0.16	0.18	0.2	0.22	0.24	0.26	0.28	0.3	0.32	0.34	0.36	0.38	0.4	0.42	0.44	0.46	0.48	0.5	0.52	0.54	0.56	0.58	0.6	0.62	0.64	0.66	0.68	0.7	0.72	0.74	0.76	0.78	0.8	0.82	0.84	0.86	0.88	0.9	0.92	0.94	0.96	0.98	1
000000000000000000000000000000000000000000000000000
000101000000000001100001000010100010000010000000000
000110100100010000000001010111000000000001000001001
000110100000011000000101010110000000000001000001001
010000001000010000000001000010000000000001000000001
000110100000010000000001010110000000000000000001010
000000010000000000000001000000000000000001000000001
000110100001000000000001010110000010000000000001000
000101001010010100000001000010000000000000000000001
000101000000010000000001100010000100100000100100100
000100000000000000000001000010000000000000000000001
000101000000010000000001100010000010000000000000000
000000010100010000001001010010001000000001000000001
000110100000011000000001010110000010000100000011001
000100000000010000000001001010000000000001000000001
000111100000010000000101010110000000000000000001000
000101000000000100000001000010000000000000000000001
000101000000010000000001000010000000000010100000000
000101000000010100000001000010000000000001000000001
101101000000010010000001010110000000000000100001001
000100000000010000000001000010000000010001000000001
000111100000010000010101010110000000100000100001001
000100000000010100000001000010000001000001010000001
000111100000010000000111010110010000000000100001100
000100000000010000000001000010000000000001011000001
000111100000010000000101110110000000100000100001001
000101000000010100000001000010000001000000010000001
000101000000010000000011100010010000000000100000100
000101000000010100000001000010000000000000100000001
001101000000010100000001000010000000000000100000001
000100000000110100001001000010000000000000000000001
000101000000010000000001110010000000101010000000001

//    78    1.58854    1.58854    111    56    22    0.795745    1.02097    0.574558    1.49299    4.90703    4.90703    6.22109
segsites: 17
positions:	0	0.0625	0.125	0.1875	0.25	0.3125	0.375	0.4375	0.5	0.5625	0.625	0.6875	0.75	0.8125	0.875	0.9375	1
00000000000000000
00000000000000000
00000000000000000
00000000000000000
00000000100000000
00000000100000000
00000100100000000
00000000000000000
00000000100000010
00000000000000000
00000000100000001
00000000000000000
00000000100000001
00000000000000000
00000000000000000
00000000000000000
00000011100000000
00000000100100000
01000000100101000
01000000100100000
00000000110100000
10100000100100000
00000000101100000
00001000100100000
00000000100010100
00000000100100100
00000001100000000
01000000100100000
00000000100100000
00010000100100000
00000000100100000
00000000100100000

//    78    1.58854    1.58854    111    56    22    0.795745    1.02097    0.574558    1.49299    4.90703    4.90703    6.22109
segsites: 6
positions:	0	0.2	0.4	0.6	0.8	1
000000
000000
000000
000000
000001
000000
000000
000000
000000
000000
000000
001000
000000
000000
100000
000010
000000
000000
000000
000100
000000
000000
000000
001000
000000
010000
000000
000000
000000
000100
000000
000000

//    78    1.58854    1.58854    111    56    22    0.795745    1.02097    0.574558    1.49299    4.90703    4.90703    6.22109
segsites: 5
positions:	0	0.25	0.5	0.75	1
00000
01100
00001
11100
00000
00000
00001
11100
00000
00000
00000
00000
00001
00000
00001
00010
01100
01100
01100
01100
01100
01100
01100
01100
01100
01100
01100
01100
01100
01100
01100
01100

//    78    1.58854    1.58854    111    56    22    0.795745    1.02097    0.574558    1.49299    4.90703    4.90703    6.22109
segsites: 11
positions:	0	0.1	0.2	0.3	0.4	0.5	0.6	0.7	0.8	0.9	1
00000000000
00000001001
00000000000
00000000000
00000000000
00000000000
00010000001
00001001001
00010000010
00001100001
00000000001
00000001001
00000000000
00000010001
00000000001
00000001001
01000000001
00001010001
00000000001
00000011001
00000000000
00100000100
00000000001
00000001001
01000000001
10001010001
00000010001
00000010001
00000000001
00000011001
00000000000
00000010001

//    78    1.58854    1.58854    111    56    22    0.795745    1.02097    0.574558    1.49299    4.90703    4.90703    6.22109
segsites: 4
positions:	0	0.333333333333333	0.666666666666667	1
0000
0000
0000
0000
0000
0000
0000
0000
0000
0000
0000
0001
0000
0000
0000
0001
1010
0000
0000
0000
0010
0010
0010
0100
0010
0000
0000
0000
0000
0100
0000
0000

//    78    1.58854    1.58854    111    56    22    0.795745    1.02097    0.574558    1.49299    4.90703    4.90703    6.22109
segsites: 9
positions:	0	0.125	0.25	0.375	0.5	0.625	0.75	0.875	1
000000000
000000000
000000000
100000000
000000000
100000000
000000000
000000100
000010000
011100000
100000000
100000000
000000000
111000000
000000000
000000000
011000000
011100000
000001000
101000000
011000000
011100000
011000000
011000000
011000000
011000001
001000000
011000000
011000000
011000000
011000000
011000010

//    78    1.58854    1.58854    111    56    22    0.795745    1.02097    0.574558    1.49299    4.90703    4.90703    6.22109
segsites: 2
positions:	0	1
00
00
00
00
01
00
01
00
01
00
00
00
00
00
01
00
00
00
01
11
01
01
00
00
01
00
01
00
00
00
01
10

//    78    1.58854    1.58854    111    56    22    0.795745    1.02097    0.574558    1.49299    4.90703    4.90703    6.22109
segsites: 26
positions:	0	0.04	0.08	0.12	0.16	0.2	0.24	0.28	0.32	0.36	0.4	0.44	0.48	0.52	0.56	0.6	0.64	0.68	0.72	0.76	0.8	0.84	0.88	0.92	0.96	1
00000000000000000000000000
01001000000000000000100000
10000101000010000100000000
00000010001101000001100100
10000111001010001000100000
10000111101010000000100000
10000101000010000000100000
00001010001000000000100000
10000101000010000000000000
00101010001000000000100000
00000000000000000000000000
01000000000000000000000000
10000101000010000000100010
00101010011000010000100100
10000101000010001000000000
00101010001000000000100000
10101111001010000000100000
10101111001010000000100000
10000101000010000000000000
00101010001000000000100100
10101111001010000000100000
10101111001010000000100000
10101111001010000000100000
10101111001010000000100000
10000101000010000000000000
00101010001000000000100000
10101111001010000000100000
10101111001010000000100000
00000000000000000000000000
01000000000000000010101000
10000101000010100000100000
00111010001000000010110101

//    78    1.58854    1.58854    111    56    22    0.795745    1.02097    0.574558    1.49299    4.90703    4.90703    6.22109
segsites: 2
positions:	0	1
00
00
00
00
00
00
10
00
10
00
00
00
00
00
00
00
00
00
10
00
00
00
00
00
00
01
00
00
00
00
00
00

//    78    1.58854    1.58854    111    56    22    0.795745    1.02097    0.574558    1.49299    4.90703    4.90703    6.22109
segsites: 14
positions:	0	0.0769230769230769	0.153846153846154	0.230769230769231	0.307692307692308	0.384615384615385	0.461538461538462	0.538461538461539	0.615384615384615	0.692307692307692	0.769230769230769	0.846153846153846	0.923076923076923	1
00000000000000
00000000000000
00000000000000
00000000000000
00000100000000
00000000000000
00000000000000
00000000000000
00000000000000
00000000000000
00000000000010
00000000000000
00000000000000
00000000000000
00000000000010
00000000000000
00000000000010
00000000000010
00000000000010
00000000000010
01000000000010
00000000000010
00000000001010
10110000010010
00000011000010
00001000000010
00000000000010
00000000100010
00000000000011
00000000000110
00000000000010
00000000000010

//    78    1.58854    1.58854    111    56    22    0.795745    1.02097    0.574558    1.49299    4.90703    4.90703    6.22109
segsites: 14
positions:	0	0.0769230769230769	0.153846153846154	0.230769230769231	0.307692307692308	0.384615384615385	0.461538461538462	0.538461538461539	0.615384615384615	0.692307692307692	0.769230769230769	0.846153846153846	0.923076923076923	1
00000000000000
00001100000000
00000000000000
00000000000001
00001000000000
00001000000000
00000000000000
00001000000001
00000001000000
00000000000001
00000000000000
00001000000000
00001000000000
00001000010100
00001000000000
00001000000000
00000000000000
10000000000001
00000000001000
00000010000000
10000000000000
10000010000010
00000000000000
00100000000000
00010000000000
10000010000000
00000000000000
10000000000000
00000000000000
00000000000000
00000000000000
11000010110000

//    78    1.58854    1.58854    111    56    22    0.795745    1.02097    0.574558    1.49299    4.90703    4.90703    6.22109
segsites: 29
positions:	0	0.0357142857142857	0.0714285714285714	0.107142857142857	0.142857142857143	0.178571428571429	0.214285714285714	0.25	0.285714285714286	0.321428571428571	0.357142857142857	0.392857142857143	0.428571428571429	0.464285714285714	0.5	0.535714285714286	0.571428571428571	0.607142857142857	0.642857142857143	0.678571428571428	0.714285714285714	0.75	0.785714285714286	0.821428571428571	0.857142857142857	0.892857142857143	0.928571428571428	0.964285714285714	1
00000000000000000000000000000
00000000000000000000000000000
01000000000000010001000000100
00100000001000010000000001010
00000001000000010001000000000
00000000001000000000000000010
00000000000000010000000000100
00000000000000000000000001000
00000000000000010001000000101
00000000000001010000000001010
00000000000000000000000000000
00000000001000000000000000000
00000000000000010000000001100
00000000000100110000000001100
00000000000000010000001001100
00001100000000010000000001100
00001100000000010000000001100
00011110000000010000000001100
00001100000000010000000000100
00001100000000011000100001100
00001100010000010000000110101
00001100000101110000000001100
00001100000001010000000001100
00001100000001010100000001100
00001100000010010000011001100
00001100000000010000000001100
00001100000000010000011110100
00001100000001010000000001100
00001100000000010010001001100
00001100000000010000001001100
00001100000000010000000110100
10001100100000010000000001100

//    78    1.58854    1.58854    111    56    22    0.795745    1.02097    0.574558    1.49299    4.90703    4.90703    6.22109
segsites: 26
positions:	0	0.04	0.08	0.12	0.16	0.2	0.24	0.28	0.32	0.36	0.4	0.44	0.48	0.52	0.56	0.6	0.64	0.68	0.72	0.76	0.8	0.84	0.88	0.92	0.96	1
00000000000000000000000000
00000000000000000000010000
00000000000000000000000000
00000000000000000000010000
00000100000000000000000000
00000000000000000000010000
00000000000000000000000000
00000000000000000101010000
00100000000000000000000000
00000000000000000000000000
00000000000000000000000000
00000010000010000000010000
00010000000000000000010000
00000000000000000000010000
00000000000000001000000000
00000000000000000000000011
00001000001000101000100001
00000000100000001000000101
00000000000100001000000001
00000000000000011000000001
10000000000000001000000001
00000000000000001000000001
00000000000000001100000001
00000000000000001100000001
00000000000000001000000001
00000000000001001000000001
00000000000000101000000001
00000000000000001110000001
01000000000000001000000001
00000000000000001100001001
00000000000000001000000001
00000001010000001000000001

//    78    1.58854    1.58854    111    56    22    0.795745    1.02097    0.574558    1.49299    4.90703    4.90703    6.22109
segsites: 7
positions:	0	0.166666666666667	0.333333333333333	0.5	0.666666666666667	0.833333333333333	1
0000000
0010100
0000000
0000010
0000000
0000000
0000000
0001000
0000000
0100000
0000000
0000000
0000000
0000000
0000000
0000000
0000000
0000000
0000000
0000000
0000000
0000000
0000000
0000000
0000000
0000000
0000000
0000000
0000000
1000000
0000001
0000000

//    78    1.58854    1.58854    111    56    22    0.795745    1.02097    0.574558    1.49299    4.90703    4.90703    6.22109
segsites: 5
positions:	0	0.25	0.5	0.75	1
00000
00000
00000
00001
00000
00000
00000
00001
00100
00000
00000
00000
00000
00000
00000
00000
10000
00000
00000
00001
00000
01000
00000
00001
00000
00000
00000
00000
00000
00000
00000
00011

//    78    1.58854    1.58854    111    56    22    0.795745    1.02097    0.574558    1.49299    4.90703    4.90703    6.22109
segsites: 15
positions:	0	0.0714285714285714	0.142857142857143	0.214285714285714	0.285714285714286	0.357142857142857	0.428571428571429	0.5	0.571428571428571	0.642857142857143	0.714285714285714	0.785714285714286	0.857142857142857	0.928571428571428	1
000000000000000
000000000000000
000000010000000
000100000000000
000000000011000
000000000000000
000010000000000
000000000000000
000000000000000
001000000000000
000000000000000
000000000000000
000000001000000
001000000000000
100000000000000
000000000000000
000000000001000
000000000000000
010000011000000
001000000000011
000000010001000
001001000000000
000000010000000
001000000000000
000000010001000
001000100000011
001000000000000
001000000100000
001000010000100
001001000000000
000000000001100
000000000000000

//    78    1.58854    1.58854    111    56    22    0.795745    1.02097    0.574558    1.49299    4.90703    4.90703    6.22109
segsites: 4
positions:	0	0.333333333333333	0.666666666666667	1
0000
0001
0001
0101
0001
0001
0001
0001
0001
0001
0001
0001
0011
0001
0001
0001
0001
0001
0001
0001
0001
0001
0001
0001
0001
0001
0001
1001
0001
0001
0001
0001

//    78    1.58854    1.58854    111    56    22    0.795745    1.02097    0.574558    1.49299    4.90703    4.90703    6.22109
segsites: 4
positions:	0	0.333333333333333	0.666666666666667	1
0000
1010
0010
0010
0010
0010
0010
0010
0010
0010
0010
0010
0010
0010
0010
0010
0010
0010
0010
0010
0010
0010
0010
0010
0010
0010
0011
0110
0010
0010
0010
0010

//    78    1.58854    1.58854    111    56    22    0.795745    1.02097    0.574558    1.49299    4.90703    4.90703    6.22109
segsites: 16
positions:	0	0.0666666666666667	0.133333333333333	0.2	0.266666666666667	0.333333333333333	0.4	0.466666666666667	0.533333333333333	0.6	0.666666666666667	0.733333333333333	0.8	0.866666666666667	0.933333333333333	1
0000000000000000
0000000000000101
0000001010001100
0000000000000100
0000001000000000
0000010000000100
0000001000000100
0000001000000100
0000000000000110
1000000000000100
0000001000010100
0000000000000100
0000000000000100
0010000000000100
0001001001000100
0000000100100100
0000001101100100
0000001101100100
0000001101100100
0000101101100100
0000001101100100
0100001101100100
0000001101100100
0000001101100100
0000001001000100
0010000100100100
0000001101100100
0000001101100100
0000001101100100
0000001101100100
0000001001000100
0010000100100100

//    78    1.58854    1.58854    111    56    22    0.795745    1.02097    0.574558    1.49299    4.90703    4.90703    6.22109
segsites: 5
positions:	0	0.25	0.5	0.75	1
00000
00000
10000
00001
10000
00001
10000
00001
10000
00001
10000
01001
10000
00001
10001
10001
00000
00000
00000
00000
00000
00000
00000
00010
00000
00000
00000
00000
00000
00000
00100
00000

//    78    1.58854    1.58854    111    56    22    0.795745    1.02097    0.574558    1.49299    4.90703    4.90703    6.22109
segsites: 10
positions:	0	0.111111111111111	0.222222222222222	0.333333333333333	0.444444444444444	0.555555555555556	0.666666666666667	0.777777777777778	0.888888888888889	1
0000000000
0000100000
0000000000
1000000000
0000000001
0000000000
0000000000
0000000000
0000000000
0000000000
0000000000
0000000000
0000000000
0100000000
0000000000
0001000110
0000001001
0001010110
0000010110
0001010110
0000000000
0001010010
0010001001
0001010110
0000000000
0001010110
0000001001
0001010110
0001010000
0001010110
0000000000
0001010110

//    78    1.58854    1.58854    111    56    22    0.795745    1.02097    0.574558    1.49299    4.90703    4.90703    6.22109
segsites: 18
positions:	0	0.0588235294117647	0.117647058823529	0.176470588235294	0.235294117647059	0.294117647058824	0.352941176470588	0.411764705882353	0.470588235294118	0.529411764705882	0.588235294117647	0.647058823529412	0.705882352941176	0.764705882352941	0.823529411764706	0.882352941176471	0.941176470588235	1
000000000000000000
000100000000000010
000000000000000000
010100000000000010
000000000000001000
000100000000000010
000000000000000000
000100000000000010
001000000000000000
000101000000000110
000000000000000000
000100100000000010
000000000000000000
000100000000000010
000000000000000000
000100000000000010
001000010000000000
000100000000000001
000000000000000000
000100000100000000
000000000001000000
000100000100000010
000000000010000000
100100000100000000
000000000000000000
000100000000000000
000000001000000000
000100000000100000
000000000000010000
000100000100000000
000000000000000000
000110000000000000

//    78    1.58854    1.58854    111    56    22    0.795745    1.02097    0.574558    1.49299    4.90703    4.90703    6.22109
segsites: 2
positions:	0	1
00
00
00
00
00
00
01
00
00
00
00
00
00
00
00
00
00
00
00
00
00
00
00
00
00
10
00
00
00
00
00
00

//    78    1.58854    1.58854    111    56    22    0.795745    1.02097    0.574558    1.49299    4.90703    4.90703    6.22109
segsites: 5
positions:	0	0.25	0.5	0.75	1
00000
10000
00000
00000
00000
00000
00100
00000
00100
00000
00000
00000
00000
00000
00000
00011
00000
00000
00000
00000
00000
00000
00000
00000
00000
00000
00000
01000
00000
00000
00000
00000

//    78    1.58854    1.58854    111    56    22    0.795745    1.02097    0.574558    1.49299    4.90703    4.90703    6.22109
segsites: 3
positions:	0	0.5	1
000
000
000
000
000
000
000
000
000
000
000
000
000
000
010
000
000
000
100
000
000
000
000
000
000
000
000
000
000
000
000
001

//    78    1.58854    1.58854    111    56    22    0.795745    1.02097    0.574558    1.49299    4.90703    4.90703    6.22109
segsites: 6
positions:	0	0.2	0.4	0.6	0.8	1
000000
000000
000110
000000
000000
000000
000100
000100
000100
000100
010100
000100
000110
000000
010100
000100
010100
010101
010100
010100
010100
010100
010100
010100
110100
011100
010100
010100
010100
010100
010100
010100

//    78    1.58854    1.58854    111    56    22    0.795745    1.02097    0.574558    1.49299    4.90703    4.90703    6.22109
segsites: 6
positions:	0	0.2	0.4	0.6	0.8	1
000000
000000
100000
000000
000000
000000
000000
000000
000000
000000
000000
000000
000000
000000
000000
000000
010000
001100
000000
001001
000000
001000
000000
000000
000000
001000
000000
001000
010010
000000
100010
000010

//    78    1.58854    1.58854    111    56    22    0.795745    1.02097    0.574558    1.49299    4.90703    4.90703    6.22109
segsites: 19
positions:	0	0.0555555555555556	0.111111111111111	0.166666666666667	0.222222222222222	0.277777777777778	0.333333333333333	0.388888888888889	0.444444444444444	0.5	0.555555555555556	0.611111111111111	0.666666666666667	0.722222222222222	0.777777777777778	0.833333333333333	0.888888888888889	0.944444444444444	1
0000000000000000000
0000000101010010000
0000000000010010001
0000000100010010000
0100000000010010000
0000000000010011000
0100000000010000000
0000000000010011000
0100000000010010001
0010000000110011000
0001000000010010001
0000000100010010010
0100000000010010000
0000000000010010000
0000010000010010001
0000000000010010000
0000000000010010001
0000000000010010001
0000000000010110101
0000000000010010000
0000000000010010001
0000001000010011000
0000000000011010001
1000000000010010001
0000100000010010001
0000000000010010000
0000000000010010001
0000000000010010000
0000000000010010001
0000000000010010001
0000000010010010000
0000000010010010000

//    78    1.58854    1.58854    111    56    22    0.795745    1.02097    0.574558    1.49299    4.90703    4.90703    6.22109
segsites: 3
positions:	0	0.5	1
000
001
001
001
000
001
000
001
000
000
000
000
000
000
000
000
010
001
000
000
000
000
100
000
000
000
000
000
000
000
000
000

//    78    1.58854    1.58854    111    56    22    0.795745    1.02097    0.574558    1.49299    4.90703    4.90703    6.22109
segsites: 2
positions:	0	1
00
00
00
00
00
00
00
00
00
10
00
00
00
00
00
00
01
00
00
00
00
00
00
00
00
00
00
00
00
00
00
00

//    78    1.58854    1.58854    111    56    22    0.795745    1.02097    0.574558    1.49299    4.90703    4.90703    6.22109
segsites: 3
positions:	0	0.5	1
000
000
000
000
000
000
000
000
000
010
000
010
000
000
000
110
000
000
000
000
000
000
000
000
000
100
000
001
000
100
000
000

//    78    1.58854    1.58854    111    56    22    0.795745    1.02097    0.574558    1.49299    4.90703    4.90703    6.22109
segsites: 22
positions:	0	0.0476190476190476	0.0952380952380952	0.142857142857143	0.19047619047619	0.238095238095238	0.285714285714286	0.333333333333333	0.380952380952381	0.428571428571429	0.476190476190476	0.523809523809524	0.571428571428571	0.619047619047619	0.666666666666667	0.714285714285714	0.761904761904762	0.80952380952381	0.857142857142857	0.904761904761905	0.952380952380952	1
0000000000000000000000
0000000100000001000000
0010000110000001000000
0010011100000001000000
0000000010000000000000
0000000100000001000000
0000000110000001000000
0000001100000001000000
0000000110000001000010
0000001100000001000000
0000000110000001000010
0010101100100001000000
0000000100000001000010
0000001100000001000000
0000000100000000000000
0010001100000001000000
0011000100000001010000
0010000101000011000100
0010000100001001000000
1010000100010001000000
0010000100000001000000
0010000101010001000000
0010000100000001000001
0010000101000001000000
0000000100000001000001
0010000101000001000000
0000000100000000000001
0000001101000001000000
0010000100000001000001
0110000101000001000000
0010000101000001001001
0010000101000101100000

//    78    1.58854    1.58854    111    56    22    0.795745    1.02097    0.574558    1.49299    4.90703    4.90703    6.22109
segsites: 7
positions:	0	0.166666666666667	0.333333333333333	0.5	0.666666666666667	0.833333333333333	1
0000000
1000100
0000100
0000100
0000110
0000100
0000000
1000100
0000000
1100100
0000100
0100100
0000000
1000100
0000100
0000100
0000100
0100100
0000100
0100100
0000101
0001100
0000100
0100100
0000100
0010100
0000100
0000100
0000100
0000100
0000100
0000100

//    78    1.58854    1.58854    111    56    22    0.795745    1.02097    0.574558    1.49299    4.90703    4.90703    6.22109
segsites: 23
positions:	0	0.0454545454545455	0.0909090909090909	0.136363636363636	0.181818181818182	0.227272727272727	0.272727272727273	0.318181818181818	0.363636363636364	0.409090909090909	0.454545454545455	0.5	0.545454545454545	0.590909090909091	0.636363636363636	0.681818181818182	0.727272727272727	0.772727272727273	0.818181818181818	0.863636363636364	0.909090909090909	0.954545454545455	1
00000000000000000000000
00000010000011000000000
00000000000010000000000
00000000000010000010000
00000000000010000000000
00000000000010100000000
00000000000010000000000
00000000000010000000000
00000000000010000000000
00000000000010000000000
00000000000010000000000
00000000000010000000000
00000000000010000000000
00000000000010000000000
00000000000010000000000
00000000000010000000000
01001000010110000000000
00010101100010000000000
00000000001000000000000
00000010000010001000100
00000000000000000001000
10000010000010001000000
00000000000010000000000
10000000000010000000000
00000000000000000000001
00000010000010000000000
00000000000010010000000
00000000000010000000110
00000000000010000000000
10000000000010000100000
00100000000010000000000
00000000000010000000000

//    78    1.58854    1.58854    111    56    22    0.795745    1.02097    0.574558    1.49299    4.90703    4.90703    6.22109
segsites: 3
positions:	0	0.5	1
000
000
000
010
000
001
000
000
000
000
000
000
000
000
000
000
000
000
000
000
000
000
000
000
000
001
100
000
000
000
000
000

//    78    1.58854    1.58854    111    56    22    0.795745    1.02097    0.574558    1.49299    4.90703    4.90703    6.22109
segsites: 4
positions:	0	0.333333333333333	0.666666666666667	1
0000
0000
1000
0001
1000
1010
0000
0000
1000
0001
1000
0000
1000
1000
1000
1000
1000
1000
1000
1000
1000
1000
1000
1000
1000
1000
1000
1000
1000
1100
1000
0000

//    78    1.58854    1.58854    111    56    22    0.795745    1.02097    0.574558    1.49299    4.90703    4.90703    6.22109
segsites: 14
positions:	0	0.0769230769230769	0.153846153846154	0.230769230769231	0.307692307692308	0.384615384615385	0.461538461538462	0.538461538461539	0.615384615384615	0.692307692307692	0.769230769230769	0.846153846153846	0.923076923076923	1
00000000000000
00000000000000
00000000000000
00000000000000
00000010000000
00000000000000
00000000000000
00000000000000
00000000000000
00000100001000
00000000000000
00000000000000
00000000000000
00000000000000
00000000000010
00010000000000
00000000000000
10000000010001
00000000000000
00000000000000
00000000000000
00000000000000
00000000100100
00100000000000
00000001000000
00000000000000
01000000000000
00000000000000
00000000000000
00000000000000
00001000000000
00000000000000

//    78    1.58854    1.58854    111    56    22    0.795745    1.02097    0.574558    1.49299    4.90703    4.90703    6.22109
segsites: 8
positions:	0	0.142857142857143	0.285714285714286	0.428571428571429	0.571428571428571	0.714285714285714	0.857142857142857	1
00000000
00100000
00000010
00100000
00000000
00100000
00100010
00100000
00100010
01100000
00000010
10100001
00000010
10100001
00000010
00001000
00000010
01100010
00000010
00100000
00000000
00100000
00100000
00100000
00000010
00000000
00010010
00100000
00100010
01100000
00000110
00000010

//    78    1.58854    1.58854    111    56    22    0.795745    1.02097    0.574558    1.49299    4.90703    4.90703    6.22109
segsites: 26
positions:	0	0.04	0.08	0.12	0.16	0.2	0.24	0.28	0.32	0.36	0.4	0.44	0.48	0.52	0.56	0.6	0.64	0.68	0.72	0.76	0.8	0.84	0.88	0.92	0.96	1
00000000000000000000000000
10010001000001000000100000
10010000000001000000000000
11111001000001000000000100
10010000000001000000000000
11111011000001000000000100
10010100000001000000000000
11111001000001100000000100
10010000000001000100010000
10010010000001000000000000
10010000000001000000000000
11111001000101000000000100
10010000000001000000000010
11111001000001000000000100
10010000000001000000000000
11111001000001000000000100
10010000000001000100000000
11111001000001000000000100
10010000000001000100000000
10010000000001000100000000
10010000100001000110000000
10111001010101011000001101
10010000100001000010000000
10111001010101010000001101
00010000000000000100000000
10010001000001000000100000
10010000100011000110000000
10111001011101010001001101
10010000100001000100000000
11111001000001000001000100
11111001000001000000000100
11111001000001000000000100

//    78    1.58854    1.58854    111    56    22    0.795745    1.02097    0.574558    1.49299    4.90703    4.90703    6.22109
segsites: 12
positions:	0	0.0909090909090909	0.181818181818182	0.272727272727273	0.363636363636364	0.454545454545455	0.545454545454545	0.636363636363636	0.727272727272727	0.818181818181818	0.909090909090909	1
000000000000
000000000000
000000000000
000000000000
000000000000
000000000000
000000000000
000011000000
000100010000
000100101000
000000010000
000100101000
000000000000
000000000000
000100010000
000100001000
001100010000
000100000000
000100000000
000100000000
001100010000
000100000000
000100010000
000100101000
110100000100
000100000000
000100000000
000100000000
000100000010
000100000001
000100000000
000100000000

//    78    1.58854    1.58854    111    56    22    0.795745    1.02097    0.574558    1.49299    4.90703    4.90703    6.22109
segsites: 9
positions:	0	0.125	0.25	0.375	0.5	0.625	0.75	0.875	1
000000000
000000000
000000000
000000000
110010000
000000010
000000000
000000000
110000000
000000010
000001000
000000000
110000000
000000010
111000000
000000010
111000010
110000010
110000010
110000010
110000010
110000010
110000000
110000010
111000010
111000010
111000011
110000010
110000010
110000110
110000010
110100010

//    78    1.58854    1.58854    111    56    22    0.795745    1.02097    0.574558    1.49299    4.90703    4.90703    6.22109
segsites: 14
positions:	0	0.0769230769230769	0.153846153846154	0.230769230769231	0.307692307692308	0.384615384615385	0.461538461538462	0.538461538461539	0.615384615384615	0.692307692307692	0.769230769230769	0.846153846153846	0.923076923076923	1
00000000000000
00000000000000
00000000000000
00000000000000
00000000000000
00000100000000
00000001000000
00000000000000
00000010000000
00000100000000
01000000000000
00000000000000
00000000000000
00000000000000
00100000000000
00000000000100
00100000000100
00100000001100
00100000100100
00100000000101
00100000000100
00111000000100
00100000000100
00100000000100
10100000010110
00100000000100
00100000000100
00100000000100
00100000000101
00100000000101
00100000000100
00100000000100

//    78    1.58854    1.58854    111    56    22    0.795745    1.02097    0.574558    1.49299    4.90703    4.90703    6.22109
segsites: 14
positions:	0	0.0769230769230769	0.153846153846154	0.230769230769231	0.307692307692308	0.384615384615385	0.461538461538462	0.538461538461539	0.615384615384615	0.692307692307692	0.769230769230769	0.846153846153846	0.923076923076923	1
00000000000000
00000001000000
10010001010000
01000001010000
00000001000000
00000001000100
00000000010000
00000001010000
00000001010000
00000001010000
00000000010000
00000001000000
00000001001000
00000001000000
00000001000000
00000001000000
00000001000000
00000101000010
00000001100000
00000001000000
00000001000000
00100011000000
00000001000000
00000001000001
00000001000000
00000001000000
00000001000000
00000001000000
00001001000000
00000001000000
00000001000000
00000001000000

//    78    1.58854    1.58854    111    56    22    0.795745    1.02097    0.574558    1.49299    4.90703    4.90703    6.22109
segsites: 15
positions:	0	0.0714285714285714	0.142857142857143	0.214285714285714	0.285714285714286	0.357142857142857	0.428571428571429	0.5	0.571428571428571	0.642857142857143	0.714285714285714	0.785714285714286	0.857142857142857	0.928571428571428	1
000000000000000
001100000000000
001000000100000
001000001010001
001000000000000
001000000000100
001000100000000
001000000000110
001000000000000
011000000000111
000010000000000
001100000000000
001011000000000
001000000010110
101000000000000
001000000000000
001000000000000
001000000000001
101001000000000
001000000010110
001000000100000
001000011000111
101001000100000
101000000000010
000000000000000
001100000000000
000000000100000
001100011001001
001000000000000
001000000010000
001001000000000
001000000000000

//    78    1.58854    1.58854    111    56    22    0.795745    1.02097    0.574558    1.49299    4.90703    4.90703    6.22109
segsites: 14
positions:	0	0.0769230769230769	0.153846153846154	0.230769230769231	0.307692307692308	0.384615384615385	0.461538461538462	0.538461538461539	0.615384615384615	0.692307692307692	0.769230769230769	0.846153846153846	0.923076923076923	1
00000000000000
00000000000001
00000000000000
00000000000001
00000000000000
00000100000000
01000000100000
00000000000000
00000000000000
00000000010000
00000000000000
00000000000000
00000000001000
00100000000100
00000000001000
00100100000100
00000000100000
00000010000000
01010000000000
00000000000000
00000000000000
00000100000000
00010000000000
00000000000000
00000000100000
00000010000000
00000000000000
00001000000000
00000000000000
10000100000000
00000001000000
00000000000010

//    78    1.58854    1.58854    111    56    22    0.795745    1.02097    0.574558    1.49299    4.90703    4.90703    6.22109
segsites: 11
positions:	0	0.1	0.2	0.3	0.4	0.5	0.6	0.7	0.8	0.9	1
00000000000
00000000000
00000000000
00000000000
00000000000
00000000000
00001110001
10000001110
00000000000
00000000000
00000000000
00000000000
00000000000
00000000000
00000000000
00000000000
00000000000
00100000000
00010010000
00000000000
00000010000
00000000000
00000000000
00100000000
00010000000
00000000000
00000000000
00000000000
01000010000
00000000000
00010010000
00000000000

//    78    1.58854    1.58854    111    56    22    0.795745    1.02097    0.574558    1.49299    4.90703    4.90703    6.22109
segsites: 29
positions:	0	0.0357142857142857	0.0714285714285714	0.107142857142857	0.142857142857143	0.178571428571429	0.214285714285714	0.25	0.285714285714286	0.321428571428571	0.357142857142857	0.392857142857143	0.428571428571429	0.464285714285714	0.5	0.535714285714286	0.571428571428571	0.607142857142857	0.642857142857143	0.678571428571428	0.714285714285714	0.75	0.785714285714286	0.821428571428571	0.857142857142857	0.892857142857143	0.928571428571428	0.964285714285714	1
00000000000000000000000000000
00000000000000000000000000101
00000000000000100000000000000
10001000000000000000010000001
00000000001000000000000100000
00000000000000000000000100000
00000000001000000000000000000
00000010000000000000010000000
00000000000000000000000100000
00000100000100000000000000000
00000000000000000000001100000
00000010100000000000000000001
01010000000000000010100100000
00000010000000000000000001000
00000000001000001000000100000
00000100000000000000010001000
00000000000000000001000100000
00000010000000000000000000000
00000010000000000000001000000
00100010000000010000000000000
00000000000010001100000000000
00000010000000000000000000000
00000010000000000000000000000
00000010000001000000000000000
00000010000000000000000000000
00000011100001000000000010010
00000010000000000000000000000
10000010100000000000000000010
00000010010000001000000000000
00000010000000000000000000000
00000000000010001000000000000
00000010000000000000000000000

//    78    1.58854    1.58854    111    56    22    0.795745    1.02097    0.574558    1.49299    4.90703    4.90703    6.22109
segsites: 11
positions:	0	0.1	0.2	0.3	0.4	0.5	0.6	0.7	0.8	0.9	1
00000000000
00000000000
00000000000
00000000000
00000000000
00000000000
00000010000
00000000000
00000000000
00000000000
00000000000
00000000000
00000010000
00000000000
10000010000
00000000000
00000000000
00000000000
00000100001
00000100000
00000000000
00000000000
00100001000
01000000000
01100000100
01100000000
00000000000
00000000010
00111000000
01000000000
00000000000
00000000000

//    78    1.58854    1.58854    111    56    22    0.795745    1.02097    0.574558    1.49299    4.90703    4.90703    6.22109
segsites: 13
positions:	0	0.0833333333333333	0.166666666666667	0.25	0.333333333333333	0.416666666666667	0.5	0.583333333333333	0.666666666666667	0.75	0.833333333333333	0.916666666666667	1
0000000000000
0000000000000
0000000000000
0000000000000
0000000000000
0000000000000
0000000000000
0000000000000
0000000000000
0000000000000
1000000000000
0100001000000
0000000000000
0000000100000
0001000000000
0000000000000
0000000001000
0000011000010
0000001000000
0100001000000
0000001000000
0000001000100
0000000000000
0000000000100
0000000000100
0000100000100
0100001000000
0100001000000
0100000010000
0110001000100
0100001000000
0100001000001

//    78    1.58854    1.58854    111    56    22    0.795745    1.02097    0.574558    1.49299    4.90703    4.90703    6.22109
segsites: 6
positions:	0	0.2	0.4	0.6	0.8	1
000000
000010
000010
000010
000010
000010
000000
000010
000100
000010
000011
000010
001010
000010
000100
000010
000010
000010
000110
100010
000010
000010
000010
000010
000010
000010
000010
000010
000010
010010
000110
000010

//    78    1.58854    1.58854    111    56    22    0.795745    1.02097    0.574558    1.49299    4.90703    4.90703    6.22109
segsites: 7
positions:	0	0.166666666666667	0.333333333333333	0.5	0.666666666666667	0.833333333333333	1
0000000
0000001
0000001
0000001
0000001
0001001
0000011
0001001
0000011
0001001
0110001
0001001
0001011
0001011
1000001
0000001
1000001
1000001
0000001
0000001
0000001
0000001
1000001
0000001
1000001
1000001
1000101
1000001
1000001
0000001
1000001
0000001

//    78    1.58854    1.58854    111    56    22    0.795745    1.02097    0.574558    1.49299    4.90703    4.90703    6.22109
segsites: 3
positions:	0	0.5	1
000
000
000
000
010
000
000
000
000
000
000
000
000
000
000
000
000
000
000
101
000
000
000
000
000
000
000
000
000
000
000
000

//    78    1.58854    1.58854    111    56    22    0.795745    1.02097    0.574558    1.49299    4.90703    4.90703    6.22109
segsites: 4
positions:	0	0.333333333333333	0.666666666666667	1
0000
0001
0001
0001
0000
0001
0001
0001
0000
0001
0000
0101
0000
0000
0000
0001
0000
0000
0000
0000
0000
1000
0000
0000
0000
0000
0000
0000
0000
0000
0010
0000

//    78    1.58854    1.58854    111    56    22    0.795745    1.02097    0.574558    1.49299    4.90703    4.90703    6.22109
segsites: 18
positions:	0	0.0588235294117647	0.117647058823529	0.176470588235294	0.235294117647059	0.294117647058824	0.352941176470588	0.411764705882353	0.470588235294118	0.529411764705882	0.588235294117647	0.647058823529412	0.705882352941176	0.764705882352941	0.823529411764706	0.882352941176471	0.941176470588235	1
000000000000000000
010000000010000000
000000000010000000
010000000010000000
000000000000000001
000000000000000000
000000000000000000
000000000010000000
000000000010000000
000000000010000000
000010000000000010
001000001001010010
000000001000000010
000000001000100010
000000000000000010
000000101010000100
000000001000001010
000000001000000010
000100000000000010
000000001010000000
000000001000000010
100000001100000010
000000001000000010
000000001000000010
000001001000000010
000000001000000010
000000000000000010
000000101010000000
000000001000000010
000000001000000010
000000000000000000
000000010010000000

//    78    1.58854    1.58854    111    56    22    0.795745    1.02097    0.574558    1.49299    4.90703    4.90703    6.22109
segsites: 2
positions:	0	1
00
11
00
00
00
00
00
00
00
00
00
00
00
00
00
00
00
00
00
00
00
00
00
00
00
00
00
00
00
00
00
00

//    78    1.58854    1.58854    111    56    22    0.795745    1.02097    0.574558    1.49299    4.90703    4.90703    6.22109
segsites: 20
positions:	0	0.0526315789473684	0.105263157894737	0.157894736842105	0.210526315789474	0.263157894736842	0.315789473684211	0.368421052631579	0.421052631578947	0.473684210526316	0.526315789473684	0.578947368421053	0.631578947368421	0.684210526315789	0.736842105263158	0.789473684210526	0.842105263157895	0.894736842105263	0.947368421052632	1
00000000000000000000
00000000010000000000
00011000100100001000
00010000101010000000
00000000100100000000
00010000000000000000
00010000100110001010
01010001000010001000
00010000100100001000
00010100100011001100
00010010100000001000
00010000000010000000
00010000100010001010
00010000100010001000
00000000100010001010
00010000100010001000
00000000100100001000
00110000100011001000
00010000100010101000
10010000000011001000
00010000100101001000
00010000100101001000
00000010100100001001
00010000100011001000
00000000100100001000
00010000000001000000
00000000000100011000
00010001000010001000
00010000100010001000
00010100100010001100
00000000100100001000
00100000000001000000

//    78    1.58854    1.58854    111    56    22    0.795745    1.02097    0.574558    1.49299    4.90703    4.90703    6.22109
segsites: 11
positions:	0	0.1	0.2	0.3	0.4	0.5	0.6	0.7	0.8	0.9	1
00000000000
10000000000
10000000000
11000000000
00000000000
00000000000
00000000000
00000000000
00000011000
10000000100
00010000000
10000000000
00000000000
10000000011
00000000000
10000000000
00000000000
00000000000
00001000000
00100000000
00000000000
00000000010
00000000000
00000000001
00000000000
10000100010
00010000000
00000000000
00000000000
00100000000
00000000000
10000000000

//    78    1.58854    1.58854    111    56    22    0.795745    1.02097    0.574558    1.49299    4.90703    4.90703    6.22109
segsites: 4
positions:	0	0.333333333333333	0.666666666666667	1
0000
0000
0100
0000
0000
0000
0000
0000
0010
0000
0000
0000
0000
0000
0000
0000
0000
0000
0000
1000
0000
1000
0001
0000
0000
0000
0000
0000
0000
0000
0001
0000

//    78    1.58854    1.58854    111    56    22    0.795745    1.02097    0.574558    1.49299    4.90703    4.90703    6.22109
segsites: 38
positions:	0	0.027027027027027	0.0540540540540541	0.0810810810810811	0.108108108108108	0.135135135135135	0.162162162162162	0.189189189189189	0.216216216216216	0.243243243243243	0.27027027027027	0.297297297297297	0.324324324324324	0.351351351351351	0.378378378378378	0.405405405405405	0.432432432432432	0.459459459459459	0.486486486486487	0.513513513513514	0.540540540540541	0.567567567567568	0.594594594594595	0.621621621621622	0.648648648648649	0.675675675675676	0.702702702702703	0.72972972972973	0.756756756756757	0.783783783783784	0.810810810810811	0.837837837837838	0.864864864864865	0.891891891891892	0.918918918918919	0.945945945945946	0.972972972972973	1
00000000000000000000000000000000000000
00000000000000000000000000000000010000
00000000000000000010000000000000000000
00000000100000000010010000000000000000
10000000000000000010000000000000000000
01000010000000000000010000000000001000
00001000000000000010000000000000000000
00000000000000000000010000000000000000
10000000000010001010010000000000000001
00000100000000000110110010000000000000
00000000000000000010010000000000000000
00000000000000000010010000000000000000
00000000000000000010000000000000000000
00000000000000000000010000001000000100
00000000000000000010010000000000000000
00010000000000000010010000000000000000
00000000000000000011000000100011100000
00000000000000000010010000001000000000
00000000000000000010010000000000000000
00000000000000000010010000000000000000
00000000000010001010010000000000000000
00000000000000000110110010000100000000
00000000000000000010011000000000000000
00000000001000000010010001000000000000
00000001000000000010010000000001000000
00100000000001000010010000010000000000
00000000000100000010000000000000000000
00000000010000000010010100000000000010
00000000000000000010010000000001000000
00000000000000000010010000011000000000
00000000000000110010010000000000000000
00000000000001000010010000010000000000

//    78    1.58854    1.58854    111    56    22    0.795745    1.02097    0.574558    1.49299    4.90703    4.90703    6.22109
segsites: 13
positions:	0	0.0833333333333333	0.166666666666667	0.25	0.333333333333333	0.416666666666667	0.5	0.583333333333333	0.666666666666667	0.75	0.833333333333333	0.916666666666667	1
0000000000000
0000000100000
0000000000000
0000000010000
1000000000000
0000000000000
1000000000000
0000000000000
1000000000000
0100000000000
1000010001000
1000000000000
1000000000100
0000000000010
1000000000000
0000000000000
1000000000001
1000000100000
1000000000000
1000000000000
1000000000000
1011000000000
1000000000000
0000000000000
1000000000000
0000000000000
1000100000000
1000100000000
1000001000000
1000000000000
1000000000000
1000000000000

//    78    1.58854    1.58854    111    56    22    0.795745    1.02097    0.574558    1.49299    4.90703    4.90703    6.22109
segsites: 4
positions:	0	0.333333333333333	0.666666666666667	1
0000
0010
1000
1000
1000
1000
1000
1000
1000
1000
1000
1000
1100
1000
1000
1000
1000
1000
1000
1000
1000
1000
1000
1000
1100
1000
1000
1000
1000
1000
1000
1001

//    78    1.58854    1.58854    111    56    22    0.795745    1.02097    0.574558    1.49299    4.90703    4.90703    6.22109
segsites: 34
positions:	0	0.0303030303030303	0.0606060606060606	0.0909090909090909	0.121212121212121	0.151515151515152	0.181818181818182	0.212121212121212	0.242424242424242	0.272727272727273	0.303030303030303	0.333333333333333	0.363636363636364	0.393939393939394	0.424242424242424	0.454545454545455	0.484848484848485	0.515151515151515	0.545454545454545	0.575757575757576	0.606060606060606	0.636363636363636	0.666666666666667	0.696969696969697	0.727272727272727	0.757575757575758	0.787878787878788	0.818181818181818	0.848484848484849	0.878787878787879	0.909090909090909	0.939393939393939	0.96969696969697	1
0000000000000000000000000000000000
1001001011100010000100110010010000
1000000000000010000100110000000000
1000000000000010000100110000000000
1000000000000010000100110000000000
1000000000000010000100110000000000
1000000000000000000010000000000000
1000011011100010100100110010000000
1000000000000010000100110000000000
1000000000000010000100110000000000
1000000000000010000100110000000000
1000000000010010000100110000000000
1000000000000010000100110000000000
1000000000000010000100110001000000
1000000000000000000010000000000000
1000011011100010100100110010000000
1000001011100100000000000010000000
1000101011100000000000000010010000
0000001111100000011000000010000000
1010001011100001000001000010010001
0000001011100000000000000010100010
0000001011100000000000000010010000
0000001011100000000000000010010000
1000001011101000000000000010010000
0000000000000000000000000000001100
1100001011100010000100110010000000
0000001011100000000000000110000000
0000001011100000000000000010010000
1000000000000000000000000000000000
1100001011100010000100110010010000
0000000000000000000000001000000000
1000001011100010000100110010000000

//    78    1.58854    1.58854    111    56    22    0.795745    1.02097    0.574558    1.49299    4.90703    4.90703    6.22109
segsites: 5
positions:	0	0.25	0.5	0.75	1
00000
00000
10000
00000
00000
00000
00000
00000
00000
00000
00001
00001
00000
00000
00000
00000
00001
01001
00001
00101
00001
00101
00001
00001
00001
00001
00001
00011
00001
00001
00001
00001

//    78    1.58854    1.58854    111    56    22    0.795745    1.02097    0.574558    1.49299    4.90703    4.90703    6.22109
segsites: 11
positions:	0	0.1	0.2	0.3	0.4	0.5	0.6	0.7	0.8	0.9	1
00000000000
00001010001
01000000000
00001010001
00000000000
00001010001
00000000000
00001010001
01000000000
10001010001
00000000000
00001010011
00000000000
00001010011
01000000000
00001010001
00001000000
00001000011
00001000100
00001000011
00001001000
00001000011
00001000000
00001000011
00001000000
00001000011
00101100000
00001000011
00001000000
00001000011
00011000000
00001000011

//    78    1.58854    1.58854    111    56    22    0.795745    1.02097    0.574558    1.49299    4.90703    4.90703    6.22109
segsites: 5
positions:	0	0.25	0.5	0.75	1
00000
00000
00010
10000
00010
01000
00000
00000
00010
01000
00000
00000
00010
00000
00000
00000
00110
00010
00011
00010
00010
00010
00010
00010
00010
00010
00010
00010
00010
00010
00010
00010

//    78    1.58854    1.58854    111    56    22    0.795745    1.02097    0.574558    1.49299    4.90703    4.90703    6.22109
segsites: 3
positions:	0	0.5	1
000
000
000
000
000
000
000
000
000
000
000
000
000
101
000
100
000
101
100
110
100
100
100
100
100
100
100
100
000
000
100
100

//    78    1.58854    1.58854    111    56    22    0.795745    1.02097    0.574558    1.49299    4.90703    4.90703    6.22109
segsites: 6
positions:	0	0.2	0.4	0.6	0.8	1
000000
011000
000000
011000
000000
011000
010000
010000
010000
010000
010000
010000
000000
011000
000000
011000
010110
010000
010000
010000
010110
010000
010000
010000
110001
010000
010010
010000
010110
010000
010110
010000

//    78    1.58854    1.58854    111    56    22    0.795745    1.02097    0.574558    1.49299    4.90703    4.90703    6.22109
segsites: 2
positions:	0	1
00
00
00
10
00
00
00
00
01
00
01
00
01
00
00
00
01
01
01
01
01
01
01
01
01
01
01
01
01
01
01
01

//    78    1.58854    1.58854    111    56    22    0.795745    1.02097    0.574558    1.49299    4.90703    4.90703    6.22109
segsites: 2
positions:	0	1
00
10
10
10
10
10
10
10
10
10
10
10
10
10
10
10
10
10
10
10
10
10
10
10
10
10
10
10
11
10
10
10

//    78    1.58854    1.58854    111    56    22    0.795745    1.02097    0.574558    1.49299    4.90703    4.90703    6.22109
segsites: 2
positions:	0	1
00
00
00
00
00
10
00
00
00
00
00
10
00
00
00
00
00
00
00
01
00
00
00
00
00
00
00
00
00
00
00
00

//    78    1.58854    1.58854    111    56    22    0.795745    1.02097    0.574558    1.49299    4.90703    4.90703    6.22109
segsites: 2
positions:	0	1
00
01
01
01
00
01
01
01
01
01
01
01
01
01
01
11
01
01
01
01
01
01
01
01
01
01
01
01
01
01
01
01

//    78    1.58854    1.58854    111    56    22    0.795745    1.02097    0.574558    1.49299    4.90703    4.90703    6.22109
segsites: 5
positions:	0	0.25	0.5	0.75	1
00000
00000
00000
00000
00000
00000
00000
00000
00000
00000
00010
01011
00000
00000
00000
00000
01011
11011
01011
01011
01111
01011
01011
01011
01011
01011
01111
01011
01011
01011
01011
11011

//    78    1.58854    1.58854    111    56    22    0.795745    1.02097    0.574558    1.49299    4.90703    4.90703    6.22109
segsites: 11
positions:	0	0.1	0.2	0.3	0.4	0.5	0.6	0.7	0.8	0.9	1
00000000000
00000000000
00000000000
01000000100
00000000000
01000000000
00000000000
01000000100
00000000001
00010000000
00000010000
00000010000
00000000000
01000001100
00000000000
00000010000
00000000000
00000000000
00000010010
00001010000
00000000000
10000000000
00000000000
00000000000
00000000000
00000010000
00100000000
00000100000
00100000000
00000100000
00000000000
10000010000

//    78    1.58854    1.58854    111    56    22    0.795745    1.02097    0.574558    1.49299    4.90703    4.90703    6.22109
segsites: 6
positions:	0	0.2	0.4	0.6	0.8	1
000000
100000
100000
100000
100000
100000
100000
100000
100100
100100
110100
100100
100100
100100
100100
100100
100100
100100
100100
100100
100100
100100
100100
100100
100110
100100
100100
101100
100101
100100
100100
100100

//    78    1.58854    1.58854    111    56    22    0.795745    1.02097    0.574558    1.49299    4.90703    4.90703    6.22109
segsites: 22
positions:	0	0.0476190476190476	0.0952380952380952	0.142857142857143	0.19047619047619	0.238095238095238	0.285714285714286	0.333333333333333	0.380952380952381	0.428571428571429	0.476190476190476	0.523809523809524	0.571428571428571	0.619047619047619	0.666666666666667	0.714285714285714	0.761904761904762	0.80952380952381	0.857142857142857	0.904761904761905	0.952380952380952	1
0000000000000000000000
0100000000000000000000
0100010000100011010000
0110000100010000100000
0000010000000000010000
1100000010000000000000
0000010000000000000001
0100000000001000000001
0100010000100011010010
0110001000000000100000
0100000000100011010100
0100000000000000100000
0100000000100001000000
0100000000001000000000
0100110000100010010000
0100000000000000110000
0100000000100011110000
0100000000100010110000
0101100000100011111000
0100000010100011110001
0100100000100011010000
0100100000100011110000
0100100000100011110000
0100000000100100100000
0100100100100011010000
0100100100100011100000
0100100000100011010000
0100000000100000100001
0100100000100011010000
0100000000100000100000
0100000000100011110000
0100000101100011110000

//    78    1.58854    1.58854    111    56    22    0.795745    1.02097    0.574558    1.49299    4.90703    4.90703    6.22109
segsites: 27
positions:	0	0.0384615384615385	0.0769230769230769	0.115384615384615	0.153846153846154	0.192307692307692	0.230769230769231	0.269230769230769	0.307692307692308	0.346153846153846	0.384615384615385	0.423076923076923	0.461538461538462	0.5	0.538461538461539	0.576923076923077	0.615384615384615	0.653846153846154	0.692307692307692	0.730769230769231	0.769230769230769	0.807692307692308	0.846153846153846	0.884615384615385	0.923076923076923	0.961538461538462	1
000000000000000000000000000
000000000000000000000000000
000000000000000000000000010
000000000000000000000000010
000000000000000000000000010
010000000000000000000000010
001000000000000000000000010
001000000000000000000000010
000000001000000000001000000
000000000000110010000000000
000000001000000000000000110
001001000000000100000000000
000000000000010000000000000
000000000000010000100000000
000000000000000000000000010
100000000000010000000000000
000000000000000000001000001
000000000000000000000000000
000000001000000000000001000
000010000000010000000000000
000000001000000000000000000
000001000010010011000100000
000000111000000000000000000
000100001000000000000000000
000000000000000010000000000
000000000100000010000000000
000000001000010000000000000
000000000000010010000000000
000000000000010000000000100
000000000000010010000010000
000000000000000000010001000
000000000001001010000000000

//    78    1.58854    1.58854    111    56    22    0.795745    1.02097    0.574558    1.49299    4.90703    4.90703    6.22109
segsites: 16
positions:	0	0.0666666666666667	0.133333333333333	0.2	0.266666666666667	0.333333333333333	0.4	0.466666666666667	0.533333333333333	0.6	0.666666666666667	0.733333333333333	0.8	0.866666666666667	0.933333333333333	1
0000000000000000
1010001000000000
0010001000000000
0010001000000000
0011001000000000
0010001000000100
0010001000010000
1010001000100000
0010001000000000
0010011000000100
0010001000000000
1010001000000100
0110001000000000
1010001000000000
0010001000000000
1010001000000100
0010001000000000
0010001000000000
0010001000000010
0010001000000100
0110001000000010
0010001000000100
0010001000000000
1010001000001000
0010001001000000
1010001000000000
0010101000000000
0010001000100000
0010001100000010
0010001000001001
0010001000000000
0010001010000100

//    78    1.58854    1.58854    111    56    22    0.795745    1.02097    0.574558    1.49299    4.90703    4.90703    6.22109
segsites: 23
positions:	0	0.0454545454545455	0.0909090909090909	0.136363636363636	0.181818181818182	0.227272727272727	0.272727272727273	0.318181818181818	0.363636363636364	0.409090909090909	0.454545454545455	0.5	0.545454545454545	0.590909090909091	0.636363636363636	0.681818181818182	0.727272727272727	0.772727272727273	0.818181818181818	0.863636363636364	0.909090909090909	0.954545454545455	1
00000000000000000000000
10100100000100010100000
10100100000000010000000
10110100000001010100000
10100100000000010000000
10100110000000010100000
10100101000000000000000
11110100000000110000000
00000100000000000000000
10100100000100010100000
10100100000000010000000
10110100000100010100000
10100100000000010000000
10100100000000010100000
10101100000000010000000
10110110000000010000000
10111100010000010011000
10111100000000010000000
10100100000000000001000
10110100100000010000001
10111100000000010010000
11110100000001010000100
10100100000000010000000
10100100000000010000000
10111100000000010010000
10111100000000010010000
10100100000010011000000
10110100001000011000000
10100100000000010000000
10100100000000010000100
10100100000000010000010
10100100000000010100000

//    78    1.58854    1.58854    111    56    22    0.795745    1.02097    0.574558    1.49299    4.90703    4.90703    6.22109
segsites: 14
positions:	0	0.0769230769230769	0.153846153846154	0.230769230769231	0.307692307692308	0.384615384615385	0.461538461538462	0.538461538461539	0.615384615384615	0.692307692307692	0.769230769230769	0.846153846153846	0.923076923076923	1
00000000000000
01000000000011
00010000000010
00000000000010
00000000000010
00000000000010
00000000000010
00001000000010
00000001000010
00000000000010
00000000000010
00000000000010
00000000000010
00000000000010
00000000000010
10000000000010
00000100000010
00000010100010
00000000010010
00000000000010
00100000000010
00000000000010
00000000000010
00000000001010
00000000000010
00000000000010
00000000000010
00000000000010
00000000000010
00000000000110
00000000000010
00000000000010

//    78    1.58854    1.58854    111    56    22    0.795745    1.02097    0.574558    1.49299    4.90703    4.90703    6.22109
segsites: 5
positions:	0	0.25	0.5	0.75	1
00000
00000
01111
00000
00000
00000
01111
00000
01111
00000
00000
00000
00111
00000
00111
00000
01111
01111
01111
01111
01111
01111
01111
00111
01111
00000
11111
00111
01111
00000
01111
01111

//    78    1.58854    1.58854    111    56    22    0.795745    1.02097    0.574558    1.49299    4.90703    4.90703    6.22109
segsites: 2
positions:	0	1
00
10
00
00
00
00
00
00
00
01
10
10
00
00
00
00
00
10
00
10
10
10
00
10
00
10
00
10
00
10
10
10

//    78    1.58854    1.58854    111    56    22    0.795745    1.02097    0.574558    1.49299    4.90703    4.90703    6.22109
segsites: 2
positions:	0	1
00
01
01
01
01
01
01
01
01
01
01
01
01
01
01
01
01
01
01
01
01
01
01
01
01
01
01
01
01
11
01
01

//    78    1.58854    1.58854    111    56    22    0.795745    1.02097    0.574558    1.49299    4.90703    4.90703    6.22109
segsites: 20
positions:	0	0.0526315789473684	0.105263157894737	0.157894736842105	0.210526315789474	0.263157894736842	0.315789473684211	0.368421052631579	0.421052631578947	0.473684210526316	0.526315789473684	0.578947368421053	0.631578947368421	0.684210526315789	0.736842105263158	0.789473684210526	0.842105263157895	0.894736842105263	0.947368421052632	1
00000000000000000000
00000001000000000000
00000000100000000100
00000001010000100000
00000001100000100000
00000001010001110000
00000001000000010000
10000001000010010000
01000001100000010000
00000001010000011000
00000001100000010000
00000001010001110000
00000001110000000001
00000001110000000000
00000000100000000000
10000001010000000000
00000001110000000000
00000001110010010000
00000001110000000010
00000001110000000000
00000001110000000000
00000001110000000000
00000001110000000000
00001101110110110000
00000001110000000000
00010001110000000000
00000001110000000000
00000001111110000000
00000011110000000000
00000001110000000000
00100001110000000000
00000001110000110000

//    78    1.58854    1.58854    111    56    22    0.795745    1.02097    0.574558    1.49299    4.90703    4.90703    6.22109
segsites: 2
positions:	0	1
00
00
00
00
01
01
00
00
00
00
00
01
00
00
00
00
00
00
00
00
00
00
00
00
00
10
00
00
00
00
00
00

//    78    1.58854    1.58854    111    56    22    0.795745    1.02097    0.574558    1.49299    4.90703    4.90703    6.22109
segsites: 15
positions:	0	0.0714285714285714	0.142857142857143	0.214285714285714	0.285714285714286	0.357142857142857	0.428571428571429	0.5	0.571428571428571	0.642857142857143	0.714285714285714	0.785714285714286	0.857142857142857	0.928571428571428	1
000000000000000
000000000000000
000001100000000
000000000000000
000000000000000
000000000000000
000000000000000
100000000000000
000000000000000
001000000000000
000000000000000
001000000001000
000000000000000
001000000000001
000000000000000
001000000011000
001000000000000
001000000000010
001010010000000
001000000011000
001100001000000
001000000000000
001000000000000
001000000011010
000000000000000
001000000000000
001010010000000
001000000011000
001010000100000
001000000000000
001000010000000
011000000000100

//    78    1.58854    1.58854    111    56    22    0.795745    1.02097    0.574558    1.49299    4.90703    4.90703    6.22109
segsites: 6
positions:	0	0.2	0.4	0.6	0.8	1
000000
000000
000000
000000
000000
000000
000000
000000
000000
000000
110000
000001
110000
000000
110011
110101
110000
110001
110000
110000
110001
110001
110000
111001
110000
110001
110000
110001
110001
110001
110001
110001

//    78    1.58854    1.58854    111    56    22    0.795745    1.02097    0.574558    1.49299    4.90703    4.90703    6.22109
segsites: 4
positions:	0	0.333333333333333	0.666666666666667	1
0000
0000
0000
0000
0000
0000
0000
0000
0100
0000
0000
0000
0000
0000
0000
0000
0000
0000
0000
0001
0000
1000
0000
0000
0000
0000
0000
0000
0000
0000
0010
0000

//    78    1.58854    1.58854    111    56    22    0.795745    1.02097    0.574558    1.49299    4.90703    4.90703    6.22109
segsites: 3
positions:	0	0.5	1
000
000
100
000
100
000
000
000
000
000
000
000
001
000
000
000
000
000
000
000
000
000
000
000
000
000
000
000
000
000
000
010

//    78    1.58854    1.58854    111    56    22    0.795745    1.02097    0.574558    1.49299    4.90703    4.90703    6.22109
segsites: 9
positions:	0	0.125	0.25	0.375	0.5	0.625	0.75	0.875	1
000000000
000000000
000000000
000000000
000000000
000000000
000000000
000000000
011000000
100000000
011000010
011001001
011000000
000000000
011000000
111000000
011000000
011000000
011000000
011001100
011000010
011000000
011000000
011000000
011100000
011000000
011000000
011000000
011000010
011000000
011000000
011010000

//    78    1.58854    1.58854    111    56    22    0.795745    1.02097    0.574558    1.49299    4.90703    4.90703    6.22109
segsites: 5
positions:	0	0.25	0.5	0.75	1
00000
00001
00001
10001
00001
00001
00001
01001
00001
00001
00001
00001
00011
00001
00001
00001
00011
00001
00101
00001
00011
00001
00001
00001
00001
00001
00001
00001
00001
00001
00001
00001

//    78    1.58854    1.58854    111    56    22    0.795745    1.02097    0.574558    1.49299    4.90703    4.90703    6.22109
segsites: 2
positions:	0	1
00
00
00
00
00
00
00
00
01
00
00
00
00
00
00
00
00
00
00
00
00
00
00
00
00
00
00
00
00
00
00
10

//    78    1.58854    1.58854    111    56    22    0.795745    1.02097    0.574558    1.49299    4.90703    4.90703    6.22109
segsites: 2
positions:	0	1
00
00
00
00
00
00
00
00
00
00
00
00
00
00
00
00
00
00
10
00
10
00
00
00
00
00
00
00
00
00
01
00

//    78    1.58854    1.58854    111    56    22    0.795745    1.02097    0.574558    1.49299    4.90703    4.90703    6.22109
segsites: 4
positions:	0	0.333333333333333	0.666666666666667	1
0000
0000
0000
0000
0000
0000
0000
0000
0000
0000
0000
0000
0000
0000
0000
0000
0000
0000
0000
0000
1000
0000
0001
0000
0100
0000
0010
0000
0000
0000
0000
0000

//    78    1.58854    1.58854    111    56    22    0.795745    1.02097    0.574558    1.49299    4.90703    4.90703    6.22109
segsites: 15
positions:	0	0.0714285714285714	0.142857142857143	0.214285714285714	0.285714285714286	0.357142857142857	0.428571428571429	0.5	0.571428571428571	0.642857142857143	0.714285714285714	0.785714285714286	0.857142857142857	0.928571428571428	1
000000000000000
000000000000000
100000000000000
000010000000000
000000000000000
000000000000000
000000000100000
000000000000000
000000000000000
000000000000000
000000000100000
000000000000000
000000100000001
000100000001000
000000000000000
001000000000000
010000010110101
000000001000000
000000010110100
000000000000000
000000010110101
000000000100000
000000000000000
000000000000000
000000000110100
000001000000000
000000000000010
000000000000000
000000000000001
000000000000000
000000000000001
000000000000000

//    78    1.58854    1.58854    111    56    22    0.795745    1.02097    0.574558    1.49299    4.90703    4.90703    6.22109
segsites: 4
positions:	0	0.333333333333333	0.666666666666667	1
0000
0000
0000
0000
0000
0000
0000
0000
0000
0000
0000
0000
0000
0000
0000
0000
0000
0000
0000
0000
0010
0000
0000
0000
0000
1100
0001
0000
0010
1100
0010
0000

//    78    1.58854    1.58854    111    56    22    0.795745    1.02097    0.574558    1.49299    4.90703    4.90703    6.22109
segsites: 3
positions:	0	0.5	1
000
000
000
001
000
000
000
000
000
000
100
000
000
000
000
000
000
000
010
010
000
000
000
000
000
000
000
000
000
000
000
000

//    78    1.58854    1.58854    111    56    22    0.795745    1.02097    0.574558    1.49299    4.90703    4.90703    6.22109
segsites: 2
positions:	0	1
00
00
01
00
00
10
00
10
00
00
00
00
00
00
00
00
00
00
00
00
00
00
00
00
00
00
01
00
00
00
00
00

//    78    1.58854    1.58854    111    56    22    0.795745    1.02097    0.574558    1.49299    4.90703    4.90703    6.22109
segsites: 6
positions:	0	0.2	0.4	0.6	0.8	1
000000
010000
001010
000000
000000
000000
001000
010001
000010
000000
000010
000000
001010
101010
001010
000000
001010
001010
000010
000000
001010
000000
001010
000000
000000
000000
001010
000100
001010
000000
001010
000000

//    78    1.58854    1.58854    111    56    22    0.795745    1.02097    0.574558    1.49299    4.90703    4.90703    6.22109
segsites: 7
positions:	0	0.166666666666667	0.333333333333333	0.5	0.666666666666667	0.833333333333333	1
0000000
0000000
0000000
0010000
0000100
0000000
0000000
0000000
0000000
0000010
0000000
0000000
0010000
0010000
1000000
0010000
0000000
0010000
0000000
0010000
0000000
0010000
0000000
0010010
0100000
0000000
0000000
0001000
0000000
0000000
0000000
0010001

//    78    1.58854    1.58854    111    56    22    0.795745    1.02097    0.574558    1.49299    4.90703    4.90703    6.22109
segsites: 5
positions:	0	0.25	0.5	0.75	1
00000
00000
00000
00000
00100
00000
00100
10000
00000
00000
00100
00000
00100
11000
00100
00000
00000
10000
00001
10000
11000
11000
00000
00010
00000
00000
00000
10000
00000
01000
00000
00010

//    78    1.58854    1.58854    111    56    22    0.795745    1.02097    0.574558    1.49299    4.90703    4.90703    6.22109
segsites: 2
positions:	0	1
00
10
00
10
00
00
00
00
00
00
00
00
00
00
00
00
00
00
00
00
00
00
00
11
00
10
00
00
00
00
00
00

//    78    1.58854    1.58854    111    56    22    0.795745    1.02097    0.574558    1.49299    4.90703    4.90703    6.22109
segsites: 6
positions:	0	0.2	0.4	0.6	0.8	1
000000
000000
000000
000000
010000
000000
000000
000000
000000
000000
000000
000000
000000
000000
000000
000000
001000
001000
001000
001100
001001
001100
101000
001000
001000
001100
001000
001000
001000
001110
001000
001010

//    78    1.58854    1.58854    111    56    22    0.795745    1.02097    0.574558    1.49299    4.90703    4.90703    6.22109
segsites: 7
positions:	0	0.166666666666667	0.333333333333333	0.5	0.666666666666667	0.833333333333333	1
0000000
0000000
0000000
0000000
0000000
0000000
0000000
0000000
0010001
0000000
0000000
0000000
0000000
0000000
0010000
0000000
0000000
0000000
0001000
0000000
0000000
0100000
0000000
0000000
0000000
0000000
0000100
1000000
0010000
0000010
0000000
0000000

//    78    1.58854    1.58854    111    56    22    0.795745    1.02097    0.574558    1.49299    4.90703    4.90703    6.22109
segsites: 5
positions:	0	0.25	0.5	0.75	1
00000
00000
00000
00000
00001
00000
00000
00000
00000
00000
00000
00000
00000
00000
00000
00000
00110
00000
00000
00000
00000
00000
00000
00000
00000
00000
00000
00000
10000
01000
00000
00000

//    78    1.58854    1.58854    111    56    22    0.795745    1.02097    0.574558    1.49299    4.90703    4.90703    6.22109
segsites: 6
positions:	0	0.2	0.4	0.6	0.8	1
000000
000000
000000
000000
000000
000000
000010
000000
010000
000000
010001
010000
000000
000000
000000
000000
000000
000000
000000
000000
000000
000000
000000
001000
000000
000000
000100
000000
000000
100000
000000
000000

//    78    1.58854    1.58854    111    56    22    0.795745    1.02097    0.574558    1.49299    4.90703    4.90703    6.22109
segsites: 3
positions:	0	0.5	1
000
000
000
000
000
001
000
001
000
001
000
000
000
000
000
000
100
010
000
000
000
010
000
010
100
010
000
000
000
000
000
000

//    78    1.58854    1.58854    111    56    22    0.795745    1.02097    0.574558    1.49299    4.90703    4.90703    6.22109
segsites: 10
positions:	0	0.111111111111111	0.222222222222222	0.333333333333333	0.444444444444444	0.555555555555556	0.666666666666667	0.777777777777778	0.888888888888889	1
0000000000
0100000010
0000000000
0100000000
0000000000
0000001010
0100000010
0100110010
0000000110
0100000011
0101000000
0100000010
1101000010
0100000010
0100000000
0100000000
0000000010
0100110011
0110000110
0110100010
0101000000
0100000010
0100000000
0100000000
0100000000
0100000010
0100000010
0110000010
0100000010
0100110011
0100000000
0100000010

//    78    1.58854    1.58854    111    56    22    0.795745    1.02097    0.574558    1.49299    4.90703    4.90703    6.22109
segsites: 4
positions:	0	0.333333333333333	0.666666666666667	1
0000
0001
0000
0001
0010
0000
0000
0000
0000
0001
0010
0010
0010
0000
0000
1000
0010
0000
0010
0010
0000
1000
0010
0100
0010
1000
0000
0000
0010
0000
0010
0001

//    78    1.58854    1.58854    111    56    22    0.795745    1.02097    0.574558    1.49299    4.90703    4.90703    6.22109
segsites: 3
positions:	0	0.5	1
000
000
000
000
000
000
000
100
000
001
000
001
000
000
000
001
000
000
000
000
000
000
000
000
000
010
000
000
000
000
000
000

//    78    1.58854    1.58854    111    56    22    0.795745    1.02097    0.574558    1.49299    4.90703    4.90703    6.22109
segsites: 4
positions:	0	0.333333333333333	0.666666666666667	1
0000
0000
0000
0100
0000
0000
0000
0100
0100
0100
0001
0100
0000
0000
0000
0110
0000
0000
0000
0100
0000
0100
0000
0000
0000
0000
0000
0000
0000
0000
0000
1100

//    78    1.58854    1.58854    111    56    22    0.795745    1.02097    0.574558    1.49299    4.90703    4.90703    6.22109
segsites: 9
positions:	0	0.125	0.25	0.375	0.5	0.625	0.75	0.875	1
000000000
000000000
000000000
000100000
010001000
000000011
000010001
000100001
000000001
000000001
010000000
010000000
010000000
010000001
010000000
000000000
011000000
000000000
010000000
010000100
010000000
010000000
010000000
110000000
110000000
110000000
010000000
100100000
010000000
010000000
010000000
010000000

//    78    1.58854    1.58854    111    56    22    0.795745    1.02097    0.574558    1.49299    4.90703    4.90703    6.22109
segsites: 5
positions:	0	0.25	0.5	0.75	1
00000
00001
00001
00001
00001
00001
00001
00001
00000
00001
00000
00101
00000
00001
00000
00101
10101
00101
00101
00101
01101
00101
00101
00101
00101
00101
00101
00101
00101
00101
00101
00111

//    78    1.58854    1.58854    111    56    22    0.795745    1.02097    0.574558    1.49299    4.90703    4.90703    6.22109
segsites: 7
positions:	0	0.166666666666667	0.333333333333333	0.5	0.666666666666667	0.833333333333333	1
0000000
0000000
0000000
0000000
0000000
0100000
0000000
0000000
0000000
0000000
0001100
0000000
0010000
1000000
0000010
0000000
0000100
0000100
0000100
0000101
0000100
0000101
0000100
0000100
0000100
0000100
0000110
0000001
0000100
0000100
0000100
0000100

//    78    1.58854    1.58854    111    56    22    0.795745    1.02097    0.574558    1.49299    4.90703    4.90703    6.22109
segsites: 2
positions:	0	1
00
00
00
00
00
00
00
00
00
00
00
00
00
00
00
00
00
00
01
00
10
00
00
00
00
00
00
00
00
00
00
00

//    78    1.58854    1.58854    111    56    22    0.795745    1.02097    0.574558    1.49299    4.90703    4.90703    6.22109
segsites: 7
positions:	0	0.166666666666667	0.333333333333333	0.5	0.666666666666667	0.833333333333333	1
0000000
0000000
0000000
0001001
0000000
0000000
0000000
0000000
0000100
0001000
0000000
0010001
0100000
0000010
0000000
0000000
0000000
0010000
1000000
0000000
0000000
0001000
0000000
0001001
0000000
0000000
0000000
0010000
0000000
0001000
0000000
0011001

//    78    1.58854    1.58854    111    56    22    0.795745    1.02097    0.574558    1.49299    4.90703    4.90703    6.22109
segsites: 7
positions:	0	0.166666666666667	0.333333333333333	0.5	0.666666666666667	0.833333333333333	1
0000000
0000000
0000000
0000000
0000000
0000000
0000000
0000000
0000000
0000000
1000000
1000000
0000000
0001000
0000000
1000000
1000000
1000000
1000000
1010100
1000000
1100000
1000000
1000001
1000000
1000110
1000000
1000000
1000000
1000100
1000000
1000100

//    78    1.58854    1.58854    111    56    22    0.795745    1.02097    0.574558    1.49299    4.90703    4.90703    6.22109
segsites: 4
positions:	0	0.333333333333333	0.666666666666667	1
0000
0000
0100
0100
0010
0100
0000
0100
0010
0000
0010
0010
0010
0011
1010
0000
0010
0100
1000
0000
1010
0000
0010
0010
0010
0100
1010
0000
0010
0010
0010
0000

//    78    1.58854    1.58854    111    56    22    0.795745    1.02097    0.574558    1.49299    4.90703    4.90703    6.22109
segsites: 7
positions:	0	0.166666666666667	0.333333333333333	0.5	0.666666666666667	0.833333333333333	1
0000000
0001000
0000000
0000000
0000000
0100010
0000000
0011000
0000001
0000001
0000000
0000000
0000000
0000000
0000000
0000000
1000100
0000000
0000000
0000000
1000000
1000000
1000000
1000000
0000000
0000000
0000000
0000000
1000000
0000000
0000000
0000000

//    78    1.58854    1.58854    111    56    22    0.795745    1.02097    0.574558    1.49299    4.90703    4.90703    6.22109
segsites: 8
positions:	0	0.142857142857143	0.285714285714286	0.428571428571429	0.571428571428571	0.714285714285714	0.857142857142857	1
00000000
10000001
10001000
10000000
10000000
10000000
10000100
10010000
10001000
10000000
10000000
10010000
10100000
10100000
10001000
10010000
10000000
10000000
10000000
10010000
10000000
10010000
10000000
10000000
00000000
10000010
10000000
10000001
10000000
11000000
10000000
10010000

//    78    1.58854    1.58854    111    56    22    0.795745    1.02097    0.574558    1.49299    4.90703    4.90703    6.22109
segsites: 15
positions:	0	0.0714285714285714	0.142857142857143	0.214285714285714	0.285714285714286	0.357142857142857	0.428571428571429	0.5	0.571428571428571	0.642857142857143	0.714285714285714	0.785714285714286	0.857142857142857	0.928571428571428	1
000000000000000
001000010000000
000000010000010
101000010000010
010000010000010
000000010100010
010000000000000
000000010000000
000000000000000
000000010100010
000000010000000
000000010000000
000000010000010
000000010000010
000000000000010
000000010000010
010000010001000
010001010001000
010000010001001
001010010011000
010000000001000
101010110001000
010000000001000
001010011001000
001000000001000
101100110001000
010000010000000
000001010000010
001000000000000
001000110001100
010000010001000
001000110001000

//    78    1.58854    1.58854    111    56    22    0.795745    1.02097    0.574558    1.49299    4.90703    4.90703    6.22109
segsites: 9
positions:	0	0.125	0.25	0.375	0.5	0.625	0.75	0.875	1
000000000
101100111
000000000
101000111
100000011
100100011
100000011
100100011
001000100
001000100
000000000
101000111
100000011
100000011
001000100
001000100
001000100
001011100
001000100
001001100
001000100
001000100
001000100
001000100
001000100
001000100
001000100
001010100
001000100
001000100
011000100
001000100

//    78    1.58854    1.58854    111    56    22    0.795745    1.02097    0.574558    1.49299    4.90703    4.90703    6.22109
segsites: 6
positions:	0	0.2	0.4	0.6	0.8	1
000000
010000
000000
000000
010001
010000
010000
010000
010000
010000
010100
010000
000000
010000
000000
010000
011000
010000
010000
010000
001010
010000
011000
010000
000000
010000
110000
010000
010000
010000
010000
010000

//    78    1.58854    1.58854    111    56    22    0.795745    1.02097    0.574558    1.49299    4.90703    4.90703    6.22109
segsites: 8
positions:	0	0.142857142857143	0.285714285714286	0.428571428571429	0.571428571428571	0.714285714285714	0.857142857142857	1
00000000
00000000
00000000
00010000
00000000
00010000
00000000
00000000
00000000
00001000
11000000
00010000
00000000
00001000
00000000
00010100
01010000
00010000
01000100
00000110
00000100
00000100
00010000
00010000
00100000
00010101
00000000
00010100
01100000
00010100
01000000
00010100

//    78    1.58854    1.58854    111    56    22    0.795745    1.02097    0.574558    1.49299    4.90703    4.90703    6.22109
segsites: 2
positions:	0	1
00
00
00
10
00
00
00
00
00
00
00
00
00
00
00
00
00
01
00
00
00
01
00
00
00
00
00
01
00
00
00
01

//    78    1.58854    1.58854    111    56    22    0.795745    1.02097    0.574558    1.49299    4.90703    4.90703    6.22109
segsites: 3
positions:	0	0.5	1
000
100
100
100
100
100
100
100
100
100
100
100
100
100
100
100
101
100
100
100
100
100
100
100
100
100
100
100
110
100
100
100

//    78    1.58854    1.58854    111    56    22    0.795745    1.02097    0.574558    1.49299    4.90703    4.90703    6.22109
segsites: 11
positions:	0	0.1	0.2	0.3	0.4	0.5	0.6	0.7	0.8	0.9	1
00000000000
00000001100
00000010000
00000000000
00000010000
00000000100
00000000100
00000000100
01000000100
00000001100
00100000100
00000001100
00000000000
10000001100
00000000100
00000000100
01000011101
00010001101
01000001100
01000001100
00000001101
00000001101
00000101100
00000001100
01000001100
00010001110
00011001100
00010001100
01000001100
01000001101
01000001100
00000001101

//    78    1.58854    1.58854    111    56    22    0.795745    1.02097    0.574558    1.49299    4.90703    4.90703    6.22109
segsites: 5
positions:	0	0.25	0.5	0.75	1
00000
00000
00000
00000
00000
00000
00000
00000
00000
00000
00000
00000
00001
00000
01000
00100
00000
00000
00000
00000
00000
00000
00000
00000
00000
00000
00000
00000
00000
00010
10000
00000

//    78    1.58854    1.58854    111    56    22    0.795745    1.02097    0.574558    1.49299    4.90703    4.90703    6.22109
segsites: 5
positions:	0	0.25	0.5	0.75	1
00000
01111
01011
01011
00001
01111
00101
01101
01011
01011
01011
01011
01011
11011
00000
01111
01011
01011
01011
01011
01011
01011
01011
01011
01011
01011
01011
01011
01011
01011
01011
01011

//    78    1.58854    1.58854    111    56    22    0.795745    1.02097    0.574558    1.49299    4.90703    4.90703    6.22109
segsites: 4
positions:	0	0.333333333333333	0.666666666666667	1
0000
0000
0000
0000
0000
0000
0000
0010
0100
0010
1000
0010
0110
0010
0000
0000
0001
0010
0011
0010
0011
0011
0111
0010
0010
0010
0010
0010
0010
0010
0010
0010

//    78    1.58854    1.58854    111    56    22    0.795745    1.02097    0.574558    1.49299    4.90703    4.90703    6.22109
segsites: 2
positions:	0	1
00
00
00
00
00
00
00
00
00
00
11
01
01
00
01
00
00
00
00
00
00
00
00
00
00
00
01
00
01
00
00
00

//    78    1.58854    1.58854    111    56    22    0.795745    1.02097    0.574558    1.49299    4.90703    4.90703    6.22109
segsites: 3
positions:	0	0.5	1
000
100
100
101
110
100
010
100
110
100
100
100
110
100
100
101
100
101
100
100
010
100
010
100
000
101
000
101
100
101
100
100

//    78    1.58854    1.58854    111    56    22    0.795745    1.02097    0.574558    1.49299    4.90703    4.90703    6.22109
segsites: 2
positions:	0	1
00
00
00
00
00
00
00
00
00
00
00
00
01
00
00
00
00
00
00
00
00
00
00
00
00
00
00
00
00
00
00
10

//    78    1.58854    1.58854    111    56    22    0.795745    1.02097    0.574558    1.49299    4.90703    4.90703    6.22109
segsites: 7
positions:	0	0.166666666666667	0.333333333333333	0.5	0.666666666666667	0.833333333333333	1
0000000
0000000
0000000
0000000
1100000
0010010
1110010
1110010
1100000
0110010
1100000
0110011
0100001
0100001
1100000
0110010
0100001
0100001
1100000
0110100
0100001
0100001
0100000
0100101
0100000
0101101
0100001
0100001
0100001
0100001
0100001
0100001

//    78    1.58854    1.58854    111    56    22    0.795745    1.02097    0.574558    1.49299    4.90703    4.90703    6.22109
segsites: 3
positions:	0	0.5	1
000
000
000
000
000
000
001
000
001
101
001
000
011
001
001
100
000
000
000
000
000
000
000
000
000
000
000
000
000
000
000
000

//    78    1.58854    1.58854    111    56    22    0.795745    1.02097    0.574558    1.49299    4.90703    4.90703    6.22109
segsites: 2
positions:	0	1
00
00
00
00
00
00
00
00
00
10
00
10
00
10
00
11
10
10
10
10
10
10
10
10
10
10
00
10
10
10
10
10

//    78    1.58854    1.58854    111    56    22    0.795745    1.02097    0.574558    1.49299    4.90703    4.90703    6.22109
segsites: 2
positions:	0	1
00
00
00
00
00
00
00
01
00
00
00
01
00
10
00
00
00
00
00
10
00
00
00
00
00
00
00
00
00
00
00
00

//    78    1.58854    1.58854    111    56    22    0.795745    1.02097    0.574558    1.49299    4.90703    4.90703    6.22109
segsites: 6
positions:	0	0.2	0.4	0.6	0.8	1
000000
000000
100000
010100
000000
000000
000000
000000
000000
000001
000000
000000
000000
000001
000000
000001
000000
000011
000000
000010
000000
000011
000000
000000
001000
000000
000010
000010
000000
000001
000000
000011

//    78    1.58854    1.58854    111    56    22    0.795745    1.02097    0.574558    1.49299    4.90703    4.90703    6.22109
segsites: 14
positions:	0	0.0769230769230769	0.153846153846154	0.230769230769231	0.307692307692308	0.384615384615385	0.461538461538462	0.538461538461539	0.615384615384615	0.692307692307692	0.769230769230769	0.846153846153846	0.923076923076923	1
00000000000000
00000000000000
00000000000000
00000100000000
00001100000000
00100100000000
00000000001000
00000000011000
00000000000000
00000000000000
00000000000000
00000000000000
00000000000000
00100001000000
11010000000100
00100000000011
00000000001000
00000100000000
00000000001000
00100100000000
00000000000000
00000000000000
00000000000000
00000000000000
00000010000000
00000000100000
00010000000000
00000000000000
00100000000000
00100100000000
00000000001000
00000100000000

//    78    1.58854    1.58854    111    56    22    0.795745    1.02097    0.574558    1.49299    4.90703    4.90703    6.22109
segsites: 4
positions:	0	0.333333333333333	0.666666666666667	1
0000
0000
0000
1000
0000
0000
0000
0100
0000
0000
0010
0000
0000
0000
0000
0000
0000
0000
0010
0000
0000
0000
0010
0000
0010
0001
0000
0000
0000
0000
0000
0000

//    78    1.58854    1.58854    111    56    22    0.795745    1.02097    0.574558    1.49299    4.90703    4.90703    6.22109
segsites: 3
positions:	0	0.5	1
000
010
000
010
000
010
010
010
010
010
111
010
010
010
011
011
011
010
011
010
011
010
011
010
011
010
010
010
010
010
011
011

//    78    1.58854    1.58854    111    56    22    0.795745    1.02097    0.574558    1.49299    4.90703    4.90703    6.22109
segsites: 52
positions:	0	0.0196078431372549	0.0392156862745098	0.0588235294117647	0.0784313725490196	0.0980392156862745	0.117647058823529	0.137254901960784	0.156862745098039	0.176470588235294	0.196078431372549	0.215686274509804	0.235294117647059	0.254901960784314	0.274509803921569	0.294117647058824	0.313725490196078	0.333333333333333	0.352941176470588	0.372549019607843	0.392156862745098	0.411764705882353	0.431372549019608	0.450980392156863	0.470588235294118	0.490196078431373	0.509803921568627	0.529411764705882	0.549019607843137	0.568627450980392	0.588235294117647	0.607843137254902	0.627450980392157	0.647058823529412	0.666666666666667	0.686274509803922	0.705882352941176	0.725490196078431	0.745098039215686	0.764705882352941	0.784313725490196	0.803921568627451	0.823529411764706	0.843137254901961	0.862745098039216	0.882352941176471	0.901960784313726	0.92156862745098	0.941176470588235	0.96078431372549	0.980392156862745	1
0000000000000000000000000000000000000000000000000000
0011000100010000000000000000000001100000010000010000
0010000000000010000000000000000000100000000000000000
0010000000000000000000000000000001100000000000000000
0010000000000000000001000000000000100000000000000000
0010000000000000000000110000010001100000000000000000
0010000000000000000010000000000000000000000000000000
0010100000000000000000000000000001100000010000010000
0010000000000000000000000000000000100000000000000100
0010100100000000000000000000000000100000001010000000
0010000000000010000000001000001000100000000000001000
0010000000000000000000000000010000100000000000000000
0110011000001010000000000000000010100000000000000000
0010000010100000101000000100000001100000000011000010
0010000001000000000000000000000000100000000100000000
0010000000010000000000000000000001100001000000000000
0010000000000000000000000000000000100000000000000000
0010000000000000000000000000000000100000000000000000
0000000000000110000000000000000000100100000000000000
1010000000000000000000000000000001101000000000000000
0010000000000000000000000000000000100000000000000000
0010000000000000000000000000110001100000000000000000
0010000000000000000100000010000110100000100000000000
0010000000000000000000100001000000100000000000000000
0010000001000000000000000000000001100000000100100000
0010100000000001010000000000000001100001000000000001
0010000000000000000000000000000000100000000000100000
0010000100000000010000000000000001100000000000000000
0010000000000010000000000000000000100010000000000000
0010000000000000000000000000000001100000000000000000
0010000000000110000000000000000000100000000000000000
1010000000010000000000000000000001110000000000000000

//    78    1.58854    1.58854    111    56    22    0.795745    1.02097    0.574558    1.49299    4.90703    4.90703    6.22109
segsites: 2
positions:	0	1
00
01
01
01
01
01
01
01
01
01
01
01
01
01
01
01
01
01
01
01
01
11
01
01
01
01
01
01
01
01
01
01

//    78    1.58854    1.58854    111    56    22    0.795745    1.02097    0.574558    1.49299    4.90703    4.90703    6.22109
segsites: 3
positions:	0	0.5	1
000
000
010
000
000
000
000
000
000
000
010
000
000
000
000
000
001
000
000
000
000
100
000
000
000
000
000
000
000
000
000
000

//    78    1.58854    1.58854    111    56    22    0.795745    1.02097    0.574558    1.49299    4.90703    4.90703    6.22109
segsites: 8
positions:	0	0.142857142857143	0.285714285714286	0.428571428571429	0.571428571428571	0.714285714285714	0.857142857142857	1
00000000
00000000
00000000
00000000
00000000
00000000
00000000
00000000
00000000
00000000
00000000
00000000
00000000
00000000
00000011
00000000
00000000
01001000
00000000
00000000
00000000
00000000
00010000
01000000
00100100
01000000
00000000
01000000
10000000
00000000
00000000
01001000

//    78    1.58854    1.58854    111    56    22    0.795745    1.02097    0.574558    1.49299    4.90703    4.90703    6.22109
segsites: 5
positions:	0	0.25	0.5	0.75	1
00000
10000
00001
00001
01000
00000
00000
10000
00000
00101
00000
00001
00000
10000
00000
10000
01000
10000
00010
10000
00000
10000
00000
00000
00000
10000
00000
00000
10000
10000
00000
10000

//    78    1.58854    1.58854    111    56    22    0.795745    1.02097    0.574558    1.49299    4.90703    4.90703    6.22109
segsites: 3
positions:	0	0.5	1
000
000
000
000
000
000
000
000
000
000
000
000
100
000
000
000
000
000
000
000
010
000
000
000
000
001
000
000
000
000
000
000

//    78    1.58854    1.58854    111    56    22    0.795745    1.02097    0.574558    1.49299    4.90703    4.90703    6.22109
segsites: 3
positions:	0	0.5	1
000
111
000
111
111
111
110
111
001
011
111
111
000
111
110
111
111
111
111
111
001
111
111
111
111
111
111
111
101
111
111
111

//    78    1.58854    1.58854    111    56    22    0.795745    1.02097    0.574558    1.49299    4.90703    4.90703    6.22109
segsites: 2
positions:	0	1
00
00
00
00
00
00
00
00
00
00
00
00
00
00
00
00
00
00
00
00
00
10
00
00
00
00
00
00
00
01
00
00

//    78    1.58854    1.58854    111    56    22    0.795745    1.02097    0.574558    1.49299    4.90703    4.90703    6.22109
segsites: 2
positions:	0	1
00
00
00
00
00
00
00
11
00
01
00
01
00
00
00
00
00
00
00
00
00
00
00
00
00
00
00
00
00
00
00
00

//    78    1.58854    1.58854    111    56    22    0.795745    1.02097    0.574558    1.49299    4.90703    4.90703    6.22109
segsites: 2
positions:	0	1
00
00
10
00
00
00
10
00
10
00
10
00
00
00
00
00
00
00
00
00
01
00
00
00
00
00
00
00
00
00
00
00

//    78    1.58854    1.58854    111    56    22    0.795745    1.02097    0.574558    1.49299    4.90703    4.90703    6.22109
segsites: 2
positions:	0	1
00
00
00
00
00
00
00
00
00
00
00
00
00
00
11
00
01
00
00
00
00
00
00
00
00
00
10
00
00
00
00
00

//    78    1.58854    1.58854    111    56    22    0.795745    1.02097    0.574558    1.49299    4.90703    4.90703    6.22109
segsites: 2
positions:	0	1
00
00
00
00
00
00
00
00
10
00
00
00
00
00
00
00
00
00
00
00
00
00
01
00
00
00
00
00
00
00
00
00

//    78    1.58854    1.58854    111    56    22    0.795745    1.02097    0.574558    1.49299    4.90703    4.90703    6.22109
segsites: 4
positions:	0	0.333333333333333	0.666666666666667	1
0000
0000
0000
0000
0000
0000
0000
0010
0000
0100
0000
0000
0000
0000
1001
0100
1101
1101
0101
0100
1100
0100
1101
1101
1001
0100
1000
0100
1001
0100
1000
0100

//    78    1.58854    1.58854    111    56    22    0.795745    1.02097    0.574558    1.49299    4.90703    4.90703    6.22109
segsites: 2
positions:	0	1
00
01
00
00
00
00
00
00
10
00
00
00
00
00
00
00
00
00
00
00
00
00
00
00
00
00
00
00
00
00
00
00

//    78    1.58854    1.58854    111    56    22    0.795745    1.02097    0.574558    1.49299    4.90703    4.90703    6.22109
segsites: 2
positions:	0	1
00
00
01
00
01
00
01
00
11
01
01
00
01
01
01
00
01
01
11
01
01
01
01
01
01
01
01
00
11
01
01
01

//    78    1.58854    1.58854    111    56    22    0.795745    1.02097    0.574558    1.49299    4.90703    4.90703    6.22109
segsites: 2
positions:	0	1
00
00
00
00
00
00
00
00
00
00
00
00
00
00
00
00
00
00
00
00
00
00
00
00
00
00
00
00
00
11
00
00

//    78    1.58854    1.58854    111    56    22    0.795745    1.02097    0.574558    1.49299    4.90703    4.90703    6.22109
segsites: 19
positions:	0	0.0555555555555556	0.111111111111111	0.166666666666667	0.222222222222222	0.277777777777778	0.333333333333333	0.388888888888889	0.444444444444444	0.5	0.555555555555556	0.611111111111111	0.666666666666667	0.722222222222222	0.777777777777778	0.833333333333333	0.888888888888889	0.944444444444444	1
0000000000000000000
0000000000000000000
0000000000010000010
0000000000010000010
0000000000000000000
0000000000000001000
0000000000000000000
0000000000000000000
0001000000000000000
0000000000001000000
0000000100000000000
0000000000000000000
0000000100000000000
1000000000001000000
0001000000100000000
0000000000010000010
0001010000000100000
0001000001001000001
1001010000000000000
1000011000000000000
0001010000000100000
1001100000001000001
0001000000000000000
0011000000001000000
0001010001000100000
0101000001000000001
0001010000000000000
1000001000000000000
1001010000000000000
1000011000000010000
0001000010000100100
1001000000001000001

//    78    1.58854    1.58854    111    56    22    0.795745    1.02097    0.574558    1.49299    4.90703    4.90703    6.22109
segsites: 15
positions:	0	0.0714285714285714	0.142857142857143	0.214285714285714	0.285714285714286	0.357142857142857	0.428571428571429	0.5	0.571428571428571	0.642857142857143	0.714285714285714	0.785714285714286	0.857142857142857	0.928571428571428	1
000000000000000
000000000000000
000000000000000
000100101010000
100000000000000
000000000000000
000000000000001
000000000000000
000000000000000
010101101010000
000000000000000
000000000000000
000000010000000
000000100000000
000000000000000
000000000000000
001000000000000
000000000000010
000000000001000
000000000100000
000000000000000
000000000000110
000000000000000
000000000000000
000010000000000
000000100100000
000000000000000
000000000000000
000000000000000
000100101010000
001000000000010
000100101010010

//    78    1.58854    1.58854    111    56    22    0.795745    1.02097    0.574558    1.49299    4.90703    4.90703    6.22109
segsites: 8
positions:	0	0.142857142857143	0.285714285714286	0.428571428571429	0.571428571428571	0.714285714285714	0.857142857142857	1
00000000
10000000
10000100
10000000
10000000
10000000
10000000
10000000
10000000
10000000
10000000
10000000
10000000
10000001
10000000
10000000
11101010
10000000
10000000
10000000
10000000
10000000
10000000
10000000
10000000
10000000
10000000
10000000
10001000
10010000
10000000
10000000

//    78    1.58854    1.58854    111    56    22    0.795745    1.02097    0.574558    1.49299    4.90703    4.90703    6.22109
segsites: 2
positions:	0	1
00
00
00
00
00
00
00
00
00
01
00
00
00
00
00
00
00
10
00
00
00
00
00
00
00
00
00
00
00
00
00
00

//    78    1.58854    1.58854    111    56    22    0.795745    1.02097    0.574558    1.49299    4.90703    4.90703    6.22109
segsites: 2
positions:	0	1
00
00
00
00
00
00
00
10
00
00
00
00
00
00
00
00
00
00
00
00
01
00
00
00
00
00
00
00
00
10
00
00

//    78    1.58854    1.58854    111    56    22    0.795745    1.02097    0.574558    1.49299    4.90703    4.90703    6.22109
segsites: 3
positions:	0	0.5	1
000
010
000
010
000
010
000
010
010
010
010
010
010
010
010
010
010
010
010
010
010
010
110
011
010
010
010
010
010
010
010
010

//    78    1.58854    1.58854    111    56    22    0.795745    1.02097    0.574558    1.49299    4.90703    4.90703    6.22109
segsites: 3
positions:	0	0.5	1
000
000
000
000
000
000
000
000
000
000
000
000
000
000
000
000
000
000
010
000
001
000
000
000
000
000
000
000
100
000
000
000

//    78    1.58854    1.58854    111    56    22    0.795745    1.02097    0.574558    1.49299    4.90703    4.90703    6.22109
segsites: 9
positions:	0	0.125	0.25	0.375	0.5	0.625	0.75	0.875	1
000000000
000000001
000000000
000000000
001000000
000000000
000000000
000000000
000000000
000000000
000000000
000000000
000000000
100000000
001000000
000000000
000000100
010111100
001000000
000000000
000000000
000000000
000000000
000000000
000000010
000000000
000000100
010100000
000000000
000000000
000000000
000000000

//    78    1.58854    1.58854    111    56    22    0.795745    1.02097    0.574558    1.49299    4.90703    4.90703    6.22109
segsites: 12
positions:	0	0.0909090909090909	0.181818181818182	0.272727272727273	0.363636363636364	0.454545454545455	0.545454545454545	0.636363636363636	0.727272727272727	0.818181818181818	0.909090909090909	1
000000000000
000001100000
000000000000
000001100000
000000000000
000000000000
000001100000
001101101000
000001110000
001101100000
000011100000
000001100000
000001100000
000001100000
000001100000
000001100000
000001100100
000001100000
000001100000
100001100000
000001100000
000001100000
000000000011
000001100000
000011100000
000001101000
010010000000
100001100000
010011100000
100001100000
000001100100
000001100000

//    78    1.58854    1.58854    111    56    22    0.795745    1.02097    0.574558    1.49299    4.90703    4.90703    6.22109
segsites: 6
positions:	0	0.2	0.4	0.6	0.8	1
000000
100111
100001
100001
100000
100101
100001
100001
100001
100001
100001
100001
100001
100001
100001
100001
100001
100001
100001
100001
100000
100101
100001
100001
110000
101101
100001
100001
100001
100001
100000
100101

//    78    1.58854    1.58854    111    56    22    0.795745    1.02097    0.574558    1.49299    4.90703    4.90703    6.22109
segsites: 5
positions:	0	0.25	0.5	0.75	1
00000
00010
00000
01000
00000
00010
00010
00010
00010
00010
00010
00010
00010
00010
00010
00010
00010
10010
00010
10010
00010
00011
00011
00111
00010
00010
00010
00010
00010
00011
00010
00010

//    78    1.58854    1.58854    111    56    22    0.795745    1.02097    0.574558    1.49299    4.90703    4.90703    6.22109
segsites: 10
positions:	0	0.111111111111111	0.222222222222222	0.333333333333333	0.444444444444444	0.555555555555556	0.666666666666667	0.777777777777778	0.888888888888889	1
0000000000
0000000000
0010000000
0000000000
0000000000
0000000000
0000001000
0000000000
0000000000
0000010000
0000000000
0000000000
0000000000
0000000000
0000000000
0000000000
0000000010
0000100000
0000000010
0000000000
0000000000
1000000000
0000000000
0000000000
0001000000
0000000000
0000000000
0000000000
0000000000
0000100001
0100000000
0000000100

//    78    1.58854    1.58854    111    56    22    0.795745    1.02097    0.574558    1.49299    4.90703    4.90703    6.22109
segsites: 11
positions:	0	0.1	0.2	0.3	0.4	0.5	0.6	0.7	0.8	0.9	1
00000000000
00010100100
00000000000
00010100100
00010100100
00010100100
00010100100
00010100100
01010110100
00010100111
01010101000
00010100100
01010101000
00010100100
00010100100
00010100100
00010100100
00010100100
00000101100
00110100100
10010101100
00010100110
01010110100
00010100111
00010100100
00010100100
00010100100
00010100100
10011101100
00010100110
00010100000
00010100100

//    78    1.58854    1.58854    111    56    22    0.795745    1.02097    0.574558    1.49299    4.90703    4.90703    6.22109
segsites: 3
positions:	0	0.5	1
000
000
000
000
000
000
000
001
000
000
100
000
010
000
000
000
000
000
000
000
000
000
000
000
000
000
000
000
000
000
000
000

//    78    1.58854    1.58854    111    56    22    0.795745    1.02097    0.574558    1.49299    4.90703    4.90703    6.22109
segsites: 12
positions:	0	0.0909090909090909	0.181818181818182	0.272727272727273	0.363636363636364	0.454545454545455	0.545454545454545	0.636363636363636	0.727272727272727	0.818181818181818	0.909090909090909	1
000000000000
000100110001
000100000000
100101000010
000100010000
001100010000
000100000000
001101000010
000100000000
001100010010
000110000000
001100000000
000100000100
000100010000
000000000000
000100000010
000110000000
000100000000
000100000000
001100000000
000100000000
001100000000
000000000000
010100000000
000100000000
000100000000
000100001000
001100000000
000100001000
001100000000
000100000000
000100000000

//    78    1.58854    1.58854    111    56    22    0.795745    1.02097    0.574558    1.49299    4.90703    4.90703    6.22109
segsites: 4
positions:	0	0.333333333333333	0.666666666666667	1
0000
0000
0000
0100
0000
0000
0000
0000
0010
0000
0000
0000
0000
0000
0000
0000
0000
0000
0000
0000
0000
0000
0000
0000
0000
0000
0000
0000
1001
0000
0000
0000

//    78    1.58854    1.58854    111    56    22    0.795745    1.02097    0.574558    1.49299    4.90703    4.90703    6.22109
segsites: 2
positions:	0	1
00
00
00
00
00
00
00
00
01
00
01
01
00
00
00
10
01
01
01
00
01
01
00
00
01
00
01
00
01
01
01
00

//    78    1.58854    1.58854    111    56    22    0.795745    1.02097    0.574558    1.49299    4.90703    4.90703    6.22109
segsites: 4
positions:	0	0.333333333333333	0.666666666666667	1
0000
0000
0000
0000
0000
0000
0000
0000
0000
0001
0000
0000
0000
0100
0000
0010
0000
0000
0000
1000
0000
0000
0000
0000
0000
0000
0000
0000
0000
0000
0000
0000

//    78    1.58854    1.58854    111    56    22    0.795745    1.02097    0.574558    1.49299    4.90703    4.90703    6.22109
segsites: 3
positions:	0	0.5	1
000
001
001
001
001
001
001
001
001
001
101
001
001
001
001
011
001
001
001
011
001
001
001
001
001
001
001
001
001
001
001
001

//    78    1.58854    1.58854    111    56    22    0.795745    1.02097    0.574558    1.49299    4.90703    4.90703    6.22109
segsites: 2
positions:	0	1
00
00
00
00
00
00
00
00
00
00
00
01
00
00
00
01
00
10
00
00
00
00
00
00
00
01
00
00
00
00
00
00

//    78    1.58854    1.58854    111    56    22    0.795745    1.02097    0.574558    1.49299    4.90703    4.90703    6.22109
segsites: 2
positions:	0	1
00
10
10
10
10
10
00
10
00
10
10
10
11
10
10
10
10
10
10
10
10
10
10
10
10
10
10
10
10
10
10
10

//    78    1.58854    1.58854    111    56    22    0.795745    1.02097    0.574558    1.49299    4.90703    4.90703    6.22109
segsites: 2
positions:	0	1
00
00
00
00
00
00
00
00
00
00
00
01
00
00
00
00
00
10
00
00
00
00
00
00
00
00
00
00
00
00
00
00

//    78    1.58854    1.58854    111    56    22    0.795745    1.02097    0.574558    1.49299    4.90703    4.90703    6.22109
segsites: 26
positions:	0	0.04	0.08	0.12	0.16	0.2	0.24	0.28	0.32	0.36	0.4	0.44	0.48	0.52	0.56	0.6	0.64	0.68	0.72	0.76	0.8	0.84	0.88	0.92	0.96	1
00000000000000000000000000
00010001000000000001000000
00000000000000001000000010
00001000010000100101000000
00000000010000001000000100
01001000010001100000000000
00000000001010000000000010
00001000000001000000000001
00000000000000000000000000
00001000000000000000000000
00001000000000000000000000
00001000000000000000001000
00000000000000011010000000
01000100000000000101000001
10000000000000000000000000
00101000000000000000000000
00000000000000000000000000
00011000000000000000000000
00000000000000000000000000
00000001000000000000000000
00000000110100000000000000
00000000010000000000000000
00000000000000000000000000
00000100000000000000010000
10000000000000000000100000
00001010000000000000000000
00000000000000000000000000
00011000010000000000000000
00001000000000000000000000
00001000000001000000000000
00000000000000000000000000
00001000000000000000000000

//    78    1.58854    1.58854    111    56    22    0.795745    1.02097    0.574558    1.49299    4.90703    4.90703    6.22109
segsites: 8
positions:	0	0.142857142857143	0.285714285714286	0.428571428571429	0.571428571428571	0.714285714285714	0.857142857142857	1
00000000
00000000
00000000
10001000
00000000
00001000
00000000
10001000
00000000
00000000
00000000
00000101
00000000
00001000
00000000
00000000
00100010
01000000
00000000
00000000
00000000
00000000
00000000
00000000
00000000
00000000
00000000
00000000
00000000
00000000
00000000
00010000

//    78    1.58854    1.58854    111    56    22    0.795745    1.02097    0.574558    1.49299    4.90703    4.90703    6.22109
segsites: 3
positions:	0	0.5	1
000
000
000
000
000
001
000
000
000
000
000
000
000
010
000
000
000
000
000
000
100
000
000
000
000
000
000
000
000
001
000
000

//    78    1.58854    1.58854    111    56    22    0.795745    1.02097    0.574558    1.49299    4.90703    4.90703    6.22109
segsites: 4
positions:	0	0.333333333333333	0.666666666666667	1
0000
1000
0000
0000
0000
0000
0000
0000
0000
0000
0000
0001
0000
0001
0000
0000
0000
0100
0010
0100
0000
0000
0000
0000
0000
0000
0000
0000
0000
0000
0000
0000

//    78    1.58854    1.58854    111    56    22    0.795745    1.02097    0.574558    1.49299    4.90703    4.90703    6.22109
segsites: 5
positions:	0	0.25	0.5	0.75	1
00000
00010
00000
00000
00001
00000
00000
00000
00001
00000
01000
00000
00000
00000
00000
00000
00000
00000
00000
00010
00000
00000
00000
00000
00100
00000
10000
00000
00000
00000
00000
00000

//    78    1.58854    1.58854    111    56    22    0.795745    1.02097    0.574558    1.49299    4.90703    4.90703    6.22109
segsites: 2
positions:	0	1
00
00
00
00
00
00
00
01
00
01
00
00
00
01
00
00
01
01
00
01
01
11
01
01
01
01
01
01
00
11
01
01

//    78    1.58854    1.58854    111    56    22    0.795745    1.02097    0.574558    1.49299    4.90703    4.90703    6.22109
segsites: 2
positions:	0	1
00
01
00
01
00
01
00
00
00
00
00
00
10
00
00
00
10
10
00
00
00
00
00
00
00
00
00
00
00
00
10
00

//    78    1.58854    1.58854    111    56    22    0.795745    1.02097    0.574558    1.49299    4.90703    4.90703    6.22109
segsites: 17
positions:	0	0.0625	0.125	0.1875	0.25	0.3125	0.375	0.4375	0.5	0.5625	0.625	0.6875	0.75	0.8125	0.875	0.9375	1
00000000000000000
00000000000000000
00011000010000000
00000000100000000
00000000000000000
00000000000000000
00000000000000000
01000000000000000
00000001000000000
11000000000000000
00000000000100000
00000000000000000
00000000000000000
00000000000000000
00000000000000000
00000000000000000
00000000000000000
00000000000000000
00110000000000000
00000000000000000
00000000000000101
00000000000000000
00000100001000000
00000000000000000
00000000000000000
00000000000000000
00000000000011000
00000000000000000
00011000000000000
00000000100000010
00000010000000000
00000000100000000

//    78    1.58854    1.58854    111    56    22    0.795745    1.02097    0.574558    1.49299    4.90703    4.90703    6.22109
segsites: 9
positions:	0	0.125	0.25	0.375	0.5	0.625	0.75	0.875	1
000000000
100101000
000100010
000100000
010100000
100100000
010100000
100100000
000000000
001100000
010000000
000101000
010000000
000101100
000000000
000000000
000100001
001100000
010110001
000100000
000100001
000100000
000100001
000100001
000100000
000100000
000100001
000100000
000100001
000100000
000100000
000100000

//    78    1.58854    1.58854    111    56    22    0.795745    1.02097    0.574558    1.49299    4.90703    4.90703    6.22109
segsites: 2
positions:	0	1
00
00
10
00
10
00
00
00
00
00
10
00
10
00
10
00
00
00
00
00
00
00
00
01
00
00
00
00
00
00
00
00

//    78    1.58854    1.58854    111    56    22    0.795745    1.02097    0.574558    1.49299    4.90703    4.90703    6.22109
segsites: 5
positions:	0	0.25	0.5	0.75	1
00000
00000
00000
00000
00000
00000
00000
00000
10000
00000
00000
00000
00100
00000
00100
00010
00110
00110
00100
01110
00110
00110
00100
01000
00100
01110
00101
00110
00110
00110
00100
01100

//    78    1.58854    1.58854    111    56    22    0.795745    1.02097    0.574558    1.49299    4.90703    4.90703    6.22109
segsites: 3
positions:	0	0.5	1
000
000
000
000
000
000
000
000
000
000
000
000
000
000
100
010
000
000
000
000
000
000
000
000
000
000
000
000
000
000
001
000

//    78    1.58854    1.58854    111    56    22    0.795745    1.02097    0.574558    1.49299    4.90703    4.90703    6.22109
segsites: 12
positions:	0	0.0909090909090909	0.181818181818182	0.272727272727273	0.363636363636364	0.454545454545455	0.545454545454545	0.636363636363636	0.727272727272727	0.818181818181818	0.909090909090909	1
000000000000
000000000000
001000000000
100000000000
000000000000
100000000000
000111000100
000000000000
000000000000
000000000000
000000000000
000000001000
000111000100
000000000000
000000000000
000000000000
000111000100
000000000000
000000000000
000000000000
000000000000
000000010000
000000000010
000000000001
000000000000
000000000000
010000000000
100000000000
000000100000
000000000000
000000000000
000000000000

//    78    1.58854    1.58854    111    56    22    0.795745    1.02097    0.574558    1.49299    4.90703    4.90703    6.22109
segsites: 5
positions:	0	0.25	0.5	0.75	1
00000
00000
00000
00000
00000
01100
00000
00000
00000
00000
00000
00000
00000
00010
00000
00000
00000
00000
00000
00000
00000
10000
00000
00000
00000
00000
00000
00001
00000
00000
00000
00000

//    78    1.58854    1.58854    111    56    22    0.795745    1.02097    0.574558    1.49299    4.90703    4.90703    6.22109
segsites: 3
positions:	0	0.5	1
000
000
000
000
000
000
000
000
110
001
000
000
000
000
010
001
011
011
011
011
011
011
011
011
011
001
011
011
011
011
011
001

//    78    1.58854    1.58854    111    56    22    0.795745    1.02097    0.574558    1.49299    4.90703    4.90703    6.22109
segsites: 2
positions:	0	1
00
00
00
00
00
10
00
00
01
00
00
00
00
00
00
00
00
00
00
00
00
00
00
00
00
00
00
00
00
00
00
00

//    78    1.58854    1.58854    111    56    22    0.795745    1.02097    0.574558    1.49299    4.90703    4.90703    6.22109
segsites: 24
positions:	0	0.0434782608695652	0.0869565217391304	0.130434782608696	0.173913043478261	0.217391304347826	0.260869565217391	0.304347826086957	0.347826086956522	0.391304347826087	0.434782608695652	0.478260869565217	0.521739130434783	0.565217391304348	0.608695652173913	0.652173913043478	0.695652173913043	0.739130434782609	0.782608695652174	0.826086956521739	0.869565217391304	0.91304347826087	0.956521739130435	1
000000000000000000000000
000000010000000000000010
000000000000000100100100
000000010000000000100010
001000000000000100100110
000000101000001000100110
000000000000001000100111
000000001000001000100110
000000000000000011100110
010000001000001000100110
000000000000000000100100
000000000000001000100010
000000000000000100100110
000000000000100100100110
000000000000000100100110
000000000000001000100110
000010000000000000100110
000000000001001000100110
000000000000000100100110
000000000000000000100110
000000000000000100101110
100000000000001000100110
000000000000000000100110
000000000000001000100010
000000000000000100100110
000000000000000000100110
000001000010000100100100
000000000000001000110110
000100000000000100100110
000100000000010000100110
000001000010000100100110
000000000100000000100110

//    78    1.58854    1.58854    111    56    22    0.795745    1.02097    0.574558    1.49299    4.90703    4.90703    6.22109
segsites: 4
positions:	0	0.333333333333333	0.666666666666667	1
0000
0000
0000
0000
0000
0100
0000
0100
0000
0100
0000
0000
0000
0000
0000
0100
1000
0000
0000
0010
0000
0000
0000
0000
0000
0000
0000
0000
0000
0001
0000
0000

//    78    1.58854    1.58854    111    56    22    0.795745    1.02097    0.574558    1.49299    4.90703    4.90703    6.22109
segsites: 8
positions:	0	0.142857142857143	0.285714285714286	0.428571428571429	0.571428571428571	0.714285714285714	0.857142857142857	1
00000000
00000000
00000000
00000000
00000000
00000000
00000000
00000000
00000000
00101100
00000000
00101000
00000000
00000000
00000000
00101000
00000000
00000000
10000000
00101000
01010011
00101000
00000000
00000000
00000000
00101000
00000000
00000000
00000000
00000000
00000000
00101000

//    78    1.58854    1.58854    111    56    22    0.795745    1.02097    0.574558    1.49299    4.90703    4.90703    6.22109
segsites: 3
positions:	0	0.5	1
000
000
000
000
000
000
000
001
000
000
000
000
000
000
000
010
000
000
000
000
100
000
000
000
000
000
000
000
000
000
000
000

//    78    1.58854    1.58854    111    56    22    0.795745    1.02097    0.574558    1.49299    4.90703    4.90703    6.22109
segsites: 31
positions:	0	0.0333333333333333	0.0666666666666667	0.1	0.133333333333333	0.166666666666667	0.2	0.233333333333333	0.266666666666667	0.3	0.333333333333333	0.366666666666667	0.4	0.433333333333333	0.466666666666667	0.5	0.533333333333333	0.566666666666667	0.6	0.633333333333333	0.666666666666667	0.7	0.733333333333333	0.766666666666667	0.8	0.833333333333333	0.866666666666667	0.9	0.933333333333333	0.966666666666667	1
0000000000000000000000000000000
0000000000000100000000000000100
0000000000000100000000000000000
0000000000000100000000000000000
0000000000000100000000000000000
0000000000000100000000100000000
0000000000000100000000000000000
0000100000000100000000000001000
1000000010000110000000000000000
0010100001000100000100100000000
0000000000000100100000000000000
0010000000000100000000100000000
0000000000000100000000100000000
0010000000000100001000100000000
0000000000000100100000000000000
0000010100010100100000000000000
0000000001000110000000000000000
0000100001100100011111000000000
0001100011000110000100000000000
0000100001000110000100010000000
1000100011001110000100000010000
0000100001000111000100001000000
0000100011000110000100000000000
0000100001000110000100000001000
0000101001000110000100000100000
0000100001000110001100000000000
0001100011000110000100000100001
0100100001000110001100000000000
0000100011000110000100000000010
0000100011000110000100000000000
0000000011000110000100000100000
0000100001000110001100000000000

//    78    1.58854    1.58854    111    56    22    0.795745    1.02097    0.574558    1.49299    4.90703    4.90703    6.22109
segsites: 2
positions:	0	1
00
00
00
00
00
00
00
00
00
00
00
00
00
10
00
00
00
00
00
00
00
00
00
00
01
00
00
00
00
00
00
00

//    78    1.58854    1.58854    111    56    22    0.795745    1.02097    0.574558    1.49299    4.90703    4.90703    6.22109
segsites: 22
positions:	0	0.0476190476190476	0.0952380952380952	0.142857142857143	0.19047619047619	0.238095238095238	0.285714285714286	0.333333333333333	0.380952380952381	0.428571428571429	0.476190476190476	0.523809523809524	0.571428571428571	0.619047619047619	0.666666666666667	0.714285714285714	0.761904761904762	0.80952380952381	0.857142857142857	0.904761904761905	0.952380952380952	1
0000000000000000000000
0000000000000000000000
0010000000010000000001
0100001110101000000010
1000000000000000000000
0000000000101000000010
0000000000101000000010
0000000000101000000010
1000000000000000000000
0000000000000000000000
0000010000000000000000
0100001110101001000010
1000000000000000000000
0000000000000000000000
0000100000000000001000
0000000000000000000000
0000000000000000000000
0000000000101000000010
0001000000000000000100
0000000000000000010000
0001000000000000000000
0000000000101000000010
1000000000000000000000
0000000000000000000000
0000000000000000100000
0000000000000110000000
0001000001000000100000
0000000000000110000000
0001000000000000000000
0000000000000000000000
0000000000000000000000
0000000000000000000000

//    78    1.58854    1.58854    111    56    22    0.795745    1.02097    0.574558    1.49299    4.90703    4.90703    6.22109
segsites: 13
positions:	0	0.0833333333333333	0.166666666666667	0.25	0.333333333333333	0.416666666666667	0.5	0.583333333333333	0.666666666666667	0.75	0.833333333333333	0.916666666666667	1
0000000000000
0011000000000
0010000000000
0010010000000
1010100000110
0010000000000
0010000000000
0010000000000
0010000000000
0010000000000
0010000000000
0010000000000
0010000000000
0010000000000
0010000010000
0010000000000
1010100001111
0010000000110
0010000000000
0010000000000
0010001000110
0010000100000
0010000000110
0010000000000
0010000000000
0010000000000
0010000000000
0110000000000
1010100000111
0010000000000
1010100000110
0010000000000

//    78    1.58854    1.58854    111    56    22    0.795745    1.02097    0.574558    1.49299    4.90703    4.90703    6.22109
segsites: 7
positions:	0	0.166666666666667	0.333333333333333	0.5	0.666666666666667	0.833333333333333	1
0000000
0000000
0000000
0000000
0000000
0000000
0000000
0000000
0000000
0000000
0000000
0000000
0000001
0001000
0000000
0000000
0000000
0000000
0010001
0000000
1010000
0100000
0000110
0000000
0000000
0000000
0000000
0000000
0000000
0000000
0000000
0000000

//    78    1.58854    1.58854    111    56    22    0.795745    1.02097    0.574558    1.49299    4.90703    4.90703    6.22109
segsites: 2
positions:	0	1
00
00
00
00
00
00
01
00
00
00
00
00
00
10
00
00
00
00
00
00
00
00
00
10
00
00
00
00
00
00
00
00

//    78    1.58854    1.58854    111    56    22    0.795745    1.02097    0.574558    1.49299    4.90703    4.90703    6.22109
segsites: 4
positions:	0	0.333333333333333	0.666666666666667	1
0000
0000
0000
0000
0000
0000
0000
0000
0000
0000
0000
0000
0000
0000
0000
0000
0000
0001
0000
0000
0010
0000
0000
0001
0100
0000
0000
0000
0000
0000
0000
1000

//    78    1.58854    1.58854    111    56    22    0.795745    1.02097    0.574558    1.49299    4.90703    4.90703    6.22109
segsites: 4
positions:	0	0.333333333333333	0.666666666666667	1
0000
1010
1010
1010
1010
1010
1010
1010
1110
1010
1010
1010
1010
1010
1010
1010
1010
1010
1011
1010
1010
1010
1010
1010
1010
1010
1010
1010
1010
1010
1010
1010

//    78    1.58854    1.58854    111    56    22    0.795745    1.02097    0.574558    1.49299    4.90703    4.90703    6.22109
segsites: 9
positions:	0	0.125	0.25	0.375	0.5	0.625	0.75	0.875	1
000000000
010001110
010000000
011000000
010000000
010000000
010000001
010000000
010000000
010000000
010000000
010000000
010000000
010000000
000000000
011001110
010010000
010000000
010000000
010000000
010000000
010000000
110100000
010000000
010000000
010000000
010000000
010000000
010000000
010000000
010000000
010000000

//    78    1.58854    1.58854    111    56    22    0.795745    1.02097    0.574558    1.49299    4.90703    4.90703    6.22109
segsites: 5
positions:	0	0.25	0.5	0.75	1
00000
00000
00100
01000
00010
00000
00000
00001
00000
00000
00000
00000
00000
00000
00000
00000
00100
00000
00000
10000
00000
00000
00100
00000
00000
00000
00000
00000
00000
00000
00000
00000

//    78    1.58854    1.58854    111    56    22    0.795745    1.02097    0.574558    1.49299    4.90703    4.90703    6.22109
segsites: 3
positions:	0	0.5	1
000
000
000
000
000
000
000
000
000
000
000
000
000
000
010
000
000
100
000
000
000
000
000
000
001
000
000
000
000
000
000
000

//    78    1.58854    1.58854    111    56    22    0.795745    1.02097    0.574558    1.49299    4.90703    4.90703    6.22109
segsites: 23
positions:	0	0.0454545454545455	0.0909090909090909	0.136363636363636	0.181818181818182	0.227272727272727	0.272727272727273	0.318181818181818	0.363636363636364	0.409090909090909	0.454545454545455	0.5	0.545454545454545	0.590909090909091	0.636363636363636	0.681818181818182	0.727272727272727	0.772727272727273	0.818181818181818	0.863636363636364	0.909090909090909	0.954545454545455	1
00000000000000000000000
00000000000000000000000
00000000000000000000000
00000000010001000000110
00000000000000000000000
00000000000000000000000
00000000000001100000000
00000000001001100000000
00000000000000000000001
00001010010001000000110
00000000000000000000000
00000000000001000000000
00000000000001000000000
00000010010001000000110
00000000000001000000000
00000000000001000000000
00001011010001000010000
00001011010011000000000
00000000010001000000000
01001100010001000000000
00001001010001010000000
00011010010001000000000
00001001010001000000000
00001010110101000000000
00101011010001000000000
00001010010001000000000
00001001010001000000000
10001010010001000000000
00000000000001000000000
00001000010001001000000
00001001010001000110000
01001010010001000011000

//    78    1.58854    1.58854    111    56    22    0.795745    1.02097    0.574558    1.49299    4.90703    4.90703    6.22109
segsites: 3
positions:	0	0.5	1
000
001
000
001
000
001
001
001
001
001
111
001
001
001
000
001
001
001
001
001
000
001
001
001
001
001
001
001
001
001
001
001

//    78    1.58854    1.58854    111    56    22    0.795745    1.02097    0.574558    1.49299    4.90703    4.90703    6.22109
segsites: 4
positions:	0	0.333333333333333	0.666666666666667	1
0000
0000
0000
0000
0000
0000
0000
0000
0000
0000
0000
0000
0000
0100
0000
0001
1000
0000
1000
0000
0000
0000
0000
0000
0000
0000
0000
0000
0000
0010
0000
0000

//    78    1.58854    1.58854    111    56    22    0.795745    1.02097    0.574558    1.49299    4.90703    4.90703    6.22109
segsites: 6
positions:	0	0.2	0.4	0.6	0.8	1
000000
000000
000100
000100
000100
000000
000000
000000
000000
000000
000000
000000
000000
000000
000000
000000
001000
010010
000000
000000
000000
100000
000000
000001
000000
000001
000000
000000
000000
000000
000000
010000

//    78    1.58854    1.58854    111    56    22    0.795745    1.02097    0.574558    1.49299    4.90703    4.90703    6.22109
segsites: 5
positions:	0	0.25	0.5	0.75	1
00000
00000
00000
00000
00000
00000
00000
00000
00000
00000
00000
00000
00000
00000
00000
00000
00000
00000
00000
00000
00000
00100
01011
00000
00000
00000
10000
00000
00000
00000
00000
00000

//    78    1.58854    1.58854    111    56    22    0.795745    1.02097    0.574558    1.49299    4.90703    4.90703    6.22109
segsites: 5
positions:	0	0.25	0.5	0.75	1
00000
00000
00101
00000
00000
01000
00001
01000
00000
00000
00000
00000
00000
00000
00000
00000
00000
00000
10000
00000
00000
00000
00000
00000
00000
00000
00000
00000
00000
00000
00000
00010

//    78    1.58854    1.58854    111    56    22    0.795745    1.02097    0.574558    1.49299    4.90703    4.90703    6.22109
segsites: 3
positions:	0	0.5	1
000
000
000
001
000
011
010
010
000
000
000
001
010
010
010
110
000
000
000
000
000
000
000
000
000
000
000
000
000
000
000
011

//    78    1.58854    1.58854    111    56    22    0.795745    1.02097    0.574558    1.49299    4.90703    4.90703    6.22109
segsites: 11
positions:	0	0.1	0.2	0.3	0.4	0.5	0.6	0.7	0.8	0.9	1
00000000000
00000000000
00000100000
00000010101
00000000000
00000000000
00000000000
00000000000
00000000000
00000000000
00000000000
01011000000
10000000000
00000000000
00000000000
00000000000
00000000000
00000000000
00000000000
00000000000
00000000000
00000000000
00100000000
00000001000
00000000000
00000000000
00000000000
00000000000
00000000000
00000000000
00000000000
00000000010

//    78    1.58854    1.58854    111    56    22    0.795745    1.02097    0.574558    1.49299    4.90703    4.90703    6.22109
segsites: 9
positions:	0	0.125	0.25	0.375	0.5	0.625	0.75	0.875	1
000000000
000000000
000000000
000000000
100001101
000000001
001000000
000000000
000001001
000000001
000001001
000000000
000000001
010000000
000000000
000000000
000000001
000000001
000100001
000000011
000000001
000000011
100000001
000000001
001000001
000000001
000000001
000000001
000000001
000000001
000010001
000000001

//    78    1.58854    1.58854    111    56    22    0.795745    1.02097    0.574558    1.49299    4.90703    4.90703    6.22109
segsites: 3
positions:	0	0.5	1
000
001
000
000
000
001
000
001
000
000
000
000
000
000
000
010
000
000
000
001
000
000
000
000
000
000
000
000
100
000
000
000

//    78    1.58854    1.58854    111    56    22    0.795745    1.02097    0.574558    1.49299    4.90703    4.90703    6.22109
segsites: 18
positions:	0	0.0588235294117647	0.117647058823529	0.176470588235294	0.235294117647059	0.294117647058824	0.352941176470588	0.411764705882353	0.470588235294118	0.529411764705882	0.588235294117647	0.647058823529412	0.705882352941176	0.764705882352941	0.823529411764706	0.882352941176471	0.941176470588235	1
000000000000000000
100100000001000010
000000000001010000
100000010011001000
110010100101000000
110010100101000000
100000000001000000
100000000001001000
100001000001000000
110010000001100000
100000000001000000
100000000001000000
100000000001000000
100000000001000000
100000000001000000
100100000001101000
100000000001000000
100000000001000001
100000000001000000
100000001001000000
100000000001000000
100000000001000000
100000000001000000
101000000001100100
100000000101000000
100000000011000000
100001000001000000
110010000011001000
100000000001000000
100000000001000000
100000000001000000
100000010001000000

//    78    1.58854    1.58854    111    56    22    0.795745    1.02097    0.574558    1.49299    4.90703    4.90703    6.22109
segsites: 4
positions:	0	0.333333333333333	0.666666666666667	1
0000
0000
0010
0100
0000
0000
1010
0000
0000
0000
0010
0100
0010
0100
0010
0000
0010
0010
0010
0010
0010
0001
0010
0010
0010
0011
0010
0010
0010
0010
0010
0010

//    78    1.58854    1.58854    111    56    22    0.795745    1.02097    0.574558    1.49299    4.90703    4.90703    6.22109
segsites: 6
positions:	0	0.2	0.4	0.6	0.8	1
000000
000000
000000
000000
000000
000000
000000
000010
000001
010000
000000
000000
000000
000000
000000
000000
000000
000100
000001
100000
000000
001000
000000
000100
000000
000000
000000
000000
000000
000000
000000
000000

//    78    1.58854    1.58854    111    56    22    0.795745    1.02097    0.574558    1.49299    4.90703    4.90703    6.22109
segsites: 4
positions:	0	0.333333333333333	0.666666666666667	1
0000
0000
0101
0000
0001
0000
0100
0000
0001
0000
0001
0000
0100
0100
0100
0000
0000
0010
1000
0000
0000
0000
0000
0000
0000
0000
0000
0000
0000
0000
0000
0000

//    78    1.58854    1.58854    111    56    22    0.795745    1.02097    0.574558    1.49299    4.90703    4.90703    6.22109
segsites: 7
positions:	0	0.166666666666667	0.333333333333333	0.5	0.666666666666667	0.833333333333333	1
0000000
0000000
0000000
0000000
0000000
0000000
1000000
0110000
0000100
0000000
1000000
0110000
0000000
0000000
0000000
0000000
0000000
0000000
0000000
0000001
0000000
0000010
0000000
0000000
0000000
0000001
0000000
0000000
0000001
0000001
0001000
0000001

//    78    1.58854    1.58854    111    56    22    0.795745    1.02097    0.574558    1.49299    4.90703    4.90703    6.22109
segsites: 2
positions:	0	1
00
00
00
00
00
00
00
10
00
00
00
10
00
00
00
00
00
00
00
00
00
00
00
00
00
00
00
00
00
00
01
00

//    78    1.58854    1.58854    111    56    22    0.795745    1.02097    0.574558    1.49299    4.90703    4.90703    6.22109
segsites: 8
positions:	0	0.142857142857143	0.285714285714286	0.428571428571429	0.571428571428571	0.714285714285714	0.857142857142857	1
00000000
00000000
00000000
00000000
00000000
00010010
00000000
10000000
01000001
00000000
00000000
00000000
00000000
00000000
00000000
00101100
00000000
00100000
00000000
00000000
00000000
10000000
00000000
00000000
00000000
00000000
00000000
00000000
00000000
00000000
00000000
00000000

//    78    1.58854    1.58854    111    56    22    0.795745    1.02097    0.574558    1.49299    4.90703    4.90703    6.22109
segsites: 9
positions:	0	0.125	0.25	0.375	0.5	0.625	0.75	0.875	1
000000000
000000000
000000000
000000000
000000000
000000000
000000000
000000000
000000000
000000000
000000010
000000000
000000000
000000000
010001000
100000000
000100000
000010000
000000000
000000000
000000100
000000000
001000000
000000000
010000000
000000000
000000000
000000000
000000000
000000000
000000000
000000001

//    78    1.58854    1.58854    111    56    22    0.795745    1.02097    0.574558    1.49299    4.90703    4.90703    6.22109
segsites: 7
positions:	0	0.166666666666667	0.333333333333333	0.5	0.666666666666667	0.833333333333333	1
0000000
1111000
0010000
1110000
0100000
0110000
1010000
1010000
0000000
1111000
0010000
1010000
0100000
0111000
0101000
0101000
0110001
0110001
0110100
0110000
0110000
0110001
0100000
0110000
0110000
0110001
0110000
0110001
0100000
0110000
0100000
0100010

//    78    1.58854    1.58854    111    56    22    0.795745    1.02097    0.574558    1.49299    4.90703    4.90703    6.22109
segsites: 14
positions:	0	0.0769230769230769	0.153846153846154	0.230769230769231	0.307692307692308	0.384615384615385	0.461538461538462	0.538461538461539	0.615384615384615	0.692307692307692	0.769230769230769	0.846153846153846	0.923076923076923	1
00000000000000
00100000100001
10100100100000
10100000100001
01100000110001
00100001100001
01100000100000
00100001100001
00100000100001
00100000100001
00100000000001
00100000101001
00100000000001
00100000100001
00100000100011
00100000100001
00100000100001
00100000100001
00101000100001
00110000100001
00100000100001
00110000100001
00100000100001
00100000100001
00100000100001
00100000100001
00100010100001
00100000100101
00100000100001
00100000101001
00100000100001
00100000100001

//    78    1.58854    1.58854    111    56    22    0.795745    1.02097    0.574558    1.49299    4.90703    4.90703    6.22109
segsites: 6
positions:	0	0.2	0.4	0.6	0.8	1
000000
000001
000000
000001
000001
000001
000101
000001
000000
000010
000001
000001
000001
000001
000000
001000
010001
000001
000000
100001
000000
000001
000001
001001
000001
000001
000001
000001
000000
100001
000001
001001

//    78    1.58854    1.58854    111    56    22    0.795745    1.02097    0.574558    1.49299    4.90703    4.90703    6.22109
segsites: 20
positions:	0	0.0526315789473684	0.105263157894737	0.157894736842105	0.210526315789474	0.263157894736842	0.315789473684211	0.368421052631579	0.421052631578947	0.473684210526316	0.526315789473684	0.578947368421053	0.631578947368421	0.684210526315789	0.736842105263158	0.789473684210526	0.842105263157895	0.894736842105263	0.947368421052632	1
00000000000000000000
00000000000000000000
00000000000000100000
00000000000000000000
00000000000000000000
00000000000000000000
00000000000000000000
00000000000000000000
00000000000100100000
00000000000000000000
00000000000000100000
00000000000000000000
00000000000000100001
00000000000000000000
00000000000000000000
00000000000000000000
00000000000000000001
00010000000000000000
00001000000000000100
01000110110000000000
00000000000010000000
00000100000000000000
00000001000000010000
00000000100000000000
00000000001001000000
00000000000000000000
00000001000000001001
00000000000000000000
10100001000000100001
00010000100000000000
00000000000000000010
00000100000000000000

//    78    1.58854    1.58854    111    56    22    0.795745    1.02097    0.574558    1.49299    4.90703    4.90703    6.22109
segsites: 2
positions:	0	1
00
00
00
00
01
00
00
00
00
00
10
00
00
00
00
00
00
00
00
00
00
00
00
00
00
00
01
00
00
00
00
00

//    78    1.58854    1.58854    111    56    22    0.795745    1.02097    0.574558    1.49299    4.90703    4.90703    6.22109
segsites: 29
positions:	0	0.0357142857142857	0.0714285714285714	0.107142857142857	0.142857142857143	0.178571428571429	0.214285714285714	0.25	0.285714285714286	0.321428571428571	0.357142857142857	0.392857142857143	0.428571428571429	0.464285714285714	0.5	0.535714285714286	0.571428571428571	0.607142857142857	0.642857142857143	0.678571428571428	0.714285714285714	0.75	0.785714285714286	0.821428571428571	0.857142857142857	0.892857142857143	0.928571428571428	0.964285714285714	1
00000000000000000000000000000
11000000000001000000000000010
01000001000001001000001000011
01000000000001000000000000010
01000000000001000000000000010
11000000000001000000000000010
11000000000001000010001000000
11000000000001000000001000010
00010001000001000000001000010
11001000000001000000000000010
10000000000001000000000000010
11001000000001000000000000010
00010001000001000000011000010
11000000100001000000000001010
01000010000001000000000000010
11000000000001000000100000010
10000001000001000000000100010
11000001100001000100000000010
11010101000001010000000000010
11000001100001010000000000010
11010001000001000000000000010
11000000000001000000000000010
11010001000001000010000010010
11000000000001010000000000110
10010001000001000000000000010
11001000000001010000000000010
11000001000001100010010000010
11100001000001000000000000010
11010001010001000000000000010
11000001000001010000000000010
00010101000011000010000000010
11001000001101000001000000010

//    78    1.58854    1.58854    111    56    22    0.795745    1.02097    0.574558    1.49299    4.90703    4.90703    6.22109
segsites: 2
positions:	0	1
00
00
00
00
00
01
10
00
00
00
00
00
00
00
00
00
00
00
00
00
00
00
00
00
00
00
00
00
00
00
00
00

//    78    1.58854    1.58854    111    56    22    0.795745    1.02097    0.574558    1.49299    4.90703    4.90703    6.22109
segsites: 5
positions:	0	0.25	0.5	0.75	1
00000
00010
10000
10000
10000
00000
00000
00000
00010
00010
00010
00010
00000
00010
00010
00010
00010
00010
00010
00011
00010
00010
00010
00011
01010
00010
00010
00010
00110
00010
00010
00010

//    78    1.58854    1.58854    111    56    22    0.795745    1.02097    0.574558    1.49299    4.90703    4.90703    6.22109
segsites: 26
positions:	0	0.04	0.08	0.12	0.16	0.2	0.24	0.28	0.32	0.36	0.4	0.44	0.48	0.52	0.56	0.6	0.64	0.68	0.72	0.76	0.8	0.84	0.88	0.92	0.96	1
00000000000000000000000000
00000000000000000000000000
00000000000000000000000000
00000000000000000000000000
00000000000000000000000000
00000000000000000000000000
00000000000000000000000000
00000000000000000000000000
00000000000000000000000000
00000000000000000000000000
00000000000000000000001000
00000000000000000000000000
00000000000000000000000000
00000000000000000000000000
00000100011000000000000000
01000000000000010001000000
01000100010101110011100000
01100100010000010001000000
10000110010000000000000000
01000000100000010001000000
01000100010100110001100000
01100100010000010001000000
01000110010010010001000110
01100100110000010001000000
01001100010000010001010001
01100100010000011001000000
01000100010000000001000001
01100100010000010001000000
01000100010000000001000000
01100100010000010101000000
01100111010000010001000000
01110100010000010001000000

//    78    1.58854    1.58854    111    56    22    0.795745    1.02097    0.574558    1.49299    4.90703    4.90703    6.22109
segsites: 8
positions:	0	0.142857142857143	0.285714285714286	0.428571428571429	0.571428571428571	0.714285714285714	0.857142857142857	1
00000000
00100000
00100000
00100100
00100000
00100100
00100100
00100100
00100000
00100100
00100000
00100000
01100000
00100100
00100000
00100100
01100011
00100000
00100000
00100000
00100000
00100100
00101000
00101000
01100000
10100000
00100000
00101000
00100000
00100000
01110000
00101000

//    78    1.58854    1.58854    111    56    22    0.795745    1.02097    0.574558    1.49299    4.90703    4.90703    6.22109
segsites: 8
positions:	0	0.142857142857143	0.285714285714286	0.428571428571429	0.571428571428571	0.714285714285714	0.857142857142857	1
00000000
00010000
00010000
00110000
00010000
00110000
00010000
00010000
00010000
01010000
00011100
00010000
00010000
00010001
00010000
00010000
00010000
00010001
00010001
10010001
00010000
00010011
00011100
10010001
00011100
00010000
00011100
10010000
00011100
00010000
00011100
00010001

//    78    1.58854    1.58854    111    56    22    0.795745    1.02097    0.574558    1.49299    4.90703    4.90703    6.22109
segsites: 7
positions:	0	0.166666666666667	0.333333333333333	0.5	0.666666666666667	0.833333333333333	1
0000000
0000000
0000000
0000000
0100000
0000000
0000000
0000000
0001000
0000000
0000000
0000000
0010000
0000000
0001000
0000000
0000000
0000000
0000100
0000000
0000000
0000000
0000000
0000010
0000000
0000000
0100000
0000000
0000000
0000001
0100000
1000000

//    78    1.58854    1.58854    111    56    22    0.795745    1.02097    0.574558    1.49299    4.90703    4.90703    6.22109
segsites: 10
positions:	0	0.111111111111111	0.222222222222222	0.333333333333333	0.444444444444444	0.555555555555556	0.666666666666667	0.777777777777778	0.888888888888889	1
0000000000
0101000000
0101000000
0101000000
0101000000
0101000000
1101100100
0111000000
0101000000
0101000000
1101100100
0111001001
0101000100
0101000000
0101000000
0101000000
0000000100
0101000000
0101000000
0101001000
0101000000
0101000010
0100000000
0101001000
0101001000
0101001000
0101000100
0101001000
0101010000
0101011000
0000000000
0101001000

//    78    1.58854    1.58854    111    56    22    0.795745    1.02097    0.574558    1.49299    4.90703    4.90703    6.22109
segsites: 10
positions:	0	0.111111111111111	0.222222222222222	0.333333333333333	0.444444444444444	0.555555555555556	0.666666666666667	0.777777777777778	0.888888888888889	1
0000000000
0000000000
0000000000
0000000000
0001010000
0100000100
0000000000
0000000000
0000000000
0000000000
0000000000
0000100000
0000000000
0000000000
0000000000
0000000000
0000000000
0010000000
0000010011
0100001000
1000000000
0000000000
0000000000
0000000000
0001010000
0100000100
0000000001
0000000000
0000000000
0000000000
0000000000
0000000000

//    78    1.58854    1.58854    111    56    22    0.795745    1.02097    0.574558    1.49299    4.90703    4.90703    6.22109
segsites: 8
positions:	0	0.142857142857143	0.285714285714286	0.428571428571429	0.571428571428571	0.714285714285714	0.857142857142857	1
00000000
00000000
00000000
00000000
00000000
00000000
00000000
00000000
00000000
01000011
00000000
00100010
00000000
00000000
00000000
00000010
00000100
00001000
00010000
00000000
00000000
00000000
10000000
00000000
00000000
00000000
00000000
00000000
00000000
00000000
00000000
00000010

//    78    1.58854    1.58854    111    56    22    0.795745    1.02097    0.574558    1.49299    4.90703    4.90703    6.22109
segsites: 5
positions:	0	0.25	0.5	0.75	1
00000
11000
01000
01000
01000
11000
01000
01000
01000
01000
01000
01000
00000
01000
00000
01000
01000
01110
00000
01000
01000
01000
01000
01010
01000
01000
01000
01000
00000
01000
01001
01000

//    78    1.58854    1.58854    111    56    22    0.795745    1.02097    0.574558    1.49299    4.90703    4.90703    6.22109
segsites: 2
positions:	0	1
00
00
00
00
00
00
00
00
00
00
00
00
00
00
00
00
00
00
00
00
00
10
00
00
00
00
00
01
00
00
00
00

//    78    1.58854    1.58854    111    56    22    0.795745    1.02097    0.574558    1.49299    4.90703    4.90703    6.22109
segsites: 7
positions:	0	0.166666666666667	0.333333333333333	0.5	0.666666666666667	0.833333333333333	1
0000000
0000000
0000000
0000000
0000000
0000100
0000000
0010100
0000000
0000011
0000000
0000000
0000000
0000000
0000000
0000000
1000000
0000000
0000000
0000000
0000000
0000000
0000000
0000000
0001000
0000000
0100000
0000000
0000000
0000000
0000000
0000000

//    78    1.58854    1.58854    111    56    22    0.795745    1.02097    0.574558    1.49299    4.90703    4.90703    6.22109
segsites: 7
positions:	0	0.166666666666667	0.333333333333333	0.5	0.666666666666667	0.833333333333333	1
0000000
0100000
0000000
0100000
1000000
0010000
0000000
0010000
0000000
0100000
0000000
0000000
0000000
0000000
0000000
0000000
0000000
0100000
0000000
0010000
0000000
0000000
0000001
0000000
0000100
0000000
0000000
0000000
0000000
0010000
0001000
0010010

//    78    1.58854    1.58854    111    56    22    0.795745    1.02097    0.574558    1.49299    4.90703    4.90703    6.22109
segsites: 12
positions:	0	0.0909090909090909	0.181818181818182	0.272727272727273	0.363636363636364	0.454545454545455	0.545454545454545	0.636363636363636	0.727272727272727	0.818181818181818	0.909090909090909	1
000000000000
000000001000
000000000000
000001000010
000000100000
000001100000
000000010000
100001000000
001000000000
000000000010
000000100000
000001000000
000000100000
000001000000
000000100000
000001000100
000001100000
000001100000
010001100000
000001100000
000011100000
000001100000
000001100001
000001100000
000001100001
000001100000
000001100000
000001100000
000101100000
000001100000
000001100000
000001000000

//    78    1.58854    1.58854    111    56    22    0.795745    1.02097    0.574558    1.49299    4.90703    4.90703    6.22109
segsites: 22
positions:	0	0.0476190476190476	0.0952380952380952	0.142857142857143	0.19047619047619	0.238095238095238	0.285714285714286	0.333333333333333	0.380952380952381	0.428571428571429	0.476190476190476	0.523809523809524	0.571428571428571	0.619047619047619	0.666666666666667	0.714285714285714	0.761904761904762	0.80952380952381	0.857142857142857	0.904761904761905	0.952380952380952	1
0000000000000000000000
1001101101000000010001
0000001101000000000001
0000001101000000000001
0000001101000000000001
0000001101000000000001
0000100100000110000100
1000110100000001000001
0000110100000110000100
0000110100000110000100
0000000100000110000100
0000111101000000000001
0100100100000110000100
1000110100110000000001
0000100100000110000100
1000110100000001000001
0000110100000110100100
0000110100000110000100
0000110100000110000100
0010110100000110000100
0000110100000110000100
0000110100000110000100
0000110100000110000110
0000110100000110001100
0000110110000110000100
0000110100000110000100
0000110100001110100100
0000110100000110000100
0000110100000110000100
0000110100000110000100
0000110100001110000100
0000110100000110000100

//    78    1.58854    1.58854    111    56    22    0.795745    1.02097    0.574558    1.49299    4.90703    4.90703    6.22109
segsites: 25
positions:	0	0.0416666666666667	0.0833333333333333	0.125	0.166666666666667	0.208333333333333	0.25	0.291666666666667	0.333333333333333	0.375	0.416666666666667	0.458333333333333	0.5	0.541666666666667	0.583333333333333	0.625	0.666666666666667	0.708333333333333	0.75	0.791666666666667	0.833333333333333	0.875	0.916666666666667	0.958333333333333	1
0000000000000000000000000
0000000000000000000000000
0000000000100000000000001
0001000000011000100000000
0000000000000000000000001
0000000000011000010000000
0100000000000000000000000
0000000000011000010000000
0000000001000001000000001
0000000000000000000000000
0010000100000000000000000
0000000000000000100000000
0000000000000000000000100
0000010000000000011000000
0000000000000000000000000
0000000000000000010000000
0010000100000000000000000
0000000000000000000100000
0000000000000000000001000
0000000000000000100000000
0000000000000000000010000
0000000000000000010000000
0000000000011000000000000
0000000000011000000000000
1000000000000000000010000
0000000000000000000000000
0000000000000100000000010
0000000000000010010000000
0000000000000000000000100
0001000010000000000000000
0000100000000000000000000
0000001000000000110000000

//    78    1.58854    1.58854    111    56    22    0.795745    1.02097    0.574558    1.49299    4.90703    4.90703    6.22109
segsites: 3
positions:	0	0.5	1
000
000
100
000
000
000
000
000
000
000
000
000
000
000
000
000
100
000
001
010
000
000
000
000
000
000
000
000
000
000
000
000

//    78    1.58854    1.58854    111    56    22    0.795745    1.02097    0.574558    1.49299    4.90703    4.90703    6.22109
segsites: 29
positions:	0	0.0357142857142857	0.0714285714285714	0.107142857142857	0.142857142857143	0.178571428571429	0.214285714285714	0.25	0.285714285714286	0.321428571428571	0.357142857142857	0.392857142857143	0.428571428571429	0.464285714285714	0.5	0.535714285714286	0.571428571428571	0.607142857142857	0.642857142857143	0.678571428571428	0.714285714285714	0.75	0.785714285714286	0.821428571428571	0.857142857142857	0.892857142857143	0.928571428571428	0.964285714285714	1
00000000000000000000000000000
01100001000000000001100000001
01000000000000000001000100000
01000001000000000001000010000
00000001000000000000000100000
01100001000000000001100000001
01000000000000000001000000000
01000001000000000001000000001
01000001000000000000100000001
01001001000000000000100000001
00000001000000010001010100000
01100001000000000101000001001
00000001000000000001000100000
01101001000000000001000000001
01000101000000000000000100000
01001001000000000001100000001
01000001001011000001000101100
01000001000000100101001011011
00000011100000010001010101000
11100001010100010101000101000
01000001000000000001000100000
01010001000000001001000100000
01000001000000000001000100000
01010001000000000001000000001
01000001000000010001010100000
01000001000000000101000101000
00000001001000000001000100000
01100001000000100101000101000
01000000000000000001000000000
01001001000000000001000000001
01000001000000000000100000000
01000001000000000010100000001

//    78    1.58854    1.58854    111    56    22    0.795745    1.02097    0.574558    1.49299    4.90703    4.90703    6.22109
segsites: 8
positions:	0	0.142857142857143	0.285714285714286	0.428571428571429	0.571428571428571	0.714285714285714	0.857142857142857	1
00000000
00000000
00000000
00000000
00000000
00000000
00000000
00000000
00000000
01000000
00000100
01001000
00000000
00000000
00000000
00000000
00000000
00000001
10000000
00000000
00000000
00000000
00000000
00100000
00000000
00000000
00000000
00010000
00000010
00000000
00000000
00000000

//    78    1.58854    1.58854    111    56    22    0.795745    1.02097    0.574558    1.49299    4.90703    4.90703    6.22109
segsites: 29
positions:	0	0.0357142857142857	0.0714285714285714	0.107142857142857	0.142857142857143	0.178571428571429	0.214285714285714	0.25	0.285714285714286	0.321428571428571	0.357142857142857	0.392857142857143	0.428571428571429	0.464285714285714	0.5	0.535714285714286	0.571428571428571	0.607142857142857	0.642857142857143	0.678571428571428	0.714285714285714	0.75	0.785714285714286	0.821428571428571	0.857142857142857	0.892857142857143	0.928571428571428	0.964285714285714	1
00000000000000000000000000000
00000000000000000001100000000
00000000000000000000100000000
00000000000000000100110000000
00000000000000000000100000000
00000000000000100000100000000
00000010000000000000100000000
00000000000000000000100000000
00000000000000000000100000000
00000000001000000000100000000
00000000000000100000100000000
00000000000000100000100000000
00000000000000000000100000000
00000000000000100100110000000
00000000000000000000100010000
00000000000000000000100000000
01011000010011000010101100000
01001000110001000010101100100
00011000010011000010101100001
00011000010011010010101100000
00011000010011000010101100000
01111000010001000010101100000
00011001010011000010101100000
00011000010011001010101100000
00011000010111000010101100000
00111000010001000010101101010
10011000010011000010101100000
00011000010011000010101100000
00011100010011000010101100000
00111000010011000010101100000
00011000010011000010101100000
01011000010011000010101100000

//    78    1.58854    1.58854    111    56    22    0.795745    1.02097    0.574558    1.49299    4.90703    4.90703    6.22109
segsites: 21
positions:	0	0.05	0.1	0.15	0.2	0.25	0.3	0.35	0.4	0.45	0.5	0.55	0.6	0.65	0.7	0.75	0.8	0.85	0.9	0.95	1
000000000000000000000
001000000000000000000
000000000000000000001
000000000001000000010
000101000000000000000
000000000000000000010
100100000000000000000
000000000000000000000
010000000000000010000
000000000010000000000
000100010000001000000
000000000000000100000
000000000000000000000
000000000000000000000
000000000000000000000
000000000000000000000
000000000000000000000
000010000000000000000
000000000000000000000
000000000000000000000
000100000000000000000
000000000000000000000
000000000000000000000
000000001000000000000
000000000000000000000
000000000000000001000
000000000100000000000
000000100001000000000
000000000000000000000
000000000000000000000
010000000000110000100
000000000000000000000

//    78    1.58854    1.58854    111    56    22    0.795745    1.02097    0.574558    1.49299    4.90703    4.90703    6.22109
segsites: 5
positions:	0	0.25	0.5	0.75	1
00000
00000
10000
01000
00000
00000
00000
00000
00000
00000
11010
11000
00000
00000
00000
00000
11010
11101
11000
11000
11000
11000
11000
11000
11000
11000
11000
11000
11000
11000
11010
11000

//    78    1.58854    1.58854    111    56    22    0.795745    1.02097    0.574558    1.49299    4.90703    4.90703    6.22109
segsites: 5
positions:	0	0.25	0.5	0.75	1
00000
00100
00000
00000
00001
00000
00010
00000
00000
00000
00000
00000
01011
00000
00000
00000
00000
00000
00000
00000
00000
00000
00000
00000
00000
00100
00000
00000
00000
00000
10000
00000

//    78    1.58854    1.58854    111    56    22    0.795745    1.02097    0.574558    1.49299    4.90703    4.90703    6.22109
segsites: 2
positions:	0	1
00
00
00
00
11
00
00
00
00
00
00
00
00
00
00
00
00
00
00
00
00
00
00
00
00
00
00
00
11
00
00
00

//    78    1.58854    1.58854    111    56    22    0.795745    1.02097    0.574558    1.49299    4.90703    4.90703    6.22109
segsites: 4
positions:	0	0.333333333333333	0.666666666666667	1
0000
0000
0100
0100
0000
0100
0000
0100
0000
0000
0000
0000
0000
0100
0000
0000
0000
0000
0010
0000
0000
0000
0000
0000
0000
1000
0000
0001
0000
0001
0000
0000

//    78    1.58854    1.58854    111    56    22    0.795745    1.02097    0.574558    1.49299    4.90703    4.90703    6.22109
segsites: 5
positions:	0	0.25	0.5	0.75	1
00000
00000
10001
01000
00000
00000
00000
00000
10000
00000
10000
01000
00010
00000
00000
00000
00000
00000
10000
00100
00000
00000
00000
00000
00000
00000
00000
00000
00000
00000
00000
00000

//    78    1.58854    1.58854    111    56    22    0.795745    1.02097    0.574558    1.49299    4.90703    4.90703    6.22109
segsites: 3
positions:	0	0.5	1
000
000
001
000
000
000
000
000
100
000
000
000
000
000
000
000
010
000
000
000
000
000
100
000
100
000
000
000
100
000
100
000

//    78    1.58854    1.58854    111    56    22    0.795745    1.02097    0.574558    1.49299    4.90703    4.90703    6.22109
segsites: 3
positions:	0	0.5	1
000
000
000
000
000
000
000
000
000
000
000
100
000
000
000
001
000
110
000
010
000
000
000
010
000
000
000
000
000
100
000
000

//    78    1.58854    1.58854    111    56    22    0.795745    1.02097    0.574558    1.49299    4.90703    4.90703    6.22109
segsites: 6
positions:	0	0.2	0.4	0.6	0.8	1
000000
100000
000000
000000
000000
100000
000000
100000
101100
101100
100100
101100
000100
101000
100100
101100
111100
101100
101100
101101
101100
101101
101100
101100
111110
101100
100100
101100
101100
101100
000100
101000

//    78    1.58854    1.58854    111    56    22    0.795745    1.02097    0.574558    1.49299    4.90703    4.90703    6.22109
segsites: 6
positions:	0	0.2	0.4	0.6	0.8	1
000000
000000
010000
000100
000000
000000
000000
000000
000000
000000
000000
000000
000000
000000
001000
000000
000000
000000
010000
000000
000010
100000
010000
000000
000000
000001
000000
000000
010000
000000
000000
000000

//    78    1.58854    1.58854    111    56    22    0.795745    1.02097    0.574558    1.49299    4.90703    4.90703    6.22109
segsites: 7
positions:	0	0.166666666666667	0.333333333333333	0.5	0.666666666666667	0.833333333333333	1
0000000
0000000
0000000
0000000
0000001
0010000
0000000
0000000
0000000
0100000
0000000
0000000
0000000
0000100
0000000
0000000
0000000
0000000
0000000
0000000
0000010
0000000
0000000
0000000
0000000
0001000
0000000
0000000
0000000
0010000
0000000
1001000

//    78    1.58854    1.58854    111    56    22    0.795745    1.02097    0.574558    1.49299    4.90703    4.90703    6.22109
segsites: 5
positions:	0	0.25	0.5	0.75	1
00000
11000
11000
11000
11000
11010
11000
11000
11001
11010
01000
11010
11010
11010
11000
11010
11000
11110
11000
11000
11000
11000
11000
11000
11000
11010
11000
11010
11000
11000
11000
11000

//    78    1.58854    1.58854    111    56    22    0.795745    1.02097    0.574558    1.49299    4.90703    4.90703    6.22109
segsites: 2
positions:	0	1
00
00
01
00
00
00
00
00
00
00
00
00
00
00
00
00
00
00
00
00
00
00
00
10
00
00
00
00
00
00
00
00

//    78    1.58854    1.58854    111    56    22    0.795745    1.02097    0.574558    1.49299    4.90703    4.90703    6.22109
segsites: 4
positions:	0	0.333333333333333	0.666666666666667	1
0000
0101
0010
0000
0010
0000
0010
0000
0010
0000
0010
0000
0010
0101
0010
0000
0000
1000
0000
0000
0000
0000
0000
0000
0000
0000
0000
0000
0000
0000
0000
0000

//    78    1.58854    1.58854    111    56    22    0.795745    1.02097    0.574558    1.49299    4.90703    4.90703    6.22109
segsites: 2
positions:	0	1
00
00
00
00
00
00
00
00
00
00
00
00
00
00
00
00
00
01
10
00
00
00
00
00
00
00
00
00
00
00
00
00

//    78    1.58854    1.58854    111    56    22    0.795745    1.02097    0.574558    1.49299    4.90703    4.90703    6.22109
segsites: 18
positions:	0	0.0588235294117647	0.117647058823529	0.176470588235294	0.235294117647059	0.294117647058824	0.352941176470588	0.411764705882353	0.470588235294118	0.529411764705882	0.588235294117647	0.647058823529412	0.705882352941176	0.764705882352941	0.823529411764706	0.882352941176471	0.941176470588235	1
000000000000000000
000010000000000000
000010000000000000
000110000000000000
000010000000000100
000010000000000100
000010000000010000
000010000000000000
000010000000000000
000010000000000000
000000000000000000
001000000100000010
000000000000010000
000010000000000010
000010010000110000
000010000000000000
000010100000000000
000010100000000000
000010000000000000
010010000000000000
000010000000000000
000011000010000000
000010100000000000
000010000000000010
000010100000000000
000010100010000011
000010100000000000
000010001000000000
100010000001000000
000010000000001010
100010100000000000
000010001000000000

//    78    1.58854    1.58854    111    56    22    0.795745    1.02097    0.574558    1.49299    4.90703    4.90703    6.22109
segsites: 2
positions:	0	1
00
10
10
10
10
10
10
10
10
10
10
10
10
10
10
10
10
10
10
10
10
10
11
10
10
10
10
10
10
10
10
10

//    78    1.58854    1.58854    111    56    22    0.795745    1.02097    0.574558    1.49299    4.90703    4.90703    6.22109
segsites: 16
positions:	0	0.0666666666666667	0.133333333333333	0.2	0.266666666666667	0.333333333333333	0.4	0.466666666666667	0.533333333333333	0.6	0.666666666666667	0.733333333333333	0.8	0.866666666666667	0.933333333333333	1
0000000000000000
0000010001000001
0000001000000000
0000000000000000
0000000000110000
0000000000010000
0000000010000000
0000000000000000
0000000000000000
0000000000000100
0000000000000000
0000000000000000
0010000000000000
0000100000010000
0000000000000000
0000000000000000
1000000000000000
0001000000010000
0000000000000000
0100000000000111
0000000000000000
0000000100010000
0000000000000000
0000010000010000
0000000000000000
0000000000000000
0000000000001000
0001000000000000
0000000000000001
0001000000010001
0000000000001000
0000000000000000

//    78    1.58854    1.58854    111    56    22    0.795745    1.02097    0.574558    1.49299    4.90703    4.90703    6.22109
segsites: 2
positions:	0	1
00
00
00
00
00
00
00
00
00
00
00
00
00
00
00
00
00
00
00
00
00
00
00
00
00
01
00
00
00
10
00
00

//    78    1.58854    1.58854    111    56    22    0.795745    1.02097    0.574558    1.49299    4.90703    4.90703    6.22109
segsites: 3
positions:	0	0.5	1
000
001
000
010
000
000
000
000
000
000
000
000
000
000
000
000
000
000
000
000
000
000
000
000
000
000
000
000
000
100
000
000

//    78    1.58854    1.58854    111    56    22    0.795745    1.02097    0.574558    1.49299    4.90703    4.90703    6.22109
segsites: 5
positions:	0	0.25	0.5	0.75	1
00000
00000
00100
00000
00000
00000
00000
00000
00000
00000
00000
00000
00000
00000
00000
00001
00000
00000
00000
00000
01000
00000
00000
00000
00000
00000
00000
00000
00000
00010
00000
10000

//    78    1.58854    1.58854    111    56    22    0.795745    1.02097    0.574558    1.49299    4.90703    4.90703    6.22109
segsites: 17
positions:	0	0.0625	0.125	0.1875	0.25	0.3125	0.375	0.4375	0.5	0.5625	0.625	0.6875	0.75	0.8125	0.875	0.9375	1
00000000000000000
00000001000000001
00000001000000001
00000001000000001
00000000000000001
00000001000000001
00000001000000001
00000001000100001
00000001010010001
00000001000000011
00000001000000001
00000001000000001
00000001000000001
00000001000000001
00000001000001001
00000001000000101
00000001000000001
01010001000000001
00000001000001001
00000001000000001
00000001000000001
00000001100000001
00000001000000001
01010001000000001
00000001000000001
00000101000000001
10000001000000001
00001001000000001
00100001001000001
00000011000000001
00000001000000001
00000001000000001

//    78    1.58854    1.58854    111    56    22    0.795745    1.02097    0.574558    1.49299    4.90703    4.90703    6.22109
segsites: 29
positions:	0	0.0357142857142857	0.0714285714285714	0.107142857142857	0.142857142857143	0.178571428571429	0.214285714285714	0.25	0.285714285714286	0.321428571428571	0.357142857142857	0.392857142857143	0.428571428571429	0.464285714285714	0.5	0.535714285714286	0.571428571428571	0.607142857142857	0.642857142857143	0.678571428571428	0.714285714285714	0.75	0.785714285714286	0.821428571428571	0.857142857142857	0.892857142857143	0.928571428571428	0.964285714285714	1
00000000000000000000000000000
00000000000000000000000000010
00010100000000000000000000110
10000000000000000000000000111
00010110011010000000000000111
00000000000001000000000000111
00010110011010000000000000110
00000000000000000000000000111
00010110001010010100001000110
00100110000000000010010101110
00010110011010000000101000110
00110110001010000010010011111
00010110000000010100000000110
00100000000000000000000100110
00110110001000010100000000110
00110110000000000100000100110
00000110000000000100000000110
00000110000000000100000000110
00010110000000000100000000110
00100110000000000100000100110
00010110001010000100001000110
00100110000000000011010011110
01010110001010001100001000110
01010110000000100010010001110
00110110000000000100000100110
00110110000000000100000100110
00000110000000000100000000110
00000110000000000100000000110
00010111000010010100000000110
00101110000000000100000100110
00010110001010010100000000110
00101110100100000100000000110

//    78    1.58854    1.58854    111    56    22    0.795745    1.02097    0.574558    1.49299    4.90703    4.90703    6.22109
segsites: 38
positions:	0	0.027027027027027	0.0540540540540541	0.0810810810810811	0.108108108108108	0.135135135135135	0.162162162162162	0.189189189189189	0.216216216216216	0.243243243243243	0.27027027027027	0.297297297297297	0.324324324324324	0.351351351351351	0.378378378378378	0.405405405405405	0.432432432432432	0.459459459459459	0.486486486486487	0.513513513513514	0.540540540540541	0.567567567567568	0.594594594594595	0.621621621621622	0.648648648648649	0.675675675675676	0.702702702702703	0.72972972972973	0.756756756756757	0.783783783783784	0.810810810810811	0.837837837837838	0.864864864864865	0.891891891891892	0.918918918918919	0.945945945945946	0.972972972972973	1
00000000000000000000000000000000000000
00000001000000000101000000000001101110
00000010000000000000000100000000000000
00000001000000100101000000000001101110
00010010010000110101000000000001001000
00010010010000110101000000000001001000
00010010000000100000000100000001001000
00000010000000100000000000010001101000
00010010000000110000000011001001001000
10000000000000100101000000000011001000
00010000010000110101000000000001000000
00000000000000110101000000000001001110
00010010010000110101001010000001001000
00100000000000110101000000000011001000
00010010010000110000000100000001001000
00000010000000100101000000000001101000
00000000101000000110000000000101011011
00001000000000100100000000000101001010
00010010011010110110000000000101001001
00000000000100110101000000000001001010
00000000000000110101000010000011001000
00000000000100110101000010000011001000
00000000000001110100000010000101011000
00000000000000100101000000000011001010
01010000000000111101100010000001001000
00000100000000100101000000100011001000
00000000000000110101100010000001001000
00000000000000110101000000100011001000
00010010010000110101000011000001001000
00000000000000110101000000000011001000
00000000001010110101010000000001000000
00001000000100100101000000100001001110

//    78    1.58854    1.58854    111    56    22    0.795745    1.02097    0.574558    1.49299    4.90703    4.90703    6.22109
segsites: 5
positions:	0	0.25	0.5	0.75	1
00000
00010
00010
00010
00010
00010
00010
00010
00010
00010
10010
00010
00010
00010
00110
00010
00010
00010
00010
00011
00010
00010
00010
00010
10010
01011
00010
00010
00010
00010
00010
00011

//    78    1.58854    1.58854    111    56    22    0.795745    1.02097    0.574558    1.49299    4.90703    4.90703    6.22109
segsites: 3
positions:	0	0.5	1
000
000
000
000
000
000
000
000
000
010
000
000
000
000
100
011
000
000
000
000
000
010
000
000
000
000
000
000
000
010
000
000

//    78    1.58854    1.58854    111    56    22    0.795745    1.02097    0.574558    1.49299    4.90703    4.90703    6.22109
segsites: 7
positions:	0	0.166666666666667	0.333333333333333	0.5	0.666666666666667	0.833333333333333	1
0000000
0000000
0001000
0000000
0000000
0000000
0001000
0000000
0000000
0000000
0000000
0000000
0000000
0000000
0000100
0000010
0000000
0000000
0000001
0000000
0000000
0000000
0001000
0000000
0000001
0010000
0000000
0100000
0000000
1000000
0000001
0000000

//    78    1.58854    1.58854    111    56    22    0.795745    1.02097    0.574558    1.49299    4.90703    4.90703    6.22109
segsites: 2
positions:	0	1
00
00
00
00
00
00
00
00
00
00
10
01
00
00
00
00
00
00
00
00
00
00
00
00
00
00
00
00
00
00
00
00

//    78    1.58854    1.58854    111    56    22    0.795745    1.02097    0.574558    1.49299    4.90703    4.90703    6.22109
segsites: 4
positions:	0	0.333333333333333	0.666666666666667	1
0000
0000
0000
0000
0000
0000
0000
0000
0100
0000
0000
0010
0000
1000
0000
0000
0000
0001
0000
0000
0000
0000
0000
0000
0000
0000
0000
0000
0000
0000
0000
0000

//    78    1.58854    1.58854    111    56    22    0.795745    1.02097    0.574558    1.49299    4.90703    4.90703    6.22109
segsites: 3
positions:	0	0.5	1
000
000
000
000
100
000
000
000
001
000
000
000
010
000
010
000
000
000
000
000
000
000
000
000
000
000
010
000
000
000
000
000

//    78    1.58854    1.58854    111    56    22    0.795745    1.02097    0.574558    1.49299    4.90703    4.90703    6.22109
segsites: 14
positions:	0	0.0769230769230769	0.153846153846154	0.230769230769231	0.307692307692308	0.384615384615385	0.461538461538462	0.538461538461539	0.615384615384615	0.692307692307692	0.769230769230769	0.846153846153846	0.923076923076923	1
00000000000000
01000001000110
01000000000000
01001000000010
01000000000010
01000000000010
01001000000000
01001000000000
01001000000000
01001000000000
01000000000000
01001000000010
00000000000000
01000001000110
01000000000000
01100000000010
01010000000010
01000000100010
01000010000010
01000000000010
01000000000001
11000001000100
01000000000001
11000001000100
01000000000010
01000000100010
01000000000000
01000000000010
01000101010100
11000001001100
01000000000000
01000000000010

//    78    1.58854    1.58854    111    56    22    0.795745    1.02097    0.574558    1.49299    4.90703    4.90703    6.22109
segsites: 36
positions:	0	0.0285714285714286	0.0571428571428571	0.0857142857142857	0.114285714285714	0.142857142857143	0.171428571428571	0.2	0.228571428571429	0.257142857142857	0.285714285714286	0.314285714285714	0.342857142857143	0.371428571428571	0.4	0.428571428571429	0.457142857142857	0.485714285714286	0.514285714285714	0.542857142857143	0.571428571428571	0.6	0.628571428571429	0.657142857142857	0.685714285714286	0.714285714285714	0.742857142857143	0.771428571428571	0.8	0.828571428571429	0.857142857142857	0.885714285714286	0.914285714285714	0.942857142857143	0.971428571428571	1
000000000000000000000000000000000000
010000000111100110100011000100001001
000010000000000001000000000000000000
010001000111000100100111000000001001
000000000001000000100011000000001000
010000100001000000100011000000001000
000000000001000000000011000010000110
010000000001000000100011001001001000
010000000001000000000000000000000000
010000000001101000100011000000001001
010000000001000000100011000000001000
010000110001000000100011000100001000
010000000001000000000011000000000000
010000000001010000000011000100000000
010000000001000000000000000000000000
010000000001001000000011000100000001
000000000001000000000000000000000000
010100000001000000000011000100000001
011000000001000000000000000000000000
010000000001000000000011000100000001
000000000000000000000000000000000000
010000000111000000000011000000000001
000010001000000000000000000000000000
010001000111000100000011000000000001
010000000001000000000011000000100000
010000000001000000000011000100001000
010000000001000000000000010000010000
010000000001000000000011100100000001
010000000001000000000011000000000000
110000100001101000000011000000000000
010000000000000000010010000000000000
010000000111000000001011000000000000

//    78    1.58854    1.58854    111    56    22    0.795745    1.02097    0.574558    1.49299    4.90703    4.90703    6.22109
segsites: 15
positions:	0	0.0714285714285714	0.142857142857143	0.214285714285714	0.285714285714286	0.357142857142857	0.428571428571429	0.5	0.571428571428571	0.642857142857143	0.714285714285714	0.785714285714286	0.857142857142857	0.928571428571428	1
000000000000000
000000100001000
000000000000000
001010000000000
000000000000000
000000000001000
000000000000000
001010000000000
000000000000000
000000000001000
000000000000000
000010000001000
000000000000000
000000000000001
000000001000000
000001000001000
000000000000110
000000000000110
000100000000100
000000000010010
010000000000000
001000000100000
100000000000100
000000000000010
000000000000000
000000000000000
000000000000100
001000010000010
010000000000000
000000000100000
010000000000100
000000000000010

//    78    1.58854    1.58854    111    56    22    0.795745    1.02097    0.574558    1.49299    4.90703    4.90703    6.22109
segsites: 11
positions:	0	0.1	0.2	0.3	0.4	0.5	0.6	0.7	0.8	0.9	1
00000000000
00000000000
00000000000
00000000000
00000000000
00000000000
00000000000
00000000000
00000000000
00000010001
00000000000
00000000000
10000000000
00011000000
00000000000
00000000000
01000000000
00000000000
00000000000
00000000000
00000000000
00000000000
00000000000
00000000000
00000000000
00000000010
00000100000
00100001100
00000000000
00000000000
00000000000
00000000000

//    78    1.58854    1.58854    111    56    22    0.795745    1.02097    0.574558    1.49299    4.90703    4.90703    6.22109
segsites: 2
positions:	0	1
00
00
00
00
00
10
00
00
00
00
00
00
00
00
00
00
00
00
00
00
00
00
00
01
00
00
00
00
00
00
00
00

//    78    1.58854    1.58854    111    56    22    0.795745    1.02097    0.574558    1.49299    4.90703    4.90703    6.22109
segsites: 16
positions:	0	0.0666666666666667	0.133333333333333	0.2	0.266666666666667	0.333333333333333	0.4	0.466666666666667	0.533333333333333	0.6	0.666666666666667	0.733333333333333	0.8	0.866666666666667	0.933333333333333	1
0000000000000000
0000000000100110
0000100000100000
0000100000100110
0000000000001000
0000000000100110
1000100000100000
0000100000100110
0000000000000110
0000101000110110
0000010000000110
0000100000100110
0000000000100000
0011100000100110
0000000000000110
0000000000100110
0000000000100110
0011000000100110
0100010100100110
0011100000100110
0000000000100110
0000000000100110
0011000000100000
0011000000100110
0000000000100110
0011000000100111
0000000011100110
0000000000100110
0000000000100110
0011000000100110
0000000000100110
0011000000100110

//    78    1.58854    1.58854    111    56    22    0.795745    1.02097    0.574558    1.49299    4.90703    4.90703    6.22109
segsites: 16
positions:	0	0.0666666666666667	0.133333333333333	0.2	0.266666666666667	0.333333333333333	0.4	0.466666666666667	0.533333333333333	0.6	0.666666666666667	0.733333333333333	0.8	0.866666666666667	0.933333333333333	1
0000000000000000
0000001100000000
0000000000000000
0010001100000000
0000000000000000
0000000000000000
0000000000000001
0000001100000000
0001000100000000
1000000100100000
0000000100000000
0000001100000000
0000000100000000
1000001100000010
0000000100000000
0000001100000000
0000001100000000
0000001100001000
0000000100000000
1000000110011000
0000000100000000
1100011100001000
0000001100000000
1000001100000000
0000000100000000
1000001100000000
0000100100000000
0000000100000000
0000000100000100
0000001101001000
0000000100000000
0000011100000000

//    78    1.58854    1.58854    111    56    22    0.795745    1.02097    0.574558    1.49299    4.90703    4.90703    6.22109
segsites: 4
positions:	0	0.333333333333333	0.666666666666667	1
0000
0000
0000
0000
1000
0000
1100
0000
1000
0000
1000
0000
1000
0000
0000
0000
1000
1000
1001
1000
1000
0000
1000
0000
0000
0000
1000
0010
1000
1000
1000
0000

//    78    1.58854    1.58854    111    56    22    0.795745    1.02097    0.574558    1.49299    4.90703    4.90703    6.22109
segsites: 8
positions:	0	0.142857142857143	0.285714285714286	0.428571428571429	0.571428571428571	0.714285714285714	0.857142857142857	1
00000000
01001010
00100010
01001010
01000010
01000010
00001010
00001010
00000010
01011010
00001010
00011010
00100010
01001010
01000010
01000010
00001011
00001010
00001010
00001010
00001010
00011010
00001010
00001010
00001010
10001010
00001010
00001110
00000010
01001010
00001010
00011010

//    78    1.58854    1.58854    111    56    22    0.795745    1.02097    0.574558    1.49299    4.90703    4.90703    6.22109
segsites: 5
positions:	0	0.25	0.5	0.75	1
00000
00000
00000
00010
00000
00000
00000
00000
01000
00000
00000
00000
00000
00000
00000
00000
00000
00000
00000
00000
00000
00000
00000
00000
00100
10010
00000
00000
00000
00000
00001
00000

//    78    1.58854    1.58854    111    56    22    0.795745    1.02097    0.574558    1.49299    4.90703    4.90703    6.22109
segsites: 7
positions:	0	0.166666666666667	0.333333333333333	0.5	0.666666666666667	0.833333333333333	1
0000000
0010000
0000000
0000000
0000000
0000000
0000000
0000000
0000000
0000000
0000000
0000000
0000000
0000000
0000000
0000000
0001000
0000000
0101000
0000000
0000000
0000010
0000000
0000000
0000101
0000000
0000000
0000000
1000000
0000000
1001000
0000000

//    78    1.58854    1.58854    111    56    22    0.795745    1.02097    0.574558    1.49299    4.90703    4.90703    6.22109
segsites: 2
positions:	0	1
00
00
00
00
00
00
00
00
00
00
00
00
00
00
00
00
00
00
10
00
00
00
00
00
10
00
00
00
01
00
00
00

//    78    1.58854    1.58854    111    56    22    0.795745    1.02097    0.574558    1.49299    4.90703    4.90703    6.22109
segsites: 4
positions:	0	0.333333333333333	0.666666666666667	1
0000
0000
0000
0000
0000
0000
0000
0000
0000
0000
0000
0000
0000
0000
0110
0000
0000
0000
0000
0000
0000
0000
0000
0000
0000
0000
0000
0000
0000
0000
1001
0000

//    78    1.58854    1.58854    111    56    22    0.795745    1.02097    0.574558    1.49299    4.90703    4.90703    6.22109
segsites: 2
positions:	0	1
00
00
00
00
00
00
00
00
00
00
00
00
11
00
00
00
00
00
00
00
00
00
10
00
00
00
00
00
00
00
00
00

//    78    1.58854    1.58854    111    56    22    0.795745    1.02097    0.574558    1.49299    4.90703    4.90703    6.22109
segsites: 4
positions:	0	0.333333333333333	0.666666666666667	1
0000
0000
0000
0000
0000
0000
0100
0000
0100
0000
0000
0000
0100
0100
0000
0000
0000
0000
0000
0010
0000
0000
0000
0000
0100
0000
0100
0000
0100
1000
0000
0011

//    78    1.58854    1.58854    111    56    22    0.795745    1.02097    0.574558    1.49299    4.90703    4.90703    6.22109
segsites: 8
positions:	0	0.142857142857143	0.285714285714286	0.428571428571429	0.571428571428571	0.714285714285714	0.857142857142857	1
00000000
00000000
00000000
00000000
00000000
00000000
00000000
00010000
00000000
00000000
00000000
00000000
00000000
01001010
00000000
00000000
10000000
00000000
00000000
00000000
00000000
00000000
00000000
00000000
00000000
00000000
00000000
00000000
00000000
00000001
00000000
00100100

//    78    1.58854    1.58854    111    56    22    0.795745    1.02097    0.574558    1.49299    4.90703    4.90703    6.22109
segsites: 7
positions:	0	0.166666666666667	0.333333333333333	0.5	0.666666666666667	0.833333333333333	1
0000000
0000000
0000000
0000100
0000000
0000000
0000000
0000000
0000000
0000000
0000000
0000000
0000000
0010010
0000000
0000010
0000001
0001010
0000010
1000010
0000010
0000010
0000010
0000010
0000010
0000010
0100000
0000010
0000010
0000010
0100000
0100000

//    78    1.58854    1.58854    111    56    22    0.795745    1.02097    0.574558    1.49299    4.90703    4.90703    6.22109
segsites: 6
positions:	0	0.2	0.4	0.6	0.8	1
000000
000000
000010
000000
000000
000000
000100
000000
100000
000000
000000
000000
000000
010000
000100
001001
000000
000000
000000
000000
000000
000000
000000
000000
000000
000000
000000
000000
000100
001001
000010
000000

//    78    1.58854    1.58854    111    56    22    0.795745    1.02097    0.574558    1.49299    4.90703    4.90703    6.22109
segsites: 6
positions:	0	0.2	0.4	0.6	0.8	1
000000
000000
000000
100000
000000
000000
000000
001100
010000
000010
000000
000000
000000
001001
000000
100000
000000
001001
000000
000000
000000
000000
000000
000000
000000
000000
000000
000000
000000
000000
000000
000000

//    78    1.58854    1.58854    111    56    22    0.795745    1.02097    0.574558    1.49299    4.90703    4.90703    6.22109
segsites: 4
positions:	0	0.333333333333333	0.666666666666667	1
0000
0000
0100
1000
0000
0000
0000
0000
0000
0000
0100
0000
0000
0000
0000
0000
0100
0000
0100
0000
0100
0000
0100
0000
0110
0000
0000
1000
0000
0000
0101
0000

//    78    1.58854    1.58854    111    56    22    0.795745    1.02097    0.574558    1.49299    4.90703    4.90703    6.22109
segsites: 7
positions:	0	0.166666666666667	0.333333333333333	0.5	0.666666666666667	0.833333333333333	1
0000000
0010101
0000001
0000101
0101000
0100000
0000000
0100001
0100000
0100000
0101000
0100000
0000000
0100101
0000000
0100001
0100000
0100010
0100000
0100000
0100000
0100000
0101000
0100010
0100000
0100000
0100000
1100000
0000000
0100001
0000000
0100001

//    78    1.58854    1.58854    111    56    22    0.795745    1.02097    0.574558    1.49299    4.90703    4.90703    6.22109
segsites: 29
positions:	0	0.0357142857142857	0.0714285714285714	0.107142857142857	0.142857142857143	0.178571428571429	0.214285714285714	0.25	0.285714285714286	0.321428571428571	0.357142857142857	0.392857142857143	0.428571428571429	0.464285714285714	0.5	0.535714285714286	0.571428571428571	0.607142857142857	0.642857142857143	0.678571428571428	0.714285714285714	0.75	0.785714285714286	0.821428571428571	0.857142857142857	0.892857142857143	0.928571428571428	0.964285714285714	1
00000000000000000000000000000
00000010000000000000000000000
00000000000000000000000000000
00000010000000000000000000000
00000010000000001000010000000
00000010000000000000000000000
10000010000000000000010000000
00000010000000000000000000000
01000010000000000000010000000
00000010001000100000000000000
00010010010100000000100000000
00001010100000000010000011000
00000010000100000000000000000
00000010000010000000000000000
00010010010100000000000000000
00001010000000000010000011000
00011110010100010010000000000
00011110010100000010000000010
00111010010100000110000000100
00011111010110000010000000000
00011010010100000010000011000
00011110010100000010000011000
01011010010100000010000011000
00011010010100000010000011000
01011010010100000010000000000
00011110010100000011001011000
00011010010101000110000010000
00011110010100000010000011000
00011110010100000010000100000
00011110010100000010000011000
00011000010100000110000100000
00011110000100000010000011001

//    78    1.58854    1.58854    111    56    22    0.795745    1.02097    0.574558    1.49299    4.90703    4.90703    6.22109
segsites: 5
positions:	0	0.25	0.5	0.75	1
00000
00001
00000
00010
00000
00010
00000
00010
01000
00000
00000
00000
00000
00000
00000
00000
00000
00000
00000
00000
00000
00000
00000
00000
00000
00100
00000
00000
10000
00000
00000
00000

//    78    1.58854    1.58854    111    56    22    0.795745    1.02097    0.574558    1.49299    4.90703    4.90703    6.22109
segsites: 13
positions:	0	0.0833333333333333	0.166666666666667	0.25	0.333333333333333	0.416666666666667	0.5	0.583333333333333	0.666666666666667	0.75	0.833333333333333	0.916666666666667	1
0000000000000
0010000001000
0010000001000
0010000001000
0010000001000
0010000001000
0010000001000
0010000001000
0010000001000
0110000001000
0010000001000
0010000001000
0010000001000
0010000001000
0010000001000
0010000001000
1001000001010
1001000001100
1001100001010
1001000001000
1001000001000
1001010001000
1001001001000
1001010101000
1001000001010
1001000001000
1001000001000
1001000011000
1001000001000
1001000001001
1001000001010
1001000001000

//    78    1.58854    1.58854    111    56    22    0.795745    1.02097    0.574558    1.49299    4.90703    4.90703    6.22109
segsites: 2
positions:	0	1
00
00
00
01
00
00
01
01
00
00
01
01
00
00
01
01
01
11
01
01
01
01
01
01
01
01
01
01
01
01
00
01

//    78    1.58854    1.58854    111    56    22    0.795745    1.02097    0.574558    1.49299    4.90703    4.90703    6.22109
segsites: 3
positions:	0	0.5	1
000
000
000
000
000
000
000
000
000
010
000
000
000
000
000
000
000
000
000
000
000
000
000
000
100
000
000
000
000
000
000
001

//    78    1.58854    1.58854    111    56    22    0.795745    1.02097    0.574558    1.49299    4.90703    4.90703    6.22109
segsites: 2
positions:	0	1
00
00
00
01
00
00
00
00
00
00
10
00
00
00
00
00
00
00
00
00
00
00
00
00
00
00
00
00
00
00
00
00

//    78    1.58854    1.58854    111    56    22    0.795745    1.02097    0.574558    1.49299    4.90703    4.90703    6.22109
segsites: 21
positions:	0	0.05	0.1	0.15	0.2	0.25	0.3	0.35	0.4	0.45	0.5	0.55	0.6	0.65	0.7	0.75	0.8	0.85	0.9	0.95	1
000000000000000000000
010000000000000000000
010000000000000000000
010000000000000000000
010000000000000000000
010000000000000000000
010000001000000000000
010000000000000000000
010011000001101000011
010000110110000010100
111011000001101000010
010100110110000000100
011000000000000001000
010000000000000000100
010011000001101000001
010000110110000000000
010011110111101000001
010011110111101000001
110011110111101000001
010011110111101000001
110011110111101000001
110011110111101000001
010011110111111000001
010011110111101000001
110011110111101000001
010011110111101100001
110011110101101000001
010011110111101000001
110011110111101000001
010011110111101000001
110011110111101000001
010011110111101000001

//    78    1.58854    1.58854    111    56    22    0.795745    1.02097    0.574558    1.49299    4.90703    4.90703    6.22109
segsites: 31
positions:	0	0.0333333333333333	0.0666666666666667	0.1	0.133333333333333	0.166666666666667	0.2	0.233333333333333	0.266666666666667	0.3	0.333333333333333	0.366666666666667	0.4	0.433333333333333	0.466666666666667	0.5	0.533333333333333	0.566666666666667	0.6	0.633333333333333	0.666666666666667	0.7	0.733333333333333	0.766666666666667	0.8	0.833333333333333	0.866666666666667	0.9	0.933333333333333	0.966666666666667	1
0000000000000000000000000000000
0000000000001000000000000011000
0000100010001010011000110110010
0000001010001110000000110110010
0000000000011000000100000010000
0000000000001000000000000010000
0000000000001000000000000010000
0000000000001000000000000010000
0000000000001000000000000010000
0000000000001000000000000010000
0000000000001010000000000010000
0000000000001000000000000010000
0000000000001000000000000010000
1000000000001000000000000010000
0000000010001010001000000010000
0000000000001100000000110010010
0000000010101110001000110110110
0000001010001110000000111010010
0000000010001010001100110010011
0000000011001110101010110010010
0000000010001110001000110110010
0000000010001110001000110010010
0000000010001111001000110110010
0100000011001110001000110110010
0000010110001110001000110010010
0000000010001110001000110010010
0001000010001010001001110100010
0000001011001110001000110010010
0000000010001011001000110110010
0000000011001110001000110010010
0000000010001111011000110110010
0010000010001110001000110010010
