# Supplementary material for: The divergence history of European blue mussel species reconstructed from Approximate Bayesian Computation: the effects of sequencing techniques and sampling strategies
Source: PeerJ. 2018 Jul 30;6:e5198. doi: 10.7717/peerj.5198 (PMC6071616; doi:10.7717/peerj.5198)
Supplement: Supplemental Information 5 — The “input_data2” folder should be placed in the “Supplementary_Methods” directory and pooled with the “input_data1” folder. They have been separated because of a maximal size issue when uploading to the PeerJ website. [file peerj-06-5198-s005.zip › Supplementary_Methods.input_data2/input_data/capture_n4/polySyn.fasta]

>Contig10081_GA36A|tro|tro11X|Allele_1
GATGATTAC
>Contig10081_GA36A|tro|tro11X|Allele_2
GATGATTAC
>Contig10081_GA36A|tro|tro2X|Allele_1
GATGATTAC
>Contig10081_GA36A|tro|tro2X|Allele_2
GATGATTAC
>Contig10081_GA36A|tro|tro7X|Allele_1
GATGATTGC
>Contig10081_GA36A|tro|tro7X|Allele_2
GATGATTGC
>Contig10081_GA36A|tro|tro8X|Allele_1
GATGATTAC
>Contig10081_GA36A|tro|tro8X|Allele_2
GATGATTGC
>Contig10081_GA36A|gal|gal3X|Allele_1
GCCGATTGC
>Contig10081_GA36A|gal|gal3X|Allele_2
GCTGATTGC
>Contig10081_GA36A|gal|gal8X|Allele_1
GCTGATTGC
>Contig10081_GA36A|gal|gal8X|Allele_2
GCTGATTGC
>Contig10081_GA36A|gal|gal3XX|Allele_1
GCTGATCGC
>Contig10081_GA36A|gal|gal3XX|Allele_2
GCTGATCGC
>Contig10081_GA36A|gal|gal9X|Allele_1
ACTGATCGC
>Contig10081_GA36A|gal|gal9X|Allele_2
GCTGGTTGC
>Contig10081_GA36A|edu|edu40X|Allele_1
GCTGATTGC
>Contig10081_GA36A|edu|edu40X|Allele_2
GCTGATTGT
>Contig10081_GA36A|edu|edu47X|Allele_1
GCTGACTAC
>Contig10081_GA36A|edu|edu47X|Allele_2
GCTGATTGC
>Contig10081_GA36A|edu|edu24X|Allele_1
GCTGATTGC
>Contig10081_GA36A|edu|edu24X|Allele_2
GCTGATTGC
>Contig10081_GA36A|edu|edu28X|Allele_1
GACAATTGC
>Contig10081_GA36A|edu|edu28X|Allele_2
GCTGGTTGC
>Contig101665_GA36B|tro|tro11X|Allele_1
CCAAACTTATACGCTGATACCTACTGGTGTCTTGCCCCAA
>Contig101665_GA36B|tro|tro11X|Allele_2
TTAAATTTGTACGCTGATACCTACTGGTGTCTTGTCCCAG
>Contig101665_GA36B|tro|tro2X|Allele_1
CTAAACTTGTACGCTGATACCTACTAGTGTCTTGCCCCAA
>Contig101665_GA36B|tro|tro2X|Allele_2
CTAAACTTGTATGCTGATTTCTACTGGTGTCTTGTCCCAG
>Contig101665_GA36B|tro|tro7X|Allele_1
CCAAACGTGTACGCTGATACCTACTGGTGTCTTGCCCCAA
>Contig101665_GA36B|tro|tro7X|Allele_2
CTAAGCTTGTACGCTGATATCTACTGGTGTCTTGTCCCAG
>Contig101665_GA36B|tro|tro8X|Allele_1
CCAAACTTGTACGCTGATACCTACTGATGTCTTGCCCCAA
>Contig101665_GA36B|tro|tro8X|Allele_2
CTAAATTTGTACGCTGATATCTACTGGTGTCTTGTCCCAG
>Contig101665_GA36B|gal|gal3X|Allele_1
CTAAGCTTGTACGCTGATACCTACTGATGCCTTACCCCAG
>Contig101665_GA36B|gal|gal3X|Allele_2
CTAAGCTTGTACGCTGATATCTACTGATGCCTTGCTCCTG
>Contig101665_GA36B|gal|gal8X|Allele_1
CTAAGCTTGTACGCTGATACCTACTGATGCCTTGCCCCAG
>Contig101665_GA36B|gal|gal8X|Allele_2
CTAAGCTTGTACGCTGATATCTACTGATGCCTTGCCCCAG
>Contig101665_GA36B|gal|gal3XX|Allele_1
CCGAACTTGTACACTGATACCCACTGATGCCTTGCCCCAG
>Contig101665_GA36B|gal|gal3XX|Allele_2
CCGGACTTGTACGCTGATACCCACTGATGCCTTGTCTCAG
>Contig101665_GA36B|gal|gal9X|Allele_1
CCGAACTTGTACGCTGATACCCACGGATGCCTTACCCCAG
>Contig101665_GA36B|gal|gal9X|Allele_2
CCGAACTTGTACGCTGATACTCGCTGGTGCCTTGCCCCAG
>Contig101665_GA36B|edu|edu40X|Allele_1
CCAAATTTGGACGCTGATACCTACTGGGATCTAGCCCCAA
>Contig101665_GA36B|edu|edu40X|Allele_2
CCAAATTTGTACGCTGATACCTATTGGTGTTTAGCCCCAA
>Contig101665_GA36B|edu|edu47X|Allele_1
CCAAATTTGGACGCGGATACCTACTAGTATCTAGCCCCAA
>Contig101665_GA36B|edu|edu47X|Allele_2
CCAAATTTGGGCGCTGATTTCTATTGGTGTTTTGTCCTAA
>Contig101665_GA36B|edu|edu24X|Allele_1
CCAAATTTAGACGCTAATACCTACTGGTGTCCAGCCCCAA
>Contig101665_GA36B|edu|edu24X|Allele_2
TCAAATTTGTATGTTGTTATCTACTGGTGTCTTGCCCCAA
>Contig101665_GA36B|edu|edu28X|Allele_1
CCAAACGCATACGCTAACACCTACTGGTGTCTAGCCCCAA
>Contig101665_GA36B|edu|edu28X|Allele_2
TCAAGCTTATACGCTGTTATCTATTGGTGTCTTGCCCCAA
>Contig103583_GA36B|tro|tro11X|Allele_1
TT
>Contig103583_GA36B|tro|tro11X|Allele_2
TT
>Contig103583_GA36B|tro|tro2X|Allele_1
TT
>Contig103583_GA36B|tro|tro2X|Allele_2
TT
>Contig103583_GA36B|tro|tro7X|Allele_1
TT
>Contig103583_GA36B|tro|tro7X|Allele_2
TT
>Contig103583_GA36B|tro|tro8X|Allele_1
TT
>Contig103583_GA36B|tro|tro8X|Allele_2
TT
>Contig103583_GA36B|gal|gal3X|Allele_1
TT
>Contig103583_GA36B|gal|gal3X|Allele_2
TT
>Contig103583_GA36B|gal|gal8X|Allele_1
AT
>Contig103583_GA36B|gal|gal8X|Allele_2
TT
>Contig103583_GA36B|gal|gal3XX|Allele_1
TT
>Contig103583_GA36B|gal|gal3XX|Allele_2
TT
>Contig103583_GA36B|gal|gal9X|Allele_1
TT
>Contig103583_GA36B|gal|gal9X|Allele_2
TT
>Contig103583_GA36B|edu|edu40X|Allele_1
TT
>Contig103583_GA36B|edu|edu40X|Allele_2
TT
>Contig103583_GA36B|edu|edu47X|Allele_1
TT
>Contig103583_GA36B|edu|edu47X|Allele_2
TT
>Contig103583_GA36B|edu|edu24X|Allele_1
TT
>Contig103583_GA36B|edu|edu24X|Allele_2
TT
>Contig103583_GA36B|edu|edu28X|Allele_1
TC
>Contig103583_GA36B|edu|edu28X|Allele_2
TT
>Contig10366_GA36G|tro|tro11X|Allele_1
ACCACCATGGGG
>Contig10366_GA36G|tro|tro11X|Allele_2
ACCACCATGGGG
>Contig10366_GA36G|tro|tro2X|Allele_1
ACCACCATGGGG
>Contig10366_GA36G|tro|tro2X|Allele_2
ACCACCATGGGG
>Contig10366_GA36G|tro|tro7X|Allele_1
ACCACCATGGGA
>Contig10366_GA36G|tro|tro7X|Allele_2
GTCGCTATGGGG
>Contig10366_GA36G|tro|tro8X|Allele_1
ACCACCATGGGG
>Contig10366_GA36G|tro|tro8X|Allele_2
ACCACCATGGGG
>Contig10366_GA36G|gal|gal3X|Allele_1
GTCGCCTTGCGA
>Contig10366_GA36G|gal|gal3X|Allele_2
GTCGCCTTGCGA
>Contig10366_GA36G|gal|gal8X|Allele_1
GTCGCCATGCGA
>Contig10366_GA36G|gal|gal8X|Allele_2
GTCGCTTTGGGG
>Contig10366_GA36G|gal|gal3XX|Allele_1
ACCACCTTACGA
>Contig10366_GA36G|gal|gal3XX|Allele_2
ACCACCTTGCTA
>Contig10366_GA36G|gal|gal9X|Allele_1
ACCACCTTGCGA
>Contig10366_GA36G|gal|gal9X|Allele_2
ACCACCTTGCTA
>Contig10366_GA36G|edu|edu40X|Allele_1
GTCGCCATGGGA
>Contig10366_GA36G|edu|edu40X|Allele_2
GTCGCTATGGGA
>Contig10366_GA36G|edu|edu47X|Allele_1
GTCGCTATGGGA
>Contig10366_GA36G|edu|edu47X|Allele_2
GTTGCTATGGGA
>Contig10366_GA36G|edu|edu24X|Allele_1
GTCGCTATGGGA
>Contig10366_GA36G|edu|edu24X|Allele_2
GTCGCTATGGGA
>Contig10366_GA36G|edu|edu28X|Allele_1
GTCGCTACGGGA
>Contig10366_GA36G|edu|edu28X|Allele_2
GTCGTTATGGGA
>Contig10805_GA36B|tro|tro11X|Allele_1
CCACGAAAGGCTAAATATTTTTTGTCTG
>Contig10805_GA36B|tro|tro11X|Allele_2
TTACGAAAGGCTGAGTATTTTTTGTTTG
>Contig10805_GA36B|tro|tro2X|Allele_1
CCACGAAAGACTGAATACTTCTTGTCTG
>Contig10805_GA36B|tro|tro2X|Allele_2
TTATGAAAGGCTGAGTATTTTTTGTTTG
>Contig10805_GA36B|tro|tro7X|Allele_1
TTACGAAAGGCTAAGTACTTTTTGTCTG
>Contig10805_GA36B|tro|tro7X|Allele_2
TTACGAAAGGCTGCGTATTTTTTGTTTG
>Contig10805_GA36B|tro|tro8X|Allele_1
CCACGAAAGGCTGAATACTTTTTGTTCG
>Contig10805_GA36B|tro|tro8X|Allele_2
TTACGAAAGGCTGAGTATTTTTTGTTTG
>Contig10805_GA36B|gal|gal3X|Allele_1
TTACGAAAGACTGAGTACTTTCTGCCTG
>Contig10805_GA36B|gal|gal3X|Allele_2
TTACGAAAGGCTGAGTACTTTTTGTTTG
>Contig10805_GA36B|gal|gal8X|Allele_1
TTACGAAAAGCTGAAAACTTTTAATTTG
>Contig10805_GA36B|gal|gal8X|Allele_2
TTACGAAAGGCTGAGTACTTTTTATTTG
>Contig10805_GA36B|gal|gal3XX|Allele_1
TTACGAAAGGCTGAGTACATCTTGTTCG
>Contig10805_GA36B|gal|gal3XX|Allele_2
TTACGAAAGGCTGAGTACTTTTTGTTTG
>Contig10805_GA36B|gal|gal9X|Allele_1
CCACAAAAGGCTGAGTACTTTTTGCTCG
>Contig10805_GA36B|gal|gal9X|Allele_2
TTATGATCGGCTGAGTACTTTTTGTTCG
>Contig10805_GA36B|edu|edu40X|Allele_1
TTACGAAAGGCTAAATACTTTTAGTTCG
>Contig10805_GA36B|edu|edu40X|Allele_2
TTACGAAAGGTTGAGTACTTTTTGTTTG
>Contig10805_GA36B|edu|edu47X|Allele_1
TTACGAAAGGCTAAGTACTCTTTGTTTG
>Contig10805_GA36B|edu|edu47X|Allele_2
TTACGAAAGGCTGCGTATTTTTTGTTTG
>Contig10805_GA36B|edu|edu24X|Allele_1
TTACGAAAGACAGAGTACTTTTTGTTTG
>Contig10805_GA36B|edu|edu24X|Allele_2
TTATGAAAGGCTGAGTCCTTTTTGTTTG
>Contig10805_GA36B|edu|edu28X|Allele_1
TTACGAAAAGCTGAGTACTTTTTGTCTA
>Contig10805_GA36B|edu|edu28X|Allele_2
TTGCGCAAGGCTGAGTATTTTTTGTTTG
>Contig110631_GA36B|tro|tro11X|Allele_1
GATACTTTAGCA
>Contig110631_GA36B|tro|tro11X|Allele_2
GGTGTTTTAGCA
>Contig110631_GA36B|tro|tro2X|Allele_1
GAAACTTTAGCA
>Contig110631_GA36B|tro|tro2X|Allele_2
GATGTTTTAGCA
>Contig110631_GA36B|tro|tro7X|Allele_1
GATGTTTTAGCA
>Contig110631_GA36B|tro|tro7X|Allele_2
GATGTTTTAGCA
>Contig110631_GA36B|tro|tro8X|Allele_1
GATGTTTTAGCA
>Contig110631_GA36B|tro|tro8X|Allele_2
GATGTTTTAGCA
>Contig110631_GA36B|gal|gal3X|Allele_1
GATGTTCCAGCA
>Contig110631_GA36B|gal|gal3X|Allele_2
GGTGTTCCAGCC
>Contig110631_GA36B|gal|gal8X|Allele_1
GGTGTTCCAGCC
>Contig110631_GA36B|gal|gal8X|Allele_2
GGTGTTCCAGCC
>Contig110631_GA36B|gal|gal3XX|Allele_1
GAAACTCCAGCA
>Contig110631_GA36B|gal|gal3XX|Allele_2
GGTGTTTTAGCC
>Contig110631_GA36B|gal|gal9X|Allele_1
GGTGTTCCAGCC
>Contig110631_GA36B|gal|gal9X|Allele_2
GGTGTTCCAGCC
>Contig110631_GA36B|edu|edu40X|Allele_1
GATACACCAGCA
>Contig110631_GA36B|edu|edu40X|Allele_2
GGTATTTTAGCA
>Contig110631_GA36B|edu|edu47X|Allele_1
AGTACTTTAGCA
>Contig110631_GA36B|edu|edu47X|Allele_2
GGTATTTTAGCA
>Contig110631_GA36B|edu|edu24X|Allele_1
GGTACACCAAAA
>Contig110631_GA36B|edu|edu24X|Allele_2
GGTATTTTCGCA
>Contig110631_GA36B|edu|edu28X|Allele_1
GGTACTTTAGCA
>Contig110631_GA36B|edu|edu28X|Allele_2
GGTACTTTAGCA
>Contig11242_GA36H|tro|tro11X|Allele_1
CCATCCAAAGAT
>Contig11242_GA36H|tro|tro11X|Allele_2
TCATCTAAAGAT
>Contig11242_GA36H|tro|tro2X|Allele_1
TCATCCAAAGAT
>Contig11242_GA36H|tro|tro2X|Allele_2
TCGTCCAAAGAT
>Contig11242_GA36H|tro|tro7X|Allele_1
CCGTCCAAAGAT
>Contig11242_GA36H|tro|tro7X|Allele_2
TCGTCCAAAGAT
>Contig11242_GA36H|tro|tro8X|Allele_1
TCATCCAAAGAT
>Contig11242_GA36H|tro|tro8X|Allele_2
TCATCCAAAGAT
>Contig11242_GA36H|gal|gal3X|Allele_1
TCATCCAAAGAT
>Contig11242_GA36H|gal|gal3X|Allele_2
TCATCCAAAGAT
>Contig11242_GA36H|gal|gal8X|Allele_1
TCATCCAAAGAT
>Contig11242_GA36H|gal|gal8X|Allele_2
TCATCCAAAGAT
>Contig11242_GA36H|gal|gal3XX|Allele_1
CCACCCAAAGAT
>Contig11242_GA36H|gal|gal3XX|Allele_2
TCGTTCAAAGAT
>Contig11242_GA36H|gal|gal9X|Allele_1
TCATCCAAAAAT
>Contig11242_GA36H|gal|gal9X|Allele_2
TCATCCAAAGAT
>Contig11242_GA36H|edu|edu40X|Allele_1
TCATCCAAAGAT
>Contig11242_GA36H|edu|edu40X|Allele_2
TCATCCAAAGAT
>Contig11242_GA36H|edu|edu47X|Allele_1
CCATCCAAAGAT
>Contig11242_GA36H|edu|edu47X|Allele_2
TCATCTAAAGAT
>Contig11242_GA36H|edu|edu24X|Allele_1
CCATCCAAAGAA
>Contig11242_GA36H|edu|edu24X|Allele_2
TCATCCGAAGAT
>Contig11242_GA36H|edu|edu28X|Allele_1
CCATCCAAAGAT
>Contig11242_GA36H|edu|edu28X|Allele_2
TTGTCTATGGGT
>Contig11283_GA36D|tro|tro11X|Allele_1
TATGGTATTACATGCTTTGCT
>Contig11283_GA36D|tro|tro11X|Allele_2
TATGGTATTACATGCTTTGCT
>Contig11283_GA36D|tro|tro2X|Allele_1
TATGGTATTACATGCTTTGCT
>Contig11283_GA36D|tro|tro2X|Allele_2
TATGGTATTACATGCTTTGCT
>Contig11283_GA36D|tro|tro7X|Allele_1
TATGGTATTACATGCTTTGCT
>Contig11283_GA36D|tro|tro7X|Allele_2
TATGGTATTACATGCTTTGCT
>Contig11283_GA36D|tro|tro8X|Allele_1
TATGGTATTACATGCTTTGCT
>Contig11283_GA36D|tro|tro8X|Allele_2
TATGGTATTACATGCTTTGCT
>Contig11283_GA36D|gal|gal3X|Allele_1
TATGGTATAACATGCCATGCC
>Contig11283_GA36D|gal|gal3X|Allele_2
TGTGGTATTACATGCTTTGCC
>Contig11283_GA36D|gal|gal8X|Allele_1
TGTAGTATAACATGCCATGCC
>Contig11283_GA36D|gal|gal8X|Allele_2
TGTGGTATTACATGCTTTGCC
>Contig11283_GA36D|gal|gal3XX|Allele_1
TGTGATATAACACGCTATGCC
>Contig11283_GA36D|gal|gal3XX|Allele_2
TGTGGTGTTGCCTGCTATGCC
>Contig11283_GA36D|gal|gal9X|Allele_1
TGTGGTATAACATGCTATGCC
>Contig11283_GA36D|gal|gal9X|Allele_2
TGTGGTATTACATGCTATGTC
>Contig11283_GA36D|edu|edu40X|Allele_1
CGTGGCATTACATACTTAACC
>Contig11283_GA36D|edu|edu40X|Allele_2
TGTGGTATTACATGTTTTGCT
>Contig11283_GA36D|edu|edu47X|Allele_1
TGTAGTACTACATGCTATGCC
>Contig11283_GA36D|edu|edu47X|Allele_2
TGTAGTACTACATGTTTTGCC
>Contig11283_GA36D|edu|edu24X|Allele_1
TGTAGTACTACATACTTTACC
>Contig11283_GA36D|edu|edu24X|Allele_2
TGTGGTATTATATGCTTTGCC
>Contig11283_GA36D|edu|edu28X|Allele_1
TAAGATATTACATGTTTAGCC
>Contig11283_GA36D|edu|edu28X|Allele_2
TGTGGTATTACATGTTTTGCC
>Contig11549_GA36D|tro|tro11X|Allele_1
ACAC
>Contig11549_GA36D|tro|tro11X|Allele_2
ACTC
>Contig11549_GA36D|tro|tro2X|Allele_1
ACAC
>Contig11549_GA36D|tro|tro2X|Allele_2
ACAC
>Contig11549_GA36D|tro|tro7X|Allele_1
ACAC
>Contig11549_GA36D|tro|tro7X|Allele_2
ACAT
>Contig11549_GA36D|tro|tro8X|Allele_1
ACAC
>Contig11549_GA36D|tro|tro8X|Allele_2
ACAC
>Contig11549_GA36D|gal|gal3X|Allele_1
ACAC
>Contig11549_GA36D|gal|gal3X|Allele_2
ACTC
>Contig11549_GA36D|gal|gal8X|Allele_1
ACAC
>Contig11549_GA36D|gal|gal8X|Allele_2
ACAC
>Contig11549_GA36D|gal|gal3XX|Allele_1
ACAC
>Contig11549_GA36D|gal|gal3XX|Allele_2
ATTC
>Contig11549_GA36D|gal|gal9X|Allele_1
ACAC
>Contig11549_GA36D|gal|gal9X|Allele_2
ACTC
>Contig11549_GA36D|edu|edu40X|Allele_1
ACAC
>Contig11549_GA36D|edu|edu40X|Allele_2
ACAC
>Contig11549_GA36D|edu|edu47X|Allele_1
ACAC
>Contig11549_GA36D|edu|edu47X|Allele_2
ACAC
>Contig11549_GA36D|edu|edu24X|Allele_1
ACAC
>Contig11549_GA36D|edu|edu24X|Allele_2
GCAT
>Contig11549_GA36D|edu|edu28X|Allele_1
ACAC
>Contig11549_GA36D|edu|edu28X|Allele_2
ACTC
>Contig11636_GA36D|tro|tro11X|Allele_1
CA
>Contig11636_GA36D|tro|tro11X|Allele_2
CA
>Contig11636_GA36D|tro|tro2X|Allele_1
CA
>Contig11636_GA36D|tro|tro2X|Allele_2
CA
>Contig11636_GA36D|tro|tro7X|Allele_1
CA
>Contig11636_GA36D|tro|tro7X|Allele_2
CA
>Contig11636_GA36D|tro|tro8X|Allele_1
CA
>Contig11636_GA36D|tro|tro8X|Allele_2
CA
>Contig11636_GA36D|gal|gal3X|Allele_1
CA
>Contig11636_GA36D|gal|gal3X|Allele_2
CA
>Contig11636_GA36D|gal|gal8X|Allele_1
CA
>Contig11636_GA36D|gal|gal8X|Allele_2
CA
>Contig11636_GA36D|gal|gal3XX|Allele_1
CA
>Contig11636_GA36D|gal|gal3XX|Allele_2
CA
>Contig11636_GA36D|gal|gal9X|Allele_1
CA
>Contig11636_GA36D|gal|gal9X|Allele_2
CA
>Contig11636_GA36D|edu|edu40X|Allele_1
CA
>Contig11636_GA36D|edu|edu40X|Allele_2
CA
>Contig11636_GA36D|edu|edu47X|Allele_1
CA
>Contig11636_GA36D|edu|edu47X|Allele_2
CA
>Contig11636_GA36D|edu|edu24X|Allele_1
CA
>Contig11636_GA36D|edu|edu24X|Allele_2
CA
>Contig11636_GA36D|edu|edu28X|Allele_1
CA
>Contig11636_GA36D|edu|edu28X|Allele_2
TT
>Contig11655_GA36G|tro|tro11X|Allele_1
CCAATATAATAACACTGAG
>Contig11655_GA36G|tro|tro11X|Allele_2
CCAATCTAATAACACTGTG
>Contig11655_GA36G|tro|tro2X|Allele_1
CCAATATAAAAACACTGTG
>Contig11655_GA36G|tro|tro2X|Allele_2
CCAATATAATAACACTGTG
>Contig11655_GA36G|tro|tro7X|Allele_1
CCAATATAATAACACTGAG
>Contig11655_GA36G|tro|tro7X|Allele_2
CCAATCTAATAACACTGTG
>Contig11655_GA36G|tro|tro8X|Allele_1
CCAATATAAAAACACTGAG
>Contig11655_GA36G|tro|tro8X|Allele_2
CCTATATAATAACACTGTG
>Contig11655_GA36G|gal|gal3X|Allele_1
CCAACATAAAAAAACCGAG
>Contig11655_GA36G|gal|gal3X|Allele_2
CTAATATAATACCACTGTG
>Contig11655_GA36G|gal|gal8X|Allele_1
CCAATATAAAAACACTGAA
>Contig11655_GA36G|gal|gal8X|Allele_2
CCAATATTATAACACTGAG
>Contig11655_GA36G|gal|gal3XX|Allele_1
CCAATATAATAACACCGAG
>Contig11655_GA36G|gal|gal3XX|Allele_2
CCAGTATAATCACTCTGAG
>Contig11655_GA36G|gal|gal9X|Allele_1
CCAATACAATAACACTGAG
>Contig11655_GA36G|gal|gal9X|Allele_2
CCAATATAATAACACTGAG
>Contig11655_GA36G|edu|edu40X|Allele_1
CCAATATAAAAAAACTGAG
>Contig11655_GA36G|edu|edu40X|Allele_2
CTAATATAAAACCACTTTG
>Contig11655_GA36G|edu|edu47X|Allele_1
CCAATATAATAACACTGAG
>Contig11655_GA36G|edu|edu47X|Allele_2
CCAATATAGTAACATTGAG
>Contig11655_GA36G|edu|edu24X|Allele_1
CCAACATAAAAAAACTGAG
>Contig11655_GA36G|edu|edu24X|Allele_2
CCTATATAATACCACTGAG
>Contig11655_GA36G|edu|edu28X|Allele_1
CCAATATAAAAAAACTGAG
>Contig11655_GA36G|edu|edu28X|Allele_2
TCAATCTAATACCACTGTG
>Contig116849_GA36C|tro|tro11X|Allele_1
CGTTGAGCACCGAA
>Contig116849_GA36C|tro|tro11X|Allele_2
CGTTGAGCACCGAA
>Contig116849_GA36C|tro|tro2X|Allele_1
CGTCAAGCACCGAA
>Contig116849_GA36C|tro|tro2X|Allele_2
CGTCGAGCACCGAA
>Contig116849_GA36C|tro|tro7X|Allele_1
CGTCGAGCACCGAA
>Contig116849_GA36C|tro|tro7X|Allele_2
CGTCGAGCACCGAA
>Contig116849_GA36C|tro|tro8X|Allele_1
CGTCAAGCACCGAA
>Contig116849_GA36C|tro|tro8X|Allele_2
CGTCGAGCACCGAA
>Contig116849_GA36C|gal|gal3X|Allele_1
CGTCGAACACCGAA
>Contig116849_GA36C|gal|gal3X|Allele_2
CGTTGAGCACCGAT
>Contig116849_GA36C|gal|gal8X|Allele_1
CGTCGAACACCGAA
>Contig116849_GA36C|gal|gal8X|Allele_2
CGTCGAACGCCGAA
>Contig116849_GA36C|gal|gal3XX|Allele_1
CGTCGAGCACCGAA
>Contig116849_GA36C|gal|gal3XX|Allele_2
CGTCGTGTACCGGA
>Contig116849_GA36C|gal|gal9X|Allele_1
CATCGAGCACCGAA
>Contig116849_GA36C|gal|gal9X|Allele_2
CGTCGAGCATCGAA
>Contig116849_GA36C|edu|edu40X|Allele_1
CGTCGAGCACCGAA
>Contig116849_GA36C|edu|edu40X|Allele_2
CGTCGAGCACCGAA
>Contig116849_GA36C|edu|edu47X|Allele_1
CGTCGAGCACCGAA
>Contig116849_GA36C|edu|edu47X|Allele_2
CGTCGAGCACCGAA
>Contig116849_GA36C|edu|edu24X|Allele_1
CGACAAGCACCAAA
>Contig116849_GA36C|edu|edu24X|Allele_2
CGTCGAGCACTGAA
>Contig116849_GA36C|edu|edu28X|Allele_1
CGTCGAGCACCGAA
>Contig116849_GA36C|edu|edu28X|Allele_2
TGTCGAGCACCGAA
>Contig11943_GA36A|tro|tro11X|Allele_1
CCATTGTCT
>Contig11943_GA36A|tro|tro11X|Allele_2
CCATTGTCT
>Contig11943_GA36A|tro|tro2X|Allele_1
TTATTGTCT
>Contig11943_GA36A|tro|tro2X|Allele_2
TTATTGTCT
>Contig11943_GA36A|tro|tro7X|Allele_1
CCATTGTCT
>Contig11943_GA36A|tro|tro7X|Allele_2
TTATTGTCT
>Contig11943_GA36A|tro|tro8X|Allele_1
TTATTGTCT
>Contig11943_GA36A|tro|tro8X|Allele_2
TTATTGTCT
>Contig11943_GA36A|gal|gal3X|Allele_1
TTATCGCCT
>Contig11943_GA36A|gal|gal3X|Allele_2
TTATTGTCT
>Contig11943_GA36A|gal|gal8X|Allele_1
TTATTGTCT
>Contig11943_GA36A|gal|gal8X|Allele_2
TTATTGTCT
>Contig11943_GA36A|gal|gal3XX|Allele_1
CCACTATCT
>Contig11943_GA36A|gal|gal3XX|Allele_2
TTATTGTCT
>Contig11943_GA36A|gal|gal9X|Allele_1
TCACTGTCT
>Contig11943_GA36A|gal|gal9X|Allele_2
TTATTGTCT
>Contig11943_GA36A|edu|edu40X|Allele_1
TCACTGTCA
>Contig11943_GA36A|edu|edu40X|Allele_2
TTATTGTCT
>Contig11943_GA36A|edu|edu47X|Allele_1
CCATTATCT
>Contig11943_GA36A|edu|edu47X|Allele_2
TTTTTGTTT
>Contig11943_GA36A|edu|edu24X|Allele_1
TTATTATCT
>Contig11943_GA36A|edu|edu24X|Allele_2
TTATTATCT
>Contig11943_GA36A|edu|edu28X|Allele_1
TCACTGTCT
>Contig11943_GA36A|edu|edu28X|Allele_2
TTATTGTCT
>Contig12024_GA36A|tro|tro11X|Allele_1
GAATGGGGGTTCT
>Contig12024_GA36A|tro|tro11X|Allele_2
GAATGGGGGTTCT
>Contig12024_GA36A|tro|tro2X|Allele_1
GAAGGGGGGTTCT
>Contig12024_GA36A|tro|tro2X|Allele_2
GAATGGGGGTTTT
>Contig12024_GA36A|tro|tro7X|Allele_1
GAAGGGGGGTTCT
>Contig12024_GA36A|tro|tro7X|Allele_2
GAATGGGGGTTTT
>Contig12024_GA36A|tro|tro8X|Allele_1
GAAGAGGGGTTCT
>Contig12024_GA36A|tro|tro8X|Allele_2
GAATGGGGGTTTT
>Contig12024_GA36A|gal|gal3X|Allele_1
GAAGGGGAATTTT
>Contig12024_GA36A|gal|gal3X|Allele_2
GAATGGGGGTTTT
>Contig12024_GA36A|gal|gal8X|Allele_1
GAAGGGGGGTTTC
>Contig12024_GA36A|gal|gal8X|Allele_2
GAAGGGGGGTTTT
>Contig12024_GA36A|gal|gal3XX|Allele_1
GAAGAAGAGCCCT
>Contig12024_GA36A|gal|gal3XX|Allele_2
GTGGGGGGGTTTT
>Contig12024_GA36A|gal|gal9X|Allele_1
GAAGGGGGGTTTT
>Contig12024_GA36A|gal|gal9X|Allele_2
GAAGGGGGGTTTT
>Contig12024_GA36A|edu|edu40X|Allele_1
GAAGGGGGGTTTT
>Contig12024_GA36A|edu|edu40X|Allele_2
GAAGGGGGGTTTT
>Contig12024_GA36A|edu|edu47X|Allele_1
GAAGGGGAGTTTT
>Contig12024_GA36A|edu|edu47X|Allele_2
GAAGGGGGGTTTT
>Contig12024_GA36A|edu|edu24X|Allele_1
AAAGGGAGGTTTT
>Contig12024_GA36A|edu|edu24X|Allele_2
GAAGGGGGGTTTT
>Contig12024_GA36A|edu|edu28X|Allele_1
GAAGAGGGGTTCT
>Contig12024_GA36A|edu|edu28X|Allele_2
GAAGGGGGGTTTT
>Contig12613_GA36D|tro|tro11X|Allele_1
CA
>Contig12613_GA36D|tro|tro11X|Allele_2
CA
>Contig12613_GA36D|tro|tro2X|Allele_1
CA
>Contig12613_GA36D|tro|tro2X|Allele_2
CA
>Contig12613_GA36D|tro|tro7X|Allele_1
CA
>Contig12613_GA36D|tro|tro7X|Allele_2
CA
>Contig12613_GA36D|tro|tro8X|Allele_1
CA
>Contig12613_GA36D|tro|tro8X|Allele_2
CA
>Contig12613_GA36D|gal|gal3X|Allele_1
CA
>Contig12613_GA36D|gal|gal3X|Allele_2
CA
>Contig12613_GA36D|gal|gal8X|Allele_1
CA
>Contig12613_GA36D|gal|gal8X|Allele_2
CA
>Contig12613_GA36D|gal|gal3XX|Allele_1
CA
>Contig12613_GA36D|gal|gal3XX|Allele_2
CA
>Contig12613_GA36D|gal|gal9X|Allele_1
CA
>Contig12613_GA36D|gal|gal9X|Allele_2
TT
>Contig12613_GA36D|edu|edu40X|Allele_1
CA
>Contig12613_GA36D|edu|edu40X|Allele_2
CA
>Contig12613_GA36D|edu|edu47X|Allele_1
CA
>Contig12613_GA36D|edu|edu47X|Allele_2
CA
>Contig12613_GA36D|edu|edu24X|Allele_1
CA
>Contig12613_GA36D|edu|edu24X|Allele_2
CA
>Contig12613_GA36D|edu|edu28X|Allele_1
CA
>Contig12613_GA36D|edu|edu28X|Allele_2
CA
>Contig13055_GA36B|tro|tro11X|Allele_1
ACCCATTAGTCGGCAGGCATCTCAGGCAGCTGAGAGGACTCTCCCTCATCCTACTA
>Contig13055_GA36B|tro|tro11X|Allele_2
ACCCATTGGTCGGCAGGCTTTTTAGGTGGCTGAGAGGATTTTCCCTCATCCTACTA
>Contig13055_GA36B|tro|tro2X|Allele_1
ACCCATTGGTCGGCAGGTATCATGAGTGGCTGAGAGGACTCTCCCTCATCCTACTA
>Contig13055_GA36B|tro|tro2X|Allele_2
ACCCATTGGTCGGCAGGTATCATGAGTGGCTGAGGGGACTCTCCCTCATCCTACTA
>Contig13055_GA36B|tro|tro7X|Allele_1
ACCCATTGGTCGGCAGGCATCTCAAGTGGCTGAGAGGACTCTCCCTCATCCTACTA
>Contig13055_GA36B|tro|tro7X|Allele_2
ACCCATTGGTCGGCAGGCATTTTAGGTGGCTGTGAGGACTCTCCCTCATCCTATTA
>Contig13055_GA36B|tro|tro8X|Allele_1
ACCCATTAATCGGCAGGCATCTCAAGTGGCTGAGAGGACTCTCACTCATCCTACTA
>Contig13055_GA36B|tro|tro8X|Allele_2
ACCCATTGGTCGGCAGTTATTTTAGGTGGCTGAGGGGACTCTCCCTCATCCTACTA
>Contig13055_GA36B|gal|gal3X|Allele_1
ACCCATTAGTCGGCAGGCATCTCAAGTGGCTGAGAGGACTCTCCCTCATCCTACTA
>Contig13055_GA36B|gal|gal3X|Allele_2
ACCCATTAGTCGGTAGGCATCTCAAGTGGCTGAGAGGACTCTCCTTCATCCTACTA
>Contig13055_GA36B|gal|gal8X|Allele_1
ACCCATTAGCCGGCAGGCATCTCAAGTGGCTGAGAGGACTCTCCCTCATCCTACTA
>Contig13055_GA36B|gal|gal8X|Allele_2
ACCCATTAGTCGGCAGGCATCTCAAGTGGCTGAGGGGCCTCTCCCTCATCCTACTA
>Contig13055_GA36B|gal|gal3XX|Allele_1
ACCCACCAATCGGCAGGCACCTCAAGCAACCAAGAGGACTCTCCCTCATCCTACTA
>Contig13055_GA36B|gal|gal3XX|Allele_2
ATCCATTGGTCGGCAGGCTTTTCAAGTGGTTGAGAGGATTCTCCCTCATCTTTCTA
>Contig13055_GA36B|gal|gal9X|Allele_1
ACCCATTAGTCGGCAGGCATCTCAAGTGGCTGAGAGGACTCTCCCTCATCCTACTA
>Contig13055_GA36B|gal|gal9X|Allele_2
ACCCGTTAGTCGGCAGGCATCTCAAGTGGCTGAGAGGACTCTTCCTCATTCTACTA
>Contig13055_GA36B|edu|edu40X|Allele_1
ACCCATCAATCAGCAAGCTCCTCAAGTGGCCGAGAGGACTCTTACTCATCCCACTA
>Contig13055_GA36B|edu|edu40X|Allele_2
GCCTATTGGTTGGCAGGCTCCTTGGGTGGTTGAGGGGCCTTTTCCTCATTCTTCTC
>Contig13055_GA36B|edu|edu47X|Allele_1
ACCCATTAATCGGCAGGCTCCTCAAATGGCTGAAAAAACTCCCACCCACCCCACTA
>Contig13055_GA36B|edu|edu47X|Allele_2
ACCCATTAGTCGGCTGGTTCCTTGGGTGGCTGAGGGGCCTTTTCCTCATTCTTCTC
>Contig13055_GA36B|edu|edu24X|Allele_1
ATTCATTAATCGACAGGCACCACAAGCAACTGAGAAAACTCTCACTCATCCTACCA
>Contig13055_GA36B|edu|edu24X|Allele_2
ATTCATTAGTCGGTAGTCTTCTCAAGTGGTTGAGGGGACTCTTCCTCATCCTATTA
>Contig13055_GA36B|edu|edu28X|Allele_1
ACCCATTAGTCGGCAGGCATCTCAAGTGGCTGAGAGGACGCTCCCTCATCCTACTA
>Contig13055_GA36B|edu|edu28X|Allele_2
ACCCATTAGTCGGCAGGCATCTCAGGTGGCTGTGGGGATTCTTCTTTTTCCTATTA
>Contig13229_GA36B|tro|tro11X|Allele_1
GAGAAGATCT
>Contig13229_GA36B|tro|tro11X|Allele_2
GAGAAGATCT
>Contig13229_GA36B|tro|tro2X|Allele_1
GAGAAGATCT
>Contig13229_GA36B|tro|tro2X|Allele_2
GAGAAGATCT
>Contig13229_GA36B|tro|tro7X|Allele_1
GAAAAGATCT
>Contig13229_GA36B|tro|tro7X|Allele_2
GAGAAGATCT
>Contig13229_GA36B|tro|tro8X|Allele_1
GAGAAGATCT
>Contig13229_GA36B|tro|tro8X|Allele_2
GAGAAGATCT
>Contig13229_GA36B|gal|gal3X|Allele_1
GAGAAGATCT
>Contig13229_GA36B|gal|gal3X|Allele_2
GAGAAGGTCT
>Contig13229_GA36B|gal|gal8X|Allele_1
GAGAAGATCT
>Contig13229_GA36B|gal|gal8X|Allele_2
GAGAGGATCT
>Contig13229_GA36B|gal|gal3XX|Allele_1
AAAAAGACCT
>Contig13229_GA36B|gal|gal3XX|Allele_2
GGGAAGATCT
>Contig13229_GA36B|gal|gal9X|Allele_1
GAGAAGATCT
>Contig13229_GA36B|gal|gal9X|Allele_2
GAGAAGATTT
>Contig13229_GA36B|edu|edu40X|Allele_1
GAAAAGATCC
>Contig13229_GA36B|edu|edu40X|Allele_2
GGGAAGATCT
>Contig13229_GA36B|edu|edu47X|Allele_1
GAAAAGATCT
>Contig13229_GA36B|edu|edu47X|Allele_2
GGGAAGATCT
>Contig13229_GA36B|edu|edu24X|Allele_1
GAAAAAATCT
>Contig13229_GA36B|edu|edu24X|Allele_2
GGGGAGATCT
>Contig13229_GA36B|edu|edu28X|Allele_1
GAAAAAATCT
>Contig13229_GA36B|edu|edu28X|Allele_2
GGGAAGATCT
>Contig13270_GA36D|tro|tro11X|Allele_1
TCATTAATTTGATT
>Contig13270_GA36D|tro|tro11X|Allele_2
TCATTGTTTTGATT
>Contig13270_GA36D|tro|tro2X|Allele_1
TCATTAATTTGATT
>Contig13270_GA36D|tro|tro2X|Allele_2
TCATTATTTTGATT
>Contig13270_GA36D|tro|tro7X|Allele_1
TCATTATTTTGATT
>Contig13270_GA36D|tro|tro7X|Allele_2
TCATTATTTTGATT
>Contig13270_GA36D|tro|tro8X|Allele_1
TCATTATTTTGATT
>Contig13270_GA36D|tro|tro8X|Allele_2
TCATTATTTTGATT
>Contig13270_GA36D|gal|gal3X|Allele_1
TCATTATATTGATT
>Contig13270_GA36D|gal|gal3X|Allele_2
TCATTATTTTGATT
>Contig13270_GA36D|gal|gal8X|Allele_1
TCATTATATTGATT
>Contig13270_GA36D|gal|gal8X|Allele_2
TCATTATATTGATT
>Contig13270_GA36D|gal|gal3XX|Allele_1
TCATTATTTTGATT
>Contig13270_GA36D|gal|gal3XX|Allele_2
TTATTATTTTGATT
>Contig13270_GA36D|gal|gal9X|Allele_1
CCATTAATTTGATT
>Contig13270_GA36D|gal|gal9X|Allele_2
TCGTTATTTTGATT
>Contig13270_GA36D|edu|edu40X|Allele_1
TCATTATTCTAATT
>Contig13270_GA36D|edu|edu40X|Allele_2
TCATTATTTTGCTT
>Contig13270_GA36D|edu|edu47X|Allele_1
TCACTATTTTGATT
>Contig13270_GA36D|edu|edu47X|Allele_2
TCATTGTTTTGATT
>Contig13270_GA36D|edu|edu24X|Allele_1
CCATAATTTCAAGC
>Contig13270_GA36D|edu|edu24X|Allele_2
TCGTTATTTTGATT
>Contig13270_GA36D|edu|edu28X|Allele_1
TCATTATATTGATT
>Contig13270_GA36D|edu|edu28X|Allele_2
TCATTATTTTGATT
>Contig136487_GA36B|tro|tro11X|Allele_1
AG
>Contig136487_GA36B|tro|tro11X|Allele_2
AG
>Contig136487_GA36B|tro|tro2X|Allele_1
AG
>Contig136487_GA36B|tro|tro2X|Allele_2
AG
>Contig136487_GA36B|tro|tro7X|Allele_1
AG
>Contig136487_GA36B|tro|tro7X|Allele_2
AG
>Contig136487_GA36B|tro|tro8X|Allele_1
AG
>Contig136487_GA36B|tro|tro8X|Allele_2
AG
>Contig136487_GA36B|gal|gal3X|Allele_1
AG
>Contig136487_GA36B|gal|gal3X|Allele_2
AG
>Contig136487_GA36B|gal|gal8X|Allele_1
AA
>Contig136487_GA36B|gal|gal8X|Allele_2
AG
>Contig136487_GA36B|gal|gal3XX|Allele_1
AG
>Contig136487_GA36B|gal|gal3XX|Allele_2
AG
>Contig136487_GA36B|gal|gal9X|Allele_1
AG
>Contig136487_GA36B|gal|gal9X|Allele_2
AG
>Contig136487_GA36B|edu|edu40X|Allele_1
AG
>Contig136487_GA36B|edu|edu40X|Allele_2
GG
>Contig136487_GA36B|edu|edu47X|Allele_1
AG
>Contig136487_GA36B|edu|edu47X|Allele_2
AG
>Contig136487_GA36B|edu|edu24X|Allele_1
AG
>Contig136487_GA36B|edu|edu24X|Allele_2
AG
>Contig136487_GA36B|edu|edu28X|Allele_1
AG
>Contig136487_GA36B|edu|edu28X|Allele_2
AG
>Contig13768_GA36A|tro|tro11X|Allele_1
AATA
>Contig13768_GA36A|tro|tro11X|Allele_2
AATA
>Contig13768_GA36A|tro|tro2X|Allele_1
AATA
>Contig13768_GA36A|tro|tro2X|Allele_2
AATA
>Contig13768_GA36A|tro|tro7X|Allele_1
AATA
>Contig13768_GA36A|tro|tro7X|Allele_2
AATA
>Contig13768_GA36A|tro|tro8X|Allele_1
AATA
>Contig13768_GA36A|tro|tro8X|Allele_2
AATA
>Contig13768_GA36A|gal|gal3X|Allele_1
AATA
>Contig13768_GA36A|gal|gal3X|Allele_2
AATA
>Contig13768_GA36A|gal|gal8X|Allele_1
AATA
>Contig13768_GA36A|gal|gal8X|Allele_2
AATA
>Contig13768_GA36A|gal|gal3XX|Allele_1
AATA
>Contig13768_GA36A|gal|gal3XX|Allele_2
AATT
>Contig13768_GA36A|gal|gal9X|Allele_1
AATA
>Contig13768_GA36A|gal|gal9X|Allele_2
AATA
>Contig13768_GA36A|edu|edu40X|Allele_1
AATA
>Contig13768_GA36A|edu|edu40X|Allele_2
AATA
>Contig13768_GA36A|edu|edu47X|Allele_1
AACA
>Contig13768_GA36A|edu|edu47X|Allele_2
ATTA
>Contig13768_GA36A|edu|edu24X|Allele_1
AATA
>Contig13768_GA36A|edu|edu24X|Allele_2
AATA
>Contig13768_GA36A|edu|edu28X|Allele_1
AATA
>Contig13768_GA36A|edu|edu28X|Allele_2
TATA
>Contig13835_GA36C|tro|tro11X|Allele_1
TCAACAC
>Contig13835_GA36C|tro|tro11X|Allele_2
TCGACAC
>Contig13835_GA36C|tro|tro2X|Allele_1
TCGACAC
>Contig13835_GA36C|tro|tro2X|Allele_2
TCGACAC
>Contig13835_GA36C|tro|tro7X|Allele_1
TCAACAC
>Contig13835_GA36C|tro|tro7X|Allele_2
TCGACAC
>Contig13835_GA36C|tro|tro8X|Allele_1
TCGACAC
>Contig13835_GA36C|tro|tro8X|Allele_2
TCGACAC
>Contig13835_GA36C|gal|gal3X|Allele_1
TCGACAC
>Contig13835_GA36C|gal|gal3X|Allele_2
TCGGCAG
>Contig13835_GA36C|gal|gal8X|Allele_1
TCAACAC
>Contig13835_GA36C|gal|gal8X|Allele_2
TCGACTC
>Contig13835_GA36C|gal|gal3XX|Allele_1
TCGGCAC
>Contig13835_GA36C|gal|gal3XX|Allele_2
TCGGCAC
>Contig13835_GA36C|gal|gal9X|Allele_1
TCGGCAC
>Contig13835_GA36C|gal|gal9X|Allele_2
TCGGTAC
>Contig13835_GA36C|edu|edu40X|Allele_1
TCGACAC
>Contig13835_GA36C|edu|edu40X|Allele_2
TCGGCAC
>Contig13835_GA36C|edu|edu47X|Allele_1
TCGACAC
>Contig13835_GA36C|edu|edu47X|Allele_2
TTGGCAC
>Contig13835_GA36C|edu|edu24X|Allele_1
CCGGCAC
>Contig13835_GA36C|edu|edu24X|Allele_2
TCGGCAC
>Contig13835_GA36C|edu|edu28X|Allele_1
TCGACAC
>Contig13835_GA36C|edu|edu28X|Allele_2
TCGGCAC
>Contig13865_GA36D|tro|tro11X|Allele_1
GCA
>Contig13865_GA36D|tro|tro11X|Allele_2
GCA
>Contig13865_GA36D|tro|tro2X|Allele_1
GCA
>Contig13865_GA36D|tro|tro2X|Allele_2
GCA
>Contig13865_GA36D|tro|tro7X|Allele_1
GCA
>Contig13865_GA36D|tro|tro7X|Allele_2
GCA
>Contig13865_GA36D|tro|tro8X|Allele_1
GCA
>Contig13865_GA36D|tro|tro8X|Allele_2
GCA
>Contig13865_GA36D|gal|gal3X|Allele_1
GCA
>Contig13865_GA36D|gal|gal3X|Allele_2
GCC
>Contig13865_GA36D|gal|gal8X|Allele_1
GCA
>Contig13865_GA36D|gal|gal8X|Allele_2
GCA
>Contig13865_GA36D|gal|gal3XX|Allele_1
GCA
>Contig13865_GA36D|gal|gal3XX|Allele_2
GTA
>Contig13865_GA36D|gal|gal9X|Allele_1
GCA
>Contig13865_GA36D|gal|gal9X|Allele_2
GCC
>Contig13865_GA36D|edu|edu40X|Allele_1
GCA
>Contig13865_GA36D|edu|edu40X|Allele_2
GCA
>Contig13865_GA36D|edu|edu47X|Allele_1
GCA
>Contig13865_GA36D|edu|edu47X|Allele_2
GCC
>Contig13865_GA36D|edu|edu24X|Allele_1
GCA
>Contig13865_GA36D|edu|edu24X|Allele_2
GCA
>Contig13865_GA36D|edu|edu28X|Allele_1
ACA
>Contig13865_GA36D|edu|edu28X|Allele_2
GCA
>Contig14012_GA36H|tro|tro11X|Allele_1
TGGGTTCTG
>Contig14012_GA36H|tro|tro11X|Allele_2
TGGGTTCTG
>Contig14012_GA36H|tro|tro2X|Allele_1
TGGGTTCTG
>Contig14012_GA36H|tro|tro2X|Allele_2
TGGGTTCTG
>Contig14012_GA36H|tro|tro7X|Allele_1
TGGGTTCTG
>Contig14012_GA36H|tro|tro7X|Allele_2
TGGGTTCTG
>Contig14012_GA36H|tro|tro8X|Allele_1
TGGGTTCTG
>Contig14012_GA36H|tro|tro8X|Allele_2
TGGGTTCTG
>Contig14012_GA36H|gal|gal3X|Allele_1
TGAATTCCG
>Contig14012_GA36H|gal|gal3X|Allele_2
TGGATTCCG
>Contig14012_GA36H|gal|gal8X|Allele_1
TGGATTCCG
>Contig14012_GA36H|gal|gal8X|Allele_2
TGGATTCCG
>Contig14012_GA36H|gal|gal3XX|Allele_1
TGGACTCCA
>Contig14012_GA36H|gal|gal3XX|Allele_2
TGGATTCCG
>Contig14012_GA36H|gal|gal9X|Allele_1
TGGATTCCG
>Contig14012_GA36H|gal|gal9X|Allele_2
TGGATTCCG
>Contig14012_GA36H|edu|edu40X|Allele_1
TGGGTCCTG
>Contig14012_GA36H|edu|edu40X|Allele_2
TGGGTTCTG
>Contig14012_GA36H|edu|edu47X|Allele_1
CAGGTCCTA
>Contig14012_GA36H|edu|edu47X|Allele_2
TGGGTTCTG
>Contig14012_GA36H|edu|edu24X|Allele_1
TGGGTTATG
>Contig14012_GA36H|edu|edu24X|Allele_2
TGGGTTCTG
>Contig14012_GA36H|edu|edu28X|Allele_1
TGGGTTCTG
>Contig14012_GA36H|edu|edu28X|Allele_2
TGGGTTCTG
>Contig14229_GA36A|tro|tro11X|Allele_1
ATA
>Contig14229_GA36A|tro|tro11X|Allele_2
ATC
>Contig14229_GA36A|tro|tro2X|Allele_1
ATC
>Contig14229_GA36A|tro|tro2X|Allele_2
ATC
>Contig14229_GA36A|tro|tro7X|Allele_1
ATC
>Contig14229_GA36A|tro|tro7X|Allele_2
ATC
>Contig14229_GA36A|tro|tro8X|Allele_1
ATA
>Contig14229_GA36A|tro|tro8X|Allele_2
ATC
>Contig14229_GA36A|gal|gal3X|Allele_1
ATC
>Contig14229_GA36A|gal|gal3X|Allele_2
ATC
>Contig14229_GA36A|gal|gal8X|Allele_1
ATC
>Contig14229_GA36A|gal|gal8X|Allele_2
ATC
>Contig14229_GA36A|gal|gal3XX|Allele_1
ATC
>Contig14229_GA36A|gal|gal3XX|Allele_2
ATC
>Contig14229_GA36A|gal|gal9X|Allele_1
ACC
>Contig14229_GA36A|gal|gal9X|Allele_2
ATC
>Contig14229_GA36A|edu|edu40X|Allele_1
ATA
>Contig14229_GA36A|edu|edu40X|Allele_2
CTC
>Contig14229_GA36A|edu|edu47X|Allele_1
ATA
>Contig14229_GA36A|edu|edu47X|Allele_2
ATC
>Contig14229_GA36A|edu|edu24X|Allele_1
ATC
>Contig14229_GA36A|edu|edu24X|Allele_2
ATC
>Contig14229_GA36A|edu|edu28X|Allele_1
ATA
>Contig14229_GA36A|edu|edu28X|Allele_2
ATC
>Contig14354_GA36C|tro|tro11X|Allele_1
AGAACTTTACCTTC
>Contig14354_GA36C|tro|tro11X|Allele_2
AGAACTTTACCTTC
>Contig14354_GA36C|tro|tro2X|Allele_1
AGAACTTTACCTTC
>Contig14354_GA36C|tro|tro2X|Allele_2
AGAACTTTACCTTC
>Contig14354_GA36C|tro|tro7X|Allele_1
AGAACTTTACCTTC
>Contig14354_GA36C|tro|tro7X|Allele_2
AGAACTTTACCTTC
>Contig14354_GA36C|tro|tro8X|Allele_1
AGAACTTTACCTTC
>Contig14354_GA36C|tro|tro8X|Allele_2
AGAACTTTACCTTC
>Contig14354_GA36C|gal|gal3X|Allele_1
AAAACTTCACCTCC
>Contig14354_GA36C|gal|gal3X|Allele_2
GGAACTTTACCTTC
>Contig14354_GA36C|gal|gal8X|Allele_1
AGAACTTTACCTCC
>Contig14354_GA36C|gal|gal8X|Allele_2
AGAACTTTACTTTC
>Contig14354_GA36C|gal|gal3XX|Allele_1
AGAGCTTTACCTTC
>Contig14354_GA36C|gal|gal3XX|Allele_2
AGGGCTTTACCTTT
>Contig14354_GA36C|gal|gal9X|Allele_1
AGAACCTTACCTTC
>Contig14354_GA36C|gal|gal9X|Allele_2
AGAACTTTCCCTTC
>Contig14354_GA36C|edu|edu40X|Allele_1
AGAACTTTACCATC
>Contig14354_GA36C|edu|edu40X|Allele_2
AGAACTTTACCTTC
>Contig14354_GA36C|edu|edu47X|Allele_1
AGAGCTCTACCTTC
>Contig14354_GA36C|edu|edu47X|Allele_2
AGAGCTTTACCTTC
>Contig14354_GA36C|edu|edu24X|Allele_1
AGAACTTTAACTTC
>Contig14354_GA36C|edu|edu24X|Allele_2
AGAGCTTTACCTTC
>Contig14354_GA36C|edu|edu28X|Allele_1
AGAACTTTACCTTC
>Contig14354_GA36C|edu|edu28X|Allele_2
AGAGTTTTACCTTC
>Contig14496_GA36B|tro|tro11X|Allele_1
ATCTGAACTTACCGAGAAAG
>Contig14496_GA36B|tro|tro11X|Allele_2
TTCTGAACTTACCGAGAAAG
>Contig14496_GA36B|tro|tro2X|Allele_1
ATCTGAACTTACCGAGAAAG
>Contig14496_GA36B|tro|tro2X|Allele_2
ATCTGAACTTACCGAGAAAG
>Contig14496_GA36B|tro|tro7X|Allele_1
ATCTGAACTTACCGAGAAAG
>Contig14496_GA36B|tro|tro7X|Allele_2
ATCTGAACTTATCGAGAAAG
>Contig14496_GA36B|tro|tro8X|Allele_1
ATCTGAACTTACCGAGAAAG
>Contig14496_GA36B|tro|tro8X|Allele_2
TTCTGAACTTACCGAGAAAG
>Contig14496_GA36B|gal|gal3X|Allele_1
ATCTGAACACACCGAAAAAG
>Contig14496_GA36B|gal|gal3X|Allele_2
TTCTGAACTTATCGAGAAAG
>Contig14496_GA36B|gal|gal8X|Allele_1
ATCTGAACATATCGAGAAAG
>Contig14496_GA36B|gal|gal8X|Allele_2
TTCTGAGCTTATCGAGAAAG
>Contig14496_GA36B|gal|gal3XX|Allele_1
ATCTGAACATACCGAAAAAG
>Contig14496_GA36B|gal|gal3XX|Allele_2
ATTTGAGCATATCGAGAAAG
>Contig14496_GA36B|gal|gal9X|Allele_1
ATCTGAACATACCGAAAAAG
>Contig14496_GA36B|gal|gal9X|Allele_2
TTCTGAACTTATCGGGGAGG
>Contig14496_GA36B|edu|edu40X|Allele_1
ACCCGAAAATATCGAGAAAA
>Contig14496_GA36B|edu|edu40X|Allele_2
ATCTGAACATGTCGAGAAAG
>Contig14496_GA36B|edu|edu47X|Allele_1
ATCTAAACATACCAAGAGAG
>Contig14496_GA36B|edu|edu47X|Allele_2
ATCTGAACATACCAAGAGAG
>Contig14496_GA36B|edu|edu24X|Allele_1
ATCTGAACATATAGAGAAAG
>Contig14496_GA36B|edu|edu24X|Allele_2
ATCTGGACATATCGAGAAAG
>Contig14496_GA36B|edu|edu28X|Allele_1
ATCTGAACATACCGAGAAAG
>Contig14496_GA36B|edu|edu28X|Allele_2
ATCTGAACTTATCGAGAAAG
>Contig14540_GA36B|tro|tro11X|Allele_1
GATAA
>Contig14540_GA36B|tro|tro11X|Allele_2
GATAA
>Contig14540_GA36B|tro|tro2X|Allele_1
GATAA
>Contig14540_GA36B|tro|tro2X|Allele_2
GTTAA
>Contig14540_GA36B|tro|tro7X|Allele_1
GATAA
>Contig14540_GA36B|tro|tro7X|Allele_2
GATAA
>Contig14540_GA36B|tro|tro8X|Allele_1
GATAA
>Contig14540_GA36B|tro|tro8X|Allele_2
GATAA
>Contig14540_GA36B|gal|gal3X|Allele_1
GATAA
>Contig14540_GA36B|gal|gal3X|Allele_2
GATAG
>Contig14540_GA36B|gal|gal8X|Allele_1
GACAA
>Contig14540_GA36B|gal|gal8X|Allele_2
GATAA
>Contig14540_GA36B|gal|gal3XX|Allele_1
GATAA
>Contig14540_GA36B|gal|gal3XX|Allele_2
GATAA
>Contig14540_GA36B|gal|gal9X|Allele_1
GATAA
>Contig14540_GA36B|gal|gal9X|Allele_2
GATTA
>Contig14540_GA36B|edu|edu40X|Allele_1
GATAA
>Contig14540_GA36B|edu|edu40X|Allele_2
GATAA
>Contig14540_GA36B|edu|edu47X|Allele_1
AACAA
>Contig14540_GA36B|edu|edu47X|Allele_2
GTTAA
>Contig14540_GA36B|edu|edu24X|Allele_1
GATAA
>Contig14540_GA36B|edu|edu24X|Allele_2
GTTAA
>Contig14540_GA36B|edu|edu28X|Allele_1
GATAA
>Contig14540_GA36B|edu|edu28X|Allele_2
GATAA
>Contig14841_GA36A|tro|tro11X|Allele_1
ATTCATGACCTCAAAGC
>Contig14841_GA36A|tro|tro11X|Allele_2
ATTCATGACCTCAAAGC
>Contig14841_GA36A|tro|tro2X|Allele_1
ACTCATGACCTCAAAAC
>Contig14841_GA36A|tro|tro2X|Allele_2
ATTCGTGGCCTCAAGGC
>Contig14841_GA36A|tro|tro7X|Allele_1
ATTCATGACCTCAAAAC
>Contig14841_GA36A|tro|tro7X|Allele_2
ATTTGTTACCTCAAGGC
>Contig14841_GA36A|tro|tro8X|Allele_1
ACTTATGGCCTCAAGAC
>Contig14841_GA36A|tro|tro8X|Allele_2
ATTTGTGGTCTCAAGGC
>Contig14841_GA36A|gal|gal3X|Allele_1
ATTTATTACCTCAAGAC
>Contig14841_GA36A|gal|gal3X|Allele_2
ATTTGTTACCTCAAGAC
>Contig14841_GA36A|gal|gal8X|Allele_1
ATGCGTTACCTCAAGAC
>Contig14841_GA36A|gal|gal8X|Allele_2
ATTTGTTACCTCTAGAC
>Contig14841_GA36A|gal|gal3XX|Allele_1
ATTTGTTACCTCAAGAC
>Contig14841_GA36A|gal|gal3XX|Allele_2
ATTTGTTACCTCATGGC
>Contig14841_GA36A|gal|gal9X|Allele_1
ATTCGTGACCTCAAGAC
>Contig14841_GA36A|gal|gal9X|Allele_2
ATTCGTTGTCTCTAGAC
>Contig14841_GA36A|edu|edu40X|Allele_1
ACTTGTGACCTCAAAAC
>Contig14841_GA36A|edu|edu40X|Allele_2
ACTTGTTGTCTCATGAC
>Contig14841_GA36A|edu|edu47X|Allele_1
ATTCGTGACCCCAAGAC
>Contig14841_GA36A|edu|edu47X|Allele_2
ATTTGTTGTCTCTAGAC
>Contig14841_GA36A|edu|edu24X|Allele_1
ATTCGTGACCTCAAGAC
>Contig14841_GA36A|edu|edu24X|Allele_2
TTTTGTTGTCTCAAGAT
>Contig14841_GA36A|edu|edu28X|Allele_1
ATTCGCGACCTCAAGAC
>Contig14841_GA36A|edu|edu28X|Allele_2
ATTTGTTACTTTTTGGC
>Contig14888_GA36C|tro|tro11X|Allele_1
CGAA
>Contig14888_GA36C|tro|tro11X|Allele_2
CGAA
>Contig14888_GA36C|tro|tro2X|Allele_1
CGAA
>Contig14888_GA36C|tro|tro2X|Allele_2
CGAA
>Contig14888_GA36C|tro|tro7X|Allele_1
CGAA
>Contig14888_GA36C|tro|tro7X|Allele_2
CGAA
>Contig14888_GA36C|tro|tro8X|Allele_1
CGAA
>Contig14888_GA36C|tro|tro8X|Allele_2
CGAA
>Contig14888_GA36C|gal|gal3X|Allele_1
CGAA
>Contig14888_GA36C|gal|gal3X|Allele_2
CGAA
>Contig14888_GA36C|gal|gal8X|Allele_1
CGAA
>Contig14888_GA36C|gal|gal8X|Allele_2
CGAA
>Contig14888_GA36C|gal|gal3XX|Allele_1
CGAA
>Contig14888_GA36C|gal|gal3XX|Allele_2
CGAA
>Contig14888_GA36C|gal|gal9X|Allele_1
CGAA
>Contig14888_GA36C|gal|gal9X|Allele_2
TGAG
>Contig14888_GA36C|edu|edu40X|Allele_1
CGAA
>Contig14888_GA36C|edu|edu40X|Allele_2
CGAA
>Contig14888_GA36C|edu|edu47X|Allele_1
CGAA
>Contig14888_GA36C|edu|edu47X|Allele_2
CGAA
>Contig14888_GA36C|edu|edu24X|Allele_1
CAAA
>Contig14888_GA36C|edu|edu24X|Allele_2
CGAA
>Contig14888_GA36C|edu|edu28X|Allele_1
CGAA
>Contig14888_GA36C|edu|edu28X|Allele_2
CGTA
>Contig1507_GA36A|tro|tro11X|Allele_1
CCGTCAA
>Contig1507_GA36A|tro|tro11X|Allele_2
CCGTTAG
>Contig1507_GA36A|tro|tro2X|Allele_1
CCGTCAG
>Contig1507_GA36A|tro|tro2X|Allele_2
CCGTCAG
>Contig1507_GA36A|tro|tro7X|Allele_1
CCGTCAG
>Contig1507_GA36A|tro|tro7X|Allele_2
CCGTCAG
>Contig1507_GA36A|tro|tro8X|Allele_1
CCGTCAG
>Contig1507_GA36A|tro|tro8X|Allele_2
CCGTTAG
>Contig1507_GA36A|gal|gal3X|Allele_1
CCGTCAG
>Contig1507_GA36A|gal|gal3X|Allele_2
CCGTCAG
>Contig1507_GA36A|gal|gal8X|Allele_1
CCGTCAG
>Contig1507_GA36A|gal|gal8X|Allele_2
CCGTCAG
>Contig1507_GA36A|gal|gal3XX|Allele_1
CCGTCAG
>Contig1507_GA36A|gal|gal3XX|Allele_2
CCGTCAG
>Contig1507_GA36A|gal|gal9X|Allele_1
CCGTCAA
>Contig1507_GA36A|gal|gal9X|Allele_2
CCGTTAG
>Contig1507_GA36A|edu|edu40X|Allele_1
CCGTCAG
>Contig1507_GA36A|edu|edu40X|Allele_2
CTGTCAG
>Contig1507_GA36A|edu|edu47X|Allele_1
CCGTCAG
>Contig1507_GA36A|edu|edu47X|Allele_2
CCGTCAG
>Contig1507_GA36A|edu|edu24X|Allele_1
ACACCAG
>Contig1507_GA36A|edu|edu24X|Allele_2
CTGTCGG
>Contig1507_GA36A|edu|edu28X|Allele_1
CCGTCAG
>Contig1507_GA36A|edu|edu28X|Allele_2
CCGTCAG
>Contig15130_GA36B|tro|tro11X|Allele_1
TGTATACAGCGGTATTGACCAAAGGCCGAA
>Contig15130_GA36B|tro|tro11X|Allele_2
TGTATACAGCGGTATTGACCGAAGGCCGGA
>Contig15130_GA36B|tro|tro2X|Allele_1
TGTATACAGCGGTATTGACCGAAGGCCGAA
>Contig15130_GA36B|tro|tro2X|Allele_2
TGTATACAGCGGTATTGACCGAAGGCCGGA
>Contig15130_GA36B|tro|tro7X|Allele_1
TGTATACAGCGGTATTGACAAAAGGCCGGA
>Contig15130_GA36B|tro|tro7X|Allele_2
TGTATACAGCGGTATTGACCAAAGGCCGGA
>Contig15130_GA36B|tro|tro8X|Allele_1
TGTATACAGCGGTATCGACCAAAGGCCGAA
>Contig15130_GA36B|tro|tro8X|Allele_2
TGTATACAGCGGTATTGACCGAAGGCCGGA
>Contig15130_GA36B|gal|gal3X|Allele_1
TGTATACAACAATATTGACCAAAGGCTGAA
>Contig15130_GA36B|gal|gal3X|Allele_2
TGTATACAGCAATATTGACCAAAGGCTGAT
>Contig15130_GA36B|gal|gal8X|Allele_1
CGCATACAGCAATATCGACCAAAGGCCGAA
>Contig15130_GA36B|gal|gal8X|Allele_2
TGTATACAGCAATATTGACCAAAGGCTGAA
>Contig15130_GA36B|gal|gal3XX|Allele_1
CGCATAAAGCAATATCGACCAAAGAACGAA
>Contig15130_GA36B|gal|gal3XX|Allele_2
TGTATGCAGCAATATTGATCGAAGGCCGAA
>Contig15130_GA36B|gal|gal9X|Allele_1
TGTATACAGCAATATTGACCAAAGGCCAAA
>Contig15130_GA36B|gal|gal9X|Allele_2
TGTGTACAGCAATATTGACCAGAGGCTGAA
>Contig15130_GA36B|edu|edu40X|Allele_1
TATATACAGCAATATTGACAAAAGGCCGAA
>Contig15130_GA36B|edu|edu40X|Allele_2
TGTATACCGTAGTATTGACCAAAGGCCGGA
>Contig15130_GA36B|edu|edu47X|Allele_1
TGTATACAGCAAAATTGACCAAAGGCCGAA
>Contig15130_GA36B|edu|edu47X|Allele_2
TGTATACAGCAATATTGACCAAGGGCCGAA
>Contig15130_GA36B|edu|edu24X|Allele_1
TGTATACAGCAATATTAACCAAAGGCCGAA
>Contig15130_GA36B|edu|edu24X|Allele_2
TGTATGCAGCGATGTTGGCCAAGGGCCGAA
>Contig15130_GA36B|edu|edu28X|Allele_1
TGTAGACAGCAATACTGACCAAAAGCCGAA
>Contig15130_GA36B|edu|edu28X|Allele_2
TGTATACAGCAATGTTGACCAAAGGCCGAA
>Contig15368_GA36C|tro|tro11X|Allele_1
TTTGACTC
>Contig15368_GA36C|tro|tro11X|Allele_2
TTTGACTC
>Contig15368_GA36C|tro|tro2X|Allele_1
TTTGACTC
>Contig15368_GA36C|tro|tro2X|Allele_2
TTTGACTC
>Contig15368_GA36C|tro|tro7X|Allele_1
CTTGACTC
>Contig15368_GA36C|tro|tro7X|Allele_2
TTTGACTC
>Contig15368_GA36C|tro|tro8X|Allele_1
TTTGACTC
>Contig15368_GA36C|tro|tro8X|Allele_2
TTTGACTC
>Contig15368_GA36C|gal|gal3X|Allele_1
TTTGACTC
>Contig15368_GA36C|gal|gal3X|Allele_2
TTTGACTC
>Contig15368_GA36C|gal|gal8X|Allele_1
TTTAACTC
>Contig15368_GA36C|gal|gal8X|Allele_2
TTTGACTC
>Contig15368_GA36C|gal|gal3XX|Allele_1
TTTGACTC
>Contig15368_GA36C|gal|gal3XX|Allele_2
TTTGACTC
>Contig15368_GA36C|gal|gal9X|Allele_1
TTTGACTC
>Contig15368_GA36C|gal|gal9X|Allele_2
TTTGACTC
>Contig15368_GA36C|edu|edu40X|Allele_1
CTCGACCC
>Contig15368_GA36C|edu|edu40X|Allele_2
CTTGACTC
>Contig15368_GA36C|edu|edu47X|Allele_1
CCTGACTC
>Contig15368_GA36C|edu|edu47X|Allele_2
TTTGGTTC
>Contig15368_GA36C|edu|edu24X|Allele_1
TCTGACTC
>Contig15368_GA36C|edu|edu24X|Allele_2
TTTGACTC
>Contig15368_GA36C|edu|edu28X|Allele_1
TTTGACTA
>Contig15368_GA36C|edu|edu28X|Allele_2
TTTGACTC
>Contig15432_GA36D|tro|tro11X|Allele_1
CT
>Contig15432_GA36D|tro|tro11X|Allele_2
CT
>Contig15432_GA36D|tro|tro2X|Allele_1
CT
>Contig15432_GA36D|tro|tro2X|Allele_2
CT
>Contig15432_GA36D|tro|tro7X|Allele_1
CT
>Contig15432_GA36D|tro|tro7X|Allele_2
CT
>Contig15432_GA36D|tro|tro8X|Allele_1
CT
>Contig15432_GA36D|tro|tro8X|Allele_2
CT
>Contig15432_GA36D|gal|gal3X|Allele_1
CC
>Contig15432_GA36D|gal|gal3X|Allele_2
TT
>Contig15432_GA36D|gal|gal8X|Allele_1
CT
>Contig15432_GA36D|gal|gal8X|Allele_2
TT
>Contig15432_GA36D|gal|gal3XX|Allele_1
CT
>Contig15432_GA36D|gal|gal3XX|Allele_2
TT
>Contig15432_GA36D|gal|gal9X|Allele_1
CT
>Contig15432_GA36D|gal|gal9X|Allele_2
TT
>Contig15432_GA36D|edu|edu40X|Allele_1
CT
>Contig15432_GA36D|edu|edu40X|Allele_2
CT
>Contig15432_GA36D|edu|edu47X|Allele_1
CT
>Contig15432_GA36D|edu|edu47X|Allele_2
CT
>Contig15432_GA36D|edu|edu24X|Allele_1
CT
>Contig15432_GA36D|edu|edu24X|Allele_2
CT
>Contig15432_GA36D|edu|edu28X|Allele_1
CT
>Contig15432_GA36D|edu|edu28X|Allele_2
CT
>Contig15451_GA36A|tro|tro11X|Allele_1
TCGCATTCG
>Contig15451_GA36A|tro|tro11X|Allele_2
TCGCATTCG
>Contig15451_GA36A|tro|tro2X|Allele_1
TCGCATTCG
>Contig15451_GA36A|tro|tro2X|Allele_2
TCGCATTCG
>Contig15451_GA36A|tro|tro7X|Allele_1
TCGCATTCG
>Contig15451_GA36A|tro|tro7X|Allele_2
TCGCATTCG
>Contig15451_GA36A|tro|tro8X|Allele_1
TCGCATTCG
>Contig15451_GA36A|tro|tro8X|Allele_2
TCGCATTCG
>Contig15451_GA36A|gal|gal3X|Allele_1
TCAAACTCG
>Contig15451_GA36A|gal|gal3X|Allele_2
TCAAACTCG
>Contig15451_GA36A|gal|gal8X|Allele_1
GCAAACCCG
>Contig15451_GA36A|gal|gal8X|Allele_2
TCGCATTTG
>Contig15451_GA36A|gal|gal3XX|Allele_1
TCAAACTCG
>Contig15451_GA36A|gal|gal3XX|Allele_2
TCGCGCTCG
>Contig15451_GA36A|gal|gal9X|Allele_1
TCGAATTCG
>Contig15451_GA36A|gal|gal9X|Allele_2
TTGCGTTCG
>Contig15451_GA36A|edu|edu40X|Allele_1
TCACACTCG
>Contig15451_GA36A|edu|edu40X|Allele_2
TCACGTTCG
>Contig15451_GA36A|edu|edu47X|Allele_1
TCAAATTCG
>Contig15451_GA36A|edu|edu47X|Allele_2
TCGCATTCG
>Contig15451_GA36A|edu|edu24X|Allele_1
TCGCACTCG
>Contig15451_GA36A|edu|edu24X|Allele_2
TCGCGTTCG
>Contig15451_GA36A|edu|edu28X|Allele_1
TCACACTCA
>Contig15451_GA36A|edu|edu28X|Allele_2
TCGCGTTCG
>Contig15886_GA36C|tro|tro11X|Allele_1
CCTTCAATTAGATAGCTAGTCACAATGAA
>Contig15886_GA36C|tro|tro11X|Allele_2
CCTTCAATTAGATAGCTAGTCACAATGAA
>Contig15886_GA36C|tro|tro2X|Allele_1
CCCTCAATTAGATAGCTAGCCACAATAAA
>Contig15886_GA36C|tro|tro2X|Allele_2
CTTTCAATTAGATAGCTAGTCACCATGAA
>Contig15886_GA36C|tro|tro7X|Allele_1
CCCTCAATTAGATAGCCAGCCACAATAAA
>Contig15886_GA36C|tro|tro7X|Allele_2
CTTTCAATTAGATAGCTAGTCACCATGAA
>Contig15886_GA36C|tro|tro8X|Allele_1
CCCTCAATTAGATAGCTAGCCACAATAAA
>Contig15886_GA36C|tro|tro8X|Allele_2
CTTTCAATTAGATAGCTAGTCACCATGAA
>Contig15886_GA36C|gal|gal3X|Allele_1
CCCACAACTAAAGAGCCAGCCACAATAAA
>Contig15886_GA36C|gal|gal3X|Allele_2
CTTTCAATTAGATAGCTGGTCATCATGGA
>Contig15886_GA36C|gal|gal8X|Allele_1
CTCACAACTAAAGAGCCGGCCACCATAAA
>Contig15886_GA36C|gal|gal8X|Allele_2
CTCACGATTAAGTAGCCGGCCATCATAAA
>Contig15886_GA36C|gal|gal3XX|Allele_1
CCCACAATTAAATAGACAGCCACAATAAA
>Contig15886_GA36C|gal|gal3XX|Allele_2
CTTTCGATTTGGTAGCTGGTCGCCCTGAC
>Contig15886_GA36C|gal|gal9X|Allele_1
ACTTCAATTAGATAACTAGTCACAATGAA
>Contig15886_GA36C|gal|gal9X|Allele_2
CCTTCAATTAGATAACTAGTCACAATGAA
>Contig15886_GA36C|edu|edu40X|Allele_1
CCTTCAATTAGATAACTAGTCACAATGAA
>Contig15886_GA36C|edu|edu40X|Allele_2
CCTTCAATTAGATAACTAGTCACAATGAA
>Contig15886_GA36C|edu|edu47X|Allele_1
CCTTCAATTAGATAACTAGTCACAATGAA
>Contig15886_GA36C|edu|edu47X|Allele_2
CCTTCAATTAGATAACTAGTTACAATGAA
>Contig15886_GA36C|edu|edu24X|Allele_1
CCTTCAATGAGATAACTAGTCACAAAGAA
>Contig15886_GA36C|edu|edu24X|Allele_2
CCTTTACTTAGATCGCTAGTCACAATGAA
>Contig15886_GA36C|edu|edu28X|Allele_1
CCTTCAATTAGATAACTAATCACAATGAA
>Contig15886_GA36C|edu|edu28X|Allele_2
CCTTCAATTAGATAGCTAGTCACAATGAA
>Contig15993_GA36B|tro|tro11X|Allele_1
CCTGGTA
>Contig15993_GA36B|tro|tro11X|Allele_2
CCTGGTA
>Contig15993_GA36B|tro|tro2X|Allele_1
CCTGGTA
>Contig15993_GA36B|tro|tro2X|Allele_2
CCTGGTA
>Contig15993_GA36B|tro|tro7X|Allele_1
CCTGGTA
>Contig15993_GA36B|tro|tro7X|Allele_2
CCTGGTA
>Contig15993_GA36B|tro|tro8X|Allele_1
CCTGGTA
>Contig15993_GA36B|tro|tro8X|Allele_2
CCTGGTA
>Contig15993_GA36B|gal|gal3X|Allele_1
TCTGGCA
>Contig15993_GA36B|gal|gal3X|Allele_2
TCTGGCA
>Contig15993_GA36B|gal|gal8X|Allele_1
TCTGGCA
>Contig15993_GA36B|gal|gal8X|Allele_2
TCTGGCA
>Contig15993_GA36B|gal|gal3XX|Allele_1
TCTGACA
>Contig15993_GA36B|gal|gal3XX|Allele_2
TTTGGTA
>Contig15993_GA36B|gal|gal9X|Allele_1
TCTGGCA
>Contig15993_GA36B|gal|gal9X|Allele_2
TTTGGCA
>Contig15993_GA36B|edu|edu40X|Allele_1
TCCAACA
>Contig15993_GA36B|edu|edu40X|Allele_2
TCTGGTC
>Contig15993_GA36B|edu|edu47X|Allele_1
TCTGGCA
>Contig15993_GA36B|edu|edu47X|Allele_2
TCTGGCC
>Contig15993_GA36B|edu|edu24X|Allele_1
TCTGGCA
>Contig15993_GA36B|edu|edu24X|Allele_2
TCTGGCC
>Contig15993_GA36B|edu|edu28X|Allele_1
CCTGACA
>Contig15993_GA36B|edu|edu28X|Allele_2
TCTGGTC
>Contig16007_GA36A|tro|tro11X|Allele_1
AGAGTAACGAGAAAATAT
>Contig16007_GA36A|tro|tro11X|Allele_2
AGAGTAACGAGAAAATAT
>Contig16007_GA36A|tro|tro2X|Allele_1
AGAATAACGAAAAAACAT
>Contig16007_GA36A|tro|tro2X|Allele_2
AGAGTAACGTGGGAATGT
>Contig16007_GA36A|tro|tro7X|Allele_1
AGAGTAACGAGAAAATAT
>Contig16007_GA36A|tro|tro7X|Allele_2
AGAGTAATGAGAAAATGT
>Contig16007_GA36A|tro|tro8X|Allele_1
AGAGTAACGAGAAAACGT
>Contig16007_GA36A|tro|tro8X|Allele_2
AGAGTAACGAGGGAATGT
>Contig16007_GA36A|gal|gal3X|Allele_1
AAAATAACGAGGGAACGT
>Contig16007_GA36A|gal|gal3X|Allele_2
GGAGTAACGAGGGAACGT
>Contig16007_GA36A|gal|gal8X|Allele_1
AGAATAACGAGGGAACGT
>Contig16007_GA36A|gal|gal8X|Allele_2
AGAATAACGAGGGAACGT
>Contig16007_GA36A|gal|gal3XX|Allele_1
AGAATAACGAGGGAACGA
>Contig16007_GA36A|gal|gal3XX|Allele_2
AGTGTAACGAGGGAACGT
>Contig16007_GA36A|gal|gal9X|Allele_1
AGAGTAACGAAAAAACGT
>Contig16007_GA36A|gal|gal9X|Allele_2
AGAGTAATGAGGGAACGT
>Contig16007_GA36A|edu|edu40X|Allele_1
AGAGTAACGAAGGAACGT
>Contig16007_GA36A|edu|edu40X|Allele_2
AGAGTAACGAGGGAACGT
>Contig16007_GA36A|edu|edu47X|Allele_1
AGAGCAACGAGGGAATAT
>Contig16007_GA36A|edu|edu47X|Allele_2
AGAGTAACGAGGGGTTGT
>Contig16007_GA36A|edu|edu24X|Allele_1
AGAATAACAAGAAAACGT
>Contig16007_GA36A|edu|edu24X|Allele_2
AGAGTAACGTGGGAATGT
>Contig16007_GA36A|edu|edu28X|Allele_1
AGAATAACGAGAAAACGT
>Contig16007_GA36A|edu|edu28X|Allele_2
AGAGTCCCGAGGGAATGT
>Contig16231_GA36D|tro|tro11X|Allele_1
GGCTC
>Contig16231_GA36D|tro|tro11X|Allele_2
GGCTC
>Contig16231_GA36D|tro|tro2X|Allele_1
GATTC
>Contig16231_GA36D|tro|tro2X|Allele_2
GGTTC
>Contig16231_GA36D|tro|tro7X|Allele_1
GGCTC
>Contig16231_GA36D|tro|tro7X|Allele_2
GGCTC
>Contig16231_GA36D|tro|tro8X|Allele_1
GGCTC
>Contig16231_GA36D|tro|tro8X|Allele_2
GGCTC
>Contig16231_GA36D|gal|gal3X|Allele_1
GGCTC
>Contig16231_GA36D|gal|gal3X|Allele_2
GGCTC
>Contig16231_GA36D|gal|gal8X|Allele_1
GGCTC
>Contig16231_GA36D|gal|gal8X|Allele_2
GGTTC
>Contig16231_GA36D|gal|gal3XX|Allele_1
GGCCC
>Contig16231_GA36D|gal|gal3XX|Allele_2
GGTTC
>Contig16231_GA36D|gal|gal9X|Allele_1
GGCTC
>Contig16231_GA36D|gal|gal9X|Allele_2
GGCTC
>Contig16231_GA36D|edu|edu40X|Allele_1
AGTTC
>Contig16231_GA36D|edu|edu40X|Allele_2
GGTTC
>Contig16231_GA36D|edu|edu47X|Allele_1
GATTC
>Contig16231_GA36D|edu|edu47X|Allele_2
GATTC
>Contig16231_GA36D|edu|edu24X|Allele_1
GGCTC
>Contig16231_GA36D|edu|edu24X|Allele_2
GGTTC
>Contig16231_GA36D|edu|edu28X|Allele_1
GATTC
>Contig16231_GA36D|edu|edu28X|Allele_2
GGTTT
>Contig16504_GA36A|tro|tro11X|Allele_1
CGAA
>Contig16504_GA36A|tro|tro11X|Allele_2
CGAA
>Contig16504_GA36A|tro|tro2X|Allele_1
CGAA
>Contig16504_GA36A|tro|tro2X|Allele_2
CGAA
>Contig16504_GA36A|tro|tro7X|Allele_1
CGAA
>Contig16504_GA36A|tro|tro7X|Allele_2
CGAA
>Contig16504_GA36A|tro|tro8X|Allele_1
CGAA
>Contig16504_GA36A|tro|tro8X|Allele_2
CGAA
>Contig16504_GA36A|gal|gal3X|Allele_1
CGTA
>Contig16504_GA36A|gal|gal3X|Allele_2
CGTA
>Contig16504_GA36A|gal|gal8X|Allele_1
CGTA
>Contig16504_GA36A|gal|gal8X|Allele_2
CGTA
>Contig16504_GA36A|gal|gal3XX|Allele_1
CGTA
>Contig16504_GA36A|gal|gal3XX|Allele_2
TGTT
>Contig16504_GA36A|gal|gal9X|Allele_1
CGTA
>Contig16504_GA36A|gal|gal9X|Allele_2
CGTA
>Contig16504_GA36A|edu|edu40X|Allele_1
CGAA
>Contig16504_GA36A|edu|edu40X|Allele_2
CGAA
>Contig16504_GA36A|edu|edu47X|Allele_1
CATA
>Contig16504_GA36A|edu|edu47X|Allele_2
CGTA
>Contig16504_GA36A|edu|edu24X|Allele_1
CGAA
>Contig16504_GA36A|edu|edu24X|Allele_2
CGTA
>Contig16504_GA36A|edu|edu28X|Allele_1
CGAA
>Contig16504_GA36A|edu|edu28X|Allele_2
CGTA
>Contig16681_GA36B|tro|tro11X|Allele_1
CCTCTTTTA
>Contig16681_GA36B|tro|tro11X|Allele_2
CCTCTTTTA
>Contig16681_GA36B|tro|tro2X|Allele_1
CCTCTTTTA
>Contig16681_GA36B|tro|tro2X|Allele_2
CCTCTTTTA
>Contig16681_GA36B|tro|tro7X|Allele_1
CCTCTTTTA
>Contig16681_GA36B|tro|tro7X|Allele_2
CCTCTTTTA
>Contig16681_GA36B|tro|tro8X|Allele_1
CCTCTTTTA
>Contig16681_GA36B|tro|tro8X|Allele_2
CCTCTTTTA
>Contig16681_GA36B|gal|gal3X|Allele_1
CCCCTTTAA
>Contig16681_GA36B|gal|gal3X|Allele_2
CCTCTTTTA
>Contig16681_GA36B|gal|gal8X|Allele_1
CCTCTTTTA
>Contig16681_GA36B|gal|gal8X|Allele_2
CCTCTTTTA
>Contig16681_GA36B|gal|gal3XX|Allele_1
CCTCTTCTA
>Contig16681_GA36B|gal|gal3XX|Allele_2
CCTCTTTTA
>Contig16681_GA36B|gal|gal9X|Allele_1
CCTCTTTTA
>Contig16681_GA36B|gal|gal9X|Allele_2
CCTCTTTTG
>Contig16681_GA36B|edu|edu40X|Allele_1
CCTCAGTTA
>Contig16681_GA36B|edu|edu40X|Allele_2
CCTCTTTTA
>Contig16681_GA36B|edu|edu47X|Allele_1
CCTCTTTTA
>Contig16681_GA36B|edu|edu47X|Allele_2
CCTTTTTTA
>Contig16681_GA36B|edu|edu24X|Allele_1
CCTCTTTTA
>Contig16681_GA36B|edu|edu24X|Allele_2
TCTCTTTTA
>Contig16681_GA36B|edu|edu28X|Allele_1
CCTCTTTTA
>Contig16681_GA36B|edu|edu28X|Allele_2
CTTCTTTTA
>Contig16728_GA36B|tro|tro11X|Allele_1
GCATT
>Contig16728_GA36B|tro|tro11X|Allele_2
GCATT
>Contig16728_GA36B|tro|tro2X|Allele_1
GCATT
>Contig16728_GA36B|tro|tro2X|Allele_2
GCATT
>Contig16728_GA36B|tro|tro7X|Allele_1
GCATC
>Contig16728_GA36B|tro|tro7X|Allele_2
GGATT
>Contig16728_GA36B|tro|tro8X|Allele_1
GCATT
>Contig16728_GA36B|tro|tro8X|Allele_2
GCATT
>Contig16728_GA36B|gal|gal3X|Allele_1
GCATT
>Contig16728_GA36B|gal|gal3X|Allele_2
GCATT
>Contig16728_GA36B|gal|gal8X|Allele_1
ACATT
>Contig16728_GA36B|gal|gal8X|Allele_2
GCATT
>Contig16728_GA36B|gal|gal3XX|Allele_1
GCATT
>Contig16728_GA36B|gal|gal3XX|Allele_2
GCGTT
>Contig16728_GA36B|gal|gal9X|Allele_1
GCATT
>Contig16728_GA36B|gal|gal9X|Allele_2
GCATT
>Contig16728_GA36B|edu|edu40X|Allele_1
GCATC
>Contig16728_GA36B|edu|edu40X|Allele_2
GGATT
>Contig16728_GA36B|edu|edu47X|Allele_1
GCATC
>Contig16728_GA36B|edu|edu47X|Allele_2
GGATT
>Contig16728_GA36B|edu|edu24X|Allele_1
GCACT
>Contig16728_GA36B|edu|edu24X|Allele_2
GGATT
>Contig16728_GA36B|edu|edu28X|Allele_1
GCATT
>Contig16728_GA36B|edu|edu28X|Allele_2
GCATT
>Contig16829_GA36C|tro|tro11X|Allele_1
CCAGA
>Contig16829_GA36C|tro|tro11X|Allele_2
CCAGA
>Contig16829_GA36C|tro|tro2X|Allele_1
CCAGA
>Contig16829_GA36C|tro|tro2X|Allele_2
CCAGA
>Contig16829_GA36C|tro|tro7X|Allele_1
CCAGA
>Contig16829_GA36C|tro|tro7X|Allele_2
CCAGA
>Contig16829_GA36C|tro|tro8X|Allele_1
CCAGA
>Contig16829_GA36C|tro|tro8X|Allele_2
TCAGA
>Contig16829_GA36C|gal|gal3X|Allele_1
CCAAA
>Contig16829_GA36C|gal|gal3X|Allele_2
CTAGA
>Contig16829_GA36C|gal|gal8X|Allele_1
CCAGA
>Contig16829_GA36C|gal|gal8X|Allele_2
CCAGA
>Contig16829_GA36C|gal|gal3XX|Allele_1
CCAGA
>Contig16829_GA36C|gal|gal3XX|Allele_2
TCAGC
>Contig16829_GA36C|gal|gal9X|Allele_1
CCAGA
>Contig16829_GA36C|gal|gal9X|Allele_2
CCAGA
>Contig16829_GA36C|edu|edu40X|Allele_1
CCAGA
>Contig16829_GA36C|edu|edu40X|Allele_2
CCAGA
>Contig16829_GA36C|edu|edu47X|Allele_1
CCAGA
>Contig16829_GA36C|edu|edu47X|Allele_2
CCAGA
>Contig16829_GA36C|edu|edu24X|Allele_1
CCAGA
>Contig16829_GA36C|edu|edu24X|Allele_2
CCGGA
>Contig16829_GA36C|edu|edu28X|Allele_1
CCAGA
>Contig16829_GA36C|edu|edu28X|Allele_2
CCAGA
>Contig16846_GA36B|tro|tro11X|Allele_1
CAACATAACCCAAAGAATCGATCTATAACTTTACATCTGGAAA
>Contig16846_GA36B|tro|tro11X|Allele_2
CAACATAACGCAAAGAATCGGTCTGTAACTTTACGTCTGGAAA
>Contig16846_GA36B|tro|tro2X|Allele_1
CAACACAACCCAAAGAATCGATCTATAACTTTACATCTGGAAA
>Contig16846_GA36B|tro|tro2X|Allele_2
CAACATAACGCAAAGAATCGGTCTGTGACTTTACGTCTGGAAA
>Contig16846_GA36B|tro|tro7X|Allele_1
CAACATAACCCAAAGAATCGATCTGTAACTTTACATCTGGAAA
>Contig16846_GA36B|tro|tro7X|Allele_2
CAACATGACGCAAAGAATTGATCTGTAACTTTACGTCTGGAAA
>Contig16846_GA36B|tro|tro8X|Allele_1
CAACATAACCCAAAGAATCGAACTGCAACTTTACATCTGGAAA
>Contig16846_GA36B|tro|tro8X|Allele_2
CAGCATAACGCAAAGAATTGGTCTGTAACTTTACATCTGGAAA
>Contig16846_GA36B|gal|gal3X|Allele_1
CAACATAACGCAAAGAATCGATCCATAACCTTACATCTGGAAA
>Contig16846_GA36B|gal|gal3X|Allele_2
CAACGTACTGCTAAGAATTGGTCTGTAGCTTTACATCTGGAAA
>Contig16846_GA36B|gal|gal8X|Allele_1
CAACATAACGCAAAGAATCGATCTATAACTCTACATCGGGAAA
>Contig16846_GA36B|gal|gal8X|Allele_2
CAGCATAACGTTGAGAATTGGTCTATAATTTTACGTCTGGAGA
>Contig16846_GA36B|gal|gal3XX|Allele_1
CAACATAACCCAAAGAATCGGACTATAACTTTACATCTGGAAA
>Contig16846_GA36B|gal|gal3XX|Allele_2
CAATATAACGCTAAGGATTGGTCTATAACTTTACGTCTGGAGA
>Contig16846_GA36B|gal|gal9X|Allele_1
CAACATAACGCAAAGAATCAGTCTATAACTTTACATCTGAAAA
>Contig16846_GA36B|gal|gal9X|Allele_2
CAGCATAACGCTAAGAATCGGTCTATGACTTTACGTCTGGAGA
>Contig16846_GA36B|edu|edu40X|Allele_1
CAACATAACGCAAAGAATTGGACTATAACTTCACACCTGGAAA
>Contig16846_GA36B|edu|edu40X|Allele_2
CGGCATGACGCTAAGAATTGGATTGTAGCTTTACATCTGGAAG
>Contig16846_GA36B|edu|edu47X|Allele_1
CAACATAACGCAAAAAACCAGACTATAACTTTACATCTGGAAA
>Contig16846_GA36B|edu|edu47X|Allele_2
CAACATAACGCTAAGAATTGGTCTATGATTTTACATGTGGCGA
>Contig16846_GA36B|edu|edu24X|Allele_1
CAACACAACCCAAAGAATCGATCTATAACTTTACATCTGGAAA
>Contig16846_GA36B|edu|edu24X|Allele_2
CAACATAACGCAAGGAGTTGGTCTATAATTTTGCATCTGGAAG
>Contig16846_GA36B|edu|edu28X|Allele_1
CAACATAACGCAAAGAATTGGACTACAACTTTACATCTAGAAA
>Contig16846_GA36B|edu|edu28X|Allele_2
TGACATAACGCTAAGAGTTGGACTGTAACTTTATATCTGGAGG
>Contig171162_GA36B|tro|tro11X|Allele_1
ATG
>Contig171162_GA36B|tro|tro11X|Allele_2
GTG
>Contig171162_GA36B|tro|tro2X|Allele_1
GTG
>Contig171162_GA36B|tro|tro2X|Allele_2
GTG
>Contig171162_GA36B|tro|tro7X|Allele_1
GTG
>Contig171162_GA36B|tro|tro7X|Allele_2
GTG
>Contig171162_GA36B|tro|tro8X|Allele_1
GTG
>Contig171162_GA36B|tro|tro8X|Allele_2
GTG
>Contig171162_GA36B|gal|gal3X|Allele_1
GCG
>Contig171162_GA36B|gal|gal3X|Allele_2
GTG
>Contig171162_GA36B|gal|gal8X|Allele_1
GCA
>Contig171162_GA36B|gal|gal8X|Allele_2
GTG
>Contig171162_GA36B|gal|gal3XX|Allele_1
GCG
>Contig171162_GA36B|gal|gal3XX|Allele_2
GCG
>Contig171162_GA36B|gal|gal9X|Allele_1
ACG
>Contig171162_GA36B|gal|gal9X|Allele_2
GCG
>Contig171162_GA36B|edu|edu40X|Allele_1
GCG
>Contig171162_GA36B|edu|edu40X|Allele_2
GCG
>Contig171162_GA36B|edu|edu47X|Allele_1
GCG
>Contig171162_GA36B|edu|edu47X|Allele_2
GCG
>Contig171162_GA36B|edu|edu24X|Allele_1
GCG
>Contig171162_GA36B|edu|edu24X|Allele_2
GCG
>Contig171162_GA36B|edu|edu28X|Allele_1
GCG
>Contig171162_GA36B|edu|edu28X|Allele_2
GCG
>Contig17289_GA36B|tro|tro11X|Allele_1
ATTCGTCCGACAAGATGAGTTACCGTCAAATCCAAATGCCA
>Contig17289_GA36B|tro|tro11X|Allele_2
ATTCGTCCGACAAGATGAGTTACCGTCAAATCCAAATGCCA
>Contig17289_GA36B|tro|tro2X|Allele_1
ATTCGTCCGACAAGATGAGTTACCGTCAAATCCAAATGCCA
>Contig17289_GA36B|tro|tro2X|Allele_2
ATTCGTCCGACAAGATGAGTTACCGTCAAATCCAAATGCCA
>Contig17289_GA36B|tro|tro7X|Allele_1
ATTCGTCCGACAAGATGAGTTACCGTCAAATCCAAATGCCA
>Contig17289_GA36B|tro|tro7X|Allele_2
ATTCGTCCGACAAGATGAGTTACCGTCAAATCCGAATGCCA
>Contig17289_GA36B|tro|tro8X|Allele_1
ATTCGTCCGACAAGATGAGTTACCGTCAAATCCAAATGCCA
>Contig17289_GA36B|tro|tro8X|Allele_2
ATTCGTCCGACAAGATGAGTTATTGTTAAATCCGAATGCCA
>Contig17289_GA36B|gal|gal3X|Allele_1
ATCCCTCCGACAAGATGAGTTACCGTCAAATCCAAATACCA
>Contig17289_GA36B|gal|gal3X|Allele_2
ATTCGTTTGGCATGATTGGTTATCGTTAAATCCAAGTGCCT
>Contig17289_GA36B|gal|gal8X|Allele_1
ATTCGCTCAACAAAATGAGTTACCGTCAAATCCAAATGTTA
>Contig17289_GA36B|gal|gal8X|Allele_2
ATTCGTTCGACAAGTTGAGTTATTGTTAAATCCAGATGTTA
>Contig17289_GA36B|gal|gal3XX|Allele_1
ATTCGCCCGACAAGATGAGTTACCGTCAAATCCAAATGCCA
>Contig17289_GA36B|gal|gal3XX|Allele_2
CTTTGTCCGACTAGTTGAGTTATTGTTAAATCCAAATGCCA
>Contig17289_GA36B|gal|gal9X|Allele_1
ACCCGTCCGACAAAATGAGTTACCGACAAATCCAAACGCCA
>Contig17289_GA36B|gal|gal9X|Allele_2
ATTCGTCCGACAAGATGAGTTACCGTTAAATCCAAATGCCA
>Contig17289_GA36B|edu|edu40X|Allele_1
ATTCGCCCGACAAGATGAGTTACCGTCAAATCCAAATGCCA
>Contig17289_GA36B|edu|edu40X|Allele_2
ATTTGTCCGACTAGTTGAGTTATTGTTAAATCCAAATGCCA
>Contig17289_GA36B|edu|edu47X|Allele_1
ATCCGTCCGACAAGACGAAGAACCATCAAACCCAAATGCCA
>Contig17289_GA36B|edu|edu47X|Allele_2
ATTCGTCCGACAAGATGAGTTGCCGTTGGGTTCGAATGTCA
>Contig17289_GA36B|edu|edu24X|Allele_1
ATTCGCCCGACAAGATGAGTTACCGTCAAATCCAAATGCCA
>Contig17289_GA36B|edu|edu24X|Allele_2
ATTTGTCCGATTAGTTGAGTTATTGTTAAATCTAAATGCCA
>Contig17289_GA36B|edu|edu28X|Allele_1
ATCCGTCCGACAAGATGAGTTACCGTCAAATCCAAATGCCA
>Contig17289_GA36B|edu|edu28X|Allele_2
ATTCGTCCGACAAGATGAGTTATTGTTAAATCCAAATGCCA
>Contig17324_GA36A|tro|tro11X|Allele_1
CATCATACGAGAA
>Contig17324_GA36A|tro|tro11X|Allele_2
CATCATACGAGAA
>Contig17324_GA36A|tro|tro2X|Allele_1
CATCATACGAGAA
>Contig17324_GA36A|tro|tro2X|Allele_2
CATCATACGAGAA
>Contig17324_GA36A|tro|tro7X|Allele_1
CATCATACGAGAA
>Contig17324_GA36A|tro|tro7X|Allele_2
CATCATACGAGAA
>Contig17324_GA36A|tro|tro8X|Allele_1
CATCATACGAGAA
>Contig17324_GA36A|tro|tro8X|Allele_2
CATCATACGAGAA
>Contig17324_GA36A|gal|gal3X|Allele_1
CATCATACAAAAA
>Contig17324_GA36A|gal|gal3X|Allele_2
CATTATACAAGAA
>Contig17324_GA36A|gal|gal8X|Allele_1
CATCTTACGGGAA
>Contig17324_GA36A|gal|gal8X|Allele_2
CATCTTACGGGAA
>Contig17324_GA36A|gal|gal3XX|Allele_1
CATTATACAAAAA
>Contig17324_GA36A|gal|gal3XX|Allele_2
CATTATACAAAAA
>Contig17324_GA36A|gal|gal9X|Allele_1
CATTATACAAAAA
>Contig17324_GA36A|gal|gal9X|Allele_2
CGTTATACAAACA
>Contig17324_GA36A|edu|edu40X|Allele_1
CACCATACGGGAA
>Contig17324_GA36A|edu|edu40X|Allele_2
CATCTTTCGGGAG
>Contig17324_GA36A|edu|edu47X|Allele_1
CACCATTCGGGAG
>Contig17324_GA36A|edu|edu47X|Allele_2
TACCATTCGGGAG
>Contig17324_GA36A|edu|edu24X|Allele_1
CATCATACGGGAA
>Contig17324_GA36A|edu|edu24X|Allele_2
CATCATTCGGGAG
>Contig17324_GA36A|edu|edu28X|Allele_1
CATCACAAGGGAA
>Contig17324_GA36A|edu|edu28X|Allele_2
CATCTTTCGGGAG
>Contig17424_GA36H|tro|tro11X|Allele_1
TAATATCCAG
>Contig17424_GA36H|tro|tro11X|Allele_2
TAATATCCAG
>Contig17424_GA36H|tro|tro2X|Allele_1
TAATATCCAG
>Contig17424_GA36H|tro|tro2X|Allele_2
TAATATCCAG
>Contig17424_GA36H|tro|tro7X|Allele_1
TAATATCCAG
>Contig17424_GA36H|tro|tro7X|Allele_2
TAATATCCAG
>Contig17424_GA36H|tro|tro8X|Allele_1
TAATATCCAG
>Contig17424_GA36H|tro|tro8X|Allele_2
TAATATCCAG
>Contig17424_GA36H|gal|gal3X|Allele_1
AAACAACCAG
>Contig17424_GA36H|gal|gal3X|Allele_2
TAATATTCAG
>Contig17424_GA36H|gal|gal8X|Allele_1
AAATATCCAG
>Contig17424_GA36H|gal|gal8X|Allele_2
AAATATCCAG
>Contig17424_GA36H|gal|gal3XX|Allele_1
AAATATCCGA
>Contig17424_GA36H|gal|gal3XX|Allele_2
AAATATCTGA
>Contig17424_GA36H|gal|gal9X|Allele_1
AAACAACCGA
>Contig17424_GA36H|gal|gal9X|Allele_2
TGATCTCCGG
>Contig17424_GA36H|edu|edu40X|Allele_1
AAATATCCAG
>Contig17424_GA36H|edu|edu40X|Allele_2
AATTATCCAG
>Contig17424_GA36H|edu|edu47X|Allele_1
AAATATCCAG
>Contig17424_GA36H|edu|edu47X|Allele_2
AAATATCCAG
>Contig17424_GA36H|edu|edu24X|Allele_1
AAATATCCAG
>Contig17424_GA36H|edu|edu24X|Allele_2
AAATATCCAG
>Contig17424_GA36H|edu|edu28X|Allele_1
AAATATCCAG
>Contig17424_GA36H|edu|edu28X|Allele_2
AAATATCCAG
>Contig17449_GA36B|tro|tro11X|Allele_1
CCTATA
>Contig17449_GA36B|tro|tro11X|Allele_2
CCTATC
>Contig17449_GA36B|tro|tro2X|Allele_1
CCTATC
>Contig17449_GA36B|tro|tro2X|Allele_2
CCTATC
>Contig17449_GA36B|tro|tro7X|Allele_1
CCTATC
>Contig17449_GA36B|tro|tro7X|Allele_2
CCTATC
>Contig17449_GA36B|tro|tro8X|Allele_1
CCTATC
>Contig17449_GA36B|tro|tro8X|Allele_2
CCTATC
>Contig17449_GA36B|gal|gal3X|Allele_1
CCAATC
>Contig17449_GA36B|gal|gal3X|Allele_2
CCTATC
>Contig17449_GA36B|gal|gal8X|Allele_1
CCAATC
>Contig17449_GA36B|gal|gal8X|Allele_2
CCTATC
>Contig17449_GA36B|gal|gal3XX|Allele_1
CCAAGC
>Contig17449_GA36B|gal|gal3XX|Allele_2
CCTCTC
>Contig17449_GA36B|gal|gal9X|Allele_1
CCTATA
>Contig17449_GA36B|gal|gal9X|Allele_2
CTTATC
>Contig17449_GA36B|edu|edu40X|Allele_1
CCTCTC
>Contig17449_GA36B|edu|edu40X|Allele_2
CCTCTC
>Contig17449_GA36B|edu|edu47X|Allele_1
ACTATC
>Contig17449_GA36B|edu|edu47X|Allele_2
CTTCTC
>Contig17449_GA36B|edu|edu24X|Allele_1
CCAATC
>Contig17449_GA36B|edu|edu24X|Allele_2
CCTATC
>Contig17449_GA36B|edu|edu28X|Allele_1
CCTATC
>Contig17449_GA36B|edu|edu28X|Allele_2
CCTATC
>Contig17511_GA36D|tro|tro11X|Allele_1
CCTTCCCTAATTATTTGGGGACTTGGAATACTACTCCG
>Contig17511_GA36D|tro|tro11X|Allele_2
CCTTCCCTAATTATTTGGGGGCTTGGAATACTACTCCG
>Contig17511_GA36D|tro|tro2X|Allele_1
CCTTCCCTAATTATTTGGGGACTTGGAATACTACTCCG
>Contig17511_GA36D|tro|tro2X|Allele_2
CCTTCCCTAATTATTTGGGGGCTTGGAATACTACTCCG
>Contig17511_GA36D|tro|tro7X|Allele_1
CCTTCCCTAATTATTTGGGGGCTTGGAATACTACTCCG
>Contig17511_GA36D|tro|tro7X|Allele_2
CCTTCCCTAATTATTTGGGGGCTTGGAATACTACTCCG
>Contig17511_GA36D|tro|tro8X|Allele_1
CCTTCCCTAATTATTTGGGGGCTTGGAATACTACTCCG
>Contig17511_GA36D|tro|tro8X|Allele_2
CCTTCCCTAATTATTTGGGGGCTTGGAATACTACTCCG
>Contig17511_GA36D|gal|gal3X|Allele_1
CCTTCACAAATTAATTGGGAACTTGAAATACAACACCA
>Contig17511_GA36D|gal|gal3X|Allele_2
TCTTCCTAATTTATTTGGTAACTTGGAGTGCTACTTCG
>Contig17511_GA36D|gal|gal8X|Allele_1
CCTTCACTAATTATTTGGGAACTTGAAATACTACTCCG
>Contig17511_GA36D|gal|gal8X|Allele_2
TCTTCCCTAATTATTTGGGGACTTGAAATACTACTCCG
>Contig17511_GA36D|gal|gal3XX|Allele_1
CCTTCCCTAATTATTTGGGGACTTGAAATACAACTCCG
>Contig17511_GA36D|gal|gal3XX|Allele_2
TCTTCCCTAATTATTTGGGGACTTGGAGTGCTATTCCG
>Contig17511_GA36D|gal|gal9X|Allele_1
CCTTCCCTAATAATTTGGGGACTTGAAATACTACTCCG
>Contig17511_GA36D|gal|gal9X|Allele_2
TTTTCCCTAATTATTTGGGGACTTGAAATACTATTCCG
>Contig17511_GA36D|edu|edu40X|Allele_1
CCTACCCAAAATATTTGGGGACCAGAAGTGCAACTCAG
>Contig17511_GA36D|edu|edu40X|Allele_2
CCTTCCCTAATTGTTTGGGGACTTGAAGTGCAATTCCG
>Contig17511_GA36D|edu|edu47X|Allele_1
CCTTCCCAAATTATATGGGGACTTGAAATACTATTCAG
>Contig17511_GA36D|edu|edu47X|Allele_2
CCTTGCCAAATTATTTGGGGACTTGAAGTATTGTTCCG
>Contig17511_GA36D|edu|edu24X|Allele_1
CCTTCCCTAATTATTGAGGAACTTGAAACACAACTCCG
>Contig17511_GA36D|edu|edu24X|Allele_2
TCTTCCCTAATTATTTGGGGATTTTGTGTGCTACTCCG
>Contig17511_GA36D|edu|edu28X|Allele_1
CCGTCCCAAATTATTGGAGAACTTGAAATACAACTCAG
>Contig17511_GA36D|edu|edu28X|Allele_2
CCTTCCCTGATTATTTGGGGGCTTGAAATGCTACTCAG
>Contig17791_GA36G|tro|tro11X|Allele_1
TATA
>Contig17791_GA36G|tro|tro11X|Allele_2
TATA
>Contig17791_GA36G|tro|tro2X|Allele_1
TATA
>Contig17791_GA36G|tro|tro2X|Allele_2
TATA
>Contig17791_GA36G|tro|tro7X|Allele_1
TATA
>Contig17791_GA36G|tro|tro7X|Allele_2
TATA
>Contig17791_GA36G|tro|tro8X|Allele_1
TATA
>Contig17791_GA36G|tro|tro8X|Allele_2
TATA
>Contig17791_GA36G|gal|gal3X|Allele_1
TACA
>Contig17791_GA36G|gal|gal3X|Allele_2
TATT
>Contig17791_GA36G|gal|gal8X|Allele_1
TATA
>Contig17791_GA36G|gal|gal8X|Allele_2
TATA
>Contig17791_GA36G|gal|gal3XX|Allele_1
CACA
>Contig17791_GA36G|gal|gal3XX|Allele_2
TATT
>Contig17791_GA36G|gal|gal9X|Allele_1
TATA
>Contig17791_GA36G|gal|gal9X|Allele_2
TATT
>Contig17791_GA36G|edu|edu40X|Allele_1
TATT
>Contig17791_GA36G|edu|edu40X|Allele_2
TGTT
>Contig17791_GA36G|edu|edu47X|Allele_1
TATT
>Contig17791_GA36G|edu|edu47X|Allele_2
TATT
>Contig17791_GA36G|edu|edu24X|Allele_1
TATT
>Contig17791_GA36G|edu|edu24X|Allele_2
TATT
>Contig17791_GA36G|edu|edu28X|Allele_1
TACA
>Contig17791_GA36G|edu|edu28X|Allele_2
TATT
>Contig17928_GA36C|tro|tro11X|Allele_1
TG
>Contig17928_GA36C|tro|tro11X|Allele_2
TG
>Contig17928_GA36C|tro|tro2X|Allele_1
TG
>Contig17928_GA36C|tro|tro2X|Allele_2
TG
>Contig17928_GA36C|tro|tro7X|Allele_1
TG
>Contig17928_GA36C|tro|tro7X|Allele_2
TG
>Contig17928_GA36C|tro|tro8X|Allele_1
TG
>Contig17928_GA36C|tro|tro8X|Allele_2
TG
>Contig17928_GA36C|gal|gal3X|Allele_1
TG
>Contig17928_GA36C|gal|gal3X|Allele_2
TG
>Contig17928_GA36C|gal|gal8X|Allele_1
TG
>Contig17928_GA36C|gal|gal8X|Allele_2
TG
>Contig17928_GA36C|gal|gal3XX|Allele_1
TG
>Contig17928_GA36C|gal|gal3XX|Allele_2
TG
>Contig17928_GA36C|gal|gal9X|Allele_1
TG
>Contig17928_GA36C|gal|gal9X|Allele_2
TG
>Contig17928_GA36C|edu|edu40X|Allele_1
AG
>Contig17928_GA36C|edu|edu40X|Allele_2
TG
>Contig17928_GA36C|edu|edu47X|Allele_1
TG
>Contig17928_GA36C|edu|edu47X|Allele_2
TG
>Contig17928_GA36C|edu|edu24X|Allele_1
TC
>Contig17928_GA36C|edu|edu24X|Allele_2
TG
>Contig17928_GA36C|edu|edu28X|Allele_1
TG
>Contig17928_GA36C|edu|edu28X|Allele_2
TG
>Contig18098_GA36A|tro|tro11X|Allele_1
TATTCTTGAAGTATGC
>Contig18098_GA36A|tro|tro11X|Allele_2
TATTCTTGAAGTATGC
>Contig18098_GA36A|tro|tro2X|Allele_1
TATTCTTAAAGTATGC
>Contig18098_GA36A|tro|tro2X|Allele_2
TATTCTTGGTGTATGC
>Contig18098_GA36A|tro|tro7X|Allele_1
TATTCTGGAAGTACGC
>Contig18098_GA36A|tro|tro7X|Allele_2
TATTCTTGGTGTATGC
>Contig18098_GA36A|tro|tro8X|Allele_1
TATTCTTAAAGTACGC
>Contig18098_GA36A|tro|tro8X|Allele_2
TATTCTTGGTGTATGC
>Contig18098_GA36A|gal|gal3X|Allele_1
TATTCTGGGTGTGCGC
>Contig18098_GA36A|gal|gal3X|Allele_2
TATTCTGGGTGTGTGT
>Contig18098_GA36A|gal|gal8X|Allele_1
TATTCTGGATAAACGC
>Contig18098_GA36A|gal|gal8X|Allele_2
TATTCTGGGTGTGTGT
>Contig18098_GA36A|gal|gal3XX|Allele_1
TACTCAGAGTGTACGC
>Contig18098_GA36A|gal|gal3XX|Allele_2
TGTTCTTGGTGTGTGT
>Contig18098_GA36A|gal|gal9X|Allele_1
TATTCTGGATAAACGC
>Contig18098_GA36A|gal|gal9X|Allele_2
TATTCTGGGTGTGTGT
>Contig18098_GA36A|edu|edu40X|Allele_1
CATTCTTAGTGTACGC
>Contig18098_GA36A|edu|edu40X|Allele_2
TATTCTTGGTGTATGC
>Contig18098_GA36A|edu|edu47X|Allele_1
TATCCTTAGTGTACAC
>Contig18098_GA36A|edu|edu47X|Allele_2
TATTTTTGGTGTACGC
>Contig18098_GA36A|edu|edu24X|Allele_1
TATTCTTAAAGAACGC
>Contig18098_GA36A|edu|edu24X|Allele_2
TATTCTTAGTGTGTGC
>Contig18098_GA36A|edu|edu28X|Allele_1
TATTCTGAAAGAACGC
>Contig18098_GA36A|edu|edu28X|Allele_2
TATTCTTGGTGTGCGC
>Contig18212_GA36D|tro|tro11X|Allele_1
CCGCCA
>Contig18212_GA36D|tro|tro11X|Allele_2
CCGCCA
>Contig18212_GA36D|tro|tro2X|Allele_1
CCGCCA
>Contig18212_GA36D|tro|tro2X|Allele_2
CCGCCA
>Contig18212_GA36D|tro|tro7X|Allele_1
CCGCCA
>Contig18212_GA36D|tro|tro7X|Allele_2
CCGCCA
>Contig18212_GA36D|tro|tro8X|Allele_1
CCGCCA
>Contig18212_GA36D|tro|tro8X|Allele_2
CCGCCA
>Contig18212_GA36D|gal|gal3X|Allele_1
CCGCCA
>Contig18212_GA36D|gal|gal3X|Allele_2
TCGCCA
>Contig18212_GA36D|gal|gal8X|Allele_1
CCGCCA
>Contig18212_GA36D|gal|gal8X|Allele_2
CCGCCA
>Contig18212_GA36D|gal|gal3XX|Allele_1
CCGCCA
>Contig18212_GA36D|gal|gal3XX|Allele_2
CTGCCA
>Contig18212_GA36D|gal|gal9X|Allele_1
CCGCCA
>Contig18212_GA36D|gal|gal9X|Allele_2
CCGCCA
>Contig18212_GA36D|edu|edu40X|Allele_1
CCACCA
>Contig18212_GA36D|edu|edu40X|Allele_2
CCGCTA
>Contig18212_GA36D|edu|edu47X|Allele_1
CCGCCA
>Contig18212_GA36D|edu|edu47X|Allele_2
CCGTCA
>Contig18212_GA36D|edu|edu24X|Allele_1
CCGCCA
>Contig18212_GA36D|edu|edu24X|Allele_2
CCGCCA
>Contig18212_GA36D|edu|edu28X|Allele_1
CCGCCA
>Contig18212_GA36D|edu|edu28X|Allele_2
CCGCCG
>Contig18579_GA36B|tro|tro11X|Allele_1
CTACACTTCCATCCGC
>Contig18579_GA36B|tro|tro11X|Allele_2
TTACACTTCCATCCGC
>Contig18579_GA36B|tro|tro2X|Allele_1
CTACACTCCCATCCGC
>Contig18579_GA36B|tro|tro2X|Allele_2
CTACCCTCCCATCCGC
>Contig18579_GA36B|tro|tro7X|Allele_1
CTACACTCCCATCCGC
>Contig18579_GA36B|tro|tro7X|Allele_2
CTACCCTTCCATCTGC
>Contig18579_GA36B|tro|tro8X|Allele_1
TTACACTTCCATCCGC
>Contig18579_GA36B|tro|tro8X|Allele_2
TTACACTTCCATCCGC
>Contig18579_GA36B|gal|gal3X|Allele_1
TTACACTTCCGCCCGC
>Contig18579_GA36B|gal|gal3X|Allele_2
TTACACTTCCGCCCGC
>Contig18579_GA36B|gal|gal8X|Allele_1
CCACACTTCCGCCCGC
>Contig18579_GA36B|gal|gal8X|Allele_2
TTACACTTCCGCCCGC
>Contig18579_GA36B|gal|gal3XX|Allele_1
CTACACTTCCGCCCGC
>Contig18579_GA36B|gal|gal3XX|Allele_2
CTACACTTCCGCCCGT
>Contig18579_GA36B|gal|gal9X|Allele_1
CTACACCTCCACCCGC
>Contig18579_GA36B|gal|gal9X|Allele_2
TTACACTTTCGTCTGT
>Contig18579_GA36B|edu|edu40X|Allele_1
CTACACTCCCACCCGC
>Contig18579_GA36B|edu|edu40X|Allele_2
CTATATTTCTGCCTGC
>Contig18579_GA36B|edu|edu47X|Allele_1
CTACACTTCCGCCCGT
>Contig18579_GA36B|edu|edu47X|Allele_2
CTACCCTTCCGCCCGT
>Contig18579_GA36B|edu|edu24X|Allele_1
CTACACTTCCGCCCAC
>Contig18579_GA36B|edu|edu24X|Allele_2
CTGCCCTTCCGCTTGC
>Contig18579_GA36B|edu|edu28X|Allele_1
CTATACTTCCACCCAC
>Contig18579_GA36B|edu|edu28X|Allele_2
CTATCCTTCTGCTCGT
>Contig18596_GA36G|tro|tro11X|Allele_1
TCTGCC
>Contig18596_GA36G|tro|tro11X|Allele_2
TCTGCC
>Contig18596_GA36G|tro|tro2X|Allele_1
TCTGCC
>Contig18596_GA36G|tro|tro2X|Allele_2
TCTGCC
>Contig18596_GA36G|tro|tro7X|Allele_1
TCTGCC
>Contig18596_GA36G|tro|tro7X|Allele_2
TCTGCC
>Contig18596_GA36G|tro|tro8X|Allele_1
TCTGCC
>Contig18596_GA36G|tro|tro8X|Allele_2
TCTGCC
>Contig18596_GA36G|gal|gal3X|Allele_1
TCTGCC
>Contig18596_GA36G|gal|gal3X|Allele_2
TTTGCC
>Contig18596_GA36G|gal|gal8X|Allele_1
TCTGCC
>Contig18596_GA36G|gal|gal8X|Allele_2
TCTGCC
>Contig18596_GA36G|gal|gal3XX|Allele_1
TCTGCC
>Contig18596_GA36G|gal|gal3XX|Allele_2
TCTGCC
>Contig18596_GA36G|gal|gal9X|Allele_1
TCCACC
>Contig18596_GA36G|gal|gal9X|Allele_2
TCTGTT
>Contig18596_GA36G|edu|edu40X|Allele_1
TCTGCC
>Contig18596_GA36G|edu|edu40X|Allele_2
TCTGCC
>Contig18596_GA36G|edu|edu47X|Allele_1
TCTGCC
>Contig18596_GA36G|edu|edu47X|Allele_2
TCTGCC
>Contig18596_GA36G|edu|edu24X|Allele_1
CCTGCC
>Contig18596_GA36G|edu|edu24X|Allele_2
TCTGCC
>Contig18596_GA36G|edu|edu28X|Allele_1
TCTGCC
>Contig18596_GA36G|edu|edu28X|Allele_2
TCTGCC
>Contig18935_GA36B|tro|tro11X|Allele_1
GGTTTCCAGCAACCACGTCA
>Contig18935_GA36B|tro|tro11X|Allele_2
GTTTTCTAGCAGCCGCGTCC
>Contig18935_GA36B|tro|tro2X|Allele_1
GGTTTCCAGCAGCCACGTCA
>Contig18935_GA36B|tro|tro2X|Allele_2
GTTTTCTAGCAGCCGCGTCC
>Contig18935_GA36B|tro|tro7X|Allele_1
GGTTTCCAGCAGCCACGTCC
>Contig18935_GA36B|tro|tro7X|Allele_2
GTTTTCTAGCAGCCACGTCC
>Contig18935_GA36B|tro|tro8X|Allele_1
GGTTTCCAGCAGCCACGTCC
>Contig18935_GA36B|tro|tro8X|Allele_2
GTTTTCCAGCAGCCACGTCC
>Contig18935_GA36B|gal|gal3X|Allele_1
GGTTTCTAGCAGCCACGTCC
>Contig18935_GA36B|gal|gal3X|Allele_2
GGTTTCTAGCAGCCACGTCC
>Contig18935_GA36B|gal|gal8X|Allele_1
GGTCTCTAGCAGCCACGTCC
>Contig18935_GA36B|gal|gal8X|Allele_2
TGTTTCTAGCAGCCACGTCC
>Contig18935_GA36B|gal|gal3XX|Allele_1
GGTTTCCAGCAGCCACGTCC
>Contig18935_GA36B|gal|gal3XX|Allele_2
GGTTTTTGGCAGTCACGTCC
>Contig18935_GA36B|gal|gal9X|Allele_1
GGCTTCCAGCAACCACGTCC
>Contig18935_GA36B|gal|gal9X|Allele_2
GTTTTCTAGCAGCCAGGTTC
>Contig18935_GA36B|edu|edu40X|Allele_1
GGTTTCCAGCAGCCACACCC
>Contig18935_GA36B|edu|edu40X|Allele_2
GGTTTTTGGCGGCTGCGTCC
>Contig18935_GA36B|edu|edu47X|Allele_1
GGTTTCCAGCAACCACGCCA
>Contig18935_GA36B|edu|edu47X|Allele_2
GTTTTCCAGTAGCCGCGTCC
>Contig18935_GA36B|edu|edu24X|Allele_1
GGTTTCCACCAGCCACGTCC
>Contig18935_GA36B|edu|edu24X|Allele_2
GTTTTCTAGCAGCCACGTCC
>Contig18935_GA36B|edu|edu28X|Allele_1
GGTTCCCAGCAGCCACGCCC
>Contig18935_GA36B|edu|edu28X|Allele_2
GGTTTCTAGCGGCCACGTCC
>Contig19001_GA36A|tro|tro11X|Allele_1
TCCATTGTTCTTC
>Contig19001_GA36A|tro|tro11X|Allele_2
TCCATTGTTCTTC
>Contig19001_GA36A|tro|tro2X|Allele_1
TCCACTGTTCTTC
>Contig19001_GA36A|tro|tro2X|Allele_2
TCCATTGTTCTTC
>Contig19001_GA36A|tro|tro7X|Allele_1
CCCATCGTGCTTC
>Contig19001_GA36A|tro|tro7X|Allele_2
TCCATTGTTGTTC
>Contig19001_GA36A|tro|tro8X|Allele_1
TCCACTGTTCTTC
>Contig19001_GA36A|tro|tro8X|Allele_2
TCCATTGTTCTTC
>Contig19001_GA36A|gal|gal3X|Allele_1
TCCATCATGGTTC
>Contig19001_GA36A|gal|gal3X|Allele_2
TCCATTATGGTTC
>Contig19001_GA36A|gal|gal8X|Allele_1
TCCATCATGGTTC
>Contig19001_GA36A|gal|gal8X|Allele_2
TCCATCATGGTTC
>Contig19001_GA36A|gal|gal3XX|Allele_1
TCCATCATGGTTC
>Contig19001_GA36A|gal|gal3XX|Allele_2
TCCATCATGGTTC
>Contig19001_GA36A|gal|gal9X|Allele_1
TCCATCATGGTTC
>Contig19001_GA36A|gal|gal9X|Allele_2
TCCATCATGGTTT
>Contig19001_GA36A|edu|edu40X|Allele_1
CACACCGTGGATC
>Contig19001_GA36A|edu|edu40X|Allele_2
TCTATCGTGGTTC
>Contig19001_GA36A|edu|edu47X|Allele_1
CACATCGTGCTTC
>Contig19001_GA36A|edu|edu47X|Allele_2
CCCATCGTTGTTC
>Contig19001_GA36A|edu|edu24X|Allele_1
CACATCGCGGTAC
>Contig19001_GA36A|edu|edu24X|Allele_2
CCCTTTGTGGTTC
>Contig19001_GA36A|edu|edu28X|Allele_1
CCCACCGTGGTTC
>Contig19001_GA36A|edu|edu28X|Allele_2
CCCATCGTGGTTC
>Contig19354_GA36D|tro|tro11X|Allele_1
GGATTAACGGG
>Contig19354_GA36D|tro|tro11X|Allele_2
GGATTAACGGG
>Contig19354_GA36D|tro|tro2X|Allele_1
GGATCAACAGG
>Contig19354_GA36D|tro|tro2X|Allele_2
GGATCAACGGG
>Contig19354_GA36D|tro|tro7X|Allele_1
GGATCAACAGG
>Contig19354_GA36D|tro|tro7X|Allele_2
GGATTACCGGG
>Contig19354_GA36D|tro|tro8X|Allele_1
GGATTACCGGG
>Contig19354_GA36D|tro|tro8X|Allele_2
GGATTACCGGG
>Contig19354_GA36D|gal|gal3X|Allele_1
GGATCAACGAG
>Contig19354_GA36D|gal|gal3X|Allele_2
GGATCAACGGG
>Contig19354_GA36D|gal|gal8X|Allele_1
GAAATAACGGG
>Contig19354_GA36D|gal|gal8X|Allele_2
GGTTTGACGGG
>Contig19354_GA36D|gal|gal3XX|Allele_1
GGAACAACGGG
>Contig19354_GA36D|gal|gal3XX|Allele_2
GGTTTGACGGG
>Contig19354_GA36D|gal|gal9X|Allele_1
GGATCAACGAA
>Contig19354_GA36D|gal|gal9X|Allele_2
GGATCACCGGG
>Contig19354_GA36D|edu|edu40X|Allele_1
GGATCAACAGG
>Contig19354_GA36D|edu|edu40X|Allele_2
GGATCAACAGG
>Contig19354_GA36D|edu|edu47X|Allele_1
AGATCAACGGG
>Contig19354_GA36D|edu|edu47X|Allele_2
GGATCAACGGG
>Contig19354_GA36D|edu|edu24X|Allele_1
GGATCAACAGG
>Contig19354_GA36D|edu|edu24X|Allele_2
GGATCAATGGG
>Contig19354_GA36D|edu|edu28X|Allele_1
GGATCAACAGG
>Contig19354_GA36D|edu|edu28X|Allele_2
GGATCAACGGG
>Contig19385_GA36B|tro|tro11X|Allele_1
CCGG
>Contig19385_GA36B|tro|tro11X|Allele_2
CCGG
>Contig19385_GA36B|tro|tro2X|Allele_1
CCGG
>Contig19385_GA36B|tro|tro2X|Allele_2
CCGG
>Contig19385_GA36B|tro|tro7X|Allele_1
CCGG
>Contig19385_GA36B|tro|tro7X|Allele_2
CCGG
>Contig19385_GA36B|tro|tro8X|Allele_1
CCGG
>Contig19385_GA36B|tro|tro8X|Allele_2
CCGG
>Contig19385_GA36B|gal|gal3X|Allele_1
CCGG
>Contig19385_GA36B|gal|gal3X|Allele_2
CCGG
>Contig19385_GA36B|gal|gal8X|Allele_1
CCGG
>Contig19385_GA36B|gal|gal8X|Allele_2
TCGG
>Contig19385_GA36B|gal|gal3XX|Allele_1
CCGG
>Contig19385_GA36B|gal|gal3XX|Allele_2
CCGG
>Contig19385_GA36B|gal|gal9X|Allele_1
CCGG
>Contig19385_GA36B|gal|gal9X|Allele_2
CCGG
>Contig19385_GA36B|edu|edu40X|Allele_1
CCAG
>Contig19385_GA36B|edu|edu40X|Allele_2
CCGG
>Contig19385_GA36B|edu|edu47X|Allele_1
CCGG
>Contig19385_GA36B|edu|edu47X|Allele_2
CTGG
>Contig19385_GA36B|edu|edu24X|Allele_1
CCGA
>Contig19385_GA36B|edu|edu24X|Allele_2
CCGG
>Contig19385_GA36B|edu|edu28X|Allele_1
CCGG
>Contig19385_GA36B|edu|edu28X|Allele_2
CCGG
>Contig19645_GA36B|tro|tro11X|Allele_1
CCCTTTTACAACTCTTGCGTCGAGC
>Contig19645_GA36B|tro|tro11X|Allele_2
TCCTTTTATTGTTCTTGCGTTGAGC
>Contig19645_GA36B|tro|tro2X|Allele_1
CCATTTTACAACTCCTGCGTCGAGC
>Contig19645_GA36B|tro|tro2X|Allele_2
TCCTTTTATTGCTCTTGCGTTGAGC
>Contig19645_GA36B|tro|tro7X|Allele_1
TCCTTTTATAACTCTTGCGTCGAGC
>Contig19645_GA36B|tro|tro7X|Allele_2
TCCTTTTATAACTCTTGCGTCGAGC
>Contig19645_GA36B|tro|tro8X|Allele_1
TCCTTTTATAACTCTTGCGTCGAGC
>Contig19645_GA36B|tro|tro8X|Allele_2
TCCTTTTATAACTCTTGCGTCGAGC
>Contig19645_GA36B|gal|gal3X|Allele_1
CCCTTTTACTGCTCCCGCGTCGAGC
>Contig19645_GA36B|gal|gal3X|Allele_2
CCCTTTTACTGCTCCCGCGTCGAGC
>Contig19645_GA36B|gal|gal8X|Allele_1
CCCTTTTACTGCTCCCGCGTCGAGC
>Contig19645_GA36B|gal|gal8X|Allele_2
CCCTTTTACTGCTCCCGCGTTGAGT
>Contig19645_GA36B|gal|gal3XX|Allele_1
CCCTTTTACTGCTCCCGCGCCGAGC
>Contig19645_GA36B|gal|gal3XX|Allele_2
CCCTTTTACTGTTCCTGCGTTGAGC
>Contig19645_GA36B|gal|gal9X|Allele_1
CCCTTTTACAGCTCCCGCGTCGAGC
>Contig19645_GA36B|gal|gal9X|Allele_2
CCCTTTTACTGCTCTCGCGTTGAGT
>Contig19645_GA36B|edu|edu40X|Allele_1
CCCTTTTACTGCTCCCACATTGAGC
>Contig19645_GA36B|edu|edu40X|Allele_2
CCCTTTTACTGTTCCCGTGTTGAGC
>Contig19645_GA36B|edu|edu47X|Allele_1
CCATTTTACTGCACCCACGTTGAGC
>Contig19645_GA36B|edu|edu47X|Allele_2
CCCTTTTACTGTTTCCGTGTTGTGC
>Contig19645_GA36B|edu|edu24X|Allele_1
CCCTTTTACTGCTCCCGCGTTAAAC
>Contig19645_GA36B|edu|edu24X|Allele_2
CCCTTTTACTGTTCCTGCGTTGAGC
>Contig19645_GA36B|edu|edu28X|Allele_1
CAAAACCACTACTCCCACATTGAGC
>Contig19645_GA36B|edu|edu28X|Allele_2
TCCTTTTGTTGCTCTCGCGTTGAGC
>Contig19791_GA36A|tro|tro11X|Allele_1
CA
>Contig19791_GA36A|tro|tro11X|Allele_2
CA
>Contig19791_GA36A|tro|tro2X|Allele_1
CA
>Contig19791_GA36A|tro|tro2X|Allele_2
CA
>Contig19791_GA36A|tro|tro7X|Allele_1
CA
>Contig19791_GA36A|tro|tro7X|Allele_2
CA
>Contig19791_GA36A|tro|tro8X|Allele_1
CA
>Contig19791_GA36A|tro|tro8X|Allele_2
CA
>Contig19791_GA36A|gal|gal3X|Allele_1
CA
>Contig19791_GA36A|gal|gal3X|Allele_2
CA
>Contig19791_GA36A|gal|gal8X|Allele_1
CA
>Contig19791_GA36A|gal|gal8X|Allele_2
CG
>Contig19791_GA36A|gal|gal3XX|Allele_1
CA
>Contig19791_GA36A|gal|gal3XX|Allele_2
TA
>Contig19791_GA36A|gal|gal9X|Allele_1
CA
>Contig19791_GA36A|gal|gal9X|Allele_2
CG
>Contig19791_GA36A|edu|edu40X|Allele_1
CG
>Contig19791_GA36A|edu|edu40X|Allele_2
CG
>Contig19791_GA36A|edu|edu47X|Allele_1
CA
>Contig19791_GA36A|edu|edu47X|Allele_2
CA
>Contig19791_GA36A|edu|edu24X|Allele_1
CA
>Contig19791_GA36A|edu|edu24X|Allele_2
CA
>Contig19791_GA36A|edu|edu28X|Allele_1
CA
>Contig19791_GA36A|edu|edu28X|Allele_2
CA
>Contig19816_GA36B|tro|tro11X|Allele_1
GGAACCCTCG
>Contig19816_GA36B|tro|tro11X|Allele_2
GGGACCCTCG
>Contig19816_GA36B|tro|tro2X|Allele_1
GGAACCCTCG
>Contig19816_GA36B|tro|tro2X|Allele_2
GGGACCCTCG
>Contig19816_GA36B|tro|tro7X|Allele_1
GGAACCCTCG
>Contig19816_GA36B|tro|tro7X|Allele_2
GGAACCCTCG
>Contig19816_GA36B|tro|tro8X|Allele_1
GGAACCCTCG
>Contig19816_GA36B|tro|tro8X|Allele_2
GGGACCCTCG
>Contig19816_GA36B|gal|gal3X|Allele_1
GGGACCCTCG
>Contig19816_GA36B|gal|gal3X|Allele_2
GGGACCCTCG
>Contig19816_GA36B|gal|gal8X|Allele_1
GGGACCCTCG
>Contig19816_GA36B|gal|gal8X|Allele_2
GGGACCCTCG
>Contig19816_GA36B|gal|gal3XX|Allele_1
GGGACCCTCG
>Contig19816_GA36B|gal|gal3XX|Allele_2
GGGACCCTCG
>Contig19816_GA36B|gal|gal9X|Allele_1
AGGACCCCCG
>Contig19816_GA36B|gal|gal9X|Allele_2
GGGACCCTCG
>Contig19816_GA36B|edu|edu40X|Allele_1
GGGACACTCG
>Contig19816_GA36B|edu|edu40X|Allele_2
GGGACCCTCG
>Contig19816_GA36B|edu|edu47X|Allele_1
GGGACCCTCA
>Contig19816_GA36B|edu|edu47X|Allele_2
GGGATCCTTG
>Contig19816_GA36B|edu|edu24X|Allele_1
GGAACCCTCG
>Contig19816_GA36B|edu|edu24X|Allele_2
GGGTCCTTCG
>Contig19816_GA36B|edu|edu28X|Allele_1
GAGACCCTCG
>Contig19816_GA36B|edu|edu28X|Allele_2
GGGACCCTCG
>Contig19859_GA36B|tro|tro11X|Allele_1
GGGG
>Contig19859_GA36B|tro|tro11X|Allele_2
GGGG
>Contig19859_GA36B|tro|tro2X|Allele_1
GGGG
>Contig19859_GA36B|tro|tro2X|Allele_2
GGGG
>Contig19859_GA36B|tro|tro7X|Allele_1
GGGG
>Contig19859_GA36B|tro|tro7X|Allele_2
GGGG
>Contig19859_GA36B|tro|tro8X|Allele_1
GGAG
>Contig19859_GA36B|tro|tro8X|Allele_2
GGGG
>Contig19859_GA36B|gal|gal3X|Allele_1
GGGG
>Contig19859_GA36B|gal|gal3X|Allele_2
GGGG
>Contig19859_GA36B|gal|gal8X|Allele_1
GGGG
>Contig19859_GA36B|gal|gal8X|Allele_2
GGGG
>Contig19859_GA36B|gal|gal3XX|Allele_1
GGGG
>Contig19859_GA36B|gal|gal3XX|Allele_2
GGGG
>Contig19859_GA36B|gal|gal9X|Allele_1
GGGG
>Contig19859_GA36B|gal|gal9X|Allele_2
GGGG
>Contig19859_GA36B|edu|edu40X|Allele_1
CGAG
>Contig19859_GA36B|edu|edu40X|Allele_2
GGAG
>Contig19859_GA36B|edu|edu47X|Allele_1
GGAA
>Contig19859_GA36B|edu|edu47X|Allele_2
GGAG
>Contig19859_GA36B|edu|edu24X|Allele_1
GAAG
>Contig19859_GA36B|edu|edu24X|Allele_2
GGAG
>Contig19859_GA36B|edu|edu28X|Allele_1
GGAG
>Contig19859_GA36B|edu|edu28X|Allele_2
GGGG
>Contig19935_GA36B|tro|tro11X|Allele_1
AGCAAGAACC
>Contig19935_GA36B|tro|tro11X|Allele_2
TGCACGTTCC
>Contig19935_GA36B|tro|tro2X|Allele_1
TGCAAGTACC
>Contig19935_GA36B|tro|tro2X|Allele_2
TGCACGTATC
>Contig19935_GA36B|tro|tro7X|Allele_1
AGCAAGAACC
>Contig19935_GA36B|tro|tro7X|Allele_2
TGCAAGTTTC
>Contig19935_GA36B|tro|tro8X|Allele_1
TGCACGAACC
>Contig19935_GA36B|tro|tro8X|Allele_2
TGTACGTTCC
>Contig19935_GA36B|gal|gal3X|Allele_1
TGCGAGAACC
>Contig19935_GA36B|gal|gal3X|Allele_2
TGTGAGAACC
>Contig19935_GA36B|gal|gal8X|Allele_1
TACAAATACC
>Contig19935_GA36B|gal|gal8X|Allele_2
TGTGAGTACC
>Contig19935_GA36B|gal|gal3XX|Allele_1
TGCGAGAACC
>Contig19935_GA36B|gal|gal3XX|Allele_2
TGTGAGTTCC
>Contig19935_GA36B|gal|gal9X|Allele_1
TGCAAATACC
>Contig19935_GA36B|gal|gal9X|Allele_2
TGTGAGTACC
>Contig19935_GA36B|edu|edu40X|Allele_1
TACGAGAACC
>Contig19935_GA36B|edu|edu40X|Allele_2
TGCGAGTTTC
>Contig19935_GA36B|edu|edu47X|Allele_1
TGCAAGTACC
>Contig19935_GA36B|edu|edu47X|Allele_2
TGCGAGTACC
>Contig19935_GA36B|edu|edu24X|Allele_1
TGCAAGAACC
>Contig19935_GA36B|edu|edu24X|Allele_2
TGCAAGTTCT
>Contig19935_GA36B|edu|edu28X|Allele_1
AGCAAGTACC
>Contig19935_GA36B|edu|edu28X|Allele_2
TGCGCGTACC
>Contig20195_GA36G|tro|tro11X|Allele_1
CCTTCTTTTCCCCCCAAGGGCGTGCGAGAAGGTACA
>Contig20195_GA36G|tro|tro11X|Allele_2
CCTTCTTTTCCCCCCAAGGGCGTGCGAGAAGGTACA
>Contig20195_GA36G|tro|tro2X|Allele_1
CCTTCTTTTCCCCCCAAGGGCGTGCGAGAAGGTACA
>Contig20195_GA36G|tro|tro2X|Allele_2
CCTTCTTTTCCCCCCAAGGGCGTGCGAGAAGGTACA
>Contig20195_GA36G|tro|tro7X|Allele_1
CCTTCTTTTCCCCCCAAGGGCGTGCGAGAAGGTACA
>Contig20195_GA36G|tro|tro7X|Allele_2
CCTTCTTTTCCCCCCAAGGGCGTGCGAGAAGGTACA
>Contig20195_GA36G|tro|tro8X|Allele_1
CCTTCTTTTCCCCCCAAGGGCGTGCGAGAAGGTACA
>Contig20195_GA36G|tro|tro8X|Allele_2
CCTTCTTTTCCCCCCAAGGGCGTGCGAGAAGGTACA
>Contig20195_GA36G|gal|gal3X|Allele_1
TCCTCCCTTCCCCCCAAGAGCGAACAAGAAGGTACA
>Contig20195_GA36G|gal|gal3X|Allele_2
TCTTCCTTTTCCCCCAAGAGCGTGCAAGAAGGTACA
>Contig20195_GA36G|gal|gal8X|Allele_1
TCTTCCCTCCCCCCCAAGAGCAAACAAGAAGGTACA
>Contig20195_GA36G|gal|gal8X|Allele_2
TCTTCCCTTCTCCCCATGAGCGAACGAGATGGTACA
>Contig20195_GA36G|gal|gal3XX|Allele_1
TCTTCCCTTCCCCCCAAAAGCAAACGAGAAAGTACA
>Contig20195_GA36G|gal|gal3XX|Allele_2
TCTTCCTTTCTCCTCGAGAGTGAATGAGAAGGTACA
>Contig20195_GA36G|gal|gal9X|Allele_1
TCTTCCCTTCCCCCCAAGAGCGAACGAGAAGGTTCA
>Contig20195_GA36G|gal|gal9X|Allele_2
TCTTCCCTTCCTCCCAAGAGCGAACGAGAAGGTTCA
>Contig20195_GA36G|edu|edu40X|Allele_1
CCTCCCCATCCCACCAAGAGCAAACAAGAAGATACA
>Contig20195_GA36G|edu|edu40X|Allele_2
TCTTTTCTTCCCCCCAAGAGCGAACGAGGAGGTACG
>Contig20195_GA36G|edu|edu47X|Allele_1
TATTCCCTTCTCCCCAAGAGCGAACGAGAAGGTACA
>Contig20195_GA36G|edu|edu47X|Allele_2
TCTTCCCTTCTCCCTAAGGGCGAACGGGAAGGTATA
>Contig20195_GA36G|edu|edu24X|Allele_1
TCTTCCCTCCCCCCCAAGAGCAAACGAAAAGGCACA
>Contig20195_GA36G|edu|edu24X|Allele_2
TCTTCCTTTCCCCCCAAGAGCGAACGAGAAGGTACA
>Contig20195_GA36G|edu|edu28X|Allele_1
TCTTCCCTCCCCCCCAAGAACAAACGAGAAGGTACA
>Contig20195_GA36G|edu|edu28X|Allele_2
TCTTCCCTTCTCCCCAAGAGCGAACGAGAAGGTACA
>Contig20275_GA36B|tro|tro11X|Allele_1
AGAGAACTAGATG
>Contig20275_GA36B|tro|tro11X|Allele_2
AGGGAGCTAGATG
>Contig20275_GA36B|tro|tro2X|Allele_1
AGGGAACTAAATG
>Contig20275_GA36B|tro|tro2X|Allele_2
AGGGGACTAGATG
>Contig20275_GA36B|tro|tro7X|Allele_1
AGGAAACTAGATG
>Contig20275_GA36B|tro|tro7X|Allele_2
AGGAAACTGGATG
>Contig20275_GA36B|tro|tro8X|Allele_1
AGGGAACAAAATG
>Contig20275_GA36B|tro|tro8X|Allele_2
AGGGAGTAAGATG
>Contig20275_GA36B|gal|gal3X|Allele_1
AGAGAACAAAATG
>Contig20275_GA36B|gal|gal3X|Allele_2
AGGGAGCTAGATG
>Contig20275_GA36B|gal|gal8X|Allele_1
AGGGAACTAGATA
>Contig20275_GA36B|gal|gal8X|Allele_2
GGGGGACTGGATG
>Contig20275_GA36B|gal|gal3XX|Allele_1
AGGGAACTAGATG
>Contig20275_GA36B|gal|gal3XX|Allele_2
AGGGAATTGGATG
>Contig20275_GA36B|gal|gal9X|Allele_1
AGGGAACTAGATG
>Contig20275_GA36B|gal|gal9X|Allele_2
AGGGAACTAGATG
>Contig20275_GA36B|edu|edu40X|Allele_1
AGGAAACTAGATG
>Contig20275_GA36B|edu|edu40X|Allele_2
AGGGAACTGGGTG
>Contig20275_GA36B|edu|edu47X|Allele_1
AAGGAACTAGATG
>Contig20275_GA36B|edu|edu47X|Allele_2
AGGGAACTGGATG
>Contig20275_GA36B|edu|edu24X|Allele_1
AGGGAACTAGACG
>Contig20275_GA36B|edu|edu24X|Allele_2
AGGGAACTAGATG
>Contig20275_GA36B|edu|edu28X|Allele_1
AGGAAACAAGATG
>Contig20275_GA36B|edu|edu28X|Allele_2
AGGGGACTAGATG
>Contig20394_GA36B|tro|tro11X|Allele_1
ATCATGCATAAGGTTATACTA
>Contig20394_GA36B|tro|tro11X|Allele_2
ATCATGCATAAGGTTGTACTA
>Contig20394_GA36B|tro|tro2X|Allele_1
ATCATGCATAAGGTTGTACTA
>Contig20394_GA36B|tro|tro2X|Allele_2
ATCATGCATAAGGTTGTACTA
>Contig20394_GA36B|tro|tro7X|Allele_1
ATCATGCATAAGATTATACTA
>Contig20394_GA36B|tro|tro7X|Allele_2
ATCATGTGTGGGGTTATACTA
>Contig20394_GA36B|tro|tro8X|Allele_1
ATCATGCATAAGGTTGTACTA
>Contig20394_GA36B|tro|tro8X|Allele_2
ATCATGCATAAGGTTGTACTA
>Contig20394_GA36B|gal|gal3X|Allele_1
ACCATACACAAGGAGATACTA
>Contig20394_GA36B|gal|gal3X|Allele_2
ATCATGCGTGGTGTTATACTA
>Contig20394_GA36B|gal|gal8X|Allele_1
ATCATACGTAGGGTTATACCA
>Contig20394_GA36B|gal|gal8X|Allele_2
ATCATGCGTGGTGTTATACTA
>Contig20394_GA36B|gal|gal3XX|Allele_1
ATCATACATAGGGATATACTA
>Contig20394_GA36B|gal|gal3XX|Allele_2
ATCATGCGTGGTGTTATACTA
>Contig20394_GA36B|gal|gal9X|Allele_1
ATCATACGTAATGATATACCA
>Contig20394_GA36B|gal|gal9X|Allele_2
ATCATACGTAGTGATATACTA
>Contig20394_GA36B|edu|edu40X|Allele_1
ATCACGCATGGGGATAAACCA
>Contig20394_GA36B|edu|edu40X|Allele_2
ATCATGTATGGGGTTGTGCTA
>Contig20394_GA36B|edu|edu47X|Allele_1
ATCATGCGCGGGGTTAAACCA
>Contig20394_GA36B|edu|edu47X|Allele_2
GTCATGCGTGGGGTTGTGTTA
>Contig20394_GA36B|edu|edu24X|Allele_1
ATCATGTATGGGGTTATACTA
>Contig20394_GA36B|edu|edu24X|Allele_2
ATTATGTATGGGGTTATACTA
>Contig20394_GA36B|edu|edu28X|Allele_1
ATCATGTATGGGAATATACTA
>Contig20394_GA36B|edu|edu28X|Allele_2
ATCTTGTGTGGGGTTATACTG
>Contig20410_GA36A|tro|tro11X|Allele_1
AAGA
>Contig20410_GA36A|tro|tro11X|Allele_2
AAGA
>Contig20410_GA36A|tro|tro2X|Allele_1
AAGA
>Contig20410_GA36A|tro|tro2X|Allele_2
AAGA
>Contig20410_GA36A|tro|tro7X|Allele_1
AAGA
>Contig20410_GA36A|tro|tro7X|Allele_2
AAGA
>Contig20410_GA36A|tro|tro8X|Allele_1
AAGA
>Contig20410_GA36A|tro|tro8X|Allele_2
AAGA
>Contig20410_GA36A|gal|gal3X|Allele_1
AAGA
>Contig20410_GA36A|gal|gal3X|Allele_2
AAGA
>Contig20410_GA36A|gal|gal8X|Allele_1
AAGA
>Contig20410_GA36A|gal|gal8X|Allele_2
AATA
>Contig20410_GA36A|gal|gal3XX|Allele_1
AAGA
>Contig20410_GA36A|gal|gal3XX|Allele_2
AGGA
>Contig20410_GA36A|gal|gal9X|Allele_1
AAGA
>Contig20410_GA36A|gal|gal9X|Allele_2
AAGA
>Contig20410_GA36A|edu|edu40X|Allele_1
AAGA
>Contig20410_GA36A|edu|edu40X|Allele_2
AAGA
>Contig20410_GA36A|edu|edu47X|Allele_1
AAGA
>Contig20410_GA36A|edu|edu47X|Allele_2
GAGA
>Contig20410_GA36A|edu|edu24X|Allele_1
AAGA
>Contig20410_GA36A|edu|edu24X|Allele_2
AAGC
>Contig20410_GA36A|edu|edu28X|Allele_1
AAGA
>Contig20410_GA36A|edu|edu28X|Allele_2
AAGA
>Contig20432_GA36B|tro|tro11X|Allele_1
GGTGAAAAGATTCGACCTG
>Contig20432_GA36B|tro|tro11X|Allele_2
GGTGAACGGATTCGTCCTG
>Contig20432_GA36B|tro|tro2X|Allele_1
GGTGAACAAAATCGATCTG
>Contig20432_GA36B|tro|tro2X|Allele_2
GGTGAACAGAATCGATCTG
>Contig20432_GA36B|tro|tro7X|Allele_1
GGTGAAAGGATTCGACCTG
>Contig20432_GA36B|tro|tro7X|Allele_2
GGTGAAAGGATTCGACCTG
>Contig20432_GA36B|tro|tro8X|Allele_1
GGTGAAAGGATTCGACCTG
>Contig20432_GA36B|tro|tro8X|Allele_2
GGTGAAAGGATTCGACCTG
>Contig20432_GA36B|gal|gal3X|Allele_1
GGTGAACAGAACCAACCCG
>Contig20432_GA36B|gal|gal3X|Allele_2
GGTGAACAGGTTCGATCCG
>Contig20432_GA36B|gal|gal8X|Allele_1
GGTGAACAGATTCGACCCG
>Contig20432_GA36B|gal|gal8X|Allele_2
GGTGAGCAGATTCGTCCTG
>Contig20432_GA36B|gal|gal3XX|Allele_1
GGCAAACAGAATCGACCTG
>Contig20432_GA36B|gal|gal3XX|Allele_2
GGTGAACAGATTCGATCTG
>Contig20432_GA36B|gal|gal9X|Allele_1
GGTGAACAAAATCGACCCG
>Contig20432_GA36B|gal|gal9X|Allele_2
GGTGAACAGATTCGATCCG
>Contig20432_GA36B|edu|edu40X|Allele_1
GGTGAACAGATTCGACCCG
>Contig20432_GA36B|edu|edu40X|Allele_2
GGTGAACGGATTCGACTTG
>Contig20432_GA36B|edu|edu47X|Allele_1
AGTGAAAAGATTCGACCCG
>Contig20432_GA36B|edu|edu47X|Allele_2
GGTGAACGGGTTCGTCCTG
>Contig20432_GA36B|edu|edu24X|Allele_1
GGTGAACAGATTCAACCCG
>Contig20432_GA36B|edu|edu24X|Allele_2
GGTGAACAGATTCGACCCG
>Contig20432_GA36B|edu|edu28X|Allele_1
GCTGAACAGATTCAACCCA
>Contig20432_GA36B|edu|edu28X|Allele_2
GGTGTACAGATTTGACCTG
>Contig20458_GA36A|tro|tro11X|Allele_1
CATTA
>Contig20458_GA36A|tro|tro11X|Allele_2
CATTA
>Contig20458_GA36A|tro|tro2X|Allele_1
CATTA
>Contig20458_GA36A|tro|tro2X|Allele_2
CATTA
>Contig20458_GA36A|tro|tro7X|Allele_1
CATTA
>Contig20458_GA36A|tro|tro7X|Allele_2
CCTTA
>Contig20458_GA36A|tro|tro8X|Allele_1
CATTA
>Contig20458_GA36A|tro|tro8X|Allele_2
CATTA
>Contig20458_GA36A|gal|gal3X|Allele_1
CCTCG
>Contig20458_GA36A|gal|gal3X|Allele_2
TCTCG
>Contig20458_GA36A|gal|gal8X|Allele_1
TCTCG
>Contig20458_GA36A|gal|gal8X|Allele_2
TCTCG
>Contig20458_GA36A|gal|gal3XX|Allele_1
CCTCA
>Contig20458_GA36A|gal|gal3XX|Allele_2
CCTTG
>Contig20458_GA36A|gal|gal9X|Allele_1
CCTCG
>Contig20458_GA36A|gal|gal9X|Allele_2
CCTCG
>Contig20458_GA36A|edu|edu40X|Allele_1
CATTA
>Contig20458_GA36A|edu|edu40X|Allele_2
TCTTA
>Contig20458_GA36A|edu|edu47X|Allele_1
CCTTA
>Contig20458_GA36A|edu|edu47X|Allele_2
CCTTA
>Contig20458_GA36A|edu|edu24X|Allele_1
CCTTA
>Contig20458_GA36A|edu|edu24X|Allele_2
CCTTA
>Contig20458_GA36A|edu|edu28X|Allele_1
CACTA
>Contig20458_GA36A|edu|edu28X|Allele_2
TCTTA
>Contig20724_GA36B|tro|tro11X|Allele_1
CATCCT
>Contig20724_GA36B|tro|tro11X|Allele_2
CATCCT
>Contig20724_GA36B|tro|tro2X|Allele_1
CATCCT
>Contig20724_GA36B|tro|tro2X|Allele_2
TATCCT
>Contig20724_GA36B|tro|tro7X|Allele_1
CATCCT
>Contig20724_GA36B|tro|tro7X|Allele_2
CATCCT
>Contig20724_GA36B|tro|tro8X|Allele_1
CATCCT
>Contig20724_GA36B|tro|tro8X|Allele_2
CATCCT
>Contig20724_GA36B|gal|gal3X|Allele_1
CATCCC
>Contig20724_GA36B|gal|gal3X|Allele_2
CATCCT
>Contig20724_GA36B|gal|gal8X|Allele_1
CATCCC
>Contig20724_GA36B|gal|gal8X|Allele_2
CATCCT
>Contig20724_GA36B|gal|gal3XX|Allele_1
CATCCT
>Contig20724_GA36B|gal|gal3XX|Allele_2
CATCCT
>Contig20724_GA36B|gal|gal9X|Allele_1
CATCCT
>Contig20724_GA36B|gal|gal9X|Allele_2
CATCCT
>Contig20724_GA36B|edu|edu40X|Allele_1
CATCCT
>Contig20724_GA36B|edu|edu40X|Allele_2
CCTCTT
>Contig20724_GA36B|edu|edu47X|Allele_1
CAGACT
>Contig20724_GA36B|edu|edu47X|Allele_2
CATCCT
>Contig20724_GA36B|edu|edu24X|Allele_1
CATCCT
>Contig20724_GA36B|edu|edu24X|Allele_2
CATCCT
>Contig20724_GA36B|edu|edu28X|Allele_1
CATCCT
>Contig20724_GA36B|edu|edu28X|Allele_2
TATCCT
>Contig20739_GA36B|tro|tro11X|Allele_1
ACCCCCCT
>Contig20739_GA36B|tro|tro11X|Allele_2
GCCCCCCT
>Contig20739_GA36B|tro|tro2X|Allele_1
GCCCCCCC
>Contig20739_GA36B|tro|tro2X|Allele_2
GCCCCCCT
>Contig20739_GA36B|tro|tro7X|Allele_1
GCCCCCCC
>Contig20739_GA36B|tro|tro7X|Allele_2
GCCCCCCT
>Contig20739_GA36B|tro|tro8X|Allele_1
GCCCCCCT
>Contig20739_GA36B|tro|tro8X|Allele_2
GCCCCCCT
>Contig20739_GA36B|gal|gal3X|Allele_1
GCCCCCCT
>Contig20739_GA36B|gal|gal3X|Allele_2
GCCTCCCT
>Contig20739_GA36B|gal|gal8X|Allele_1
GCCCCCCT
>Contig20739_GA36B|gal|gal8X|Allele_2
GTCCCCCT
>Contig20739_GA36B|gal|gal3XX|Allele_1
GCCCCCCT
>Contig20739_GA36B|gal|gal3XX|Allele_2
GCCCCCCT
>Contig20739_GA36B|gal|gal9X|Allele_1
GCCCCCCC
>Contig20739_GA36B|gal|gal9X|Allele_2
GCTCTCCT
>Contig20739_GA36B|edu|edu40X|Allele_1
GCCCCCCT
>Contig20739_GA36B|edu|edu40X|Allele_2
GCCCCTTT
>Contig20739_GA36B|edu|edu47X|Allele_1
GCCCCCCT
>Contig20739_GA36B|edu|edu47X|Allele_2
GCCCCCCT
>Contig20739_GA36B|edu|edu24X|Allele_1
ACCCCCCT
>Contig20739_GA36B|edu|edu24X|Allele_2
GCCCCCCT
>Contig20739_GA36B|edu|edu28X|Allele_1
GCCCCCCT
>Contig20739_GA36B|edu|edu28X|Allele_2
GCCCCCCT
>Contig20916_GA36A|tro|tro11X|Allele_1
AAA
>Contig20916_GA36A|tro|tro11X|Allele_2
AAA
>Contig20916_GA36A|tro|tro2X|Allele_1
AAA
>Contig20916_GA36A|tro|tro2X|Allele_2
AAA
>Contig20916_GA36A|tro|tro7X|Allele_1
AAA
>Contig20916_GA36A|tro|tro7X|Allele_2
GAA
>Contig20916_GA36A|tro|tro8X|Allele_1
AAA
>Contig20916_GA36A|tro|tro8X|Allele_2
AAA
>Contig20916_GA36A|gal|gal3X|Allele_1
AAA
>Contig20916_GA36A|gal|gal3X|Allele_2
ATG
>Contig20916_GA36A|gal|gal8X|Allele_1
AAA
>Contig20916_GA36A|gal|gal8X|Allele_2
ATG
>Contig20916_GA36A|gal|gal3XX|Allele_1
AAG
>Contig20916_GA36A|gal|gal3XX|Allele_2
AAG
>Contig20916_GA36A|gal|gal9X|Allele_1
AAG
>Contig20916_GA36A|gal|gal9X|Allele_2
AAG
>Contig20916_GA36A|edu|edu40X|Allele_1
GAA
>Contig20916_GA36A|edu|edu40X|Allele_2
GAA
>Contig20916_GA36A|edu|edu47X|Allele_1
GAA
>Contig20916_GA36A|edu|edu47X|Allele_2
GAA
>Contig20916_GA36A|edu|edu24X|Allele_1
GAA
>Contig20916_GA36A|edu|edu24X|Allele_2
GAA
>Contig20916_GA36A|edu|edu28X|Allele_1
GAA
>Contig20916_GA36A|edu|edu28X|Allele_2
GAA
>Contig21060_GA36A|tro|tro11X|Allele_1
GATTATTACGTAGTA
>Contig21060_GA36A|tro|tro11X|Allele_2
GATTTTTACGTAGTA
>Contig21060_GA36A|tro|tro2X|Allele_1
GATTATTACGTAGTA
>Contig21060_GA36A|tro|tro2X|Allele_2
GATTATTACGTAGTA
>Contig21060_GA36A|tro|tro7X|Allele_1
GATTTTTACGTAGTA
>Contig21060_GA36A|tro|tro7X|Allele_2
GATTTTTACGTAGTA
>Contig21060_GA36A|tro|tro8X|Allele_1
GATTTTTACGTAACA
>Contig21060_GA36A|tro|tro8X|Allele_2
GTTTTTTACGTAGTA
>Contig21060_GA36A|gal|gal3X|Allele_1
GACTTTCACGAAGCA
>Contig21060_GA36A|gal|gal3X|Allele_2
GATTTTTACGTGGCA
>Contig21060_GA36A|gal|gal8X|Allele_1
AATTATTACGTAGCA
>Contig21060_GA36A|gal|gal8X|Allele_2
GATTTTTACGTAGCA
>Contig21060_GA36A|gal|gal3XX|Allele_1
GATTTTTACATAGCA
>Contig21060_GA36A|gal|gal3XX|Allele_2
GATTTTTGCGTGGCA
>Contig21060_GA36A|gal|gal9X|Allele_1
AATCACTACATAGCA
>Contig21060_GA36A|gal|gal9X|Allele_2
GATTTTTGCGTAGTA
>Contig21060_GA36A|edu|edu40X|Allele_1
GATCTTTACATAACA
>Contig21060_GA36A|edu|edu40X|Allele_2
GATTTTTGTGTAGTA
>Contig21060_GA36A|edu|edu47X|Allele_1
GATTTTTACGTAACA
>Contig21060_GA36A|edu|edu47X|Allele_2
GTTTTTTGCGTAGCA
>Contig21060_GA36A|edu|edu24X|Allele_1
GATTTTTACGTAACA
>Contig21060_GA36A|edu|edu24X|Allele_2
GTTTTTTACGTAGCA
>Contig21060_GA36A|edu|edu28X|Allele_1
GATTTTTACATAACA
>Contig21060_GA36A|edu|edu28X|Allele_2
GTTTTTTGCGTAGCT
>Contig21147_GA36B|tro|tro11X|Allele_1
ACGA
>Contig21147_GA36B|tro|tro11X|Allele_2
ACGA
>Contig21147_GA36B|tro|tro2X|Allele_1
ACGA
>Contig21147_GA36B|tro|tro2X|Allele_2
ACGA
>Contig21147_GA36B|tro|tro7X|Allele_1
ACGA
>Contig21147_GA36B|tro|tro7X|Allele_2
ACGA
>Contig21147_GA36B|tro|tro8X|Allele_1
ACGA
>Contig21147_GA36B|tro|tro8X|Allele_2
ACGA
>Contig21147_GA36B|gal|gal3X|Allele_1
ACGA
>Contig21147_GA36B|gal|gal3X|Allele_2
ATGA
>Contig21147_GA36B|gal|gal8X|Allele_1
ACGA
>Contig21147_GA36B|gal|gal8X|Allele_2
ACGA
>Contig21147_GA36B|gal|gal3XX|Allele_1
ACGA
>Contig21147_GA36B|gal|gal3XX|Allele_2
ACGA
>Contig21147_GA36B|gal|gal9X|Allele_1
ACGA
>Contig21147_GA36B|gal|gal9X|Allele_2
ACGA
>Contig21147_GA36B|edu|edu40X|Allele_1
ACGA
>Contig21147_GA36B|edu|edu40X|Allele_2
TCGA
>Contig21147_GA36B|edu|edu47X|Allele_1
ACAA
>Contig21147_GA36B|edu|edu47X|Allele_2
ACGT
>Contig21147_GA36B|edu|edu24X|Allele_1
ACAA
>Contig21147_GA36B|edu|edu24X|Allele_2
ACGA
>Contig21147_GA36B|edu|edu28X|Allele_1
ACGA
>Contig21147_GA36B|edu|edu28X|Allele_2
ACGA
>Contig21412_GA36C|tro|tro11X|Allele_1
CAATATAACCA
>Contig21412_GA36C|tro|tro11X|Allele_2
CAATATAACCA
>Contig21412_GA36C|tro|tro2X|Allele_1
CAATATAACCA
>Contig21412_GA36C|tro|tro2X|Allele_2
CAATATAACCA
>Contig21412_GA36C|tro|tro7X|Allele_1
CAATATAACCA
>Contig21412_GA36C|tro|tro7X|Allele_2
CAATATAACCA
>Contig21412_GA36C|tro|tro8X|Allele_1
CAATATAACCA
>Contig21412_GA36C|tro|tro8X|Allele_2
CAATATAACCA
>Contig21412_GA36C|gal|gal3X|Allele_1
TACCACAACTA
>Contig21412_GA36C|gal|gal3X|Allele_2
TACCATAACTA
>Contig21412_GA36C|gal|gal8X|Allele_1
TACCACAACTA
>Contig21412_GA36C|gal|gal8X|Allele_2
TACCATAACTA
>Contig21412_GA36C|gal|gal3XX|Allele_1
TACCATAACTA
>Contig21412_GA36C|gal|gal3XX|Allele_2
TACCATAACTA
>Contig21412_GA36C|gal|gal9X|Allele_1
TACCATAACTA
>Contig21412_GA36C|gal|gal9X|Allele_2
TACCGTAGCTA
>Contig21412_GA36C|edu|edu40X|Allele_1
CAATATAACCA
>Contig21412_GA36C|edu|edu40X|Allele_2
CAATATAACCT
>Contig21412_GA36C|edu|edu47X|Allele_1
CAATATAACCA
>Contig21412_GA36C|edu|edu47X|Allele_2
CAATATCATCA
>Contig21412_GA36C|edu|edu24X|Allele_1
CAACATAACCA
>Contig21412_GA36C|edu|edu24X|Allele_2
CTATATAACCA
>Contig21412_GA36C|edu|edu28X|Allele_1
CAATATAACCA
>Contig21412_GA36C|edu|edu28X|Allele_2
CAATATAACCA
>Contig21437_GA36B|tro|tro11X|Allele_1
ACGTGAACTTAAGG
>Contig21437_GA36B|tro|tro11X|Allele_2
ACGTGAACTTAAGG
>Contig21437_GA36B|tro|tro2X|Allele_1
ACGTGAACTTAAGG
>Contig21437_GA36B|tro|tro2X|Allele_2
ACGTGAACTTAAGG
>Contig21437_GA36B|tro|tro7X|Allele_1
ACGTGAACTTAAGG
>Contig21437_GA36B|tro|tro7X|Allele_2
ACGTGAACTTAAGG
>Contig21437_GA36B|tro|tro8X|Allele_1
ACGTGAACTTAAGG
>Contig21437_GA36B|tro|tro8X|Allele_2
ACGTGAACTTAAGG
>Contig21437_GA36B|gal|gal3X|Allele_1
GCGTGAACTTAAGA
>Contig21437_GA36B|gal|gal3X|Allele_2
GCGTGAACTTAAGG
>Contig21437_GA36B|gal|gal8X|Allele_1
GCGTGAACTTAAGA
>Contig21437_GA36B|gal|gal8X|Allele_2
GCGTGAACTTAAGG
>Contig21437_GA36B|gal|gal3XX|Allele_1
ACGTAAACTTAAGA
>Contig21437_GA36B|gal|gal3XX|Allele_2
GCGTGGACTTAAGA
>Contig21437_GA36B|gal|gal9X|Allele_1
GCGTGAACCCGGAA
>Contig21437_GA36B|gal|gal9X|Allele_2
GCGTGAATTTGGAA
>Contig21437_GA36B|edu|edu40X|Allele_1
GCGTGAACTTAAGA
>Contig21437_GA36B|edu|edu40X|Allele_2
GCGTGAACTTAGGA
>Contig21437_GA36B|edu|edu47X|Allele_1
GCAAGAACTTAAGA
>Contig21437_GA36B|edu|edu47X|Allele_2
GCGTGAACTTAGGA
>Contig21437_GA36B|edu|edu24X|Allele_1
GCGTGAACTTAAAA
>Contig21437_GA36B|edu|edu24X|Allele_2
GTGTGAACTTGGGA
>Contig21437_GA36B|edu|edu28X|Allele_1
GCGTAAACTTAAGA
>Contig21437_GA36B|edu|edu28X|Allele_2
GCGTGGGCTTAGGA
>Contig21575_GA36C|tro|tro11X|Allele_1
GC
>Contig21575_GA36C|tro|tro11X|Allele_2
GT
>Contig21575_GA36C|tro|tro2X|Allele_1
AC
>Contig21575_GA36C|tro|tro2X|Allele_2
GC
>Contig21575_GA36C|tro|tro7X|Allele_1
GC
>Contig21575_GA36C|tro|tro7X|Allele_2
GT
>Contig21575_GA36C|tro|tro8X|Allele_1
GC
>Contig21575_GA36C|tro|tro8X|Allele_2
GC
>Contig21575_GA36C|gal|gal3X|Allele_1
GC
>Contig21575_GA36C|gal|gal3X|Allele_2
GC
>Contig21575_GA36C|gal|gal8X|Allele_1
GC
>Contig21575_GA36C|gal|gal8X|Allele_2
GT
>Contig21575_GA36C|gal|gal3XX|Allele_1
GC
>Contig21575_GA36C|gal|gal3XX|Allele_2
GC
>Contig21575_GA36C|gal|gal9X|Allele_1
AC
>Contig21575_GA36C|gal|gal9X|Allele_2
GC
>Contig21575_GA36C|edu|edu40X|Allele_1
GC
>Contig21575_GA36C|edu|edu40X|Allele_2
GC
>Contig21575_GA36C|edu|edu47X|Allele_1
GC
>Contig21575_GA36C|edu|edu47X|Allele_2
GC
>Contig21575_GA36C|edu|edu24X|Allele_1
GC
>Contig21575_GA36C|edu|edu24X|Allele_2
GC
>Contig21575_GA36C|edu|edu28X|Allele_1
GC
>Contig21575_GA36C|edu|edu28X|Allele_2
GC
>Contig2164_GA36A|tro|tro11X|Allele_1
TGC
>Contig2164_GA36A|tro|tro11X|Allele_2
TGC
>Contig2164_GA36A|tro|tro2X|Allele_1
TGC
>Contig2164_GA36A|tro|tro2X|Allele_2
TGC
>Contig2164_GA36A|tro|tro7X|Allele_1
CGA
>Contig2164_GA36A|tro|tro7X|Allele_2
TGC
>Contig2164_GA36A|tro|tro8X|Allele_1
TGC
>Contig2164_GA36A|tro|tro8X|Allele_2
TGC
>Contig2164_GA36A|gal|gal3X|Allele_1
TAA
>Contig2164_GA36A|gal|gal3X|Allele_2
TGA
>Contig2164_GA36A|gal|gal8X|Allele_1
TGA
>Contig2164_GA36A|gal|gal8X|Allele_2
TGA
>Contig2164_GA36A|gal|gal3XX|Allele_1
TGA
>Contig2164_GA36A|gal|gal3XX|Allele_2
TGA
>Contig2164_GA36A|gal|gal9X|Allele_1
TGA
>Contig2164_GA36A|gal|gal9X|Allele_2
TGA
>Contig2164_GA36A|edu|edu40X|Allele_1
TGA
>Contig2164_GA36A|edu|edu40X|Allele_2
TGC
>Contig2164_GA36A|edu|edu47X|Allele_1
TGA
>Contig2164_GA36A|edu|edu47X|Allele_2
TGA
>Contig2164_GA36A|edu|edu24X|Allele_1
TGA
>Contig2164_GA36A|edu|edu24X|Allele_2
TGA
>Contig2164_GA36A|edu|edu28X|Allele_1
CGA
>Contig2164_GA36A|edu|edu28X|Allele_2
TGA
>Contig22222_GA36A|tro|tro11X|Allele_1
ACTTCAG
>Contig22222_GA36A|tro|tro11X|Allele_2
ACTTCAG
>Contig22222_GA36A|tro|tro2X|Allele_1
ACTTCAG
>Contig22222_GA36A|tro|tro2X|Allele_2
ACTTCAG
>Contig22222_GA36A|tro|tro7X|Allele_1
ACATCAG
>Contig22222_GA36A|tro|tro7X|Allele_2
ACTTCAG
>Contig22222_GA36A|tro|tro8X|Allele_1
ACTTCAG
>Contig22222_GA36A|tro|tro8X|Allele_2
ACTTCAG
>Contig22222_GA36A|gal|gal3X|Allele_1
ACATCAG
>Contig22222_GA36A|gal|gal3X|Allele_2
ACATGAG
>Contig22222_GA36A|gal|gal8X|Allele_1
ACAAGAG
>Contig22222_GA36A|gal|gal8X|Allele_2
TCATGAG
>Contig22222_GA36A|gal|gal3XX|Allele_1
ACATGAG
>Contig22222_GA36A|gal|gal3XX|Allele_2
ACATGAG
>Contig22222_GA36A|gal|gal9X|Allele_1
ACTTGAA
>Contig22222_GA36A|gal|gal9X|Allele_2
TCTTGAG
>Contig22222_GA36A|edu|edu40X|Allele_1
ACTTCAG
>Contig22222_GA36A|edu|edu40X|Allele_2
ACTTCGG
>Contig22222_GA36A|edu|edu47X|Allele_1
ACTTCAG
>Contig22222_GA36A|edu|edu47X|Allele_2
TCTTCAG
>Contig22222_GA36A|edu|edu24X|Allele_1
ACTTCAG
>Contig22222_GA36A|edu|edu24X|Allele_2
ACTTCGG
>Contig22222_GA36A|edu|edu28X|Allele_1
AATTCAG
>Contig22222_GA36A|edu|edu28X|Allele_2
ACTTCAG
>Contig22562_GA36B|tro|tro11X|Allele_1
GTTTTCGG
>Contig22562_GA36B|tro|tro11X|Allele_2
GTTTTCGG
>Contig22562_GA36B|tro|tro2X|Allele_1
GTTTTCGG
>Contig22562_GA36B|tro|tro2X|Allele_2
GTTTTCGG
>Contig22562_GA36B|tro|tro7X|Allele_1
GCTTTCGG
>Contig22562_GA36B|tro|tro7X|Allele_2
GTTTTCGG
>Contig22562_GA36B|tro|tro8X|Allele_1
GTTCTCGG
>Contig22562_GA36B|tro|tro8X|Allele_2
GTTTTCGG
>Contig22562_GA36B|gal|gal3X|Allele_1
ATTCTTGG
>Contig22562_GA36B|gal|gal3X|Allele_2
GTTTTTGG
>Contig22562_GA36B|gal|gal8X|Allele_1
GCTCTTGG
>Contig22562_GA36B|gal|gal8X|Allele_2
GTTTTTGG
>Contig22562_GA36B|gal|gal3XX|Allele_1
GCATTCGA
>Contig22562_GA36B|gal|gal3XX|Allele_2
GTTTTTGG
>Contig22562_GA36B|gal|gal9X|Allele_1
ATTCTTAA
>Contig22562_GA36B|gal|gal9X|Allele_2
GTTTTTGG
>Contig22562_GA36B|edu|edu40X|Allele_1
GCTTATGG
>Contig22562_GA36B|edu|edu40X|Allele_2
GCTTTTGG
>Contig22562_GA36B|edu|edu47X|Allele_1
GCTTTTGG
>Contig22562_GA36B|edu|edu47X|Allele_2
GCTTTTGG
>Contig22562_GA36B|edu|edu24X|Allele_1
GCTTATGG
>Contig22562_GA36B|edu|edu24X|Allele_2
GCTTTTGG
>Contig22562_GA36B|edu|edu28X|Allele_1
GCTTATGG
>Contig22562_GA36B|edu|edu28X|Allele_2
GCTTTTGG
>Contig22773_GA36C|tro|tro11X|Allele_1
TTCCTCG
>Contig22773_GA36C|tro|tro11X|Allele_2
TTCCTTG
>Contig22773_GA36C|tro|tro2X|Allele_1
TTCCTTG
>Contig22773_GA36C|tro|tro2X|Allele_2
TTCGTTG
>Contig22773_GA36C|tro|tro7X|Allele_1
TTCCTCG
>Contig22773_GA36C|tro|tro7X|Allele_2
TTCGTTG
>Contig22773_GA36C|tro|tro8X|Allele_1
TTCCTTG
>Contig22773_GA36C|tro|tro8X|Allele_2
TTTGTTG
>Contig22773_GA36C|gal|gal3X|Allele_1
TTCCTCA
>Contig22773_GA36C|gal|gal3X|Allele_2
TTTGTCA
>Contig22773_GA36C|gal|gal8X|Allele_1
TTCCTCA
>Contig22773_GA36C|gal|gal8X|Allele_2
TTTGTTA
>Contig22773_GA36C|gal|gal3XX|Allele_1
CCTGTCA
>Contig22773_GA36C|gal|gal3XX|Allele_2
TTTGTCA
>Contig22773_GA36C|gal|gal9X|Allele_1
TTCGTCA
>Contig22773_GA36C|gal|gal9X|Allele_2
TTTGTCA
>Contig22773_GA36C|edu|edu40X|Allele_1
TTTGTCA
>Contig22773_GA36C|edu|edu40X|Allele_2
TTTGTTA
>Contig22773_GA36C|edu|edu47X|Allele_1
TTTGTCA
>Contig22773_GA36C|edu|edu47X|Allele_2
TTTGTCA
>Contig22773_GA36C|edu|edu24X|Allele_1
TTTGCCA
>Contig22773_GA36C|edu|edu24X|Allele_2
TTTGTCG
>Contig22773_GA36C|edu|edu28X|Allele_1
TTCGTCA
>Contig22773_GA36C|edu|edu28X|Allele_2
TTTGTTA
>Contig22811_GA36C|tro|tro11X|Allele_1
CCACAC
>Contig22811_GA36C|tro|tro11X|Allele_2
CCACAC
>Contig22811_GA36C|tro|tro2X|Allele_1
CCACAC
>Contig22811_GA36C|tro|tro2X|Allele_2
CCACAC
>Contig22811_GA36C|tro|tro7X|Allele_1
CCACAC
>Contig22811_GA36C|tro|tro7X|Allele_2
CCACAC
>Contig22811_GA36C|tro|tro8X|Allele_1
CCACAC
>Contig22811_GA36C|tro|tro8X|Allele_2
CCACAC
>Contig22811_GA36C|gal|gal3X|Allele_1
CCACAC
>Contig22811_GA36C|gal|gal3X|Allele_2
CCACAC
>Contig22811_GA36C|gal|gal8X|Allele_1
CCACAC
>Contig22811_GA36C|gal|gal8X|Allele_2
CCACAC
>Contig22811_GA36C|gal|gal3XX|Allele_1
CAACAC
>Contig22811_GA36C|gal|gal3XX|Allele_2
CCACAC
>Contig22811_GA36C|gal|gal9X|Allele_1
CCACAC
>Contig22811_GA36C|gal|gal9X|Allele_2
CCACAC
>Contig22811_GA36C|edu|edu40X|Allele_1
CCACAC
>Contig22811_GA36C|edu|edu40X|Allele_2
CCACAC
>Contig22811_GA36C|edu|edu47X|Allele_1
CCACAC
>Contig22811_GA36C|edu|edu47X|Allele_2
TCACAC
>Contig22811_GA36C|edu|edu24X|Allele_1
CCACAC
>Contig22811_GA36C|edu|edu24X|Allele_2
CCCCAC
>Contig22811_GA36C|edu|edu28X|Allele_1
CCACAC
>Contig22811_GA36C|edu|edu28X|Allele_2
CCATTT
>Contig2306_GA36C|tro|tro11X|Allele_1
AGCGAGG
>Contig2306_GA36C|tro|tro11X|Allele_2
AGCGAGG
>Contig2306_GA36C|tro|tro2X|Allele_1
AGCGAGG
>Contig2306_GA36C|tro|tro2X|Allele_2
AGCGAGG
>Contig2306_GA36C|tro|tro7X|Allele_1
AGCGAGG
>Contig2306_GA36C|tro|tro7X|Allele_2
AGCGGGG
>Contig2306_GA36C|tro|tro8X|Allele_1
AGCGAGG
>Contig2306_GA36C|tro|tro8X|Allele_2
AGCGAGG
>Contig2306_GA36C|gal|gal3X|Allele_1
AACGAGG
>Contig2306_GA36C|gal|gal3X|Allele_2
AGCGAGG
>Contig2306_GA36C|gal|gal8X|Allele_1
AGCGAGG
>Contig2306_GA36C|gal|gal8X|Allele_2
AGCGAGG
>Contig2306_GA36C|gal|gal3XX|Allele_1
AGCGAGG
>Contig2306_GA36C|gal|gal3XX|Allele_2
GGCGAGG
>Contig2306_GA36C|gal|gal9X|Allele_1
AGCGAGG
>Contig2306_GA36C|gal|gal9X|Allele_2
AGCGAGG
>Contig2306_GA36C|edu|edu40X|Allele_1
AGAAACG
>Contig2306_GA36C|edu|edu40X|Allele_2
AGCGAGG
>Contig2306_GA36C|edu|edu47X|Allele_1
AGCGAGG
>Contig2306_GA36C|edu|edu47X|Allele_2
AGCGAGG
>Contig2306_GA36C|edu|edu24X|Allele_1
AGCGAGA
>Contig2306_GA36C|edu|edu24X|Allele_2
AGCGGGG
>Contig2306_GA36C|edu|edu28X|Allele_1
AGCGAGG
>Contig2306_GA36C|edu|edu28X|Allele_2
AGCGAGG
>Contig23079_GA36D|tro|tro11X|Allele_1
GCG
>Contig23079_GA36D|tro|tro11X|Allele_2
GCG
>Contig23079_GA36D|tro|tro2X|Allele_1
GCG
>Contig23079_GA36D|tro|tro2X|Allele_2
GCG
>Contig23079_GA36D|tro|tro7X|Allele_1
GCG
>Contig23079_GA36D|tro|tro7X|Allele_2
GCG
>Contig23079_GA36D|tro|tro8X|Allele_1
GCG
>Contig23079_GA36D|tro|tro8X|Allele_2
GCG
>Contig23079_GA36D|gal|gal3X|Allele_1
ACG
>Contig23079_GA36D|gal|gal3X|Allele_2
GCG
>Contig23079_GA36D|gal|gal8X|Allele_1
GCG
>Contig23079_GA36D|gal|gal8X|Allele_2
GCG
>Contig23079_GA36D|gal|gal3XX|Allele_1
GCA
>Contig23079_GA36D|gal|gal3XX|Allele_2
GCG
>Contig23079_GA36D|gal|gal9X|Allele_1
GCG
>Contig23079_GA36D|gal|gal9X|Allele_2
GCG
>Contig23079_GA36D|edu|edu40X|Allele_1
GCG
>Contig23079_GA36D|edu|edu40X|Allele_2
GTG
>Contig23079_GA36D|edu|edu47X|Allele_1
GCG
>Contig23079_GA36D|edu|edu47X|Allele_2
GCG
>Contig23079_GA36D|edu|edu24X|Allele_1
GCG
>Contig23079_GA36D|edu|edu24X|Allele_2
GCG
>Contig23079_GA36D|edu|edu28X|Allele_1
GCG
>Contig23079_GA36D|edu|edu28X|Allele_2
GCG
>Contig23096_GA36H|tro|tro11X|Allele_1
GTGCCGA
>Contig23096_GA36H|tro|tro11X|Allele_2
GTGCCGA
>Contig23096_GA36H|tro|tro2X|Allele_1
GTACAAA
>Contig23096_GA36H|tro|tro2X|Allele_2
GTGCCGA
>Contig23096_GA36H|tro|tro7X|Allele_1
GTACAAA
>Contig23096_GA36H|tro|tro7X|Allele_2
GTGCCGA
>Contig23096_GA36H|tro|tro8X|Allele_1
GTGCCGA
>Contig23096_GA36H|tro|tro8X|Allele_2
GTGCCGA
>Contig23096_GA36H|gal|gal3X|Allele_1
GTACAAG
>Contig23096_GA36H|gal|gal3X|Allele_2
GTACAAG
>Contig23096_GA36H|gal|gal8X|Allele_1
GTACAAA
>Contig23096_GA36H|gal|gal8X|Allele_2
GTAGAGA
>Contig23096_GA36H|gal|gal3XX|Allele_1
GTACAAA
>Contig23096_GA36H|gal|gal3XX|Allele_2
GTGCCGG
>Contig23096_GA36H|gal|gal9X|Allele_1
GTACAAG
>Contig23096_GA36H|gal|gal9X|Allele_2
GTACAAG
>Contig23096_GA36H|edu|edu40X|Allele_1
GTACAAA
>Contig23096_GA36H|edu|edu40X|Allele_2
GTACAAA
>Contig23096_GA36H|edu|edu47X|Allele_1
GTACAAA
>Contig23096_GA36H|edu|edu47X|Allele_2
GTACAAA
>Contig23096_GA36H|edu|edu24X|Allele_1
GTACAAA
>Contig23096_GA36H|edu|edu24X|Allele_2
GTACAAA
>Contig23096_GA36H|edu|edu28X|Allele_1
ACACAAA
>Contig23096_GA36H|edu|edu28X|Allele_2
GTACAGA
>Contig23254_GA36A|tro|tro11X|Allele_1
TTGTG
>Contig23254_GA36A|tro|tro11X|Allele_2
TTGTG
>Contig23254_GA36A|tro|tro2X|Allele_1
TTGTG
>Contig23254_GA36A|tro|tro2X|Allele_2
TTGTG
>Contig23254_GA36A|tro|tro7X|Allele_1
TTGTG
>Contig23254_GA36A|tro|tro7X|Allele_2
TTGTG
>Contig23254_GA36A|tro|tro8X|Allele_1
TTGCG
>Contig23254_GA36A|tro|tro8X|Allele_2
TTGTG
>Contig23254_GA36A|gal|gal3X|Allele_1
CTATA
>Contig23254_GA36A|gal|gal3X|Allele_2
CTATA
>Contig23254_GA36A|gal|gal8X|Allele_1
CTATA
>Contig23254_GA36A|gal|gal8X|Allele_2
CTATA
>Contig23254_GA36A|gal|gal3XX|Allele_1
CTACA
>Contig23254_GA36A|gal|gal3XX|Allele_2
TTGTA
>Contig23254_GA36A|gal|gal9X|Allele_1
CTACA
>Contig23254_GA36A|gal|gal9X|Allele_2
TTGTA
>Contig23254_GA36A|edu|edu40X|Allele_1
TCGCA
>Contig23254_GA36A|edu|edu40X|Allele_2
TTGCG
>Contig23254_GA36A|edu|edu47X|Allele_1
TTGCA
>Contig23254_GA36A|edu|edu47X|Allele_2
TTGCG
>Contig23254_GA36A|edu|edu24X|Allele_1
TTGCA
>Contig23254_GA36A|edu|edu24X|Allele_2
TTGCA
>Contig23254_GA36A|edu|edu28X|Allele_1
TTGCA
>Contig23254_GA36A|edu|edu28X|Allele_2
TTGCG
>Contig23393_GA36D|tro|tro11X|Allele_1
CAGTTCGATTCTTCCCCACCCGCTTATCC
>Contig23393_GA36D|tro|tro11X|Allele_2
CAGTTTGATTCTTGCCCACCCGCTTGTCC
>Contig23393_GA36D|tro|tro2X|Allele_1
CAGTTCGATTCTTCCCCACCCGCTTACCC
>Contig23393_GA36D|tro|tro2X|Allele_2
CAGTTCGATTCTTGCCCACCCGCTTGTCC
>Contig23393_GA36D|tro|tro7X|Allele_1
CAGTTTGATTCTTCCCCACCCGCTTATCC
>Contig23393_GA36D|tro|tro7X|Allele_2
CAGTTTGATTCTTCCCCACCCGCTTATCC
>Contig23393_GA36D|tro|tro8X|Allele_1
CAGTTTGATTCTTCCCCACCCGCTTATCC
>Contig23393_GA36D|tro|tro8X|Allele_2
CAGTTTGATTCTTCCCCACCCGCTTATCC
>Contig23393_GA36D|gal|gal3X|Allele_1
CAGCTCGATTCTACCCCGCCCGCTAATCC
>Contig23393_GA36D|gal|gal3X|Allele_2
CCGCTCGATTCTTCCCCGCCCGTTTATCT
>Contig23393_GA36D|gal|gal8X|Allele_1
CAGCTCGATTCTACCCCGCCCGCTAATCC
>Contig23393_GA36D|gal|gal8X|Allele_2
CAGCTCGATTCTTCCCCGCCCGCTTATCC
>Contig23393_GA36D|gal|gal3XX|Allele_1
CAGCTCGATTCTTCCCCGCCCGCTTATCC
>Contig23393_GA36D|gal|gal3XX|Allele_2
TAGCTCGATTCTTCCCCGCCCGCTTATCC
>Contig23393_GA36D|gal|gal9X|Allele_1
CAGCTCGATTCTTCCCCGCCCGCTTATCC
>Contig23393_GA36D|gal|gal9X|Allele_2
CAGTTCGATTCTTCCCCGCCCGCTTATCC
>Contig23393_GA36D|edu|edu40X|Allele_1
CAATTCGAATCTTCCCCACCCACGTACCC
>Contig23393_GA36D|edu|edu40X|Allele_2
CAGTTTGATTCTTCCCTATTCGCTTGTTC
>Contig23393_GA36D|edu|edu47X|Allele_1
CAGTTTAAACCTTCCCCACCCGCTTACCC
>Contig23393_GA36D|edu|edu47X|Allele_2
CAGTTTGTTTCTTCTTTACCCGTTTATCC
>Contig23393_GA36D|edu|edu24X|Allele_1
CAGTCCGATTCCTCCCCACCAGCTTATCC
>Contig23393_GA36D|edu|edu24X|Allele_2
CAGTTTGATTCTTGTCCGCCCGCTTATTC
>Contig23393_GA36D|edu|edu28X|Allele_1
CAGTTTGAATCTTCCCCACCCGCTTATTC
>Contig23393_GA36D|edu|edu28X|Allele_2
CAGTTTGATTTTTCCTTACCCGCTTATTC
>Contig23523_GA36H|tro|tro11X|Allele_1
CCACAACACTCATCAGG
>Contig23523_GA36H|tro|tro11X|Allele_2
CCACAACACTCATCAGG
>Contig23523_GA36H|tro|tro2X|Allele_1
CCACAACACTCATCAGG
>Contig23523_GA36H|tro|tro2X|Allele_2
CCACAACACTCATCAGG
>Contig23523_GA36H|tro|tro7X|Allele_1
CCACAACACTCATCAGG
>Contig23523_GA36H|tro|tro7X|Allele_2
CCACAACACTCATGAGG
>Contig23523_GA36H|tro|tro8X|Allele_1
CCACAACACTCATCAGG
>Contig23523_GA36H|tro|tro8X|Allele_2
CCACAACACTCATGAGG
>Contig23523_GA36H|gal|gal3X|Allele_1
CCACAACACTCATCAGG
>Contig23523_GA36H|gal|gal3X|Allele_2
CCACAACACTCATCAGG
>Contig23523_GA36H|gal|gal8X|Allele_1
CCACAACACTCATCAGG
>Contig23523_GA36H|gal|gal8X|Allele_2
CCACAACATTCATCAGG
>Contig23523_GA36H|gal|gal3XX|Allele_1
TCGCACTACTTAACAGA
>Contig23523_GA36H|gal|gal3XX|Allele_2
TCGCACTACTTAACAGG
>Contig23523_GA36H|gal|gal9X|Allele_1
TCGCACTACTTAACAGA
>Contig23523_GA36H|gal|gal9X|Allele_2
TCGCACTCCTTAACAGG
>Contig23523_GA36H|edu|edu40X|Allele_1
CCACAACACTCATCAAG
>Contig23523_GA36H|edu|edu40X|Allele_2
CTATGACACTCGTCTGG
>Contig23523_GA36H|edu|edu47X|Allele_1
CCACAACACTCATCAGG
>Contig23523_GA36H|edu|edu47X|Allele_2
CCACAACACTCATGAGG
>Contig23523_GA36H|edu|edu24X|Allele_1
CCACAACACCCATCAGG
>Contig23523_GA36H|edu|edu24X|Allele_2
CTATGACACTCATGAGG
>Contig23523_GA36H|edu|edu28X|Allele_1
CCACAACACTCATCAGG
>Contig23523_GA36H|edu|edu28X|Allele_2
CCACAACATTCGTGAGG
>Contig23526_GA36A|tro|tro11X|Allele_1
GACCG
>Contig23526_GA36A|tro|tro11X|Allele_2
GACCG
>Contig23526_GA36A|tro|tro2X|Allele_1
GACCG
>Contig23526_GA36A|tro|tro2X|Allele_2
GACCG
>Contig23526_GA36A|tro|tro7X|Allele_1
GACCG
>Contig23526_GA36A|tro|tro7X|Allele_2
GACCG
>Contig23526_GA36A|tro|tro8X|Allele_1
GACCG
>Contig23526_GA36A|tro|tro8X|Allele_2
GACCG
>Contig23526_GA36A|gal|gal3X|Allele_1
GACCG
>Contig23526_GA36A|gal|gal3X|Allele_2
GACCG
>Contig23526_GA36A|gal|gal8X|Allele_1
AACCG
>Contig23526_GA36A|gal|gal8X|Allele_2
GACCG
>Contig23526_GA36A|gal|gal3XX|Allele_1
GACCG
>Contig23526_GA36A|gal|gal3XX|Allele_2
GACCG
>Contig23526_GA36A|gal|gal9X|Allele_1
GACCG
>Contig23526_GA36A|gal|gal9X|Allele_2
GACCG
>Contig23526_GA36A|edu|edu40X|Allele_1
GACCG
>Contig23526_GA36A|edu|edu40X|Allele_2
GGCCG
>Contig23526_GA36A|edu|edu47X|Allele_1
GACCA
>Contig23526_GA36A|edu|edu47X|Allele_2
GACCG
>Contig23526_GA36A|edu|edu24X|Allele_1
GAAAG
>Contig23526_GA36A|edu|edu24X|Allele_2
GACCG
>Contig23526_GA36A|edu|edu28X|Allele_1
GAACG
>Contig23526_GA36A|edu|edu28X|Allele_2
GAACG
>Contig23568_GA36D|tro|tro11X|Allele_1
GGTACACAG
>Contig23568_GA36D|tro|tro11X|Allele_2
GGTACACAG
>Contig23568_GA36D|tro|tro2X|Allele_1
GGTACACAG
>Contig23568_GA36D|tro|tro2X|Allele_2
GGTACACAG
>Contig23568_GA36D|tro|tro7X|Allele_1
GGTACACAG
>Contig23568_GA36D|tro|tro7X|Allele_2
GGTACACAG
>Contig23568_GA36D|tro|tro8X|Allele_1
GGTACACAG
>Contig23568_GA36D|tro|tro8X|Allele_2
GGTACACAG
>Contig23568_GA36D|gal|gal3X|Allele_1
GATACAAAG
>Contig23568_GA36D|gal|gal3X|Allele_2
GGTACACAG
>Contig23568_GA36D|gal|gal8X|Allele_1
GGTACACAG
>Contig23568_GA36D|gal|gal8X|Allele_2
GGTACACAG
>Contig23568_GA36D|gal|gal3XX|Allele_1
GATACACAA
>Contig23568_GA36D|gal|gal3XX|Allele_2
GATATACAG
>Contig23568_GA36D|gal|gal9X|Allele_1
GGTACACAG
>Contig23568_GA36D|gal|gal9X|Allele_2
GGTGCACGG
>Contig23568_GA36D|edu|edu40X|Allele_1
AACACAAAG
>Contig23568_GA36D|edu|edu40X|Allele_2
GGTACACAG
>Contig23568_GA36D|edu|edu47X|Allele_1
GATACACAG
>Contig23568_GA36D|edu|edu47X|Allele_2
GATACACAG
>Contig23568_GA36D|edu|edu24X|Allele_1
GATACAAAG
>Contig23568_GA36D|edu|edu24X|Allele_2
GATACTCAG
>Contig23568_GA36D|edu|edu28X|Allele_1
GATACAAAG
>Contig23568_GA36D|edu|edu28X|Allele_2
GATACACAG
>Contig23582_GA36B|tro|tro11X|Allele_1
AG
>Contig23582_GA36B|tro|tro11X|Allele_2
AG
>Contig23582_GA36B|tro|tro2X|Allele_1
AG
>Contig23582_GA36B|tro|tro2X|Allele_2
AG
>Contig23582_GA36B|tro|tro7X|Allele_1
AG
>Contig23582_GA36B|tro|tro7X|Allele_2
AG
>Contig23582_GA36B|tro|tro8X|Allele_1
AG
>Contig23582_GA36B|tro|tro8X|Allele_2
AG
>Contig23582_GA36B|gal|gal3X|Allele_1
AG
>Contig23582_GA36B|gal|gal3X|Allele_2
AG
>Contig23582_GA36B|gal|gal8X|Allele_1
AG
>Contig23582_GA36B|gal|gal8X|Allele_2
AG
>Contig23582_GA36B|gal|gal3XX|Allele_1
AG
>Contig23582_GA36B|gal|gal3XX|Allele_2
AG
>Contig23582_GA36B|gal|gal9X|Allele_1
AG
>Contig23582_GA36B|gal|gal9X|Allele_2
AG
>Contig23582_GA36B|edu|edu40X|Allele_1
AG
>Contig23582_GA36B|edu|edu40X|Allele_2
AG
>Contig23582_GA36B|edu|edu47X|Allele_1
AA
>Contig23582_GA36B|edu|edu47X|Allele_2
AG
>Contig23582_GA36B|edu|edu24X|Allele_1
AG
>Contig23582_GA36B|edu|edu24X|Allele_2
CG
>Contig23582_GA36B|edu|edu28X|Allele_1
AG
>Contig23582_GA36B|edu|edu28X|Allele_2
AG
>Contig23612_GA36D|tro|tro11X|Allele_1
TG
>Contig23612_GA36D|tro|tro11X|Allele_2
TG
>Contig23612_GA36D|tro|tro2X|Allele_1
TG
>Contig23612_GA36D|tro|tro2X|Allele_2
TG
>Contig23612_GA36D|tro|tro7X|Allele_1
TG
>Contig23612_GA36D|tro|tro7X|Allele_2
TG
>Contig23612_GA36D|tro|tro8X|Allele_1
TG
>Contig23612_GA36D|tro|tro8X|Allele_2
TG
>Contig23612_GA36D|gal|gal3X|Allele_1
TA
>Contig23612_GA36D|gal|gal3X|Allele_2
TG
>Contig23612_GA36D|gal|gal8X|Allele_1
TG
>Contig23612_GA36D|gal|gal8X|Allele_2
TG
>Contig23612_GA36D|gal|gal3XX|Allele_1
TG
>Contig23612_GA36D|gal|gal3XX|Allele_2
TG
>Contig23612_GA36D|gal|gal9X|Allele_1
TG
>Contig23612_GA36D|gal|gal9X|Allele_2
TG
>Contig23612_GA36D|edu|edu40X|Allele_1
TA
>Contig23612_GA36D|edu|edu40X|Allele_2
TG
>Contig23612_GA36D|edu|edu47X|Allele_1
TG
>Contig23612_GA36D|edu|edu47X|Allele_2
TG
>Contig23612_GA36D|edu|edu24X|Allele_1
CG
>Contig23612_GA36D|edu|edu24X|Allele_2
TG
>Contig23612_GA36D|edu|edu28X|Allele_1
TA
>Contig23612_GA36D|edu|edu28X|Allele_2
TG
>Contig2388_GA36A|tro|tro11X|Allele_1
CGCATTCCACCG
>Contig2388_GA36A|tro|tro11X|Allele_2
CGCATTCCACCG
>Contig2388_GA36A|tro|tro2X|Allele_1
CGCATTCCACCG
>Contig2388_GA36A|tro|tro2X|Allele_2
CGCATTCCACCG
>Contig2388_GA36A|tro|tro7X|Allele_1
CGCATTCCACCG
>Contig2388_GA36A|tro|tro7X|Allele_2
CGCATTCCACCG
>Contig2388_GA36A|tro|tro8X|Allele_1
CGCACTCCACCG
>Contig2388_GA36A|tro|tro8X|Allele_2
TGCATTCCATCG
>Contig2388_GA36A|gal|gal3X|Allele_1
TGCACTCCACCG
>Contig2388_GA36A|gal|gal3X|Allele_2
TGCACTCCACCG
>Contig2388_GA36A|gal|gal8X|Allele_1
CACACCCCACCA
>Contig2388_GA36A|gal|gal8X|Allele_2
TGCGCTCCCCTG
>Contig2388_GA36A|gal|gal3XX|Allele_1
TGCACTCCACCG
>Contig2388_GA36A|gal|gal3XX|Allele_2
TGCACTCCATCG
>Contig2388_GA36A|gal|gal9X|Allele_1
TGCACTCCATCG
>Contig2388_GA36A|gal|gal9X|Allele_2
TGCACTCCATCG
>Contig2388_GA36A|edu|edu40X|Allele_1
TGCACTCCACCG
>Contig2388_GA36A|edu|edu40X|Allele_2
TGCACTCCATCG
>Contig2388_GA36A|edu|edu47X|Allele_1
TGCACTCCACCG
>Contig2388_GA36A|edu|edu47X|Allele_2
TGTACTCCACCG
>Contig2388_GA36A|edu|edu24X|Allele_1
CGCACTCCACCG
>Contig2388_GA36A|edu|edu24X|Allele_2
TGCATTCTATCG
>Contig2388_GA36A|edu|edu28X|Allele_1
TGCACTCCATCG
>Contig2388_GA36A|edu|edu28X|Allele_2
TGCACTTCATCG
>Contig23939_GA36C|tro|tro11X|Allele_1
AGCTGTA
>Contig23939_GA36C|tro|tro11X|Allele_2
AGCTGTA
>Contig23939_GA36C|tro|tro2X|Allele_1
AGCTATA
>Contig23939_GA36C|tro|tro2X|Allele_2
AGCTGTA
>Contig23939_GA36C|tro|tro7X|Allele_1
AGCTGTA
>Contig23939_GA36C|tro|tro7X|Allele_2
AGCTGTA
>Contig23939_GA36C|tro|tro8X|Allele_1
AGCTGTA
>Contig23939_GA36C|tro|tro8X|Allele_2
AGCTGTA
>Contig23939_GA36C|gal|gal3X|Allele_1
AGCTGTA
>Contig23939_GA36C|gal|gal3X|Allele_2
AGCTGTA
>Contig23939_GA36C|gal|gal8X|Allele_1
AACCGCA
>Contig23939_GA36C|gal|gal8X|Allele_2
AGCTGTA
>Contig23939_GA36C|gal|gal3XX|Allele_1
AGCTATA
>Contig23939_GA36C|gal|gal3XX|Allele_2
AGCTGTG
>Contig23939_GA36C|gal|gal9X|Allele_1
AGCTGTA
>Contig23939_GA36C|gal|gal9X|Allele_2
AGCTGTA
>Contig23939_GA36C|edu|edu40X|Allele_1
AGCTGTA
>Contig23939_GA36C|edu|edu40X|Allele_2
AGCTGTA
>Contig23939_GA36C|edu|edu47X|Allele_1
AGCTATA
>Contig23939_GA36C|edu|edu47X|Allele_2
AGCTATG
>Contig23939_GA36C|edu|edu24X|Allele_1
AGCTGTA
>Contig23939_GA36C|edu|edu24X|Allele_2
TGCTGTA
>Contig23939_GA36C|edu|edu28X|Allele_1
AGCTGTA
>Contig23939_GA36C|edu|edu28X|Allele_2
AGTTGTA
>Contig2397_GA36A|tro|tro11X|Allele_1
CCTCATGA
>Contig2397_GA36A|tro|tro11X|Allele_2
CCTCATGA
>Contig2397_GA36A|tro|tro2X|Allele_1
CCTCATGA
>Contig2397_GA36A|tro|tro2X|Allele_2
CCTCATGA
>Contig2397_GA36A|tro|tro7X|Allele_1
CCTCATGA
>Contig2397_GA36A|tro|tro7X|Allele_2
CCTCATGA
>Contig2397_GA36A|tro|tro8X|Allele_1
CCTCATGA
>Contig2397_GA36A|tro|tro8X|Allele_2
CCTCATGA
>Contig2397_GA36A|gal|gal3X|Allele_1
CCTCATGA
>Contig2397_GA36A|gal|gal3X|Allele_2
CTTTGTGA
>Contig2397_GA36A|gal|gal8X|Allele_1
CCTCATGA
>Contig2397_GA36A|gal|gal8X|Allele_2
CCTTATGA
>Contig2397_GA36A|gal|gal3XX|Allele_1
CCACATGA
>Contig2397_GA36A|gal|gal3XX|Allele_2
CCTTATGA
>Contig2397_GA36A|gal|gal9X|Allele_1
CCTCATGA
>Contig2397_GA36A|gal|gal9X|Allele_2
CCTTATGA
>Contig2397_GA36A|edu|edu40X|Allele_1
CCTTATGA
>Contig2397_GA36A|edu|edu40X|Allele_2
CCTTATGT
>Contig2397_GA36A|edu|edu47X|Allele_1
CCTTATGA
>Contig2397_GA36A|edu|edu47X|Allele_2
CCTTATGA
>Contig2397_GA36A|edu|edu24X|Allele_1
CCTTACGA
>Contig2397_GA36A|edu|edu24X|Allele_2
TCTTATGA
>Contig2397_GA36A|edu|edu28X|Allele_1
CCTTACAA
>Contig2397_GA36A|edu|edu28X|Allele_2
CCTTATGA
>Contig24130_GA36B|tro|tro11X|Allele_1
CGGTATAACTAGCG
>Contig24130_GA36B|tro|tro11X|Allele_2
CGGTATAACTAGTG
>Contig24130_GA36B|tro|tro2X|Allele_1
CGGTATAACTAGCG
>Contig24130_GA36B|tro|tro2X|Allele_2
CGGTATGACTAGTG
>Contig24130_GA36B|tro|tro7X|Allele_1
CGGTATAACTAGCG
>Contig24130_GA36B|tro|tro7X|Allele_2
CGGTATAACTAGCG
>Contig24130_GA36B|tro|tro8X|Allele_1
CGGTATAACTAGCG
>Contig24130_GA36B|tro|tro8X|Allele_2
CGGTATAACTAGTG
>Contig24130_GA36B|gal|gal3X|Allele_1
CAGTATAACTAGCA
>Contig24130_GA36B|gal|gal3X|Allele_2
CGGTATGATTAGCA
>Contig24130_GA36B|gal|gal8X|Allele_1
CAGTATAACTAGCA
>Contig24130_GA36B|gal|gal8X|Allele_2
CAGTATAACTAGCA
>Contig24130_GA36B|gal|gal3XX|Allele_1
CAGTATAACTACCA
>Contig24130_GA36B|gal|gal3XX|Allele_2
CGGTATGACTAGCA
>Contig24130_GA36B|gal|gal9X|Allele_1
CAGTATAACTAGCA
>Contig24130_GA36B|gal|gal9X|Allele_2
CGGTATGATTAGTA
>Contig24130_GA36B|edu|edu40X|Allele_1
CGGTACGACTAGTG
>Contig24130_GA36B|edu|edu40X|Allele_2
CGGTATGACTAGTG
>Contig24130_GA36B|edu|edu47X|Allele_1
CGGTACGACCAGTG
>Contig24130_GA36B|edu|edu47X|Allele_2
CGGTGTGTCTAGTG
>Contig24130_GA36B|edu|edu24X|Allele_1
CGGTACGACTAGTG
>Contig24130_GA36B|edu|edu24X|Allele_2
CGGTACGACTAGTG
>Contig24130_GA36B|edu|edu28X|Allele_1
CGACATGACTAGTG
>Contig24130_GA36B|edu|edu28X|Allele_2
TGGTATGTCTGGTG
>Contig24366_GA36B|tro|tro11X|Allele_1
TA
>Contig24366_GA36B|tro|tro11X|Allele_2
TA
>Contig24366_GA36B|tro|tro2X|Allele_1
TA
>Contig24366_GA36B|tro|tro2X|Allele_2
TA
>Contig24366_GA36B|tro|tro7X|Allele_1
TA
>Contig24366_GA36B|tro|tro7X|Allele_2
TA
>Contig24366_GA36B|tro|tro8X|Allele_1
TA
>Contig24366_GA36B|tro|tro8X|Allele_2
TA
>Contig24366_GA36B|gal|gal3X|Allele_1
TA
>Contig24366_GA36B|gal|gal3X|Allele_2
TA
>Contig24366_GA36B|gal|gal8X|Allele_1
TA
>Contig24366_GA36B|gal|gal8X|Allele_2
TA
>Contig24366_GA36B|gal|gal3XX|Allele_1
TA
>Contig24366_GA36B|gal|gal3XX|Allele_2
TA
>Contig24366_GA36B|gal|gal9X|Allele_1
TA
>Contig24366_GA36B|gal|gal9X|Allele_2
TA
>Contig24366_GA36B|edu|edu40X|Allele_1
TA
>Contig24366_GA36B|edu|edu40X|Allele_2
TG
>Contig24366_GA36B|edu|edu47X|Allele_1
TA
>Contig24366_GA36B|edu|edu47X|Allele_2
TG
>Contig24366_GA36B|edu|edu24X|Allele_1
TA
>Contig24366_GA36B|edu|edu24X|Allele_2
TA
>Contig24366_GA36B|edu|edu28X|Allele_1
CA
>Contig24366_GA36B|edu|edu28X|Allele_2
TA
>Contig24427_GA36B|tro|tro11X|Allele_1
TCACTCA
>Contig24427_GA36B|tro|tro11X|Allele_2
TCATTCA
>Contig24427_GA36B|tro|tro2X|Allele_1
TCACTCA
>Contig24427_GA36B|tro|tro2X|Allele_2
TCATTTA
>Contig24427_GA36B|tro|tro7X|Allele_1
TCATTCA
>Contig24427_GA36B|tro|tro7X|Allele_2
TCATTCA
>Contig24427_GA36B|tro|tro8X|Allele_1
TCACTCA
>Contig24427_GA36B|tro|tro8X|Allele_2
TCATTTA
>Contig24427_GA36B|gal|gal3X|Allele_1
TCTCTTA
>Contig24427_GA36B|gal|gal3X|Allele_2
TCTTTTG
>Contig24427_GA36B|gal|gal8X|Allele_1
TCTTTTA
>Contig24427_GA36B|gal|gal8X|Allele_2
TCTTTTA
>Contig24427_GA36B|gal|gal3XX|Allele_1
TCTCCTA
>Contig24427_GA36B|gal|gal3XX|Allele_2
TCTTTTG
>Contig24427_GA36B|gal|gal9X|Allele_1
TCTCTTA
>Contig24427_GA36B|gal|gal9X|Allele_2
TCTTTTA
>Contig24427_GA36B|edu|edu40X|Allele_1
TCTTTTA
>Contig24427_GA36B|edu|edu40X|Allele_2
TCTTTTA
>Contig24427_GA36B|edu|edu47X|Allele_1
TCTTCTA
>Contig24427_GA36B|edu|edu47X|Allele_2
TTTTTTA
>Contig24427_GA36B|edu|edu24X|Allele_1
TCTTTTA
>Contig24427_GA36B|edu|edu24X|Allele_2
TTTTTTA
>Contig24427_GA36B|edu|edu28X|Allele_1
CCACTCA
>Contig24427_GA36B|edu|edu28X|Allele_2
TCTTTTA
>Contig25236_GA36A|tro|tro11X|Allele_1
CGGC
>Contig25236_GA36A|tro|tro11X|Allele_2
CGGC
>Contig25236_GA36A|tro|tro2X|Allele_1
CGGC
>Contig25236_GA36A|tro|tro2X|Allele_2
CGGC
>Contig25236_GA36A|tro|tro7X|Allele_1
CGGC
>Contig25236_GA36A|tro|tro7X|Allele_2
CGGC
>Contig25236_GA36A|tro|tro8X|Allele_1
CGGC
>Contig25236_GA36A|tro|tro8X|Allele_2
CGGC
>Contig25236_GA36A|gal|gal3X|Allele_1
CGGC
>Contig25236_GA36A|gal|gal3X|Allele_2
CGGC
>Contig25236_GA36A|gal|gal8X|Allele_1
CGGC
>Contig25236_GA36A|gal|gal8X|Allele_2
CGGC
>Contig25236_GA36A|gal|gal3XX|Allele_1
CAGC
>Contig25236_GA36A|gal|gal3XX|Allele_2
CGGC
>Contig25236_GA36A|gal|gal9X|Allele_1
CGGC
>Contig25236_GA36A|gal|gal9X|Allele_2
TGGT
>Contig25236_GA36A|edu|edu40X|Allele_1
CGAC
>Contig25236_GA36A|edu|edu40X|Allele_2
CGGC
>Contig25236_GA36A|edu|edu47X|Allele_1
CGGC
>Contig25236_GA36A|edu|edu47X|Allele_2
CGGC
>Contig25236_GA36A|edu|edu24X|Allele_1
CGGC
>Contig25236_GA36A|edu|edu24X|Allele_2
CGGC
>Contig25236_GA36A|edu|edu28X|Allele_1
CGGC
>Contig25236_GA36A|edu|edu28X|Allele_2
CGGC
>Contig25455_GA36D|tro|tro11X|Allele_1
CCCACACAGC
>Contig25455_GA36D|tro|tro11X|Allele_2
TCCACACGGC
>Contig25455_GA36D|tro|tro2X|Allele_1
CCCACACAGC
>Contig25455_GA36D|tro|tro2X|Allele_2
CCCACACGGC
>Contig25455_GA36D|tro|tro7X|Allele_1
CCCACACAGC
>Contig25455_GA36D|tro|tro7X|Allele_2
TCCACATAGC
>Contig25455_GA36D|tro|tro8X|Allele_1
CCCACACAGC
>Contig25455_GA36D|tro|tro8X|Allele_2
CCCACACAGC
>Contig25455_GA36D|gal|gal3X|Allele_1
CCTACACAGC
>Contig25455_GA36D|gal|gal3X|Allele_2
CCTACACAGC
>Contig25455_GA36D|gal|gal8X|Allele_1
CCTACACAGC
>Contig25455_GA36D|gal|gal8X|Allele_2
CCTACACAGC
>Contig25455_GA36D|gal|gal3XX|Allele_1
CCCACACAGC
>Contig25455_GA36D|gal|gal3XX|Allele_2
TCTACATAGC
>Contig25455_GA36D|gal|gal9X|Allele_1
CCTACACAGC
>Contig25455_GA36D|gal|gal9X|Allele_2
CCTGCACAGC
>Contig25455_GA36D|edu|edu40X|Allele_1
CCCACATAAC
>Contig25455_GA36D|edu|edu40X|Allele_2
TTCACATAGC
>Contig25455_GA36D|edu|edu47X|Allele_1
TCCACATAGC
>Contig25455_GA36D|edu|edu47X|Allele_2
TCCACATAGT
>Contig25455_GA36D|edu|edu24X|Allele_1
CCCACATAGC
>Contig25455_GA36D|edu|edu24X|Allele_2
TTCATATGGC
>Contig25455_GA36D|edu|edu28X|Allele_1
CCCACATAGC
>Contig25455_GA36D|edu|edu28X|Allele_2
TCCACGTAGT
>Contig25563_GA36H|tro|tro11X|Allele_1
TTATTACCACCGAATAAAAGAATGCCGTTTCCGACA
>Contig25563_GA36H|tro|tro11X|Allele_2
TTGTTTCTGTTGGATATTAGCATGTCGTTTTCGACA
>Contig25563_GA36H|tro|tro2X|Allele_1
TTACTTCTGCTGAATAATAAAACGTCATTTCCGACA
>Contig25563_GA36H|tro|tro2X|Allele_2
TTATTTCTGCTGGATAATGGAATGTCGTTTCCGACA
>Contig25563_GA36H|tro|tro7X|Allele_1
TTATTTCCGCTGAATAATAGAACGTCAATTCCGACA
>Contig25563_GA36H|tro|tro7X|Allele_2
TTGTTTCTGCTGAATAATAGAATGTCGTTTCCGACA
>Contig25563_GA36H|tro|tro8X|Allele_1
TTATTTCCGCTGAATAATAGAACGTCAATTCCGACA
>Contig25563_GA36H|tro|tro8X|Allele_2
TTGTTTCTGCTGAATAATAGAATGTCGTTTCCGACA
>Contig25563_GA36H|gal|gal3X|Allele_1
ATATCTCCGCCGGATATAGGCATACCGTTTCCAACA
>Contig25563_GA36H|gal|gal3X|Allele_2
TTATTTCCGCCGGATATAGGCATGCCGTTTCCAACC
>Contig25563_GA36H|gal|gal8X|Allele_1
ATATTTTCACCAGACATAGGCATGCCAATTCCAACA
>Contig25563_GA36H|gal|gal8X|Allele_2
TTATTTTCACCGGATATAGGCCTGTCGTTTCCAATA
>Contig25563_GA36H|gal|gal3XX|Allele_1
ATATTTTCACCAGACATAGACATACCGTTTCCAACA
>Contig25563_GA36H|gal|gal3XX|Allele_2
TTATTTTCGCCAGACATTGGCATGCCGTTTCCAACA
>Contig25563_GA36H|gal|gal9X|Allele_1
TTATTACCACCGGATATAAGCATACCGTTTCCAACA
>Contig25563_GA36H|gal|gal9X|Allele_2
TTATTTCTGTTGGATTTAGGCATGCCGTTTTTGACA
>Contig25563_GA36H|edu|edu40X|Allele_1
TTATTTTCACCGGATATAGGCATGCCGTTTCCAACA
>Contig25563_GA36H|edu|edu40X|Allele_2
TTATTTTCACTGGTTATAGGCATGTCGTTTCCAACA
>Contig25563_GA36H|edu|edu47X|Allele_1
TTACTTCCACTGAATAAAAAAACGCCATTCCCAACA
>Contig25563_GA36H|edu|edu47X|Allele_2
TTGTTTCCGCTGGTTTTTGGCATGTTGTTTCCGTCA
>Contig25563_GA36H|edu|edu24X|Allele_1
AAATTTTCACCAGACATAGGCATGCCGTTTCCAACA
>Contig25563_GA36H|edu|edu24X|Allele_2
TTATTTTCGTTGGATATAGGCATGCCGTTTCCAACA
>Contig25563_GA36H|edu|edu28X|Allele_1
AAATTTCCACCGGATATAGGCATACCGTATCCAACA
>Contig25563_GA36H|edu|edu28X|Allele_2
TTATTTTTATTGGTTATAGGCATGCCGTTTTCAACA
>Contig25666_GA36D|tro|tro11X|Allele_1
GACATCGGGTATTCAGTGAGTGG
>Contig25666_GA36D|tro|tro11X|Allele_2
GACATCGGGTATTCAGTGAGTGG
>Contig25666_GA36D|tro|tro2X|Allele_1
GACATCGGGTATTCAGTGAGTGG
>Contig25666_GA36D|tro|tro2X|Allele_2
GACATCGGGTATTCAGTGAGTGG
>Contig25666_GA36D|tro|tro7X|Allele_1
GACATCGGGTACCCAGTGAATGG
>Contig25666_GA36D|tro|tro7X|Allele_2
GACTTCGGGTCTTCAGTGAGTGG
>Contig25666_GA36D|tro|tro8X|Allele_1
GACATCGGGTATTCAGTGAGTGG
>Contig25666_GA36D|tro|tro8X|Allele_2
GACATCGGGTATTCAGTGAGTGG
>Contig25666_GA36D|gal|gal3X|Allele_1
GAAATTAGTTATCTAGCGAGTGG
>Contig25666_GA36D|gal|gal3X|Allele_2
GTAATTAGTTATCTAGCGAGTGG
>Contig25666_GA36D|gal|gal8X|Allele_1
GAAATTAGTTATCCAGCGAGTGG
>Contig25666_GA36D|gal|gal8X|Allele_2
GAAATTAGTTATTTAGTGAGTGG
>Contig25666_GA36D|gal|gal3XX|Allele_1
GACACCGGGTACCCAGTAAGTAG
>Contig25666_GA36D|gal|gal3XX|Allele_2
GACATCGGGTCTTCAGTGAGTGG
>Contig25666_GA36D|gal|gal9X|Allele_1
GAAATCAGGTACCCAACGAGTGA
>Contig25666_GA36D|gal|gal9X|Allele_2
GTCATTGGTTCTCTAGTGAGTGG
>Contig25666_GA36D|edu|edu40X|Allele_1
GACATCGGGCATTCAGTGAGGGG
>Contig25666_GA36D|edu|edu40X|Allele_2
GACATCGGGTATTCTGTGAGTGG
>Contig25666_GA36D|edu|edu47X|Allele_1
GAAATCAGGTACCCAGTGAAGGG
>Contig25666_GA36D|edu|edu47X|Allele_2
GACATTGTTTCTTCAGTGAGTGG
>Contig25666_GA36D|edu|edu24X|Allele_1
GACATCGGGTACCCAGTGAGTGG
>Contig25666_GA36D|edu|edu24X|Allele_2
GACATCGGGTCTTCAGTGGGTGG
>Contig25666_GA36D|edu|edu28X|Allele_1
AACATCGGGTATTCAGTGAGTGG
>Contig25666_GA36D|edu|edu28X|Allele_2
GACTTCGGGTATTTAGTGGGTGG
>Contig25669_GA36B|tro|tro11X|Allele_1
TT
>Contig25669_GA36B|tro|tro11X|Allele_2
TT
>Contig25669_GA36B|tro|tro2X|Allele_1
TC
>Contig25669_GA36B|tro|tro2X|Allele_2
TT
>Contig25669_GA36B|tro|tro7X|Allele_1
TT
>Contig25669_GA36B|tro|tro7X|Allele_2
TT
>Contig25669_GA36B|tro|tro8X|Allele_1
TT
>Contig25669_GA36B|tro|tro8X|Allele_2
TT
>Contig25669_GA36B|gal|gal3X|Allele_1
TC
>Contig25669_GA36B|gal|gal3X|Allele_2
TC
>Contig25669_GA36B|gal|gal8X|Allele_1
TC
>Contig25669_GA36B|gal|gal8X|Allele_2
TT
>Contig25669_GA36B|gal|gal3XX|Allele_1
TT
>Contig25669_GA36B|gal|gal3XX|Allele_2
TT
>Contig25669_GA36B|gal|gal9X|Allele_1
TT
>Contig25669_GA36B|gal|gal9X|Allele_2
TT
>Contig25669_GA36B|edu|edu40X|Allele_1
TT
>Contig25669_GA36B|edu|edu40X|Allele_2
TT
>Contig25669_GA36B|edu|edu47X|Allele_1
CT
>Contig25669_GA36B|edu|edu47X|Allele_2
TT
>Contig25669_GA36B|edu|edu24X|Allele_1
TT
>Contig25669_GA36B|edu|edu24X|Allele_2
TT
>Contig25669_GA36B|edu|edu28X|Allele_1
TT
>Contig25669_GA36B|edu|edu28X|Allele_2
TT
>Contig25817_GA36H|tro|tro11X|Allele_1
CTACTCC
>Contig25817_GA36H|tro|tro11X|Allele_2
CTACTCT
>Contig25817_GA36H|tro|tro2X|Allele_1
CTACTCC
>Contig25817_GA36H|tro|tro2X|Allele_2
CTACTCC
>Contig25817_GA36H|tro|tro7X|Allele_1
CCACTCC
>Contig25817_GA36H|tro|tro7X|Allele_2
CTACTCC
>Contig25817_GA36H|tro|tro8X|Allele_1
CTACTCC
>Contig25817_GA36H|tro|tro8X|Allele_2
CTACTCC
>Contig25817_GA36H|gal|gal3X|Allele_1
CCACTCC
>Contig25817_GA36H|gal|gal3X|Allele_2
CCACTCC
>Contig25817_GA36H|gal|gal8X|Allele_1
CTACTCC
>Contig25817_GA36H|gal|gal8X|Allele_2
CTACTCT
>Contig25817_GA36H|gal|gal3XX|Allele_1
CTACTCC
>Contig25817_GA36H|gal|gal3XX|Allele_2
TTGCTCC
>Contig25817_GA36H|gal|gal9X|Allele_1
CTACTCC
>Contig25817_GA36H|gal|gal9X|Allele_2
CTACTCC
>Contig25817_GA36H|edu|edu40X|Allele_1
CCACTCC
>Contig25817_GA36H|edu|edu40X|Allele_2
CTACTCC
>Contig25817_GA36H|edu|edu47X|Allele_1
CCACTCC
>Contig25817_GA36H|edu|edu47X|Allele_2
CTACTTC
>Contig25817_GA36H|edu|edu24X|Allele_1
CCACGCC
>Contig25817_GA36H|edu|edu24X|Allele_2
CTATTCC
>Contig25817_GA36H|edu|edu28X|Allele_1
CTACTCC
>Contig25817_GA36H|edu|edu28X|Allele_2
CTATTCC
>Contig25957_GA36D|tro|tro11X|Allele_1
TCAATACTGTTTCGCGCC
>Contig25957_GA36D|tro|tro11X|Allele_2
TTATTGCTGTTTTGCGCT
>Contig25957_GA36D|tro|tro2X|Allele_1
TCAATACTGTTTCGCGCC
>Contig25957_GA36D|tro|tro2X|Allele_2
TTATTGCTGTTTTGCGCT
>Contig25957_GA36D|tro|tro7X|Allele_1
TTAATGCTATTTCCCGCC
>Contig25957_GA36D|tro|tro7X|Allele_2
TTAATGCTATTTCCCGCC
>Contig25957_GA36D|tro|tro8X|Allele_1
TTAATGCTATTTCCCGCC
>Contig25957_GA36D|tro|tro8X|Allele_2
TTAATGCTATTTCCCGCC
>Contig25957_GA36D|gal|gal3X|Allele_1
TTAATGCTACTTCCCGTC
>Contig25957_GA36D|gal|gal3X|Allele_2
TTAATGCTACTTCCCGTC
>Contig25957_GA36D|gal|gal8X|Allele_1
TTAATACTACTTCCCGTC
>Contig25957_GA36D|gal|gal8X|Allele_2
TTAATGCTACTTCCCGTC
>Contig25957_GA36D|gal|gal3XX|Allele_1
TTAATGCTACTTCCCGTC
>Contig25957_GA36D|gal|gal3XX|Allele_2
TTAATGCTACTTCCCGTC
>Contig25957_GA36D|gal|gal9X|Allele_1
CTAATGCTACTTCCCGTC
>Contig25957_GA36D|gal|gal9X|Allele_2
TTAATGCTACTTCCCGTC
>Contig25957_GA36D|edu|edu40X|Allele_1
TTATTACTGTTTTGCGCC
>Contig25957_GA36D|edu|edu40X|Allele_2
TTTTTACTGTTTTGTGCT
>Contig25957_GA36D|edu|edu47X|Allele_1
TTAATACCACCTCCCGCC
>Contig25957_GA36D|edu|edu47X|Allele_2
TTATTGTTGTTTTGCGTC
>Contig25957_GA36D|edu|edu24X|Allele_1
TCAATGCTACTTTCCACC
>Contig25957_GA36D|edu|edu24X|Allele_2
TTATTGCTATTTTGCGTC
>Contig25957_GA36D|edu|edu28X|Allele_1
TTATAACTGTTCTGCGCC
>Contig25957_GA36D|edu|edu28X|Allele_2
TTATTACTGTTTTGCGCC
>Contig25998_GA36B|tro|tro11X|Allele_1
CAGGAGGTCCAATTCGTAAAATTGCG
>Contig25998_GA36B|tro|tro11X|Allele_2
CAGGAGGTCCGGTTCGTAAAATTGCG
>Contig25998_GA36B|tro|tro2X|Allele_1
CAGGAAGTCCAATTCGCAAAATTGCG
>Contig25998_GA36B|tro|tro2X|Allele_2
CAGGAAGTCCAATTCGCAAAATTGCG
>Contig25998_GA36B|tro|tro7X|Allele_1
CAGGAGGTCCGGTTCGTAAAATTGCG
>Contig25998_GA36B|tro|tro7X|Allele_2
CAGGAGGTCCGGTTCGTAAAATTGCG
>Contig25998_GA36B|tro|tro8X|Allele_1
CAGGAAGTCCAATTCGCAAAATTGCG
>Contig25998_GA36B|tro|tro8X|Allele_2
CAGGAGGTCCAATTCGCAAAATTGCG
>Contig25998_GA36B|gal|gal3X|Allele_1
CAAGAGATTCAATATGTAAAACTGCG
>Contig25998_GA36B|gal|gal3X|Allele_2
CAAGTGATTCAGTATGTATACTTGCG
>Contig25998_GA36B|gal|gal8X|Allele_1
CAAGAGATTCAATATGTAAAACTGCG
>Contig25998_GA36B|gal|gal8X|Allele_2
CAAGTGATTCAATATGTAAAACTGCG
>Contig25998_GA36B|gal|gal3XX|Allele_1
CAAAAAACCCAATATGCAAAATTGCG
>Contig25998_GA36B|gal|gal3XX|Allele_2
CGAGTGGTTCAGTATGTATACTTGCG
>Contig25998_GA36B|gal|gal9X|Allele_1
CAAGAGATCCAAAACATAAAATCGCG
>Contig25998_GA36B|gal|gal9X|Allele_2
CAAGAGATTCAATTTGTGAACTTGTG
>Contig25998_GA36B|edu|edu40X|Allele_1
CAGGAAGCCCAATATGTAAACTTGCG
>Contig25998_GA36B|edu|edu40X|Allele_2
TAGGAGGCCCGATATGTAAACTTGCG
>Contig25998_GA36B|edu|edu47X|Allele_1
CAAGAAACCTGATACGTAAAATTGCG
>Contig25998_GA36B|edu|edu47X|Allele_2
CAGGTGGTCTGATATGTAAGCTTGCG
>Contig25998_GA36B|edu|edu24X|Allele_1
CAAGAGACCCAATACGTAAGATTGCG
>Contig25998_GA36B|edu|edu24X|Allele_2
CAGGAGGTCTGATATGTAAGATTGCG
>Contig25998_GA36B|edu|edu28X|Allele_1
CAAGAAACCCAGTATGCAAAATTACA
>Contig25998_GA36B|edu|edu28X|Allele_2
CAGGAGGTCTGGTTTGTAAACTTGCG
>Contig2609_GA36B|tro|tro11X|Allele_1
CACATTGTGTTGATCCCA
>Contig2609_GA36B|tro|tro11X|Allele_2
CACATTGTGTTGATCCCA
>Contig2609_GA36B|tro|tro2X|Allele_1
CACATTGTGTTGATCCCA
>Contig2609_GA36B|tro|tro2X|Allele_2
CACATTGTGTTGATCCCA
>Contig2609_GA36B|tro|tro7X|Allele_1
CACATTGTGTTGATCCCA
>Contig2609_GA36B|tro|tro7X|Allele_2
CACATTGTGTTGATCCCA
>Contig2609_GA36B|tro|tro8X|Allele_1
CACATTGTGTTGATCCTA
>Contig2609_GA36B|tro|tro8X|Allele_2
CACATTGTGTTGATCCTA
>Contig2609_GA36B|gal|gal3X|Allele_1
CACGCTGTGTTAATCCCT
>Contig2609_GA36B|gal|gal3X|Allele_2
CACGCTGTGTTAATCCCT
>Contig2609_GA36B|gal|gal8X|Allele_1
CACGCTGTGTTAATCCCT
>Contig2609_GA36B|gal|gal8X|Allele_2
CACGCTGTGTTAATCCCT
>Contig2609_GA36B|gal|gal3XX|Allele_1
CACGCTGTGTTAATCCCT
>Contig2609_GA36B|gal|gal3XX|Allele_2
CACGCTGTGTTAATCCCT
>Contig2609_GA36B|gal|gal9X|Allele_1
CACGCTGTGTTAATCCCT
>Contig2609_GA36B|gal|gal9X|Allele_2
CACGCTGTGTTAATCCCT
>Contig2609_GA36B|edu|edu40X|Allele_1
CACATCAAATCGACCCTA
>Contig2609_GA36B|edu|edu40X|Allele_2
CGCGTTGTGTTGATCCTA
>Contig2609_GA36B|edu|edu47X|Allele_1
CACATTGAATTGATACTA
>Contig2609_GA36B|edu|edu47X|Allele_2
TGCATTGAATTGGTCCTA
>Contig2609_GA36B|edu|edu24X|Allele_1
CACATCGAATTGGTACTA
>Contig2609_GA36B|edu|edu24X|Allele_2
CATATTGTGTTGGTCCTA
>Contig2609_GA36B|edu|edu28X|Allele_1
CACATTGAACTGATCCTA
>Contig2609_GA36B|edu|edu28X|Allele_2
CACATTGAGTTGATCTTA
>Contig2640_GA36A|tro|tro11X|Allele_1
CG
>Contig2640_GA36A|tro|tro11X|Allele_2
CG
>Contig2640_GA36A|tro|tro2X|Allele_1
CG
>Contig2640_GA36A|tro|tro2X|Allele_2
CG
>Contig2640_GA36A|tro|tro7X|Allele_1
CG
>Contig2640_GA36A|tro|tro7X|Allele_2
CG
>Contig2640_GA36A|tro|tro8X|Allele_1
CG
>Contig2640_GA36A|tro|tro8X|Allele_2
CG
>Contig2640_GA36A|gal|gal3X|Allele_1
CA
>Contig2640_GA36A|gal|gal3X|Allele_2
CG
>Contig2640_GA36A|gal|gal8X|Allele_1
CG
>Contig2640_GA36A|gal|gal8X|Allele_2
CG
>Contig2640_GA36A|gal|gal3XX|Allele_1
CG
>Contig2640_GA36A|gal|gal3XX|Allele_2
CG
>Contig2640_GA36A|gal|gal9X|Allele_1
CG
>Contig2640_GA36A|gal|gal9X|Allele_2
CG
>Contig2640_GA36A|edu|edu40X|Allele_1
CG
>Contig2640_GA36A|edu|edu40X|Allele_2
CG
>Contig2640_GA36A|edu|edu47X|Allele_1
CG
>Contig2640_GA36A|edu|edu47X|Allele_2
CG
>Contig2640_GA36A|edu|edu24X|Allele_1
CG
>Contig2640_GA36A|edu|edu24X|Allele_2
TG
>Contig2640_GA36A|edu|edu28X|Allele_1
CG
>Contig2640_GA36A|edu|edu28X|Allele_2
CG
>Contig26580_GA36B|tro|tro11X|Allele_1
GAA
>Contig26580_GA36B|tro|tro11X|Allele_2
GAA
>Contig26580_GA36B|tro|tro2X|Allele_1
GAA
>Contig26580_GA36B|tro|tro2X|Allele_2
GAA
>Contig26580_GA36B|tro|tro7X|Allele_1
GAA
>Contig26580_GA36B|tro|tro7X|Allele_2
GAA
>Contig26580_GA36B|tro|tro8X|Allele_1
GAA
>Contig26580_GA36B|tro|tro8X|Allele_2
GAA
>Contig26580_GA36B|gal|gal3X|Allele_1
GAA
>Contig26580_GA36B|gal|gal3X|Allele_2
GAA
>Contig26580_GA36B|gal|gal8X|Allele_1
GAA
>Contig26580_GA36B|gal|gal8X|Allele_2
GAA
>Contig26580_GA36B|gal|gal3XX|Allele_1
GAA
>Contig26580_GA36B|gal|gal3XX|Allele_2
GAA
>Contig26580_GA36B|gal|gal9X|Allele_1
GAA
>Contig26580_GA36B|gal|gal9X|Allele_2
GAA
>Contig26580_GA36B|edu|edu40X|Allele_1
AAA
>Contig26580_GA36B|edu|edu40X|Allele_2
GAA
>Contig26580_GA36B|edu|edu47X|Allele_1
GAA
>Contig26580_GA36B|edu|edu47X|Allele_2
GAA
>Contig26580_GA36B|edu|edu24X|Allele_1
GAA
>Contig26580_GA36B|edu|edu24X|Allele_2
GGG
>Contig26580_GA36B|edu|edu28X|Allele_1
GAA
>Contig26580_GA36B|edu|edu28X|Allele_2
GAA
>Contig26709_GA36B|tro|tro11X|Allele_1
TTCCCCTCGC
>Contig26709_GA36B|tro|tro11X|Allele_2
TTCCCCTCGC
>Contig26709_GA36B|tro|tro2X|Allele_1
TTCCCCTCAC
>Contig26709_GA36B|tro|tro2X|Allele_2
TTCCTCTCGC
>Contig26709_GA36B|tro|tro7X|Allele_1
TTCCCCTCGC
>Contig26709_GA36B|tro|tro7X|Allele_2
TTCCCCTCGC
>Contig26709_GA36B|tro|tro8X|Allele_1
TTCCCCTCGC
>Contig26709_GA36B|tro|tro8X|Allele_2
TTCCCCTCGC
>Contig26709_GA36B|gal|gal3X|Allele_1
TTCCCCTCAC
>Contig26709_GA36B|gal|gal3X|Allele_2
TTCCCCTCAC
>Contig26709_GA36B|gal|gal8X|Allele_1
TTCCCCTCAC
>Contig26709_GA36B|gal|gal8X|Allele_2
TTCCCCTCGC
>Contig26709_GA36B|gal|gal3XX|Allele_1
TTCCCCTCAC
>Contig26709_GA36B|gal|gal3XX|Allele_2
TTCCCCTCAC
>Contig26709_GA36B|gal|gal9X|Allele_1
TTCCCCACAC
>Contig26709_GA36B|gal|gal9X|Allele_2
TTCCTCTCAC
>Contig26709_GA36B|edu|edu40X|Allele_1
TTCCCCTTAC
>Contig26709_GA36B|edu|edu40X|Allele_2
TTTTCTTTAC
>Contig26709_GA36B|edu|edu47X|Allele_1
ATCCCCTCAC
>Contig26709_GA36B|edu|edu47X|Allele_2
TTCCCTTCAC
>Contig26709_GA36B|edu|edu24X|Allele_1
TCCCCCTCAC
>Contig26709_GA36B|edu|edu24X|Allele_2
TTTTTTTTAC
>Contig26709_GA36B|edu|edu28X|Allele_1
TTCCCCTCAC
>Contig26709_GA36B|edu|edu28X|Allele_2
TTCCCCTCAT
>Contig27447_GA36B|tro|tro11X|Allele_1
ATGGATCGTTTCTTCTC
>Contig27447_GA36B|tro|tro11X|Allele_2
ATGGATCGTTTCTTCTC
>Contig27447_GA36B|tro|tro2X|Allele_1
ATGGATCGTTACTTCTC
>Contig27447_GA36B|tro|tro2X|Allele_2
ATGGATCGTTTCTTCTC
>Contig27447_GA36B|tro|tro7X|Allele_1
ATGAATCGTTAATTCCC
>Contig27447_GA36B|tro|tro7X|Allele_2
GTGGATCGTTTCTTTTT
>Contig27447_GA36B|tro|tro8X|Allele_1
ATGGATCGTTACTTCTC
>Contig27447_GA36B|tro|tro8X|Allele_2
ATGGATCGTTACTTCTC
>Contig27447_GA36B|gal|gal3X|Allele_1
GCGAATCGTTAATTTCT
>Contig27447_GA36B|gal|gal3X|Allele_2
GTGAGTCGTTAATTTCT
>Contig27447_GA36B|gal|gal8X|Allele_1
ATAAATCGTAAATACCC
>Contig27447_GA36B|gal|gal8X|Allele_2
GTGGATCGTTTCTTTTT
>Contig27447_GA36B|gal|gal3XX|Allele_1
GCGGAATGTATCTACTC
>Contig27447_GA36B|gal|gal3XX|Allele_2
GCGGAATGTATCTACTC
>Contig27447_GA36B|gal|gal9X|Allele_1
ATAGATCGTATCTACTC
>Contig27447_GA36B|gal|gal9X|Allele_2
ATAGATCGTATCTACTC
>Contig27447_GA36B|edu|edu40X|Allele_1
GTGAATCGTTACATTCT
>Contig27447_GA36B|edu|edu40X|Allele_2
GTGAATCGTTACTTTCT
>Contig27447_GA36B|edu|edu47X|Allele_1
GTGGAACGGTAATTTCT
>Contig27447_GA36B|edu|edu47X|Allele_2
GTGGATCGTTTCTTTCT
>Contig27447_GA36B|edu|edu24X|Allele_1
GTGGATCGTTAATTTCT
>Contig27447_GA36B|edu|edu24X|Allele_2
GTGGATCGTTACTTTCT
>Contig27447_GA36B|edu|edu28X|Allele_1
GTGGATCATTAATTTCT
>Contig27447_GA36B|edu|edu28X|Allele_2
GTGGATCGTTACTTTTT
>Contig27467_GA36B|tro|tro11X|Allele_1
TCATCCT
>Contig27467_GA36B|tro|tro11X|Allele_2
TCATCCT
>Contig27467_GA36B|tro|tro2X|Allele_1
TCATCCT
>Contig27467_GA36B|tro|tro2X|Allele_2
TCATCCT
>Contig27467_GA36B|tro|tro7X|Allele_1
TCATCCT
>Contig27467_GA36B|tro|tro7X|Allele_2
TCATCCT
>Contig27467_GA36B|tro|tro8X|Allele_1
TCATCCT
>Contig27467_GA36B|tro|tro8X|Allele_2
TCATCCT
>Contig27467_GA36B|gal|gal3X|Allele_1
ACATCCA
>Contig27467_GA36B|gal|gal3X|Allele_2
ACATCCA
>Contig27467_GA36B|gal|gal8X|Allele_1
ACAACCA
>Contig27467_GA36B|gal|gal8X|Allele_2
TTATCCA
>Contig27467_GA36B|gal|gal3XX|Allele_1
TCAACCA
>Contig27467_GA36B|gal|gal3XX|Allele_2
TCATTTT
>Contig27467_GA36B|gal|gal9X|Allele_1
ACATCCA
>Contig27467_GA36B|gal|gal9X|Allele_2
ACATCCA
>Contig27467_GA36B|edu|edu40X|Allele_1
TCATTTT
>Contig27467_GA36B|edu|edu40X|Allele_2
TCGTTTT
>Contig27467_GA36B|edu|edu47X|Allele_1
TCATTTT
>Contig27467_GA36B|edu|edu47X|Allele_2
TCATTTT
>Contig27467_GA36B|edu|edu24X|Allele_1
TCATCCT
>Contig27467_GA36B|edu|edu24X|Allele_2
TCATCCT
>Contig27467_GA36B|edu|edu28X|Allele_1
TCATTCT
>Contig27467_GA36B|edu|edu28X|Allele_2
TCATTTT
>Contig27575_GA36D|tro|tro11X|Allele_1
CTG
>Contig27575_GA36D|tro|tro11X|Allele_2
CTG
>Contig27575_GA36D|tro|tro2X|Allele_1
CTG
>Contig27575_GA36D|tro|tro2X|Allele_2
CTG
>Contig27575_GA36D|tro|tro7X|Allele_1
CTG
>Contig27575_GA36D|tro|tro7X|Allele_2
CTG
>Contig27575_GA36D|tro|tro8X|Allele_1
CTG
>Contig27575_GA36D|tro|tro8X|Allele_2
CTG
>Contig27575_GA36D|gal|gal3X|Allele_1
CTC
>Contig27575_GA36D|gal|gal3X|Allele_2
CTC
>Contig27575_GA36D|gal|gal8X|Allele_1
CTC
>Contig27575_GA36D|gal|gal8X|Allele_2
CTC
>Contig27575_GA36D|gal|gal3XX|Allele_1
CTC
>Contig27575_GA36D|gal|gal3XX|Allele_2
CTC
>Contig27575_GA36D|gal|gal9X|Allele_1
CTC
>Contig27575_GA36D|gal|gal9X|Allele_2
CTC
>Contig27575_GA36D|edu|edu40X|Allele_1
CTC
>Contig27575_GA36D|edu|edu40X|Allele_2
TTC
>Contig27575_GA36D|edu|edu47X|Allele_1
CTC
>Contig27575_GA36D|edu|edu47X|Allele_2
CTC
>Contig27575_GA36D|edu|edu24X|Allele_1
CCC
>Contig27575_GA36D|edu|edu24X|Allele_2
CTG
>Contig27575_GA36D|edu|edu28X|Allele_1
CTC
>Contig27575_GA36D|edu|edu28X|Allele_2
CTC
>Contig27753_GA36B|tro|tro11X|Allele_1
CTGATGCTAATTCGCAAA
>Contig27753_GA36B|tro|tro11X|Allele_2
CTGATGCTAATTCGCAAA
>Contig27753_GA36B|tro|tro2X|Allele_1
CTGATGCTAATTCGCAAA
>Contig27753_GA36B|tro|tro2X|Allele_2
CTGATGCTAATTCGCAAA
>Contig27753_GA36B|tro|tro7X|Allele_1
CTGATGCTAATTCGCAAA
>Contig27753_GA36B|tro|tro7X|Allele_2
CTGATGCTAATTCGCAAA
>Contig27753_GA36B|tro|tro8X|Allele_1
CTGAAGCCAATTCGCAAA
>Contig27753_GA36B|tro|tro8X|Allele_2
CTGGTGCTAATTCGCAAA
>Contig27753_GA36B|gal|gal3X|Allele_1
CCGAAGCCAATTCGCAAA
>Contig27753_GA36B|gal|gal3X|Allele_2
CCGATGCTAATTCGCAAG
>Contig27753_GA36B|gal|gal8X|Allele_1
CCGATGCTAATTCGCAAG
>Contig27753_GA36B|gal|gal8X|Allele_2
CCGATGCTAATTCGCAAG
>Contig27753_GA36B|gal|gal3XX|Allele_1
CCGATGCTAATTCGCAAG
>Contig27753_GA36B|gal|gal3XX|Allele_2
CCGATGCTAATTTGCAAG
>Contig27753_GA36B|gal|gal9X|Allele_1
CCGAAGCCAATCCGCAAG
>Contig27753_GA36B|gal|gal9X|Allele_2
CTGGTGCCAATTCGCAGG
>Contig27753_GA36B|edu|edu40X|Allele_1
CCAATGCCAATTCGCAAA
>Contig27753_GA36B|edu|edu40X|Allele_2
CCGATGTCCGTTCGCAAG
>Contig27753_GA36B|edu|edu47X|Allele_1
CCGAAACCAATCCGCAAG
>Contig27753_GA36B|edu|edu47X|Allele_2
CTGGTGCCAATTCGCAGG
>Contig27753_GA36B|edu|edu24X|Allele_1
CCGAAGCCAACTCGCAAA
>Contig27753_GA36B|edu|edu24X|Allele_2
TTGGTGCCAATTCGCTAG
>Contig27753_GA36B|edu|edu28X|Allele_1
CCGATGCCAACTCACAAG
>Contig27753_GA36B|edu|edu28X|Allele_2
CCGATGCCAATTCGGTGG
>Contig27947_GA36A|tro|tro11X|Allele_1
AGAGT
>Contig27947_GA36A|tro|tro11X|Allele_2
AGAGT
>Contig27947_GA36A|tro|tro2X|Allele_1
AGAGT
>Contig27947_GA36A|tro|tro2X|Allele_2
AGAGT
>Contig27947_GA36A|tro|tro7X|Allele_1
AGAGT
>Contig27947_GA36A|tro|tro7X|Allele_2
AGAGT
>Contig27947_GA36A|tro|tro8X|Allele_1
AGAGT
>Contig27947_GA36A|tro|tro8X|Allele_2
AGAGT
>Contig27947_GA36A|gal|gal3X|Allele_1
AAAGT
>Contig27947_GA36A|gal|gal3X|Allele_2
AAAGT
>Contig27947_GA36A|gal|gal8X|Allele_1
AGAGT
>Contig27947_GA36A|gal|gal8X|Allele_2
AGAGT
>Contig27947_GA36A|gal|gal3XX|Allele_1
AGAGT
>Contig27947_GA36A|gal|gal3XX|Allele_2
GGAGT
>Contig27947_GA36A|gal|gal9X|Allele_1
AGAGT
>Contig27947_GA36A|gal|gal9X|Allele_2
AGAGT
>Contig27947_GA36A|edu|edu40X|Allele_1
AGAAT
>Contig27947_GA36A|edu|edu40X|Allele_2
AGAGT
>Contig27947_GA36A|edu|edu47X|Allele_1
AGAGT
>Contig27947_GA36A|edu|edu47X|Allele_2
AGGGT
>Contig27947_GA36A|edu|edu24X|Allele_1
AGAGA
>Contig27947_GA36A|edu|edu24X|Allele_2
AGAGT
>Contig27947_GA36A|edu|edu28X|Allele_1
AGAGT
>Contig27947_GA36A|edu|edu28X|Allele_2
AGAGT
>Contig28169_GA36A|tro|tro11X|Allele_1
AC
>Contig28169_GA36A|tro|tro11X|Allele_2
AC
>Contig28169_GA36A|tro|tro2X|Allele_1
AC
>Contig28169_GA36A|tro|tro2X|Allele_2
AC
>Contig28169_GA36A|tro|tro7X|Allele_1
AC
>Contig28169_GA36A|tro|tro7X|Allele_2
AC
>Contig28169_GA36A|tro|tro8X|Allele_1
AC
>Contig28169_GA36A|tro|tro8X|Allele_2
AC
>Contig28169_GA36A|gal|gal3X|Allele_1
AC
>Contig28169_GA36A|gal|gal3X|Allele_2
AT
>Contig28169_GA36A|gal|gal8X|Allele_1
AC
>Contig28169_GA36A|gal|gal8X|Allele_2
AC
>Contig28169_GA36A|gal|gal3XX|Allele_1
AC
>Contig28169_GA36A|gal|gal3XX|Allele_2
AC
>Contig28169_GA36A|gal|gal9X|Allele_1
AC
>Contig28169_GA36A|gal|gal9X|Allele_2
AC
>Contig28169_GA36A|edu|edu40X|Allele_1
AC
>Contig28169_GA36A|edu|edu40X|Allele_2
AC
>Contig28169_GA36A|edu|edu47X|Allele_1
AC
>Contig28169_GA36A|edu|edu47X|Allele_2
AC
>Contig28169_GA36A|edu|edu24X|Allele_1
AC
>Contig28169_GA36A|edu|edu24X|Allele_2
TC
>Contig28169_GA36A|edu|edu28X|Allele_1
AC
>Contig28169_GA36A|edu|edu28X|Allele_2
AC
>Contig28385_GA36A|tro|tro11X|Allele_1
AG
>Contig28385_GA36A|tro|tro11X|Allele_2
AG
>Contig28385_GA36A|tro|tro2X|Allele_1
AG
>Contig28385_GA36A|tro|tro2X|Allele_2
AG
>Contig28385_GA36A|tro|tro7X|Allele_1
AG
>Contig28385_GA36A|tro|tro7X|Allele_2
AG
>Contig28385_GA36A|tro|tro8X|Allele_1
AG
>Contig28385_GA36A|tro|tro8X|Allele_2
AG
>Contig28385_GA36A|gal|gal3X|Allele_1
AG
>Contig28385_GA36A|gal|gal3X|Allele_2
AG
>Contig28385_GA36A|gal|gal8X|Allele_1
AG
>Contig28385_GA36A|gal|gal8X|Allele_2
AG
>Contig28385_GA36A|gal|gal3XX|Allele_1
AA
>Contig28385_GA36A|gal|gal3XX|Allele_2
AG
>Contig28385_GA36A|gal|gal9X|Allele_1
AG
>Contig28385_GA36A|gal|gal9X|Allele_2
AG
>Contig28385_GA36A|edu|edu40X|Allele_1
AG
>Contig28385_GA36A|edu|edu40X|Allele_2
AG
>Contig28385_GA36A|edu|edu47X|Allele_1
AG
>Contig28385_GA36A|edu|edu47X|Allele_2
GG
>Contig28385_GA36A|edu|edu24X|Allele_1
AG
>Contig28385_GA36A|edu|edu24X|Allele_2
AG
>Contig28385_GA36A|edu|edu28X|Allele_1
AG
>Contig28385_GA36A|edu|edu28X|Allele_2
AG
>Contig28632_GA36C|tro|tro11X|Allele_1
TAAACCCAACTAATCCAG
>Contig28632_GA36C|tro|tro11X|Allele_2
TAAACCCAACTAATCCAG
>Contig28632_GA36C|tro|tro2X|Allele_1
TAAACCCAACTAATCCAG
>Contig28632_GA36C|tro|tro2X|Allele_2
TAGATTCAACTACTCTAG
>Contig28632_GA36C|tro|tro7X|Allele_1
AAAACCCAACTAATCCAG
>Contig28632_GA36C|tro|tro7X|Allele_2
TTAATTCAACTACTCCAG
>Contig28632_GA36C|tro|tro8X|Allele_1
TAAACCCAACTAATCCAG
>Contig28632_GA36C|tro|tro8X|Allele_2
TAAACCCAACTAATCCAG
>Contig28632_GA36C|gal|gal3X|Allele_1
AAAACCCAACAAACCCAG
>Contig28632_GA36C|gal|gal3X|Allele_2
AAGTTCCTGCTACTCTAG
>Contig28632_GA36C|gal|gal8X|Allele_1
AAATCCCTACAAACCCAG
>Contig28632_GA36C|gal|gal8X|Allele_2
TAATCCCTACAGACCCAG
>Contig28632_GA36C|gal|gal3XX|Allele_1
TAAACCCAACAAACCCAG
>Contig28632_GA36C|gal|gal3XX|Allele_2
TTATTTCAACTACTCCAG
>Contig28632_GA36C|gal|gal9X|Allele_1
AAATCCCAACAAACCCAG
>Contig28632_GA36C|gal|gal9X|Allele_2
TAATCCCTACAAACCCAG
>Contig28632_GA36C|edu|edu40X|Allele_1
AAAATTCAACTACTCCAG
>Contig28632_GA36C|edu|edu40X|Allele_2
TAAATTCAACTACTCCAG
>Contig28632_GA36C|edu|edu47X|Allele_1
TAAATTCAACTACTCCAG
>Contig28632_GA36C|edu|edu47X|Allele_2
TTAATTCAACTACTTTAG
>Contig28632_GA36C|edu|edu24X|Allele_1
TAAATTCAACTACTCCAG
>Contig28632_GA36C|edu|edu24X|Allele_2
TAGATTTAACTACTCCGG
>Contig28632_GA36C|edu|edu28X|Allele_1
TAAATCCAACTACTCTAA
>Contig28632_GA36C|edu|edu28X|Allele_2
TTAATTCAATTACTCTAG
>Contig28709_GA36D|tro|tro11X|Allele_1
GCACAG
>Contig28709_GA36D|tro|tro11X|Allele_2
GCACAG
>Contig28709_GA36D|tro|tro2X|Allele_1
ACACAG
>Contig28709_GA36D|tro|tro2X|Allele_2
GCACAG
>Contig28709_GA36D|tro|tro7X|Allele_1
ACACAG
>Contig28709_GA36D|tro|tro7X|Allele_2
GCACAG
>Contig28709_GA36D|tro|tro8X|Allele_1
ACACAG
>Contig28709_GA36D|tro|tro8X|Allele_2
GCACAG
>Contig28709_GA36D|gal|gal3X|Allele_1
GCACAG
>Contig28709_GA36D|gal|gal3X|Allele_2
GTCTAG
>Contig28709_GA36D|gal|gal8X|Allele_1
GCCCAG
>Contig28709_GA36D|gal|gal8X|Allele_2
GCCCAG
>Contig28709_GA36D|gal|gal3XX|Allele_1
GCACAG
>Contig28709_GA36D|gal|gal3XX|Allele_2
GCCCAG
>Contig28709_GA36D|gal|gal9X|Allele_1
GCACAG
>Contig28709_GA36D|gal|gal9X|Allele_2
GCCCAG
>Contig28709_GA36D|edu|edu40X|Allele_1
GCACAG
>Contig28709_GA36D|edu|edu40X|Allele_2
GCACAG
>Contig28709_GA36D|edu|edu47X|Allele_1
GCACAG
>Contig28709_GA36D|edu|edu47X|Allele_2
GCACAG
>Contig28709_GA36D|edu|edu24X|Allele_1
ACACAG
>Contig28709_GA36D|edu|edu24X|Allele_2
GCCCAG
>Contig28709_GA36D|edu|edu28X|Allele_1
GCACAA
>Contig28709_GA36D|edu|edu28X|Allele_2
GCCCCG
>Contig2875_GA36B|tro|tro11X|Allele_1
GCTTAGACCCATGCCAAA
>Contig2875_GA36B|tro|tro11X|Allele_2
GCTTAGGCCTATGCCTAA
>Contig2875_GA36B|tro|tro2X|Allele_1
ACTTAGACCCATGCCAAA
>Contig2875_GA36B|tro|tro2X|Allele_2
GCTTAGGCCTATGCCAAA
>Contig2875_GA36B|tro|tro7X|Allele_1
GCTTAGACCTATGCCAAA
>Contig2875_GA36B|tro|tro7X|Allele_2
GCTTAGACCTATGCCAAA
>Contig2875_GA36B|tro|tro8X|Allele_1
GCTTAGACCCATGCCAAA
>Contig2875_GA36B|tro|tro8X|Allele_2
GCTTAGGCCTATGCCAAA
>Contig2875_GA36B|gal|gal3X|Allele_1
GCCTAGACCCATGCCAAA
>Contig2875_GA36B|gal|gal3X|Allele_2
GTTTAGGCCTATGCTTAG
>Contig2875_GA36B|gal|gal8X|Allele_1
GCTTAGGCCCAGGCCAAA
>Contig2875_GA36B|gal|gal8X|Allele_2
GCTTAGGCCTGTGCCTGA
>Contig2875_GA36B|gal|gal3XX|Allele_1
GCTTAAGCCCATGCCAAA
>Contig2875_GA36B|gal|gal3XX|Allele_2
GCTTAGGTCCATGCCAAA
>Contig2875_GA36B|gal|gal9X|Allele_1
GCTTAGGCCCATGCCAAA
>Contig2875_GA36B|gal|gal9X|Allele_2
GCTTAGGCCCATGCCAAA
>Contig2875_GA36B|edu|edu40X|Allele_1
GCTCAGGCCCATGCCAAA
>Contig2875_GA36B|edu|edu40X|Allele_2
GCTTGGGCTCATGCCAAA
>Contig2875_GA36B|edu|edu47X|Allele_1
GCTCAGGCCCATACCAAA
>Contig2875_GA36B|edu|edu47X|Allele_2
GCTTGGGCTCATGCCAAA
>Contig2875_GA36B|edu|edu24X|Allele_1
GCTCAGGCCCATGCCAAA
>Contig2875_GA36B|edu|edu24X|Allele_2
GCTTAGGCCCATGTCAAA
>Contig2875_GA36B|edu|edu28X|Allele_1
ACTTAGGCCCATGCCAAA
>Contig2875_GA36B|edu|edu28X|Allele_2
GCTTAGGCCCATGCCAAA
>Contig28925_GA36D|tro|tro11X|Allele_1
TCACAAAATT
>Contig28925_GA36D|tro|tro11X|Allele_2
TCACACAATT
>Contig28925_GA36D|tro|tro2X|Allele_1
TCACAAAATT
>Contig28925_GA36D|tro|tro2X|Allele_2
TCACACAATT
>Contig28925_GA36D|tro|tro7X|Allele_1
TCACAAAATT
>Contig28925_GA36D|tro|tro7X|Allele_2
TCACAAAATT
>Contig28925_GA36D|tro|tro8X|Allele_1
TCACAAAATT
>Contig28925_GA36D|tro|tro8X|Allele_2
TCACACAATT
>Contig28925_GA36D|gal|gal3X|Allele_1
TCACAAAATT
>Contig28925_GA36D|gal|gal3X|Allele_2
TCACAAAATT
>Contig28925_GA36D|gal|gal8X|Allele_1
CCAAAAAATT
>Contig28925_GA36D|gal|gal8X|Allele_2
TTGCACCATT
>Contig28925_GA36D|gal|gal3XX|Allele_1
TCACAAAATC
>Contig28925_GA36D|gal|gal3XX|Allele_2
TCACAAAATT
>Contig28925_GA36D|gal|gal9X|Allele_1
TCACAAAATT
>Contig28925_GA36D|gal|gal9X|Allele_2
TCACAAAGTT
>Contig28925_GA36D|edu|edu40X|Allele_1
TCACAAAATT
>Contig28925_GA36D|edu|edu40X|Allele_2
TCACTAAATT
>Contig28925_GA36D|edu|edu47X|Allele_1
TCACAAAATT
>Contig28925_GA36D|edu|edu47X|Allele_2
TCACAAAATT
>Contig28925_GA36D|edu|edu24X|Allele_1
TCACAAAATT
>Contig28925_GA36D|edu|edu24X|Allele_2
TCACAAAGTT
>Contig28925_GA36D|edu|edu28X|Allele_1
TCACAAAAAT
>Contig28925_GA36D|edu|edu28X|Allele_2
TCACAAAATT
>Contig29510_GA36D|tro|tro11X|Allele_1
ACCGTGCACACCCCA
>Contig29510_GA36D|tro|tro11X|Allele_2
ACCGTGCGTTTCCTA
>Contig29510_GA36D|tro|tro2X|Allele_1
ACCGTGCACACCCCA
>Contig29510_GA36D|tro|tro2X|Allele_2
ACCGTGTATTTCCCA
>Contig29510_GA36D|tro|tro7X|Allele_1
ACCGTGCACACCCTA
>Contig29510_GA36D|tro|tro7X|Allele_2
ACCGTGTACATCTTA
>Contig29510_GA36D|tro|tro8X|Allele_1
ACCGTGCATTTCCCA
>Contig29510_GA36D|tro|tro8X|Allele_2
ACCGTGCATTTCCCA
>Contig29510_GA36D|gal|gal3X|Allele_1
ACCGTGCACATCCCA
>Contig29510_GA36D|gal|gal3X|Allele_2
ACCGTGTATTTCTTA
>Contig29510_GA36D|gal|gal8X|Allele_1
ACCGTGCACATTCCA
>Contig29510_GA36D|gal|gal8X|Allele_2
ACCGTGCACATTCCA
>Contig29510_GA36D|gal|gal3XX|Allele_1
ACCGTGCACATCCCA
>Contig29510_GA36D|gal|gal3XX|Allele_2
ACCGTGTACATTTTA
>Contig29510_GA36D|gal|gal9X|Allele_1
ACCGTGCACATCCCA
>Contig29510_GA36D|gal|gal9X|Allele_2
ACCGTGCATTTTCCT
>Contig29510_GA36D|edu|edu40X|Allele_1
ACCAAACACACCCCA
>Contig29510_GA36D|edu|edu40X|Allele_2
GTTGTGCGCATCCTA
>Contig29510_GA36D|edu|edu47X|Allele_1
ACCGTGCACATCCCA
>Contig29510_GA36D|edu|edu47X|Allele_2
ACCGTGCGCATTCCA
>Contig29510_GA36D|edu|edu24X|Allele_1
ACCGTGCACATCCCA
>Contig29510_GA36D|edu|edu24X|Allele_2
ACCGTGCACATTCCA
>Contig29510_GA36D|edu|edu28X|Allele_1
ACCGTGCACATCCCA
>Contig29510_GA36D|edu|edu28X|Allele_2
ACCGTGCGCATTCCA
>Contig2959_GA36D|tro|tro11X|Allele_1
AT
>Contig2959_GA36D|tro|tro11X|Allele_2
AT
>Contig2959_GA36D|tro|tro2X|Allele_1
AT
>Contig2959_GA36D|tro|tro2X|Allele_2
AT
>Contig2959_GA36D|tro|tro7X|Allele_1
AT
>Contig2959_GA36D|tro|tro7X|Allele_2
AT
>Contig2959_GA36D|tro|tro8X|Allele_1
AT
>Contig2959_GA36D|tro|tro8X|Allele_2
AT
>Contig2959_GA36D|gal|gal3X|Allele_1
AC
>Contig2959_GA36D|gal|gal3X|Allele_2
AC
>Contig2959_GA36D|gal|gal8X|Allele_1
AT
>Contig2959_GA36D|gal|gal8X|Allele_2
GT
>Contig2959_GA36D|gal|gal3XX|Allele_1
AT
>Contig2959_GA36D|gal|gal3XX|Allele_2
AT
>Contig2959_GA36D|gal|gal9X|Allele_1
AT
>Contig2959_GA36D|gal|gal9X|Allele_2
AT
>Contig2959_GA36D|edu|edu40X|Allele_1
AT
>Contig2959_GA36D|edu|edu40X|Allele_2
AT
>Contig2959_GA36D|edu|edu47X|Allele_1
AT
>Contig2959_GA36D|edu|edu47X|Allele_2
AT
>Contig2959_GA36D|edu|edu24X|Allele_1
AT
>Contig2959_GA36D|edu|edu24X|Allele_2
AT
>Contig2959_GA36D|edu|edu28X|Allele_1
AT
>Contig2959_GA36D|edu|edu28X|Allele_2
AT
>Contig29622_GA36D|tro|tro11X|Allele_1
ACACA
>Contig29622_GA36D|tro|tro11X|Allele_2
ACACA
>Contig29622_GA36D|tro|tro2X|Allele_1
ACACA
>Contig29622_GA36D|tro|tro2X|Allele_2
ACACA
>Contig29622_GA36D|tro|tro7X|Allele_1
ACACA
>Contig29622_GA36D|tro|tro7X|Allele_2
ACACA
>Contig29622_GA36D|tro|tro8X|Allele_1
ACACA
>Contig29622_GA36D|tro|tro8X|Allele_2
ACACA
>Contig29622_GA36D|gal|gal3X|Allele_1
ACACA
>Contig29622_GA36D|gal|gal3X|Allele_2
ACATG
>Contig29622_GA36D|gal|gal8X|Allele_1
ACACA
>Contig29622_GA36D|gal|gal8X|Allele_2
TTATA
>Contig29622_GA36D|gal|gal3XX|Allele_1
ACATA
>Contig29622_GA36D|gal|gal3XX|Allele_2
ACATA
>Contig29622_GA36D|gal|gal9X|Allele_1
ACACA
>Contig29622_GA36D|gal|gal9X|Allele_2
ATATA
>Contig29622_GA36D|edu|edu40X|Allele_1
ACACA
>Contig29622_GA36D|edu|edu40X|Allele_2
ACGCA
>Contig29622_GA36D|edu|edu47X|Allele_1
ACACA
>Contig29622_GA36D|edu|edu47X|Allele_2
ACACA
>Contig29622_GA36D|edu|edu24X|Allele_1
ACACA
>Contig29622_GA36D|edu|edu24X|Allele_2
ACACA
>Contig29622_GA36D|edu|edu28X|Allele_1
ACACA
>Contig29622_GA36D|edu|edu28X|Allele_2
ACGCA
>Contig29677_GA36B|tro|tro11X|Allele_1
CACAGCAGTCTGAGATACCAACAACCATGT
>Contig29677_GA36B|tro|tro11X|Allele_2
TACAGTAGTCTGAGATACTGATAATCGTGT
>Contig29677_GA36B|tro|tro2X|Allele_1
CACAGTAGTCTGAGATACTAATAATCGTGT
>Contig29677_GA36B|tro|tro2X|Allele_2
CACAGTAGTCTGAGATACTAATAATCGTGT
>Contig29677_GA36B|tro|tro7X|Allele_1
CACAGCAGTCTGAGATACCAATAATCATGT
>Contig29677_GA36B|tro|tro7X|Allele_2
TACAGTAGTCTGAGATACTGATAATCGTGT
>Contig29677_GA36B|tro|tro8X|Allele_1
CACAGTAGTCTGAGATACTAATAATCGTGT
>Contig29677_GA36B|tro|tro8X|Allele_2
CACAGTAGTCTGAGATACTAATAATCGTGT
>Contig29677_GA36B|gal|gal3X|Allele_1
CACGGCAGTCTGAGATACCGATAATCATGT
>Contig29677_GA36B|gal|gal3X|Allele_2
CACGGCAGTCTGAGATTCCGATAATCATGT
>Contig29677_GA36B|gal|gal8X|Allele_1
TACAACAGTCTGAGATACCGACAATCATGA
>Contig29677_GA36B|gal|gal8X|Allele_2
TACAGCGGTCTGAGATACTGATAATCATGT
>Contig29677_GA36B|gal|gal3XX|Allele_1
TACAGCAGTCTGAGATACCGATAATCATGT
>Contig29677_GA36B|gal|gal3XX|Allele_2
TACAGCAGTCTGAGATACCGATAATCATGT
>Contig29677_GA36B|gal|gal9X|Allele_1
TACAGCAACAAGAGATACCGATAACCACAT
>Contig29677_GA36B|gal|gal9X|Allele_2
TACAGCAGTCTGTGATACCGTTTGTTGTGT
>Contig29677_GA36B|edu|edu40X|Allele_1
TACAGCAGTCTAAAATACCGATAATCATGT
>Contig29677_GA36B|edu|edu40X|Allele_2
TGCAGCAGTCTGAGATATCGATAATCATGT
>Contig29677_GA36B|edu|edu47X|Allele_1
TACAGCAGTCTGAGATACCGATAATCATGT
>Contig29677_GA36B|edu|edu47X|Allele_2
TATAGCAGTCTGTGTTACCGTTTATCATGT
>Contig29677_GA36B|edu|edu24X|Allele_1
TACAGCAGTCTGAGACACCGATAATCATGT
>Contig29677_GA36B|edu|edu24X|Allele_2
TACAGTAGTCTGAGATACCGATAATCATGT
>Contig29677_GA36B|edu|edu28X|Allele_1
TACAGCAGTCTGAGATACCAATAATCATGA
>Contig29677_GA36B|edu|edu28X|Allele_2
TACAGTAGTCTGAGATACCGATAATCATGT
>Contig29710_GA36B|tro|tro11X|Allele_1
GCCACTCCCTCCAAGGGGA
>Contig29710_GA36B|tro|tro11X|Allele_2
GTCACTCCCTCCAAGGGGA
>Contig29710_GA36B|tro|tro2X|Allele_1
GCCACTCCCTCCAAGGGGA
>Contig29710_GA36B|tro|tro2X|Allele_2
GTCACTCCCTCCAAGGGGA
>Contig29710_GA36B|tro|tro7X|Allele_1
GTCACTCCCTCCAAGGGGA
>Contig29710_GA36B|tro|tro7X|Allele_2
GTCACTCCCTCCAAGGGGA
>Contig29710_GA36B|tro|tro8X|Allele_1
GCCACTCCCTCCAAGGGGA
>Contig29710_GA36B|tro|tro8X|Allele_2
GTCACTCCCTCCAAGGGGA
>Contig29710_GA36B|gal|gal3X|Allele_1
ATCAACCCCTCCAAGGGAA
>Contig29710_GA36B|gal|gal3X|Allele_2
GTCACTCCTTCCAAGGGAA
>Contig29710_GA36B|gal|gal8X|Allele_1
ATCAATCCCTCCAAGGGAA
>Contig29710_GA36B|gal|gal8X|Allele_2
GTCACTCCTTCCAAGGGAA
>Contig29710_GA36B|gal|gal3XX|Allele_1
GTCACTCCCTCCAAGGGAA
>Contig29710_GA36B|gal|gal3XX|Allele_2
GTCTCTCCCTCCAGGGGGG
>Contig29710_GA36B|gal|gal9X|Allele_1
GTCACTCCCTCCAAGGGAA
>Contig29710_GA36B|gal|gal9X|Allele_2
GTCACTCCTTCCGAGGGAA
>Contig29710_GA36B|edu|edu40X|Allele_1
GTCACTCCCTCCAAGGGGG
>Contig29710_GA36B|edu|edu40X|Allele_2
GTCACTCCCTTTAAGGGGG
>Contig29710_GA36B|edu|edu47X|Allele_1
GTCACTCCCTCCAAGGGAG
>Contig29710_GA36B|edu|edu47X|Allele_2
GTCACTCTCTCCAGGGGGG
>Contig29710_GA36B|edu|edu24X|Allele_1
GCCACTCCCTCCAAGAAGA
>Contig29710_GA36B|edu|edu24X|Allele_2
GTTACTTCCTCCAAGGGGG
>Contig29710_GA36B|edu|edu28X|Allele_1
GTCACTCCCCCCAAAGGGA
>Contig29710_GA36B|edu|edu28X|Allele_2
GTCACTCCCTCCAGGGGGG
>Contig29943_GA36A|tro|tro11X|Allele_1
CCCAAGCTTGACCA
>Contig29943_GA36A|tro|tro11X|Allele_2
CCCAAGCTTGACCA
>Contig29943_GA36A|tro|tro2X|Allele_1
CCCAAGCTTGACCA
>Contig29943_GA36A|tro|tro2X|Allele_2
CCCAAGCTTGACCA
>Contig29943_GA36A|tro|tro7X|Allele_1
CCCAAGCTTGACCA
>Contig29943_GA36A|tro|tro7X|Allele_2
CCCAAGCTTGACCA
>Contig29943_GA36A|tro|tro8X|Allele_1
CCCAAGCTTGACCA
>Contig29943_GA36A|tro|tro8X|Allele_2
CCCAAGCTTGACTC
>Contig29943_GA36A|gal|gal3X|Allele_1
TCCAAGCTTGACCA
>Contig29943_GA36A|gal|gal3X|Allele_2
TCCAGGCTTGGCCA
>Contig29943_GA36A|gal|gal8X|Allele_1
TCCAAGCCTGACCA
>Contig29943_GA36A|gal|gal8X|Allele_2
TCTAAGCTTGACTA
>Contig29943_GA36A|gal|gal3XX|Allele_1
TCCAAGCTTGACCA
>Contig29943_GA36A|gal|gal3XX|Allele_2
TCCAATTTTGACCA
>Contig29943_GA36A|gal|gal9X|Allele_1
CCCAAGCTTGACCA
>Contig29943_GA36A|gal|gal9X|Allele_2
TTCAAGCTTGACTA
>Contig29943_GA36A|edu|edu40X|Allele_1
CCCAAGCTAGACCA
>Contig29943_GA36A|edu|edu40X|Allele_2
CCTAAGCTTGATTA
>Contig29943_GA36A|edu|edu47X|Allele_1
CCCAAGCTTGACTA
>Contig29943_GA36A|edu|edu47X|Allele_2
CCCGAGCTTGACTA
>Contig29943_GA36A|edu|edu24X|Allele_1
CCCAAGCTTGACCA
>Contig29943_GA36A|edu|edu24X|Allele_2
CCCAAGCTTGATTA
>Contig29943_GA36A|edu|edu28X|Allele_1
CCCAAGCTAAACTA
>Contig29943_GA36A|edu|edu28X|Allele_2
CCTAAGCTTGACTC
>Contig30009_GA36B|tro|tro11X|Allele_1
CC
>Contig30009_GA36B|tro|tro11X|Allele_2
CC
>Contig30009_GA36B|tro|tro2X|Allele_1
CC
>Contig30009_GA36B|tro|tro2X|Allele_2
CC
>Contig30009_GA36B|tro|tro7X|Allele_1
CC
>Contig30009_GA36B|tro|tro7X|Allele_2
CT
>Contig30009_GA36B|tro|tro8X|Allele_1
CC
>Contig30009_GA36B|tro|tro8X|Allele_2
CC
>Contig30009_GA36B|gal|gal3X|Allele_1
CC
>Contig30009_GA36B|gal|gal3X|Allele_2
TC
>Contig30009_GA36B|gal|gal8X|Allele_1
CC
>Contig30009_GA36B|gal|gal8X|Allele_2
CC
>Contig30009_GA36B|gal|gal3XX|Allele_1
CC
>Contig30009_GA36B|gal|gal3XX|Allele_2
CC
>Contig30009_GA36B|gal|gal9X|Allele_1
CC
>Contig30009_GA36B|gal|gal9X|Allele_2
CC
>Contig30009_GA36B|edu|edu40X|Allele_1
CC
>Contig30009_GA36B|edu|edu40X|Allele_2
CC
>Contig30009_GA36B|edu|edu47X|Allele_1
CC
>Contig30009_GA36B|edu|edu47X|Allele_2
CT
>Contig30009_GA36B|edu|edu24X|Allele_1
CC
>Contig30009_GA36B|edu|edu24X|Allele_2
CC
>Contig30009_GA36B|edu|edu28X|Allele_1
CC
>Contig30009_GA36B|edu|edu28X|Allele_2
CC
>Contig30061_GA36B|tro|tro11X|Allele_1
GTGCCCAAT
>Contig30061_GA36B|tro|tro11X|Allele_2
GTGCCCAAT
>Contig30061_GA36B|tro|tro2X|Allele_1
GTGCCCAAT
>Contig30061_GA36B|tro|tro2X|Allele_2
GTGCCCAAT
>Contig30061_GA36B|tro|tro7X|Allele_1
GTGCCCAAT
>Contig30061_GA36B|tro|tro7X|Allele_2
GTGCCCAAT
>Contig30061_GA36B|tro|tro8X|Allele_1
GTGCCCAAT
>Contig30061_GA36B|tro|tro8X|Allele_2
GTGCCCAAT
>Contig30061_GA36B|gal|gal3X|Allele_1
ATGCCCAAT
>Contig30061_GA36B|gal|gal3X|Allele_2
GTGCCCAAT
>Contig30061_GA36B|gal|gal8X|Allele_1
ATGCCCAAT
>Contig30061_GA36B|gal|gal8X|Allele_2
GTTCCCAAT
>Contig30061_GA36B|gal|gal3XX|Allele_1
GCGCCCAAT
>Contig30061_GA36B|gal|gal3XX|Allele_2
GTGCCCAGT
>Contig30061_GA36B|gal|gal9X|Allele_1
ATGCCCAAT
>Contig30061_GA36B|gal|gal9X|Allele_2
GTGCTCAAT
>Contig30061_GA36B|edu|edu40X|Allele_1
GTGCCCAAT
>Contig30061_GA36B|edu|edu40X|Allele_2
GTGCCCGAT
>Contig30061_GA36B|edu|edu47X|Allele_1
GTGCCCAAC
>Contig30061_GA36B|edu|edu47X|Allele_2
GTGTCCAAT
>Contig30061_GA36B|edu|edu24X|Allele_1
GTGCCCAAT
>Contig30061_GA36B|edu|edu24X|Allele_2
GTGCCTAAT
>Contig30061_GA36B|edu|edu28X|Allele_1
GTGCCCAAC
>Contig30061_GA36B|edu|edu28X|Allele_2
GTGCCCAAT
>Contig30067_GA36D|tro|tro11X|Allele_1
AGCATTAAGGGA
>Contig30067_GA36D|tro|tro11X|Allele_2
AGCATTAAGGGA
>Contig30067_GA36D|tro|tro2X|Allele_1
AGCATTAAGGGA
>Contig30067_GA36D|tro|tro2X|Allele_2
AGCATTAAGGGA
>Contig30067_GA36D|tro|tro7X|Allele_1
AGCATAAAAGGA
>Contig30067_GA36D|tro|tro7X|Allele_2
AGCATTAAGGGA
>Contig30067_GA36D|tro|tro8X|Allele_1
AGCATTAAGGGA
>Contig30067_GA36D|tro|tro8X|Allele_2
AGCATTAAGGGA
>Contig30067_GA36D|gal|gal3X|Allele_1
AACAGAAAAGGA
>Contig30067_GA36D|gal|gal3X|Allele_2
GGCATTATGGTA
>Contig30067_GA36D|gal|gal8X|Allele_1
AGCATTAAGGGA
>Contig30067_GA36D|gal|gal8X|Allele_2
AGCTTTAAGGGA
>Contig30067_GA36D|gal|gal3XX|Allele_1
AGCATTAAGGGA
>Contig30067_GA36D|gal|gal3XX|Allele_2
AGCATTAAGGGA
>Contig30067_GA36D|gal|gal9X|Allele_1
AGCATTAAGGGA
>Contig30067_GA36D|gal|gal9X|Allele_2
AGCATTCAGGGA
>Contig30067_GA36D|edu|edu40X|Allele_1
AGCATTAAGAGA
>Contig30067_GA36D|edu|edu40X|Allele_2
AGCATTAAGGGA
>Contig30067_GA36D|edu|edu47X|Allele_1
AGCATTAAGGGA
>Contig30067_GA36D|edu|edu47X|Allele_2
AGCATTAAGGGG
>Contig30067_GA36D|edu|edu24X|Allele_1
AGAATTAAGGGA
>Contig30067_GA36D|edu|edu24X|Allele_2
AGCATTAAGGGA
>Contig30067_GA36D|edu|edu28X|Allele_1
AGCATTAAGGGA
>Contig30067_GA36D|edu|edu28X|Allele_2
AGCATTAAGGGG
>Contig3044_GA36D|tro|tro11X|Allele_1
ATGT
>Contig3044_GA36D|tro|tro11X|Allele_2
ATGT
>Contig3044_GA36D|tro|tro2X|Allele_1
ATGT
>Contig3044_GA36D|tro|tro2X|Allele_2
ATGT
>Contig3044_GA36D|tro|tro7X|Allele_1
ATGT
>Contig3044_GA36D|tro|tro7X|Allele_2
ATGT
>Contig3044_GA36D|tro|tro8X|Allele_1
ATAC
>Contig3044_GA36D|tro|tro8X|Allele_2
ATGT
>Contig3044_GA36D|gal|gal3X|Allele_1
AAAC
>Contig3044_GA36D|gal|gal3X|Allele_2
ATGT
>Contig3044_GA36D|gal|gal8X|Allele_1
AAGT
>Contig3044_GA36D|gal|gal8X|Allele_2
AAGT
>Contig3044_GA36D|gal|gal3XX|Allele_1
AAGT
>Contig3044_GA36D|gal|gal3XX|Allele_2
AAGT
>Contig3044_GA36D|gal|gal9X|Allele_1
ATGC
>Contig3044_GA36D|gal|gal9X|Allele_2
ATGT
>Contig3044_GA36D|edu|edu40X|Allele_1
ATGC
>Contig3044_GA36D|edu|edu40X|Allele_2
ATGC
>Contig3044_GA36D|edu|edu47X|Allele_1
AAGC
>Contig3044_GA36D|edu|edu47X|Allele_2
ATGT
>Contig3044_GA36D|edu|edu24X|Allele_1
ATAC
>Contig3044_GA36D|edu|edu24X|Allele_2
GTGT
>Contig3044_GA36D|edu|edu28X|Allele_1
ATGC
>Contig3044_GA36D|edu|edu28X|Allele_2
ATGT
>Contig30694_GA36B|tro|tro11X|Allele_1
GTTAGT
>Contig30694_GA36B|tro|tro11X|Allele_2
GTTAGT
>Contig30694_GA36B|tro|tro2X|Allele_1
GTTAGT
>Contig30694_GA36B|tro|tro2X|Allele_2
GTTAGT
>Contig30694_GA36B|tro|tro7X|Allele_1
GTTAGT
>Contig30694_GA36B|tro|tro7X|Allele_2
GTTAGT
>Contig30694_GA36B|tro|tro8X|Allele_1
GTTAGT
>Contig30694_GA36B|tro|tro8X|Allele_2
GTTAGT
>Contig30694_GA36B|gal|gal3X|Allele_1
GTTAGT
>Contig30694_GA36B|gal|gal3X|Allele_2
GTTAGT
>Contig30694_GA36B|gal|gal8X|Allele_1
ATTAGT
>Contig30694_GA36B|gal|gal8X|Allele_2
GTTAGT
>Contig30694_GA36B|gal|gal3XX|Allele_1
GACAGC
>Contig30694_GA36B|gal|gal3XX|Allele_2
GTTAGT
>Contig30694_GA36B|gal|gal9X|Allele_1
GTTAGC
>Contig30694_GA36B|gal|gal9X|Allele_2
GTTTGT
>Contig30694_GA36B|edu|edu40X|Allele_1
GTCAAC
>Contig30694_GA36B|edu|edu40X|Allele_2
GTTTGC
>Contig30694_GA36B|edu|edu47X|Allele_1
GTTAGC
>Contig30694_GA36B|edu|edu47X|Allele_2
GTTAGC
>Contig30694_GA36B|edu|edu24X|Allele_1
GTTAGC
>Contig30694_GA36B|edu|edu24X|Allele_2
GTTAGC
>Contig30694_GA36B|edu|edu28X|Allele_1
GTTAGC
>Contig30694_GA36B|edu|edu28X|Allele_2
GTTAGC
>Contig31298_GA36A|tro|tro11X|Allele_1
CAACACA
>Contig31298_GA36A|tro|tro11X|Allele_2
TAACACA
>Contig31298_GA36A|tro|tro2X|Allele_1
CAACACA
>Contig31298_GA36A|tro|tro2X|Allele_2
TAACACA
>Contig31298_GA36A|tro|tro7X|Allele_1
CAACACA
>Contig31298_GA36A|tro|tro7X|Allele_2
CAACACA
>Contig31298_GA36A|tro|tro8X|Allele_1
CAACACA
>Contig31298_GA36A|tro|tro8X|Allele_2
TAACACA
>Contig31298_GA36A|gal|gal3X|Allele_1
CAACACA
>Contig31298_GA36A|gal|gal3X|Allele_2
TACCATG
>Contig31298_GA36A|gal|gal8X|Allele_1
CAACACA
>Contig31298_GA36A|gal|gal8X|Allele_2
CAACACA
>Contig31298_GA36A|gal|gal3XX|Allele_1
CAACACA
>Contig31298_GA36A|gal|gal3XX|Allele_2
CAACACA
>Contig31298_GA36A|gal|gal9X|Allele_1
CAACACA
>Contig31298_GA36A|gal|gal9X|Allele_2
CAACACA
>Contig31298_GA36A|edu|edu40X|Allele_1
CAACACA
>Contig31298_GA36A|edu|edu40X|Allele_2
CAACACA
>Contig31298_GA36A|edu|edu47X|Allele_1
CAACACA
>Contig31298_GA36A|edu|edu47X|Allele_2
CAATACA
>Contig31298_GA36A|edu|edu24X|Allele_1
CAACACA
>Contig31298_GA36A|edu|edu24X|Allele_2
CTACGCA
>Contig31298_GA36A|edu|edu28X|Allele_1
CAACACA
>Contig31298_GA36A|edu|edu28X|Allele_2
CAACACA
>Contig31315_GA36D|tro|tro11X|Allele_1
AAGCGATC
>Contig31315_GA36D|tro|tro11X|Allele_2
AAGTGATC
>Contig31315_GA36D|tro|tro2X|Allele_1
AAGCGACC
>Contig31315_GA36D|tro|tro2X|Allele_2
AAGTGATC
>Contig31315_GA36D|tro|tro7X|Allele_1
AAGCGACC
>Contig31315_GA36D|tro|tro7X|Allele_2
AAGTGATC
>Contig31315_GA36D|tro|tro8X|Allele_1
AAGCGATC
>Contig31315_GA36D|tro|tro8X|Allele_2
AAGTGATC
>Contig31315_GA36D|gal|gal3X|Allele_1
AAACAACC
>Contig31315_GA36D|gal|gal3X|Allele_2
CAGCGGTC
>Contig31315_GA36D|gal|gal8X|Allele_1
AAGCGACC
>Contig31315_GA36D|gal|gal8X|Allele_2
AGGCGACT
>Contig31315_GA36D|gal|gal3XX|Allele_1
AAGCGACC
>Contig31315_GA36D|gal|gal3XX|Allele_2
AAGCGACC
>Contig31315_GA36D|gal|gal9X|Allele_1
AAGCGACC
>Contig31315_GA36D|gal|gal9X|Allele_2
AAGCGACC
>Contig31315_GA36D|edu|edu40X|Allele_1
AAGCGACC
>Contig31315_GA36D|edu|edu40X|Allele_2
AAGCGACC
>Contig31315_GA36D|edu|edu47X|Allele_1
AAGCGACC
>Contig31315_GA36D|edu|edu47X|Allele_2
CAGCGATC
>Contig31315_GA36D|edu|edu24X|Allele_1
AAGCAACC
>Contig31315_GA36D|edu|edu24X|Allele_2
AAGTGGCC
>Contig31315_GA36D|edu|edu28X|Allele_1
AAGCGACC
>Contig31315_GA36D|edu|edu28X|Allele_2
AAGTGACC
>Contig3157_GA36C|tro|tro11X|Allele_1
AAATAAATTCATCCCT
>Contig3157_GA36C|tro|tro11X|Allele_2
AGATAAATTCATTCCT
>Contig3157_GA36C|tro|tro2X|Allele_1
AAATAAATTCATCCCT
>Contig3157_GA36C|tro|tro2X|Allele_2
AAATAAATTCATCCCT
>Contig3157_GA36C|tro|tro7X|Allele_1
AAATAAATCCACCCCC
>Contig3157_GA36C|tro|tro7X|Allele_2
AAATAATTTCATCCCT
>Contig3157_GA36C|tro|tro8X|Allele_1
AAATAAATTCATCCCT
>Contig3157_GA36C|tro|tro8X|Allele_2
AAATAAATTCATCCCT
>Contig3157_GA36C|gal|gal3X|Allele_1
AAATAAATCCACCCCT
>Contig3157_GA36C|gal|gal3X|Allele_2
AAATAAATCCACCCCT
>Contig3157_GA36C|gal|gal8X|Allele_1
AAATAAATCCACCCCT
>Contig3157_GA36C|gal|gal8X|Allele_2
AAATGAATCCACCCCT
>Contig3157_GA36C|gal|gal3XX|Allele_1
AAATAAATCCACCCCT
>Contig3157_GA36C|gal|gal3XX|Allele_2
AAATAAATCCACCCCT
>Contig3157_GA36C|gal|gal9X|Allele_1
AAATAAATCCACCCCT
>Contig3157_GA36C|gal|gal9X|Allele_2
CAATAAATCCGCCTCT
>Contig3157_GA36C|edu|edu40X|Allele_1
AAACAAATCCACCCCC
>Contig3157_GA36C|edu|edu40X|Allele_2
AGTTAAATCCATCTGC
>Contig3157_GA36C|edu|edu47X|Allele_1
AAACAAATCCACCCCC
>Contig3157_GA36C|edu|edu47X|Allele_2
AGTTAAATCCACTCCC
>Contig3157_GA36C|edu|edu24X|Allele_1
AAATAAATCCACCCCC
>Contig3157_GA36C|edu|edu24X|Allele_2
AAATAGTTCCACCCCT
>Contig3157_GA36C|edu|edu28X|Allele_1
AAATAAACCAACCCCC
>Contig3157_GA36C|edu|edu28X|Allele_2
AATTAAATTCACTCCC
>Contig32567_GA36B|tro|tro11X|Allele_1
GACGA
>Contig32567_GA36B|tro|tro11X|Allele_2
GACGA
>Contig32567_GA36B|tro|tro2X|Allele_1
GACGA
>Contig32567_GA36B|tro|tro2X|Allele_2
GACGA
>Contig32567_GA36B|tro|tro7X|Allele_1
GACGA
>Contig32567_GA36B|tro|tro7X|Allele_2
GACGA
>Contig32567_GA36B|tro|tro8X|Allele_1
GACGA
>Contig32567_GA36B|tro|tro8X|Allele_2
GACGA
>Contig32567_GA36B|gal|gal3X|Allele_1
GACGA
>Contig32567_GA36B|gal|gal3X|Allele_2
GGCGA
>Contig32567_GA36B|gal|gal8X|Allele_1
GACGA
>Contig32567_GA36B|gal|gal8X|Allele_2
GACGA
>Contig32567_GA36B|gal|gal3XX|Allele_1
GACAA
>Contig32567_GA36B|gal|gal3XX|Allele_2
GACGA
>Contig32567_GA36B|gal|gal9X|Allele_1
AACGA
>Contig32567_GA36B|gal|gal9X|Allele_2
GACGA
>Contig32567_GA36B|edu|edu40X|Allele_1
GACGA
>Contig32567_GA36B|edu|edu40X|Allele_2
GACGC
>Contig32567_GA36B|edu|edu47X|Allele_1
GACGA
>Contig32567_GA36B|edu|edu47X|Allele_2
GATGA
>Contig32567_GA36B|edu|edu24X|Allele_1
GACGA
>Contig32567_GA36B|edu|edu24X|Allele_2
GACGA
>Contig32567_GA36B|edu|edu28X|Allele_1
GACGA
>Contig32567_GA36B|edu|edu28X|Allele_2
GACGA
>Contig3262_GA36B|tro|tro11X|Allele_1
ACGCATCGATAGCCCAA
>Contig3262_GA36B|tro|tro11X|Allele_2
ACGCATCGATGGCCCAA
>Contig3262_GA36B|tro|tro2X|Allele_1
ACGCATCGATAGCCCAA
>Contig3262_GA36B|tro|tro2X|Allele_2
ACGTATCGATGGCCCAA
>Contig3262_GA36B|tro|tro7X|Allele_1
ACGCATCGATGGCCCAA
>Contig3262_GA36B|tro|tro7X|Allele_2
ACGCATCGATGGCCCAA
>Contig3262_GA36B|tro|tro8X|Allele_1
ACGCATCGATAGCCCAA
>Contig3262_GA36B|tro|tro8X|Allele_2
GCGTATCGATGGCCCGA
>Contig3262_GA36B|gal|gal3X|Allele_1
ATGCACCGACGACCCAA
>Contig3262_GA36B|gal|gal3X|Allele_2
ATGCATCGACGACTCAA
>Contig3262_GA36B|gal|gal8X|Allele_1
ATGCATCGACGACCCAA
>Contig3262_GA36B|gal|gal8X|Allele_2
ATGCATCGACGACCCAC
>Contig3262_GA36B|gal|gal3XX|Allele_1
ATGCACCGACGACCCAA
>Contig3262_GA36B|gal|gal3XX|Allele_2
ATGCTTCGACGACCCAA
>Contig3262_GA36B|gal|gal9X|Allele_1
ATACACCGACGACCAAA
>Contig3262_GA36B|gal|gal9X|Allele_2
ATGCATCGACGACCCAA
>Contig3262_GA36B|edu|edu40X|Allele_1
ACGTATCGATAGCCCAA
>Contig3262_GA36B|edu|edu40X|Allele_2
GCGTATTGATAGCCCGA
>Contig3262_GA36B|edu|edu47X|Allele_1
ACGTATCGATAGCCCAA
>Contig3262_GA36B|edu|edu47X|Allele_2
GCGTATCTATAGCCCGA
>Contig3262_GA36B|edu|edu24X|Allele_1
ACATATCGATAGACCAA
>Contig3262_GA36B|edu|edu24X|Allele_2
GCGTATCTGTAGCCCAA
>Contig3262_GA36B|edu|edu28X|Allele_1
ACGTATCGATAGCCCAA
>Contig3262_GA36B|edu|edu28X|Allele_2
GCGTATCTATAGCCCGA
>Contig33040_GA36B|tro|tro11X|Allele_1
GA
>Contig33040_GA36B|tro|tro11X|Allele_2
GA
>Contig33040_GA36B|tro|tro2X|Allele_1
GA
>Contig33040_GA36B|tro|tro2X|Allele_2
GA
>Contig33040_GA36B|tro|tro7X|Allele_1
GA
>Contig33040_GA36B|tro|tro7X|Allele_2
GA
>Contig33040_GA36B|tro|tro8X|Allele_1
GA
>Contig33040_GA36B|tro|tro8X|Allele_2
GA
>Contig33040_GA36B|gal|gal3X|Allele_1
GA
>Contig33040_GA36B|gal|gal3X|Allele_2
GA
>Contig33040_GA36B|gal|gal8X|Allele_1
AA
>Contig33040_GA36B|gal|gal8X|Allele_2
GA
>Contig33040_GA36B|gal|gal3XX|Allele_1
AA
>Contig33040_GA36B|gal|gal3XX|Allele_2
GA
>Contig33040_GA36B|gal|gal9X|Allele_1
GA
>Contig33040_GA36B|gal|gal9X|Allele_2
GA
>Contig33040_GA36B|edu|edu40X|Allele_1
AA
>Contig33040_GA36B|edu|edu40X|Allele_2
AA
>Contig33040_GA36B|edu|edu47X|Allele_1
AA
>Contig33040_GA36B|edu|edu47X|Allele_2
GG
>Contig33040_GA36B|edu|edu24X|Allele_1
AA
>Contig33040_GA36B|edu|edu24X|Allele_2
AA
>Contig33040_GA36B|edu|edu28X|Allele_1
AA
>Contig33040_GA36B|edu|edu28X|Allele_2
AA
>Contig33286_GA36C|tro|tro11X|Allele_1
CAAGC
>Contig33286_GA36C|tro|tro11X|Allele_2
CAAGC
>Contig33286_GA36C|tro|tro2X|Allele_1
CAAGC
>Contig33286_GA36C|tro|tro2X|Allele_2
CAAGC
>Contig33286_GA36C|tro|tro7X|Allele_1
CAAGC
>Contig33286_GA36C|tro|tro7X|Allele_2
CAAGC
>Contig33286_GA36C|tro|tro8X|Allele_1
CAAGC
>Contig33286_GA36C|tro|tro8X|Allele_2
CAAGC
>Contig33286_GA36C|gal|gal3X|Allele_1
CAAGC
>Contig33286_GA36C|gal|gal3X|Allele_2
CGAGC
>Contig33286_GA36C|gal|gal8X|Allele_1
CAAGC
>Contig33286_GA36C|gal|gal8X|Allele_2
CAGGC
>Contig33286_GA36C|gal|gal3XX|Allele_1
CAAGC
>Contig33286_GA36C|gal|gal3XX|Allele_2
CGAGC
>Contig33286_GA36C|gal|gal9X|Allele_1
CAAGC
>Contig33286_GA36C|gal|gal9X|Allele_2
CGAGC
>Contig33286_GA36C|edu|edu40X|Allele_1
CAAGC
>Contig33286_GA36C|edu|edu40X|Allele_2
TAAGT
>Contig33286_GA36C|edu|edu47X|Allele_1
CAAGC
>Contig33286_GA36C|edu|edu47X|Allele_2
CAAGC
>Contig33286_GA36C|edu|edu24X|Allele_1
CAAGC
>Contig33286_GA36C|edu|edu24X|Allele_2
CAAGC
>Contig33286_GA36C|edu|edu28X|Allele_1
CAAAC
>Contig33286_GA36C|edu|edu28X|Allele_2
TAAGC
>Contig33533_GA36B|tro|tro11X|Allele_1
ATAA
>Contig33533_GA36B|tro|tro11X|Allele_2
ATAA
>Contig33533_GA36B|tro|tro2X|Allele_1
ATAA
>Contig33533_GA36B|tro|tro2X|Allele_2
ATAA
>Contig33533_GA36B|tro|tro7X|Allele_1
ATAA
>Contig33533_GA36B|tro|tro7X|Allele_2
ATAA
>Contig33533_GA36B|tro|tro8X|Allele_1
ATAA
>Contig33533_GA36B|tro|tro8X|Allele_2
ATAA
>Contig33533_GA36B|gal|gal3X|Allele_1
ATAA
>Contig33533_GA36B|gal|gal3X|Allele_2
ATAA
>Contig33533_GA36B|gal|gal8X|Allele_1
ACAA
>Contig33533_GA36B|gal|gal8X|Allele_2
ATGA
>Contig33533_GA36B|gal|gal3XX|Allele_1
ATAA
>Contig33533_GA36B|gal|gal3XX|Allele_2
ATAG
>Contig33533_GA36B|gal|gal9X|Allele_1
ATAA
>Contig33533_GA36B|gal|gal9X|Allele_2
GTAA
>Contig33533_GA36B|edu|edu40X|Allele_1
ATAA
>Contig33533_GA36B|edu|edu40X|Allele_2
ATAA
>Contig33533_GA36B|edu|edu47X|Allele_1
ATAA
>Contig33533_GA36B|edu|edu47X|Allele_2
ATAA
>Contig33533_GA36B|edu|edu24X|Allele_1
ATAA
>Contig33533_GA36B|edu|edu24X|Allele_2
ATAA
>Contig33533_GA36B|edu|edu28X|Allele_1
ATAA
>Contig33533_GA36B|edu|edu28X|Allele_2
ATGA
>Contig33706_GA36D|tro|tro11X|Allele_1
ATAA
>Contig33706_GA36D|tro|tro11X|Allele_2
ATAA
>Contig33706_GA36D|tro|tro2X|Allele_1
ATAA
>Contig33706_GA36D|tro|tro2X|Allele_2
ATAA
>Contig33706_GA36D|tro|tro7X|Allele_1
ATAA
>Contig33706_GA36D|tro|tro7X|Allele_2
ATAA
>Contig33706_GA36D|tro|tro8X|Allele_1
ATAA
>Contig33706_GA36D|tro|tro8X|Allele_2
ATAA
>Contig33706_GA36D|gal|gal3X|Allele_1
ATAA
>Contig33706_GA36D|gal|gal3X|Allele_2
ATCA
>Contig33706_GA36D|gal|gal8X|Allele_1
ATAA
>Contig33706_GA36D|gal|gal8X|Allele_2
GTAA
>Contig33706_GA36D|gal|gal3XX|Allele_1
ATAA
>Contig33706_GA36D|gal|gal3XX|Allele_2
ATCC
>Contig33706_GA36D|gal|gal9X|Allele_1
ATCA
>Contig33706_GA36D|gal|gal9X|Allele_2
ATCA
>Contig33706_GA36D|edu|edu40X|Allele_1
ATAA
>Contig33706_GA36D|edu|edu40X|Allele_2
ATAA
>Contig33706_GA36D|edu|edu47X|Allele_1
ATAA
>Contig33706_GA36D|edu|edu47X|Allele_2
ATAA
>Contig33706_GA36D|edu|edu24X|Allele_1
ATAA
>Contig33706_GA36D|edu|edu24X|Allele_2
ATAA
>Contig33706_GA36D|edu|edu28X|Allele_1
ACAA
>Contig33706_GA36D|edu|edu28X|Allele_2
ATAA
>Contig34611_GA36D|tro|tro11X|Allele_1
AACC
>Contig34611_GA36D|tro|tro11X|Allele_2
AACC
>Contig34611_GA36D|tro|tro2X|Allele_1
AACC
>Contig34611_GA36D|tro|tro2X|Allele_2
AACC
>Contig34611_GA36D|tro|tro7X|Allele_1
AACC
>Contig34611_GA36D|tro|tro7X|Allele_2
AACC
>Contig34611_GA36D|tro|tro8X|Allele_1
AACC
>Contig34611_GA36D|tro|tro8X|Allele_2
AACC
>Contig34611_GA36D|gal|gal3X|Allele_1
AATC
>Contig34611_GA36D|gal|gal3X|Allele_2
AATC
>Contig34611_GA36D|gal|gal8X|Allele_1
AATC
>Contig34611_GA36D|gal|gal8X|Allele_2
AATC
>Contig34611_GA36D|gal|gal3XX|Allele_1
AACC
>Contig34611_GA36D|gal|gal3XX|Allele_2
AATC
>Contig34611_GA36D|gal|gal9X|Allele_1
AACC
>Contig34611_GA36D|gal|gal9X|Allele_2
TATC
>Contig34611_GA36D|edu|edu40X|Allele_1
AACC
>Contig34611_GA36D|edu|edu40X|Allele_2
AGCT
>Contig34611_GA36D|edu|edu47X|Allele_1
AGCC
>Contig34611_GA36D|edu|edu47X|Allele_2
AGCT
>Contig34611_GA36D|edu|edu24X|Allele_1
AACT
>Contig34611_GA36D|edu|edu24X|Allele_2
AGCT
>Contig34611_GA36D|edu|edu28X|Allele_1
AACC
>Contig34611_GA36D|edu|edu28X|Allele_2
AGCT
>Contig34708_GA36B|tro|tro11X|Allele_1
CAC
>Contig34708_GA36B|tro|tro11X|Allele_2
CAC
>Contig34708_GA36B|tro|tro2X|Allele_1
CAC
>Contig34708_GA36B|tro|tro2X|Allele_2
CAC
>Contig34708_GA36B|tro|tro7X|Allele_1
CAC
>Contig34708_GA36B|tro|tro7X|Allele_2
CAC
>Contig34708_GA36B|tro|tro8X|Allele_1
CAC
>Contig34708_GA36B|tro|tro8X|Allele_2
CAC
>Contig34708_GA36B|gal|gal3X|Allele_1
CAC
>Contig34708_GA36B|gal|gal3X|Allele_2
TAT
>Contig34708_GA36B|gal|gal8X|Allele_1
CAC
>Contig34708_GA36B|gal|gal8X|Allele_2
CAC
>Contig34708_GA36B|gal|gal3XX|Allele_1
CAC
>Contig34708_GA36B|gal|gal3XX|Allele_2
CAC
>Contig34708_GA36B|gal|gal9X|Allele_1
CAC
>Contig34708_GA36B|gal|gal9X|Allele_2
CAC
>Contig34708_GA36B|edu|edu40X|Allele_1
CAC
>Contig34708_GA36B|edu|edu40X|Allele_2
CAC
>Contig34708_GA36B|edu|edu47X|Allele_1
CAC
>Contig34708_GA36B|edu|edu47X|Allele_2
CTC
>Contig34708_GA36B|edu|edu24X|Allele_1
CAC
>Contig34708_GA36B|edu|edu24X|Allele_2
CAC
>Contig34708_GA36B|edu|edu28X|Allele_1
CAC
>Contig34708_GA36B|edu|edu28X|Allele_2
CAC
>Contig3510_GA36H|tro|tro11X|Allele_1
GAAGAAACTT
>Contig3510_GA36H|tro|tro11X|Allele_2
GACGATACTT
>Contig3510_GA36H|tro|tro2X|Allele_1
GACGAAACTC
>Contig3510_GA36H|tro|tro2X|Allele_2
GACGCAACTT
>Contig3510_GA36H|tro|tro7X|Allele_1
GACGAAACTT
>Contig3510_GA36H|tro|tro7X|Allele_2
GACGAAACTT
>Contig3510_GA36H|tro|tro8X|Allele_1
GACGAAACTT
>Contig3510_GA36H|tro|tro8X|Allele_2
GACGAAACTT
>Contig3510_GA36H|gal|gal3X|Allele_1
GAAGAAAATC
>Contig3510_GA36H|gal|gal3X|Allele_2
GGCGATACTT
>Contig3510_GA36H|gal|gal8X|Allele_1
GACAAAACTT
>Contig3510_GA36H|gal|gal8X|Allele_2
GACGAAACTT
>Contig3510_GA36H|gal|gal3XX|Allele_1
AACGAAACTT
>Contig3510_GA36H|gal|gal3XX|Allele_2
GGCGAAACTT
>Contig3510_GA36H|gal|gal9X|Allele_1
GACGAAACTT
>Contig3510_GA36H|gal|gal9X|Allele_2
GACGAAACTT
>Contig3510_GA36H|edu|edu40X|Allele_1
GACGAAACCT
>Contig3510_GA36H|edu|edu40X|Allele_2
GACGAAACTT
>Contig3510_GA36H|edu|edu47X|Allele_1
GAAGAAACTT
>Contig3510_GA36H|edu|edu47X|Allele_2
GACGATACTT
>Contig3510_GA36H|edu|edu24X|Allele_1
GACGAAACTT
>Contig3510_GA36H|edu|edu24X|Allele_2
GACGAAACTT
>Contig3510_GA36H|edu|edu28X|Allele_1
GACGAAAATT
>Contig3510_GA36H|edu|edu28X|Allele_2
GACGCAGCTT
>Contig35851_GA36C|tro|tro11X|Allele_1
AAATTCGAAACTCCCGT
>Contig35851_GA36C|tro|tro11X|Allele_2
ATTTTCGAAACTCTCGT
>Contig35851_GA36C|tro|tro2X|Allele_1
AAATTCGAAACTCCCGT
>Contig35851_GA36C|tro|tro2X|Allele_2
AAATTCGAAACTCTCGT
>Contig35851_GA36C|tro|tro7X|Allele_1
AAATTCGAAACTCCCGT
>Contig35851_GA36C|tro|tro7X|Allele_2
AAATTCGAAACTCTCGT
>Contig35851_GA36C|tro|tro8X|Allele_1
AAATTCGAAACTCCCGT
>Contig35851_GA36C|tro|tro8X|Allele_2
AAATTCGAAACTCTCGT
>Contig35851_GA36C|gal|gal3X|Allele_1
AAATTCATAACCCTTGT
>Contig35851_GA36C|gal|gal3X|Allele_2
AAATTCATAACCCTTGT
>Contig35851_GA36C|gal|gal8X|Allele_1
AAATTCATAAACCTTGT
>Contig35851_GA36C|gal|gal8X|Allele_2
AAATTCATACCCTTTGT
>Contig35851_GA36C|gal|gal3XX|Allele_1
AAATTCATACCCTTTGT
>Contig35851_GA36C|gal|gal3XX|Allele_2
CAATTCATGCCTTTTGT
>Contig35851_GA36C|gal|gal9X|Allele_1
AAATTCATAACCCTTGT
>Contig35851_GA36C|gal|gal9X|Allele_2
CAATTCATACCTTTTGT
>Contig35851_GA36C|edu|edu40X|Allele_1
ATTATCAAAACCCCCGC
>Contig35851_GA36C|edu|edu40X|Allele_2
ATTTTTGAAACTTTTGT
>Contig35851_GA36C|edu|edu47X|Allele_1
ATTTCCAAAACCCTCGC
>Contig35851_GA36C|edu|edu47X|Allele_2
ATTTTCGAAACTTTTGT
>Contig35851_GA36C|edu|edu24X|Allele_1
ATTTTCAAAACCCTCGT
>Contig35851_GA36C|edu|edu24X|Allele_2
ATTTTCAAAACTTTTGT
>Contig35851_GA36C|edu|edu28X|Allele_1
ATTTTCAAAACTCTCGC
>Contig35851_GA36C|edu|edu28X|Allele_2
ATTTTTGAAACTCTTTT
>Contig36072_GA36A|tro|tro11X|Allele_1
AGCAAAACAATTTTTA
>Contig36072_GA36A|tro|tro11X|Allele_2
AGCAAAACAATTTTTA
>Contig36072_GA36A|tro|tro2X|Allele_1
AGCAAAACAATTTTTA
>Contig36072_GA36A|tro|tro2X|Allele_2
AGCAAAACAATTTTTA
>Contig36072_GA36A|tro|tro7X|Allele_1
AGCAAAACAATTTTTA
>Contig36072_GA36A|tro|tro7X|Allele_2
AGCAAAACAATTTTTA
>Contig36072_GA36A|tro|tro8X|Allele_1
AGCAAAACAATTTTTA
>Contig36072_GA36A|tro|tro8X|Allele_2
AGCAAAATGATTTTTA
>Contig36072_GA36A|gal|gal3X|Allele_1
AGCAGAACGATCCTCA
>Contig36072_GA36A|gal|gal3X|Allele_2
TGCAGAACGATTTTTA
>Contig36072_GA36A|gal|gal8X|Allele_1
AGCGAAACGACTTTCA
>Contig36072_GA36A|gal|gal8X|Allele_2
TGTGGGACGACTTTTG
>Contig36072_GA36A|gal|gal3XX|Allele_1
AGCAGAACGATCTTCA
>Contig36072_GA36A|gal|gal3XX|Allele_2
TGCGGAATGATTTTTA
>Contig36072_GA36A|gal|gal9X|Allele_1
AGCAGAACGATCCTCA
>Contig36072_GA36A|gal|gal9X|Allele_2
TGCAGAACGATTTTTA
>Contig36072_GA36A|edu|edu40X|Allele_1
AACAAGATAACTTTCA
>Contig36072_GA36A|edu|edu40X|Allele_2
AACAAGATAACTTTCA
>Contig36072_GA36A|edu|edu47X|Allele_1
AACAAAACAACTTTCA
>Contig36072_GA36A|edu|edu47X|Allele_2
AACAAGTTGTTTTTTA
>Contig36072_GA36A|edu|edu24X|Allele_1
AACAAAACGTTTTTTA
>Contig36072_GA36A|edu|edu24X|Allele_2
AACAAAACGTTTTTTA
>Contig36072_GA36A|edu|edu28X|Allele_1
AACAAAACAACTTATA
>Contig36072_GA36A|edu|edu28X|Allele_2
AACAAGATGATTTTTA
>Contig36325_GA36B|tro|tro11X|Allele_1
AAT
>Contig36325_GA36B|tro|tro11X|Allele_2
AAT
>Contig36325_GA36B|tro|tro2X|Allele_1
AAT
>Contig36325_GA36B|tro|tro2X|Allele_2
AAT
>Contig36325_GA36B|tro|tro7X|Allele_1
AAT
>Contig36325_GA36B|tro|tro7X|Allele_2
AAT
>Contig36325_GA36B|tro|tro8X|Allele_1
AAT
>Contig36325_GA36B|tro|tro8X|Allele_2
AAT
>Contig36325_GA36B|gal|gal3X|Allele_1
AAT
>Contig36325_GA36B|gal|gal3X|Allele_2
AAT
>Contig36325_GA36B|gal|gal8X|Allele_1
AAT
>Contig36325_GA36B|gal|gal8X|Allele_2
AAT
>Contig36325_GA36B|gal|gal3XX|Allele_1
AAT
>Contig36325_GA36B|gal|gal3XX|Allele_2
AGT
>Contig36325_GA36B|gal|gal9X|Allele_1
AAT
>Contig36325_GA36B|gal|gal9X|Allele_2
AGT
>Contig36325_GA36B|edu|edu40X|Allele_1
AAT
>Contig36325_GA36B|edu|edu40X|Allele_2
AAT
>Contig36325_GA36B|edu|edu47X|Allele_1
AAC
>Contig36325_GA36B|edu|edu47X|Allele_2
AAT
>Contig36325_GA36B|edu|edu24X|Allele_1
AAT
>Contig36325_GA36B|edu|edu24X|Allele_2
CAT
>Contig36325_GA36B|edu|edu28X|Allele_1
AAT
>Contig36325_GA36B|edu|edu28X|Allele_2
AAT
>Contig36827_GA36B|tro|tro11X|Allele_1
ACT
>Contig36827_GA36B|tro|tro11X|Allele_2
ACT
>Contig36827_GA36B|tro|tro2X|Allele_1
ACT
>Contig36827_GA36B|tro|tro2X|Allele_2
ACT
>Contig36827_GA36B|tro|tro7X|Allele_1
ACT
>Contig36827_GA36B|tro|tro7X|Allele_2
ACT
>Contig36827_GA36B|tro|tro8X|Allele_1
ACT
>Contig36827_GA36B|tro|tro8X|Allele_2
ACT
>Contig36827_GA36B|gal|gal3X|Allele_1
ACT
>Contig36827_GA36B|gal|gal3X|Allele_2
TCT
>Contig36827_GA36B|gal|gal8X|Allele_1
ACT
>Contig36827_GA36B|gal|gal8X|Allele_2
ACT
>Contig36827_GA36B|gal|gal3XX|Allele_1
ACT
>Contig36827_GA36B|gal|gal3XX|Allele_2
ACT
>Contig36827_GA36B|gal|gal9X|Allele_1
ACT
>Contig36827_GA36B|gal|gal9X|Allele_2
ACT
>Contig36827_GA36B|edu|edu40X|Allele_1
ACT
>Contig36827_GA36B|edu|edu40X|Allele_2
ACT
>Contig36827_GA36B|edu|edu47X|Allele_1
AGC
>Contig36827_GA36B|edu|edu47X|Allele_2
AGT
>Contig36827_GA36B|edu|edu24X|Allele_1
ACT
>Contig36827_GA36B|edu|edu24X|Allele_2
ACT
>Contig36827_GA36B|edu|edu28X|Allele_1
ACC
>Contig36827_GA36B|edu|edu28X|Allele_2
ACT
>Contig36899_GA36G|tro|tro11X|Allele_1
TA
>Contig36899_GA36G|tro|tro11X|Allele_2
TA
>Contig36899_GA36G|tro|tro2X|Allele_1
TA
>Contig36899_GA36G|tro|tro2X|Allele_2
TA
>Contig36899_GA36G|tro|tro7X|Allele_1
TA
>Contig36899_GA36G|tro|tro7X|Allele_2
TA
>Contig36899_GA36G|tro|tro8X|Allele_1
TA
>Contig36899_GA36G|tro|tro8X|Allele_2
TA
>Contig36899_GA36G|gal|gal3X|Allele_1
TA
>Contig36899_GA36G|gal|gal3X|Allele_2
TA
>Contig36899_GA36G|gal|gal8X|Allele_1
TA
>Contig36899_GA36G|gal|gal8X|Allele_2
TA
>Contig36899_GA36G|gal|gal3XX|Allele_1
TA
>Contig36899_GA36G|gal|gal3XX|Allele_2
TA
>Contig36899_GA36G|gal|gal9X|Allele_1
TA
>Contig36899_GA36G|gal|gal9X|Allele_2
TA
>Contig36899_GA36G|edu|edu40X|Allele_1
TA
>Contig36899_GA36G|edu|edu40X|Allele_2
TA
>Contig36899_GA36G|edu|edu47X|Allele_1
CA
>Contig36899_GA36G|edu|edu47X|Allele_2
TA
>Contig36899_GA36G|edu|edu24X|Allele_1
TA
>Contig36899_GA36G|edu|edu24X|Allele_2
TG
>Contig36899_GA36G|edu|edu28X|Allele_1
TA
>Contig36899_GA36G|edu|edu28X|Allele_2
TA
>Contig3740_GA36B|tro|tro11X|Allele_1
CTTG
>Contig3740_GA36B|tro|tro11X|Allele_2
CTTG
>Contig3740_GA36B|tro|tro2X|Allele_1
CTTG
>Contig3740_GA36B|tro|tro2X|Allele_2
CTTG
>Contig3740_GA36B|tro|tro7X|Allele_1
CTTG
>Contig3740_GA36B|tro|tro7X|Allele_2
CTTG
>Contig3740_GA36B|tro|tro8X|Allele_1
CTTG
>Contig3740_GA36B|tro|tro8X|Allele_2
CTTG
>Contig3740_GA36B|gal|gal3X|Allele_1
CTTG
>Contig3740_GA36B|gal|gal3X|Allele_2
CTTG
>Contig3740_GA36B|gal|gal8X|Allele_1
CTTA
>Contig3740_GA36B|gal|gal8X|Allele_2
CTTG
>Contig3740_GA36B|gal|gal3XX|Allele_1
CTTA
>Contig3740_GA36B|gal|gal3XX|Allele_2
CTTG
>Contig3740_GA36B|gal|gal9X|Allele_1
CTTA
>Contig3740_GA36B|gal|gal9X|Allele_2
CTTG
>Contig3740_GA36B|edu|edu40X|Allele_1
CCTG
>Contig3740_GA36B|edu|edu40X|Allele_2
CTTG
>Contig3740_GA36B|edu|edu47X|Allele_1
CTCG
>Contig3740_GA36B|edu|edu47X|Allele_2
CTTG
>Contig3740_GA36B|edu|edu24X|Allele_1
CTTG
>Contig3740_GA36B|edu|edu24X|Allele_2
TTTG
>Contig3740_GA36B|edu|edu28X|Allele_1
CTTG
>Contig3740_GA36B|edu|edu28X|Allele_2
CTTG
>Contig37471_GA36A|tro|tro11X|Allele_1
CGC
>Contig37471_GA36A|tro|tro11X|Allele_2
TGT
>Contig37471_GA36A|tro|tro2X|Allele_1
CGT
>Contig37471_GA36A|tro|tro2X|Allele_2
CGT
>Contig37471_GA36A|tro|tro7X|Allele_1
TGC
>Contig37471_GA36A|tro|tro7X|Allele_2
TGC
>Contig37471_GA36A|tro|tro8X|Allele_1
CGT
>Contig37471_GA36A|tro|tro8X|Allele_2
CGT
>Contig37471_GA36A|gal|gal3X|Allele_1
CGT
>Contig37471_GA36A|gal|gal3X|Allele_2
CGT
>Contig37471_GA36A|gal|gal8X|Allele_1
CGT
>Contig37471_GA36A|gal|gal8X|Allele_2
CGT
>Contig37471_GA36A|gal|gal3XX|Allele_1
CGC
>Contig37471_GA36A|gal|gal3XX|Allele_2
CGT
>Contig37471_GA36A|gal|gal9X|Allele_1
CGT
>Contig37471_GA36A|gal|gal9X|Allele_2
CGT
>Contig37471_GA36A|edu|edu40X|Allele_1
CAT
>Contig37471_GA36A|edu|edu40X|Allele_2
TGT
>Contig37471_GA36A|edu|edu47X|Allele_1
CGC
>Contig37471_GA36A|edu|edu47X|Allele_2
TGT
>Contig37471_GA36A|edu|edu24X|Allele_1
CGT
>Contig37471_GA36A|edu|edu24X|Allele_2
CGT
>Contig37471_GA36A|edu|edu28X|Allele_1
CGT
>Contig37471_GA36A|edu|edu28X|Allele_2
CGT
>Contig3749_GA36A|tro|tro11X|Allele_1
AGTCTGAACAAAGTAG
>Contig3749_GA36A|tro|tro11X|Allele_2
AGTCTGAACAAAGTGG
>Contig3749_GA36A|tro|tro2X|Allele_1
AGTCTGAACAAAGTGG
>Contig3749_GA36A|tro|tro2X|Allele_2
AGTCTGAATAAAGTGG
>Contig3749_GA36A|tro|tro7X|Allele_1
AGTCTGAATAAAGTGG
>Contig3749_GA36A|tro|tro7X|Allele_2
AGTCTGAATAAAGTGG
>Contig3749_GA36A|tro|tro8X|Allele_1
AGTCTGAACAAAGTGG
>Contig3749_GA36A|tro|tro8X|Allele_2
AGTCTGAACAAAGTGG
>Contig3749_GA36A|gal|gal3X|Allele_1
AGTCTGAATAAAGTGG
>Contig3749_GA36A|gal|gal3X|Allele_2
AGTCTGAATAAAGTGG
>Contig3749_GA36A|gal|gal8X|Allele_1
AGCCTGAACAAAGTGG
>Contig3749_GA36A|gal|gal8X|Allele_2
AGTTTGAATAGGGTGG
>Contig3749_GA36A|gal|gal3XX|Allele_1
AGCCTGAACAAAGCAG
>Contig3749_GA36A|gal|gal3XX|Allele_2
AGTTTGAGTAGAGTGG
>Contig3749_GA36A|gal|gal9X|Allele_1
AGTCTGAATAAAGTGA
>Contig3749_GA36A|gal|gal9X|Allele_2
AGTTTGAATAAAGTGG
>Contig3749_GA36A|edu|edu40X|Allele_1
AGTCCGAACAAAGTGA
>Contig3749_GA36A|edu|edu40X|Allele_2
AGTCTGAATAAAGTGG
>Contig3749_GA36A|edu|edu47X|Allele_1
AGTCCGAATAAAATGG
>Contig3749_GA36A|edu|edu47X|Allele_2
GGTCTGAATAAAGTGG
>Contig3749_GA36A|edu|edu24X|Allele_1
AGTCCGAACAAAGTGG
>Contig3749_GA36A|edu|edu24X|Allele_2
AGTCTGAATAAAGTGG
>Contig3749_GA36A|edu|edu28X|Allele_1
AATCTAAACAAAGTGG
>Contig3749_GA36A|edu|edu28X|Allele_2
AGTTTGCATCAAGTGG
>Contig37962_GA36A|tro|tro11X|Allele_1
GGTAACTGCCGAGGCGCA
>Contig37962_GA36A|tro|tro11X|Allele_2
GGTAACTGCCGAGGCGCA
>Contig37962_GA36A|tro|tro2X|Allele_1
GGTAACTGCCGAGGCGCA
>Contig37962_GA36A|tro|tro2X|Allele_2
GGTAACTGCCGAGGCGCA
>Contig37962_GA36A|tro|tro7X|Allele_1
GGTAACTGCCGAGGCGCA
>Contig37962_GA36A|tro|tro7X|Allele_2
GGTAACTGCCGAGGTGCA
>Contig37962_GA36A|tro|tro8X|Allele_1
GGTAACTGCCGAGGCGCA
>Contig37962_GA36A|tro|tro8X|Allele_2
GGTAACTGCCGAGGTGCA
>Contig37962_GA36A|gal|gal3X|Allele_1
AGTAACTGCCGAGGCGCA
>Contig37962_GA36A|gal|gal3X|Allele_2
GGTAACTGCCGAGGCGCA
>Contig37962_GA36A|gal|gal8X|Allele_1
GGTAACTGCCGAGGCGCA
>Contig37962_GA36A|gal|gal8X|Allele_2
GGTAACTGCCGAGGTGCA
>Contig37962_GA36A|gal|gal3XX|Allele_1
GGTAACTACCGAGGCGCA
>Contig37962_GA36A|gal|gal3XX|Allele_2
GGTAACTGCCGAGGCGCA
>Contig37962_GA36A|gal|gal9X|Allele_1
GATAACTACCAAGACGCA
>Contig37962_GA36A|gal|gal9X|Allele_2
GGTGACTGCTGAGGCGCA
>Contig37962_GA36A|edu|edu40X|Allele_1
GATGACTACCGAGGCGCA
>Contig37962_GA36A|edu|edu40X|Allele_2
GATGACTGCCGAGGCGTA
>Contig37962_GA36A|edu|edu47X|Allele_1
GGTAACTGCCGAGGCACA
>Contig37962_GA36A|edu|edu47X|Allele_2
GGTAACTGCCGAGGCGCA
>Contig37962_GA36A|edu|edu24X|Allele_1
GGCAACTGCCGAAGCACA
>Contig37962_GA36A|edu|edu24X|Allele_2
GGTAGTTGCCGTGGCGCA
>Contig37962_GA36A|edu|edu28X|Allele_1
GGTAACCGCCGAGGCGCA
>Contig37962_GA36A|edu|edu28X|Allele_2
GGTGACTGTCGAGGCGCG
>Contig38006_GA36A|tro|tro11X|Allele_1
CTCCCAATTGAATTCATGCC
>Contig38006_GA36A|tro|tro11X|Allele_2
CTCCCAATTGAATTCATGCC
>Contig38006_GA36A|tro|tro2X|Allele_1
CTCCCAATCAAATTCATGCC
>Contig38006_GA36A|tro|tro2X|Allele_2
CTTCCAATTGAATTCATGCC
>Contig38006_GA36A|tro|tro7X|Allele_1
CCCCCAATTGAATTCACACC
>Contig38006_GA36A|tro|tro7X|Allele_2
TTTTCTATTGTATTCATGCC
>Contig38006_GA36A|tro|tro8X|Allele_1
CTCCCAATTAAATTCATGCC
>Contig38006_GA36A|tro|tro8X|Allele_2
CTCCCAATTGAATTCATGCC
>Contig38006_GA36A|gal|gal3X|Allele_1
CTCCTAATTGAATTCATGCC
>Contig38006_GA36A|gal|gal3X|Allele_2
CTCCTAATTGAATTCGTGCC
>Contig38006_GA36A|gal|gal8X|Allele_1
CCCCCAATTGAATTCATGCC
>Contig38006_GA36A|gal|gal8X|Allele_2
TTTTTTGTTGTATTCATGTC
>Contig38006_GA36A|gal|gal3XX|Allele_1
CTCCTAATTGAATTCATGCC
>Contig38006_GA36A|gal|gal3XX|Allele_2
CTCCTAGTTGAATTCATGCC
>Contig38006_GA36A|gal|gal9X|Allele_1
CTCCTAATTGAATTCATGCC
>Contig38006_GA36A|gal|gal9X|Allele_2
CTCCTAGTTGAATTCGTGCC
>Contig38006_GA36A|edu|edu40X|Allele_1
TCTTCAAGTATATTCACGCC
>Contig38006_GA36A|edu|edu40X|Allele_2
TCTTCAATTGTTTTCATGCG
>Contig38006_GA36A|edu|edu47X|Allele_1
TCTTCAATTATATTCATACC
>Contig38006_GA36A|edu|edu47X|Allele_2
TCTTCAATTGTATTTATGCC
>Contig38006_GA36A|edu|edu24X|Allele_1
TCTTCAATTGTAGCCATACC
>Contig38006_GA36A|edu|edu24X|Allele_2
TCTTCAATTGTATTCATGTC
>Contig38006_GA36A|edu|edu28X|Allele_1
TCTTCAATCGTATTCATACC
>Contig38006_GA36A|edu|edu28X|Allele_2
TCTTCTATTGTATTCATGCC
>Contig38075_GA36B|tro|tro11X|Allele_1
GGCTTT
>Contig38075_GA36B|tro|tro11X|Allele_2
GGCTTT
>Contig38075_GA36B|tro|tro2X|Allele_1
GGCTTT
>Contig38075_GA36B|tro|tro2X|Allele_2
GGCTTT
>Contig38075_GA36B|tro|tro7X|Allele_1
GGATTC
>Contig38075_GA36B|tro|tro7X|Allele_2
GGCTTT
>Contig38075_GA36B|tro|tro8X|Allele_1
GGCTTT
>Contig38075_GA36B|tro|tro8X|Allele_2
GGCTTT
>Contig38075_GA36B|gal|gal3X|Allele_1
GGATTC
>Contig38075_GA36B|gal|gal3X|Allele_2
GGATTC
>Contig38075_GA36B|gal|gal8X|Allele_1
GGATTC
>Contig38075_GA36B|gal|gal8X|Allele_2
GGATTC
>Contig38075_GA36B|gal|gal3XX|Allele_1
GGATAC
>Contig38075_GA36B|gal|gal3XX|Allele_2
GGATTC
>Contig38075_GA36B|gal|gal9X|Allele_1
GGATTC
>Contig38075_GA36B|gal|gal9X|Allele_2
GGCTTT
>Contig38075_GA36B|edu|edu40X|Allele_1
AGATTC
>Contig38075_GA36B|edu|edu40X|Allele_2
GGCTTT
>Contig38075_GA36B|edu|edu47X|Allele_1
GGATAC
>Contig38075_GA36B|edu|edu47X|Allele_2
GGATAC
>Contig38075_GA36B|edu|edu24X|Allele_1
GAATAC
>Contig38075_GA36B|edu|edu24X|Allele_2
GGATTC
>Contig38075_GA36B|edu|edu28X|Allele_1
GGAGTC
>Contig38075_GA36B|edu|edu28X|Allele_2
GGCTTT
>Contig38665_GA36B|tro|tro11X|Allele_1
CA
>Contig38665_GA36B|tro|tro11X|Allele_2
CA
>Contig38665_GA36B|tro|tro2X|Allele_1
CA
>Contig38665_GA36B|tro|tro2X|Allele_2
TA
>Contig38665_GA36B|tro|tro7X|Allele_1
CA
>Contig38665_GA36B|tro|tro7X|Allele_2
TA
>Contig38665_GA36B|tro|tro8X|Allele_1
CA
>Contig38665_GA36B|tro|tro8X|Allele_2
CA
>Contig38665_GA36B|gal|gal3X|Allele_1
CA
>Contig38665_GA36B|gal|gal3X|Allele_2
CA
>Contig38665_GA36B|gal|gal8X|Allele_1
CA
>Contig38665_GA36B|gal|gal8X|Allele_2
CA
>Contig38665_GA36B|gal|gal3XX|Allele_1
CA
>Contig38665_GA36B|gal|gal3XX|Allele_2
CA
>Contig38665_GA36B|gal|gal9X|Allele_1
CA
>Contig38665_GA36B|gal|gal9X|Allele_2
CA
>Contig38665_GA36B|edu|edu40X|Allele_1
CA
>Contig38665_GA36B|edu|edu40X|Allele_2
TG
>Contig38665_GA36B|edu|edu47X|Allele_1
CA
>Contig38665_GA36B|edu|edu47X|Allele_2
CA
>Contig38665_GA36B|edu|edu24X|Allele_1
CA
>Contig38665_GA36B|edu|edu24X|Allele_2
CA
>Contig38665_GA36B|edu|edu28X|Allele_1
CA
>Contig38665_GA36B|edu|edu28X|Allele_2
CA
>Contig3882_GA36B|tro|tro11X|Allele_1
ACTTTCAC
>Contig3882_GA36B|tro|tro11X|Allele_2
ACTTTTGC
>Contig3882_GA36B|tro|tro2X|Allele_1
ACGTTTGC
>Contig3882_GA36B|tro|tro2X|Allele_2
GCTTTTGC
>Contig3882_GA36B|tro|tro7X|Allele_1
ACTTTCAC
>Contig3882_GA36B|tro|tro7X|Allele_2
ACTTTTGC
>Contig3882_GA36B|tro|tro8X|Allele_1
ACTTTCGC
>Contig3882_GA36B|tro|tro8X|Allele_2
ACTTTTGC
>Contig3882_GA36B|gal|gal3X|Allele_1
GCTTTCAC
>Contig3882_GA36B|gal|gal3X|Allele_2
GCTTTCAC
>Contig3882_GA36B|gal|gal8X|Allele_1
AGTTTCAC
>Contig3882_GA36B|gal|gal8X|Allele_2
GGTTTCAC
>Contig3882_GA36B|gal|gal3XX|Allele_1
GCTTTCAC
>Contig3882_GA36B|gal|gal3XX|Allele_2
GCTTTCAC
>Contig3882_GA36B|gal|gal9X|Allele_1
ACTTTCAC
>Contig3882_GA36B|gal|gal9X|Allele_2
AGTTTTGC
>Contig3882_GA36B|edu|edu40X|Allele_1
ACTCTTGC
>Contig3882_GA36B|edu|edu40X|Allele_2
GGTTTTGC
>Contig3882_GA36B|edu|edu47X|Allele_1
GCTTTTGC
>Contig3882_GA36B|edu|edu47X|Allele_2
GCTTTTGC
>Contig3882_GA36B|edu|edu24X|Allele_1
ACGTCTGC
>Contig3882_GA36B|edu|edu24X|Allele_2
GGTTTTGC
>Contig3882_GA36B|edu|edu28X|Allele_1
AGTTTTGC
>Contig3882_GA36B|edu|edu28X|Allele_2
AGTTTTGT
>Contig39597_GA36B|tro|tro11X|Allele_1
TTG
>Contig39597_GA36B|tro|tro11X|Allele_2
TTG
>Contig39597_GA36B|tro|tro2X|Allele_1
TTG
>Contig39597_GA36B|tro|tro2X|Allele_2
TTG
>Contig39597_GA36B|tro|tro7X|Allele_1
TTG
>Contig39597_GA36B|tro|tro7X|Allele_2
TTG
>Contig39597_GA36B|tro|tro8X|Allele_1
CTA
>Contig39597_GA36B|tro|tro8X|Allele_2
TTG
>Contig39597_GA36B|gal|gal3X|Allele_1
CTA
>Contig39597_GA36B|gal|gal3X|Allele_2
CTA
>Contig39597_GA36B|gal|gal8X|Allele_1
CTA
>Contig39597_GA36B|gal|gal8X|Allele_2
CTA
>Contig39597_GA36B|gal|gal3XX|Allele_1
CTA
>Contig39597_GA36B|gal|gal3XX|Allele_2
CTA
>Contig39597_GA36B|gal|gal9X|Allele_1
CTA
>Contig39597_GA36B|gal|gal9X|Allele_2
CTA
>Contig39597_GA36B|edu|edu40X|Allele_1
CTA
>Contig39597_GA36B|edu|edu40X|Allele_2
CTA
>Contig39597_GA36B|edu|edu47X|Allele_1
CTA
>Contig39597_GA36B|edu|edu47X|Allele_2
CTA
>Contig39597_GA36B|edu|edu24X|Allele_1
CTA
>Contig39597_GA36B|edu|edu24X|Allele_2
CTA
>Contig39597_GA36B|edu|edu28X|Allele_1
CCA
>Contig39597_GA36B|edu|edu28X|Allele_2
TTG
>Contig39705_GA36B|tro|tro11X|Allele_1
TTGGCAGCAC
>Contig39705_GA36B|tro|tro11X|Allele_2
TTGGTAGCAC
>Contig39705_GA36B|tro|tro2X|Allele_1
TTGGCAGCAC
>Contig39705_GA36B|tro|tro2X|Allele_2
TTGGTAGCAC
>Contig39705_GA36B|tro|tro7X|Allele_1
TTGGCAGCAC
>Contig39705_GA36B|tro|tro7X|Allele_2
TTGGCAGCAC
>Contig39705_GA36B|tro|tro8X|Allele_1
TTGGCAGCAC
>Contig39705_GA36B|tro|tro8X|Allele_2
TTGGCAGCAC
>Contig39705_GA36B|gal|gal3X|Allele_1
CTGGCAGCAC
>Contig39705_GA36B|gal|gal3X|Allele_2
TTGGCTGCAC
>Contig39705_GA36B|gal|gal8X|Allele_1
TTGGCAGCAC
>Contig39705_GA36B|gal|gal8X|Allele_2
TTGGCAGCAC
>Contig39705_GA36B|gal|gal3XX|Allele_1
TTGGCAGCAC
>Contig39705_GA36B|gal|gal3XX|Allele_2
TTGGCAGCAC
>Contig39705_GA36B|gal|gal9X|Allele_1
TTGGCAGCAC
>Contig39705_GA36B|gal|gal9X|Allele_2
TTGGCAGCAC
>Contig39705_GA36B|edu|edu40X|Allele_1
TAGATAGCAC
>Contig39705_GA36B|edu|edu40X|Allele_2
TAGATAGCAC
>Contig39705_GA36B|edu|edu47X|Allele_1
TAAGTAGAAC
>Contig39705_GA36B|edu|edu47X|Allele_2
TAGGTAGCAC
>Contig39705_GA36B|edu|edu24X|Allele_1
TAGATAGCAC
>Contig39705_GA36B|edu|edu24X|Allele_2
TAGGTAGCAC
>Contig39705_GA36B|edu|edu28X|Allele_1
TTGATAACAC
>Contig39705_GA36B|edu|edu28X|Allele_2
TTGATAGCGT
>Contig40145_GA36A|tro|tro11X|Allele_1
CTAGAA
>Contig40145_GA36A|tro|tro11X|Allele_2
CTAGAA
>Contig40145_GA36A|tro|tro2X|Allele_1
CTAGAA
>Contig40145_GA36A|tro|tro2X|Allele_2
CTAGAA
>Contig40145_GA36A|tro|tro7X|Allele_1
CTAGAA
>Contig40145_GA36A|tro|tro7X|Allele_2
CTAGAT
>Contig40145_GA36A|tro|tro8X|Allele_1
CTAGAA
>Contig40145_GA36A|tro|tro8X|Allele_2
CTAGAT
>Contig40145_GA36A|gal|gal3X|Allele_1
CAATGA
>Contig40145_GA36A|gal|gal3X|Allele_2
CAATGA
>Contig40145_GA36A|gal|gal8X|Allele_1
CAATGA
>Contig40145_GA36A|gal|gal8X|Allele_2
CAATGA
>Contig40145_GA36A|gal|gal3XX|Allele_1
CAAGAA
>Contig40145_GA36A|gal|gal3XX|Allele_2
CTTTGT
>Contig40145_GA36A|gal|gal9X|Allele_1
CAATGA
>Contig40145_GA36A|gal|gal9X|Allele_2
CATTGA
>Contig40145_GA36A|edu|edu40X|Allele_1
CTAGAA
>Contig40145_GA36A|edu|edu40X|Allele_2
TTAGAT
>Contig40145_GA36A|edu|edu47X|Allele_1
CTAGAT
>Contig40145_GA36A|edu|edu47X|Allele_2
TTAGAT
>Contig40145_GA36A|edu|edu24X|Allele_1
CTAGAA
>Contig40145_GA36A|edu|edu24X|Allele_2
TTATAA
>Contig40145_GA36A|edu|edu28X|Allele_1
CTAGAA
>Contig40145_GA36A|edu|edu28X|Allele_2
TTAGAT
>Contig40344_GA36B|tro|tro11X|Allele_1
CTTC
>Contig40344_GA36B|tro|tro11X|Allele_2
CTTC
>Contig40344_GA36B|tro|tro2X|Allele_1
CTTC
>Contig40344_GA36B|tro|tro2X|Allele_2
CTTC
>Contig40344_GA36B|tro|tro7X|Allele_1
CTTC
>Contig40344_GA36B|tro|tro7X|Allele_2
CTTC
>Contig40344_GA36B|tro|tro8X|Allele_1
CTTC
>Contig40344_GA36B|tro|tro8X|Allele_2
TTTC
>Contig40344_GA36B|gal|gal3X|Allele_1
CTTC
>Contig40344_GA36B|gal|gal3X|Allele_2
CTTC
>Contig40344_GA36B|gal|gal8X|Allele_1
CTTC
>Contig40344_GA36B|gal|gal8X|Allele_2
CTTC
>Contig40344_GA36B|gal|gal3XX|Allele_1
CTTC
>Contig40344_GA36B|gal|gal3XX|Allele_2
CTTC
>Contig40344_GA36B|gal|gal9X|Allele_1
CTTC
>Contig40344_GA36B|gal|gal9X|Allele_2
CTTC
>Contig40344_GA36B|edu|edu40X|Allele_1
CTCC
>Contig40344_GA36B|edu|edu40X|Allele_2
CTTC
>Contig40344_GA36B|edu|edu47X|Allele_1
CCTC
>Contig40344_GA36B|edu|edu47X|Allele_2
TTTT
>Contig40344_GA36B|edu|edu24X|Allele_1
CTTC
>Contig40344_GA36B|edu|edu24X|Allele_2
CTTC
>Contig40344_GA36B|edu|edu28X|Allele_1
CTTC
>Contig40344_GA36B|edu|edu28X|Allele_2
CTTC
>Contig4039_GA36B|tro|tro11X|Allele_1
GCAC
>Contig4039_GA36B|tro|tro11X|Allele_2
GCGC
>Contig4039_GA36B|tro|tro2X|Allele_1
GCAA
>Contig4039_GA36B|tro|tro2X|Allele_2
GCGC
>Contig4039_GA36B|tro|tro7X|Allele_1
GCAC
>Contig4039_GA36B|tro|tro7X|Allele_2
GCAC
>Contig4039_GA36B|tro|tro8X|Allele_1
GCAC
>Contig4039_GA36B|tro|tro8X|Allele_2
GCGC
>Contig4039_GA36B|gal|gal3X|Allele_1
GCAC
>Contig4039_GA36B|gal|gal3X|Allele_2
GCGC
>Contig4039_GA36B|gal|gal8X|Allele_1
GCAC
>Contig4039_GA36B|gal|gal8X|Allele_2
GCAC
>Contig4039_GA36B|gal|gal3XX|Allele_1
GCAC
>Contig4039_GA36B|gal|gal3XX|Allele_2
GCGC
>Contig4039_GA36B|gal|gal9X|Allele_1
GCAC
>Contig4039_GA36B|gal|gal9X|Allele_2
GCAC
>Contig4039_GA36B|edu|edu40X|Allele_1
AAAA
>Contig4039_GA36B|edu|edu40X|Allele_2
GCAA
>Contig4039_GA36B|edu|edu47X|Allele_1
GCAC
>Contig4039_GA36B|edu|edu47X|Allele_2
GCGC
>Contig4039_GA36B|edu|edu24X|Allele_1
GCGC
>Contig4039_GA36B|edu|edu24X|Allele_2
GCGC
>Contig4039_GA36B|edu|edu28X|Allele_1
GAAC
>Contig4039_GA36B|edu|edu28X|Allele_2
GCGC
>Contig40586_GA36D|tro|tro11X|Allele_1
ATAAAGAATGTCAGG
>Contig40586_GA36D|tro|tro11X|Allele_2
ATAAAGAATGTCAGG
>Contig40586_GA36D|tro|tro2X|Allele_1
ATAAAGAATGTCAGG
>Contig40586_GA36D|tro|tro2X|Allele_2
ATAAAGAATGTCAGG
>Contig40586_GA36D|tro|tro7X|Allele_1
ATAAAGAATGTCAGG
>Contig40586_GA36D|tro|tro7X|Allele_2
ATAAAGAATGTCAGG
>Contig40586_GA36D|tro|tro8X|Allele_1
ATAAAGAATGTCAGG
>Contig40586_GA36D|tro|tro8X|Allele_2
ATAAAGAATGTCAGG
>Contig40586_GA36D|gal|gal3X|Allele_1
AAAAAGAATATCAAA
>Contig40586_GA36D|gal|gal3X|Allele_2
CTTACGGATGTTGGG
>Contig40586_GA36D|gal|gal8X|Allele_1
ATAACGAATGTCAGG
>Contig40586_GA36D|gal|gal8X|Allele_2
ATAACGAATGTCAGG
>Contig40586_GA36D|gal|gal3XX|Allele_1
AAAAAAAACATCAAG
>Contig40586_GA36D|gal|gal3XX|Allele_2
ATTAAGGGTGTTGGG
>Contig40586_GA36D|gal|gal9X|Allele_1
ATAAAGGATGTCAAG
>Contig40586_GA36D|gal|gal9X|Allele_2
ATAGAGGATGTCGGG
>Contig40586_GA36D|edu|edu40X|Allele_1
AATAAGGATACCGAG
>Contig40586_GA36D|edu|edu40X|Allele_2
AATAAGGATGTTGAG
>Contig40586_GA36D|edu|edu47X|Allele_1
AATAAGGATGTCGAG
>Contig40586_GA36D|edu|edu47X|Allele_2
AATAAGGATGTCGAG
>Contig40586_GA36D|edu|edu24X|Allele_1
AATAAGGATGTCGAG
>Contig40586_GA36D|edu|edu24X|Allele_2
AATAAGGATGTCGAG
>Contig40586_GA36D|edu|edu28X|Allele_1
AATAAGGATGTCGAG
>Contig40586_GA36D|edu|edu28X|Allele_2
AATAAGGATGTCGAG
>Contig4101_GA36B|tro|tro11X|Allele_1
AGTCCTCTCGAGGGAGTA
>Contig4101_GA36B|tro|tro11X|Allele_2
AGTCTTCTCGAGGGAGTA
>Contig4101_GA36B|tro|tro2X|Allele_1
AGTCCTCTCGAGGGAGTA
>Contig4101_GA36B|tro|tro2X|Allele_2
AGTCCTCTCGAGGGAGTA
>Contig4101_GA36B|tro|tro7X|Allele_1
AGTCCCCTCGAGGGAGTA
>Contig4101_GA36B|tro|tro7X|Allele_2
AGTCTTTTCGAGGGAGTA
>Contig4101_GA36B|tro|tro8X|Allele_1
AGTCCTCTCGAGGGAGTA
>Contig4101_GA36B|tro|tro8X|Allele_2
AGTCCTCTCGAGGGAGTA
>Contig4101_GA36B|gal|gal3X|Allele_1
AGTCCCCTCGAGGGAGTA
>Contig4101_GA36B|gal|gal3X|Allele_2
AGTCCCCTCGAGGGAGTG
>Contig4101_GA36B|gal|gal8X|Allele_1
AGTCCCCTCAAAAGAGTA
>Contig4101_GA36B|gal|gal8X|Allele_2
AGTCCTCTCGGGGGAGTA
>Contig4101_GA36B|gal|gal3XX|Allele_1
AGGCCCCTCGAGGGAGTA
>Contig4101_GA36B|gal|gal3XX|Allele_2
AGTGCCCTCGAGGGAGTA
>Contig4101_GA36B|gal|gal9X|Allele_1
AGTCCCCTCGAGGAAGTA
>Contig4101_GA36B|gal|gal9X|Allele_2
AGTCCCCTCGAGGGAGTA
>Contig4101_GA36B|edu|edu40X|Allele_1
AAGCCCCTCGAGGGAGTA
>Contig4101_GA36B|edu|edu40X|Allele_2
AGTGCCCTTGAGGGAGTA
>Contig4101_GA36B|edu|edu47X|Allele_1
AGGCCCCTCGAGGGAGTA
>Contig4101_GA36B|edu|edu47X|Allele_2
AGTGCCCTCGAGGGAGTA
>Contig4101_GA36B|edu|edu24X|Allele_1
AGTCCCCCCGAGGGAATA
>Contig4101_GA36B|edu|edu24X|Allele_2
AGTCTCCTTGAGGGGGTA
>Contig4101_GA36B|edu|edu28X|Allele_1
AGGGCCCTCGAGGGAGCA
>Contig4101_GA36B|edu|edu28X|Allele_2
GGGGCCTTCGAGGGAGTA
>Contig41100_GA36A|tro|tro11X|Allele_1
GTGAACAATAGCAGA
>Contig41100_GA36A|tro|tro11X|Allele_2
GTGAACGATAGTAGA
>Contig41100_GA36A|tro|tro2X|Allele_1
GTGAACAATAGTAGA
>Contig41100_GA36A|tro|tro2X|Allele_2
GTGAACGATAGTAGA
>Contig41100_GA36A|tro|tro7X|Allele_1
GTGAACAATAGTAGA
>Contig41100_GA36A|tro|tro7X|Allele_2
GTGAACGATAGTAGA
>Contig41100_GA36A|tro|tro8X|Allele_1
GTGAACAATAGTAGA
>Contig41100_GA36A|tro|tro8X|Allele_2
GTGACCGATCGTAGA
>Contig41100_GA36A|gal|gal3X|Allele_1
GTGACCGATCGCAAA
>Contig41100_GA36A|gal|gal3X|Allele_2
GTGACCGATCGTAAA
>Contig41100_GA36A|gal|gal8X|Allele_1
GTGACCGATCGTAAA
>Contig41100_GA36A|gal|gal8X|Allele_2
GTGACCGATCGTAAA
>Contig41100_GA36A|gal|gal3XX|Allele_1
GTGACCGATCGTAGA
>Contig41100_GA36A|gal|gal3XX|Allele_2
GTGACCGATCGTAGA
>Contig41100_GA36A|gal|gal9X|Allele_1
GTGACCGATCACAAA
>Contig41100_GA36A|gal|gal9X|Allele_2
GTGACCGATCGTAGA
>Contig41100_GA36A|edu|edu40X|Allele_1
ATAACCGATCGCAGA
>Contig41100_GA36A|edu|edu40X|Allele_2
GTGGCCGATCGTAGA
>Contig41100_GA36A|edu|edu47X|Allele_1
GTGACCAACCGTAAT
>Contig41100_GA36A|edu|edu47X|Allele_2
GTGACCGATCGTGAT
>Contig41100_GA36A|edu|edu24X|Allele_1
GCGAACGATCGTAGA
>Contig41100_GA36A|edu|edu24X|Allele_2
GTGACCGATCGTAGA
>Contig41100_GA36A|edu|edu28X|Allele_1
GTGACCGGTAGTAAA
>Contig41100_GA36A|edu|edu28X|Allele_2
GTGACGGGTCGTAGT
>Contig413_GA36A|tro|tro11X|Allele_1
CGACGCT
>Contig413_GA36A|tro|tro11X|Allele_2
CGACGCT
>Contig413_GA36A|tro|tro2X|Allele_1
CGACGCT
>Contig413_GA36A|tro|tro2X|Allele_2
CGACGCT
>Contig413_GA36A|tro|tro7X|Allele_1
CGACGCT
>Contig413_GA36A|tro|tro7X|Allele_2
CGACGCT
>Contig413_GA36A|tro|tro8X|Allele_1
CGACGCT
>Contig413_GA36A|tro|tro8X|Allele_2
CGACGCT
>Contig413_GA36A|gal|gal3X|Allele_1
CAACGCT
>Contig413_GA36A|gal|gal3X|Allele_2
CGTTGCT
>Contig413_GA36A|gal|gal8X|Allele_1
CGACGCT
>Contig413_GA36A|gal|gal8X|Allele_2
CGTCGCT
>Contig413_GA36A|gal|gal3XX|Allele_1
CGTCACG
>Contig413_GA36A|gal|gal3XX|Allele_2
CGTCGTT
>Contig413_GA36A|gal|gal9X|Allele_1
CGACGCT
>Contig413_GA36A|gal|gal9X|Allele_2
CGACGCT
>Contig413_GA36A|edu|edu40X|Allele_1
AGACGCT
>Contig413_GA36A|edu|edu40X|Allele_2
CGACGCT
>Contig413_GA36A|edu|edu47X|Allele_1
CGACGCT
>Contig413_GA36A|edu|edu47X|Allele_2
CGACGCT
>Contig413_GA36A|edu|edu24X|Allele_1
CGACGCT
>Contig413_GA36A|edu|edu24X|Allele_2
CGACGCT
>Contig413_GA36A|edu|edu28X|Allele_1
CGACGCT
>Contig413_GA36A|edu|edu28X|Allele_2
CGACGCT
>Contig41575_GA36D|tro|tro11X|Allele_1
CTGGCATTCGTTCACTTAACAAA
>Contig41575_GA36D|tro|tro11X|Allele_2
CTGGCATTCGTTCATTTAGCGAA
>Contig41575_GA36D|tro|tro2X|Allele_1
CTGGCATTCGTTCACTTAACAAA
>Contig41575_GA36D|tro|tro2X|Allele_2
CTGGCATTCGTTCACTTAACAAA
>Contig41575_GA36D|tro|tro7X|Allele_1
CTGGCACTCGTACACCCAACAAA
>Contig41575_GA36D|tro|tro7X|Allele_2
CTGTCATTCGTTCTTTTAACAAA
>Contig41575_GA36D|tro|tro8X|Allele_1
CTGGCATTCGTACACCCAACAAA
>Contig41575_GA36D|tro|tro8X|Allele_2
CTGGCATTTGTATACCCAGCAAA
>Contig41575_GA36D|gal|gal3X|Allele_1
CCGGCCTTCGTACACTTTGCAGA
>Contig41575_GA36D|gal|gal3X|Allele_2
CCGGCCTTCGTACACTTTGCAGA
>Contig41575_GA36D|gal|gal8X|Allele_1
CTAGCACTCGCACACCCAACAAA
>Contig41575_GA36D|gal|gal8X|Allele_2
CTGTCCTTCGTTCTTTTTGCAGA
>Contig41575_GA36D|gal|gal3XX|Allele_1
CCGTCACTCGTACACCCAGCAAA
>Contig41575_GA36D|gal|gal3XX|Allele_2
CTGTCCTTCGTACTTTTTGCAGG
>Contig41575_GA36D|gal|gal9X|Allele_1
CCGGCCTTCGCACACTTTGCAGA
>Contig41575_GA36D|gal|gal9X|Allele_2
CTGGCCTTTGTTCACTTTGCAGA
>Contig41575_GA36D|edu|edu40X|Allele_1
CTATCCCTCGTATACCCAACAAA
>Contig41575_GA36D|edu|edu40X|Allele_2
TTATTCCTCGTATACTCAACGAA
>Contig41575_GA36D|edu|edu47X|Allele_1
CTATCCCTCGTATACCCAACAAA
>Contig41575_GA36D|edu|edu47X|Allele_2
CTATTCCTCGTATACTCAACAAA
>Contig41575_GA36D|edu|edu24X|Allele_1
CTATCACCCGTACACCCAACAAA
>Contig41575_GA36D|edu|edu24X|Allele_2
CTGTCACTCTTATTTCCAACAAA
>Contig41575_GA36D|edu|edu28X|Allele_1
CTATTCCTCGTATACCCAACAAA
>Contig41575_GA36D|edu|edu28X|Allele_2
CTATTCCTCGTATACCCAATAAA
>Contig41711_GA36B|tro|tro11X|Allele_1
GA
>Contig41711_GA36B|tro|tro11X|Allele_2
GA
>Contig41711_GA36B|tro|tro2X|Allele_1
GA
>Contig41711_GA36B|tro|tro2X|Allele_2
GA
>Contig41711_GA36B|tro|tro7X|Allele_1
AA
>Contig41711_GA36B|tro|tro7X|Allele_2
GA
>Contig41711_GA36B|tro|tro8X|Allele_1
GA
>Contig41711_GA36B|tro|tro8X|Allele_2
GA
>Contig41711_GA36B|gal|gal3X|Allele_1
AA
>Contig41711_GA36B|gal|gal3X|Allele_2
AG
>Contig41711_GA36B|gal|gal8X|Allele_1
AA
>Contig41711_GA36B|gal|gal8X|Allele_2
AA
>Contig41711_GA36B|gal|gal3XX|Allele_1
AA
>Contig41711_GA36B|gal|gal3XX|Allele_2
GA
>Contig41711_GA36B|gal|gal9X|Allele_1
AA
>Contig41711_GA36B|gal|gal9X|Allele_2
AA
>Contig41711_GA36B|edu|edu40X|Allele_1
AA
>Contig41711_GA36B|edu|edu40X|Allele_2
GA
>Contig41711_GA36B|edu|edu47X|Allele_1
GA
>Contig41711_GA36B|edu|edu47X|Allele_2
GA
>Contig41711_GA36B|edu|edu24X|Allele_1
GA
>Contig41711_GA36B|edu|edu24X|Allele_2
GA
>Contig41711_GA36B|edu|edu28X|Allele_1
AA
>Contig41711_GA36B|edu|edu28X|Allele_2
GA
>Contig4202_GA36B|tro|tro11X|Allele_1
TCAGGGCTTCGAC
>Contig4202_GA36B|tro|tro11X|Allele_2
TCAGGGCTTCGAC
>Contig4202_GA36B|tro|tro2X|Allele_1
TCAGGGCTCCGAC
>Contig4202_GA36B|tro|tro2X|Allele_2
TTAGGGCTTTGAC
>Contig4202_GA36B|tro|tro7X|Allele_1
TCAGGGCTTCGAC
>Contig4202_GA36B|tro|tro7X|Allele_2
TCAGGGCTTCGAC
>Contig4202_GA36B|tro|tro8X|Allele_1
TCAGGGCTTCGAC
>Contig4202_GA36B|tro|tro8X|Allele_2
TCAGGGCTTCGAC
>Contig4202_GA36B|gal|gal3X|Allele_1
TTAGAGCTCCGAC
>Contig4202_GA36B|gal|gal3X|Allele_2
TTAGGGCTCCGAC
>Contig4202_GA36B|gal|gal8X|Allele_1
TTAGAGCTCCGAC
>Contig4202_GA36B|gal|gal8X|Allele_2
TTAGGGCTCCGAC
>Contig4202_GA36B|gal|gal3XX|Allele_1
GCAGGGCCCCGAC
>Contig4202_GA36B|gal|gal3XX|Allele_2
TTAGGGCTTCGAC
>Contig4202_GA36B|gal|gal9X|Allele_1
TTAGGGCTCCGAC
>Contig4202_GA36B|gal|gal9X|Allele_2
TTAGGGCTCTGAC
>Contig4202_GA36B|edu|edu40X|Allele_1
TTAGGACCCCGAC
>Contig4202_GA36B|edu|edu40X|Allele_2
TTAGGGCTTTGAC
>Contig4202_GA36B|edu|edu47X|Allele_1
GCAAGGCCCCAAC
>Contig4202_GA36B|edu|edu47X|Allele_2
TTAGGGTTTTGAC
>Contig4202_GA36B|edu|edu24X|Allele_1
TTAGGGCTCCAAC
>Contig4202_GA36B|edu|edu24X|Allele_2
TTAGGGCTCTGTC
>Contig4202_GA36B|edu|edu28X|Allele_1
GCAGGGCCCCGAA
>Contig4202_GA36B|edu|edu28X|Allele_2
TTTGGGCTTCGTC
>Contig42467_GA36A|tro|tro11X|Allele_1
AAAAACGATGTTACCATCT
>Contig42467_GA36A|tro|tro11X|Allele_2
ATACACGATGTTATCATTT
>Contig42467_GA36A|tro|tro2X|Allele_1
AAAAACGATGTTATCAGCT
>Contig42467_GA36A|tro|tro2X|Allele_2
AAAAACGATGTTATTATTT
>Contig42467_GA36A|tro|tro7X|Allele_1
AAAAACGATGTTATCATCT
>Contig42467_GA36A|tro|tro7X|Allele_2
AAAAACGATGTTATCATCT
>Contig42467_GA36A|tro|tro8X|Allele_1
AAAAACGATGTTATCATCT
>Contig42467_GA36A|tro|tro8X|Allele_2
AAAAACGATGTTATCATCT
>Contig42467_GA36A|gal|gal3X|Allele_1
AAAAACGATACTATCATTT
>Contig42467_GA36A|gal|gal3X|Allele_2
AAAAACGATGTTATCATTT
>Contig42467_GA36A|gal|gal8X|Allele_1
AAAAACGATATTATCATTT
>Contig42467_GA36A|gal|gal8X|Allele_2
AAAAACGGTGTTATCATTT
>Contig42467_GA36A|gal|gal3XX|Allele_1
AAAAACGATGTTATCATTT
>Contig42467_GA36A|gal|gal3XX|Allele_2
AAAAACGATGTTATCATTT
>Contig42467_GA36A|gal|gal9X|Allele_1
AAAAACAATGTTATCATCT
>Contig42467_GA36A|gal|gal9X|Allele_2
AAGAACGATGTTATCATTT
>Contig42467_GA36A|edu|edu40X|Allele_1
AAAAAAGATGTTATCATTC
>Contig42467_GA36A|edu|edu40X|Allele_2
TAAAACGATGTTATCGTTT
>Contig42467_GA36A|edu|edu47X|Allele_1
AAAAAAGACGTAATCAGCT
>Contig42467_GA36A|edu|edu47X|Allele_2
TAAAACGATGTTCTTATTT
>Contig42467_GA36A|edu|edu24X|Allele_1
AAAAAAGATGTTATCATTT
>Contig42467_GA36A|edu|edu24X|Allele_2
TAAAGCGATGTTATCATTT
>Contig42467_GA36A|edu|edu28X|Allele_1
ATACACGATGTTACCATTT
>Contig42467_GA36A|edu|edu28X|Allele_2
ATACACGATGTTACCATTT
>Contig42717_GA36B|tro|tro11X|Allele_1
TTATAACCTGACAA
>Contig42717_GA36B|tro|tro11X|Allele_2
TTATAACCTGACAA
>Contig42717_GA36B|tro|tro2X|Allele_1
TTATAACCTGACAA
>Contig42717_GA36B|tro|tro2X|Allele_2
TTATAACCTGACAA
>Contig42717_GA36B|tro|tro7X|Allele_1
TTATAACCTGACAA
>Contig42717_GA36B|tro|tro7X|Allele_2
TTATAACCTGACAA
>Contig42717_GA36B|tro|tro8X|Allele_1
TTATAACCTGACAA
>Contig42717_GA36B|tro|tro8X|Allele_2
TTATAACCTGACAA
>Contig42717_GA36B|gal|gal3X|Allele_1
TCTTTACCCGACAG
>Contig42717_GA36B|gal|gal3X|Allele_2
TCTTTACCCGACAG
>Contig42717_GA36B|gal|gal8X|Allele_1
TCTTTACCCGACAG
>Contig42717_GA36B|gal|gal8X|Allele_2
TCTTTACCCGACGG
>Contig42717_GA36B|gal|gal3XX|Allele_1
TCATAACCCGACAG
>Contig42717_GA36B|gal|gal3XX|Allele_2
TTTTTACCCGACAG
>Contig42717_GA36B|gal|gal9X|Allele_1
TCTCTACCCGACAA
>Contig42717_GA36B|gal|gal9X|Allele_2
TCTTTACCCGATAG
>Contig42717_GA36B|edu|edu40X|Allele_1
CCTTTACCCGATAA
>Contig42717_GA36B|edu|edu40X|Allele_2
TCTTTCCCCGATAA
>Contig42717_GA36B|edu|edu47X|Allele_1
TCTTTAACCGACAA
>Contig42717_GA36B|edu|edu47X|Allele_2
TCTTTACTCGACAA
>Contig42717_GA36B|edu|edu24X|Allele_1
TCTCTACCCAACAA
>Contig42717_GA36B|edu|edu24X|Allele_2
TCTTTCCCTGTTAG
>Contig42717_GA36B|edu|edu28X|Allele_1
TCTTTACCCGACAA
>Contig42717_GA36B|edu|edu28X|Allele_2
TCTTTACCCGATAA
>Contig43616_GA36A|tro|tro11X|Allele_1
ATCAA
>Contig43616_GA36A|tro|tro11X|Allele_2
ATCAA
>Contig43616_GA36A|tro|tro2X|Allele_1
ATCAA
>Contig43616_GA36A|tro|tro2X|Allele_2
ATCAA
>Contig43616_GA36A|tro|tro7X|Allele_1
ATCAA
>Contig43616_GA36A|tro|tro7X|Allele_2
ATCAA
>Contig43616_GA36A|tro|tro8X|Allele_1
ATCAA
>Contig43616_GA36A|tro|tro8X|Allele_2
ATCAA
>Contig43616_GA36A|gal|gal3X|Allele_1
ATCAA
>Contig43616_GA36A|gal|gal3X|Allele_2
ATCAA
>Contig43616_GA36A|gal|gal8X|Allele_1
ACCAA
>Contig43616_GA36A|gal|gal8X|Allele_2
ATCTA
>Contig43616_GA36A|gal|gal3XX|Allele_1
ATCAA
>Contig43616_GA36A|gal|gal3XX|Allele_2
GTTAA
>Contig43616_GA36A|gal|gal9X|Allele_1
ATCAA
>Contig43616_GA36A|gal|gal9X|Allele_2
GTCAA
>Contig43616_GA36A|edu|edu40X|Allele_1
ACCAA
>Contig43616_GA36A|edu|edu40X|Allele_2
ATCAT
>Contig43616_GA36A|edu|edu47X|Allele_1
ATCAA
>Contig43616_GA36A|edu|edu47X|Allele_2
GTCAA
>Contig43616_GA36A|edu|edu24X|Allele_1
ATCAA
>Contig43616_GA36A|edu|edu24X|Allele_2
ATCAA
>Contig43616_GA36A|edu|edu28X|Allele_1
ATCAA
>Contig43616_GA36A|edu|edu28X|Allele_2
GTCAA
>Contig4392_GA36A|tro|tro11X|Allele_1
CACACCAGCGGTC
>Contig4392_GA36A|tro|tro11X|Allele_2
CACACCAGCGGTC
>Contig4392_GA36A|tro|tro2X|Allele_1
CACACCGATAACT
>Contig4392_GA36A|tro|tro2X|Allele_2
CACACCGATAACT
>Contig4392_GA36A|tro|tro7X|Allele_1
CACACCGATAACT
>Contig4392_GA36A|tro|tro7X|Allele_2
CACACCGATAACT
>Contig4392_GA36A|tro|tro8X|Allele_1
CACACTGATAACT
>Contig4392_GA36A|tro|tro8X|Allele_2
CACACTGATAACT
>Contig4392_GA36A|gal|gal3X|Allele_1
CACACCGATAACT
>Contig4392_GA36A|gal|gal3X|Allele_2
CACACTGATAACT
>Contig4392_GA36A|gal|gal8X|Allele_1
CACACCAACAACC
>Contig4392_GA36A|gal|gal8X|Allele_2
CACACCGGTGGTT
>Contig4392_GA36A|gal|gal3XX|Allele_1
CACACCGATAACT
>Contig4392_GA36A|gal|gal3XX|Allele_2
CACACCGATAACT
>Contig4392_GA36A|gal|gal9X|Allele_1
CACACCGATAACT
>Contig4392_GA36A|gal|gal9X|Allele_2
CACACCGATAACT
>Contig4392_GA36A|edu|edu40X|Allele_1
CACACCGATAACT
>Contig4392_GA36A|edu|edu40X|Allele_2
CACACCGATAACT
>Contig4392_GA36A|edu|edu47X|Allele_1
CACACCGATAACT
>Contig4392_GA36A|edu|edu47X|Allele_2
TACACCGATAACT
>Contig4392_GA36A|edu|edu24X|Allele_1
CACACCAACAACC
>Contig4392_GA36A|edu|edu24X|Allele_2
CATCTCGGTGGTT
>Contig4392_GA36A|edu|edu28X|Allele_1
CACACCAACAACC
>Contig4392_GA36A|edu|edu28X|Allele_2
CTCACCGGTGGTT
>Contig43985_GA36D|tro|tro11X|Allele_1
GTAATTGAA
>Contig43985_GA36D|tro|tro11X|Allele_2
GTAATTGAA
>Contig43985_GA36D|tro|tro2X|Allele_1
GTAATTGAA
>Contig43985_GA36D|tro|tro2X|Allele_2
GTAATTGAA
>Contig43985_GA36D|tro|tro7X|Allele_1
GTAATTGAA
>Contig43985_GA36D|tro|tro7X|Allele_2
GTAATTGGA
>Contig43985_GA36D|tro|tro8X|Allele_1
GTAATTGAA
>Contig43985_GA36D|tro|tro8X|Allele_2
GTAATTGAA
>Contig43985_GA36D|gal|gal3X|Allele_1
ATAATTGAA
>Contig43985_GA36D|gal|gal3X|Allele_2
GTAATTGAA
>Contig43985_GA36D|gal|gal8X|Allele_1
GTAATTGAA
>Contig43985_GA36D|gal|gal8X|Allele_2
GTACTTGAA
>Contig43985_GA36D|gal|gal3XX|Allele_1
GTAATCGAA
>Contig43985_GA36D|gal|gal3XX|Allele_2
GTAATTGAT
>Contig43985_GA36D|gal|gal9X|Allele_1
GTAATTGAA
>Contig43985_GA36D|gal|gal9X|Allele_2
GTAATTGAA
>Contig43985_GA36D|edu|edu40X|Allele_1
GTAATTGAA
>Contig43985_GA36D|edu|edu40X|Allele_2
GTAATTGGA
>Contig43985_GA36D|edu|edu47X|Allele_1
GTAATTGAA
>Contig43985_GA36D|edu|edu47X|Allele_2
GTGATTGAA
>Contig43985_GA36D|edu|edu24X|Allele_1
GCAATTCAA
>Contig43985_GA36D|edu|edu24X|Allele_2
GTAATTGAA
>Contig43985_GA36D|edu|edu28X|Allele_1
GTAAATGAA
>Contig43985_GA36D|edu|edu28X|Allele_2
GTAATTGAA
>Contig44194_GA36D|tro|tro11X|Allele_1
TATTTGAACCAAG
>Contig44194_GA36D|tro|tro11X|Allele_2
TATTTGAACCAAG
>Contig44194_GA36D|tro|tro2X|Allele_1
TATTCGAACCAAG
>Contig44194_GA36D|tro|tro2X|Allele_2
TATTTGAACCAAG
>Contig44194_GA36D|tro|tro7X|Allele_1
TATTCGAACCAAG
>Contig44194_GA36D|tro|tro7X|Allele_2
TATTTGAACGAAG
>Contig44194_GA36D|tro|tro8X|Allele_1
TATTCGAACCAAG
>Contig44194_GA36D|tro|tro8X|Allele_2
TATTTGAACGAAG
>Contig44194_GA36D|gal|gal3X|Allele_1
TATTTGAACCAAG
>Contig44194_GA36D|gal|gal3X|Allele_2
TATTTGAACCAAG
>Contig44194_GA36D|gal|gal8X|Allele_1
TATTCGAACCAAG
>Contig44194_GA36D|gal|gal8X|Allele_2
TATTTGAACCAAG
>Contig44194_GA36D|gal|gal3XX|Allele_1
TATTCGAACCAAG
>Contig44194_GA36D|gal|gal3XX|Allele_2
TATTTGAACCAAG
>Contig44194_GA36D|gal|gal9X|Allele_1
TATTTGAACCAAG
>Contig44194_GA36D|gal|gal9X|Allele_2
TATTTGAACCAAG
>Contig44194_GA36D|edu|edu40X|Allele_1
TATTCGAACGAAG
>Contig44194_GA36D|edu|edu40X|Allele_2
TATTCGAACGAAG
>Contig44194_GA36D|edu|edu47X|Allele_1
TATTCGAACCAAG
>Contig44194_GA36D|edu|edu47X|Allele_2
TATTCGAACCAAG
>Contig44194_GA36D|edu|edu24X|Allele_1
CACCCAAACCAAA
>Contig44194_GA36D|edu|edu24X|Allele_2
TGTTTGTGTCGGG
>Contig44194_GA36D|edu|edu28X|Allele_1
TATTCGAACCAAG
>Contig44194_GA36D|edu|edu28X|Allele_2
TATTCGAACGAAG
>Contig44231_GA36B|tro|tro11X|Allele_1
CCCGCACCCCCTAAAC
>Contig44231_GA36B|tro|tro11X|Allele_2
CCCGCACTCCCTGTAC
>Contig44231_GA36B|tro|tro2X|Allele_1
CCCGCACTCCCTATAC
>Contig44231_GA36B|tro|tro2X|Allele_2
CCCGCACTCCCTATAC
>Contig44231_GA36B|tro|tro7X|Allele_1
CCCGCACTCCCTATAC
>Contig44231_GA36B|tro|tro7X|Allele_2
CCCGCACTTCCTATAC
>Contig44231_GA36B|tro|tro8X|Allele_1
CCCGCACTCCCTATAC
>Contig44231_GA36B|tro|tro8X|Allele_2
CCCGCACTCCCTATAC
>Contig44231_GA36B|gal|gal3X|Allele_1
CCCGCACTCCCTATAC
>Contig44231_GA36B|gal|gal3X|Allele_2
TCCGCACTTTTTATAC
>Contig44231_GA36B|gal|gal8X|Allele_1
CCCGTACTCCCTAAAC
>Contig44231_GA36B|gal|gal8X|Allele_2
CCTGTACTCCCTATAC
>Contig44231_GA36B|gal|gal3XX|Allele_1
CCCGCACCCCCTATAC
>Contig44231_GA36B|gal|gal3XX|Allele_2
CGCGCACTCCCTGTAC
>Contig44231_GA36B|gal|gal9X|Allele_1
CCCGCACCTCCTATAC
>Contig44231_GA36B|gal|gal9X|Allele_2
CCCGCATTTCCTATAC
>Contig44231_GA36B|edu|edu40X|Allele_1
CCCGCACCCCCTAAAC
>Contig44231_GA36B|edu|edu40X|Allele_2
CCCGCACTTCCTATTT
>Contig44231_GA36B|edu|edu47X|Allele_1
CCCGCACTTCCTATAC
>Contig44231_GA36B|edu|edu47X|Allele_2
CCCGCCCTTCCTATAC
>Contig44231_GA36B|edu|edu24X|Allele_1
CCCACACTCCCTATAC
>Contig44231_GA36B|edu|edu24X|Allele_2
CCCGCACTCCCTATAC
>Contig44231_GA36B|edu|edu28X|Allele_1
CCCGCACTCCCGATAC
>Contig44231_GA36B|edu|edu28X|Allele_2
TCCGCACTCTCTATAC
>Contig44265_GA36C|tro|tro11X|Allele_1
TCTACCTCCCCTAA
>Contig44265_GA36C|tro|tro11X|Allele_2
TCTACCTCCCCTGA
>Contig44265_GA36C|tro|tro2X|Allele_1
CCCACCTCTCCTAA
>Contig44265_GA36C|tro|tro2X|Allele_2
TCTACCTCTCCTAA
>Contig44265_GA36C|tro|tro7X|Allele_1
TCCACCTCTCCTAA
>Contig44265_GA36C|tro|tro7X|Allele_2
TCCACCTCTCCTAA
>Contig44265_GA36C|tro|tro8X|Allele_1
TCCACCTCTCCTAA
>Contig44265_GA36C|tro|tro8X|Allele_2
TCTACCTCTCCTAG
>Contig44265_GA36C|gal|gal3X|Allele_1
TCCACCCTTCCCAA
>Contig44265_GA36C|gal|gal3X|Allele_2
TCCACCTTTCTTAA
>Contig44265_GA36C|gal|gal8X|Allele_1
TCCACCTCTCCTAA
>Contig44265_GA36C|gal|gal8X|Allele_2
TCTATTTTTCCTGA
>Contig44265_GA36C|gal|gal3XX|Allele_1
TCCACCTTTACTAA
>Contig44265_GA36C|gal|gal3XX|Allele_2
TCCGCCTTTCCTAA
>Contig44265_GA36C|gal|gal9X|Allele_1
TCCACCTCTCCTAA
>Contig44265_GA36C|gal|gal9X|Allele_2
TCTACCTTTCCTAA
>Contig44265_GA36C|edu|edu40X|Allele_1
TCTACCTCTCCTAA
>Contig44265_GA36C|edu|edu40X|Allele_2
TTTACCTCTCCTAA
>Contig44265_GA36C|edu|edu47X|Allele_1
TCTACCTCTCCTAA
>Contig44265_GA36C|edu|edu47X|Allele_2
TCTACCTCTCCTAA
>Contig44265_GA36C|edu|edu24X|Allele_1
TCTACCTCCCCTAA
>Contig44265_GA36C|edu|edu24X|Allele_2
TCTACCTCTCCTAA
>Contig44265_GA36C|edu|edu28X|Allele_1
CCTACCTCTCCTAA
>Contig44265_GA36C|edu|edu28X|Allele_2
TCTACTTCTCCTAG
>Contig4440_GA36G|tro|tro11X|Allele_1
TCA
>Contig4440_GA36G|tro|tro11X|Allele_2
TCA
>Contig4440_GA36G|tro|tro2X|Allele_1
TCA
>Contig4440_GA36G|tro|tro2X|Allele_2
TCA
>Contig4440_GA36G|tro|tro7X|Allele_1
TCA
>Contig4440_GA36G|tro|tro7X|Allele_2
TCA
>Contig4440_GA36G|tro|tro8X|Allele_1
TAA
>Contig4440_GA36G|tro|tro8X|Allele_2
TCA
>Contig4440_GA36G|gal|gal3X|Allele_1
TCG
>Contig4440_GA36G|gal|gal3X|Allele_2
TCG
>Contig4440_GA36G|gal|gal8X|Allele_1
TCG
>Contig4440_GA36G|gal|gal8X|Allele_2
TCG
>Contig4440_GA36G|gal|gal3XX|Allele_1
TCG
>Contig4440_GA36G|gal|gal3XX|Allele_2
TCG
>Contig4440_GA36G|gal|gal9X|Allele_1
CCG
>Contig4440_GA36G|gal|gal9X|Allele_2
TCG
>Contig4440_GA36G|edu|edu40X|Allele_1
TCG
>Contig4440_GA36G|edu|edu40X|Allele_2
TCG
>Contig4440_GA36G|edu|edu47X|Allele_1
CCG
>Contig4440_GA36G|edu|edu47X|Allele_2
TCG
>Contig4440_GA36G|edu|edu24X|Allele_1
TAA
>Contig4440_GA36G|edu|edu24X|Allele_2
TCG
>Contig4440_GA36G|edu|edu28X|Allele_1
TCG
>Contig4440_GA36G|edu|edu28X|Allele_2
TCG
>Contig44592_GA36A|tro|tro11X|Allele_1
CTGG
>Contig44592_GA36A|tro|tro11X|Allele_2
TTGG
>Contig44592_GA36A|tro|tro2X|Allele_1
CTGG
>Contig44592_GA36A|tro|tro2X|Allele_2
CTGG
>Contig44592_GA36A|tro|tro7X|Allele_1
CTGA
>Contig44592_GA36A|tro|tro7X|Allele_2
CTGG
>Contig44592_GA36A|tro|tro8X|Allele_1
CTGG
>Contig44592_GA36A|tro|tro8X|Allele_2
CTGG
>Contig44592_GA36A|gal|gal3X|Allele_1
CCGA
>Contig44592_GA36A|gal|gal3X|Allele_2
CTGG
>Contig44592_GA36A|gal|gal8X|Allele_1
CTGA
>Contig44592_GA36A|gal|gal8X|Allele_2
TTGG
>Contig44592_GA36A|gal|gal3XX|Allele_1
CTGG
>Contig44592_GA36A|gal|gal3XX|Allele_2
CTGG
>Contig44592_GA36A|gal|gal9X|Allele_1
CCGG
>Contig44592_GA36A|gal|gal9X|Allele_2
CTGG
>Contig44592_GA36A|edu|edu40X|Allele_1
CTGG
>Contig44592_GA36A|edu|edu40X|Allele_2
CTGG
>Contig44592_GA36A|edu|edu47X|Allele_1
CTAG
>Contig44592_GA36A|edu|edu47X|Allele_2
CTGG
>Contig44592_GA36A|edu|edu24X|Allele_1
CTGA
>Contig44592_GA36A|edu|edu24X|Allele_2
CTGG
>Contig44592_GA36A|edu|edu28X|Allele_1
CTGG
>Contig44592_GA36A|edu|edu28X|Allele_2
CTGG
>Contig45297_GA36A|tro|tro11X|Allele_1
CTCT
>Contig45297_GA36A|tro|tro11X|Allele_2
CTCT
>Contig45297_GA36A|tro|tro2X|Allele_1
CTCT
>Contig45297_GA36A|tro|tro2X|Allele_2
CTCT
>Contig45297_GA36A|tro|tro7X|Allele_1
CTCT
>Contig45297_GA36A|tro|tro7X|Allele_2
CTCT
>Contig45297_GA36A|tro|tro8X|Allele_1
CTCT
>Contig45297_GA36A|tro|tro8X|Allele_2
CTCT
>Contig45297_GA36A|gal|gal3X|Allele_1
CTCT
>Contig45297_GA36A|gal|gal3X|Allele_2
CTCT
>Contig45297_GA36A|gal|gal8X|Allele_1
CTCT
>Contig45297_GA36A|gal|gal8X|Allele_2
CTCT
>Contig45297_GA36A|gal|gal3XX|Allele_1
CTCT
>Contig45297_GA36A|gal|gal3XX|Allele_2
CTCT
>Contig45297_GA36A|gal|gal9X|Allele_1
CTCT
>Contig45297_GA36A|gal|gal9X|Allele_2
CTCT
>Contig45297_GA36A|edu|edu40X|Allele_1
CTCT
>Contig45297_GA36A|edu|edu40X|Allele_2
TTCT
>Contig45297_GA36A|edu|edu47X|Allele_1
CTCC
>Contig45297_GA36A|edu|edu47X|Allele_2
CTCT
>Contig45297_GA36A|edu|edu24X|Allele_1
CACT
>Contig45297_GA36A|edu|edu24X|Allele_2
CACT
>Contig45297_GA36A|edu|edu28X|Allele_1
CTCC
>Contig45297_GA36A|edu|edu28X|Allele_2
CTTT
>Contig45616_GA36C|tro|tro11X|Allele_1
ACTATTGTACG
>Contig45616_GA36C|tro|tro11X|Allele_2
ACTATTGTACG
>Contig45616_GA36C|tro|tro2X|Allele_1
ACTATTGTAAG
>Contig45616_GA36C|tro|tro2X|Allele_2
GCTATTGTACG
>Contig45616_GA36C|tro|tro7X|Allele_1
ACTATTGTACG
>Contig45616_GA36C|tro|tro7X|Allele_2
ACTATTGTACG
>Contig45616_GA36C|tro|tro8X|Allele_1
ACTATTGTAAG
>Contig45616_GA36C|tro|tro8X|Allele_2
GCTATTGTACG
>Contig45616_GA36C|gal|gal3X|Allele_1
GCTATCGTACA
>Contig45616_GA36C|gal|gal3X|Allele_2
GTTCTTGTACG
>Contig45616_GA36C|gal|gal8X|Allele_1
GCCATTGTACG
>Contig45616_GA36C|gal|gal8X|Allele_2
GCCATTGTACG
>Contig45616_GA36C|gal|gal3XX|Allele_1
GCTATTGTACG
>Contig45616_GA36C|gal|gal3XX|Allele_2
GCTATTGTACG
>Contig45616_GA36C|gal|gal9X|Allele_1
GCTATTATAAG
>Contig45616_GA36C|gal|gal9X|Allele_2
GCTATTGTACG
>Contig45616_GA36C|edu|edu40X|Allele_1
GCTATTATAAG
>Contig45616_GA36C|edu|edu40X|Allele_2
GCTATTGTTCG
>Contig45616_GA36C|edu|edu47X|Allele_1
ACTATTGTAAG
>Contig45616_GA36C|edu|edu47X|Allele_2
GCTATTGTAAG
>Contig45616_GA36C|edu|edu24X|Allele_1
GCTAATGCAAG
>Contig45616_GA36C|edu|edu24X|Allele_2
GCTATTGTACG
>Contig45616_GA36C|edu|edu28X|Allele_1
GCTATTGTAAG
>Contig45616_GA36C|edu|edu28X|Allele_2
GCTATTGTACG
>Contig45715_GA36A|tro|tro11X|Allele_1
CTACTATCAAGGCGTATTAACGAGGTA
>Contig45715_GA36A|tro|tro11X|Allele_2
CTACTATTAAGGCGTATTAACGAGGTA
>Contig45715_GA36A|tro|tro2X|Allele_1
CTACTATTAAGGCGTATTAACGAGGTA
>Contig45715_GA36A|tro|tro2X|Allele_2
CTACTATTAAGGCGTATTAACGAGGTA
>Contig45715_GA36A|tro|tro7X|Allele_1
CTACTATTAAGGCGTATTAACGAGGTA
>Contig45715_GA36A|tro|tro7X|Allele_2
CTACTATTAAGGCGTATTAACGAGGTA
>Contig45715_GA36A|tro|tro8X|Allele_1
CTACTATTAAGGCGTATTAACGAGGTA
>Contig45715_GA36A|tro|tro8X|Allele_2
CTACTATTAAGGCGTATTAACGAGGTA
>Contig45715_GA36A|gal|gal3X|Allele_1
CTACCATCAGGGCGTATTAACGAGGTA
>Contig45715_GA36A|gal|gal3X|Allele_2
CTACCATCAGGGCGTGTTAACGAGGTA
>Contig45715_GA36A|gal|gal8X|Allele_1
CTACCATCAGGGCGTATTAACGAGGTA
>Contig45715_GA36A|gal|gal8X|Allele_2
TTGTCATTTGGGTGTATTAGCGAGGTA
>Contig45715_GA36A|gal|gal3XX|Allele_1
TTACCATCAGGGCGTAGTAACGAAGTA
>Contig45715_GA36A|gal|gal3XX|Allele_2
TTACCATCAGGGCGTATTAACGAGGTA
>Contig45715_GA36A|gal|gal9X|Allele_1
CTACCATCAGGGCGTATTAACGAGGTA
>Contig45715_GA36A|gal|gal9X|Allele_2
CTACCATCAGGGCGTATTAATGGGGTT
>Contig45715_GA36A|edu|edu40X|Allele_1
CAACCAACAAAACGTATTAACGAGATA
>Contig45715_GA36A|edu|edu40X|Allele_2
CTACCCACAGGGCGTATTAGTGAGGTA
>Contig45715_GA36A|edu|edu47X|Allele_1
CTACCAACAGGGCGCATTAACGAGGTA
>Contig45715_GA36A|edu|edu47X|Allele_2
TTACCCTCAGGGCGTATTAGTGAGGTA
>Contig45715_GA36A|edu|edu24X|Allele_1
CTACCAACAGGGCGTATCAACAAGGTA
>Contig45715_GA36A|edu|edu24X|Allele_2
CTGTCCTTTGGGTGTATTAATGAGGTA
>Contig45715_GA36A|edu|edu28X|Allele_1
CTACCAACTGGGCATATTAATGAGGAA
>Contig45715_GA36A|edu|edu28X|Allele_2
TTGTTCTTTGGGCGTATTGATGAGGTA
>Contig4572_GA36D|tro|tro11X|Allele_1
ATGGGATTCACCTCCCCG
>Contig4572_GA36D|tro|tro11X|Allele_2
ATGGGATTCACCTCCCCG
>Contig4572_GA36D|tro|tro2X|Allele_1
ATGGAATTCGCCTCACCG
>Contig4572_GA36D|tro|tro2X|Allele_2
ATGGGATTCGCCTCACCG
>Contig4572_GA36D|tro|tro7X|Allele_1
ATGGGATTCACCTCACCG
>Contig4572_GA36D|tro|tro7X|Allele_2
ATGGGATTCGCCTCCCCG
>Contig4572_GA36D|tro|tro8X|Allele_1
ATGAGATTCACCTCACCG
>Contig4572_GA36D|tro|tro8X|Allele_2
ATGGGATTCACCTCCCCG
>Contig4572_GA36D|gal|gal3X|Allele_1
ATGGAACTCGCCTAACCG
>Contig4572_GA36D|gal|gal3X|Allele_2
ATGGAACTCGCCTCACCG
>Contig4572_GA36D|gal|gal8X|Allele_1
ATGGAACAAACCTCACCG
>Contig4572_GA36D|gal|gal8X|Allele_2
ATGGAACTCGCTTCACCG
>Contig4572_GA36D|gal|gal3XX|Allele_1
ATGGAACTCGCCTCACCG
>Contig4572_GA36D|gal|gal3XX|Allele_2
CTGGAACTCGCCTCACTG
>Contig4572_GA36D|gal|gal9X|Allele_1
ATGGAACTCACCTCACCG
>Contig4572_GA36D|gal|gal9X|Allele_2
ATGGAACTCGCCTCACCG
>Contig4572_GA36D|edu|edu40X|Allele_1
AAGGAACTCGCCTCACCG
>Contig4572_GA36D|edu|edu40X|Allele_2
ATGGAACTCGTCTCACCG
>Contig4572_GA36D|edu|edu47X|Allele_1
ATAAAACTCGCCCCACCA
>Contig4572_GA36D|edu|edu47X|Allele_2
ATGGGGTTCGCCTCACCG
>Contig4572_GA36D|edu|edu24X|Allele_1
ATGGAACTCGCCTCACCG
>Contig4572_GA36D|edu|edu24X|Allele_2
ATGGAACTCGCCTCATCG
>Contig4572_GA36D|edu|edu28X|Allele_1
ATGGAACTCGCCTCACCG
>Contig4572_GA36D|edu|edu28X|Allele_2
ATGGAACTCGCCTCCCCG
>Contig45847_GA36A|tro|tro11X|Allele_1
CAAA
>Contig45847_GA36A|tro|tro11X|Allele_2
CAAA
>Contig45847_GA36A|tro|tro2X|Allele_1
CAAA
>Contig45847_GA36A|tro|tro2X|Allele_2
CAAA
>Contig45847_GA36A|tro|tro7X|Allele_1
CAAA
>Contig45847_GA36A|tro|tro7X|Allele_2
CAAA
>Contig45847_GA36A|tro|tro8X|Allele_1
CAAA
>Contig45847_GA36A|tro|tro8X|Allele_2
CAAA
>Contig45847_GA36A|gal|gal3X|Allele_1
CAAA
>Contig45847_GA36A|gal|gal3X|Allele_2
CAGA
>Contig45847_GA36A|gal|gal8X|Allele_1
CAAA
>Contig45847_GA36A|gal|gal8X|Allele_2
CAGA
>Contig45847_GA36A|gal|gal3XX|Allele_1
CAAA
>Contig45847_GA36A|gal|gal3XX|Allele_2
CAAC
>Contig45847_GA36A|gal|gal9X|Allele_1
CAAA
>Contig45847_GA36A|gal|gal9X|Allele_2
TAAA
>Contig45847_GA36A|edu|edu40X|Allele_1
CAAA
>Contig45847_GA36A|edu|edu40X|Allele_2
CGAA
>Contig45847_GA36A|edu|edu47X|Allele_1
CAAA
>Contig45847_GA36A|edu|edu47X|Allele_2
CAAA
>Contig45847_GA36A|edu|edu24X|Allele_1
CAAA
>Contig45847_GA36A|edu|edu24X|Allele_2
CAAA
>Contig45847_GA36A|edu|edu28X|Allele_1
CAAA
>Contig45847_GA36A|edu|edu28X|Allele_2
CAAA
>Contig46366_GA36B|tro|tro11X|Allele_1
TTCTA
>Contig46366_GA36B|tro|tro11X|Allele_2
TTCTA
>Contig46366_GA36B|tro|tro2X|Allele_1
TTCTA
>Contig46366_GA36B|tro|tro2X|Allele_2
TTCTA
>Contig46366_GA36B|tro|tro7X|Allele_1
CTCTA
>Contig46366_GA36B|tro|tro7X|Allele_2
TTCTA
>Contig46366_GA36B|tro|tro8X|Allele_1
CTCTA
>Contig46366_GA36B|tro|tro8X|Allele_2
TTCTA
>Contig46366_GA36B|gal|gal3X|Allele_1
TTCTA
>Contig46366_GA36B|gal|gal3X|Allele_2
TTCTA
>Contig46366_GA36B|gal|gal8X|Allele_1
TTCTA
>Contig46366_GA36B|gal|gal8X|Allele_2
TTCTC
>Contig46366_GA36B|gal|gal3XX|Allele_1
TTCTA
>Contig46366_GA36B|gal|gal3XX|Allele_2
TTCTA
>Contig46366_GA36B|gal|gal9X|Allele_1
TTCTA
>Contig46366_GA36B|gal|gal9X|Allele_2
TTTTA
>Contig46366_GA36B|edu|edu40X|Allele_1
CGCTA
>Contig46366_GA36B|edu|edu40X|Allele_2
TTCTA
>Contig46366_GA36B|edu|edu47X|Allele_1
TTCTA
>Contig46366_GA36B|edu|edu47X|Allele_2
TTCTA
>Contig46366_GA36B|edu|edu24X|Allele_1
TTCCA
>Contig46366_GA36B|edu|edu24X|Allele_2
TTCTA
>Contig46366_GA36B|edu|edu28X|Allele_1
TTCTA
>Contig46366_GA36B|edu|edu28X|Allele_2
TTCTA
>Contig4715_GA36B|tro|tro11X|Allele_1
AGA
>Contig4715_GA36B|tro|tro11X|Allele_2
GGT
>Contig4715_GA36B|tro|tro2X|Allele_1
AGA
>Contig4715_GA36B|tro|tro2X|Allele_2
GGT
>Contig4715_GA36B|tro|tro7X|Allele_1
GGT
>Contig4715_GA36B|tro|tro7X|Allele_2
GGT
>Contig4715_GA36B|tro|tro8X|Allele_1
GGT
>Contig4715_GA36B|tro|tro8X|Allele_2
GGT
>Contig4715_GA36B|gal|gal3X|Allele_1
GGT
>Contig4715_GA36B|gal|gal3X|Allele_2
GGT
>Contig4715_GA36B|gal|gal8X|Allele_1
GGT
>Contig4715_GA36B|gal|gal8X|Allele_2
GGT
>Contig4715_GA36B|gal|gal3XX|Allele_1
GAT
>Contig4715_GA36B|gal|gal3XX|Allele_2
GGT
>Contig4715_GA36B|gal|gal9X|Allele_1
GGT
>Contig4715_GA36B|gal|gal9X|Allele_2
GGT
>Contig4715_GA36B|edu|edu40X|Allele_1
AGA
>Contig4715_GA36B|edu|edu40X|Allele_2
AGA
>Contig4715_GA36B|edu|edu47X|Allele_1
AGA
>Contig4715_GA36B|edu|edu47X|Allele_2
AGA
>Contig4715_GA36B|edu|edu24X|Allele_1
AGA
>Contig4715_GA36B|edu|edu24X|Allele_2
AGA
>Contig4715_GA36B|edu|edu28X|Allele_1
AGA
>Contig4715_GA36B|edu|edu28X|Allele_2
AGA
>Contig4719_GA36B|tro|tro11X|Allele_1
TCCATTTCT
>Contig4719_GA36B|tro|tro11X|Allele_2
TCCATTTCT
>Contig4719_GA36B|tro|tro2X|Allele_1
TCCATTTCT
>Contig4719_GA36B|tro|tro2X|Allele_2
TCCATTTCT
>Contig4719_GA36B|tro|tro7X|Allele_1
TCCATTTCT
>Contig4719_GA36B|tro|tro7X|Allele_2
TCCATTTCT
>Contig4719_GA36B|tro|tro8X|Allele_1
TCCATTTCT
>Contig4719_GA36B|tro|tro8X|Allele_2
TCCATTTCT
>Contig4719_GA36B|gal|gal3X|Allele_1
TCCATCCCG
>Contig4719_GA36B|gal|gal3X|Allele_2
TCCGTTTTT
>Contig4719_GA36B|gal|gal8X|Allele_1
TCCATCTCT
>Contig4719_GA36B|gal|gal8X|Allele_2
TCCATCTCT
>Contig4719_GA36B|gal|gal3XX|Allele_1
TCCAACTCT
>Contig4719_GA36B|gal|gal3XX|Allele_2
TCCATCTCT
>Contig4719_GA36B|gal|gal9X|Allele_1
TCCATCTCT
>Contig4719_GA36B|gal|gal9X|Allele_2
TCCATCTCT
>Contig4719_GA36B|edu|edu40X|Allele_1
TCCATTTCT
>Contig4719_GA36B|edu|edu40X|Allele_2
TTCATTTCT
>Contig4719_GA36B|edu|edu47X|Allele_1
TCCATTTCT
>Contig4719_GA36B|edu|edu47X|Allele_2
TCCATTTCT
>Contig4719_GA36B|edu|edu24X|Allele_1
CCCATTTCT
>Contig4719_GA36B|edu|edu24X|Allele_2
TCCATTTCT
>Contig4719_GA36B|edu|edu28X|Allele_1
TCCATTTCT
>Contig4719_GA36B|edu|edu28X|Allele_2
TCTATTTCT
>Contig47308_GA36B|tro|tro11X|Allele_1
AGAGGG
>Contig47308_GA36B|tro|tro11X|Allele_2
AGAGGG
>Contig47308_GA36B|tro|tro2X|Allele_1
AGAGGG
>Contig47308_GA36B|tro|tro2X|Allele_2
AGAGGG
>Contig47308_GA36B|tro|tro7X|Allele_1
AGAGGG
>Contig47308_GA36B|tro|tro7X|Allele_2
AGAGGG
>Contig47308_GA36B|tro|tro8X|Allele_1
AGAGGG
>Contig47308_GA36B|tro|tro8X|Allele_2
AGAGGG
>Contig47308_GA36B|gal|gal3X|Allele_1
AGAGGG
>Contig47308_GA36B|gal|gal3X|Allele_2
AGAGGG
>Contig47308_GA36B|gal|gal8X|Allele_1
AGAGGG
>Contig47308_GA36B|gal|gal8X|Allele_2
AGAGGG
>Contig47308_GA36B|gal|gal3XX|Allele_1
AGAGGA
>Contig47308_GA36B|gal|gal3XX|Allele_2
AGAGGG
>Contig47308_GA36B|gal|gal9X|Allele_1
AGAGGA
>Contig47308_GA36B|gal|gal9X|Allele_2
AGAGGG
>Contig47308_GA36B|edu|edu40X|Allele_1
AGAGGG
>Contig47308_GA36B|edu|edu40X|Allele_2
AGAGGG
>Contig47308_GA36B|edu|edu47X|Allele_1
AGAGGG
>Contig47308_GA36B|edu|edu47X|Allele_2
AGAGGG
>Contig47308_GA36B|edu|edu24X|Allele_1
AAAGGG
>Contig47308_GA36B|edu|edu24X|Allele_2
GGGGGG
>Contig47308_GA36B|edu|edu28X|Allele_1
AGAAAG
>Contig47308_GA36B|edu|edu28X|Allele_2
AGAGGG
>Contig47334_GA36B|tro|tro11X|Allele_1
GAGCATAATCGCAAATTTC
>Contig47334_GA36B|tro|tro11X|Allele_2
GGGCATAATCGCAAATTTC
>Contig47334_GA36B|tro|tro2X|Allele_1
GGGCATAATCGCAAATTTC
>Contig47334_GA36B|tro|tro2X|Allele_2
GGGCATAATCGCAAATTTC
>Contig47334_GA36B|tro|tro7X|Allele_1
GGGCATAATCGCAAATTTC
>Contig47334_GA36B|tro|tro7X|Allele_2
GGGCATAATCGCAAATTTC
>Contig47334_GA36B|tro|tro8X|Allele_1
GGGCATAATCGCAAATTCC
>Contig47334_GA36B|tro|tro8X|Allele_2
GGGCATGATCGTAAATTTC
>Contig47334_GA36B|gal|gal3X|Allele_1
GGGCATAATCGCAAATTTC
>Contig47334_GA36B|gal|gal3X|Allele_2
GGGCATATTCGCAGATTTC
>Contig47334_GA36B|gal|gal8X|Allele_1
GAGCACAATCGCAAATTTC
>Contig47334_GA36B|gal|gal8X|Allele_2
GGGCCTATTCGCAGATTTC
>Contig47334_GA36B|gal|gal3XX|Allele_1
AAACATATTCGCAAATATC
>Contig47334_GA36B|gal|gal3XX|Allele_2
GGGCATATTCGCAAATTTC
>Contig47334_GA36B|gal|gal9X|Allele_1
GAGCATATTCGCAAATTTC
>Contig47334_GA36B|gal|gal9X|Allele_2
GGGCATATTCGCAAATTTC
>Contig47334_GA36B|edu|edu40X|Allele_1
GGGCATAACCGCAAATTCC
>Contig47334_GA36B|edu|edu40X|Allele_2
GGGCATAATCGCAAATTTT
>Contig47334_GA36B|edu|edu47X|Allele_1
GGGCATAATAACAAATTTC
>Contig47334_GA36B|edu|edu47X|Allele_2
GGGCATGATCGCGAATTTC
>Contig47334_GA36B|edu|edu24X|Allele_1
GGGCATAATCGCAAAGTTC
>Contig47334_GA36B|edu|edu24X|Allele_2
GGGCATAATCGCAAATTTC
>Contig47334_GA36B|edu|edu28X|Allele_1
GGGCATAATCGCAAATTTC
>Contig47334_GA36B|edu|edu28X|Allele_2
GGGTATAATCGTAAGTTTC
>Contig47663_GA36B|tro|tro11X|Allele_1
CCTGTGCTG
>Contig47663_GA36B|tro|tro11X|Allele_2
CCTGTGCTG
>Contig47663_GA36B|tro|tro2X|Allele_1
CCTGTACTG
>Contig47663_GA36B|tro|tro2X|Allele_2
CCTGTGCTG
>Contig47663_GA36B|tro|tro7X|Allele_1
CCTGTGCTG
>Contig47663_GA36B|tro|tro7X|Allele_2
CCTGTGCTG
>Contig47663_GA36B|tro|tro8X|Allele_1
CCTGTACTG
>Contig47663_GA36B|tro|tro8X|Allele_2
CCTGTGCTG
>Contig47663_GA36B|gal|gal3X|Allele_1
CCTGCACCG
>Contig47663_GA36B|gal|gal3X|Allele_2
CCTGCACCG
>Contig47663_GA36B|gal|gal8X|Allele_1
CCTGCACCG
>Contig47663_GA36B|gal|gal8X|Allele_2
CCTGCGCCG
>Contig47663_GA36B|gal|gal3XX|Allele_1
CCTGCACCG
>Contig47663_GA36B|gal|gal3XX|Allele_2
CCTGCACCG
>Contig47663_GA36B|gal|gal9X|Allele_1
CCTGCACCG
>Contig47663_GA36B|gal|gal9X|Allele_2
CCTGCACCG
>Contig47663_GA36B|edu|edu40X|Allele_1
CCTACGCCG
>Contig47663_GA36B|edu|edu40X|Allele_2
CCTGTGCCG
>Contig47663_GA36B|edu|edu47X|Allele_1
CCTGCGCCG
>Contig47663_GA36B|edu|edu47X|Allele_2
CCTGCGTCG
>Contig47663_GA36B|edu|edu24X|Allele_1
CCTGCGCCG
>Contig47663_GA36B|edu|edu24X|Allele_2
TTTGCGCTG
>Contig47663_GA36B|edu|edu28X|Allele_1
CCAGCGCCA
>Contig47663_GA36B|edu|edu28X|Allele_2
CCTGCGCCG
>Contig48206_GA36D|tro|tro11X|Allele_1
TCGAACGTAGCTTGCAAAAATGTGAGT
>Contig48206_GA36D|tro|tro11X|Allele_2
TCGAATGTAGCTTGCAAAAATGTGATT
>Contig48206_GA36D|tro|tro2X|Allele_1
TCGAACGTAGCTTGCAAAAATGTGATT
>Contig48206_GA36D|tro|tro2X|Allele_2
TCGAACGTAGCTTGCAAAAATGTGATT
>Contig48206_GA36D|tro|tro7X|Allele_1
TCGAACGTAGCTTGCAAAAATGTGATT
>Contig48206_GA36D|tro|tro7X|Allele_2
TCGAACGTAGCTTGCAAAAATGTGATT
>Contig48206_GA36D|tro|tro8X|Allele_1
TCGAACGTAGCTTGCAAAAATGTGAGT
>Contig48206_GA36D|tro|tro8X|Allele_2
TCGAACTTAGCTTGCAAAAATGTGATT
>Contig48206_GA36D|gal|gal3X|Allele_1
TCAAACGTAGCTTGCAAAAATGTGATT
>Contig48206_GA36D|gal|gal3X|Allele_2
TCGAACGTAGCTTGCAAAAATGTGATT
>Contig48206_GA36D|gal|gal8X|Allele_1
TCGAACGTAGCTTGCAAAAATGTGATT
>Contig48206_GA36D|gal|gal8X|Allele_2
TTGGTCGTGGCTTGCAAAAATGTGATT
>Contig48206_GA36D|gal|gal3XX|Allele_1
TCGAACGTAGCCTGCAAAAAGGCGAGT
>Contig48206_GA36D|gal|gal3XX|Allele_2
TCGAACGTAGCTTGCACTAGTGTGATT
>Contig48206_GA36D|gal|gal9X|Allele_1
TCAAACGTAGCTTGCAAAAATATGATC
>Contig48206_GA36D|gal|gal9X|Allele_2
TCAAACGTAGCTTTCAAAAATGTGATT
>Contig48206_GA36D|edu|edu40X|Allele_1
TCAAACGCAGCTAGCGAAAATGTAATT
>Contig48206_GA36D|edu|edu40X|Allele_2
TCGAATGTAGCTAGGGAACATGTGGTT
>Contig48206_GA36D|edu|edu47X|Allele_1
GCGAACGTAACTAGCAAAAATGTGATT
>Contig48206_GA36D|edu|edu47X|Allele_2
TCGGACGTAGTTTGGGAAAATGTGATT
>Contig48206_GA36D|edu|edu24X|Allele_1
TCAAACGTAGCTTGCAAAAATGTGATT
>Contig48206_GA36D|edu|edu24X|Allele_2
TCGATCGTAGCTTGCAAAAATGTGATT
>Contig48206_GA36D|edu|edu28X|Allele_1
TCAAACGTAGCTTGCAAAAATATGATC
>Contig48206_GA36D|edu|edu28X|Allele_2
TCGAACTTAGCTTGCAAAAATGTGATT
>Contig49561_GA36A|tro|tro11X|Allele_1
CTGCCCAA
>Contig49561_GA36A|tro|tro11X|Allele_2
CTGCCCAC
>Contig49561_GA36A|tro|tro2X|Allele_1
CTGCCCAA
>Contig49561_GA36A|tro|tro2X|Allele_2
CTGCCCAC
>Contig49561_GA36A|tro|tro7X|Allele_1
CTGCCCAA
>Contig49561_GA36A|tro|tro7X|Allele_2
CTGCTCAC
>Contig49561_GA36A|tro|tro8X|Allele_1
CTGCCCAA
>Contig49561_GA36A|tro|tro8X|Allele_2
CTGCCCAA
>Contig49561_GA36A|gal|gal3X|Allele_1
CAGCCCAC
>Contig49561_GA36A|gal|gal3X|Allele_2
CTGCCTAC
>Contig49561_GA36A|gal|gal8X|Allele_1
CTGCCCAC
>Contig49561_GA36A|gal|gal8X|Allele_2
CTGCCCAC
>Contig49561_GA36A|gal|gal3XX|Allele_1
CTGCCCAC
>Contig49561_GA36A|gal|gal3XX|Allele_2
CTGCCCAC
>Contig49561_GA36A|gal|gal9X|Allele_1
CTGCCCAC
>Contig49561_GA36A|gal|gal9X|Allele_2
TTGTCCAC
>Contig49561_GA36A|edu|edu40X|Allele_1
CTGCTCAC
>Contig49561_GA36A|edu|edu40X|Allele_2
CTGCTCAC
>Contig49561_GA36A|edu|edu47X|Allele_1
CTGCCCAA
>Contig49561_GA36A|edu|edu47X|Allele_2
CTTCTCGC
>Contig49561_GA36A|edu|edu24X|Allele_1
CTGCCCAC
>Contig49561_GA36A|edu|edu24X|Allele_2
CTGCCCAC
>Contig49561_GA36A|edu|edu28X|Allele_1
CTGCCCAC
>Contig49561_GA36A|edu|edu28X|Allele_2
CTGCCCAC
>Contig49812_GA36D|tro|tro11X|Allele_1
AAGATTTTCACA
>Contig49812_GA36D|tro|tro11X|Allele_2
AAGATTTTCACA
>Contig49812_GA36D|tro|tro2X|Allele_1
AAGATTTTCACA
>Contig49812_GA36D|tro|tro2X|Allele_2
AAGATTTTCACA
>Contig49812_GA36D|tro|tro7X|Allele_1
AAGATTTTCACA
>Contig49812_GA36D|tro|tro7X|Allele_2
AAGATTTTCACA
>Contig49812_GA36D|tro|tro8X|Allele_1
AAGATTTTCACA
>Contig49812_GA36D|tro|tro8X|Allele_2
AAGATTTTCACA
>Contig49812_GA36D|gal|gal3X|Allele_1
AAGATTTTCACA
>Contig49812_GA36D|gal|gal3X|Allele_2
AAGATTTTCACT
>Contig49812_GA36D|gal|gal8X|Allele_1
AAGATTTTCACA
>Contig49812_GA36D|gal|gal8X|Allele_2
AAGATTTTCACA
>Contig49812_GA36D|gal|gal3XX|Allele_1
AAGATTTTCACA
>Contig49812_GA36D|gal|gal3XX|Allele_2
AAGATTTTCACA
>Contig49812_GA36D|gal|gal9X|Allele_1
AAAATTTTCACA
>Contig49812_GA36D|gal|gal9X|Allele_2
GGGATTTTCACA
>Contig49812_GA36D|edu|edu40X|Allele_1
AAGATGTTCACA
>Contig49812_GA36D|edu|edu40X|Allele_2
AAGATTTTCATA
>Contig49812_GA36D|edu|edu47X|Allele_1
AAGATTTTCACA
>Contig49812_GA36D|edu|edu47X|Allele_2
AAGTTTTTCACA
>Contig49812_GA36D|edu|edu24X|Allele_1
AAGATTATCACA
>Contig49812_GA36D|edu|edu24X|Allele_2
AAGATTTTCTCA
>Contig49812_GA36D|edu|edu28X|Allele_1
AAGAATTGCACA
>Contig49812_GA36D|edu|edu28X|Allele_2
GGGATTTTTACA
>Contig49864_GA36B|tro|tro11X|Allele_1
GATCCT
>Contig49864_GA36B|tro|tro11X|Allele_2
GATCCT
>Contig49864_GA36B|tro|tro2X|Allele_1
GATACT
>Contig49864_GA36B|tro|tro2X|Allele_2
GATCCT
>Contig49864_GA36B|tro|tro7X|Allele_1
GATACT
>Contig49864_GA36B|tro|tro7X|Allele_2
GATCCT
>Contig49864_GA36B|tro|tro8X|Allele_1
GATCCT
>Contig49864_GA36B|tro|tro8X|Allele_2
GATCCT
>Contig49864_GA36B|gal|gal3X|Allele_1
GACCTT
>Contig49864_GA36B|gal|gal3X|Allele_2
GACCTT
>Contig49864_GA36B|gal|gal8X|Allele_1
GACCTC
>Contig49864_GA36B|gal|gal8X|Allele_2
GACCTT
>Contig49864_GA36B|gal|gal3XX|Allele_1
GACCTT
>Contig49864_GA36B|gal|gal3XX|Allele_2
GGCCTT
>Contig49864_GA36B|gal|gal9X|Allele_1
GACACT
>Contig49864_GA36B|gal|gal9X|Allele_2
GATCTT
>Contig49864_GA36B|edu|edu40X|Allele_1
AATACT
>Contig49864_GA36B|edu|edu40X|Allele_2
GATACT
>Contig49864_GA36B|edu|edu47X|Allele_1
GATACT
>Contig49864_GA36B|edu|edu47X|Allele_2
GATCTT
>Contig49864_GA36B|edu|edu24X|Allele_1
GATACT
>Contig49864_GA36B|edu|edu24X|Allele_2
GATACT
>Contig49864_GA36B|edu|edu28X|Allele_1
GATACT
>Contig49864_GA36B|edu|edu28X|Allele_2
GATACT
>Contig5025_GA36B|tro|tro11X|Allele_1
GG
>Contig5025_GA36B|tro|tro11X|Allele_2
GG
>Contig5025_GA36B|tro|tro2X|Allele_1
GG
>Contig5025_GA36B|tro|tro2X|Allele_2
GG
>Contig5025_GA36B|tro|tro7X|Allele_1
GG
>Contig5025_GA36B|tro|tro7X|Allele_2
GG
>Contig5025_GA36B|tro|tro8X|Allele_1
GG
>Contig5025_GA36B|tro|tro8X|Allele_2
GG
>Contig5025_GA36B|gal|gal3X|Allele_1
GG
>Contig5025_GA36B|gal|gal3X|Allele_2
TG
>Contig5025_GA36B|gal|gal8X|Allele_1
GG
>Contig5025_GA36B|gal|gal8X|Allele_2
GG
>Contig5025_GA36B|gal|gal3XX|Allele_1
GG
>Contig5025_GA36B|gal|gal3XX|Allele_2
GG
>Contig5025_GA36B|gal|gal9X|Allele_1
GG
>Contig5025_GA36B|gal|gal9X|Allele_2
GG
>Contig5025_GA36B|edu|edu40X|Allele_1
GA
>Contig5025_GA36B|edu|edu40X|Allele_2
GG
>Contig5025_GA36B|edu|edu47X|Allele_1
GG
>Contig5025_GA36B|edu|edu47X|Allele_2
GG
>Contig5025_GA36B|edu|edu24X|Allele_1
GG
>Contig5025_GA36B|edu|edu24X|Allele_2
GG
>Contig5025_GA36B|edu|edu28X|Allele_1
GG
>Contig5025_GA36B|edu|edu28X|Allele_2
GG
>Contig50420_GA36A|tro|tro11X|Allele_1
GCACCGC
>Contig50420_GA36A|tro|tro11X|Allele_2
GCACCGC
>Contig50420_GA36A|tro|tro2X|Allele_1
GCACCGC
>Contig50420_GA36A|tro|tro2X|Allele_2
GCACCGC
>Contig50420_GA36A|tro|tro7X|Allele_1
GCACCGC
>Contig50420_GA36A|tro|tro7X|Allele_2
GCACCGC
>Contig50420_GA36A|tro|tro8X|Allele_1
GCACCGC
>Contig50420_GA36A|tro|tro8X|Allele_2
GCACCGC
>Contig50420_GA36A|gal|gal3X|Allele_1
GCACCGT
>Contig50420_GA36A|gal|gal3X|Allele_2
GCACCGT
>Contig50420_GA36A|gal|gal8X|Allele_1
GCACCGT
>Contig50420_GA36A|gal|gal8X|Allele_2
GCACCGT
>Contig50420_GA36A|gal|gal3XX|Allele_1
GCACCGT
>Contig50420_GA36A|gal|gal3XX|Allele_2
GCACCGT
>Contig50420_GA36A|gal|gal9X|Allele_1
ACACCGT
>Contig50420_GA36A|gal|gal9X|Allele_2
GCACTGT
>Contig50420_GA36A|edu|edu40X|Allele_1
GCACCAT
>Contig50420_GA36A|edu|edu40X|Allele_2
GCTCCAT
>Contig50420_GA36A|edu|edu47X|Allele_1
GCACCGT
>Contig50420_GA36A|edu|edu47X|Allele_2
GCATCGT
>Contig50420_GA36A|edu|edu24X|Allele_1
GCACCGT
>Contig50420_GA36A|edu|edu24X|Allele_2
GTACCGT
>Contig50420_GA36A|edu|edu28X|Allele_1
GCACCGC
>Contig50420_GA36A|edu|edu28X|Allele_2
GCACCGT
>Contig51542_GA36A|tro|tro11X|Allele_1
CCATAGTCTACTACAACCCAATA
>Contig51542_GA36A|tro|tro11X|Allele_2
TCATGGTTTGTTTCGACTCAATA
>Contig51542_GA36A|tro|tro2X|Allele_1
CCATAGTCTACTACAACCCAATA
>Contig51542_GA36A|tro|tro2X|Allele_2
TCATGGTTTGTTTCGACTCAATA
>Contig51542_GA36A|tro|tro7X|Allele_1
TCATGGTCTACTTCGACTCAATA
>Contig51542_GA36A|tro|tro7X|Allele_2
TCATGGTCTACTTCGACTCAATA
>Contig51542_GA36A|tro|tro8X|Allele_1
TCATGGTCTACTTCGACTCAATA
>Contig51542_GA36A|tro|tro8X|Allele_2
TCATGGTCTACTTCGACTCAATA
>Contig51542_GA36A|gal|gal3X|Allele_1
CCATAATTTGTTACGACCCAACA
>Contig51542_GA36A|gal|gal3X|Allele_2
TCATAGTTTGTTACGACCGAGTA
>Contig51542_GA36A|gal|gal8X|Allele_1
CCATAGTTTGTTACGACCCAACA
>Contig51542_GA36A|gal|gal8X|Allele_2
CCATAGTTTGTTACGATCGAGTA
>Contig51542_GA36A|gal|gal3XX|Allele_1
CTATAGTTTGTTACGACCCAATA
>Contig51542_GA36A|gal|gal3XX|Allele_2
CTATAGTTTGTTACGACCCAATA
>Contig51542_GA36A|gal|gal9X|Allele_1
CCATAGTTTGTTACAACCCAATA
>Contig51542_GA36A|gal|gal9X|Allele_2
CTATAGTTTGTTACGACCCAATA
>Contig51542_GA36A|edu|edu40X|Allele_1
CCATAGTTCGTTACAACCCAATA
>Contig51542_GA36A|edu|edu40X|Allele_2
CCATAGTTTGTTACGACCCAATG
>Contig51542_GA36A|edu|edu47X|Allele_1
CCTTGGTCTACAACGACCCAATA
>Contig51542_GA36A|edu|edu47X|Allele_2
CCTTGGTTTGTTTTGCCTCAATA
>Contig51542_GA36A|edu|edu24X|Allele_1
CCACAGCTTGTTACGACCCAATA
>Contig51542_GA36A|edu|edu24X|Allele_2
CCATAGTTTGTTACGACCCGATG
>Contig51542_GA36A|edu|edu28X|Allele_1
CCATAGTCTACAACAACCCAATA
>Contig51542_GA36A|edu|edu28X|Allele_2
CCTTGGTTTGTTTTGCCCCAATA
>Contig51642_GA36B|tro|tro11X|Allele_1
CAGG
>Contig51642_GA36B|tro|tro11X|Allele_2
CAGG
>Contig51642_GA36B|tro|tro2X|Allele_1
AAGG
>Contig51642_GA36B|tro|tro2X|Allele_2
CAGG
>Contig51642_GA36B|tro|tro7X|Allele_1
CAGG
>Contig51642_GA36B|tro|tro7X|Allele_2
CAGG
>Contig51642_GA36B|tro|tro8X|Allele_1
AAGG
>Contig51642_GA36B|tro|tro8X|Allele_2
CAGG
>Contig51642_GA36B|gal|gal3X|Allele_1
AAGG
>Contig51642_GA36B|gal|gal3X|Allele_2
CAGG
>Contig51642_GA36B|gal|gal8X|Allele_1
AAGA
>Contig51642_GA36B|gal|gal8X|Allele_2
AAGG
>Contig51642_GA36B|gal|gal3XX|Allele_1
AAAG
>Contig51642_GA36B|gal|gal3XX|Allele_2
AAGG
>Contig51642_GA36B|gal|gal9X|Allele_1
AAGG
>Contig51642_GA36B|gal|gal9X|Allele_2
AAGG
>Contig51642_GA36B|edu|edu40X|Allele_1
AAGG
>Contig51642_GA36B|edu|edu40X|Allele_2
ATGG
>Contig51642_GA36B|edu|edu47X|Allele_1
AAGG
>Contig51642_GA36B|edu|edu47X|Allele_2
AAGG
>Contig51642_GA36B|edu|edu24X|Allele_1
AAGG
>Contig51642_GA36B|edu|edu24X|Allele_2
AAGG
>Contig51642_GA36B|edu|edu28X|Allele_1
AAGG
>Contig51642_GA36B|edu|edu28X|Allele_2
AAGG
>Contig52265_GA36D|tro|tro11X|Allele_1
GTCC
>Contig52265_GA36D|tro|tro11X|Allele_2
GTCC
>Contig52265_GA36D|tro|tro2X|Allele_1
GTCC
>Contig52265_GA36D|tro|tro2X|Allele_2
GTCC
>Contig52265_GA36D|tro|tro7X|Allele_1
GTCC
>Contig52265_GA36D|tro|tro7X|Allele_2
GTCC
>Contig52265_GA36D|tro|tro8X|Allele_1
GTCC
>Contig52265_GA36D|tro|tro8X|Allele_2
GTCC
>Contig52265_GA36D|gal|gal3X|Allele_1
TACC
>Contig52265_GA36D|gal|gal3X|Allele_2
TACT
>Contig52265_GA36D|gal|gal8X|Allele_1
TACC
>Contig52265_GA36D|gal|gal8X|Allele_2
TACC
>Contig52265_GA36D|gal|gal3XX|Allele_1
GTCC
>Contig52265_GA36D|gal|gal3XX|Allele_2
GTTC
>Contig52265_GA36D|gal|gal9X|Allele_1
GTCC
>Contig52265_GA36D|gal|gal9X|Allele_2
GTCC
>Contig52265_GA36D|edu|edu40X|Allele_1
GTCC
>Contig52265_GA36D|edu|edu40X|Allele_2
GTCC
>Contig52265_GA36D|edu|edu47X|Allele_1
GTCC
>Contig52265_GA36D|edu|edu47X|Allele_2
GTCC
>Contig52265_GA36D|edu|edu24X|Allele_1
GTCC
>Contig52265_GA36D|edu|edu24X|Allele_2
GTCC
>Contig52265_GA36D|edu|edu28X|Allele_1
GTCC
>Contig52265_GA36D|edu|edu28X|Allele_2
GTCC
>Contig5270_GA36B|tro|tro11X|Allele_1
TCACA
>Contig5270_GA36B|tro|tro11X|Allele_2
TCACA
>Contig5270_GA36B|tro|tro2X|Allele_1
TCACA
>Contig5270_GA36B|tro|tro2X|Allele_2
TCACA
>Contig5270_GA36B|tro|tro7X|Allele_1
TCACA
>Contig5270_GA36B|tro|tro7X|Allele_2
TCACA
>Contig5270_GA36B|tro|tro8X|Allele_1
TCACA
>Contig5270_GA36B|tro|tro8X|Allele_2
TCACA
>Contig5270_GA36B|gal|gal3X|Allele_1
TCACA
>Contig5270_GA36B|gal|gal3X|Allele_2
TTACG
>Contig5270_GA36B|gal|gal8X|Allele_1
TCACA
>Contig5270_GA36B|gal|gal8X|Allele_2
TCACA
>Contig5270_GA36B|gal|gal3XX|Allele_1
CCACA
>Contig5270_GA36B|gal|gal3XX|Allele_2
CTACA
>Contig5270_GA36B|gal|gal9X|Allele_1
TCACA
>Contig5270_GA36B|gal|gal9X|Allele_2
TCACA
>Contig5270_GA36B|edu|edu40X|Allele_1
TCACA
>Contig5270_GA36B|edu|edu40X|Allele_2
TCACA
>Contig5270_GA36B|edu|edu47X|Allele_1
CCACA
>Contig5270_GA36B|edu|edu47X|Allele_2
TCTTA
>Contig5270_GA36B|edu|edu24X|Allele_1
CCACA
>Contig5270_GA36B|edu|edu24X|Allele_2
TCACA
>Contig5270_GA36B|edu|edu28X|Allele_1
CCACA
>Contig5270_GA36B|edu|edu28X|Allele_2
TCACA
>Contig53048_GA36B|tro|tro11X|Allele_1
ACAAGGTC
>Contig53048_GA36B|tro|tro11X|Allele_2
ACGAGGTT
>Contig53048_GA36B|tro|tro2X|Allele_1
ACAAGGTC
>Contig53048_GA36B|tro|tro2X|Allele_2
ACAGGGTC
>Contig53048_GA36B|tro|tro7X|Allele_1
ACAGGGTC
>Contig53048_GA36B|tro|tro7X|Allele_2
ACAGGGTC
>Contig53048_GA36B|tro|tro8X|Allele_1
ACAGGGTT
>Contig53048_GA36B|tro|tro8X|Allele_2
ACAGGGTT
>Contig53048_GA36B|gal|gal3X|Allele_1
ACAAAGCC
>Contig53048_GA36B|gal|gal3X|Allele_2
ACGGGGTT
>Contig53048_GA36B|gal|gal8X|Allele_1
ACAGGGTT
>Contig53048_GA36B|gal|gal8X|Allele_2
ACAGGGTT
>Contig53048_GA36B|gal|gal3XX|Allele_1
ACAAGATC
>Contig53048_GA36B|gal|gal3XX|Allele_2
ACGGGGTT
>Contig53048_GA36B|gal|gal9X|Allele_1
ACAGGGTC
>Contig53048_GA36B|gal|gal9X|Allele_2
ACAGGGTT
>Contig53048_GA36B|edu|edu40X|Allele_1
ACAAGGTC
>Contig53048_GA36B|edu|edu40X|Allele_2
TTGGGGTC
>Contig53048_GA36B|edu|edu47X|Allele_1
ACAAGGTC
>Contig53048_GA36B|edu|edu47X|Allele_2
TCGAGGTT
>Contig53048_GA36B|edu|edu24X|Allele_1
ACAGGGTC
>Contig53048_GA36B|edu|edu24X|Allele_2
ACAGGGTC
>Contig53048_GA36B|edu|edu28X|Allele_1
ACAGGGTC
>Contig53048_GA36B|edu|edu28X|Allele_2
ACGGGGTC
>Contig53676_GA36A|tro|tro11X|Allele_1
TATGGA
>Contig53676_GA36A|tro|tro11X|Allele_2
TATGGA
>Contig53676_GA36A|tro|tro2X|Allele_1
TATGGA
>Contig53676_GA36A|tro|tro2X|Allele_2
TATGGA
>Contig53676_GA36A|tro|tro7X|Allele_1
TATGGA
>Contig53676_GA36A|tro|tro7X|Allele_2
TATGGA
>Contig53676_GA36A|tro|tro8X|Allele_1
TATGGA
>Contig53676_GA36A|tro|tro8X|Allele_2
TATGGA
>Contig53676_GA36A|gal|gal3X|Allele_1
TATCTA
>Contig53676_GA36A|gal|gal3X|Allele_2
TATCTA
>Contig53676_GA36A|gal|gal8X|Allele_1
TAAGGA
>Contig53676_GA36A|gal|gal8X|Allele_2
TGTGGG
>Contig53676_GA36A|gal|gal3XX|Allele_1
TAAGGA
>Contig53676_GA36A|gal|gal3XX|Allele_2
TAAGGA
>Contig53676_GA36A|gal|gal9X|Allele_1
TAAGGA
>Contig53676_GA36A|gal|gal9X|Allele_2
TGTGGA
>Contig53676_GA36A|edu|edu40X|Allele_1
CATCTA
>Contig53676_GA36A|edu|edu40X|Allele_2
TATCTA
>Contig53676_GA36A|edu|edu47X|Allele_1
TATCTA
>Contig53676_GA36A|edu|edu47X|Allele_2
TATCTA
>Contig53676_GA36A|edu|edu24X|Allele_1
TATCTA
>Contig53676_GA36A|edu|edu24X|Allele_2
TATCTA
>Contig53676_GA36A|edu|edu28X|Allele_1
TATCTA
>Contig53676_GA36A|edu|edu28X|Allele_2
TATCTA
>Contig54163_GA36H|tro|tro11X|Allele_1
GCACT
>Contig54163_GA36H|tro|tro11X|Allele_2
GCACT
>Contig54163_GA36H|tro|tro2X|Allele_1
GCACA
>Contig54163_GA36H|tro|tro2X|Allele_2
GCATT
>Contig54163_GA36H|tro|tro7X|Allele_1
GCACA
>Contig54163_GA36H|tro|tro7X|Allele_2
GTACA
>Contig54163_GA36H|tro|tro8X|Allele_1
GCACT
>Contig54163_GA36H|tro|tro8X|Allele_2
GCACT
>Contig54163_GA36H|gal|gal3X|Allele_1
GCACA
>Contig54163_GA36H|gal|gal3X|Allele_2
GCCCA
>Contig54163_GA36H|gal|gal8X|Allele_1
GCACA
>Contig54163_GA36H|gal|gal8X|Allele_2
GTCCA
>Contig54163_GA36H|gal|gal3XX|Allele_1
GCACA
>Contig54163_GA36H|gal|gal3XX|Allele_2
GTACT
>Contig54163_GA36H|gal|gal9X|Allele_1
GCACA
>Contig54163_GA36H|gal|gal9X|Allele_2
GCATA
>Contig54163_GA36H|edu|edu40X|Allele_1
GCACA
>Contig54163_GA36H|edu|edu40X|Allele_2
GCATA
>Contig54163_GA36H|edu|edu47X|Allele_1
GCACA
>Contig54163_GA36H|edu|edu47X|Allele_2
GCACA
>Contig54163_GA36H|edu|edu24X|Allele_1
GCACA
>Contig54163_GA36H|edu|edu24X|Allele_2
TCATA
>Contig54163_GA36H|edu|edu28X|Allele_1
GCACA
>Contig54163_GA36H|edu|edu28X|Allele_2
GTACA
>Contig54304_GA36B|tro|tro11X|Allele_1
TCCAAAGCAAAATTAGCGGAAAAAGTCTTCCCTAGCAATTCAAAC
>Contig54304_GA36B|tro|tro11X|Allele_2
TCCAAAGCAAAATTAGCGGAGAAAGTTTTCTTTAGCAATTTCAAT
>Contig54304_GA36B|tro|tro2X|Allele_1
TCCAAAGCGAAATTAGCAGAGAAAACCTTCTCTAGCAATTCAAAC
>Contig54304_GA36B|tro|tro2X|Allele_2
TCCATAGCGAGGTTAGCGGAGAAAGTTTTCTCTAGTTATTCACAT
>Contig54304_GA36B|tro|tro7X|Allele_1
TCCAAAGCAAAATTAGCGGAAAAAGTCTTCCCTAGCAATTCAAAC
>Contig54304_GA36B|tro|tro7X|Allele_2
TCCAAAGCGAAATTAGTGGAGAAAGTTTTCTTTAGCAATTTCAAT
>Contig54304_GA36B|tro|tro8X|Allele_1
TCCATAGCGAGGTTAGCAGAGAGAATCTTTTCCAGCTGATCACCC
>Contig54304_GA36B|tro|tro8X|Allele_2
TCCATAGCGAGGTTAGCAGAGAGAATCTTTTCCAGCTGATCACCC
>Contig54304_GA36B|gal|gal3X|Allele_1
TCTAAAGTACAATGAGCGGAGAAAGTTTCCTCTAGCAATTCCAAC
>Contig54304_GA36B|gal|gal3X|Allele_2
TCTAAAGTACAATTAGTGGAGTAAGTTTTCTCTAGCAATTCCAAC
>Contig54304_GA36B|gal|gal8X|Allele_1
ACCAAAACAAAACTAACGGAGAAAATCCTCTCTAGCAATTCAAAC
>Contig54304_GA36B|gal|gal8X|Allele_2
TCCATAGTACGGTTGACGGAGAAAGTTTTCTTTAGCTATTCCACC
>Contig54304_GA36B|gal|gal3XX|Allele_1
TCCAAAACAAAACGAGCGGAAAAAGTCTTCCCTAGCAATTCAAAC
>Contig54304_GA36B|gal|gal3XX|Allele_2
TCTAAAGTACAGTTAGTGGAGAAAGTTTTCTTTAGTTATTTCAAT
>Contig54304_GA36B|gal|gal9X|Allele_1
TCTAAAGCAAAATTAGCGGAGAAAACCTTCTCTAGCAATTCAAAC
>Contig54304_GA36B|gal|gal9X|Allele_2
TCTATAGTGCGGTTAGCGGAGTAAGTTTTCTCTAGCTATTCCACC
>Contig54304_GA36B|edu|edu40X|Allele_1
TCTAAAGCAAAATTAGCGGAGAAAATCTTCTCTAACAATTCAAAC
>Contig54304_GA36B|edu|edu40X|Allele_2
TTTATAGTGCGGTTAGCGGCGTAAGTTTTCTCTGGCTGTTCCAAC
>Contig54304_GA36B|edu|edu47X|Allele_1
TCCAAAGCAAAATTAGCAGAGAAAATCTTCTCCAGCAAATCAAAC
>Contig54304_GA36B|edu|edu47X|Allele_2
TCTATAGTGCGGTTAGCGTAGTGAGTTTTTTCTAGCTGTTCCCCC
>Contig54304_GA36B|edu|edu24X|Allele_1
TCCAAAGCAAAATTAGCGGAGAAAATCTTCTCTAGCAAACCAAAC
>Contig54304_GA36B|edu|edu24X|Allele_2
TCTCTAGTGCGGTTAGCGGAGTACGTTTTCTCTGGCTGTTCCAAT
>Contig54304_GA36B|edu|edu28X|Allele_1
TCCATAGCGAGGTTAGCAGAGAAAATCTTCTCTAGCTGTTCAAAC
>Contig54304_GA36B|edu|edu28X|Allele_2
TCCATTGCGAGGTTAGCAGAGAAAATCTTCTCTAGCTGTTCAAAC
>Contig54420_GA36A|tro|tro11X|Allele_1
CCCATCTTTTAAAC
>Contig54420_GA36A|tro|tro11X|Allele_2
CCCATCTTTTAAAC
>Contig54420_GA36A|tro|tro2X|Allele_1
CCCATCTTTTAGAC
>Contig54420_GA36A|tro|tro2X|Allele_2
CCCATCTTTTAGGC
>Contig54420_GA36A|tro|tro7X|Allele_1
CCCATCTTCTAGAC
>Contig54420_GA36A|tro|tro7X|Allele_2
CCCATCTTTTAGAC
>Contig54420_GA36A|tro|tro8X|Allele_1
CCCATCTTTTAGAC
>Contig54420_GA36A|tro|tro8X|Allele_2
CCCATCTTTTAGGC
>Contig54420_GA36A|gal|gal3X|Allele_1
CCCATTTTCTAGAC
>Contig54420_GA36A|gal|gal3X|Allele_2
CCCATTTTCTAGAC
>Contig54420_GA36A|gal|gal8X|Allele_1
CCCAACTTCTAGAC
>Contig54420_GA36A|gal|gal8X|Allele_2
CCCATTTTCTAGAC
>Contig54420_GA36A|gal|gal3XX|Allele_1
CCCATCTTCTAGAA
>Contig54420_GA36A|gal|gal3XX|Allele_2
CCCATTTTCTAGAC
>Contig54420_GA36A|gal|gal9X|Allele_1
CCCATTTTCTAGAC
>Contig54420_GA36A|gal|gal9X|Allele_2
CCCATTTTCTAGAC
>Contig54420_GA36A|edu|edu40X|Allele_1
CCCATCCTTTAGAC
>Contig54420_GA36A|edu|edu40X|Allele_2
TTCATCTTTTAGGC
>Contig54420_GA36A|edu|edu47X|Allele_1
CCCATCTCTTAGAC
>Contig54420_GA36A|edu|edu47X|Allele_2
CCCTTCTTTTAGAC
>Contig54420_GA36A|edu|edu24X|Allele_1
CCCATCTTCGAAAC
>Contig54420_GA36A|edu|edu24X|Allele_2
CCCATCTTTTAAAC
>Contig54420_GA36A|edu|edu28X|Allele_1
CCCATCTTTTAGAC
>Contig54420_GA36A|edu|edu28X|Allele_2
CCTATCTTTTGGGC
>Contig5451_GA36D|tro|tro11X|Allele_1
TAAGACT
>Contig5451_GA36D|tro|tro11X|Allele_2
TAAGACT
>Contig5451_GA36D|tro|tro2X|Allele_1
TAAGACT
>Contig5451_GA36D|tro|tro2X|Allele_2
TAAGACT
>Contig5451_GA36D|tro|tro7X|Allele_1
TAAGACT
>Contig5451_GA36D|tro|tro7X|Allele_2
TAAGACT
>Contig5451_GA36D|tro|tro8X|Allele_1
TAAGACT
>Contig5451_GA36D|tro|tro8X|Allele_2
TAAGACT
>Contig5451_GA36D|gal|gal3X|Allele_1
TAAGACT
>Contig5451_GA36D|gal|gal3X|Allele_2
TAAGACT
>Contig5451_GA36D|gal|gal8X|Allele_1
TAAGACT
>Contig5451_GA36D|gal|gal8X|Allele_2
TAAGACT
>Contig5451_GA36D|gal|gal3XX|Allele_1
TAAGACC
>Contig5451_GA36D|gal|gal3XX|Allele_2
TAAGACT
>Contig5451_GA36D|gal|gal9X|Allele_1
GAAGACC
>Contig5451_GA36D|gal|gal9X|Allele_2
TAAGATT
>Contig5451_GA36D|edu|edu40X|Allele_1
TAAGACT
>Contig5451_GA36D|edu|edu40X|Allele_2
TAGGACT
>Contig5451_GA36D|edu|edu47X|Allele_1
TAAGACT
>Contig5451_GA36D|edu|edu47X|Allele_2
TAATACT
>Contig5451_GA36D|edu|edu24X|Allele_1
TAAGACT
>Contig5451_GA36D|edu|edu24X|Allele_2
TTGGACT
>Contig5451_GA36D|edu|edu28X|Allele_1
TAAGACT
>Contig5451_GA36D|edu|edu28X|Allele_2
TAAGTCT
>Contig5454_GA36B|tro|tro11X|Allele_1
AAAAT
>Contig5454_GA36B|tro|tro11X|Allele_2
AAAAT
>Contig5454_GA36B|tro|tro2X|Allele_1
AAAAT
>Contig5454_GA36B|tro|tro2X|Allele_2
AAAAT
>Contig5454_GA36B|tro|tro7X|Allele_1
AAAAT
>Contig5454_GA36B|tro|tro7X|Allele_2
AAAAT
>Contig5454_GA36B|tro|tro8X|Allele_1
AAAAT
>Contig5454_GA36B|tro|tro8X|Allele_2
AGCAT
>Contig5454_GA36B|gal|gal3X|Allele_1
AAAAC
>Contig5454_GA36B|gal|gal3X|Allele_2
GGCAT
>Contig5454_GA36B|gal|gal8X|Allele_1
AAAAC
>Contig5454_GA36B|gal|gal8X|Allele_2
GGCAT
>Contig5454_GA36B|gal|gal3XX|Allele_1
AAAAC
>Contig5454_GA36B|gal|gal3XX|Allele_2
AAAAT
>Contig5454_GA36B|gal|gal9X|Allele_1
AAAAC
>Contig5454_GA36B|gal|gal9X|Allele_2
AAACT
>Contig5454_GA36B|edu|edu40X|Allele_1
AGCAT
>Contig5454_GA36B|edu|edu40X|Allele_2
AGCAT
>Contig5454_GA36B|edu|edu47X|Allele_1
AGCAT
>Contig5454_GA36B|edu|edu47X|Allele_2
AGCAT
>Contig5454_GA36B|edu|edu24X|Allele_1
AGCAT
>Contig5454_GA36B|edu|edu24X|Allele_2
AGCAT
>Contig5454_GA36B|edu|edu28X|Allele_1
AGCAT
>Contig5454_GA36B|edu|edu28X|Allele_2
AGCAT
>Contig54665_GA36B|tro|tro11X|Allele_1
CTATAGCACTATA
>Contig54665_GA36B|tro|tro11X|Allele_2
CTATAGCACTATA
>Contig54665_GA36B|tro|tro2X|Allele_1
CTATAGCACTATA
>Contig54665_GA36B|tro|tro2X|Allele_2
CTATAGCACTATA
>Contig54665_GA36B|tro|tro7X|Allele_1
CTATAGCACTATA
>Contig54665_GA36B|tro|tro7X|Allele_2
CTATAGCACTATA
>Contig54665_GA36B|tro|tro8X|Allele_1
CTATAGCACTATA
>Contig54665_GA36B|tro|tro8X|Allele_2
CTATAGCACTATA
>Contig54665_GA36B|gal|gal3X|Allele_1
CTATAGCACCATA
>Contig54665_GA36B|gal|gal3X|Allele_2
CTATAGCACCATA
>Contig54665_GA36B|gal|gal8X|Allele_1
CCATAACACCATT
>Contig54665_GA36B|gal|gal8X|Allele_2
TTATAGTACTATT
>Contig54665_GA36B|gal|gal3XX|Allele_1
CTATAGCACCATA
>Contig54665_GA36B|gal|gal3XX|Allele_2
CTATAGCGCCATT
>Contig54665_GA36B|gal|gal9X|Allele_1
CTATAGCAACATT
>Contig54665_GA36B|gal|gal9X|Allele_2
CTATAGCACTATT
>Contig54665_GA36B|edu|edu40X|Allele_1
CTATAGCACCATA
>Contig54665_GA36B|edu|edu40X|Allele_2
CTATCGCACCGTA
>Contig54665_GA36B|edu|edu47X|Allele_1
CTATAGCACCACT
>Contig54665_GA36B|edu|edu47X|Allele_2
CTATAGCACTATT
>Contig54665_GA36B|edu|edu24X|Allele_1
CTACAGCACCATT
>Contig54665_GA36B|edu|edu24X|Allele_2
CTGTAGTGCCATT
>Contig54665_GA36B|edu|edu28X|Allele_1
CTATAGCACCATT
>Contig54665_GA36B|edu|edu28X|Allele_2
CTATAGCGCTATT
>Contig55125_GA36D|tro|tro11X|Allele_1
CGC
>Contig55125_GA36D|tro|tro11X|Allele_2
CGC
>Contig55125_GA36D|tro|tro2X|Allele_1
CGC
>Contig55125_GA36D|tro|tro2X|Allele_2
CGC
>Contig55125_GA36D|tro|tro7X|Allele_1
CGC
>Contig55125_GA36D|tro|tro7X|Allele_2
CGC
>Contig55125_GA36D|tro|tro8X|Allele_1
CGC
>Contig55125_GA36D|tro|tro8X|Allele_2
CGC
>Contig55125_GA36D|gal|gal3X|Allele_1
CGC
>Contig55125_GA36D|gal|gal3X|Allele_2
CGC
>Contig55125_GA36D|gal|gal8X|Allele_1
CGC
>Contig55125_GA36D|gal|gal8X|Allele_2
CGC
>Contig55125_GA36D|gal|gal3XX|Allele_1
CGC
>Contig55125_GA36D|gal|gal3XX|Allele_2
CGC
>Contig55125_GA36D|gal|gal9X|Allele_1
CGC
>Contig55125_GA36D|gal|gal9X|Allele_2
CGT
>Contig55125_GA36D|edu|edu40X|Allele_1
CAC
>Contig55125_GA36D|edu|edu40X|Allele_2
CAC
>Contig55125_GA36D|edu|edu47X|Allele_1
CAC
>Contig55125_GA36D|edu|edu47X|Allele_2
TGC
>Contig55125_GA36D|edu|edu24X|Allele_1
CAC
>Contig55125_GA36D|edu|edu24X|Allele_2
CGC
>Contig55125_GA36D|edu|edu28X|Allele_1
CGC
>Contig55125_GA36D|edu|edu28X|Allele_2
TGC
>Contig55449_GA36D|tro|tro11X|Allele_1
CGCTCAA
>Contig55449_GA36D|tro|tro11X|Allele_2
CGCTCAA
>Contig55449_GA36D|tro|tro2X|Allele_1
CGCTCAA
>Contig55449_GA36D|tro|tro2X|Allele_2
CGCTCAA
>Contig55449_GA36D|tro|tro7X|Allele_1
CGCTCAA
>Contig55449_GA36D|tro|tro7X|Allele_2
CGCTCAA
>Contig55449_GA36D|tro|tro8X|Allele_1
CGCTCAA
>Contig55449_GA36D|tro|tro8X|Allele_2
CGCTCAA
>Contig55449_GA36D|gal|gal3X|Allele_1
TGCACAA
>Contig55449_GA36D|gal|gal3X|Allele_2
TTCACAA
>Contig55449_GA36D|gal|gal8X|Allele_1
TGCACAA
>Contig55449_GA36D|gal|gal8X|Allele_2
TGCACTA
>Contig55449_GA36D|gal|gal3XX|Allele_1
TGCACAA
>Contig55449_GA36D|gal|gal3XX|Allele_2
TTTTCAA
>Contig55449_GA36D|gal|gal9X|Allele_1
TGCACAA
>Contig55449_GA36D|gal|gal9X|Allele_2
TGCACAA
>Contig55449_GA36D|edu|edu40X|Allele_1
CGTTCAA
>Contig55449_GA36D|edu|edu40X|Allele_2
CGTTTAA
>Contig55449_GA36D|edu|edu47X|Allele_1
TGTTCAA
>Contig55449_GA36D|edu|edu47X|Allele_2
TGTTCAA
>Contig55449_GA36D|edu|edu24X|Allele_1
TGTTCAA
>Contig55449_GA36D|edu|edu24X|Allele_2
TGTTCAT
>Contig55449_GA36D|edu|edu28X|Allele_1
TGTTCAA
>Contig55449_GA36D|edu|edu28X|Allele_2
TGTTCAA
>Contig55564_GA36A|tro|tro11X|Allele_1
AC
>Contig55564_GA36A|tro|tro11X|Allele_2
CT
>Contig55564_GA36A|tro|tro2X|Allele_1
AC
>Contig55564_GA36A|tro|tro2X|Allele_2
AC
>Contig55564_GA36A|tro|tro7X|Allele_1
AC
>Contig55564_GA36A|tro|tro7X|Allele_2
AC
>Contig55564_GA36A|tro|tro8X|Allele_1
AC
>Contig55564_GA36A|tro|tro8X|Allele_2
CT
>Contig55564_GA36A|gal|gal3X|Allele_1
CT
>Contig55564_GA36A|gal|gal3X|Allele_2
CT
>Contig55564_GA36A|gal|gal8X|Allele_1
AC
>Contig55564_GA36A|gal|gal8X|Allele_2
CT
>Contig55564_GA36A|gal|gal3XX|Allele_1
CT
>Contig55564_GA36A|gal|gal3XX|Allele_2
CT
>Contig55564_GA36A|gal|gal9X|Allele_1
AC
>Contig55564_GA36A|gal|gal9X|Allele_2
CT
>Contig55564_GA36A|edu|edu40X|Allele_1
AC
>Contig55564_GA36A|edu|edu40X|Allele_2
AC
>Contig55564_GA36A|edu|edu47X|Allele_1
CT
>Contig55564_GA36A|edu|edu47X|Allele_2
CT
>Contig55564_GA36A|edu|edu24X|Allele_1
AC
>Contig55564_GA36A|edu|edu24X|Allele_2
CT
>Contig55564_GA36A|edu|edu28X|Allele_1
CT
>Contig55564_GA36A|edu|edu28X|Allele_2
CT
>Contig5570_GA36C|tro|tro11X|Allele_1
CAGTATATTCATACCAACACTACACGC
>Contig5570_GA36C|tro|tro11X|Allele_2
CAGTATATTTATACCATCTCTACACGT
>Contig5570_GA36C|tro|tro2X|Allele_1
CAGTATATTTATACCATCACTACACAT
>Contig5570_GA36C|tro|tro2X|Allele_2
CAGTATATTTATACCATCTCTACGCGT
>Contig5570_GA36C|tro|tro7X|Allele_1
CAGTATATTTATACCATCACTACGCAT
>Contig5570_GA36C|tro|tro7X|Allele_2
CAGTATATTTATACCATCACTACGCAT
>Contig5570_GA36C|tro|tro8X|Allele_1
CAGTATATTTATACCATCACTACGCAT
>Contig5570_GA36C|tro|tro8X|Allele_2
CAGTATATTTATACCATCACTACGCAT
>Contig5570_GA36C|gal|gal3X|Allele_1
CAACACAACCACACCATAACCACACGT
>Contig5570_GA36C|gal|gal3X|Allele_2
GAACGTCTTTATTTTATCATTACGCGT
>Contig5570_GA36C|gal|gal8X|Allele_1
CAACACAACCACACCATCACTACACGT
>Contig5570_GA36C|gal|gal8X|Allele_2
GAATGTCTTTATATCATCACTACACGT
>Contig5570_GA36C|gal|gal3XX|Allele_1
CAACATAACCACACCATCACTACACAT
>Contig5570_GA36C|gal|gal3XX|Allele_2
GAGTGTATTTGTATCCTCACTACGCGT
>Contig5570_GA36C|gal|gal9X|Allele_1
CAACATAACCACACCAACACCACACGC
>Contig5570_GA36C|gal|gal9X|Allele_2
GAGTGTATTTATATCATCACTACACGT
>Contig5570_GA36C|edu|edu40X|Allele_1
CAGTATATTCATACCATCACTACACGT
>Contig5570_GA36C|edu|edu40X|Allele_2
CAGTATATTCATACCATCACTACATGT
>Contig5570_GA36C|edu|edu47X|Allele_1
CAGTATATTCATACCATCACTACACGT
>Contig5570_GA36C|edu|edu47X|Allele_2
CAGTATATTCATACCATCACTACACGT
>Contig5570_GA36C|edu|edu24X|Allele_1
CAACATAACCACACCATCACCACACGT
>Contig5570_GA36C|edu|edu24X|Allele_2
GAGTGTATTTATATCATCACTATACGT
>Contig5570_GA36C|edu|edu28X|Allele_1
GAACGTAACTACATCATCACCACACGT
>Contig5570_GA36C|edu|edu28X|Allele_2
GGACGTAACTACATCATCTCTGCACGT
>Contig56156_GA36B|tro|tro11X|Allele_1
GC
>Contig56156_GA36B|tro|tro11X|Allele_2
GC
>Contig56156_GA36B|tro|tro2X|Allele_1
GC
>Contig56156_GA36B|tro|tro2X|Allele_2
GC
>Contig56156_GA36B|tro|tro7X|Allele_1
GC
>Contig56156_GA36B|tro|tro7X|Allele_2
GC
>Contig56156_GA36B|tro|tro8X|Allele_1
GC
>Contig56156_GA36B|tro|tro8X|Allele_2
GC
>Contig56156_GA36B|gal|gal3X|Allele_1
GC
>Contig56156_GA36B|gal|gal3X|Allele_2
GC
>Contig56156_GA36B|gal|gal8X|Allele_1
AC
>Contig56156_GA36B|gal|gal8X|Allele_2
GC
>Contig56156_GA36B|gal|gal3XX|Allele_1
GC
>Contig56156_GA36B|gal|gal3XX|Allele_2
GC
>Contig56156_GA36B|gal|gal9X|Allele_1
GC
>Contig56156_GA36B|gal|gal9X|Allele_2
GC
>Contig56156_GA36B|edu|edu40X|Allele_1
GC
>Contig56156_GA36B|edu|edu40X|Allele_2
GC
>Contig56156_GA36B|edu|edu47X|Allele_1
GC
>Contig56156_GA36B|edu|edu47X|Allele_2
GC
>Contig56156_GA36B|edu|edu24X|Allele_1
GC
>Contig56156_GA36B|edu|edu24X|Allele_2
GT
>Contig56156_GA36B|edu|edu28X|Allele_1
GC
>Contig56156_GA36B|edu|edu28X|Allele_2
GC
>Contig56307_GA36A|tro|tro11X|Allele_1
AGCACCTGATCTGAA
>Contig56307_GA36A|tro|tro11X|Allele_2
AGCACCTGATCTGAA
>Contig56307_GA36A|tro|tro2X|Allele_1
AGCACCTGATCTGAA
>Contig56307_GA36A|tro|tro2X|Allele_2
AGCACCTGATCTGAA
>Contig56307_GA36A|tro|tro7X|Allele_1
AGCACCTGATCTGAA
>Contig56307_GA36A|tro|tro7X|Allele_2
AGCACCTGATCTGAA
>Contig56307_GA36A|tro|tro8X|Allele_1
AGCACCTGATCTGAA
>Contig56307_GA36A|tro|tro8X|Allele_2
AGCACCTGATCTGAA
>Contig56307_GA36A|gal|gal3X|Allele_1
AGTACCTGATCTGAA
>Contig56307_GA36A|gal|gal3X|Allele_2
AGTACCTGATCTGAA
>Contig56307_GA36A|gal|gal8X|Allele_1
AGTACCTGATCTGAA
>Contig56307_GA36A|gal|gal8X|Allele_2
AGTACCTGATCTGAA
>Contig56307_GA36A|gal|gal3XX|Allele_1
AGTACCTGATCTGGA
>Contig56307_GA36A|gal|gal3XX|Allele_2
AGTACCTGATCTGGA
>Contig56307_GA36A|gal|gal9X|Allele_1
AGTACCTGATCCGAA
>Contig56307_GA36A|gal|gal9X|Allele_2
AGTACCTGATCTGGG
>Contig56307_GA36A|edu|edu40X|Allele_1
AGCACCTGATCCGGA
>Contig56307_GA36A|edu|edu40X|Allele_2
AGTACCTGATCCGGA
>Contig56307_GA36A|edu|edu47X|Allele_1
AGTACCTGACCCGGA
>Contig56307_GA36A|edu|edu47X|Allele_2
ATTCTCTGGTCCGGA
>Contig56307_GA36A|edu|edu24X|Allele_1
AGTACCCAATCCGGA
>Contig56307_GA36A|edu|edu24X|Allele_2
GGTACTTGATCCGGA
>Contig56307_GA36A|edu|edu28X|Allele_1
AGTACCTGATCCAGA
>Contig56307_GA36A|edu|edu28X|Allele_2
AGTACCTGATTCGGA
>Contig5685_GA36A|tro|tro11X|Allele_1
ACCTACCCCC
>Contig5685_GA36A|tro|tro11X|Allele_2
ACCTACCCCC
>Contig5685_GA36A|tro|tro2X|Allele_1
ACCTACCCCC
>Contig5685_GA36A|tro|tro2X|Allele_2
ACCTACCCCC
>Contig5685_GA36A|tro|tro7X|Allele_1
ACCTACCCCC
>Contig5685_GA36A|tro|tro7X|Allele_2
ACCTACCCCT
>Contig5685_GA36A|tro|tro8X|Allele_1
ACCTACCCCC
>Contig5685_GA36A|tro|tro8X|Allele_2
ACCTACCCCC
>Contig5685_GA36A|gal|gal3X|Allele_1
ACCTACCCCC
>Contig5685_GA36A|gal|gal3X|Allele_2
ACCTACCCCT
>Contig5685_GA36A|gal|gal8X|Allele_1
ACCTACCCCC
>Contig5685_GA36A|gal|gal8X|Allele_2
ACCTGCCCCT
>Contig5685_GA36A|gal|gal3XX|Allele_1
ACCTGCCCCC
>Contig5685_GA36A|gal|gal3XX|Allele_2
ACCTGCTTCC
>Contig5685_GA36A|gal|gal9X|Allele_1
ACCTGCCCCC
>Contig5685_GA36A|gal|gal9X|Allele_2
ACCTGCCCCC
>Contig5685_GA36A|edu|edu40X|Allele_1
TCCTACCCCC
>Contig5685_GA36A|edu|edu40X|Allele_2
TCCTATCCTC
>Contig5685_GA36A|edu|edu47X|Allele_1
ACCTACCCCC
>Contig5685_GA36A|edu|edu47X|Allele_2
ACTTACCCCC
>Contig5685_GA36A|edu|edu24X|Allele_1
ACCCACCCCC
>Contig5685_GA36A|edu|edu24X|Allele_2
TCCTATCCCC
>Contig5685_GA36A|edu|edu28X|Allele_1
ACCTACCCCC
>Contig5685_GA36A|edu|edu28X|Allele_2
ATCTACCCCC
>Contig5692_GA36D|tro|tro11X|Allele_1
GCACAGCAGACACTGGAGTCGAGAT
>Contig5692_GA36D|tro|tro11X|Allele_2
GCACAGCAGACACTGGAGTCGAGAT
>Contig5692_GA36D|tro|tro2X|Allele_1
GCACAGCAGACACTGGAGTCGAGAT
>Contig5692_GA36D|tro|tro2X|Allele_2
GCACAGCAGACACTGGAGTCGAGAT
>Contig5692_GA36D|tro|tro7X|Allele_1
GCACAGCAGACACTAGAGTCGAGAT
>Contig5692_GA36D|tro|tro7X|Allele_2
GCACAGCAGACACTGGAGTCGAGAT
>Contig5692_GA36D|tro|tro8X|Allele_1
GCACAGCAGACACTGAAGTAGAAAT
>Contig5692_GA36D|tro|tro8X|Allele_2
GCGTAGCAGACACTGGAGTCGGGAT
>Contig5692_GA36D|gal|gal3X|Allele_1
ACACGGCAGACACTAGGATCGAAAT
>Contig5692_GA36D|gal|gal3X|Allele_2
GTACGGTAGACACTGGGGTCGGGGT
>Contig5692_GA36D|gal|gal8X|Allele_1
GCACGGCAGACACTGGGGTCGAAAT
>Contig5692_GA36D|gal|gal8X|Allele_2
GCACGGCAGACGCTGGGGTCGGGAT
>Contig5692_GA36D|gal|gal3XX|Allele_1
GCACGGCAGACACTGGGGTCGGAAT
>Contig5692_GA36D|gal|gal3XX|Allele_2
GCACGGCGGATACTGGGGTCGGAAT
>Contig5692_GA36D|gal|gal9X|Allele_1
GCACAGCAGACACTGGAGTCGGAAT
>Contig5692_GA36D|gal|gal9X|Allele_2
GCGTGGCAGACACTGGGGTCGGAAT
>Contig5692_GA36D|edu|edu40X|Allele_1
GCGTAACAGACACTGGGGCCAAAAC
>Contig5692_GA36D|edu|edu40X|Allele_2
GCGTAGCGGGTACTGGGGTCGGAAT
>Contig5692_GA36D|edu|edu47X|Allele_1
GCGTAGCAGGCACTGGGGTCGGAAT
>Contig5692_GA36D|edu|edu47X|Allele_2
GCGTAGCAGGCATTGGGGTCGGAAT
>Contig5692_GA36D|edu|edu24X|Allele_1
GCGTAGCAAACACTGAAGTAGGAAT
>Contig5692_GA36D|edu|edu24X|Allele_2
GCGTAGCAGACACTGGGGTCGGAAT
>Contig5692_GA36D|edu|edu28X|Allele_1
GCGTAGCAGACACCGGAGTAGGAAT
>Contig5692_GA36D|edu|edu28X|Allele_2
GCGTAGCAGACACTGGAGTAGGAAT
>Contig57072_GA36A|tro|tro11X|Allele_1
TGTAGGCACCA
>Contig57072_GA36A|tro|tro11X|Allele_2
TGTAGGCACCG
>Contig57072_GA36A|tro|tro2X|Allele_1
TGTAGGCACCG
>Contig57072_GA36A|tro|tro2X|Allele_2
TGTAGGCACCG
>Contig57072_GA36A|tro|tro7X|Allele_1
TGTAGGCACCG
>Contig57072_GA36A|tro|tro7X|Allele_2
TGTAGGCACCG
>Contig57072_GA36A|tro|tro8X|Allele_1
TGTAGGCACCA
>Contig57072_GA36A|tro|tro8X|Allele_2
TGTAGGCACCG
>Contig57072_GA36A|gal|gal3X|Allele_1
TGTAGGCACCA
>Contig57072_GA36A|gal|gal3X|Allele_2
TGTAGGCGCCA
>Contig57072_GA36A|gal|gal8X|Allele_1
TGTAGGCACCA
>Contig57072_GA36A|gal|gal8X|Allele_2
TGTAGTTGCCA
>Contig57072_GA36A|gal|gal3XX|Allele_1
TGGAGGCGCCA
>Contig57072_GA36A|gal|gal3XX|Allele_2
TGTAGGCGCCA
>Contig57072_GA36A|gal|gal9X|Allele_1
TGTAAGCACCA
>Contig57072_GA36A|gal|gal9X|Allele_2
TGTAGGCACTG
>Contig57072_GA36A|edu|edu40X|Allele_1
CGTAAGCACCG
>Contig57072_GA36A|edu|edu40X|Allele_2
TGTAAGCACCG
>Contig57072_GA36A|edu|edu47X|Allele_1
TGTAATCACCG
>Contig57072_GA36A|edu|edu47X|Allele_2
TGTAATCACCG
>Contig57072_GA36A|edu|edu24X|Allele_1
TGTAAGCACCG
>Contig57072_GA36A|edu|edu24X|Allele_2
TGTGAGCACCG
>Contig57072_GA36A|edu|edu28X|Allele_1
TATAAGCACCG
>Contig57072_GA36A|edu|edu28X|Allele_2
TGTAATCATCG
>Contig57302_GA36B|tro|tro11X|Allele_1
AAAACATGTTA
>Contig57302_GA36B|tro|tro11X|Allele_2
AAAACATGTTA
>Contig57302_GA36B|tro|tro2X|Allele_1
AAAACACGTTA
>Contig57302_GA36B|tro|tro2X|Allele_2
AAGACATGTTA
>Contig57302_GA36B|tro|tro7X|Allele_1
AAAACATGTTA
>Contig57302_GA36B|tro|tro7X|Allele_2
AAAATATGTTA
>Contig57302_GA36B|tro|tro8X|Allele_1
AAAACACGTTA
>Contig57302_GA36B|tro|tro8X|Allele_2
AAAACATGTTA
>Contig57302_GA36B|gal|gal3X|Allele_1
AAAACACGTTA
>Contig57302_GA36B|gal|gal3X|Allele_2
AAAACACGTTG
>Contig57302_GA36B|gal|gal8X|Allele_1
AAAACACGTTA
>Contig57302_GA36B|gal|gal8X|Allele_2
ACAACGTGTTA
>Contig57302_GA36B|gal|gal3XX|Allele_1
AAAACACGTTA
>Contig57302_GA36B|gal|gal3XX|Allele_2
AAAACACGTTA
>Contig57302_GA36B|gal|gal9X|Allele_1
AAAACACGTCA
>Contig57302_GA36B|gal|gal9X|Allele_2
AAAGCACGTTA
>Contig57302_GA36B|edu|edu40X|Allele_1
AAAACACATTA
>Contig57302_GA36B|edu|edu40X|Allele_2
AAAACGCGTTA
>Contig57302_GA36B|edu|edu47X|Allele_1
AAAACATGCTA
>Contig57302_GA36B|edu|edu47X|Allele_2
AAGACATGTTA
>Contig57302_GA36B|edu|edu24X|Allele_1
AAAACATGTTA
>Contig57302_GA36B|edu|edu24X|Allele_2
AAAATATGTTA
>Contig57302_GA36B|edu|edu28X|Allele_1
AAAACACGTTA
>Contig57302_GA36B|edu|edu28X|Allele_2
TAAACATGTTA
>Contig57876_GA36H|tro|tro11X|Allele_1
AA
>Contig57876_GA36H|tro|tro11X|Allele_2
AG
>Contig57876_GA36H|tro|tro2X|Allele_1
AA
>Contig57876_GA36H|tro|tro2X|Allele_2
AA
>Contig57876_GA36H|tro|tro7X|Allele_1
AA
>Contig57876_GA36H|tro|tro7X|Allele_2
AA
>Contig57876_GA36H|tro|tro8X|Allele_1
AA
>Contig57876_GA36H|tro|tro8X|Allele_2
AA
>Contig57876_GA36H|gal|gal3X|Allele_1
AA
>Contig57876_GA36H|gal|gal3X|Allele_2
AG
>Contig57876_GA36H|gal|gal8X|Allele_1
AA
>Contig57876_GA36H|gal|gal8X|Allele_2
AG
>Contig57876_GA36H|gal|gal3XX|Allele_1
AA
>Contig57876_GA36H|gal|gal3XX|Allele_2
AA
>Contig57876_GA36H|gal|gal9X|Allele_1
AA
>Contig57876_GA36H|gal|gal9X|Allele_2
AA
>Contig57876_GA36H|edu|edu40X|Allele_1
AA
>Contig57876_GA36H|edu|edu40X|Allele_2
GA
>Contig57876_GA36H|edu|edu47X|Allele_1
AA
>Contig57876_GA36H|edu|edu47X|Allele_2
AG
>Contig57876_GA36H|edu|edu24X|Allele_1
AA
>Contig57876_GA36H|edu|edu24X|Allele_2
AA
>Contig57876_GA36H|edu|edu28X|Allele_1
AA
>Contig57876_GA36H|edu|edu28X|Allele_2
AA
>Contig58264_GA36B|tro|tro11X|Allele_1
TAAATATAACATCAGCAG
>Contig58264_GA36B|tro|tro11X|Allele_2
TAAATATAACATCAGCAG
>Contig58264_GA36B|tro|tro2X|Allele_1
TAAATATAACATCAGCAG
>Contig58264_GA36B|tro|tro2X|Allele_2
TAAATATAACATCAGCAG
>Contig58264_GA36B|tro|tro7X|Allele_1
TAAATATAACATCAGCAG
>Contig58264_GA36B|tro|tro7X|Allele_2
TAAATATAACATCAGCAG
>Contig58264_GA36B|tro|tro8X|Allele_1
TAAATAGAACATCAACAG
>Contig58264_GA36B|tro|tro8X|Allele_2
TAAATATAACTTCGGCAG
>Contig58264_GA36B|gal|gal3X|Allele_1
TAAATAGAACATCGGCAA
>Contig58264_GA36B|gal|gal3X|Allele_2
TAGCTAGAACTTCGGCAG
>Contig58264_GA36B|gal|gal8X|Allele_1
TAAACAGAACTTCGGCAG
>Contig58264_GA36B|gal|gal8X|Allele_2
TAAATAGAACTTCGGCAG
>Contig58264_GA36B|gal|gal3XX|Allele_1
TAAATAGAACTCCGGCAG
>Contig58264_GA36B|gal|gal3XX|Allele_2
TTGATATAACTTCGGCAG
>Contig58264_GA36B|gal|gal9X|Allele_1
GAAATAGAACTTCGGCAA
>Contig58264_GA36B|gal|gal9X|Allele_2
TAAATAGAACTTCGGCAG
>Contig58264_GA36B|edu|edu40X|Allele_1
TAGATAGAACATCAGCAA
>Contig58264_GA36B|edu|edu40X|Allele_2
TTGATTGAACTTCGGCAA
>Contig58264_GA36B|edu|edu47X|Allele_1
TAAATAGAACATCGGCAA
>Contig58264_GA36B|edu|edu47X|Allele_2
TTGATAGGACTTCGGCAG
>Contig58264_GA36B|edu|edu24X|Allele_1
TAGATAGAACATCAGCAA
>Contig58264_GA36B|edu|edu24X|Allele_2
TTGATAGAGTTTTGGTTA
>Contig58264_GA36B|edu|edu28X|Allele_1
TTGATAGAACATCGACAA
>Contig58264_GA36B|edu|edu28X|Allele_2
TTGATTGAGCTTCGGCAG
>Contig58599_GA36A|tro|tro11X|Allele_1
ACGG
>Contig58599_GA36A|tro|tro11X|Allele_2
GCGG
>Contig58599_GA36A|tro|tro2X|Allele_1
ACGG
>Contig58599_GA36A|tro|tro2X|Allele_2
GCGG
>Contig58599_GA36A|tro|tro7X|Allele_1
ACGG
>Contig58599_GA36A|tro|tro7X|Allele_2
ACGG
>Contig58599_GA36A|tro|tro8X|Allele_1
ACGG
>Contig58599_GA36A|tro|tro8X|Allele_2
GCGG
>Contig58599_GA36A|gal|gal3X|Allele_1
ACGG
>Contig58599_GA36A|gal|gal3X|Allele_2
ATGG
>Contig58599_GA36A|gal|gal8X|Allele_1
ACGA
>Contig58599_GA36A|gal|gal8X|Allele_2
ACGG
>Contig58599_GA36A|gal|gal3XX|Allele_1
ACAG
>Contig58599_GA36A|gal|gal3XX|Allele_2
ACGG
>Contig58599_GA36A|gal|gal9X|Allele_1
ACGG
>Contig58599_GA36A|gal|gal9X|Allele_2
ACGG
>Contig58599_GA36A|edu|edu40X|Allele_1
GCGG
>Contig58599_GA36A|edu|edu40X|Allele_2
GCGG
>Contig58599_GA36A|edu|edu47X|Allele_1
GCGG
>Contig58599_GA36A|edu|edu47X|Allele_2
GCGG
>Contig58599_GA36A|edu|edu24X|Allele_1
GCGG
>Contig58599_GA36A|edu|edu24X|Allele_2
GCGG
>Contig58599_GA36A|edu|edu28X|Allele_1
GCGG
>Contig58599_GA36A|edu|edu28X|Allele_2
GCGG
>Contig59136_GA36B|tro|tro11X|Allele_1
GC
>Contig59136_GA36B|tro|tro11X|Allele_2
GC
>Contig59136_GA36B|tro|tro2X|Allele_1
GC
>Contig59136_GA36B|tro|tro2X|Allele_2
GC
>Contig59136_GA36B|tro|tro7X|Allele_1
GC
>Contig59136_GA36B|tro|tro7X|Allele_2
GC
>Contig59136_GA36B|tro|tro8X|Allele_1
GC
>Contig59136_GA36B|tro|tro8X|Allele_2
GC
>Contig59136_GA36B|gal|gal3X|Allele_1
GC
>Contig59136_GA36B|gal|gal3X|Allele_2
TC
>Contig59136_GA36B|gal|gal8X|Allele_1
GC
>Contig59136_GA36B|gal|gal8X|Allele_2
GC
>Contig59136_GA36B|gal|gal3XX|Allele_1
GC
>Contig59136_GA36B|gal|gal3XX|Allele_2
GC
>Contig59136_GA36B|gal|gal9X|Allele_1
GC
>Contig59136_GA36B|gal|gal9X|Allele_2
GC
>Contig59136_GA36B|edu|edu40X|Allele_1
GC
>Contig59136_GA36B|edu|edu40X|Allele_2
GC
>Contig59136_GA36B|edu|edu47X|Allele_1
GC
>Contig59136_GA36B|edu|edu47X|Allele_2
GC
>Contig59136_GA36B|edu|edu24X|Allele_1
GA
>Contig59136_GA36B|edu|edu24X|Allele_2
GC
>Contig59136_GA36B|edu|edu28X|Allele_1
GC
>Contig59136_GA36B|edu|edu28X|Allele_2
TC
>Contig60145_GA36B|tro|tro11X|Allele_1
ACGAGATCCCGCAC
>Contig60145_GA36B|tro|tro11X|Allele_2
ACGAGTTCTTGCAC
>Contig60145_GA36B|tro|tro2X|Allele_1
ACGAGTTCTCGCAC
>Contig60145_GA36B|tro|tro2X|Allele_2
ACGAGTTCTTGCAC
>Contig60145_GA36B|tro|tro7X|Allele_1
ACGAGATCCCGCAC
>Contig60145_GA36B|tro|tro7X|Allele_2
ACGAGATCTCGCAC
>Contig60145_GA36B|tro|tro8X|Allele_1
ACGAGTTCTTGCAC
>Contig60145_GA36B|tro|tro8X|Allele_2
ACGAGTTCTTGCAC
>Contig60145_GA36B|gal|gal3X|Allele_1
ACGAGACTCCGAAC
>Contig60145_GA36B|gal|gal3X|Allele_2
ACGGGATTCCGCCT
>Contig60145_GA36B|gal|gal8X|Allele_1
ACGAGATTCCGCAC
>Contig60145_GA36B|gal|gal8X|Allele_2
ACGAGATTCCGCAC
>Contig60145_GA36B|gal|gal3XX|Allele_1
ACGGGATTCCGCAC
>Contig60145_GA36B|gal|gal3XX|Allele_2
ATGGGATTCCGCAC
>Contig60145_GA36B|gal|gal9X|Allele_1
ACAAGATCCCACAC
>Contig60145_GA36B|gal|gal9X|Allele_2
ACGGGTTTTTGCAC
>Contig60145_GA36B|edu|edu40X|Allele_1
ACGAGTTCTCGCAC
>Contig60145_GA36B|edu|edu40X|Allele_2
GCGAGTTCTTGCAC
>Contig60145_GA36B|edu|edu47X|Allele_1
ACGAGTTCTTGCAC
>Contig60145_GA36B|edu|edu47X|Allele_2
ACGAGTTCTTGCAC
>Contig60145_GA36B|edu|edu24X|Allele_1
ACGAGATCCCGCAC
>Contig60145_GA36B|edu|edu24X|Allele_2
ATGGGTTTTTGCAC
>Contig60145_GA36B|edu|edu28X|Allele_1
ACGAGTTCTTGCAC
>Contig60145_GA36B|edu|edu28X|Allele_2
ACGATTTCTTGCAC
>Contig61299_GA36B|tro|tro11X|Allele_1
AGACTA
>Contig61299_GA36B|tro|tro11X|Allele_2
AGATTA
>Contig61299_GA36B|tro|tro2X|Allele_1
GGACTA
>Contig61299_GA36B|tro|tro2X|Allele_2
GGACTA
>Contig61299_GA36B|tro|tro7X|Allele_1
AGACTA
>Contig61299_GA36B|tro|tro7X|Allele_2
GGATTA
>Contig61299_GA36B|tro|tro8X|Allele_1
GGACTA
>Contig61299_GA36B|tro|tro8X|Allele_2
GGACTA
>Contig61299_GA36B|gal|gal3X|Allele_1
AAACCA
>Contig61299_GA36B|gal|gal3X|Allele_2
GGATTA
>Contig61299_GA36B|gal|gal8X|Allele_1
AGACTA
>Contig61299_GA36B|gal|gal8X|Allele_2
GGATTA
>Contig61299_GA36B|gal|gal3XX|Allele_1
AAACCA
>Contig61299_GA36B|gal|gal3XX|Allele_2
GGATTA
>Contig61299_GA36B|gal|gal9X|Allele_1
AGATCA
>Contig61299_GA36B|gal|gal9X|Allele_2
AGATTA
>Contig61299_GA36B|edu|edu40X|Allele_1
GGACTA
>Contig61299_GA36B|edu|edu40X|Allele_2
GGACTA
>Contig61299_GA36B|edu|edu47X|Allele_1
GGACTA
>Contig61299_GA36B|edu|edu47X|Allele_2
GGTCTA
>Contig61299_GA36B|edu|edu24X|Allele_1
GGACTA
>Contig61299_GA36B|edu|edu24X|Allele_2
GGACTA
>Contig61299_GA36B|edu|edu28X|Allele_1
GGACTA
>Contig61299_GA36B|edu|edu28X|Allele_2
GGACTG
>Contig61308_GA36C|tro|tro11X|Allele_1
TCCGTTAGAATA
>Contig61308_GA36C|tro|tro11X|Allele_2
TCTGTTAGAATA
>Contig61308_GA36C|tro|tro2X|Allele_1
TCCGTTAGAATA
>Contig61308_GA36C|tro|tro2X|Allele_2
TCCGTTAGAATA
>Contig61308_GA36C|tro|tro7X|Allele_1
TCCGTTAAAATA
>Contig61308_GA36C|tro|tro7X|Allele_2
TCCGTTAGAATA
>Contig61308_GA36C|tro|tro8X|Allele_1
TCCGTTAAAATA
>Contig61308_GA36C|tro|tro8X|Allele_2
TCCGTTAGAATA
>Contig61308_GA36C|gal|gal3X|Allele_1
TCCGTCAGAATA
>Contig61308_GA36C|gal|gal3X|Allele_2
TTCGTCAGAATA
>Contig61308_GA36C|gal|gal8X|Allele_1
TCCGTCAGAATA
>Contig61308_GA36C|gal|gal8X|Allele_2
TCCGTCAGAATA
>Contig61308_GA36C|gal|gal3XX|Allele_1
TCCGTCAGAATA
>Contig61308_GA36C|gal|gal3XX|Allele_2
TCTGTCAGAATA
>Contig61308_GA36C|gal|gal9X|Allele_1
TCCGCCAGAATA
>Contig61308_GA36C|gal|gal9X|Allele_2
TCCGTTAGGGTA
>Contig61308_GA36C|edu|edu40X|Allele_1
CCCGCCAGAATA
>Contig61308_GA36C|edu|edu40X|Allele_2
TCCGTTTGAGTA
>Contig61308_GA36C|edu|edu47X|Allele_1
TCCACCAAAACA
>Contig61308_GA36C|edu|edu47X|Allele_2
TCCGTTTGGGTA
>Contig61308_GA36C|edu|edu24X|Allele_1
TCCGCCAGAATA
>Contig61308_GA36C|edu|edu24X|Allele_2
TCCGTTTGGGTA
>Contig61308_GA36C|edu|edu28X|Allele_1
TCCGCTTGAATA
>Contig61308_GA36C|edu|edu28X|Allele_2
TCCGCTTGGGTG
>Contig6143_GA36H|tro|tro11X|Allele_1
TAAAAGGGAC
>Contig6143_GA36H|tro|tro11X|Allele_2
TAAAAGGGAC
>Contig6143_GA36H|tro|tro2X|Allele_1
TAAAAGGGAC
>Contig6143_GA36H|tro|tro2X|Allele_2
TAAAAGGGAC
>Contig6143_GA36H|tro|tro7X|Allele_1
TAAAAGGGAC
>Contig6143_GA36H|tro|tro7X|Allele_2
TAAAAGGGAC
>Contig6143_GA36H|tro|tro8X|Allele_1
TAAAAGGGAC
>Contig6143_GA36H|tro|tro8X|Allele_2
TAAAAGGGAC
>Contig6143_GA36H|gal|gal3X|Allele_1
CAAAAGGGAC
>Contig6143_GA36H|gal|gal3X|Allele_2
CATTAGGGGC
>Contig6143_GA36H|gal|gal8X|Allele_1
CAAAAGGGAC
>Contig6143_GA36H|gal|gal8X|Allele_2
CAATAGGGGC
>Contig6143_GA36H|gal|gal3XX|Allele_1
CAAAAGGGAC
>Contig6143_GA36H|gal|gal3XX|Allele_2
TAATAGGGGC
>Contig6143_GA36H|gal|gal9X|Allele_1
CAAAAGGGAC
>Contig6143_GA36H|gal|gal9X|Allele_2
TAATAGGGGC
>Contig6143_GA36H|edu|edu40X|Allele_1
CAAAAGCGAC
>Contig6143_GA36H|edu|edu40X|Allele_2
TAATTGGGGT
>Contig6143_GA36H|edu|edu47X|Allele_1
TAAAAAGGAC
>Contig6143_GA36H|edu|edu47X|Allele_2
TTATTGGGAC
>Contig6143_GA36H|edu|edu24X|Allele_1
TAAAAGGGAC
>Contig6143_GA36H|edu|edu24X|Allele_2
TAATAGGGAC
>Contig6143_GA36H|edu|edu28X|Allele_1
TAAAAGGAAC
>Contig6143_GA36H|edu|edu28X|Allele_2
TAATTGGGAC
>Contig61505_GA36H|tro|tro11X|Allele_1
AG
>Contig61505_GA36H|tro|tro11X|Allele_2
AG
>Contig61505_GA36H|tro|tro2X|Allele_1
AG
>Contig61505_GA36H|tro|tro2X|Allele_2
AG
>Contig61505_GA36H|tro|tro7X|Allele_1
AG
>Contig61505_GA36H|tro|tro7X|Allele_2
AG
>Contig61505_GA36H|tro|tro8X|Allele_1
AG
>Contig61505_GA36H|tro|tro8X|Allele_2
AG
>Contig61505_GA36H|gal|gal3X|Allele_1
AG
>Contig61505_GA36H|gal|gal3X|Allele_2
AG
>Contig61505_GA36H|gal|gal8X|Allele_1
AA
>Contig61505_GA36H|gal|gal8X|Allele_2
AG
>Contig61505_GA36H|gal|gal3XX|Allele_1
AG
>Contig61505_GA36H|gal|gal3XX|Allele_2
AG
>Contig61505_GA36H|gal|gal9X|Allele_1
AG
>Contig61505_GA36H|gal|gal9X|Allele_2
AG
>Contig61505_GA36H|edu|edu40X|Allele_1
AG
>Contig61505_GA36H|edu|edu40X|Allele_2
AG
>Contig61505_GA36H|edu|edu47X|Allele_1
AG
>Contig61505_GA36H|edu|edu47X|Allele_2
AG
>Contig61505_GA36H|edu|edu24X|Allele_1
AG
>Contig61505_GA36H|edu|edu24X|Allele_2
GG
>Contig61505_GA36H|edu|edu28X|Allele_1
AG
>Contig61505_GA36H|edu|edu28X|Allele_2
AG
>Contig61558_GA36A|tro|tro11X|Allele_1
GGC
>Contig61558_GA36A|tro|tro11X|Allele_2
GGC
>Contig61558_GA36A|tro|tro2X|Allele_1
GGC
>Contig61558_GA36A|tro|tro2X|Allele_2
GGC
>Contig61558_GA36A|tro|tro7X|Allele_1
GGC
>Contig61558_GA36A|tro|tro7X|Allele_2
GGC
>Contig61558_GA36A|tro|tro8X|Allele_1
GGC
>Contig61558_GA36A|tro|tro8X|Allele_2
GGC
>Contig61558_GA36A|gal|gal3X|Allele_1
GGC
>Contig61558_GA36A|gal|gal3X|Allele_2
GGC
>Contig61558_GA36A|gal|gal8X|Allele_1
AGC
>Contig61558_GA36A|gal|gal8X|Allele_2
GGC
>Contig61558_GA36A|gal|gal3XX|Allele_1
GGC
>Contig61558_GA36A|gal|gal3XX|Allele_2
GGC
>Contig61558_GA36A|gal|gal9X|Allele_1
GGC
>Contig61558_GA36A|gal|gal9X|Allele_2
GTT
>Contig61558_GA36A|edu|edu40X|Allele_1
GGC
>Contig61558_GA36A|edu|edu40X|Allele_2
GGC
>Contig61558_GA36A|edu|edu47X|Allele_1
GGC
>Contig61558_GA36A|edu|edu47X|Allele_2
GGC
>Contig61558_GA36A|edu|edu24X|Allele_1
GGC
>Contig61558_GA36A|edu|edu24X|Allele_2
GGC
>Contig61558_GA36A|edu|edu28X|Allele_1
GGC
>Contig61558_GA36A|edu|edu28X|Allele_2
GGC
>Contig63342_GA36B|tro|tro11X|Allele_1
GAAAC
>Contig63342_GA36B|tro|tro11X|Allele_2
GAAAC
>Contig63342_GA36B|tro|tro2X|Allele_1
GAAAC
>Contig63342_GA36B|tro|tro2X|Allele_2
GAAAC
>Contig63342_GA36B|tro|tro7X|Allele_1
GAAAC
>Contig63342_GA36B|tro|tro7X|Allele_2
GAAAC
>Contig63342_GA36B|tro|tro8X|Allele_1
GAAAC
>Contig63342_GA36B|tro|tro8X|Allele_2
GAAAC
>Contig63342_GA36B|gal|gal3X|Allele_1
GGAAA
>Contig63342_GA36B|gal|gal3X|Allele_2
GGATC
>Contig63342_GA36B|gal|gal8X|Allele_1
GGAAC
>Contig63342_GA36B|gal|gal8X|Allele_2
GGAAC
>Contig63342_GA36B|gal|gal3XX|Allele_1
GGAAA
>Contig63342_GA36B|gal|gal3XX|Allele_2
GGATC
>Contig63342_GA36B|gal|gal9X|Allele_1
GAAAC
>Contig63342_GA36B|gal|gal9X|Allele_2
GGAAC
>Contig63342_GA36B|edu|edu40X|Allele_1
GAAAC
>Contig63342_GA36B|edu|edu40X|Allele_2
GAAAC
>Contig63342_GA36B|edu|edu47X|Allele_1
GAAAC
>Contig63342_GA36B|edu|edu47X|Allele_2
GAAAC
>Contig63342_GA36B|edu|edu24X|Allele_1
AAAAC
>Contig63342_GA36B|edu|edu24X|Allele_2
GATAC
>Contig63342_GA36B|edu|edu28X|Allele_1
GAAAC
>Contig63342_GA36B|edu|edu28X|Allele_2
GAAAC
>Contig64650_GA36B|tro|tro11X|Allele_1
TTAAGCAGTG
>Contig64650_GA36B|tro|tro11X|Allele_2
TTGTTTTGTG
>Contig64650_GA36B|tro|tro2X|Allele_1
TTAATTAGAG
>Contig64650_GA36B|tro|tro2X|Allele_2
TTATTTTGTG
>Contig64650_GA36B|tro|tro7X|Allele_1
CTAATTAGAG
>Contig64650_GA36B|tro|tro7X|Allele_2
TTATTTAGAG
>Contig64650_GA36B|tro|tro8X|Allele_1
TTAAGCAGAG
>Contig64650_GA36B|tro|tro8X|Allele_2
TTATTTTGTG
>Contig64650_GA36B|gal|gal3X|Allele_1
CTATTTAGAG
>Contig64650_GA36B|gal|gal3X|Allele_2
TTATTTTGTG
>Contig64650_GA36B|gal|gal8X|Allele_1
TTATTTTGTG
>Contig64650_GA36B|gal|gal8X|Allele_2
TTATTTTGTG
>Contig64650_GA36B|gal|gal3XX|Allele_1
TTATTTTGTA
>Contig64650_GA36B|gal|gal3XX|Allele_2
TTATTTTGTG
>Contig64650_GA36B|gal|gal9X|Allele_1
TTATTTTGTG
>Contig64650_GA36B|gal|gal9X|Allele_2
TTATTTTGTG
>Contig64650_GA36B|edu|edu40X|Allele_1
TTATTTAGAG
>Contig64650_GA36B|edu|edu40X|Allele_2
TTGTTTAGTG
>Contig64650_GA36B|edu|edu47X|Allele_1
TTATTTAATG
>Contig64650_GA36B|edu|edu47X|Allele_2
TTATTTTGTG
>Contig64650_GA36B|edu|edu24X|Allele_1
TTATTTAGAG
>Contig64650_GA36B|edu|edu24X|Allele_2
TTGTTTTGTG
>Contig64650_GA36B|edu|edu28X|Allele_1
TCAAGCAGAG
>Contig64650_GA36B|edu|edu28X|Allele_2
TTATTTTGAG
>Contig64829_GA36A|tro|tro11X|Allele_1
CTCATAATTCAAG
>Contig64829_GA36A|tro|tro11X|Allele_2
CTCGTAATTCAAG
>Contig64829_GA36A|tro|tro2X|Allele_1
CTCATAATTCAAA
>Contig64829_GA36A|tro|tro2X|Allele_2
CTCGTAATTCAAG
>Contig64829_GA36A|tro|tro7X|Allele_1
CTCATAATTCAAG
>Contig64829_GA36A|tro|tro7X|Allele_2
CTCGTAATTCAAG
>Contig64829_GA36A|tro|tro8X|Allele_1
CTCATAATTCAAG
>Contig64829_GA36A|tro|tro8X|Allele_2
CTCGTAATTCAAG
>Contig64829_GA36A|gal|gal3X|Allele_1
CTCGTAATTCAAA
>Contig64829_GA36A|gal|gal3X|Allele_2
CTCGTACTTCAAG
>Contig64829_GA36A|gal|gal8X|Allele_1
CCCGTAATCAAAG
>Contig64829_GA36A|gal|gal8X|Allele_2
CTTGTAATTCTCG
>Contig64829_GA36A|gal|gal3XX|Allele_1
CCCGTAATTCAAG
>Contig64829_GA36A|gal|gal3XX|Allele_2
CTCGTAATTCAAG
>Contig64829_GA36A|gal|gal9X|Allele_1
CTCGCAATTCAAA
>Contig64829_GA36A|gal|gal9X|Allele_2
CTCGTAATTCAAG
>Contig64829_GA36A|edu|edu40X|Allele_1
CTCGTAATTCAAA
>Contig64829_GA36A|edu|edu40X|Allele_2
CTCGTCATTCTAG
>Contig64829_GA36A|edu|edu47X|Allele_1
CTCGTAAATCAAA
>Contig64829_GA36A|edu|edu47X|Allele_2
TTCGTAATTCAAA
>Contig64829_GA36A|edu|edu24X|Allele_1
CTCATAATTCAAA
>Contig64829_GA36A|edu|edu24X|Allele_2
CTCGTAATTCAAG
>Contig64829_GA36A|edu|edu28X|Allele_1
CTCGTAATTCAAA
>Contig64829_GA36A|edu|edu28X|Allele_2
CTCGTAATTCAAA
>Contig65_GA36A|tro|tro11X|Allele_1
GGCG
>Contig65_GA36A|tro|tro11X|Allele_2
GGCG
>Contig65_GA36A|tro|tro2X|Allele_1
GGCG
>Contig65_GA36A|tro|tro2X|Allele_2
GGCG
>Contig65_GA36A|tro|tro7X|Allele_1
GGCG
>Contig65_GA36A|tro|tro7X|Allele_2
GGCG
>Contig65_GA36A|tro|tro8X|Allele_1
GGCG
>Contig65_GA36A|tro|tro8X|Allele_2
GGCG
>Contig65_GA36A|gal|gal3X|Allele_1
GGTG
>Contig65_GA36A|gal|gal3X|Allele_2
GGTG
>Contig65_GA36A|gal|gal8X|Allele_1
GGCG
>Contig65_GA36A|gal|gal8X|Allele_2
GGTG
>Contig65_GA36A|gal|gal3XX|Allele_1
AGCG
>Contig65_GA36A|gal|gal3XX|Allele_2
AGCG
>Contig65_GA36A|gal|gal9X|Allele_1
GGCG
>Contig65_GA36A|gal|gal9X|Allele_2
GGCG
>Contig65_GA36A|edu|edu40X|Allele_1
GGCG
>Contig65_GA36A|edu|edu40X|Allele_2
GGCG
>Contig65_GA36A|edu|edu47X|Allele_1
GACA
>Contig65_GA36A|edu|edu47X|Allele_2
GGCG
>Contig65_GA36A|edu|edu24X|Allele_1
GGCG
>Contig65_GA36A|edu|edu24X|Allele_2
GGCG
>Contig65_GA36A|edu|edu28X|Allele_1
GGCG
>Contig65_GA36A|edu|edu28X|Allele_2
GGCG
>Contig6813_GA36C|tro|tro11X|Allele_1
CTCAACCC
>Contig6813_GA36C|tro|tro11X|Allele_2
CTCAATCC
>Contig6813_GA36C|tro|tro2X|Allele_1
CTCAATCC
>Contig6813_GA36C|tro|tro2X|Allele_2
CTCAATCC
>Contig6813_GA36C|tro|tro7X|Allele_1
CCCAACCC
>Contig6813_GA36C|tro|tro7X|Allele_2
CTCAATCC
>Contig6813_GA36C|tro|tro8X|Allele_1
CTCAACCC
>Contig6813_GA36C|tro|tro8X|Allele_2
CTCAATCC
>Contig6813_GA36C|gal|gal3X|Allele_1
CTCAACCC
>Contig6813_GA36C|gal|gal3X|Allele_2
TTCAACCC
>Contig6813_GA36C|gal|gal8X|Allele_1
CTCAACCC
>Contig6813_GA36C|gal|gal8X|Allele_2
CTCAACCC
>Contig6813_GA36C|gal|gal3XX|Allele_1
CCCAACCC
>Contig6813_GA36C|gal|gal3XX|Allele_2
TTCAACCC
>Contig6813_GA36C|gal|gal9X|Allele_1
CTCAACCC
>Contig6813_GA36C|gal|gal9X|Allele_2
TTTAATTC
>Contig6813_GA36C|edu|edu40X|Allele_1
CTCAACCC
>Contig6813_GA36C|edu|edu40X|Allele_2
CTCGGCCC
>Contig6813_GA36C|edu|edu47X|Allele_1
CCCAACCC
>Contig6813_GA36C|edu|edu47X|Allele_2
CCCAACCC
>Contig6813_GA36C|edu|edu24X|Allele_1
CCCAACCC
>Contig6813_GA36C|edu|edu24X|Allele_2
CTTAATCC
>Contig6813_GA36C|edu|edu28X|Allele_1
CTCAACCC
>Contig6813_GA36C|edu|edu28X|Allele_2
CTCAATCG
>Contig68318_GA36B|tro|tro11X|Allele_1
CGATAATACCGGAAAAACAATTTAG
>Contig68318_GA36B|tro|tro11X|Allele_2
CGATAATACCGGAGAAGCAATTTAG
>Contig68318_GA36B|tro|tro2X|Allele_1
CGATAATACCGGAGAAGCAATTTAA
>Contig68318_GA36B|tro|tro2X|Allele_2
CGATTGTACCGGAGAGGTGTTTTGG
>Contig68318_GA36B|tro|tro7X|Allele_1
CGATAATACCGGAGAAGCAATTTAG
>Contig68318_GA36B|tro|tro7X|Allele_2
CGATAATACCGGAGAAGTAATTTAG
>Contig68318_GA36B|tro|tro8X|Allele_1
CGATAATACCGGAGAAGCAATTTAG
>Contig68318_GA36B|tro|tro8X|Allele_2
CGATAATACCGGAGAAGCAATTTAG
>Contig68318_GA36B|gal|gal3X|Allele_1
CGATTATACCAGGGTAGCAACTTGG
>Contig68318_GA36B|gal|gal3X|Allele_2
CGATTATGCTGGGGTAGCAATTTGG
>Contig68318_GA36B|gal|gal8X|Allele_1
CAATAATACCAGGGTAGCAATTTGG
>Contig68318_GA36B|gal|gal8X|Allele_2
CAATTATACTGGGGTAGCAATTTGG
>Contig68318_GA36B|gal|gal3XX|Allele_1
CAATTATACCGGGGTAGCAATTCGG
>Contig68318_GA36B|gal|gal3XX|Allele_2
CAATTATATTGGGGTAGCGATTTGG
>Contig68318_GA36B|gal|gal9X|Allele_1
CAATTATACCGGAGAAGCAATCTGG
>Contig68318_GA36B|gal|gal9X|Allele_2
CGATTATACTGGGGTAGCGATTTGG
>Contig68318_GA36B|edu|edu40X|Allele_1
CGATTAAACCGAAAAAGCGATTTAG
>Contig68318_GA36B|edu|edu40X|Allele_2
CGGTTATACCGGAGAGGTGATTTGG
>Contig68318_GA36B|edu|edu47X|Allele_1
CGATTATACCGGAGAAACGTTTTGA
>Contig68318_GA36B|edu|edu47X|Allele_2
CGATTGTACCGGAGTGGCGTTTTGG
>Contig68318_GA36B|edu|edu24X|Allele_1
CAATTATACCGGAGAAGCGATTTGA
>Contig68318_GA36B|edu|edu24X|Allele_2
CGATTGTACCGGAGAGGCGTTTTGG
>Contig68318_GA36B|edu|edu28X|Allele_1
CGACTATACCGGAGAAGCGATTTGA
>Contig68318_GA36B|edu|edu28X|Allele_2
TGATTATACCGGAGAGGCGTTTTGG
>Contig68426_GA36A|tro|tro11X|Allele_1
TCCCAAT
>Contig68426_GA36A|tro|tro11X|Allele_2
TCCCAGT
>Contig68426_GA36A|tro|tro2X|Allele_1
TCCCAAT
>Contig68426_GA36A|tro|tro2X|Allele_2
TCCCAGT
>Contig68426_GA36A|tro|tro7X|Allele_1
TCCCAAT
>Contig68426_GA36A|tro|tro7X|Allele_2
TCCCAAT
>Contig68426_GA36A|tro|tro8X|Allele_1
TCCCAAT
>Contig68426_GA36A|tro|tro8X|Allele_2
TCCCAAT
>Contig68426_GA36A|gal|gal3X|Allele_1
CCCCAGT
>Contig68426_GA36A|gal|gal3X|Allele_2
CCCCAGT
>Contig68426_GA36A|gal|gal8X|Allele_1
CCCCAAT
>Contig68426_GA36A|gal|gal8X|Allele_2
TTCCAGT
>Contig68426_GA36A|gal|gal3XX|Allele_1
CCCCAAT
>Contig68426_GA36A|gal|gal3XX|Allele_2
TTCCAGT
>Contig68426_GA36A|gal|gal9X|Allele_1
TCCCAGT
>Contig68426_GA36A|gal|gal9X|Allele_2
TCCCAGT
>Contig68426_GA36A|edu|edu40X|Allele_1
TCCCAGC
>Contig68426_GA36A|edu|edu40X|Allele_2
TCCCGGT
>Contig68426_GA36A|edu|edu47X|Allele_1
TCCCAGT
>Contig68426_GA36A|edu|edu47X|Allele_2
TCTCAGT
>Contig68426_GA36A|edu|edu24X|Allele_1
TCCCAGT
>Contig68426_GA36A|edu|edu24X|Allele_2
TCCTAGT
>Contig68426_GA36A|edu|edu28X|Allele_1
TCCCAGT
>Contig68426_GA36A|edu|edu28X|Allele_2
TCCCAGT
>Contig68712_GA36A|tro|tro11X|Allele_1
GACTCTACGT
>Contig68712_GA36A|tro|tro11X|Allele_2
GACTCTGCGT
>Contig68712_GA36A|tro|tro2X|Allele_1
GACTCAGCGT
>Contig68712_GA36A|tro|tro2X|Allele_2
GACTTTGCGT
>Contig68712_GA36A|tro|tro7X|Allele_1
GACCCAACGT
>Contig68712_GA36A|tro|tro7X|Allele_2
GATTTTGCGT
>Contig68712_GA36A|tro|tro8X|Allele_1
GACTCTACGT
>Contig68712_GA36A|tro|tro8X|Allele_2
GACTCTACGT
>Contig68712_GA36A|gal|gal3X|Allele_1
GACTCAACGT
>Contig68712_GA36A|gal|gal3X|Allele_2
GACTCAATGT
>Contig68712_GA36A|gal|gal8X|Allele_1
GACTCAACGT
>Contig68712_GA36A|gal|gal8X|Allele_2
GACTCAACGT
>Contig68712_GA36A|gal|gal3XX|Allele_1
GACTCAACGT
>Contig68712_GA36A|gal|gal3XX|Allele_2
GACTCAACGT
>Contig68712_GA36A|gal|gal9X|Allele_1
GACTCAACGT
>Contig68712_GA36A|gal|gal9X|Allele_2
GACTCAACGT
>Contig68712_GA36A|edu|edu40X|Allele_1
AACCCAACAT
>Contig68712_GA36A|edu|edu40X|Allele_2
GGTTTAACGT
>Contig68712_GA36A|edu|edu47X|Allele_1
GACTCAACGT
>Contig68712_GA36A|edu|edu47X|Allele_2
GGCTCAACGT
>Contig68712_GA36A|edu|edu24X|Allele_1
GACCCAACGA
>Contig68712_GA36A|edu|edu24X|Allele_2
GATTCAACGT
>Contig68712_GA36A|edu|edu28X|Allele_1
GACTCAACGT
>Contig68712_GA36A|edu|edu28X|Allele_2
GGCTCTGCGT
>Contig68921_GA36B|tro|tro11X|Allele_1
TT
>Contig68921_GA36B|tro|tro11X|Allele_2
TT
>Contig68921_GA36B|tro|tro2X|Allele_1
TT
>Contig68921_GA36B|tro|tro2X|Allele_2
TT
>Contig68921_GA36B|tro|tro7X|Allele_1
TC
>Contig68921_GA36B|tro|tro7X|Allele_2
TT
>Contig68921_GA36B|tro|tro8X|Allele_1
TT
>Contig68921_GA36B|tro|tro8X|Allele_2
TT
>Contig68921_GA36B|gal|gal3X|Allele_1
CT
>Contig68921_GA36B|gal|gal3X|Allele_2
TT
>Contig68921_GA36B|gal|gal8X|Allele_1
TT
>Contig68921_GA36B|gal|gal8X|Allele_2
TT
>Contig68921_GA36B|gal|gal3XX|Allele_1
TT
>Contig68921_GA36B|gal|gal3XX|Allele_2
TT
>Contig68921_GA36B|gal|gal9X|Allele_1
TT
>Contig68921_GA36B|gal|gal9X|Allele_2
TT
>Contig68921_GA36B|edu|edu40X|Allele_1
TC
>Contig68921_GA36B|edu|edu40X|Allele_2
TT
>Contig68921_GA36B|edu|edu47X|Allele_1
TC
>Contig68921_GA36B|edu|edu47X|Allele_2
TT
>Contig68921_GA36B|edu|edu24X|Allele_1
TC
>Contig68921_GA36B|edu|edu24X|Allele_2
TT
>Contig68921_GA36B|edu|edu28X|Allele_1
TC
>Contig68921_GA36B|edu|edu28X|Allele_2
TC
>Contig70772_GA36B|tro|tro11X|Allele_1
CAA
>Contig70772_GA36B|tro|tro11X|Allele_2
CAA
>Contig70772_GA36B|tro|tro2X|Allele_1
CAA
>Contig70772_GA36B|tro|tro2X|Allele_2
CAA
>Contig70772_GA36B|tro|tro7X|Allele_1
CAA
>Contig70772_GA36B|tro|tro7X|Allele_2
CAA
>Contig70772_GA36B|tro|tro8X|Allele_1
CAA
>Contig70772_GA36B|tro|tro8X|Allele_2
CAA
>Contig70772_GA36B|gal|gal3X|Allele_1
CAA
>Contig70772_GA36B|gal|gal3X|Allele_2
CGA
>Contig70772_GA36B|gal|gal8X|Allele_1
CAA
>Contig70772_GA36B|gal|gal8X|Allele_2
CAA
>Contig70772_GA36B|gal|gal3XX|Allele_1
CAA
>Contig70772_GA36B|gal|gal3XX|Allele_2
CAA
>Contig70772_GA36B|gal|gal9X|Allele_1
CAA
>Contig70772_GA36B|gal|gal9X|Allele_2
CAA
>Contig70772_GA36B|edu|edu40X|Allele_1
CAA
>Contig70772_GA36B|edu|edu40X|Allele_2
CAA
>Contig70772_GA36B|edu|edu47X|Allele_1
CAA
>Contig70772_GA36B|edu|edu47X|Allele_2
CAA
>Contig70772_GA36B|edu|edu24X|Allele_1
CAA
>Contig70772_GA36B|edu|edu24X|Allele_2
TAT
>Contig70772_GA36B|edu|edu28X|Allele_1
CAA
>Contig70772_GA36B|edu|edu28X|Allele_2
CAA
>Contig7153_GA36D|tro|tro11X|Allele_1
GCC
>Contig7153_GA36D|tro|tro11X|Allele_2
GCC
>Contig7153_GA36D|tro|tro2X|Allele_1
GCC
>Contig7153_GA36D|tro|tro2X|Allele_2
GCC
>Contig7153_GA36D|tro|tro7X|Allele_1
GCC
>Contig7153_GA36D|tro|tro7X|Allele_2
GCC
>Contig7153_GA36D|tro|tro8X|Allele_1
GCC
>Contig7153_GA36D|tro|tro8X|Allele_2
GCC
>Contig7153_GA36D|gal|gal3X|Allele_1
ACC
>Contig7153_GA36D|gal|gal3X|Allele_2
GCG
>Contig7153_GA36D|gal|gal8X|Allele_1
GCC
>Contig7153_GA36D|gal|gal8X|Allele_2
GCC
>Contig7153_GA36D|gal|gal3XX|Allele_1
ACC
>Contig7153_GA36D|gal|gal3XX|Allele_2
ACC
>Contig7153_GA36D|gal|gal9X|Allele_1
ACC
>Contig7153_GA36D|gal|gal9X|Allele_2
ACC
>Contig7153_GA36D|edu|edu40X|Allele_1
ACC
>Contig7153_GA36D|edu|edu40X|Allele_2
ACC
>Contig7153_GA36D|edu|edu47X|Allele_1
ACC
>Contig7153_GA36D|edu|edu47X|Allele_2
ACC
>Contig7153_GA36D|edu|edu24X|Allele_1
ACC
>Contig7153_GA36D|edu|edu24X|Allele_2
ACC
>Contig7153_GA36D|edu|edu28X|Allele_1
ACC
>Contig7153_GA36D|edu|edu28X|Allele_2
ATC
>Contig72053_GA36A|tro|tro11X|Allele_1
CTCGC
>Contig72053_GA36A|tro|tro11X|Allele_2
CTCGC
>Contig72053_GA36A|tro|tro2X|Allele_1
CTCGC
>Contig72053_GA36A|tro|tro2X|Allele_2
CTCGC
>Contig72053_GA36A|tro|tro7X|Allele_1
CTCGC
>Contig72053_GA36A|tro|tro7X|Allele_2
CTCGC
>Contig72053_GA36A|tro|tro8X|Allele_1
CTCGC
>Contig72053_GA36A|tro|tro8X|Allele_2
CTCGC
>Contig72053_GA36A|gal|gal3X|Allele_1
ATCGC
>Contig72053_GA36A|gal|gal3X|Allele_2
ATCGC
>Contig72053_GA36A|gal|gal8X|Allele_1
ATCGC
>Contig72053_GA36A|gal|gal8X|Allele_2
CTCGC
>Contig72053_GA36A|gal|gal3XX|Allele_1
ATCGA
>Contig72053_GA36A|gal|gal3XX|Allele_2
ATCGC
>Contig72053_GA36A|gal|gal9X|Allele_1
ATCGC
>Contig72053_GA36A|gal|gal9X|Allele_2
CTTGC
>Contig72053_GA36A|edu|edu40X|Allele_1
AACGA
>Contig72053_GA36A|edu|edu40X|Allele_2
CTCGA
>Contig72053_GA36A|edu|edu47X|Allele_1
ATCGA
>Contig72053_GA36A|edu|edu47X|Allele_2
ATCGA
>Contig72053_GA36A|edu|edu24X|Allele_1
ATCGA
>Contig72053_GA36A|edu|edu24X|Allele_2
CTCGA
>Contig72053_GA36A|edu|edu28X|Allele_1
ATCAA
>Contig72053_GA36A|edu|edu28X|Allele_2
CTCGA
>Contig72205_GA36D|tro|tro11X|Allele_1
GCCAGTGC
>Contig72205_GA36D|tro|tro11X|Allele_2
GTCAGTGC
>Contig72205_GA36D|tro|tro2X|Allele_1
ATCAGTGC
>Contig72205_GA36D|tro|tro2X|Allele_2
GTCAGTGC
>Contig72205_GA36D|tro|tro7X|Allele_1
ATCAGTGC
>Contig72205_GA36D|tro|tro7X|Allele_2
ATCAGTGC
>Contig72205_GA36D|tro|tro8X|Allele_1
ATCAGTGC
>Contig72205_GA36D|tro|tro8X|Allele_2
GTCAGTGC
>Contig72205_GA36D|gal|gal3X|Allele_1
GTCAGTGC
>Contig72205_GA36D|gal|gal3X|Allele_2
GTCAGTGC
>Contig72205_GA36D|gal|gal8X|Allele_1
GTCAGTGC
>Contig72205_GA36D|gal|gal8X|Allele_2
GTCAGTGC
>Contig72205_GA36D|gal|gal3XX|Allele_1
GTCAGTGC
>Contig72205_GA36D|gal|gal3XX|Allele_2
GTCAGTGC
>Contig72205_GA36D|gal|gal9X|Allele_1
ATCAGTGA
>Contig72205_GA36D|gal|gal9X|Allele_2
GTCGGTGC
>Contig72205_GA36D|edu|edu40X|Allele_1
GCCAGTGC
>Contig72205_GA36D|edu|edu40X|Allele_2
GTCAGTGC
>Contig72205_GA36D|edu|edu47X|Allele_1
GTCAGAAC
>Contig72205_GA36D|edu|edu47X|Allele_2
GTTAGTGC
>Contig72205_GA36D|edu|edu24X|Allele_1
GTCAATGC
>Contig72205_GA36D|edu|edu24X|Allele_2
GTCAGTGC
>Contig72205_GA36D|edu|edu28X|Allele_1
ATCAGTGC
>Contig72205_GA36D|edu|edu28X|Allele_2
GTCAGTGC
>Contig72227_GA36B|tro|tro11X|Allele_1
CAAACAAG
>Contig72227_GA36B|tro|tro11X|Allele_2
TAAATAAG
>Contig72227_GA36B|tro|tro2X|Allele_1
CAAACAAG
>Contig72227_GA36B|tro|tro2X|Allele_2
TAGATAAG
>Contig72227_GA36B|tro|tro7X|Allele_1
CAAACAAG
>Contig72227_GA36B|tro|tro7X|Allele_2
CAAACAAG
>Contig72227_GA36B|tro|tro8X|Allele_1
CAAACAAG
>Contig72227_GA36B|tro|tro8X|Allele_2
TAAACAAG
>Contig72227_GA36B|gal|gal3X|Allele_1
CAAACAAG
>Contig72227_GA36B|gal|gal3X|Allele_2
CAGATAAG
>Contig72227_GA36B|gal|gal8X|Allele_1
CAGACAAG
>Contig72227_GA36B|gal|gal8X|Allele_2
CAGATAAG
>Contig72227_GA36B|gal|gal3XX|Allele_1
CAAACAAG
>Contig72227_GA36B|gal|gal3XX|Allele_2
TAGATTAG
>Contig72227_GA36B|gal|gal9X|Allele_1
CAAACAAA
>Contig72227_GA36B|gal|gal9X|Allele_2
CAAGTAAG
>Contig72227_GA36B|edu|edu40X|Allele_1
CAAATAAG
>Contig72227_GA36B|edu|edu40X|Allele_2
CAGATAAG
>Contig72227_GA36B|edu|edu47X|Allele_1
CAGATAAG
>Contig72227_GA36B|edu|edu47X|Allele_2
CAGATAGG
>Contig72227_GA36B|edu|edu24X|Allele_1
CAAACAAG
>Contig72227_GA36B|edu|edu24X|Allele_2
CAAATAAG
>Contig72227_GA36B|edu|edu28X|Allele_1
CAGACAAG
>Contig72227_GA36B|edu|edu28X|Allele_2
CGGATAAG
>Contig72569_GA36B|tro|tro11X|Allele_1
TTTGCCCAGCGCGTGGCTGCATGACTAGA
>Contig72569_GA36B|tro|tro11X|Allele_2
TTTGCCCAGCGCGTGGCTGCATGACTAGA
>Contig72569_GA36B|tro|tro2X|Allele_1
TTTGCTCAGCGCGTGGCTGCATGACTAGA
>Contig72569_GA36B|tro|tro2X|Allele_2
TTTGCTCAGCGCGTGGCTGCATGACTAGA
>Contig72569_GA36B|tro|tro7X|Allele_1
TTTGCTCAGCGCGTAGCTGCATAACTAGA
>Contig72569_GA36B|tro|tro7X|Allele_2
TTTGTTCAGCGTGTGGTTGTATGACTGGT
>Contig72569_GA36B|tro|tro8X|Allele_1
TTTGCCCAGCGCGTGGCTGCATGACTAGA
>Contig72569_GA36B|tro|tro8X|Allele_2
TTTGCCCAGCGCGTGGCTGCATGACTAGA
>Contig72569_GA36B|gal|gal3X|Allele_1
TTAGCCCAGCACGCGACTGCATGACCAGA
>Contig72569_GA36B|gal|gal3X|Allele_2
TTTGCCTAGTGTGTGACTGCATGACCGGA
>Contig72569_GA36B|gal|gal8X|Allele_1
ATAACCCAGCACACGACTGCATGACCAGA
>Contig72569_GA36B|gal|gal8X|Allele_2
TTTGCCTAGTGTGTGACTTCATGACCGGA
>Contig72569_GA36B|gal|gal3XX|Allele_1
TTAACCCAGCACGCGACTGCATGACCAAA
>Contig72569_GA36B|gal|gal3XX|Allele_2
TTTGCCTAGTGTGTGACTGCATGACCGGA
>Contig72569_GA36B|gal|gal9X|Allele_1
TTAACCCAGCACGCGACTGCATGACCAGA
>Contig72569_GA36B|gal|gal9X|Allele_2
TTTGCCTAGTGTGTGACTGCATGACCGGA
>Contig72569_GA36B|edu|edu40X|Allele_1
TTTGCCCAGCACGCAACTGCACAACCAGA
>Contig72569_GA36B|edu|edu40X|Allele_2
TTTGTTCAGCGTGTGGTTGTGTGACTGGT
>Contig72569_GA36B|edu|edu47X|Allele_1
TTTGCCCAGCACGCAACTGCATAACCAGA
>Contig72569_GA36B|edu|edu47X|Allele_2
TTTGTTCAGCGTGTGGTTGTATGACTGGT
>Contig72569_GA36B|edu|edu24X|Allele_1
TCTGCCCAACACGCGACCGCACGACCAGA
>Contig72569_GA36B|edu|edu24X|Allele_2
TTTGCCCGGCACGTGACTGCATGATCAGA
>Contig72569_GA36B|edu|edu28X|Allele_1
TTAGCCCAGCACGCAACTGCACGACCAGA
>Contig72569_GA36B|edu|edu28X|Allele_2
TTTGCCTAGTGTGTGACTGCATGTCCGGA
>Contig7336_GA36C|tro|tro11X|Allele_1
AGGCGTAACCATCC
>Contig7336_GA36C|tro|tro11X|Allele_2
AGGCGTAACCATCC
>Contig7336_GA36C|tro|tro2X|Allele_1
AGGCGTAACCATCC
>Contig7336_GA36C|tro|tro2X|Allele_2
AGGCGTAACCATCC
>Contig7336_GA36C|tro|tro7X|Allele_1
AGGCGTAACCATCC
>Contig7336_GA36C|tro|tro7X|Allele_2
AGGCGTAACTATCC
>Contig7336_GA36C|tro|tro8X|Allele_1
AGGCGTAACCATCC
>Contig7336_GA36C|tro|tro8X|Allele_2
AGGCGTAACCATCC
>Contig7336_GA36C|gal|gal3X|Allele_1
AGGCGCAACTATCC
>Contig7336_GA36C|gal|gal3X|Allele_2
AGGCGCAACTATCC
>Contig7336_GA36C|gal|gal8X|Allele_1
AGGCGCAACTATCC
>Contig7336_GA36C|gal|gal8X|Allele_2
AGGCGCGGCTATCC
>Contig7336_GA36C|gal|gal3XX|Allele_1
AGGCGCAACTATCC
>Contig7336_GA36C|gal|gal3XX|Allele_2
AGGCGCAACTATCC
>Contig7336_GA36C|gal|gal9X|Allele_1
AGGCGTAACCATCC
>Contig7336_GA36C|gal|gal9X|Allele_2
AGGTGTAACTGTCC
>Contig7336_GA36C|edu|edu40X|Allele_1
AGGCATAACCATCC
>Contig7336_GA36C|edu|edu40X|Allele_2
GGGTGTAACTATCC
>Contig7336_GA36C|edu|edu47X|Allele_1
AGGCGTAACCATCC
>Contig7336_GA36C|edu|edu47X|Allele_2
AGGCGTAATTGTCC
>Contig7336_GA36C|edu|edu24X|Allele_1
AAACGTAACTACCC
>Contig7336_GA36C|edu|edu24X|Allele_2
AGGTGTAACTATCC
>Contig7336_GA36C|edu|edu28X|Allele_1
AGGCGTAACTATAC
>Contig7336_GA36C|edu|edu28X|Allele_2
AGGCGTAACTATCT
>Contig73535_GA36A|tro|tro11X|Allele_1
GGGTTGA
>Contig73535_GA36A|tro|tro11X|Allele_2
GGGTTGA
>Contig73535_GA36A|tro|tro2X|Allele_1
GGGTTGA
>Contig73535_GA36A|tro|tro2X|Allele_2
GGGTTGA
>Contig73535_GA36A|tro|tro7X|Allele_1
AAGTTGA
>Contig73535_GA36A|tro|tro7X|Allele_2
GGGTTGG
>Contig73535_GA36A|tro|tro8X|Allele_1
GGGTTGA
>Contig73535_GA36A|tro|tro8X|Allele_2
GGGTTGA
>Contig73535_GA36A|gal|gal3X|Allele_1
GGGTTGA
>Contig73535_GA36A|gal|gal3X|Allele_2
GGGTTGA
>Contig73535_GA36A|gal|gal8X|Allele_1
GGGTTGA
>Contig73535_GA36A|gal|gal8X|Allele_2
GGGTTGA
>Contig73535_GA36A|gal|gal3XX|Allele_1
AAGTTGA
>Contig73535_GA36A|gal|gal3XX|Allele_2
GGGTTGG
>Contig73535_GA36A|gal|gal9X|Allele_1
AAATTGA
>Contig73535_GA36A|gal|gal9X|Allele_2
GGGTTGG
>Contig73535_GA36A|edu|edu40X|Allele_1
AAGTTGG
>Contig73535_GA36A|edu|edu40X|Allele_2
AAGTTGG
>Contig73535_GA36A|edu|edu47X|Allele_1
AAGACGA
>Contig73535_GA36A|edu|edu47X|Allele_2
AAGTTGG
>Contig73535_GA36A|edu|edu24X|Allele_1
AAATTGG
>Contig73535_GA36A|edu|edu24X|Allele_2
AAATTGG
>Contig73535_GA36A|edu|edu28X|Allele_1
AAGTTGG
>Contig73535_GA36A|edu|edu28X|Allele_2
AAGTTTG
>Contig73872_GA36D|tro|tro11X|Allele_1
GAACTGGCA
>Contig73872_GA36D|tro|tro11X|Allele_2
GGACTGGTA
>Contig73872_GA36D|tro|tro2X|Allele_1
GGACTAGCA
>Contig73872_GA36D|tro|tro2X|Allele_2
GGACTGGCA
>Contig73872_GA36D|tro|tro7X|Allele_1
GGACTGGCA
>Contig73872_GA36D|tro|tro7X|Allele_2
GGACTGGCA
>Contig73872_GA36D|tro|tro8X|Allele_1
GAACTAGCA
>Contig73872_GA36D|tro|tro8X|Allele_2
GGACTGGTA
>Contig73872_GA36D|gal|gal3X|Allele_1
GGACTGATA
>Contig73872_GA36D|gal|gal3X|Allele_2
GGACTGATA
>Contig73872_GA36D|gal|gal8X|Allele_1
GGACCGATA
>Contig73872_GA36D|gal|gal8X|Allele_2
GGACTGATA
>Contig73872_GA36D|gal|gal3XX|Allele_1
GGACTGATA
>Contig73872_GA36D|gal|gal3XX|Allele_2
GGACTGATA
>Contig73872_GA36D|gal|gal9X|Allele_1
GAACTGATA
>Contig73872_GA36D|gal|gal9X|Allele_2
GGACTGGTA
>Contig73872_GA36D|edu|edu40X|Allele_1
GAACTGGTA
>Contig73872_GA36D|edu|edu40X|Allele_2
GATTTGGTA
>Contig73872_GA36D|edu|edu47X|Allele_1
GAACTGGTA
>Contig73872_GA36D|edu|edu47X|Allele_2
GAACTGGTA
>Contig73872_GA36D|edu|edu24X|Allele_1
AAACTAGCA
>Contig73872_GA36D|edu|edu24X|Allele_2
GAACTGGTA
>Contig73872_GA36D|edu|edu28X|Allele_1
GAACTGGTT
>Contig73872_GA36D|edu|edu28X|Allele_2
GAACTGGTT
>Contig73994_GA36B|tro|tro11X|Allele_1
GAAAGGGCTAGGCA
>Contig73994_GA36B|tro|tro11X|Allele_2
GAAAGGGCTAGGCG
>Contig73994_GA36B|tro|tro2X|Allele_1
GAAAGGGCTAAGCA
>Contig73994_GA36B|tro|tro2X|Allele_2
GAAAGGGCTAGGCG
>Contig73994_GA36B|tro|tro7X|Allele_1
GAAAGGGCTAGGCA
>Contig73994_GA36B|tro|tro7X|Allele_2
GAAAGGGCTAGGCG
>Contig73994_GA36B|tro|tro8X|Allele_1
GAAAGGGCTAGGCG
>Contig73994_GA36B|tro|tro8X|Allele_2
GAAAGGGCTAGGCG
>Contig73994_GA36B|gal|gal3X|Allele_1
AAAAGAGCTAAGCG
>Contig73994_GA36B|gal|gal3X|Allele_2
GCAAGGGCTAAGCG
>Contig73994_GA36B|gal|gal8X|Allele_1
GAAAGGGCAAAGCG
>Contig73994_GA36B|gal|gal8X|Allele_2
GAAAGGGCTAAGCG
>Contig73994_GA36B|gal|gal3XX|Allele_1
GAAAGGGCTAGACA
>Contig73994_GA36B|gal|gal3XX|Allele_2
GAAAGGGCTAGGCG
>Contig73994_GA36B|gal|gal9X|Allele_1
GAAAGGGCTAGGCA
>Contig73994_GA36B|gal|gal9X|Allele_2
GAAAGGGCTTGGCG
>Contig73994_GA36B|edu|edu40X|Allele_1
GAAAGGGCTAGGCA
>Contig73994_GA36B|edu|edu40X|Allele_2
GAGAGGGTTAGGCA
>Contig73994_GA36B|edu|edu47X|Allele_1
GAAAAGGCTAGGCA
>Contig73994_GA36B|edu|edu47X|Allele_2
GAAAGGGCTAGGTG
>Contig73994_GA36B|edu|edu24X|Allele_1
GAAAGGGCTAGGCG
>Contig73994_GA36B|edu|edu24X|Allele_2
GAAGGGGCTAGGCG
>Contig73994_GA36B|edu|edu28X|Allele_1
GAAAGGACTAGGCA
>Contig73994_GA36B|edu|edu28X|Allele_2
GAAAGGGCTAGGCA
>Contig74471_GA36A|tro|tro11X|Allele_1
GTATCAAATCGCCTTTCAATCAACTCCC
>Contig74471_GA36A|tro|tro11X|Allele_2
GTATCGGGTCGCCTTTCAATCAACTCCC
>Contig74471_GA36A|tro|tro2X|Allele_1
GCATCAGATCGCCTTTCAATCAACACCC
>Contig74471_GA36A|tro|tro2X|Allele_2
GCTTCAGGTCGCCTTTCTATTGTCTCTC
>Contig74471_GA36A|tro|tro7X|Allele_1
GCATCAAGTCGCCTCTCAATCAACTCCC
>Contig74471_GA36A|tro|tro7X|Allele_2
GTATCGGGTCGCCTTTCAATCATTTCCC
>Contig74471_GA36A|tro|tro8X|Allele_1
GTATCGAGTCGCCTTTCAATCAACTCCC
>Contig74471_GA36A|tro|tro8X|Allele_2
GTATCGAGTCGCTTTTCAATCAATTTTC
>Contig74471_GA36A|gal|gal3X|Allele_1
ATATCGAGTCGCCTTTCAAGCAACTCCC
>Contig74471_GA36A|gal|gal3X|Allele_2
GTATCGAGTCGTCTTTCAGTTAATTCTC
>Contig74471_GA36A|gal|gal8X|Allele_1
GTATCGAGTCGCCTTCCAATCAACTCCC
>Contig74471_GA36A|gal|gal8X|Allele_2
GTATCGAGTCGCTTTTCTATCGTCTCCC
>Contig74471_GA36A|gal|gal3XX|Allele_1
GTATCGAGTCGCCCCTCAATCAACTCCC
>Contig74471_GA36A|gal|gal3XX|Allele_2
GTATCGAGTCGCCTTTCAATTGTCTCCG
>Contig74471_GA36A|gal|gal9X|Allele_1
GTAACGAGTCGCCTTTCAATCAACTCCC
>Contig74471_GA36A|gal|gal9X|Allele_2
GTATTGAGTCGCCTTTCAATCAACTCCC
>Contig74471_GA36A|edu|edu40X|Allele_1
GTATCGAGCCGCCTTTCAAGCAACACCC
>Contig74471_GA36A|edu|edu40X|Allele_2
GTTTCGAGTCGTCTTTTAGTCGTTTCCG
>Contig74471_GA36A|edu|edu47X|Allele_1
GTAATGAGTCGCCTCTCAAGCAACTCCC
>Contig74471_GA36A|edu|edu47X|Allele_2
GTAATGAGTTGCCTTTCAATCATCTTCC
>Contig74471_GA36A|edu|edu24X|Allele_1
GCATCAAATCGCCTTTCAATCAACTCCC
>Contig74471_GA36A|edu|edu24X|Allele_2
GTATCGGGTCTCCTTTCAATCAACTCCG
>Contig74471_GA36A|edu|edu28X|Allele_1
GTATCGAGTCGCCTTTCAATCAACTCCC
>Contig74471_GA36A|edu|edu28X|Allele_2
GTATCGAGTCGCCTTTCAATTAACTCCC
>Contig74743_GA36B|tro|tro11X|Allele_1
CAGACTGGACGTCCA
>Contig74743_GA36B|tro|tro11X|Allele_2
CAGAGTGGACGTCCA
>Contig74743_GA36B|tro|tro2X|Allele_1
CAGACTGAACGTCCA
>Contig74743_GA36B|tro|tro2X|Allele_2
CAGAGTGGACGTTTA
>Contig74743_GA36B|tro|tro7X|Allele_1
CAGACTGAACGTCCA
>Contig74743_GA36B|tro|tro7X|Allele_2
CAGAGTGGACGTTTA
>Contig74743_GA36B|tro|tro8X|Allele_1
CAGAGTGGACATTCA
>Contig74743_GA36B|tro|tro8X|Allele_2
CAGAGTGGACGTTCA
>Contig74743_GA36B|gal|gal3X|Allele_1
CAAACTGGACGTTCA
>Contig74743_GA36B|gal|gal3X|Allele_2
CAGAGTGGACGTTCG
>Contig74743_GA36B|gal|gal8X|Allele_1
CAGAGCGGACACTCA
>Contig74743_GA36B|gal|gal8X|Allele_2
CAGAGTGGACGTTCA
>Contig74743_GA36B|gal|gal3XX|Allele_1
CAAACTGGACGTCCA
>Contig74743_GA36B|gal|gal3XX|Allele_2
CAAAGTTGACGTTTA
>Contig74743_GA36B|gal|gal9X|Allele_1
CAGAGTGGACGTCCA
>Contig74743_GA36B|gal|gal9X|Allele_2
CAGAGTTGTCGTTTA
>Contig74743_GA36B|edu|edu40X|Allele_1
CAGACTGGACGTTCA
>Contig74743_GA36B|edu|edu40X|Allele_2
CAGAGTGGTCGTTCA
>Contig74743_GA36B|edu|edu47X|Allele_1
CAGACTGAACGTTCA
>Contig74743_GA36B|edu|edu47X|Allele_2
CCGTGTGGACGTTCA
>Contig74743_GA36B|edu|edu24X|Allele_1
CAAACTGGACGCTCA
>Contig74743_GA36B|edu|edu24X|Allele_2
CAGAGTGGAGGTTCA
>Contig74743_GA36B|edu|edu28X|Allele_1
CAGACTGGACGTTCA
>Contig74743_GA36B|edu|edu28X|Allele_2
TCGAGTGGTCGTTCA
>Contig74940_GA36B|tro|tro11X|Allele_1
CAGCGGTGGAACG
>Contig74940_GA36B|tro|tro11X|Allele_2
CAGCGGTGGAACG
>Contig74940_GA36B|tro|tro2X|Allele_1
CAGCGGTGGAACG
>Contig74940_GA36B|tro|tro2X|Allele_2
CAGCGGTGGAACG
>Contig74940_GA36B|tro|tro7X|Allele_1
CAGCGGTGGAACG
>Contig74940_GA36B|tro|tro7X|Allele_2
CAGCGGTGGAACG
>Contig74940_GA36B|tro|tro8X|Allele_1
CAGCGGTGGAACG
>Contig74940_GA36B|tro|tro8X|Allele_2
CAGCGGTGGAACG
>Contig74940_GA36B|gal|gal3X|Allele_1
CAGCGGTGGAACG
>Contig74940_GA36B|gal|gal3X|Allele_2
TAGCGGTGGAACG
>Contig74940_GA36B|gal|gal8X|Allele_1
CAGCGACGAAACA
>Contig74940_GA36B|gal|gal8X|Allele_2
CCGCGGTGGGGTG
>Contig74940_GA36B|gal|gal3XX|Allele_1
CAGCGGTGGAACG
>Contig74940_GA36B|gal|gal3XX|Allele_2
CAGCGGTGGAACG
>Contig74940_GA36B|gal|gal9X|Allele_1
CAGCGGTGGAACG
>Contig74940_GA36B|gal|gal9X|Allele_2
CAGCGGTGGAACG
>Contig74940_GA36B|edu|edu40X|Allele_1
CAGCGGTGAAACG
>Contig74940_GA36B|edu|edu40X|Allele_2
CAGCGGTGGAACG
>Contig74940_GA36B|edu|edu47X|Allele_1
CAGCGGTGGAACG
>Contig74940_GA36B|edu|edu47X|Allele_2
CAGTGGTGGAACG
>Contig74940_GA36B|edu|edu24X|Allele_1
CAGCAGTGGAACG
>Contig74940_GA36B|edu|edu24X|Allele_2
CAGCGGTGGAACG
>Contig74940_GA36B|edu|edu28X|Allele_1
CAACGGTAAAACG
>Contig74940_GA36B|edu|edu28X|Allele_2
CAGCGGTGGAACG
>Contig75055_GA36B|tro|tro11X|Allele_1
CGTCCCGCTTGTATTTTTTATTTCTACTT
>Contig75055_GA36B|tro|tro11X|Allele_2
CGTCCCGCTTGTATTTTTTATTTCTACTT
>Contig75055_GA36B|tro|tro2X|Allele_1
CGTCCCGCTCGTATTTTTTATTTCTACCC
>Contig75055_GA36B|tro|tro2X|Allele_2
CGTCCTGCTTGTATTTTTTATTTCTACTT
>Contig75055_GA36B|tro|tro7X|Allele_1
CGTCCCGCTCATATTTGTTATATCTACCC
>Contig75055_GA36B|tro|tro7X|Allele_2
CGTCCCGCTTGTATTTTTTATTTCTACTT
>Contig75055_GA36B|tro|tro8X|Allele_1
CGTCCCGCTTGTATTTTTTATTTCTACCT
>Contig75055_GA36B|tro|tro8X|Allele_2
CGTCCCGCTTGTATTTTTTATTTCTACTT
>Contig75055_GA36B|gal|gal3X|Allele_1
CGTCCCGCTTGTAATTTTTATATCTACCC
>Contig75055_GA36B|gal|gal3X|Allele_2
TGTTCCGCTTGTATTTTTTATATTTACCT
>Contig75055_GA36B|gal|gal8X|Allele_1
CGTCCCGCTTATATTTTTTATATCTACCC
>Contig75055_GA36B|gal|gal8X|Allele_2
CGTCCTGCTTGTATTTTTTATATTTACCC
>Contig75055_GA36B|gal|gal3XX|Allele_1
CAACCCGCTTGTATTTTTTACACCAACCC
>Contig75055_GA36B|gal|gal3XX|Allele_2
CGTCCTGCTTGTATTTTTTATATCTATCC
>Contig75055_GA36B|gal|gal9X|Allele_1
CGTCCCGCTTATATCTTTTATATCAACCC
>Contig75055_GA36B|gal|gal9X|Allele_2
CGTCTCGCTTGTATTTTTTATATTTATCC
>Contig75055_GA36B|edu|edu40X|Allele_1
CGTCCCGCTCGCATCCGATTTATCTACCC
>Contig75055_GA36B|edu|edu40X|Allele_2
CGTCCTGCTTGTATTTTTTTTTTCTACCC
>Contig75055_GA36B|edu|edu47X|Allele_1
CGTCCTGCTCGTATTTTTTTTATCTACCC
>Contig75055_GA36B|edu|edu47X|Allele_2
CGTCCTGCTTGTGTTTTTTTTATCTACCC
>Contig75055_GA36B|edu|edu24X|Allele_1
CGTCCTGCTCGTATTTGTTATATCTACCC
>Contig75055_GA36B|edu|edu24X|Allele_2
CGTCCTTTTCGTGTTTGTTATATCTCCTC
>Contig75055_GA36B|edu|edu28X|Allele_1
CGTCCTGCACGTATCTGTCATATCTACCC
>Contig75055_GA36B|edu|edu28X|Allele_2
CGTCCTGCTCGTATTTTTTATATCTACCC
>Contig7548_GA36D|tro|tro11X|Allele_1
GCCGTAGTG
>Contig7548_GA36D|tro|tro11X|Allele_2
GTTGTCGTG
>Contig7548_GA36D|tro|tro2X|Allele_1
GCCGTCGTG
>Contig7548_GA36D|tro|tro2X|Allele_2
GTTGTCGTG
>Contig7548_GA36D|tro|tro7X|Allele_1
GCCGTAGTG
>Contig7548_GA36D|tro|tro7X|Allele_2
GTTGTCGTG
>Contig7548_GA36D|tro|tro8X|Allele_1
GCCGTAGTG
>Contig7548_GA36D|tro|tro8X|Allele_2
GTTGTCGTG
>Contig7548_GA36D|gal|gal3X|Allele_1
GCTGTCGTG
>Contig7548_GA36D|gal|gal3X|Allele_2
GCTGTCGTG
>Contig7548_GA36D|gal|gal8X|Allele_1
GCTGTAGTG
>Contig7548_GA36D|gal|gal8X|Allele_2
GCTGTCGTG
>Contig7548_GA36D|gal|gal3XX|Allele_1
GCTGTAGTG
>Contig7548_GA36D|gal|gal3XX|Allele_2
GCTGTCGTG
>Contig7548_GA36D|gal|gal9X|Allele_1
ACTGTAGTG
>Contig7548_GA36D|gal|gal9X|Allele_2
GCTGTCGTG
>Contig7548_GA36D|edu|edu40X|Allele_1
GCTGTCGTG
>Contig7548_GA36D|edu|edu40X|Allele_2
GCTGTCGTG
>Contig7548_GA36D|edu|edu47X|Allele_1
GCCGTCGCG
>Contig7548_GA36D|edu|edu47X|Allele_2
GTTGTCGTG
>Contig7548_GA36D|edu|edu24X|Allele_1
GTCGTCATA
>Contig7548_GA36D|edu|edu24X|Allele_2
GTCGTCGTG
>Contig7548_GA36D|edu|edu28X|Allele_1
GCCACCGTG
>Contig7548_GA36D|edu|edu28X|Allele_2
GTTGTCGTG
>Contig76793_GA36C|tro|tro11X|Allele_1
CATCCCCC
>Contig76793_GA36C|tro|tro11X|Allele_2
CATCCCCC
>Contig76793_GA36C|tro|tro2X|Allele_1
CATCCCAC
>Contig76793_GA36C|tro|tro2X|Allele_2
TTTCCCCC
>Contig76793_GA36C|tro|tro7X|Allele_1
CATCCCCA
>Contig76793_GA36C|tro|tro7X|Allele_2
TATCTCCC
>Contig76793_GA36C|tro|tro8X|Allele_1
CATCCCCC
>Contig76793_GA36C|tro|tro8X|Allele_2
CATCCCCC
>Contig76793_GA36C|gal|gal3X|Allele_1
CATCCCCA
>Contig76793_GA36C|gal|gal3X|Allele_2
CATCCCCA
>Contig76793_GA36C|gal|gal8X|Allele_1
CATCCCCA
>Contig76793_GA36C|gal|gal8X|Allele_2
CATCCCCA
>Contig76793_GA36C|gal|gal3XX|Allele_1
CATCCCCA
>Contig76793_GA36C|gal|gal3XX|Allele_2
CATCCTCA
>Contig76793_GA36C|gal|gal9X|Allele_1
CACCCCCA
>Contig76793_GA36C|gal|gal9X|Allele_2
CATCCCCA
>Contig76793_GA36C|edu|edu40X|Allele_1
CATCTCCA
>Contig76793_GA36C|edu|edu40X|Allele_2
CATCTCCC
>Contig76793_GA36C|edu|edu47X|Allele_1
CATCCCCA
>Contig76793_GA36C|edu|edu47X|Allele_2
CATCCCCC
>Contig76793_GA36C|edu|edu24X|Allele_1
CATCCCCC
>Contig76793_GA36C|edu|edu24X|Allele_2
CATTCCCC
>Contig76793_GA36C|edu|edu28X|Allele_1
TATCCCAA
>Contig76793_GA36C|edu|edu28X|Allele_2
TTTCTCCC
>Contig77511_GA36A|tro|tro11X|Allele_1
CGGG
>Contig77511_GA36A|tro|tro11X|Allele_2
CGGG
>Contig77511_GA36A|tro|tro2X|Allele_1
CGGG
>Contig77511_GA36A|tro|tro2X|Allele_2
CGGG
>Contig77511_GA36A|tro|tro7X|Allele_1
CGGG
>Contig77511_GA36A|tro|tro7X|Allele_2
CGGG
>Contig77511_GA36A|tro|tro8X|Allele_1
CGGG
>Contig77511_GA36A|tro|tro8X|Allele_2
CGGG
>Contig77511_GA36A|gal|gal3X|Allele_1
CGGG
>Contig77511_GA36A|gal|gal3X|Allele_2
CGGG
>Contig77511_GA36A|gal|gal8X|Allele_1
CGGA
>Contig77511_GA36A|gal|gal8X|Allele_2
CGGG
>Contig77511_GA36A|gal|gal3XX|Allele_1
CAGG
>Contig77511_GA36A|gal|gal3XX|Allele_2
CGGG
>Contig77511_GA36A|gal|gal9X|Allele_1
CGAA
>Contig77511_GA36A|gal|gal9X|Allele_2
CGGG
>Contig77511_GA36A|edu|edu40X|Allele_1
CGGG
>Contig77511_GA36A|edu|edu40X|Allele_2
CGGG
>Contig77511_GA36A|edu|edu47X|Allele_1
CGGG
>Contig77511_GA36A|edu|edu47X|Allele_2
CGGG
>Contig77511_GA36A|edu|edu24X|Allele_1
CGGG
>Contig77511_GA36A|edu|edu24X|Allele_2
CGGG
>Contig77511_GA36A|edu|edu28X|Allele_1
CGGG
>Contig77511_GA36A|edu|edu28X|Allele_2
TGGG
>Contig77541_GA36B|tro|tro11X|Allele_1
CTAG
>Contig77541_GA36B|tro|tro11X|Allele_2
CTAG
>Contig77541_GA36B|tro|tro2X|Allele_1
CTAG
>Contig77541_GA36B|tro|tro2X|Allele_2
CTAG
>Contig77541_GA36B|tro|tro7X|Allele_1
CCAG
>Contig77541_GA36B|tro|tro7X|Allele_2
CTAG
>Contig77541_GA36B|tro|tro8X|Allele_1
CTAG
>Contig77541_GA36B|tro|tro8X|Allele_2
CTAG
>Contig77541_GA36B|gal|gal3X|Allele_1
CTAG
>Contig77541_GA36B|gal|gal3X|Allele_2
CTAG
>Contig77541_GA36B|gal|gal8X|Allele_1
CTAA
>Contig77541_GA36B|gal|gal8X|Allele_2
TTGG
>Contig77541_GA36B|gal|gal3XX|Allele_1
CTGA
>Contig77541_GA36B|gal|gal3XX|Allele_2
CTGA
>Contig77541_GA36B|gal|gal9X|Allele_1
CCAG
>Contig77541_GA36B|gal|gal9X|Allele_2
TTAG
>Contig77541_GA36B|edu|edu40X|Allele_1
CTAG
>Contig77541_GA36B|edu|edu40X|Allele_2
CTAG
>Contig77541_GA36B|edu|edu47X|Allele_1
CCAG
>Contig77541_GA36B|edu|edu47X|Allele_2
CTAG
>Contig77541_GA36B|edu|edu24X|Allele_1
CCAG
>Contig77541_GA36B|edu|edu24X|Allele_2
CCAG
>Contig77541_GA36B|edu|edu28X|Allele_1
CCAG
>Contig77541_GA36B|edu|edu28X|Allele_2
CTAG
>Contig7841_GA36D|tro|tro11X|Allele_1
AAC
>Contig7841_GA36D|tro|tro11X|Allele_2
AAT
>Contig7841_GA36D|tro|tro2X|Allele_1
AAC
>Contig7841_GA36D|tro|tro2X|Allele_2
AAT
>Contig7841_GA36D|tro|tro7X|Allele_1
AAC
>Contig7841_GA36D|tro|tro7X|Allele_2
AAT
>Contig7841_GA36D|tro|tro8X|Allele_1
AAC
>Contig7841_GA36D|tro|tro8X|Allele_2
AAT
>Contig7841_GA36D|gal|gal3X|Allele_1
AAT
>Contig7841_GA36D|gal|gal3X|Allele_2
ACT
>Contig7841_GA36D|gal|gal8X|Allele_1
ACT
>Contig7841_GA36D|gal|gal8X|Allele_2
ACT
>Contig7841_GA36D|gal|gal3XX|Allele_1
AAC
>Contig7841_GA36D|gal|gal3XX|Allele_2
AAC
>Contig7841_GA36D|gal|gal9X|Allele_1
AAC
>Contig7841_GA36D|gal|gal9X|Allele_2
ACT
>Contig7841_GA36D|edu|edu40X|Allele_1
AAC
>Contig7841_GA36D|edu|edu40X|Allele_2
CAC
>Contig7841_GA36D|edu|edu47X|Allele_1
AAC
>Contig7841_GA36D|edu|edu47X|Allele_2
AAC
>Contig7841_GA36D|edu|edu24X|Allele_1
AAC
>Contig7841_GA36D|edu|edu24X|Allele_2
AAC
>Contig7841_GA36D|edu|edu28X|Allele_1
AAC
>Contig7841_GA36D|edu|edu28X|Allele_2
AAC
>Contig78705_GA36C|tro|tro11X|Allele_1
AAGCCCCCAA
>Contig78705_GA36C|tro|tro11X|Allele_2
AAGCCCCCAA
>Contig78705_GA36C|tro|tro2X|Allele_1
AAGCCCCCAA
>Contig78705_GA36C|tro|tro2X|Allele_2
AAGCCCCCAA
>Contig78705_GA36C|tro|tro7X|Allele_1
AAGCCCCCAA
>Contig78705_GA36C|tro|tro7X|Allele_2
AAGCCCCCAA
>Contig78705_GA36C|tro|tro8X|Allele_1
AAGCCTCCAA
>Contig78705_GA36C|tro|tro8X|Allele_2
AAGCCTCCAA
>Contig78705_GA36C|gal|gal3X|Allele_1
AAGCCCTCAT
>Contig78705_GA36C|gal|gal3X|Allele_2
ATGCCCTCAT
>Contig78705_GA36C|gal|gal8X|Allele_1
AAGCCCCCAT
>Contig78705_GA36C|gal|gal8X|Allele_2
AAGCCCTCAT
>Contig78705_GA36C|gal|gal3XX|Allele_1
AAGCTCCCAA
>Contig78705_GA36C|gal|gal3XX|Allele_2
AAGCTCCTAA
>Contig78705_GA36C|gal|gal9X|Allele_1
AAGCCCCCAA
>Contig78705_GA36C|gal|gal9X|Allele_2
AAGTTCTCGT
>Contig78705_GA36C|edu|edu40X|Allele_1
AAGCTCCCAA
>Contig78705_GA36C|edu|edu40X|Allele_2
GAGCTTCCAA
>Contig78705_GA36C|edu|edu47X|Allele_1
AAGCTCCCAA
>Contig78705_GA36C|edu|edu47X|Allele_2
AAGCTCCCAA
>Contig78705_GA36C|edu|edu24X|Allele_1
AAACTCCCAA
>Contig78705_GA36C|edu|edu24X|Allele_2
AAGCTCCCAA
>Contig78705_GA36C|edu|edu28X|Allele_1
AAGCTCCCAA
>Contig78705_GA36C|edu|edu28X|Allele_2
AAGCTCCCAA
>Contig81248_GA36D|tro|tro11X|Allele_1
AACCTCTATATACACAACCT
>Contig81248_GA36D|tro|tro11X|Allele_2
AACCTCTATATTCATGTCCT
>Contig81248_GA36D|tro|tro2X|Allele_1
AACCTCCACACACACAACCT
>Contig81248_GA36D|tro|tro2X|Allele_2
AGCTTTTATATTCATGTTCT
>Contig81248_GA36D|tro|tro7X|Allele_1
AACCTCCACATACATATCCT
>Contig81248_GA36D|tro|tro7X|Allele_2
AGCTTCTATATTCATGTTCT
>Contig81248_GA36D|tro|tro8X|Allele_1
AACTTCCACATTCATAATCT
>Contig81248_GA36D|tro|tro8X|Allele_2
AGCTTTTACATTCATGTTCT
>Contig81248_GA36D|gal|gal3X|Allele_1
AACTCCTACACACACAACCT
>Contig81248_GA36D|gal|gal3X|Allele_2
AGTTTCTACGTTCATGTCCT
>Contig81248_GA36D|gal|gal8X|Allele_1
AACTTCTACACTCACGACAT
>Contig81248_GA36D|gal|gal8X|Allele_2
GGCTTCTTTATTCACGACCT
>Contig81248_GA36D|gal|gal3XX|Allele_1
AGCTTCTACATTCACGACAT
>Contig81248_GA36D|gal|gal3XX|Allele_2
AGCTTCTACATTCACGACCT
>Contig81248_GA36D|gal|gal9X|Allele_1
AGCCTCTACATTCACAACAT
>Contig81248_GA36D|gal|gal9X|Allele_2
AGCTTCTACATTCACGACCT
>Contig81248_GA36D|edu|edu40X|Allele_1
AACTTCTACACATGTAACCT
>Contig81248_GA36D|edu|edu40X|Allele_2
AACTTCTACACATGTAACCT
>Contig81248_GA36D|edu|edu47X|Allele_1
AACCTCCACACACACAACCC
>Contig81248_GA36D|edu|edu47X|Allele_2
AGCTTCTACATTTGTGACCT
>Contig81248_GA36D|edu|edu24X|Allele_1
AACCTCTACACACATAACCT
>Contig81248_GA36D|edu|edu24X|Allele_2
AACTTCTATATATGTGTCCT
>Contig81248_GA36D|edu|edu28X|Allele_1
AACTTCTACATTCACAACCT
>Contig81248_GA36D|edu|edu28X|Allele_2
AGCTTTTACATTCATGATCT
>Contig81364_GA36B|tro|tro11X|Allele_1
ACAACC
>Contig81364_GA36B|tro|tro11X|Allele_2
ACAACC
>Contig81364_GA36B|tro|tro2X|Allele_1
ACAACC
>Contig81364_GA36B|tro|tro2X|Allele_2
ACAACC
>Contig81364_GA36B|tro|tro7X|Allele_1
ACAACC
>Contig81364_GA36B|tro|tro7X|Allele_2
ACGACC
>Contig81364_GA36B|tro|tro8X|Allele_1
ACAACC
>Contig81364_GA36B|tro|tro8X|Allele_2
ACGACC
>Contig81364_GA36B|gal|gal3X|Allele_1
TCAACC
>Contig81364_GA36B|gal|gal3X|Allele_2
TTAACC
>Contig81364_GA36B|gal|gal8X|Allele_1
ACAACC
>Contig81364_GA36B|gal|gal8X|Allele_2
ACAACC
>Contig81364_GA36B|gal|gal3XX|Allele_1
ACAACC
>Contig81364_GA36B|gal|gal3XX|Allele_2
TCAATT
>Contig81364_GA36B|gal|gal9X|Allele_1
ACAACC
>Contig81364_GA36B|gal|gal9X|Allele_2
TCAACC
>Contig81364_GA36B|edu|edu40X|Allele_1
ACAACC
>Contig81364_GA36B|edu|edu40X|Allele_2
ACAATC
>Contig81364_GA36B|edu|edu47X|Allele_1
ACAACC
>Contig81364_GA36B|edu|edu47X|Allele_2
ACAACT
>Contig81364_GA36B|edu|edu24X|Allele_1
ACAACC
>Contig81364_GA36B|edu|edu24X|Allele_2
TCAGTC
>Contig81364_GA36B|edu|edu28X|Allele_1
ACAACC
>Contig81364_GA36B|edu|edu28X|Allele_2
ACGACC
>Contig81796_GA36A|tro|tro11X|Allele_1
ATCAC
>Contig81796_GA36A|tro|tro11X|Allele_2
ATCAC
>Contig81796_GA36A|tro|tro2X|Allele_1
ATCAC
>Contig81796_GA36A|tro|tro2X|Allele_2
ATTAC
>Contig81796_GA36A|tro|tro7X|Allele_1
ATTAC
>Contig81796_GA36A|tro|tro7X|Allele_2
ATTAC
>Contig81796_GA36A|tro|tro8X|Allele_1
ATCAC
>Contig81796_GA36A|tro|tro8X|Allele_2
ATCAC
>Contig81796_GA36A|gal|gal3X|Allele_1
AATAC
>Contig81796_GA36A|gal|gal3X|Allele_2
ATTAC
>Contig81796_GA36A|gal|gal8X|Allele_1
ATCAC
>Contig81796_GA36A|gal|gal8X|Allele_2
ATTAC
>Contig81796_GA36A|gal|gal3XX|Allele_1
ATTAC
>Contig81796_GA36A|gal|gal3XX|Allele_2
ATTAC
>Contig81796_GA36A|gal|gal9X|Allele_1
ATTAC
>Contig81796_GA36A|gal|gal9X|Allele_2
ATTAC
>Contig81796_GA36A|edu|edu40X|Allele_1
ATTAC
>Contig81796_GA36A|edu|edu40X|Allele_2
CTTTC
>Contig81796_GA36A|edu|edu47X|Allele_1
ATTAA
>Contig81796_GA36A|edu|edu47X|Allele_2
ATTAC
>Contig81796_GA36A|edu|edu24X|Allele_1
ATTAC
>Contig81796_GA36A|edu|edu24X|Allele_2
ATTAC
>Contig81796_GA36A|edu|edu28X|Allele_1
ATTAC
>Contig81796_GA36A|edu|edu28X|Allele_2
ATTAC
>Contig8249_GA36D|tro|tro11X|Allele_1
CAGCTCATAGAAAGTACGACAC
>Contig8249_GA36D|tro|tro11X|Allele_2
CAGCTCATGGAATGTACGACGC
>Contig8249_GA36D|tro|tro2X|Allele_1
CAGCTCATAGAAAGTACGACGC
>Contig8249_GA36D|tro|tro2X|Allele_2
CAGCTCATGGAATGTACGACGC
>Contig8249_GA36D|tro|tro7X|Allele_1
CAGCTCATGGAATGTACGACGC
>Contig8249_GA36D|tro|tro7X|Allele_2
CAGCTCATGGAATGTACGACGC
>Contig8249_GA36D|tro|tro8X|Allele_1
CAGCTCATAGAAAGTACGACGC
>Contig8249_GA36D|tro|tro8X|Allele_2
CAGCTCATGGAATGTACGACGC
>Contig8249_GA36D|gal|gal3X|Allele_1
TAGCTCATAGAAAATACGACGC
>Contig8249_GA36D|gal|gal3X|Allele_2
TAGCTTATAGAAAGTACGACGC
>Contig8249_GA36D|gal|gal8X|Allele_1
TAGATCATAGAAAATACGACGC
>Contig8249_GA36D|gal|gal8X|Allele_2
TAGCTCATAGACAGTACGACGC
>Contig8249_GA36D|gal|gal3XX|Allele_1
CAGCTCATAGAAAATACGACGC
>Contig8249_GA36D|gal|gal3XX|Allele_2
TAGCTCATAGACAGTACGGCGT
>Contig8249_GA36D|gal|gal9X|Allele_1
CAGCTCATAGAAAGTACGACGC
>Contig8249_GA36D|gal|gal9X|Allele_2
TATCTCATAGAAAGTACGACGC
>Contig8249_GA36D|edu|edu40X|Allele_1
CAGCTCAGAAAAAGTACGACGC
>Contig8249_GA36D|edu|edu40X|Allele_2
TAGCTCATAGGATGTGCGAGGC
>Contig8249_GA36D|edu|edu47X|Allele_1
CAGCTCATAGAAAGCACGACGC
>Contig8249_GA36D|edu|edu47X|Allele_2
CAGCTCTTAGAAAGTATGACGC
>Contig8249_GA36D|edu|edu24X|Allele_1
TAGCCCATAGAAAGTACGACAC
>Contig8249_GA36D|edu|edu24X|Allele_2
TTGCTCATGGAAAGTACTACGC
>Contig8249_GA36D|edu|edu28X|Allele_1
CAGCTCATAGAAAGTACGACAC
>Contig8249_GA36D|edu|edu28X|Allele_2
CAGCTCATAGAAAGTACTGCGC
>Contig8484_GA36D|tro|tro11X|Allele_1
CCCCCCTC
>Contig8484_GA36D|tro|tro11X|Allele_2
CCCCCCTC
>Contig8484_GA36D|tro|tro2X|Allele_1
CCCCCCTC
>Contig8484_GA36D|tro|tro2X|Allele_2
CCCCCCTC
>Contig8484_GA36D|tro|tro7X|Allele_1
CCCCCCTC
>Contig8484_GA36D|tro|tro7X|Allele_2
CCCCCCTC
>Contig8484_GA36D|tro|tro8X|Allele_1
CCCCCCTC
>Contig8484_GA36D|tro|tro8X|Allele_2
TTCCCCTC
>Contig8484_GA36D|gal|gal3X|Allele_1
TCCCCCTC
>Contig8484_GA36D|gal|gal3X|Allele_2
TCCCCTTC
>Contig8484_GA36D|gal|gal8X|Allele_1
CCCCCCTC
>Contig8484_GA36D|gal|gal8X|Allele_2
TCCCCCTC
>Contig8484_GA36D|gal|gal3XX|Allele_1
CCCCCCAC
>Contig8484_GA36D|gal|gal3XX|Allele_2
TCCCCCTT
>Contig8484_GA36D|gal|gal9X|Allele_1
CCCCCCTC
>Contig8484_GA36D|gal|gal9X|Allele_2
TCCCCCTC
>Contig8484_GA36D|edu|edu40X|Allele_1
CCCCCCTC
>Contig8484_GA36D|edu|edu40X|Allele_2
CTTCCCTC
>Contig8484_GA36D|edu|edu47X|Allele_1
CCCCCCTC
>Contig8484_GA36D|edu|edu47X|Allele_2
TCCCCCTC
>Contig8484_GA36D|edu|edu24X|Allele_1
CCCCCCTC
>Contig8484_GA36D|edu|edu24X|Allele_2
TCCTCCTC
>Contig8484_GA36D|edu|edu28X|Allele_1
CCCCACTC
>Contig8484_GA36D|edu|edu28X|Allele_2
CCCCCCTC
>Contig8592_GA36D|tro|tro11X|Allele_1
GGCCCGTGACGTGAACATCTGG
>Contig8592_GA36D|tro|tro11X|Allele_2
GGCCCGTGACGTGAACATCTGG
>Contig8592_GA36D|tro|tro2X|Allele_1
GGCCCGTGACACGAACATCTGG
>Contig8592_GA36D|tro|tro2X|Allele_2
GGCCTGTGACGTGAATATCTGG
>Contig8592_GA36D|tro|tro7X|Allele_1
GGCCCGTGACGTGAACATCTGG
>Contig8592_GA36D|tro|tro7X|Allele_2
GGCCCGTGACGTGAACATCTGG
>Contig8592_GA36D|tro|tro8X|Allele_1
GGCCCGTGACACGAACATCTGG
>Contig8592_GA36D|tro|tro8X|Allele_2
GGCCTGTGACGTGAATATCTGG
>Contig8592_GA36D|gal|gal3X|Allele_1
GGCCCACAATATGGGCATCTGG
>Contig8592_GA36D|gal|gal3X|Allele_2
GGCCCACAATATGGGCATCTGG
>Contig8592_GA36D|gal|gal8X|Allele_1
AGCCCACAACACAAACATCTGG
>Contig8592_GA36D|gal|gal8X|Allele_2
GGCTTGTGATGTGGGTATCTGG
>Contig8592_GA36D|gal|gal3XX|Allele_1
GGCCCACAATATGGGCATCTGG
>Contig8592_GA36D|gal|gal3XX|Allele_2
GGCCCACAATATGGGCTTCTGG
>Contig8592_GA36D|gal|gal9X|Allele_1
AGCCCACAACACAAACATCTGG
>Contig8592_GA36D|gal|gal9X|Allele_2
GGCTTGTGATGTGGGTATCTGG
>Contig8592_GA36D|edu|edu40X|Allele_1
GACCTGTGACACGAATACCTGA
>Contig8592_GA36D|edu|edu40X|Allele_2
GACCTGTGACACGAATATTTGG
>Contig8592_GA36D|edu|edu47X|Allele_1
GACCTGTGACACGAATATTTGG
>Contig8592_GA36D|edu|edu47X|Allele_2
GGCCTGTGGCACGAATATTTGG
>Contig8592_GA36D|edu|edu24X|Allele_1
GACCCACAACACGAACATCCAG
>Contig8592_GA36D|edu|edu24X|Allele_2
GGTCTGTGATATGGGTATCTGG
>Contig8592_GA36D|edu|edu28X|Allele_1
GGCCCACAACACGAACATCTGG
>Contig8592_GA36D|edu|edu28X|Allele_2
GGTCTGTGATATGGGTATTTGG
>Contig86138_GA36A|tro|tro11X|Allele_1
TAATTGTG
>Contig86138_GA36A|tro|tro11X|Allele_2
TAATTGTG
>Contig86138_GA36A|tro|tro2X|Allele_1
TAACTGTG
>Contig86138_GA36A|tro|tro2X|Allele_2
TGATTGTG
>Contig86138_GA36A|tro|tro7X|Allele_1
TAATTGTG
>Contig86138_GA36A|tro|tro7X|Allele_2
TAATTGTG
>Contig86138_GA36A|tro|tro8X|Allele_1
TAATTGTG
>Contig86138_GA36A|tro|tro8X|Allele_2
TAATTGTG
>Contig86138_GA36A|gal|gal3X|Allele_1
CGACTGAA
>Contig86138_GA36A|gal|gal3X|Allele_2
TGACTGAA
>Contig86138_GA36A|gal|gal8X|Allele_1
TGACTGAA
>Contig86138_GA36A|gal|gal8X|Allele_2
TGACTGAA
>Contig86138_GA36A|gal|gal3XX|Allele_1
TGACTGAA
>Contig86138_GA36A|gal|gal3XX|Allele_2
TGCCTGAA
>Contig86138_GA36A|gal|gal9X|Allele_1
TGACTGAA
>Contig86138_GA36A|gal|gal9X|Allele_2
TGACTGAA
>Contig86138_GA36A|edu|edu40X|Allele_1
TGACTAAG
>Contig86138_GA36A|edu|edu40X|Allele_2
TGATTGAG
>Contig86138_GA36A|edu|edu47X|Allele_1
TAACCGTG
>Contig86138_GA36A|edu|edu47X|Allele_2
TGACTGTG
>Contig86138_GA36A|edu|edu24X|Allele_1
TGACTGAG
>Contig86138_GA36A|edu|edu24X|Allele_2
TGACTGTG
>Contig86138_GA36A|edu|edu28X|Allele_1
TGACTGAG
>Contig86138_GA36A|edu|edu28X|Allele_2
TGACTGAG
>Contig89201_GA36B|tro|tro11X|Allele_1
TCATAG
>Contig89201_GA36B|tro|tro11X|Allele_2
TTATAG
>Contig89201_GA36B|tro|tro2X|Allele_1
TCATAG
>Contig89201_GA36B|tro|tro2X|Allele_2
TTATAG
>Contig89201_GA36B|tro|tro7X|Allele_1
TCATAG
>Contig89201_GA36B|tro|tro7X|Allele_2
TTATAG
>Contig89201_GA36B|tro|tro8X|Allele_1
CCATAA
>Contig89201_GA36B|tro|tro8X|Allele_2
TTTTAG
>Contig89201_GA36B|gal|gal3X|Allele_1
CCATAA
>Contig89201_GA36B|gal|gal3X|Allele_2
TTTTAG
>Contig89201_GA36B|gal|gal8X|Allele_1
TCATAA
>Contig89201_GA36B|gal|gal8X|Allele_2
TTTTAG
>Contig89201_GA36B|gal|gal3XX|Allele_1
TCATAA
>Contig89201_GA36B|gal|gal3XX|Allele_2
TTTTGG
>Contig89201_GA36B|gal|gal9X|Allele_1
CCATAA
>Contig89201_GA36B|gal|gal9X|Allele_2
TTTTAG
>Contig89201_GA36B|edu|edu40X|Allele_1
TTACAA
>Contig89201_GA36B|edu|edu40X|Allele_2
TTATGG
>Contig89201_GA36B|edu|edu47X|Allele_1
TTATAA
>Contig89201_GA36B|edu|edu47X|Allele_2
TTATGG
>Contig89201_GA36B|edu|edu24X|Allele_1
TTATAA
>Contig89201_GA36B|edu|edu24X|Allele_2
TTATGG
>Contig89201_GA36B|edu|edu28X|Allele_1
TTATAA
>Contig89201_GA36B|edu|edu28X|Allele_2
TTATGG
>Contig9037_GA36A|tro|tro11X|Allele_1
CATGAGAAAG
>Contig9037_GA36A|tro|tro11X|Allele_2
CATGGGCAAG
>Contig9037_GA36A|tro|tro2X|Allele_1
CATGAGAAAG
>Contig9037_GA36A|tro|tro2X|Allele_2
CATGGGCAAG
>Contig9037_GA36A|tro|tro7X|Allele_1
CATGGGCAAG
>Contig9037_GA36A|tro|tro7X|Allele_2
CATGGGCAAG
>Contig9037_GA36A|tro|tro8X|Allele_1
CATGAGAAAG
>Contig9037_GA36A|tro|tro8X|Allele_2
CATGAGAGAG
>Contig9037_GA36A|gal|gal3X|Allele_1
CATGAAAAAG
>Contig9037_GA36A|gal|gal3X|Allele_2
CGTGAGAGAG
>Contig9037_GA36A|gal|gal8X|Allele_1
CATGAAAGAG
>Contig9037_GA36A|gal|gal8X|Allele_2
CATGAGAGAG
>Contig9037_GA36A|gal|gal3XX|Allele_1
CATGAAAAAA
>Contig9037_GA36A|gal|gal3XX|Allele_2
CATGGGCGAG
>Contig9037_GA36A|gal|gal9X|Allele_1
CATGAAAGAG
>Contig9037_GA36A|gal|gal9X|Allele_2
CATGAAAGAG
>Contig9037_GA36A|edu|edu40X|Allele_1
CATGGGCAAG
>Contig9037_GA36A|edu|edu40X|Allele_2
CATGGGCAAG
>Contig9037_GA36A|edu|edu47X|Allele_1
CATAGGCAAG
>Contig9037_GA36A|edu|edu47X|Allele_2
TATGGGCATG
>Contig9037_GA36A|edu|edu24X|Allele_1
CACGAGAAAG
>Contig9037_GA36A|edu|edu24X|Allele_2
CATGGGCAAG
>Contig9037_GA36A|edu|edu28X|Allele_1
CATAAGCAAG
>Contig9037_GA36A|edu|edu28X|Allele_2
CATGGGCAAG
>Contig90601_GA36B|tro|tro11X|Allele_1
AAG
>Contig90601_GA36B|tro|tro11X|Allele_2
AAG
>Contig90601_GA36B|tro|tro2X|Allele_1
AAA
>Contig90601_GA36B|tro|tro2X|Allele_2
TAA
>Contig90601_GA36B|tro|tro7X|Allele_1
AAA
>Contig90601_GA36B|tro|tro7X|Allele_2
TAG
>Contig90601_GA36B|tro|tro8X|Allele_1
AAA
>Contig90601_GA36B|tro|tro8X|Allele_2
AAG
>Contig90601_GA36B|gal|gal3X|Allele_1
AAA
>Contig90601_GA36B|gal|gal3X|Allele_2
AAA
>Contig90601_GA36B|gal|gal8X|Allele_1
AAA
>Contig90601_GA36B|gal|gal8X|Allele_2
AGA
>Contig90601_GA36B|gal|gal3XX|Allele_1
AAA
>Contig90601_GA36B|gal|gal3XX|Allele_2
TAG
>Contig90601_GA36B|gal|gal9X|Allele_1
AAA
>Contig90601_GA36B|gal|gal9X|Allele_2
TAA
>Contig90601_GA36B|edu|edu40X|Allele_1
TAA
>Contig90601_GA36B|edu|edu40X|Allele_2
TAA
>Contig90601_GA36B|edu|edu47X|Allele_1
TAA
>Contig90601_GA36B|edu|edu47X|Allele_2
TAA
>Contig90601_GA36B|edu|edu24X|Allele_1
TAA
>Contig90601_GA36B|edu|edu24X|Allele_2
TAA
>Contig90601_GA36B|edu|edu28X|Allele_1
AAA
>Contig90601_GA36B|edu|edu28X|Allele_2
AAA
>Contig9080_GA36C|tro|tro11X|Allele_1
CTTGTAGT
>Contig9080_GA36C|tro|tro11X|Allele_2
CTTGTGGT
>Contig9080_GA36C|tro|tro2X|Allele_1
CTTGTGGT
>Contig9080_GA36C|tro|tro2X|Allele_2
CTTGTGGT
>Contig9080_GA36C|tro|tro7X|Allele_1
CTTGCAGT
>Contig9080_GA36C|tro|tro7X|Allele_2
CTTGTGGT
>Contig9080_GA36C|tro|tro8X|Allele_1
CTTGTGGT
>Contig9080_GA36C|tro|tro8X|Allele_2
CTTGTGGT
>Contig9080_GA36C|gal|gal3X|Allele_1
CTCGTGGC
>Contig9080_GA36C|gal|gal3X|Allele_2
CTTTTGGT
>Contig9080_GA36C|gal|gal8X|Allele_1
CTTGTGGT
>Contig9080_GA36C|gal|gal8X|Allele_2
CTTGTGGT
>Contig9080_GA36C|gal|gal3XX|Allele_1
CTCGTGGC
>Contig9080_GA36C|gal|gal3XX|Allele_2
CTTTTGGT
>Contig9080_GA36C|gal|gal9X|Allele_1
CTCGTGGC
>Contig9080_GA36C|gal|gal9X|Allele_2
CTTTTGGT
>Contig9080_GA36C|edu|edu40X|Allele_1
CTTGCAGT
>Contig9080_GA36C|edu|edu40X|Allele_2
CTTGTGGT
>Contig9080_GA36C|edu|edu47X|Allele_1
CTTGTGGT
>Contig9080_GA36C|edu|edu47X|Allele_2
TTTGTGGT
>Contig9080_GA36C|edu|edu24X|Allele_1
CCTGTGAT
>Contig9080_GA36C|edu|edu24X|Allele_2
CTTGTGGT
>Contig9080_GA36C|edu|edu28X|Allele_1
CTTGCAGT
>Contig9080_GA36C|edu|edu28X|Allele_2
CTTGTGGT
>Contig9105_GA36D|tro|tro11X|Allele_1
AGC
>Contig9105_GA36D|tro|tro11X|Allele_2
AGC
>Contig9105_GA36D|tro|tro2X|Allele_1
AGC
>Contig9105_GA36D|tro|tro2X|Allele_2
AGC
>Contig9105_GA36D|tro|tro7X|Allele_1
AGC
>Contig9105_GA36D|tro|tro7X|Allele_2
AGC
>Contig9105_GA36D|tro|tro8X|Allele_1
AGC
>Contig9105_GA36D|tro|tro8X|Allele_2
AGC
>Contig9105_GA36D|gal|gal3X|Allele_1
AGG
>Contig9105_GA36D|gal|gal3X|Allele_2
ATG
>Contig9105_GA36D|gal|gal8X|Allele_1
AGG
>Contig9105_GA36D|gal|gal8X|Allele_2
AGG
>Contig9105_GA36D|gal|gal3XX|Allele_1
AGC
>Contig9105_GA36D|gal|gal3XX|Allele_2
AGG
>Contig9105_GA36D|gal|gal9X|Allele_1
AGG
>Contig9105_GA36D|gal|gal9X|Allele_2
AGG
>Contig9105_GA36D|edu|edu40X|Allele_1
AGC
>Contig9105_GA36D|edu|edu40X|Allele_2
CGC
>Contig9105_GA36D|edu|edu47X|Allele_1
AGC
>Contig9105_GA36D|edu|edu47X|Allele_2
AGC
>Contig9105_GA36D|edu|edu24X|Allele_1
AGC
>Contig9105_GA36D|edu|edu24X|Allele_2
AGC
>Contig9105_GA36D|edu|edu28X|Allele_1
AGC
>Contig9105_GA36D|edu|edu28X|Allele_2
AGC
>Contig9117_GA36B|tro|tro11X|Allele_1
GG
>Contig9117_GA36B|tro|tro11X|Allele_2
GG
>Contig9117_GA36B|tro|tro2X|Allele_1
GG
>Contig9117_GA36B|tro|tro2X|Allele_2
GG
>Contig9117_GA36B|tro|tro7X|Allele_1
GG
>Contig9117_GA36B|tro|tro7X|Allele_2
GG
>Contig9117_GA36B|tro|tro8X|Allele_1
GG
>Contig9117_GA36B|tro|tro8X|Allele_2
GG
>Contig9117_GA36B|gal|gal3X|Allele_1
GG
>Contig9117_GA36B|gal|gal3X|Allele_2
GG
>Contig9117_GA36B|gal|gal8X|Allele_1
GG
>Contig9117_GA36B|gal|gal8X|Allele_2
GG
>Contig9117_GA36B|gal|gal3XX|Allele_1
GG
>Contig9117_GA36B|gal|gal3XX|Allele_2
GG
>Contig9117_GA36B|gal|gal9X|Allele_1
GG
>Contig9117_GA36B|gal|gal9X|Allele_2
GG
>Contig9117_GA36B|edu|edu40X|Allele_1
AG
>Contig9117_GA36B|edu|edu40X|Allele_2
GG
>Contig9117_GA36B|edu|edu47X|Allele_1
GG
>Contig9117_GA36B|edu|edu47X|Allele_2
GG
>Contig9117_GA36B|edu|edu24X|Allele_1
GG
>Contig9117_GA36B|edu|edu24X|Allele_2
GG
>Contig9117_GA36B|edu|edu28X|Allele_1
GA
>Contig9117_GA36B|edu|edu28X|Allele_2
GG
>Contig96364_GA36A|tro|tro11X|Allele_1
TTAA
>Contig96364_GA36A|tro|tro11X|Allele_2
TTAA
>Contig96364_GA36A|tro|tro2X|Allele_1
TTAA
>Contig96364_GA36A|tro|tro2X|Allele_2
TTAA
>Contig96364_GA36A|tro|tro7X|Allele_1
TTAA
>Contig96364_GA36A|tro|tro7X|Allele_2
TTGT
>Contig96364_GA36A|tro|tro8X|Allele_1
TTAA
>Contig96364_GA36A|tro|tro8X|Allele_2
TTAA
>Contig96364_GA36A|gal|gal3X|Allele_1
CTAA
>Contig96364_GA36A|gal|gal3X|Allele_2
CTAA
>Contig96364_GA36A|gal|gal8X|Allele_1
CTAA
>Contig96364_GA36A|gal|gal8X|Allele_2
CTAA
>Contig96364_GA36A|gal|gal3XX|Allele_1
CTAA
>Contig96364_GA36A|gal|gal3XX|Allele_2
CTAA
>Contig96364_GA36A|gal|gal9X|Allele_1
CTAA
>Contig96364_GA36A|gal|gal9X|Allele_2
CTAA
>Contig96364_GA36A|edu|edu40X|Allele_1
TCGT
>Contig96364_GA36A|edu|edu40X|Allele_2
TTGT
>Contig96364_GA36A|edu|edu47X|Allele_1
TTGT
>Contig96364_GA36A|edu|edu47X|Allele_2
TTGT
>Contig96364_GA36A|edu|edu24X|Allele_1
TTGT
>Contig96364_GA36A|edu|edu24X|Allele_2
TTGT
>Contig96364_GA36A|edu|edu28X|Allele_1
TTGT
>Contig96364_GA36A|edu|edu28X|Allele_2
TTGT
>Contig97311_GA36D|tro|tro11X|Allele_1
AATCCAAG
>Contig97311_GA36D|tro|tro11X|Allele_2
AATCTAAG
>Contig97311_GA36D|tro|tro2X|Allele_1
AATCCAAG
>Contig97311_GA36D|tro|tro2X|Allele_2
AATCTAAG
>Contig97311_GA36D|tro|tro7X|Allele_1
AATCCAAG
>Contig97311_GA36D|tro|tro7X|Allele_2
TATCCAAG
>Contig97311_GA36D|tro|tro8X|Allele_1
AATCCAAG
>Contig97311_GA36D|tro|tro8X|Allele_2
TATCCAAG
>Contig97311_GA36D|gal|gal3X|Allele_1
AATCCAAG
>Contig97311_GA36D|gal|gal3X|Allele_2
ATTCCAGG
>Contig97311_GA36D|gal|gal8X|Allele_1
AATCCAAA
>Contig97311_GA36D|gal|gal8X|Allele_2
ATTCCAGG
>Contig97311_GA36D|gal|gal3XX|Allele_1
AATCCAAG
>Contig97311_GA36D|gal|gal3XX|Allele_2
ATTCCTGG
>Contig97311_GA36D|gal|gal9X|Allele_1
AATCCAAG
>Contig97311_GA36D|gal|gal9X|Allele_2
AATCTAAG
>Contig97311_GA36D|edu|edu40X|Allele_1
AATCCAAG
>Contig97311_GA36D|edu|edu40X|Allele_2
TATCCAAG
>Contig97311_GA36D|edu|edu47X|Allele_1
AATCCAAG
>Contig97311_GA36D|edu|edu47X|Allele_2
AATCCAAG
>Contig97311_GA36D|edu|edu24X|Allele_1
AATCCAAG
>Contig97311_GA36D|edu|edu24X|Allele_2
AATCTAAG
>Contig97311_GA36D|edu|edu28X|Allele_1
AACCCAAG
>Contig97311_GA36D|edu|edu28X|Allele_2
AATTCAAG
>Contig9777_GA36C|tro|tro11X|Allele_1
TCGG
>Contig9777_GA36C|tro|tro11X|Allele_2
TCGG
>Contig9777_GA36C|tro|tro2X|Allele_1
TCGG
>Contig9777_GA36C|tro|tro2X|Allele_2
TCGG
>Contig9777_GA36C|tro|tro7X|Allele_1
TCGG
>Contig9777_GA36C|tro|tro7X|Allele_2
TCGG
>Contig9777_GA36C|tro|tro8X|Allele_1
TCGG
>Contig9777_GA36C|tro|tro8X|Allele_2
TCGG
>Contig9777_GA36C|gal|gal3X|Allele_1
TCGG
>Contig9777_GA36C|gal|gal3X|Allele_2
TCGG
>Contig9777_GA36C|gal|gal8X|Allele_1
TCGG
>Contig9777_GA36C|gal|gal8X|Allele_2
TCGG
>Contig9777_GA36C|gal|gal3XX|Allele_1
TTGG
>Contig9777_GA36C|gal|gal3XX|Allele_2
TTGG
>Contig9777_GA36C|gal|gal9X|Allele_1
TTGG
>Contig9777_GA36C|gal|gal9X|Allele_2
TTGG
>Contig9777_GA36C|edu|edu40X|Allele_1
TTGG
>Contig9777_GA36C|edu|edu40X|Allele_2
TTGG
>Contig9777_GA36C|edu|edu47X|Allele_1
TTGG
>Contig9777_GA36C|edu|edu47X|Allele_2
TTGG
>Contig9777_GA36C|edu|edu24X|Allele_1
GTAG
>Contig9777_GA36C|edu|edu24X|Allele_2
TTGG
>Contig9777_GA36C|edu|edu28X|Allele_1
TTGA
>Contig9777_GA36C|edu|edu28X|Allele_2
TTGG
>Contig984_GA36A|tro|tro11X|Allele_1
AAACAAGAAGCCAGCTCATCCACCCAACGCAACCGACCCT
>Contig984_GA36A|tro|tro11X|Allele_2
AAATAATAAGCCGGCTCATCCATTCAACGCAATCGATCCT
>Contig984_GA36A|tro|tro2X|Allele_1
AAACAAGAAGCCGGATCATCCACTCAACACAACCGACCCT
>Contig984_GA36A|tro|tro2X|Allele_2
AGGCGAGAAGCCGGCTCATCCATTTATTGCAATCGATCCT
>Contig984_GA36A|tro|tro7X|Allele_1
AAACGAGAAGCCAGATCATCCACCCAACACAACCGACCCC
>Contig984_GA36A|tro|tro7X|Allele_2
AGGTGATAAGCCGGCTCATCCATCTATTGCAACCGACCCT
>Contig984_GA36A|tro|tro8X|Allele_1
AAACAAGAAGCCAGCTCATCCACCCAACGCAACCGATCCT
>Contig984_GA36A|tro|tro8X|Allele_2
AAATGATAAGCCGGCTCATCCATTTAACGCAATCGATCCT
>Contig984_GA36A|gal|gal3X|Allele_1
AGGCGAGAAGCCAGCACAGCCACCCATTACAACCGACCCT
>Contig984_GA36A|gal|gal3X|Allele_2
AGGTGAGATGCTAGCTTCTTCATTTGTTGCATCCGACCCT
>Contig984_GA36A|gal|gal8X|Allele_1
AGGCGAGAAGACAACACCGCCATTCGTTGCAACTGACCCC
>Contig984_GA36A|gal|gal8X|Allele_2
AGGTGAGAAGCCAGCTCCGCTATTCGTTGCAACTGACTTT
>Contig984_GA36A|gal|gal3XX|Allele_1
AAATGAGAAGCCAGCTCAGCCATCCGTTGCAACCGACCCT
>Contig984_GA36A|gal|gal3XX|Allele_2
TGGTGATAAGCCAGCTCCTCTATTCGTTGCGATCGACCCT
>Contig984_GA36A|gal|gal9X|Allele_1
AGGCAAGAAACCAGAACAGCCACTCATTGCAACCAACCCT
>Contig984_GA36A|gal|gal9X|Allele_2
AGGTGGGGAGCCAGCTCCTCCATTTATTGCAACCGCTCCT
>Contig984_GA36A|edu|edu40X|Allele_1
AAATGATAAGCCAGATCATCCACCCATTGCAACCAACCCT
>Contig984_GA36A|edu|edu40X|Allele_2
AAATGATAAGCCAGATCATCCACCTATTGCAACCGACCCT
>Contig984_GA36A|edu|edu47X|Allele_1
AAACGAGAAGCCAAATCATCCACCTAACGCAACCGACTCC
>Contig984_GA36A|edu|edu47X|Allele_2
AGGTGATAAGCCGGCTCATCCGTTTGTCGCAACCGACTCT
>Contig984_GA36A|edu|edu24X|Allele_1
AAATGATAAGCCAGATTATCCACCCATCGCAACCGACCCC
>Contig984_GA36A|edu|edu24X|Allele_2
AAATGATAAGCCAGATTATCCACCTGTTGCGACCGACTCT
>Contig984_GA36A|edu|edu28X|Allele_1
AGGCGAGAAGCCGGATCATCCACCCAACGCAACCAACCCC
>Contig984_GA36A|edu|edu28X|Allele_2
AGGCGATAAGCCGGCTCATCCATTTGTTGTAACCGACTCT
>Contig9864_GA36B|tro|tro11X|Allele_1
GCCACGTAGACCTCCACCTATCGCGT
>Contig9864_GA36B|tro|tro11X|Allele_2
GCCACGTAGACCTCCACCTATCGCGT
>Contig9864_GA36B|tro|tro2X|Allele_1
GCCACGTAGACCTCCACCTACCGCGT
>Contig9864_GA36B|tro|tro2X|Allele_2
GCCACGTAGACCTCCACCTATCGCGT
>Contig9864_GA36B|tro|tro7X|Allele_1
GCCACGTAGACCTCCACCTACCGCGT
>Contig9864_GA36B|tro|tro7X|Allele_2
GCCACGTAGACCTCCACCTACCGTGT
>Contig9864_GA36B|tro|tro8X|Allele_1
GCCACGTAGACCTCCACCCACCGCGT
>Contig9864_GA36B|tro|tro8X|Allele_2
GCCACGTAGACCTCCTCCTATCGCGT
>Contig9864_GA36B|gal|gal3X|Allele_1
GCCACGTAGACCTCCACCCACCGCGA
>Contig9864_GA36B|gal|gal3X|Allele_2
GCCACGTAGACCTCCACCCACCGCGA
>Contig9864_GA36B|gal|gal8X|Allele_1
GCTACGTAGACCTCCACCCACCGTGA
>Contig9864_GA36B|gal|gal8X|Allele_2
GCTACGTAGACCTCCACCCACCGTGA
>Contig9864_GA36B|gal|gal3XX|Allele_1
GCCACGTAGACTTCCACCCACCGCGT
>Contig9864_GA36B|gal|gal3XX|Allele_2
GCCACGTAGACTTCCACCCTCCGCGT
>Contig9864_GA36B|gal|gal9X|Allele_1
ACCACGTAGACCTCAACCCACCGCGA
>Contig9864_GA36B|gal|gal9X|Allele_2
GTCACGTTGACTTCCATCCACCGCGT
>Contig9864_GA36B|edu|edu40X|Allele_1
GCCACGTAAACCTCCACCCACCGCGT
>Contig9864_GA36B|edu|edu40X|Allele_2
GCCATGTAGATTTCCACTTATCGCGT
>Contig9864_GA36B|edu|edu47X|Allele_1
GCCACACAAACCTCAACCCACCGCGT
>Contig9864_GA36B|edu|edu47X|Allele_2
GCCTCGTAAACCTTCACCCACCGCGT
>Contig9864_GA36B|edu|edu24X|Allele_1
GCCACGTAGACCTCCACTCACAGCGT
>Contig9864_GA36B|edu|edu24X|Allele_2
GCCACGTAGTCCTCCACTCACCGCGT
>Contig9864_GA36B|edu|edu28X|Allele_1
GCCACGTAGACTCCCTCCCACCGCAT
>Contig9864_GA36B|edu|edu28X|Allele_2
GCCACGTAGACTTCCTCTCACCTCGT
>Contig9867_GA36H|tro|tro11X|Allele_1
AGCGGGTGCCCAGCTAAGAT
>Contig9867_GA36H|tro|tro11X|Allele_2
AGCGGGTGCCCAGCTAAGAT
>Contig9867_GA36H|tro|tro2X|Allele_1
AGCAGGTGCCCAACTAAAAT
>Contig9867_GA36H|tro|tro2X|Allele_2
AGCAGGTGCCCAGCTAAAAT
>Contig9867_GA36H|tro|tro7X|Allele_1
AGCGGGTGCCCAGCTAAAAT
>Contig9867_GA36H|tro|tro7X|Allele_2
GGCGGGTGCCCAGCTTAGGT
>Contig9867_GA36H|tro|tro8X|Allele_1
AGCAGGTGCCCAACTAAAAT
>Contig9867_GA36H|tro|tro8X|Allele_2
AGCAGGTGCCCAGCTAAGGT
>Contig9867_GA36H|gal|gal3X|Allele_1
AGCGGGTGCCCAGCTAAGAT
>Contig9867_GA36H|gal|gal3X|Allele_2
AGCGGGTGCCTAGCTAAGAT
>Contig9867_GA36H|gal|gal8X|Allele_1
AACGGGTGCCCAGCGAAGAT
>Contig9867_GA36H|gal|gal8X|Allele_2
GGTGGGTGCCCAGTTAAGAT
>Contig9867_GA36H|gal|gal3XX|Allele_1
AGCAGGTGCCCAGCTAAGAT
>Contig9867_GA36H|gal|gal3XX|Allele_2
AGTGGGTGCCCTGCTAAGAT
>Contig9867_GA36H|gal|gal9X|Allele_1
AGCGGGTGACCAGCTAAGAT
>Contig9867_GA36H|gal|gal9X|Allele_2
AGTGGGTGCCCAGCTATGAT
>Contig9867_GA36H|edu|edu40X|Allele_1
AGCAGGTGCCCAGCTAAAAT
>Contig9867_GA36H|edu|edu40X|Allele_2
AGCGGGTGCCCAGCTATGAT
>Contig9867_GA36H|edu|edu47X|Allele_1
AGCGGGTACCCAGCTAAGAT
>Contig9867_GA36H|edu|edu47X|Allele_2
AGTGGGTGCCCAGCTTAGAT
>Contig9867_GA36H|edu|edu24X|Allele_1
AGCGGATGCCCAACTAAGAT
>Contig9867_GA36H|edu|edu24X|Allele_2
AGTGGGTGCCCAGCTAAGAT
>Contig9867_GA36H|edu|edu28X|Allele_1
AGCGAGAGCACAGCTAAAAC
>Contig9867_GA36H|edu|edu28X|Allele_2
GGCGGGTGCCCAGCTTAGGT
>Contig9895_GA36D|tro|tro11X|Allele_1
ACTCGCCTAAATTATAA
>Contig9895_GA36D|tro|tro11X|Allele_2
ACTCGCCTAAATTATAA
>Contig9895_GA36D|tro|tro2X|Allele_1
ACTCGCCGAAATTATAA
>Contig9895_GA36D|tro|tro2X|Allele_2
ACTCGCCTATATTATAA
>Contig9895_GA36D|tro|tro7X|Allele_1
ACTCGCCTAAATTATAA
>Contig9895_GA36D|tro|tro7X|Allele_2
ACTCGCCTAAATTATAA
>Contig9895_GA36D|tro|tro8X|Allele_1
ACTCGCCGAAATTATAA
>Contig9895_GA36D|tro|tro8X|Allele_2
ACTCGCCTGAATTATAT
>Contig9895_GA36D|gal|gal3X|Allele_1
ACTCGGCGATATTATAA
>Contig9895_GA36D|gal|gal3X|Allele_2
ATTCGGTGATGTTATAT
>Contig9895_GA36D|gal|gal8X|Allele_1
ACTCAGCGAAATTATAA
>Contig9895_GA36D|gal|gal8X|Allele_2
GTTCGGCTGTATTATAA
>Contig9895_GA36D|gal|gal3XX|Allele_1
ACTCGGCGATATTATAA
>Contig9895_GA36D|gal|gal3XX|Allele_2
ACTCGGCGATGTTATAA
>Contig9895_GA36D|gal|gal9X|Allele_1
ACCCGCCGATATCATAA
>Contig9895_GA36D|gal|gal9X|Allele_2
ATTTGGCGATATTATAT
>Contig9895_GA36D|edu|edu40X|Allele_1
ATCCGCCGATACTATAA
>Contig9895_GA36D|edu|edu40X|Allele_2
GTTCGGTGATATTGTCA
>Contig9895_GA36D|edu|edu47X|Allele_1
ACTCGCCGATATTACAA
>Contig9895_GA36D|edu|edu47X|Allele_2
ACTCGGCGATATTATAA
>Contig9895_GA36D|edu|edu24X|Allele_1
ATCCGCCGATACTATAA
>Contig9895_GA36D|edu|edu24X|Allele_2
ATCCGCCGATACTATAA
>Contig9895_GA36D|edu|edu28X|Allele_1
ACTCGGCGATATTATAA
>Contig9895_GA36D|edu|edu28X|Allele_2
ACTCGGCGATATTGTCA
>gi_118151642_gb_Contig30720|tro|tro11X|Allele_1
CTGCTC
>gi_118151642_gb_Contig30720|tro|tro11X|Allele_2
CTGCTC
>gi_118151642_gb_Contig30720|tro|tro2X|Allele_1
CTGCTC
>gi_118151642_gb_Contig30720|tro|tro2X|Allele_2
CTGCTC
>gi_118151642_gb_Contig30720|tro|tro7X|Allele_1
CTGCTC
>gi_118151642_gb_Contig30720|tro|tro7X|Allele_2
CTGCTC
>gi_118151642_gb_Contig30720|tro|tro8X|Allele_1
CTGCTC
>gi_118151642_gb_Contig30720|tro|tro8X|Allele_2
CTGTTC
>gi_118151642_gb_Contig30720|gal|gal3X|Allele_1
CTACAC
>gi_118151642_gb_Contig30720|gal|gal3X|Allele_2
CTGCAC
>gi_118151642_gb_Contig30720|gal|gal8X|Allele_1
CTGCAC
>gi_118151642_gb_Contig30720|gal|gal8X|Allele_2
CTGTAC
>gi_118151642_gb_Contig30720|gal|gal3XX|Allele_1
CTGCAC
>gi_118151642_gb_Contig30720|gal|gal3XX|Allele_2
CTGCAC
>gi_118151642_gb_Contig30720|gal|gal9X|Allele_1
CTGCAC
>gi_118151642_gb_Contig30720|gal|gal9X|Allele_2
TTGCAC
>gi_118151642_gb_Contig30720|edu|edu40X|Allele_1
CCGCAC
>gi_118151642_gb_Contig30720|edu|edu40X|Allele_2
CTGCAC
>gi_118151642_gb_Contig30720|edu|edu47X|Allele_1
CTGCAC
>gi_118151642_gb_Contig30720|edu|edu47X|Allele_2
CTGCTC
>gi_118151642_gb_Contig30720|edu|edu24X|Allele_1
CTGCAC
>gi_118151642_gb_Contig30720|edu|edu24X|Allele_2
CTGCAC
>gi_118151642_gb_Contig30720|edu|edu28X|Allele_1
CTGCAC
>gi_118151642_gb_Contig30720|edu|edu28X|Allele_2
CTGCAT
>gi_145887444_gb_Contig32257|tro|tro11X|Allele_1
TCAAAATGCTTA
>gi_145887444_gb_Contig32257|tro|tro11X|Allele_2
TCAAAATGCTTA
>gi_145887444_gb_Contig32257|tro|tro2X|Allele_1
TCAAAATGCTTA
>gi_145887444_gb_Contig32257|tro|tro2X|Allele_2
TCAAAATGCTTA
>gi_145887444_gb_Contig32257|tro|tro7X|Allele_1
TCAAAATGCTTA
>gi_145887444_gb_Contig32257|tro|tro7X|Allele_2
TCAAAATGCTTA
>gi_145887444_gb_Contig32257|tro|tro8X|Allele_1
TCAAAATGCTTA
>gi_145887444_gb_Contig32257|tro|tro8X|Allele_2
TCAAAATGCTTA
>gi_145887444_gb_Contig32257|gal|gal3X|Allele_1
CCAAAATGCACA
>gi_145887444_gb_Contig32257|gal|gal3X|Allele_2
TTGGCGTGCTTG
>gi_145887444_gb_Contig32257|gal|gal8X|Allele_1
CCAAAATGCACA
>gi_145887444_gb_Contig32257|gal|gal8X|Allele_2
TTGGCGTTCTTG
>gi_145887444_gb_Contig32257|gal|gal3XX|Allele_1
TCAAAATGCACA
>gi_145887444_gb_Contig32257|gal|gal3XX|Allele_2
TTGGCGTGTTTA
>gi_145887444_gb_Contig32257|gal|gal9X|Allele_1
TCAAAATGCACA
>gi_145887444_gb_Contig32257|gal|gal9X|Allele_2
TTGGCGTGTTTA
>gi_145887444_gb_Contig32257|edu|edu40X|Allele_1
CCAAAGAGCATG
>gi_145887444_gb_Contig32257|edu|edu40X|Allele_2
CCAAAGTGCATG
>gi_145887444_gb_Contig32257|edu|edu47X|Allele_1
CCAAAGTGCATG
>gi_145887444_gb_Contig32257|edu|edu47X|Allele_2
TCAAAGTGCATG
>gi_145887444_gb_Contig32257|edu|edu24X|Allele_1
CCAAAGTGCATG
>gi_145887444_gb_Contig32257|edu|edu24X|Allele_2
TTGGCGTGCTTG
>gi_145887444_gb_Contig32257|edu|edu28X|Allele_1
CCAAAGTGCATA
>gi_145887444_gb_Contig32257|edu|edu28X|Allele_2
TTGGCGTGCTTG
>gi_145889192_gb_ES394774|tro|tro11X|Allele_1
GCCTACATT
>gi_145889192_gb_ES394774|tro|tro11X|Allele_2
GCCTACATT
>gi_145889192_gb_ES394774|tro|tro2X|Allele_1
GCCTACATT
>gi_145889192_gb_ES394774|tro|tro2X|Allele_2
GCCTACATT
>gi_145889192_gb_ES394774|tro|tro7X|Allele_1
GCCTACATT
>gi_145889192_gb_ES394774|tro|tro7X|Allele_2
GCCTACATT
>gi_145889192_gb_ES394774|tro|tro8X|Allele_1
GCCTACATT
>gi_145889192_gb_ES394774|tro|tro8X|Allele_2
GCCTACATT
>gi_145889192_gb_ES394774|gal|gal3X|Allele_1
GCCTACATT
>gi_145889192_gb_ES394774|gal|gal3X|Allele_2
GCCTACATT
>gi_145889192_gb_ES394774|gal|gal8X|Allele_1
GCCTACATT
>gi_145889192_gb_ES394774|gal|gal8X|Allele_2
GCCTACATT
>gi_145889192_gb_ES394774|gal|gal3XX|Allele_1
ACCTACACC
>gi_145889192_gb_ES394774|gal|gal3XX|Allele_2
GCTTACATT
>gi_145889192_gb_ES394774|gal|gal9X|Allele_1
GCCTACATT
>gi_145889192_gb_ES394774|gal|gal9X|Allele_2
GCCTACATT
>gi_145889192_gb_ES394774|edu|edu40X|Allele_1
GCCAACATT
>gi_145889192_gb_ES394774|edu|edu40X|Allele_2
GCCTACATT
>gi_145889192_gb_ES394774|edu|edu47X|Allele_1
GCCTACATT
>gi_145889192_gb_ES394774|edu|edu47X|Allele_2
GCCTACGTT
>gi_145889192_gb_ES394774|edu|edu24X|Allele_1
GCCTACATT
>gi_145889192_gb_ES394774|edu|edu24X|Allele_2
GTCTACATT
>gi_145889192_gb_ES394774|edu|edu28X|Allele_1
GCCTACATT
>gi_145889192_gb_ES394774|edu|edu28X|Allele_2
GCCTTTATT
>gi_145890570_gb_ES396152|tro|tro11X|Allele_1
ATG
>gi_145890570_gb_ES396152|tro|tro11X|Allele_2
ATG
>gi_145890570_gb_ES396152|tro|tro2X|Allele_1
ATG
>gi_145890570_gb_ES396152|tro|tro2X|Allele_2
ATG
>gi_145890570_gb_ES396152|tro|tro7X|Allele_1
ATA
>gi_145890570_gb_ES396152|tro|tro7X|Allele_2
ATG
>gi_145890570_gb_ES396152|tro|tro8X|Allele_1
ATG
>gi_145890570_gb_ES396152|tro|tro8X|Allele_2
ATG
>gi_145890570_gb_ES396152|gal|gal3X|Allele_1
ATG
>gi_145890570_gb_ES396152|gal|gal3X|Allele_2
ATG
>gi_145890570_gb_ES396152|gal|gal8X|Allele_1
ATG
>gi_145890570_gb_ES396152|gal|gal8X|Allele_2
ATG
>gi_145890570_gb_ES396152|gal|gal3XX|Allele_1
ATG
>gi_145890570_gb_ES396152|gal|gal3XX|Allele_2
ATG
>gi_145890570_gb_ES396152|gal|gal9X|Allele_1
ATG
>gi_145890570_gb_ES396152|gal|gal9X|Allele_2
ATG
>gi_145890570_gb_ES396152|edu|edu40X|Allele_1
ATG
>gi_145890570_gb_ES396152|edu|edu40X|Allele_2
ATG
>gi_145890570_gb_ES396152|edu|edu47X|Allele_1
ATG
>gi_145890570_gb_ES396152|edu|edu47X|Allele_2
GTG
>gi_145890570_gb_ES396152|edu|edu24X|Allele_1
ACA
>gi_145890570_gb_ES396152|edu|edu24X|Allele_2
ATG
>gi_145890570_gb_ES396152|edu|edu28X|Allele_1
ACG
>gi_145890570_gb_ES396152|edu|edu28X|Allele_2
ATG
>gi_145893111_gb_ES398693|tro|tro11X|Allele_1
GGCTC
>gi_145893111_gb_ES398693|tro|tro11X|Allele_2
GGCTC
>gi_145893111_gb_ES398693|tro|tro2X|Allele_1
GGCTC
>gi_145893111_gb_ES398693|tro|tro2X|Allele_2
GGCTC
>gi_145893111_gb_ES398693|tro|tro7X|Allele_1
GGCTC
>gi_145893111_gb_ES398693|tro|tro7X|Allele_2
GGCTC
>gi_145893111_gb_ES398693|tro|tro8X|Allele_1
GGCTC
>gi_145893111_gb_ES398693|tro|tro8X|Allele_2
GGCTC
>gi_145893111_gb_ES398693|gal|gal3X|Allele_1
GGCTC
>gi_145893111_gb_ES398693|gal|gal3X|Allele_2
GGCTC
>gi_145893111_gb_ES398693|gal|gal8X|Allele_1
AGCTC
>gi_145893111_gb_ES398693|gal|gal8X|Allele_2
GGCTT
>gi_145893111_gb_ES398693|gal|gal3XX|Allele_1
GGATC
>gi_145893111_gb_ES398693|gal|gal3XX|Allele_2
GGCTT
>gi_145893111_gb_ES398693|gal|gal9X|Allele_1
GGCTC
>gi_145893111_gb_ES398693|gal|gal9X|Allele_2
GGCTC
>gi_145893111_gb_ES398693|edu|edu40X|Allele_1
GACTC
>gi_145893111_gb_ES398693|edu|edu40X|Allele_2
GGCTC
>gi_145893111_gb_ES398693|edu|edu47X|Allele_1
GGCTC
>gi_145893111_gb_ES398693|edu|edu47X|Allele_2
GGCTC
>gi_145893111_gb_ES398693|edu|edu24X|Allele_1
GGCGC
>gi_145893111_gb_ES398693|edu|edu24X|Allele_2
GGCTC
>gi_145893111_gb_ES398693|edu|edu28X|Allele_1
GGCTC
>gi_145893111_gb_ES398693|edu|edu28X|Allele_2
GGCTC
>gi_145894188_gb_ES399770|tro|tro11X|Allele_1
CAT
>gi_145894188_gb_ES399770|tro|tro11X|Allele_2
CAT
>gi_145894188_gb_ES399770|tro|tro2X|Allele_1
CAT
>gi_145894188_gb_ES399770|tro|tro2X|Allele_2
CAT
>gi_145894188_gb_ES399770|tro|tro7X|Allele_1
CAT
>gi_145894188_gb_ES399770|tro|tro7X|Allele_2
CAT
>gi_145894188_gb_ES399770|tro|tro8X|Allele_1
CAT
>gi_145894188_gb_ES399770|tro|tro8X|Allele_2
CAT
>gi_145894188_gb_ES399770|gal|gal3X|Allele_1
CAT
>gi_145894188_gb_ES399770|gal|gal3X|Allele_2
CAT
>gi_145894188_gb_ES399770|gal|gal8X|Allele_1
CAT
>gi_145894188_gb_ES399770|gal|gal8X|Allele_2
CAT
>gi_145894188_gb_ES399770|gal|gal3XX|Allele_1
CAT
>gi_145894188_gb_ES399770|gal|gal3XX|Allele_2
CAT
>gi_145894188_gb_ES399770|gal|gal9X|Allele_1
CAT
>gi_145894188_gb_ES399770|gal|gal9X|Allele_2
TTT
>gi_145894188_gb_ES399770|edu|edu40X|Allele_1
CAT
>gi_145894188_gb_ES399770|edu|edu40X|Allele_2
TAT
>gi_145894188_gb_ES399770|edu|edu47X|Allele_1
TAC
>gi_145894188_gb_ES399770|edu|edu47X|Allele_2
TAT
>gi_145894188_gb_ES399770|edu|edu24X|Allele_1
CAT
>gi_145894188_gb_ES399770|edu|edu24X|Allele_2
TAT
>gi_145894188_gb_ES399770|edu|edu28X|Allele_1
CAT
>gi_145894188_gb_ES399770|edu|edu28X|Allele_2
TAT
>gi_145895398_gb_ES400980|tro|tro11X|Allele_1
AGCATTTCAGTCTGGTGCCCTTTA
>gi_145895398_gb_ES400980|tro|tro11X|Allele_2
AGCATTTCAGTCTGTTGCTTTTTA
>gi_145895398_gb_ES400980|tro|tro2X|Allele_1
AGCATTTCAGTCTGTTACCCTTTA
>gi_145895398_gb_ES400980|tro|tro2X|Allele_2
AGCATTTCAGTCTGTTACCCTTTA
>gi_145895398_gb_ES400980|tro|tro7X|Allele_1
AGCATTTCAGTCTGGTGCCCAGTA
>gi_145895398_gb_ES400980|tro|tro7X|Allele_2
AGTATTTCAGTCTGTTGCCCAGTA
>gi_145895398_gb_ES400980|tro|tro8X|Allele_1
AGCATTTCAGTCTGTTACCCTTTA
>gi_145895398_gb_ES400980|tro|tro8X|Allele_2
AGCATTTCAGTCTGTTGCCTTTTA
>gi_145895398_gb_ES400980|gal|gal3X|Allele_1
AGCATCACAGCCTAGTACCCAGTA
>gi_145895398_gb_ES400980|gal|gal3X|Allele_2
AGCATTTTAGTCTGTTGCCTATTA
>gi_145895398_gb_ES400980|gal|gal8X|Allele_1
AGCATTTCAGTCTGTTACCCTTTA
>gi_145895398_gb_ES400980|gal|gal8X|Allele_2
GGCATTTCAGTTTGTTACTCTTTA
>gi_145895398_gb_ES400980|gal|gal3XX|Allele_1
AGCATTACAACCTAGTGCCCATCA
>gi_145895398_gb_ES400980|gal|gal3XX|Allele_2
AGCATTACAACCTAGTGCCCATTA
>gi_145895398_gb_ES400980|gal|gal9X|Allele_1
AGCATCACAGCCTAGTACCCATTA
>gi_145895398_gb_ES400980|gal|gal9X|Allele_2
GGCATTTTAGTCTGTTGCCCATTT
>gi_145895398_gb_ES400980|edu|edu40X|Allele_1
AGCATTACAGCCCAGTGCCCATTA
>gi_145895398_gb_ES400980|edu|edu40X|Allele_2
AGCATTTCCGCCTGGTGCCCATTA
>gi_145895398_gb_ES400980|edu|edu47X|Allele_1
AGCATTACAGCCCAGTGCCCATTA
>gi_145895398_gb_ES400980|edu|edu47X|Allele_2
AGTTTTTCCGCCTGGTGTTTTTTA
>gi_145895398_gb_ES400980|edu|edu24X|Allele_1
AGCATTACAACCTAGAGCCCATTA
>gi_145895398_gb_ES400980|edu|edu24X|Allele_2
ATCATTACAGCCTAGTGCCCATTA
>gi_145895398_gb_ES400980|edu|edu28X|Allele_1
AGCAGTACAGCCCAGTGCCCATTA
>gi_145895398_gb_ES400980|edu|edu28X|Allele_2
AGCATTACAGCCTAGTGCCCATTA
>gi_145900590_gb_Contig24977|tro|tro11X|Allele_1
AGTTCATCTCTTCGGGA
>gi_145900590_gb_Contig24977|tro|tro11X|Allele_2
AGTTCATCTCTTCGGGA
>gi_145900590_gb_Contig24977|tro|tro2X|Allele_1
AGTTCATCTCTTCCGGA
>gi_145900590_gb_Contig24977|tro|tro2X|Allele_2
AGTTTGTCTCTTCGTGA
>gi_145900590_gb_Contig24977|tro|tro7X|Allele_1
AGTTCATCTCTTCGGGA
>gi_145900590_gb_Contig24977|tro|tro7X|Allele_2
AGTTCATCTCTTCGGGA
>gi_145900590_gb_Contig24977|tro|tro8X|Allele_1
AGTTCATCTCTTCGGGA
>gi_145900590_gb_Contig24977|tro|tro8X|Allele_2
AGTTCATCTCTTCGGGA
>gi_145900590_gb_Contig24977|gal|gal3X|Allele_1
AACTTACATCTTCCGGA
>gi_145900590_gb_Contig24977|gal|gal3X|Allele_2
AACTTGTCTCTTCCGGA
>gi_145900590_gb_Contig24977|gal|gal8X|Allele_1
AACTTGTCTCTTCCGGA
>gi_145900590_gb_Contig24977|gal|gal8X|Allele_2
GACTTGTCTCTTCCGGA
>gi_145900590_gb_Contig24977|gal|gal3XX|Allele_1
AACTTGTCTCTTCCGGA
>gi_145900590_gb_Contig24977|gal|gal3XX|Allele_2
AGTTTGTCTCTTCCGTA
>gi_145900590_gb_Contig24977|gal|gal9X|Allele_1
AACTTGTCTCTTCCGGA
>gi_145900590_gb_Contig24977|gal|gal9X|Allele_2
AGTTTGTCTTTTTGGGA
>gi_145900590_gb_Contig24977|edu|edu40X|Allele_1
AGTGTGTCTCCTCCGGA
>gi_145900590_gb_Contig24977|edu|edu40X|Allele_2
AGTTTGTCTCTTCCGGA
>gi_145900590_gb_Contig24977|edu|edu47X|Allele_1
AGTTTGTCTCTTCCGGA
>gi_145900590_gb_Contig24977|edu|edu47X|Allele_2
AGTTTGTCTCTTTGTGA
>gi_145900590_gb_Contig24977|edu|edu24X|Allele_1
AACTTGTCTCTTCCGGA
>gi_145900590_gb_Contig24977|edu|edu24X|Allele_2
AGTTTGTCTCTTCCGGC
>gi_145900590_gb_Contig24977|edu|edu28X|Allele_1
AGTTCGTCCCTACCGGA
>gi_145900590_gb_Contig24977|edu|edu28X|Allele_2
AGTTTGTCTCTTCCGGA
>gi_145902300_gb_ES407882|tro|tro11X|Allele_1
ACCTAAATTTA
>gi_145902300_gb_ES407882|tro|tro11X|Allele_2
ACCTAAATTTA
>gi_145902300_gb_ES407882|tro|tro2X|Allele_1
ACCTAAATTTA
>gi_145902300_gb_ES407882|tro|tro2X|Allele_2
ACCTAAATTTA
>gi_145902300_gb_ES407882|tro|tro7X|Allele_1
ACCTAAATTTA
>gi_145902300_gb_ES407882|tro|tro7X|Allele_2
ACCTAAATTTA
>gi_145902300_gb_ES407882|tro|tro8X|Allele_1
ACCTAAATTTA
>gi_145902300_gb_ES407882|tro|tro8X|Allele_2
ACCTAAATTTA
>gi_145902300_gb_ES407882|gal|gal3X|Allele_1
ACTTAAATTCA
>gi_145902300_gb_ES407882|gal|gal3X|Allele_2
ACTTAAATTCA
>gi_145902300_gb_ES407882|gal|gal8X|Allele_1
ACTTAAATTCA
>gi_145902300_gb_ES407882|gal|gal8X|Allele_2
ACTTAAATTCG
>gi_145902300_gb_ES407882|gal|gal3XX|Allele_1
AACTAAATTCA
>gi_145902300_gb_ES407882|gal|gal3XX|Allele_2
ACTTAAATTCA
>gi_145902300_gb_ES407882|gal|gal9X|Allele_1
AACAAAACCTA
>gi_145902300_gb_ES407882|gal|gal9X|Allele_2
AACTTATTTTA
>gi_145902300_gb_ES407882|edu|edu40X|Allele_1
AACTAAATCTA
>gi_145902300_gb_ES407882|edu|edu40X|Allele_2
AACTAAATCTA
>gi_145902300_gb_ES407882|edu|edu47X|Allele_1
AACTAAATCCA
>gi_145902300_gb_ES407882|edu|edu47X|Allele_2
CACTACATTTA
>gi_145902300_gb_ES407882|edu|edu24X|Allele_1
AACTAAATTCA
>gi_145902300_gb_ES407882|edu|edu24X|Allele_2
AACTAAATTTA
>gi_145902300_gb_ES407882|edu|edu28X|Allele_1
AACTAAATCTA
>gi_145902300_gb_ES407882|edu|edu28X|Allele_2
CACTAAATCTA
>gi_146160643_gb_EF535512|tro|tro11X|Allele_1
TT
>gi_146160643_gb_EF535512|tro|tro11X|Allele_2
TT
>gi_146160643_gb_EF535512|tro|tro2X|Allele_1
TT
>gi_146160643_gb_EF535512|tro|tro2X|Allele_2
TT
>gi_146160643_gb_EF535512|tro|tro7X|Allele_1
TT
>gi_146160643_gb_EF535512|tro|tro7X|Allele_2
TT
>gi_146160643_gb_EF535512|tro|tro8X|Allele_1
TT
>gi_146160643_gb_EF535512|tro|tro8X|Allele_2
TT
>gi_146160643_gb_EF535512|gal|gal3X|Allele_1
TT
>gi_146160643_gb_EF535512|gal|gal3X|Allele_2
TT
>gi_146160643_gb_EF535512|gal|gal8X|Allele_1
TT
>gi_146160643_gb_EF535512|gal|gal8X|Allele_2
TT
>gi_146160643_gb_EF535512|gal|gal3XX|Allele_1
TT
>gi_146160643_gb_EF535512|gal|gal3XX|Allele_2
TT
>gi_146160643_gb_EF535512|gal|gal9X|Allele_1
TT
>gi_146160643_gb_EF535512|gal|gal9X|Allele_2
TT
>gi_146160643_gb_EF535512|edu|edu40X|Allele_1
AT
>gi_146160643_gb_EF535512|edu|edu40X|Allele_2
TT
>gi_146160643_gb_EF535512|edu|edu47X|Allele_1
TT
>gi_146160643_gb_EF535512|edu|edu47X|Allele_2
TT
>gi_146160643_gb_EF535512|edu|edu24X|Allele_1
TT
>gi_146160643_gb_EF535512|edu|edu24X|Allele_2
TT
>gi_146160643_gb_EF535512|edu|edu28X|Allele_1
TA
>gi_146160643_gb_EF535512|edu|edu28X|Allele_2
TT
>gi_149381132_gb_Contig4061|tro|tro11X|Allele_1
CC
>gi_149381132_gb_Contig4061|tro|tro11X|Allele_2
CC
>gi_149381132_gb_Contig4061|tro|tro2X|Allele_1
CC
>gi_149381132_gb_Contig4061|tro|tro2X|Allele_2
CC
>gi_149381132_gb_Contig4061|tro|tro7X|Allele_1
CC
>gi_149381132_gb_Contig4061|tro|tro7X|Allele_2
CC
>gi_149381132_gb_Contig4061|tro|tro8X|Allele_1
CC
>gi_149381132_gb_Contig4061|tro|tro8X|Allele_2
CC
>gi_149381132_gb_Contig4061|gal|gal3X|Allele_1
CC
>gi_149381132_gb_Contig4061|gal|gal3X|Allele_2
CC
>gi_149381132_gb_Contig4061|gal|gal8X|Allele_1
CC
>gi_149381132_gb_Contig4061|gal|gal8X|Allele_2
CC
>gi_149381132_gb_Contig4061|gal|gal3XX|Allele_1
CT
>gi_149381132_gb_Contig4061|gal|gal3XX|Allele_2
CT
>gi_149381132_gb_Contig4061|gal|gal9X|Allele_1
CC
>gi_149381132_gb_Contig4061|gal|gal9X|Allele_2
TC
>gi_149381132_gb_Contig4061|edu|edu40X|Allele_1
CC
>gi_149381132_gb_Contig4061|edu|edu40X|Allele_2
CC
>gi_149381132_gb_Contig4061|edu|edu47X|Allele_1
CC
>gi_149381132_gb_Contig4061|edu|edu47X|Allele_2
CC
>gi_149381132_gb_Contig4061|edu|edu24X|Allele_1
CC
>gi_149381132_gb_Contig4061|edu|edu24X|Allele_2
CC
>gi_149381132_gb_Contig4061|edu|edu28X|Allele_1
CC
>gi_149381132_gb_Contig4061|edu|edu28X|Allele_2
CT
>gi_154349451_gb_EH663000|tro|tro11X|Allele_1
CCGC
>gi_154349451_gb_EH663000|tro|tro11X|Allele_2
CCGC
>gi_154349451_gb_EH663000|tro|tro2X|Allele_1
CCGC
>gi_154349451_gb_EH663000|tro|tro2X|Allele_2
CCGC
>gi_154349451_gb_EH663000|tro|tro7X|Allele_1
CCGC
>gi_154349451_gb_EH663000|tro|tro7X|Allele_2
CCGC
>gi_154349451_gb_EH663000|tro|tro8X|Allele_1
CCAC
>gi_154349451_gb_EH663000|tro|tro8X|Allele_2
CCAC
>gi_154349451_gb_EH663000|gal|gal3X|Allele_1
CCAC
>gi_154349451_gb_EH663000|gal|gal3X|Allele_2
CCGC
>gi_154349451_gb_EH663000|gal|gal8X|Allele_1
CCAC
>gi_154349451_gb_EH663000|gal|gal8X|Allele_2
CCAC
>gi_154349451_gb_EH663000|gal|gal3XX|Allele_1
CCAC
>gi_154349451_gb_EH663000|gal|gal3XX|Allele_2
CCAC
>gi_154349451_gb_EH663000|gal|gal9X|Allele_1
CCAC
>gi_154349451_gb_EH663000|gal|gal9X|Allele_2
CCGT
>gi_154349451_gb_EH663000|edu|edu40X|Allele_1
CCAC
>gi_154349451_gb_EH663000|edu|edu40X|Allele_2
CCGC
>gi_154349451_gb_EH663000|edu|edu47X|Allele_1
CCAC
>gi_154349451_gb_EH663000|edu|edu47X|Allele_2
CTAC
>gi_154349451_gb_EH663000|edu|edu24X|Allele_1
ACAC
>gi_154349451_gb_EH663000|edu|edu24X|Allele_2
CCGC
>gi_154349451_gb_EH663000|edu|edu28X|Allele_1
ACAC
>gi_154349451_gb_EH663000|edu|edu28X|Allele_2
CCAC
>gi_154349584_gb_EH663133|tro|tro11X|Allele_1
TTTC
>gi_154349584_gb_EH663133|tro|tro11X|Allele_2
TTTC
>gi_154349584_gb_EH663133|tro|tro2X|Allele_1
TTTC
>gi_154349584_gb_EH663133|tro|tro2X|Allele_2
TTTC
>gi_154349584_gb_EH663133|tro|tro7X|Allele_1
TTTC
>gi_154349584_gb_EH663133|tro|tro7X|Allele_2
TTTC
>gi_154349584_gb_EH663133|tro|tro8X|Allele_1
TTTC
>gi_154349584_gb_EH663133|tro|tro8X|Allele_2
TTTC
>gi_154349584_gb_EH663133|gal|gal3X|Allele_1
ATTC
>gi_154349584_gb_EH663133|gal|gal3X|Allele_2
TTTT
>gi_154349584_gb_EH663133|gal|gal8X|Allele_1
TTTC
>gi_154349584_gb_EH663133|gal|gal8X|Allele_2
TTTC
>gi_154349584_gb_EH663133|gal|gal3XX|Allele_1
TTCC
>gi_154349584_gb_EH663133|gal|gal3XX|Allele_2
TTTC
>gi_154349584_gb_EH663133|gal|gal9X|Allele_1
TTTC
>gi_154349584_gb_EH663133|gal|gal9X|Allele_2
TTTC
>gi_154349584_gb_EH663133|edu|edu40X|Allele_1
TATC
>gi_154349584_gb_EH663133|edu|edu40X|Allele_2
TTTC
>gi_154349584_gb_EH663133|edu|edu47X|Allele_1
TATC
>gi_154349584_gb_EH663133|edu|edu47X|Allele_2
TTTC
>gi_154349584_gb_EH663133|edu|edu24X|Allele_1
TTCC
>gi_154349584_gb_EH663133|edu|edu24X|Allele_2
TTCC
>gi_154349584_gb_EH663133|edu|edu28X|Allele_1
TTCC
>gi_154349584_gb_EH663133|edu|edu28X|Allele_2
TTTC
>gi_154349722_gb_EH663271|tro|tro11X|Allele_1
TAGG
>gi_154349722_gb_EH663271|tro|tro11X|Allele_2
TAGG
>gi_154349722_gb_EH663271|tro|tro2X|Allele_1
TAGG
>gi_154349722_gb_EH663271|tro|tro2X|Allele_2
TAGG
>gi_154349722_gb_EH663271|tro|tro7X|Allele_1
TAGG
>gi_154349722_gb_EH663271|tro|tro7X|Allele_2
TAGG
>gi_154349722_gb_EH663271|tro|tro8X|Allele_1
TAGG
>gi_154349722_gb_EH663271|tro|tro8X|Allele_2
TAGG
>gi_154349722_gb_EH663271|gal|gal3X|Allele_1
GAGG
>gi_154349722_gb_EH663271|gal|gal3X|Allele_2
TAGG
>gi_154349722_gb_EH663271|gal|gal8X|Allele_1
TAGG
>gi_154349722_gb_EH663271|gal|gal8X|Allele_2
TAGG
>gi_154349722_gb_EH663271|gal|gal3XX|Allele_1
TAGG
>gi_154349722_gb_EH663271|gal|gal3XX|Allele_2
TCGG
>gi_154349722_gb_EH663271|gal|gal9X|Allele_1
TACA
>gi_154349722_gb_EH663271|gal|gal9X|Allele_2
TCGG
>gi_154349722_gb_EH663271|edu|edu40X|Allele_1
TAGG
>gi_154349722_gb_EH663271|edu|edu40X|Allele_2
TAGG
>gi_154349722_gb_EH663271|edu|edu47X|Allele_1
TAGG
>gi_154349722_gb_EH663271|edu|edu47X|Allele_2
TAGG
>gi_154349722_gb_EH663271|edu|edu24X|Allele_1
TAGG
>gi_154349722_gb_EH663271|edu|edu24X|Allele_2
TAGG
>gi_154349722_gb_EH663271|edu|edu28X|Allele_1
TAGG
>gi_154349722_gb_EH663271|edu|edu28X|Allele_2
TAGG
>gi_177797065_gb_Contig10345|tro|tro11X|Allele_1
CGCGG
>gi_177797065_gb_Contig10345|tro|tro11X|Allele_2
CGCGG
>gi_177797065_gb_Contig10345|tro|tro2X|Allele_1
CGCAG
>gi_177797065_gb_Contig10345|tro|tro2X|Allele_2
CGCAG
>gi_177797065_gb_Contig10345|tro|tro7X|Allele_1
CGCAG
>gi_177797065_gb_Contig10345|tro|tro7X|Allele_2
CGCAG
>gi_177797065_gb_Contig10345|tro|tro8X|Allele_1
CGCAG
>gi_177797065_gb_Contig10345|tro|tro8X|Allele_2
CGCGG
>gi_177797065_gb_Contig10345|gal|gal3X|Allele_1
CACGG
>gi_177797065_gb_Contig10345|gal|gal3X|Allele_2
CGTGG
>gi_177797065_gb_Contig10345|gal|gal8X|Allele_1
CGCAG
>gi_177797065_gb_Contig10345|gal|gal8X|Allele_2
TGTGG
>gi_177797065_gb_Contig10345|gal|gal3XX|Allele_1
CGCAA
>gi_177797065_gb_Contig10345|gal|gal3XX|Allele_2
TGCGG
>gi_177797065_gb_Contig10345|gal|gal9X|Allele_1
CGCAG
>gi_177797065_gb_Contig10345|gal|gal9X|Allele_2
TGCGG
>gi_177797065_gb_Contig10345|edu|edu40X|Allele_1
CGCGG
>gi_177797065_gb_Contig10345|edu|edu40X|Allele_2
CGCGG
>gi_177797065_gb_Contig10345|edu|edu47X|Allele_1
CGCAG
>gi_177797065_gb_Contig10345|edu|edu47X|Allele_2
CGCGG
>gi_177797065_gb_Contig10345|edu|edu24X|Allele_1
CGCGG
>gi_177797065_gb_Contig10345|edu|edu24X|Allele_2
CGCGG
>gi_177797065_gb_Contig10345|edu|edu28X|Allele_1
CGCAG
>gi_177797065_gb_Contig10345|edu|edu28X|Allele_2
CGCGG
>gi_21105300_gb_AF448525|tro|tro11X|Allele_1
AGTC
>gi_21105300_gb_AF448525|tro|tro11X|Allele_2
AGTC
>gi_21105300_gb_AF448525|tro|tro2X|Allele_1
AGTC
>gi_21105300_gb_AF448525|tro|tro2X|Allele_2
AGTC
>gi_21105300_gb_AF448525|tro|tro7X|Allele_1
AGTC
>gi_21105300_gb_AF448525|tro|tro7X|Allele_2
AGTC
>gi_21105300_gb_AF448525|tro|tro8X|Allele_1
AGTC
>gi_21105300_gb_AF448525|tro|tro8X|Allele_2
AGTC
>gi_21105300_gb_AF448525|gal|gal3X|Allele_1
AGTC
>gi_21105300_gb_AF448525|gal|gal3X|Allele_2
AGTC
>gi_21105300_gb_AF448525|gal|gal8X|Allele_1
AGTC
>gi_21105300_gb_AF448525|gal|gal8X|Allele_2
AGTC
>gi_21105300_gb_AF448525|gal|gal3XX|Allele_1
AGTC
>gi_21105300_gb_AF448525|gal|gal3XX|Allele_2
CGTC
>gi_21105300_gb_AF448525|gal|gal9X|Allele_1
AGTC
>gi_21105300_gb_AF448525|gal|gal9X|Allele_2
AGTC
>gi_21105300_gb_AF448525|edu|edu40X|Allele_1
AGCC
>gi_21105300_gb_AF448525|edu|edu40X|Allele_2
AGTC
>gi_21105300_gb_AF448525|edu|edu47X|Allele_1
AGTC
>gi_21105300_gb_AF448525|edu|edu47X|Allele_2
AGTC
>gi_21105300_gb_AF448525|edu|edu24X|Allele_1
AGTC
>gi_21105300_gb_AF448525|edu|edu24X|Allele_2
AGTT
>gi_21105300_gb_AF448525|edu|edu28X|Allele_1
AATC
>gi_21105300_gb_AF448525|edu|edu28X|Allele_2
AGTT
>gi_212822835_Contig28164|tro|tro11X|Allele_1
GCGTACTAAACTCCATTCTGGACT
>gi_212822835_Contig28164|tro|tro11X|Allele_2
GCGTACTAAACTCCATTCTGGACT
>gi_212822835_Contig28164|tro|tro2X|Allele_1
GCGTACTAAACTCCATTCTGGACT
>gi_212822835_Contig28164|tro|tro2X|Allele_2
GCGTACTAAACTCCATTCTGGACT
>gi_212822835_Contig28164|tro|tro7X|Allele_1
GCGTACTAAACTCCATTCTGGACT
>gi_212822835_Contig28164|tro|tro7X|Allele_2
GCGTACTAAACTCCATTCTGGACT
>gi_212822835_Contig28164|tro|tro8X|Allele_1
GCGTACTAAACTCCATTCTGGACT
>gi_212822835_Contig28164|tro|tro8X|Allele_2
GCGTACTAAACTCCATTCTGGACT
>gi_212822835_Contig28164|gal|gal3X|Allele_1
GCGTACTATGTTCTATTTTGGACT
>gi_212822835_Contig28164|gal|gal3X|Allele_2
GCGTACTATGTTCTATTTTGGACT
>gi_212822835_Contig28164|gal|gal8X|Allele_1
GCGTACTATGTTCTATTTTGGACT
>gi_212822835_Contig28164|gal|gal8X|Allele_2
GCGTACTATGTTCTATTTTGGACT
>gi_212822835_Contig28164|gal|gal3XX|Allele_1
GCGTACTAAACTCTATTCTGGACT
>gi_212822835_Contig28164|gal|gal3XX|Allele_2
GCGTACTCTGTTCTATTTTGGTGT
>gi_212822835_Contig28164|gal|gal9X|Allele_1
ACACACTAAACTCCATTCAGGACT
>gi_212822835_Contig28164|gal|gal9X|Allele_2
GTGTGCTAAACTCCATTCAGGACT
>gi_212822835_Contig28164|edu|edu40X|Allele_1
GCGTACTAAACACCATCCTGGACT
>gi_212822835_Contig28164|edu|edu40X|Allele_2
GTGTACTAAACTCTATTCTGTTCT
>gi_212822835_Contig28164|edu|edu47X|Allele_1
GCGTACAAAACTCCATTCTAGACT
>gi_212822835_Contig28164|edu|edu47X|Allele_2
GCGTATAAAACTTTGTTTTGGTCT
>gi_212822835_Contig28164|edu|edu24X|Allele_1
GCGTACTAAACTCCACTCTGGACC
>gi_212822835_Contig28164|edu|edu24X|Allele_2
GCGTACTAAACTCCATTCTGGACT
>gi_212822835_Contig28164|edu|edu28X|Allele_1
GCGTACTAAACACCATCCAGGACT
>gi_212822835_Contig28164|edu|edu28X|Allele_2
GCGTACTAAACTCCATTCTGGTCT
>gi_212828554_Contig24048|tro|tro11X|Allele_1
ACACGT
>gi_212828554_Contig24048|tro|tro11X|Allele_2
ACACGT
>gi_212828554_Contig24048|tro|tro2X|Allele_1
ACACGT
>gi_212828554_Contig24048|tro|tro2X|Allele_2
ACGTGT
>gi_212828554_Contig24048|tro|tro7X|Allele_1
ACACGT
>gi_212828554_Contig24048|tro|tro7X|Allele_2
ACATGT
>gi_212828554_Contig24048|tro|tro8X|Allele_1
ACACGT
>gi_212828554_Contig24048|tro|tro8X|Allele_2
ACACGT
>gi_212828554_Contig24048|gal|gal3X|Allele_1
ACACGA
>gi_212828554_Contig24048|gal|gal3X|Allele_2
GCACGT
>gi_212828554_Contig24048|gal|gal8X|Allele_1
ACACGA
>gi_212828554_Contig24048|gal|gal8X|Allele_2
ATACGT
>gi_212828554_Contig24048|gal|gal3XX|Allele_1
ACACAA
>gi_212828554_Contig24048|gal|gal3XX|Allele_2
ACACGT
>gi_212828554_Contig24048|gal|gal9X|Allele_1
ACACGT
>gi_212828554_Contig24048|gal|gal9X|Allele_2
ACACGT
>gi_212828554_Contig24048|edu|edu40X|Allele_1
ACACAT
>gi_212828554_Contig24048|edu|edu40X|Allele_2
ACGCGT
>gi_212828554_Contig24048|edu|edu47X|Allele_1
ACACGT
>gi_212828554_Contig24048|edu|edu47X|Allele_2
ACATGT
>gi_212828554_Contig24048|edu|edu24X|Allele_1
ACACGT
>gi_212828554_Contig24048|edu|edu24X|Allele_2
ACACGT
>gi_212828554_Contig24048|edu|edu28X|Allele_1
ACACGT
>gi_212828554_Contig24048|edu|edu28X|Allele_2
ACACGT
>gi_212832147_gb_Contig19259|tro|tro11X|Allele_1
GTCCCC
>gi_212832147_gb_Contig19259|tro|tro11X|Allele_2
GTCCCC
>gi_212832147_gb_Contig19259|tro|tro2X|Allele_1
GTCCCC
>gi_212832147_gb_Contig19259|tro|tro2X|Allele_2
GTCCCC
>gi_212832147_gb_Contig19259|tro|tro7X|Allele_1
GTCCCC
>gi_212832147_gb_Contig19259|tro|tro7X|Allele_2
GTCCCC
>gi_212832147_gb_Contig19259|tro|tro8X|Allele_1
GTCCCC
>gi_212832147_gb_Contig19259|tro|tro8X|Allele_2
GTCCCC
>gi_212832147_gb_Contig19259|gal|gal3X|Allele_1
AACCCC
>gi_212832147_gb_Contig19259|gal|gal3X|Allele_2
GTCCCC
>gi_212832147_gb_Contig19259|gal|gal8X|Allele_1
GTCCCC
>gi_212832147_gb_Contig19259|gal|gal8X|Allele_2
GTCCCC
>gi_212832147_gb_Contig19259|gal|gal3XX|Allele_1
GTCCCC
>gi_212832147_gb_Contig19259|gal|gal3XX|Allele_2
GTTCCC
>gi_212832147_gb_Contig19259|gal|gal9X|Allele_1
GTCCCC
>gi_212832147_gb_Contig19259|gal|gal9X|Allele_2
GTCCCC
>gi_212832147_gb_Contig19259|edu|edu40X|Allele_1
GTCCCC
>gi_212832147_gb_Contig19259|edu|edu40X|Allele_2
GTCCTT
>gi_212832147_gb_Contig19259|edu|edu47X|Allele_1
GTCCCC
>gi_212832147_gb_Contig19259|edu|edu47X|Allele_2
GTTTCC
>gi_212832147_gb_Contig19259|edu|edu24X|Allele_1
GACCCC
>gi_212832147_gb_Contig19259|edu|edu24X|Allele_2
GTCCCC
>gi_212832147_gb_Contig19259|edu|edu28X|Allele_1
GTCCCC
>gi_212832147_gb_Contig19259|edu|edu28X|Allele_2
GTCCCC
>gi_212835106_gb_Contig4178|tro|tro11X|Allele_1
GA
>gi_212835106_gb_Contig4178|tro|tro11X|Allele_2
GA
>gi_212835106_gb_Contig4178|tro|tro2X|Allele_1
GA
>gi_212835106_gb_Contig4178|tro|tro2X|Allele_2
GA
>gi_212835106_gb_Contig4178|tro|tro7X|Allele_1
GA
>gi_212835106_gb_Contig4178|tro|tro7X|Allele_2
GA
>gi_212835106_gb_Contig4178|tro|tro8X|Allele_1
GA
>gi_212835106_gb_Contig4178|tro|tro8X|Allele_2
GA
>gi_212835106_gb_Contig4178|gal|gal3X|Allele_1
GA
>gi_212835106_gb_Contig4178|gal|gal3X|Allele_2
GT
>gi_212835106_gb_Contig4178|gal|gal8X|Allele_1
GA
>gi_212835106_gb_Contig4178|gal|gal8X|Allele_2
GT
>gi_212835106_gb_Contig4178|gal|gal3XX|Allele_1
GA
>gi_212835106_gb_Contig4178|gal|gal3XX|Allele_2
GA
>gi_212835106_gb_Contig4178|gal|gal9X|Allele_1
GA
>gi_212835106_gb_Contig4178|gal|gal9X|Allele_2
GA
>gi_212835106_gb_Contig4178|edu|edu40X|Allele_1
AA
>gi_212835106_gb_Contig4178|edu|edu40X|Allele_2
GA
>gi_212835106_gb_Contig4178|edu|edu47X|Allele_1
GA
>gi_212835106_gb_Contig4178|edu|edu47X|Allele_2
GA
>gi_212835106_gb_Contig4178|edu|edu24X|Allele_1
GA
>gi_212835106_gb_Contig4178|edu|edu24X|Allele_2
GA
>gi_212835106_gb_Contig4178|edu|edu28X|Allele_1
GA
>gi_212835106_gb_Contig4178|edu|edu28X|Allele_2
GA
>gi_212839645_gb_GE761670|tro|tro11X|Allele_1
TGG
>gi_212839645_gb_GE761670|tro|tro11X|Allele_2
TGG
>gi_212839645_gb_GE761670|tro|tro2X|Allele_1
TGG
>gi_212839645_gb_GE761670|tro|tro2X|Allele_2
TGG
>gi_212839645_gb_GE761670|tro|tro7X|Allele_1
TGG
>gi_212839645_gb_GE761670|tro|tro7X|Allele_2
TGG
>gi_212839645_gb_GE761670|tro|tro8X|Allele_1
TGG
>gi_212839645_gb_GE761670|tro|tro8X|Allele_2
TGG
>gi_212839645_gb_GE761670|gal|gal3X|Allele_1
TGG
>gi_212839645_gb_GE761670|gal|gal3X|Allele_2
TGG
>gi_212839645_gb_GE761670|gal|gal8X|Allele_1
TGG
>gi_212839645_gb_GE761670|gal|gal8X|Allele_2
TGG
>gi_212839645_gb_GE761670|gal|gal3XX|Allele_1
TGG
>gi_212839645_gb_GE761670|gal|gal3XX|Allele_2
TGG
>gi_212839645_gb_GE761670|gal|gal9X|Allele_1
TGG
>gi_212839645_gb_GE761670|gal|gal9X|Allele_2
TGG
>gi_212839645_gb_GE761670|edu|edu40X|Allele_1
CGG
>gi_212839645_gb_GE761670|edu|edu40X|Allele_2
TGG
>gi_212839645_gb_GE761670|edu|edu47X|Allele_1
TGA
>gi_212839645_gb_GE761670|edu|edu47X|Allele_2
TGG
>gi_212839645_gb_GE761670|edu|edu24X|Allele_1
TAG
>gi_212839645_gb_GE761670|edu|edu24X|Allele_2
TGG
>gi_212839645_gb_GE761670|edu|edu28X|Allele_1
TGG
>gi_212839645_gb_GE761670|edu|edu28X|Allele_2
TGG
>gi_22094808_gb_Contig51960|tro|tro11X|Allele_1
CCGCCATTACATGGTT
>gi_22094808_gb_Contig51960|tro|tro11X|Allele_2
CCGCCATTACATGGTT
>gi_22094808_gb_Contig51960|tro|tro2X|Allele_1
CCGCCATTGTATGATT
>gi_22094808_gb_Contig51960|tro|tro2X|Allele_2
CCGCCATTGTATGATT
>gi_22094808_gb_Contig51960|tro|tro7X|Allele_1
CCGCCATTACATGGTT
>gi_22094808_gb_Contig51960|tro|tro7X|Allele_2
CCGCCATTACATGGTT
>gi_22094808_gb_Contig51960|tro|tro8X|Allele_1
CCGCCATTGTATGATT
>gi_22094808_gb_Contig51960|tro|tro8X|Allele_2
CCGCCATTGTATGGTT
>gi_22094808_gb_Contig51960|gal|gal3X|Allele_1
ACGCCATTGTATGGTT
>gi_22094808_gb_Contig51960|gal|gal3X|Allele_2
CCGCTATTGTATGGTT
>gi_22094808_gb_Contig51960|gal|gal8X|Allele_1
CCGCCATTATATGGTT
>gi_22094808_gb_Contig51960|gal|gal8X|Allele_2
CCGCCATTGTATGGTT
>gi_22094808_gb_Contig51960|gal|gal3XX|Allele_1
CCACCAATGTATAAGG
>gi_22094808_gb_Contig51960|gal|gal3XX|Allele_2
CCGTCATTGTTTGGTT
>gi_22094808_gb_Contig51960|gal|gal9X|Allele_1
CCGCCATTGTATGGTT
>gi_22094808_gb_Contig51960|gal|gal9X|Allele_2
CTGCCATTGTATGGTT
>gi_22094808_gb_Contig51960|edu|edu40X|Allele_1
CCGCCATCACACGATT
>gi_22094808_gb_Contig51960|edu|edu40X|Allele_2
CCGCCATTATATGGTT
>gi_22094808_gb_Contig51960|edu|edu47X|Allele_1
CCGCCATTGTATAGTT
>gi_22094808_gb_Contig51960|edu|edu47X|Allele_2
CCGCCATTGTATGGTT
>gi_22094808_gb_Contig51960|edu|edu24X|Allele_1
CCGCCATTACACAGGG
>gi_22094808_gb_Contig51960|edu|edu24X|Allele_2
CCGCCGTTGTATAGTT
>gi_22094808_gb_Contig51960|edu|edu28X|Allele_1
CCGCCATTGTATAATT
>gi_22094808_gb_Contig51960|edu|edu28X|Allele_2
CCGCCATTGTATGGTT
>gi_223019909_gb_FL499952|tro|tro11X|Allele_1
TCACTCTC
>gi_223019909_gb_FL499952|tro|tro11X|Allele_2
TCACTCTC
>gi_223019909_gb_FL499952|tro|tro2X|Allele_1
TCACTCTC
>gi_223019909_gb_FL499952|tro|tro2X|Allele_2
TCACTCTC
>gi_223019909_gb_FL499952|tro|tro7X|Allele_1
TCACTCTC
>gi_223019909_gb_FL499952|tro|tro7X|Allele_2
TTGTTGTC
>gi_223019909_gb_FL499952|tro|tro8X|Allele_1
TCACTCTC
>gi_223019909_gb_FL499952|tro|tro8X|Allele_2
TCACTCTC
>gi_223019909_gb_FL499952|gal|gal3X|Allele_1
TCACTCTC
>gi_223019909_gb_FL499952|gal|gal3X|Allele_2
TCACTCTC
>gi_223019909_gb_FL499952|gal|gal8X|Allele_1
TCACTCTC
>gi_223019909_gb_FL499952|gal|gal8X|Allele_2
TCACTCTC
>gi_223019909_gb_FL499952|gal|gal3XX|Allele_1
TCACGCTC
>gi_223019909_gb_FL499952|gal|gal3XX|Allele_2
TCACGCTC
>gi_223019909_gb_FL499952|gal|gal9X|Allele_1
TCACTCTC
>gi_223019909_gb_FL499952|gal|gal9X|Allele_2
TCACTCTT
>gi_223019909_gb_FL499952|edu|edu40X|Allele_1
TCACTCCC
>gi_223019909_gb_FL499952|edu|edu40X|Allele_2
TCACTCTC
>gi_223019909_gb_FL499952|edu|edu47X|Allele_1
CCACTCTC
>gi_223019909_gb_FL499952|edu|edu47X|Allele_2
TCACTCTC
>gi_223019909_gb_FL499952|edu|edu24X|Allele_1
TCACTCTC
>gi_223019909_gb_FL499952|edu|edu24X|Allele_2
TTGTTGTC
>gi_223019909_gb_FL499952|edu|edu28X|Allele_1
TCACTCCC
>gi_223019909_gb_FL499952|edu|edu28X|Allele_2
TTGTTGTC
>gi_223020538_gb_FL594846|tro|tro11X|Allele_1
CCT
>gi_223020538_gb_FL594846|tro|tro11X|Allele_2
CCT
>gi_223020538_gb_FL594846|tro|tro2X|Allele_1
CCT
>gi_223020538_gb_FL594846|tro|tro2X|Allele_2
CCT
>gi_223020538_gb_FL594846|tro|tro7X|Allele_1
CCT
>gi_223020538_gb_FL594846|tro|tro7X|Allele_2
CCT
>gi_223020538_gb_FL594846|tro|tro8X|Allele_1
CCT
>gi_223020538_gb_FL594846|tro|tro8X|Allele_2
CCT
>gi_223020538_gb_FL594846|gal|gal3X|Allele_1
CCT
>gi_223020538_gb_FL594846|gal|gal3X|Allele_2
TCT
>gi_223020538_gb_FL594846|gal|gal8X|Allele_1
CCT
>gi_223020538_gb_FL594846|gal|gal8X|Allele_2
TTT
>gi_223020538_gb_FL594846|gal|gal3XX|Allele_1
CCT
>gi_223020538_gb_FL594846|gal|gal3XX|Allele_2
CCT
>gi_223020538_gb_FL594846|gal|gal9X|Allele_1
CCT
>gi_223020538_gb_FL594846|gal|gal9X|Allele_2
TCT
>gi_223020538_gb_FL594846|edu|edu40X|Allele_1
CCT
>gi_223020538_gb_FL594846|edu|edu40X|Allele_2
CCT
>gi_223020538_gb_FL594846|edu|edu47X|Allele_1
CCT
>gi_223020538_gb_FL594846|edu|edu47X|Allele_2
CCT
>gi_223020538_gb_FL594846|edu|edu24X|Allele_1
CCT
>gi_223020538_gb_FL594846|edu|edu24X|Allele_2
CCT
>gi_223020538_gb_FL594846|edu|edu28X|Allele_1
CCC
>gi_223020538_gb_FL594846|edu|edu28X|Allele_2
CCT
>gi_223020545_gb_Contig31551|tro|tro11X|Allele_1
CGCA
>gi_223020545_gb_Contig31551|tro|tro11X|Allele_2
CGCA
>gi_223020545_gb_Contig31551|tro|tro2X|Allele_1
CGCA
>gi_223020545_gb_Contig31551|tro|tro2X|Allele_2
CGCA
>gi_223020545_gb_Contig31551|tro|tro7X|Allele_1
CGCA
>gi_223020545_gb_Contig31551|tro|tro7X|Allele_2
CGCA
>gi_223020545_gb_Contig31551|tro|tro8X|Allele_1
CGCA
>gi_223020545_gb_Contig31551|tro|tro8X|Allele_2
CGCA
>gi_223020545_gb_Contig31551|gal|gal3X|Allele_1
CGCA
>gi_223020545_gb_Contig31551|gal|gal3X|Allele_2
CGCA
>gi_223020545_gb_Contig31551|gal|gal8X|Allele_1
CACA
>gi_223020545_gb_Contig31551|gal|gal8X|Allele_2
CGCG
>gi_223020545_gb_Contig31551|gal|gal3XX|Allele_1
CGCA
>gi_223020545_gb_Contig31551|gal|gal3XX|Allele_2
CGCA
>gi_223020545_gb_Contig31551|gal|gal9X|Allele_1
CGCA
>gi_223020545_gb_Contig31551|gal|gal9X|Allele_2
TGCA
>gi_223020545_gb_Contig31551|edu|edu40X|Allele_1
CGCA
>gi_223020545_gb_Contig31551|edu|edu40X|Allele_2
CGCA
>gi_223020545_gb_Contig31551|edu|edu47X|Allele_1
CGCA
>gi_223020545_gb_Contig31551|edu|edu47X|Allele_2
CGTA
>gi_223020545_gb_Contig31551|edu|edu24X|Allele_1
CGCA
>gi_223020545_gb_Contig31551|edu|edu24X|Allele_2
CGCA
>gi_223020545_gb_Contig31551|edu|edu28X|Allele_1
CGCA
>gi_223020545_gb_Contig31551|edu|edu28X|Allele_2
CGCA
>gi_223020616_gb_FL493864|tro|tro11X|Allele_1
TAATCA
>gi_223020616_gb_FL493864|tro|tro11X|Allele_2
TGATCA
>gi_223020616_gb_FL493864|tro|tro2X|Allele_1
CAATCA
>gi_223020616_gb_FL493864|tro|tro2X|Allele_2
TGATCA
>gi_223020616_gb_FL493864|tro|tro7X|Allele_1
TGATCA
>gi_223020616_gb_FL493864|tro|tro7X|Allele_2
TGATCA
>gi_223020616_gb_FL493864|tro|tro8X|Allele_1
CAATCA
>gi_223020616_gb_FL493864|tro|tro8X|Allele_2
TAATCA
>gi_223020616_gb_FL493864|gal|gal3X|Allele_1
CAATCA
>gi_223020616_gb_FL493864|gal|gal3X|Allele_2
CGATCG
>gi_223020616_gb_FL493864|gal|gal8X|Allele_1
CGATCA
>gi_223020616_gb_FL493864|gal|gal8X|Allele_2
CGATCA
>gi_223020616_gb_FL493864|gal|gal3XX|Allele_1
TAATCA
>gi_223020616_gb_FL493864|gal|gal3XX|Allele_2
TAGTCA
>gi_223020616_gb_FL493864|gal|gal9X|Allele_1
CAATCA
>gi_223020616_gb_FL493864|gal|gal9X|Allele_2
TGATCA
>gi_223020616_gb_FL493864|edu|edu40X|Allele_1
TAATCA
>gi_223020616_gb_FL493864|edu|edu40X|Allele_2
TAATCA
>gi_223020616_gb_FL493864|edu|edu47X|Allele_1
TAATCA
>gi_223020616_gb_FL493864|edu|edu47X|Allele_2
TAATCG
>gi_223020616_gb_FL493864|edu|edu24X|Allele_1
CAATCA
>gi_223020616_gb_FL493864|edu|edu24X|Allele_2
TAATTA
>gi_223020616_gb_FL493864|edu|edu28X|Allele_1
CAACCA
>gi_223020616_gb_FL493864|edu|edu28X|Allele_2
TAATCA
>gi_223020680_gb_FL491518|tro|tro11X|Allele_1
AT
>gi_223020680_gb_FL491518|tro|tro11X|Allele_2
AT
>gi_223020680_gb_FL491518|tro|tro2X|Allele_1
AT
>gi_223020680_gb_FL491518|tro|tro2X|Allele_2
AT
>gi_223020680_gb_FL491518|tro|tro7X|Allele_1
AT
>gi_223020680_gb_FL491518|tro|tro7X|Allele_2
AT
>gi_223020680_gb_FL491518|tro|tro8X|Allele_1
AT
>gi_223020680_gb_FL491518|tro|tro8X|Allele_2
AT
>gi_223020680_gb_FL491518|gal|gal3X|Allele_1
AT
>gi_223020680_gb_FL491518|gal|gal3X|Allele_2
GT
>gi_223020680_gb_FL491518|gal|gal8X|Allele_1
AT
>gi_223020680_gb_FL491518|gal|gal8X|Allele_2
AT
>gi_223020680_gb_FL491518|gal|gal3XX|Allele_1
AT
>gi_223020680_gb_FL491518|gal|gal3XX|Allele_2
AT
>gi_223020680_gb_FL491518|gal|gal9X|Allele_1
AT
>gi_223020680_gb_FL491518|gal|gal9X|Allele_2
AT
>gi_223020680_gb_FL491518|edu|edu40X|Allele_1
AT
>gi_223020680_gb_FL491518|edu|edu40X|Allele_2
AT
>gi_223020680_gb_FL491518|edu|edu47X|Allele_1
AT
>gi_223020680_gb_FL491518|edu|edu47X|Allele_2
AT
>gi_223020680_gb_FL491518|edu|edu24X|Allele_1
AC
>gi_223020680_gb_FL491518|edu|edu24X|Allele_2
AT
>gi_223020680_gb_FL491518|edu|edu28X|Allele_1
AT
>gi_223020680_gb_FL491518|edu|edu28X|Allele_2
AT
>gi_223020759_gb_Contig13112|tro|tro11X|Allele_1
CGT
>gi_223020759_gb_Contig13112|tro|tro11X|Allele_2
CGT
>gi_223020759_gb_Contig13112|tro|tro2X|Allele_1
CGT
>gi_223020759_gb_Contig13112|tro|tro2X|Allele_2
CGT
>gi_223020759_gb_Contig13112|tro|tro7X|Allele_1
CGT
>gi_223020759_gb_Contig13112|tro|tro7X|Allele_2
CGT
>gi_223020759_gb_Contig13112|tro|tro8X|Allele_1
CGT
>gi_223020759_gb_Contig13112|tro|tro8X|Allele_2
CGT
>gi_223020759_gb_Contig13112|gal|gal3X|Allele_1
CAT
>gi_223020759_gb_Contig13112|gal|gal3X|Allele_2
CGT
>gi_223020759_gb_Contig13112|gal|gal8X|Allele_1
CGT
>gi_223020759_gb_Contig13112|gal|gal8X|Allele_2
TGT
>gi_223020759_gb_Contig13112|gal|gal3XX|Allele_1
CGT
>gi_223020759_gb_Contig13112|gal|gal3XX|Allele_2
CGT
>gi_223020759_gb_Contig13112|gal|gal9X|Allele_1
CGC
>gi_223020759_gb_Contig13112|gal|gal9X|Allele_2
CGT
>gi_223020759_gb_Contig13112|edu|edu40X|Allele_1
CGT
>gi_223020759_gb_Contig13112|edu|edu40X|Allele_2
CGT
>gi_223020759_gb_Contig13112|edu|edu47X|Allele_1
CGC
>gi_223020759_gb_Contig13112|edu|edu47X|Allele_2
CGT
>gi_223020759_gb_Contig13112|edu|edu24X|Allele_1
CGT
>gi_223020759_gb_Contig13112|edu|edu24X|Allele_2
CGT
>gi_223020759_gb_Contig13112|edu|edu28X|Allele_1
CGT
>gi_223020759_gb_Contig13112|edu|edu28X|Allele_2
CGT
>gi_223020810_gb_FL594485|tro|tro11X|Allele_1
ATCG
>gi_223020810_gb_FL594485|tro|tro11X|Allele_2
ATCG
>gi_223020810_gb_FL594485|tro|tro2X|Allele_1
ATCG
>gi_223020810_gb_FL594485|tro|tro2X|Allele_2
ATCG
>gi_223020810_gb_FL594485|tro|tro7X|Allele_1
ATCG
>gi_223020810_gb_FL594485|tro|tro7X|Allele_2
ATCG
>gi_223020810_gb_FL594485|tro|tro8X|Allele_1
ATCG
>gi_223020810_gb_FL594485|tro|tro8X|Allele_2
GTTG
>gi_223020810_gb_FL594485|gal|gal3X|Allele_1
GTCG
>gi_223020810_gb_FL594485|gal|gal3X|Allele_2
GTTG
>gi_223020810_gb_FL594485|gal|gal8X|Allele_1
GTCG
>gi_223020810_gb_FL594485|gal|gal8X|Allele_2
GTTG
>gi_223020810_gb_FL594485|gal|gal3XX|Allele_1
ATCA
>gi_223020810_gb_FL594485|gal|gal3XX|Allele_2
GTTG
>gi_223020810_gb_FL594485|gal|gal9X|Allele_1
GCTG
>gi_223020810_gb_FL594485|gal|gal9X|Allele_2
GTTG
>gi_223020810_gb_FL594485|edu|edu40X|Allele_1
ATCA
>gi_223020810_gb_FL594485|edu|edu40X|Allele_2
GTTG
>gi_223020810_gb_FL594485|edu|edu47X|Allele_1
GTTG
>gi_223020810_gb_FL594485|edu|edu47X|Allele_2
GTTG
>gi_223020810_gb_FL594485|edu|edu24X|Allele_1
GTTG
>gi_223020810_gb_FL594485|edu|edu24X|Allele_2
GTTG
>gi_223020810_gb_FL594485|edu|edu28X|Allele_1
GTTG
>gi_223020810_gb_FL594485|edu|edu28X|Allele_2
GTTG
>gi_223020980_gb_FL493900|tro|tro11X|Allele_1
TCACTAC
>gi_223020980_gb_FL493900|tro|tro11X|Allele_2
TCATTGC
>gi_223020980_gb_FL493900|tro|tro2X|Allele_1
TCACTAC
>gi_223020980_gb_FL493900|tro|tro2X|Allele_2
TCATTAC
>gi_223020980_gb_FL493900|tro|tro7X|Allele_1
TCACTAC
>gi_223020980_gb_FL493900|tro|tro7X|Allele_2
TCGTTAC
>gi_223020980_gb_FL493900|tro|tro8X|Allele_1
TCACTAC
>gi_223020980_gb_FL493900|tro|tro8X|Allele_2
TCATTGC
>gi_223020980_gb_FL493900|gal|gal3X|Allele_1
CCATCAC
>gi_223020980_gb_FL493900|gal|gal3X|Allele_2
CCATTGC
>gi_223020980_gb_FL493900|gal|gal8X|Allele_1
CCACCGC
>gi_223020980_gb_FL493900|gal|gal8X|Allele_2
CCGTTGT
>gi_223020980_gb_FL493900|gal|gal3XX|Allele_1
CCATCAC
>gi_223020980_gb_FL493900|gal|gal3XX|Allele_2
TTATCAC
>gi_223020980_gb_FL493900|gal|gal9X|Allele_1
CCACCAC
>gi_223020980_gb_FL493900|gal|gal9X|Allele_2
TCATTGC
>gi_223020980_gb_FL493900|edu|edu40X|Allele_1
CCACCAC
>gi_223020980_gb_FL493900|edu|edu40X|Allele_2
TCATTGC
>gi_223020980_gb_FL493900|edu|edu47X|Allele_1
CCATCAC
>gi_223020980_gb_FL493900|edu|edu47X|Allele_2
CCATTGC
>gi_223020980_gb_FL493900|edu|edu24X|Allele_1
CCACTGC
>gi_223020980_gb_FL493900|edu|edu24X|Allele_2
TCATTGC
>gi_223020980_gb_FL493900|edu|edu28X|Allele_1
CCACCAC
>gi_223020980_gb_FL493900|edu|edu28X|Allele_2
CCATTGC
>gi_223021007_gb_FL499328|tro|tro11X|Allele_1
TTAACAATCAAA
>gi_223021007_gb_FL499328|tro|tro11X|Allele_2
TTAACGATCAAA
>gi_223021007_gb_FL499328|tro|tro2X|Allele_1
TTAACGATCAAA
>gi_223021007_gb_FL499328|tro|tro2X|Allele_2
TTAACGATTAAA
>gi_223021007_gb_FL499328|tro|tro7X|Allele_1
TTAACGATCAAA
>gi_223021007_gb_FL499328|tro|tro7X|Allele_2
TTAACGATCAAA
>gi_223021007_gb_FL499328|tro|tro8X|Allele_1
TTAACGATCAAA
>gi_223021007_gb_FL499328|tro|tro8X|Allele_2
TTAACGATCAAA
>gi_223021007_gb_FL499328|gal|gal3X|Allele_1
TTAACGATCAAA
>gi_223021007_gb_FL499328|gal|gal3X|Allele_2
TTGACGATTAAA
>gi_223021007_gb_FL499328|gal|gal8X|Allele_1
TTAACGATTAAA
>gi_223021007_gb_FL499328|gal|gal8X|Allele_2
TTAACGATTAGA
>gi_223021007_gb_FL499328|gal|gal3XX|Allele_1
TTGACGATTAAA
>gi_223021007_gb_FL499328|gal|gal3XX|Allele_2
TTGACGATTGAA
>gi_223021007_gb_FL499328|gal|gal9X|Allele_1
CTAACGATTAAA
>gi_223021007_gb_FL499328|gal|gal9X|Allele_2
TTGATGATTAAG
>gi_223021007_gb_FL499328|edu|edu40X|Allele_1
TTAACGATTAAA
>gi_223021007_gb_FL499328|edu|edu40X|Allele_2
TTGACGCTTAAA
>gi_223021007_gb_FL499328|edu|edu47X|Allele_1
TTAACGACCAAA
>gi_223021007_gb_FL499328|edu|edu47X|Allele_2
TTGTCGATTAAA
>gi_223021007_gb_FL499328|edu|edu24X|Allele_1
TCAACGATTAAA
>gi_223021007_gb_FL499328|edu|edu24X|Allele_2
TTAACGATTAAA
>gi_223021007_gb_FL499328|edu|edu28X|Allele_1
TTAACAATTAAA
>gi_223021007_gb_FL499328|edu|edu28X|Allele_2
TTAACGATTAAA
>gi_223021440_gb_Contig2656|tro|tro11X|Allele_1
ACTC
>gi_223021440_gb_Contig2656|tro|tro11X|Allele_2
ACTC
>gi_223021440_gb_Contig2656|tro|tro2X|Allele_1
ACTC
>gi_223021440_gb_Contig2656|tro|tro2X|Allele_2
ACTC
>gi_223021440_gb_Contig2656|tro|tro7X|Allele_1
ACTC
>gi_223021440_gb_Contig2656|tro|tro7X|Allele_2
ACTC
>gi_223021440_gb_Contig2656|tro|tro8X|Allele_1
ACTC
>gi_223021440_gb_Contig2656|tro|tro8X|Allele_2
ACTC
>gi_223021440_gb_Contig2656|gal|gal3X|Allele_1
ACTC
>gi_223021440_gb_Contig2656|gal|gal3X|Allele_2
ACTC
>gi_223021440_gb_Contig2656|gal|gal8X|Allele_1
ACCC
>gi_223021440_gb_Contig2656|gal|gal8X|Allele_2
GCTC
>gi_223021440_gb_Contig2656|gal|gal3XX|Allele_1
ACCC
>gi_223021440_gb_Contig2656|gal|gal3XX|Allele_2
GTTC
>gi_223021440_gb_Contig2656|gal|gal9X|Allele_1
ACCC
>gi_223021440_gb_Contig2656|gal|gal9X|Allele_2
ACTC
>gi_223021440_gb_Contig2656|edu|edu40X|Allele_1
GTTC
>gi_223021440_gb_Contig2656|edu|edu40X|Allele_2
GTTC
>gi_223021440_gb_Contig2656|edu|edu47X|Allele_1
ACTC
>gi_223021440_gb_Contig2656|edu|edu47X|Allele_2
ACTT
>gi_223021440_gb_Contig2656|edu|edu24X|Allele_1
ACTC
>gi_223021440_gb_Contig2656|edu|edu24X|Allele_2
ACTC
>gi_223021440_gb_Contig2656|edu|edu28X|Allele_1
ACTC
>gi_223021440_gb_Contig2656|edu|edu28X|Allele_2
ATTC
>gi_223021529_gb_Contig75022|tro|tro11X|Allele_1
AC
>gi_223021529_gb_Contig75022|tro|tro11X|Allele_2
AC
>gi_223021529_gb_Contig75022|tro|tro2X|Allele_1
AC
>gi_223021529_gb_Contig75022|tro|tro2X|Allele_2
AC
>gi_223021529_gb_Contig75022|tro|tro7X|Allele_1
AC
>gi_223021529_gb_Contig75022|tro|tro7X|Allele_2
AC
>gi_223021529_gb_Contig75022|tro|tro8X|Allele_1
AC
>gi_223021529_gb_Contig75022|tro|tro8X|Allele_2
AC
>gi_223021529_gb_Contig75022|gal|gal3X|Allele_1
AC
>gi_223021529_gb_Contig75022|gal|gal3X|Allele_2
GC
>gi_223021529_gb_Contig75022|gal|gal8X|Allele_1
AC
>gi_223021529_gb_Contig75022|gal|gal8X|Allele_2
AC
>gi_223021529_gb_Contig75022|gal|gal3XX|Allele_1
AC
>gi_223021529_gb_Contig75022|gal|gal3XX|Allele_2
AC
>gi_223021529_gb_Contig75022|gal|gal9X|Allele_1
AC
>gi_223021529_gb_Contig75022|gal|gal9X|Allele_2
AC
>gi_223021529_gb_Contig75022|edu|edu40X|Allele_1
AC
>gi_223021529_gb_Contig75022|edu|edu40X|Allele_2
AC
>gi_223021529_gb_Contig75022|edu|edu47X|Allele_1
AC
>gi_223021529_gb_Contig75022|edu|edu47X|Allele_2
GG
>gi_223021529_gb_Contig75022|edu|edu24X|Allele_1
AC
>gi_223021529_gb_Contig75022|edu|edu24X|Allele_2
GC
>gi_223021529_gb_Contig75022|edu|edu28X|Allele_1
AC
>gi_223021529_gb_Contig75022|edu|edu28X|Allele_2
AC
>gi_223021560_gb_FL494513|tro|tro11X|Allele_1
TAAAT
>gi_223021560_gb_FL494513|tro|tro11X|Allele_2
TAAGT
>gi_223021560_gb_FL494513|tro|tro2X|Allele_1
TAAAT
>gi_223021560_gb_FL494513|tro|tro2X|Allele_2
TAAAT
>gi_223021560_gb_FL494513|tro|tro7X|Allele_1
TAAAT
>gi_223021560_gb_FL494513|tro|tro7X|Allele_2
TAAAT
>gi_223021560_gb_FL494513|tro|tro8X|Allele_1
TAAAT
>gi_223021560_gb_FL494513|tro|tro8X|Allele_2
TAAGT
>gi_223021560_gb_FL494513|gal|gal3X|Allele_1
TTAAT
>gi_223021560_gb_FL494513|gal|gal3X|Allele_2
TTAAT
>gi_223021560_gb_FL494513|gal|gal8X|Allele_1
TTAAT
>gi_223021560_gb_FL494513|gal|gal8X|Allele_2
TTAAT
>gi_223021560_gb_FL494513|gal|gal3XX|Allele_1
TTAAT
>gi_223021560_gb_FL494513|gal|gal3XX|Allele_2
TTAAT
>gi_223021560_gb_FL494513|gal|gal9X|Allele_1
TTAAT
>gi_223021560_gb_FL494513|gal|gal9X|Allele_2
TTAAT
>gi_223021560_gb_FL494513|edu|edu40X|Allele_1
TAAAG
>gi_223021560_gb_FL494513|edu|edu40X|Allele_2
TAGAT
>gi_223021560_gb_FL494513|edu|edu47X|Allele_1
CAAAT
>gi_223021560_gb_FL494513|edu|edu47X|Allele_2
TAAAT
>gi_223021560_gb_FL494513|edu|edu24X|Allele_1
TAAAT
>gi_223021560_gb_FL494513|edu|edu24X|Allele_2
TAGAT
>gi_223021560_gb_FL494513|edu|edu28X|Allele_1
TAAAT
>gi_223021560_gb_FL494513|edu|edu28X|Allele_2
TAGGT
>gi_223021566_gb_FL500000|tro|tro11X|Allele_1
CCGA
>gi_223021566_gb_FL500000|tro|tro11X|Allele_2
CCGA
>gi_223021566_gb_FL500000|tro|tro2X|Allele_1
CCGA
>gi_223021566_gb_FL500000|tro|tro2X|Allele_2
CCGA
>gi_223021566_gb_FL500000|tro|tro7X|Allele_1
CCGA
>gi_223021566_gb_FL500000|tro|tro7X|Allele_2
TCGA
>gi_223021566_gb_FL500000|tro|tro8X|Allele_1
CCGA
>gi_223021566_gb_FL500000|tro|tro8X|Allele_2
CCGA
>gi_223021566_gb_FL500000|gal|gal3X|Allele_1
CCGA
>gi_223021566_gb_FL500000|gal|gal3X|Allele_2
CCGA
>gi_223021566_gb_FL500000|gal|gal8X|Allele_1
CCGA
>gi_223021566_gb_FL500000|gal|gal8X|Allele_2
CCGA
>gi_223021566_gb_FL500000|gal|gal3XX|Allele_1
CCGA
>gi_223021566_gb_FL500000|gal|gal3XX|Allele_2
CCGA
>gi_223021566_gb_FL500000|gal|gal9X|Allele_1
CCAA
>gi_223021566_gb_FL500000|gal|gal9X|Allele_2
CCGA
>gi_223021566_gb_FL500000|edu|edu40X|Allele_1
CCGA
>gi_223021566_gb_FL500000|edu|edu40X|Allele_2
TCGA
>gi_223021566_gb_FL500000|edu|edu47X|Allele_1
CAGA
>gi_223021566_gb_FL500000|edu|edu47X|Allele_2
CCGA
>gi_223021566_gb_FL500000|edu|edu24X|Allele_1
CCGA
>gi_223021566_gb_FL500000|edu|edu24X|Allele_2
CCGA
>gi_223021566_gb_FL500000|edu|edu28X|Allele_1
CCAA
>gi_223021566_gb_FL500000|edu|edu28X|Allele_2
CCGG
>gi_223021659_gb_FL490251|tro|tro11X|Allele_1
GAT
>gi_223021659_gb_FL490251|tro|tro11X|Allele_2
GAT
>gi_223021659_gb_FL490251|tro|tro2X|Allele_1
GAT
>gi_223021659_gb_FL490251|tro|tro2X|Allele_2
GAT
>gi_223021659_gb_FL490251|tro|tro7X|Allele_1
GAT
>gi_223021659_gb_FL490251|tro|tro7X|Allele_2
GAT
>gi_223021659_gb_FL490251|tro|tro8X|Allele_1
GAT
>gi_223021659_gb_FL490251|tro|tro8X|Allele_2
GAT
>gi_223021659_gb_FL490251|gal|gal3X|Allele_1
GAT
>gi_223021659_gb_FL490251|gal|gal3X|Allele_2
GAT
>gi_223021659_gb_FL490251|gal|gal8X|Allele_1
AAC
>gi_223021659_gb_FL490251|gal|gal8X|Allele_2
GAT
>gi_223021659_gb_FL490251|gal|gal3XX|Allele_1
GAT
>gi_223021659_gb_FL490251|gal|gal3XX|Allele_2
GAT
>gi_223021659_gb_FL490251|gal|gal9X|Allele_1
GAT
>gi_223021659_gb_FL490251|gal|gal9X|Allele_2
GAT
>gi_223021659_gb_FL490251|edu|edu40X|Allele_1
GAT
>gi_223021659_gb_FL490251|edu|edu40X|Allele_2
GAT
>gi_223021659_gb_FL490251|edu|edu47X|Allele_1
GAT
>gi_223021659_gb_FL490251|edu|edu47X|Allele_2
GAT
>gi_223021659_gb_FL490251|edu|edu24X|Allele_1
GAT
>gi_223021659_gb_FL490251|edu|edu24X|Allele_2
GAT
>gi_223021659_gb_FL490251|edu|edu28X|Allele_1
GAT
>gi_223021659_gb_FL490251|edu|edu28X|Allele_2
GGT
>gi_223021796_gb_FL489225|tro|tro11X|Allele_1
TCT
>gi_223021796_gb_FL489225|tro|tro11X|Allele_2
TTT
>gi_223021796_gb_FL489225|tro|tro2X|Allele_1
TCT
>gi_223021796_gb_FL489225|tro|tro2X|Allele_2
TCT
>gi_223021796_gb_FL489225|tro|tro7X|Allele_1
TCT
>gi_223021796_gb_FL489225|tro|tro7X|Allele_2
TCT
>gi_223021796_gb_FL489225|tro|tro8X|Allele_1
TCT
>gi_223021796_gb_FL489225|tro|tro8X|Allele_2
TTT
>gi_223021796_gb_FL489225|gal|gal3X|Allele_1
TCC
>gi_223021796_gb_FL489225|gal|gal3X|Allele_2
TCT
>gi_223021796_gb_FL489225|gal|gal8X|Allele_1
TCT
>gi_223021796_gb_FL489225|gal|gal8X|Allele_2
TCT
>gi_223021796_gb_FL489225|gal|gal3XX|Allele_1
TCT
>gi_223021796_gb_FL489225|gal|gal3XX|Allele_2
TCT
>gi_223021796_gb_FL489225|gal|gal9X|Allele_1
TCT
>gi_223021796_gb_FL489225|gal|gal9X|Allele_2
TCT
>gi_223021796_gb_FL489225|edu|edu40X|Allele_1
TCT
>gi_223021796_gb_FL489225|edu|edu40X|Allele_2
TCT
>gi_223021796_gb_FL489225|edu|edu47X|Allele_1
TCT
>gi_223021796_gb_FL489225|edu|edu47X|Allele_2
TCT
>gi_223021796_gb_FL489225|edu|edu24X|Allele_1
TCT
>gi_223021796_gb_FL489225|edu|edu24X|Allele_2
TCT
>gi_223021796_gb_FL489225|edu|edu28X|Allele_1
ACT
>gi_223021796_gb_FL489225|edu|edu28X|Allele_2
TTT
>gi_223021804_gb_Contig18569|tro|tro11X|Allele_1
GTTAGT
>gi_223021804_gb_Contig18569|tro|tro11X|Allele_2
GTTAGT
>gi_223021804_gb_Contig18569|tro|tro2X|Allele_1
GTCAAT
>gi_223021804_gb_Contig18569|tro|tro2X|Allele_2
GTTAGT
>gi_223021804_gb_Contig18569|tro|tro7X|Allele_1
GTTAGT
>gi_223021804_gb_Contig18569|tro|tro7X|Allele_2
GTTAGT
>gi_223021804_gb_Contig18569|tro|tro8X|Allele_1
GCTAGT
>gi_223021804_gb_Contig18569|tro|tro8X|Allele_2
GTTAGT
>gi_223021804_gb_Contig18569|gal|gal3X|Allele_1
GTCAAT
>gi_223021804_gb_Contig18569|gal|gal3X|Allele_2
GTCAAT
>gi_223021804_gb_Contig18569|gal|gal8X|Allele_1
GTCAAC
>gi_223021804_gb_Contig18569|gal|gal8X|Allele_2
GTCAAT
>gi_223021804_gb_Contig18569|gal|gal3XX|Allele_1
GTCAAT
>gi_223021804_gb_Contig18569|gal|gal3XX|Allele_2
GTCAAT
>gi_223021804_gb_Contig18569|gal|gal9X|Allele_1
GTCAAT
>gi_223021804_gb_Contig18569|gal|gal9X|Allele_2
GTCAAT
>gi_223021804_gb_Contig18569|edu|edu40X|Allele_1
GTCAAT
>gi_223021804_gb_Contig18569|edu|edu40X|Allele_2
GTCAAT
>gi_223021804_gb_Contig18569|edu|edu47X|Allele_1
GTCAAT
>gi_223021804_gb_Contig18569|edu|edu47X|Allele_2
GTCTAT
>gi_223021804_gb_Contig18569|edu|edu24X|Allele_1
GTCAAT
>gi_223021804_gb_Contig18569|edu|edu24X|Allele_2
GTCAAT
>gi_223021804_gb_Contig18569|edu|edu28X|Allele_1
GCCAAT
>gi_223021804_gb_Contig18569|edu|edu28X|Allele_2
TTTAGT
>gi_223021889_gb_FL491238|tro|tro11X|Allele_1
GACA
>gi_223021889_gb_FL491238|tro|tro11X|Allele_2
GACA
>gi_223021889_gb_FL491238|tro|tro2X|Allele_1
GACA
>gi_223021889_gb_FL491238|tro|tro2X|Allele_2
GACA
>gi_223021889_gb_FL491238|tro|tro7X|Allele_1
GACA
>gi_223021889_gb_FL491238|tro|tro7X|Allele_2
GACA
>gi_223021889_gb_FL491238|tro|tro8X|Allele_1
GACA
>gi_223021889_gb_FL491238|tro|tro8X|Allele_2
GACA
>gi_223021889_gb_FL491238|gal|gal3X|Allele_1
GACA
>gi_223021889_gb_FL491238|gal|gal3X|Allele_2
GACA
>gi_223021889_gb_FL491238|gal|gal8X|Allele_1
GACA
>gi_223021889_gb_FL491238|gal|gal8X|Allele_2
GATA
>gi_223021889_gb_FL491238|gal|gal3XX|Allele_1
GACA
>gi_223021889_gb_FL491238|gal|gal3XX|Allele_2
GACA
>gi_223021889_gb_FL491238|gal|gal9X|Allele_1
GACA
>gi_223021889_gb_FL491238|gal|gal9X|Allele_2
GACA
>gi_223021889_gb_FL491238|edu|edu40X|Allele_1
GACA
>gi_223021889_gb_FL491238|edu|edu40X|Allele_2
GTCA
>gi_223021889_gb_FL491238|edu|edu47X|Allele_1
GACA
>gi_223021889_gb_FL491238|edu|edu47X|Allele_2
GTCA
>gi_223021889_gb_FL491238|edu|edu24X|Allele_1
AACA
>gi_223021889_gb_FL491238|edu|edu24X|Allele_2
GTCC
>gi_223021889_gb_FL491238|edu|edu28X|Allele_1
GACA
>gi_223021889_gb_FL491238|edu|edu28X|Allele_2
GACA
>gi_223021912_gb_FL489249|tro|tro11X|Allele_1
TCTAACAC
>gi_223021912_gb_FL489249|tro|tro11X|Allele_2
TTTAATAC
>gi_223021912_gb_FL489249|tro|tro2X|Allele_1
TTTAATAC
>gi_223021912_gb_FL489249|tro|tro2X|Allele_2
TTTAATAC
>gi_223021912_gb_FL489249|tro|tro7X|Allele_1
TTTAACAC
>gi_223021912_gb_FL489249|tro|tro7X|Allele_2
TTTAATAC
>gi_223021912_gb_FL489249|tro|tro8X|Allele_1
TTTAACAC
>gi_223021912_gb_FL489249|tro|tro8X|Allele_2
TTTAATAC
>gi_223021912_gb_FL489249|gal|gal3X|Allele_1
TCTAACAC
>gi_223021912_gb_FL489249|gal|gal3X|Allele_2
TTTAACAC
>gi_223021912_gb_FL489249|gal|gal8X|Allele_1
TTTAATAC
>gi_223021912_gb_FL489249|gal|gal8X|Allele_2
TTTGGTAC
>gi_223021912_gb_FL489249|gal|gal3XX|Allele_1
CTAAATAC
>gi_223021912_gb_FL489249|gal|gal3XX|Allele_2
TTTAATAC
>gi_223021912_gb_FL489249|gal|gal9X|Allele_1
TTTAACAC
>gi_223021912_gb_FL489249|gal|gal9X|Allele_2
TTTAACAC
>gi_223021912_gb_FL489249|edu|edu40X|Allele_1
TTAAACAC
>gi_223021912_gb_FL489249|edu|edu40X|Allele_2
TTTAATAC
>gi_223021912_gb_FL489249|edu|edu47X|Allele_1
TTTAACAC
>gi_223021912_gb_FL489249|edu|edu47X|Allele_2
TTTAACAC
>gi_223021912_gb_FL489249|edu|edu24X|Allele_1
TTTAACAC
>gi_223021912_gb_FL489249|edu|edu24X|Allele_2
TTTAATAC
>gi_223021912_gb_FL489249|edu|edu28X|Allele_1
TTTAATAC
>gi_223021912_gb_FL489249|edu|edu28X|Allele_2
TTTGGTTT
>gi_223022079_gb_FL493245|tro|tro11X|Allele_1
ACATGA
>gi_223022079_gb_FL493245|tro|tro11X|Allele_2
ACATGA
>gi_223022079_gb_FL493245|tro|tro2X|Allele_1
ACATGA
>gi_223022079_gb_FL493245|tro|tro2X|Allele_2
ATATGA
>gi_223022079_gb_FL493245|tro|tro7X|Allele_1
ACATGA
>gi_223022079_gb_FL493245|tro|tro7X|Allele_2
ACATGA
>gi_223022079_gb_FL493245|tro|tro8X|Allele_1
ACACGA
>gi_223022079_gb_FL493245|tro|tro8X|Allele_2
ACATGA
>gi_223022079_gb_FL493245|gal|gal3X|Allele_1
ACATGA
>gi_223022079_gb_FL493245|gal|gal3X|Allele_2
ACATGG
>gi_223022079_gb_FL493245|gal|gal8X|Allele_1
ACATGA
>gi_223022079_gb_FL493245|gal|gal8X|Allele_2
ACATGA
>gi_223022079_gb_FL493245|gal|gal3XX|Allele_1
ACACGA
>gi_223022079_gb_FL493245|gal|gal3XX|Allele_2
ACATGA
>gi_223022079_gb_FL493245|gal|gal9X|Allele_1
ACATGA
>gi_223022079_gb_FL493245|gal|gal9X|Allele_2
GCATGA
>gi_223022079_gb_FL493245|edu|edu40X|Allele_1
ACATGA
>gi_223022079_gb_FL493245|edu|edu40X|Allele_2
GTATGA
>gi_223022079_gb_FL493245|edu|edu47X|Allele_1
ACACAA
>gi_223022079_gb_FL493245|edu|edu47X|Allele_2
ACCTGA
>gi_223022079_gb_FL493245|edu|edu24X|Allele_1
ACACGA
>gi_223022079_gb_FL493245|edu|edu24X|Allele_2
GTATGA
>gi_223022079_gb_FL493245|edu|edu28X|Allele_1
ACACGA
>gi_223022079_gb_FL493245|edu|edu28X|Allele_2
ACATGA
>gi_223022083_gb_FL493249|tro|tro11X|Allele_1
AG
>gi_223022083_gb_FL493249|tro|tro11X|Allele_2
AG
>gi_223022083_gb_FL493249|tro|tro2X|Allele_1
AG
>gi_223022083_gb_FL493249|tro|tro2X|Allele_2
AG
>gi_223022083_gb_FL493249|tro|tro7X|Allele_1
AG
>gi_223022083_gb_FL493249|tro|tro7X|Allele_2
AG
>gi_223022083_gb_FL493249|tro|tro8X|Allele_1
AG
>gi_223022083_gb_FL493249|tro|tro8X|Allele_2
AG
>gi_223022083_gb_FL493249|gal|gal3X|Allele_1
AA
>gi_223022083_gb_FL493249|gal|gal3X|Allele_2
AA
>gi_223022083_gb_FL493249|gal|gal8X|Allele_1
AA
>gi_223022083_gb_FL493249|gal|gal8X|Allele_2
AA
>gi_223022083_gb_FL493249|gal|gal3XX|Allele_1
AA
>gi_223022083_gb_FL493249|gal|gal3XX|Allele_2
AA
>gi_223022083_gb_FL493249|gal|gal9X|Allele_1
AA
>gi_223022083_gb_FL493249|gal|gal9X|Allele_2
AA
>gi_223022083_gb_FL493249|edu|edu40X|Allele_1
AA
>gi_223022083_gb_FL493249|edu|edu40X|Allele_2
AG
>gi_223022083_gb_FL493249|edu|edu47X|Allele_1
AA
>gi_223022083_gb_FL493249|edu|edu47X|Allele_2
TA
>gi_223022083_gb_FL493249|edu|edu24X|Allele_1
AA
>gi_223022083_gb_FL493249|edu|edu24X|Allele_2
AG
>gi_223022083_gb_FL493249|edu|edu28X|Allele_1
AA
>gi_223022083_gb_FL493249|edu|edu28X|Allele_2
AG
>gi_223022282_gb_Contig53279|tro|tro11X|Allele_1
ACATGAAGT
>gi_223022282_gb_Contig53279|tro|tro11X|Allele_2
GCGTGGCGT
>gi_223022282_gb_Contig53279|tro|tro2X|Allele_1
ACGTGAAGT
>gi_223022282_gb_Contig53279|tro|tro2X|Allele_2
GCGTGGCGT
>gi_223022282_gb_Contig53279|tro|tro7X|Allele_1
GCGTGAAGT
>gi_223022282_gb_Contig53279|tro|tro7X|Allele_2
GCGTGGAGT
>gi_223022282_gb_Contig53279|tro|tro8X|Allele_1
GCATGACGT
>gi_223022282_gb_Contig53279|tro|tro8X|Allele_2
GCGTGGCGT
>gi_223022282_gb_Contig53279|gal|gal3X|Allele_1
ACATGGCAT
>gi_223022282_gb_Contig53279|gal|gal3X|Allele_2
GTGTGGCAT
>gi_223022282_gb_Contig53279|gal|gal8X|Allele_1
ACGTGGAAT
>gi_223022282_gb_Contig53279|gal|gal8X|Allele_2
GTGTGGCGT
>gi_223022282_gb_Contig53279|gal|gal3XX|Allele_1
ACATAGAAT
>gi_223022282_gb_Contig53279|gal|gal3XX|Allele_2
ACATGGCAT
>gi_223022282_gb_Contig53279|gal|gal9X|Allele_1
ACATGGCAT
>gi_223022282_gb_Contig53279|gal|gal9X|Allele_2
ACATGGCGT
>gi_223022282_gb_Contig53279|edu|edu40X|Allele_1
ACATAGAGT
>gi_223022282_gb_Contig53279|edu|edu40X|Allele_2
GCGTGGAGT
>gi_223022282_gb_Contig53279|edu|edu47X|Allele_1
ACGTGGAGT
>gi_223022282_gb_Contig53279|edu|edu47X|Allele_2
ACGTGGAGT
>gi_223022282_gb_Contig53279|edu|edu24X|Allele_1
ACACAAAGT
>gi_223022282_gb_Contig53279|edu|edu24X|Allele_2
GTGTGGAGT
>gi_223022282_gb_Contig53279|edu|edu28X|Allele_1
ACGTGGAGC
>gi_223022282_gb_Contig53279|edu|edu28X|Allele_2
ACGTGGAGT
>gi_223022294_gb_FL494235|tro|tro11X|Allele_1
AATA
>gi_223022294_gb_FL494235|tro|tro11X|Allele_2
AATA
>gi_223022294_gb_FL494235|tro|tro2X|Allele_1
AATA
>gi_223022294_gb_FL494235|tro|tro2X|Allele_2
AATA
>gi_223022294_gb_FL494235|tro|tro7X|Allele_1
AATA
>gi_223022294_gb_FL494235|tro|tro7X|Allele_2
AATA
>gi_223022294_gb_FL494235|tro|tro8X|Allele_1
AATA
>gi_223022294_gb_FL494235|tro|tro8X|Allele_2
AATA
>gi_223022294_gb_FL494235|gal|gal3X|Allele_1
AACA
>gi_223022294_gb_FL494235|gal|gal3X|Allele_2
AACA
>gi_223022294_gb_FL494235|gal|gal8X|Allele_1
AACA
>gi_223022294_gb_FL494235|gal|gal8X|Allele_2
GACA
>gi_223022294_gb_FL494235|gal|gal3XX|Allele_1
AACA
>gi_223022294_gb_FL494235|gal|gal3XX|Allele_2
AATA
>gi_223022294_gb_FL494235|gal|gal9X|Allele_1
AACA
>gi_223022294_gb_FL494235|gal|gal9X|Allele_2
AACT
>gi_223022294_gb_FL494235|edu|edu40X|Allele_1
AATA
>gi_223022294_gb_FL494235|edu|edu40X|Allele_2
AATA
>gi_223022294_gb_FL494235|edu|edu47X|Allele_1
AATA
>gi_223022294_gb_FL494235|edu|edu47X|Allele_2
AATA
>gi_223022294_gb_FL494235|edu|edu24X|Allele_1
AATA
>gi_223022294_gb_FL494235|edu|edu24X|Allele_2
AGTA
>gi_223022294_gb_FL494235|edu|edu28X|Allele_1
AATA
>gi_223022294_gb_FL494235|edu|edu28X|Allele_2
AATA
>gi_223022345_gb_Contig28958|tro|tro11X|Allele_1
GCCT
>gi_223022345_gb_Contig28958|tro|tro11X|Allele_2
GCCT
>gi_223022345_gb_Contig28958|tro|tro2X|Allele_1
GCCT
>gi_223022345_gb_Contig28958|tro|tro2X|Allele_2
GCCT
>gi_223022345_gb_Contig28958|tro|tro7X|Allele_1
GCCT
>gi_223022345_gb_Contig28958|tro|tro7X|Allele_2
GCCT
>gi_223022345_gb_Contig28958|tro|tro8X|Allele_1
GCCT
>gi_223022345_gb_Contig28958|tro|tro8X|Allele_2
GCCT
>gi_223022345_gb_Contig28958|gal|gal3X|Allele_1
CCCC
>gi_223022345_gb_Contig28958|gal|gal3X|Allele_2
GCCT
>gi_223022345_gb_Contig28958|gal|gal8X|Allele_1
CCCT
>gi_223022345_gb_Contig28958|gal|gal8X|Allele_2
GCCT
>gi_223022345_gb_Contig28958|gal|gal3XX|Allele_1
CCCT
>gi_223022345_gb_Contig28958|gal|gal3XX|Allele_2
CCCT
>gi_223022345_gb_Contig28958|gal|gal9X|Allele_1
CCCC
>gi_223022345_gb_Contig28958|gal|gal9X|Allele_2
GTCT
>gi_223022345_gb_Contig28958|edu|edu40X|Allele_1
CCCT
>gi_223022345_gb_Contig28958|edu|edu40X|Allele_2
GCTT
>gi_223022345_gb_Contig28958|edu|edu47X|Allele_1
CCCT
>gi_223022345_gb_Contig28958|edu|edu47X|Allele_2
CCCT
>gi_223022345_gb_Contig28958|edu|edu24X|Allele_1
CCCT
>gi_223022345_gb_Contig28958|edu|edu24X|Allele_2
CCCT
>gi_223022345_gb_Contig28958|edu|edu28X|Allele_1
CCCT
>gi_223022345_gb_Contig28958|edu|edu28X|Allele_2
CCCT
>gi_223022553_gb_FL501049|tro|tro11X|Allele_1
CTGCTCTA
>gi_223022553_gb_FL501049|tro|tro11X|Allele_2
CTGCTCTA
>gi_223022553_gb_FL501049|tro|tro2X|Allele_1
CTGCTCTA
>gi_223022553_gb_FL501049|tro|tro2X|Allele_2
CTGCTCTA
>gi_223022553_gb_FL501049|tro|tro7X|Allele_1
CTGCTCTA
>gi_223022553_gb_FL501049|tro|tro7X|Allele_2
CTGTTCTA
>gi_223022553_gb_FL501049|tro|tro8X|Allele_1
CTGCTCTA
>gi_223022553_gb_FL501049|tro|tro8X|Allele_2
CTGCTCTA
>gi_223022553_gb_FL501049|gal|gal3X|Allele_1
CTGTTCTA
>gi_223022553_gb_FL501049|gal|gal3X|Allele_2
TTGTTTTA
>gi_223022553_gb_FL501049|gal|gal8X|Allele_1
CTGTTCCC
>gi_223022553_gb_FL501049|gal|gal8X|Allele_2
TTGTTTTC
>gi_223022553_gb_FL501049|gal|gal3XX|Allele_1
CTGCCCTA
>gi_223022553_gb_FL501049|gal|gal3XX|Allele_2
CTGCTCTC
>gi_223022553_gb_FL501049|gal|gal9X|Allele_1
CCGCTCTA
>gi_223022553_gb_FL501049|gal|gal9X|Allele_2
CTGTTCTA
>gi_223022553_gb_FL501049|edu|edu40X|Allele_1
CTGCTCTA
>gi_223022553_gb_FL501049|edu|edu40X|Allele_2
CTGCTCTA
>gi_223022553_gb_FL501049|edu|edu47X|Allele_1
CTGCTCTA
>gi_223022553_gb_FL501049|edu|edu47X|Allele_2
CTTCTCTA
>gi_223022553_gb_FL501049|edu|edu24X|Allele_1
CCTCTCTA
>gi_223022553_gb_FL501049|edu|edu24X|Allele_2
CTTCTCTA
>gi_223022553_gb_FL501049|edu|edu28X|Allele_1
CCGCTCTA
>gi_223022553_gb_FL501049|edu|edu28X|Allele_2
CTGCTCTA
>gi_223022608_gb_FL497778|tro|tro11X|Allele_1
GGT
>gi_223022608_gb_FL497778|tro|tro11X|Allele_2
GGT
>gi_223022608_gb_FL497778|tro|tro2X|Allele_1
GGT
>gi_223022608_gb_FL497778|tro|tro2X|Allele_2
GGT
>gi_223022608_gb_FL497778|tro|tro7X|Allele_1
GGT
>gi_223022608_gb_FL497778|tro|tro7X|Allele_2
GGT
>gi_223022608_gb_FL497778|tro|tro8X|Allele_1
GGT
>gi_223022608_gb_FL497778|tro|tro8X|Allele_2
GGT
>gi_223022608_gb_FL497778|gal|gal3X|Allele_1
GAT
>gi_223022608_gb_FL497778|gal|gal3X|Allele_2
GAT
>gi_223022608_gb_FL497778|gal|gal8X|Allele_1
GAT
>gi_223022608_gb_FL497778|gal|gal8X|Allele_2
GAT
>gi_223022608_gb_FL497778|gal|gal3XX|Allele_1
GAA
>gi_223022608_gb_FL497778|gal|gal3XX|Allele_2
GAT
>gi_223022608_gb_FL497778|gal|gal9X|Allele_1
GAA
>gi_223022608_gb_FL497778|gal|gal9X|Allele_2
GGT
>gi_223022608_gb_FL497778|edu|edu40X|Allele_1
AGT
>gi_223022608_gb_FL497778|edu|edu40X|Allele_2
GGT
>gi_223022608_gb_FL497778|edu|edu47X|Allele_1
GGT
>gi_223022608_gb_FL497778|edu|edu47X|Allele_2
GGT
>gi_223022608_gb_FL497778|edu|edu24X|Allele_1
GGT
>gi_223022608_gb_FL497778|edu|edu24X|Allele_2
GGT
>gi_223022608_gb_FL497778|edu|edu28X|Allele_1
GGT
>gi_223022608_gb_FL497778|edu|edu28X|Allele_2
GGT
>gi_223022780_gb_Contig14305|tro|tro11X|Allele_1
GAAGTTA
>gi_223022780_gb_Contig14305|tro|tro11X|Allele_2
GAAGTTA
>gi_223022780_gb_Contig14305|tro|tro2X|Allele_1
GAAGTTA
>gi_223022780_gb_Contig14305|tro|tro2X|Allele_2
GAAGTTA
>gi_223022780_gb_Contig14305|tro|tro7X|Allele_1
GAAGTTA
>gi_223022780_gb_Contig14305|tro|tro7X|Allele_2
GAAGTTA
>gi_223022780_gb_Contig14305|tro|tro8X|Allele_1
AAAGATA
>gi_223022780_gb_Contig14305|tro|tro8X|Allele_2
GAAGTTG
>gi_223022780_gb_Contig14305|gal|gal3X|Allele_1
GAAGTTA
>gi_223022780_gb_Contig14305|gal|gal3X|Allele_2
GAAGTTA
>gi_223022780_gb_Contig14305|gal|gal8X|Allele_1
GAAGTTA
>gi_223022780_gb_Contig14305|gal|gal8X|Allele_2
GTAGTTA
>gi_223022780_gb_Contig14305|gal|gal3XX|Allele_1
GAAATTA
>gi_223022780_gb_Contig14305|gal|gal3XX|Allele_2
GAGGTTA
>gi_223022780_gb_Contig14305|gal|gal9X|Allele_1
AAAGTAA
>gi_223022780_gb_Contig14305|gal|gal9X|Allele_2
GAAGTTA
>gi_223022780_gb_Contig14305|edu|edu40X|Allele_1
AAAGATA
>gi_223022780_gb_Contig14305|edu|edu40X|Allele_2
AAAGATG
>gi_223022780_gb_Contig14305|edu|edu47X|Allele_1
AAAGATA
>gi_223022780_gb_Contig14305|edu|edu47X|Allele_2
AAAGATA
>gi_223022780_gb_Contig14305|edu|edu24X|Allele_1
AAAGATA
>gi_223022780_gb_Contig14305|edu|edu24X|Allele_2
AAAGATA
>gi_223022780_gb_Contig14305|edu|edu28X|Allele_1
AAAGATA
>gi_223022780_gb_Contig14305|edu|edu28X|Allele_2
AAAGATA
>gi_223022942_gb_FL493580|tro|tro11X|Allele_1
GCCC
>gi_223022942_gb_FL493580|tro|tro11X|Allele_2
GCCC
>gi_223022942_gb_FL493580|tro|tro2X|Allele_1
GCCC
>gi_223022942_gb_FL493580|tro|tro2X|Allele_2
GCCC
>gi_223022942_gb_FL493580|tro|tro7X|Allele_1
GCCC
>gi_223022942_gb_FL493580|tro|tro7X|Allele_2
GCCC
>gi_223022942_gb_FL493580|tro|tro8X|Allele_1
GCCC
>gi_223022942_gb_FL493580|tro|tro8X|Allele_2
GCCC
>gi_223022942_gb_FL493580|gal|gal3X|Allele_1
GCCC
>gi_223022942_gb_FL493580|gal|gal3X|Allele_2
GTCT
>gi_223022942_gb_FL493580|gal|gal8X|Allele_1
GCCC
>gi_223022942_gb_FL493580|gal|gal8X|Allele_2
GCCC
>gi_223022942_gb_FL493580|gal|gal3XX|Allele_1
ACCC
>gi_223022942_gb_FL493580|gal|gal3XX|Allele_2
GCTC
>gi_223022942_gb_FL493580|gal|gal9X|Allele_1
GCCC
>gi_223022942_gb_FL493580|gal|gal9X|Allele_2
GCCC
>gi_223022942_gb_FL493580|edu|edu40X|Allele_1
GCCC
>gi_223022942_gb_FL493580|edu|edu40X|Allele_2
GTCC
>gi_223022942_gb_FL493580|edu|edu47X|Allele_1
GCCC
>gi_223022942_gb_FL493580|edu|edu47X|Allele_2
GTCT
>gi_223022942_gb_FL493580|edu|edu24X|Allele_1
GCCC
>gi_223022942_gb_FL493580|edu|edu24X|Allele_2
GCCC
>gi_223022942_gb_FL493580|edu|edu28X|Allele_1
GCCC
>gi_223022942_gb_FL493580|edu|edu28X|Allele_2
GTCC
>gi_223023012_gb_FL500080|tro|tro11X|Allele_1
CACCCCCTC
>gi_223023012_gb_FL500080|tro|tro11X|Allele_2
CACCCCCTC
>gi_223023012_gb_FL500080|tro|tro2X|Allele_1
CACCCCCTC
>gi_223023012_gb_FL500080|tro|tro2X|Allele_2
CACCCCCTC
>gi_223023012_gb_FL500080|tro|tro7X|Allele_1
CACCCCCTC
>gi_223023012_gb_FL500080|tro|tro7X|Allele_2
CACCCCCTC
>gi_223023012_gb_FL500080|tro|tro8X|Allele_1
CACCCCCTC
>gi_223023012_gb_FL500080|tro|tro8X|Allele_2
CACCCCCTC
>gi_223023012_gb_FL500080|gal|gal3X|Allele_1
CACCCCCCC
>gi_223023012_gb_FL500080|gal|gal3X|Allele_2
CCCCCCCCC
>gi_223023012_gb_FL500080|gal|gal8X|Allele_1
CACCCCCCC
>gi_223023012_gb_FL500080|gal|gal8X|Allele_2
CACCCCCCC
>gi_223023012_gb_FL500080|gal|gal3XX|Allele_1
CACCCCCCC
>gi_223023012_gb_FL500080|gal|gal3XX|Allele_2
TACCTCCCC
>gi_223023012_gb_FL500080|gal|gal9X|Allele_1
CACCCCCCC
>gi_223023012_gb_FL500080|gal|gal9X|Allele_2
CATCCCCCC
>gi_223023012_gb_FL500080|edu|edu40X|Allele_1
CATCCCCCC
>gi_223023012_gb_FL500080|edu|edu40X|Allele_2
CATTCCCCT
>gi_223023012_gb_FL500080|edu|edu47X|Allele_1
CATCCCCCC
>gi_223023012_gb_FL500080|edu|edu47X|Allele_2
CATCCCCTC
>gi_223023012_gb_FL500080|edu|edu24X|Allele_1
CATCCCCCC
>gi_223023012_gb_FL500080|edu|edu24X|Allele_2
CATCCTTCC
>gi_223023012_gb_FL500080|edu|edu28X|Allele_1
CATCCCCCC
>gi_223023012_gb_FL500080|edu|edu28X|Allele_2
CATCCTCCC
>gi_223023210_gb_Contig29247|tro|tro11X|Allele_1
ATATCCTTAAAG
>gi_223023210_gb_Contig29247|tro|tro11X|Allele_2
ATATCCTTAAAG
>gi_223023210_gb_Contig29247|tro|tro2X|Allele_1
ATATCCTTAAAG
>gi_223023210_gb_Contig29247|tro|tro2X|Allele_2
ATATCCTTAAAG
>gi_223023210_gb_Contig29247|tro|tro7X|Allele_1
ATATCCTTAAAG
>gi_223023210_gb_Contig29247|tro|tro7X|Allele_2
ATATCCTTAAAG
>gi_223023210_gb_Contig29247|tro|tro8X|Allele_1
ATATCCTTAAAG
>gi_223023210_gb_Contig29247|tro|tro8X|Allele_2
ATATCCTTAAAG
>gi_223023210_gb_Contig29247|gal|gal3X|Allele_1
ATATCCCCAAAA
>gi_223023210_gb_Contig29247|gal|gal3X|Allele_2
GTTTTTTTAATG
>gi_223023210_gb_Contig29247|gal|gal8X|Allele_1
ATTTTTTTAAAA
>gi_223023210_gb_Contig29247|gal|gal8X|Allele_2
ATTTTTTTAAAA
>gi_223023210_gb_Contig29247|gal|gal3XX|Allele_1
ATTGTTTTAAAA
>gi_223023210_gb_Contig29247|gal|gal3XX|Allele_2
ATTGTTTTAAAA
>gi_223023210_gb_Contig29247|gal|gal9X|Allele_1
ATTGTTTTAAAA
>gi_223023210_gb_Contig29247|gal|gal9X|Allele_2
ATTTTTTTAAAA
>gi_223023210_gb_Contig29247|edu|edu40X|Allele_1
ATATCCCCAATG
>gi_223023210_gb_Contig29247|edu|edu40X|Allele_2
ATATCCCCAGTG
[truncated: 302,965 more chars]
