# Supplementary material for: The divergence history of European blue mussel species reconstructed from Approximate Bayesian Computation: the effects of sequencing techniques and sampling strategies
Source: PeerJ. 2018 Jul 30;6:e5198. doi: 10.7717/peerj.5198 (PMC6071616; doi:10.7717/peerj.5198)
Supplement: Supplemental Information 5 — The “input_data2” folder should be placed in the “Supplementary_Methods” directory and pooled with the “input_data1” folder. They have been separated because of a maximal size issue when uploading to the PeerJ website. [file peerj-06-5198-s005.zip › Supplementary_Methods.input_data2/input_data/capture_n4/target_tot_sd]

0 1627 229 79 38 21 8 8 21 1316 222 73 39 24 24 11 8 26 215 52 39 18 18 9 11 9 22 83 21 19 8 7 5 6 8 23 62 13 10 15 7 8 7 6 15 42 13 6 9 2 6 3 5 9 29 11 13 7 2 7 8 9 25 63 17 6 8 8 4 20 27 50 33 5 6 5 8 14 23 99 0 0 2.93224575614517 0.902485563997694 0.41072696591918 0.285776552782861 0.233090969859207 0.119087498386959 0.119087498386959 0.255191628264684 2.52496287724847 0.872768326725753 0.535489883703092 0.275724356088482 0.24349777557006 0.27143996742595 0.163057371791299 0.133337746246973 0.319583686802185 0.820171472675928 0.347512801645706 0.334656754842915 0.205229790441148 0.230023115775333 0.163452950664225 0.173737816256692 0.126196276388675 0.244107017625233 0.465793893563051 0.248043634939948 0.200502449341609 0.119087498386959 0.111497562038338 0.111844546991378 0.10332048383382 0.169027576095432 0.323120657297454 0.548212830965383 0.183376548111735 0.198104628568723 0.289492393351005 0.111497562038338 0.119087498386959 0.126605010337867 0.119466500249287 0.210327127314458 0.385979633113739 0.210756554592853 0.10332048383382 0.193670426207298 0.0598682406925633 0.10332048383382 0.0732572339194728 0.0944038155454976 0.152051783214415 0.279677761882235 0.183798670016413 0.283530506869072 0.111497562038338 0.0598682406925633 0.140092651287673 0.119087498386959 0.126196276388675 0.20723391283956 0.67306120007587 0.201081379659144 0.119466500249287 0.133337746246973 0.133337746246973 0.0845137880477159 0.213239264851715 0.273832390027721 0.337978729639375 0.395671006657971 0.0944038155454976 0.146514467838946 0.111844546991378 0.119087498386959 0.167762008658167 0.254634274693329 0.528680911996917 0
