# Supplementary material for: The divergence history of European blue mussel species reconstructed from Approximate Bayesian Computation: the effects of sequencing techniques and sampling strategies
Source: PeerJ. 2018 Jul 30;6:e5198. doi: 10.7717/peerj.5198 (PMC6071616; doi:10.7717/peerj.5198)
Supplement: Supplemental Information 5 — The “input_data2” folder should be placed in the “Supplementary_Methods” directory and pooled with the “input_data1” folder. They have been separated because of a maximal size issue when uploading to the PeerJ website. [file peerj-06-5198-s005.zip › Supplementary_Methods.input_data2/input_data/capture_n4/locus.ms]

./msnsam tbs 20 -t tbs -r tbs tbs -I 2 tbs tbs 0 -m 1 2 tbs -m 2 1 tbs -n 1 tbs -n 2 tbs -ej tbs 1 2 -eN tbs tbs
3579 27011 59243

//    78    1.58854    1.58854    111    56    22    0.795745    1.02097    0.574558    1.49299    4.90703    4.90703    6.22109
segsites: 9
positions:	0	0.125	0.25	0.375	0.5	0.625	0.75	0.875	1
000000000
001000000
001000000
001000000
001000100
001000100
101000100
001010000
001000000
001000001
001001010
001000000
001000000
001000000
010100000
001010000

//    78    1.58854    1.58854    111    56    22    0.795745    1.02097    0.574558    1.49299    4.90703    4.90703    6.22109
segsites: 40
positions:	0	0.0256410256410256	0.0512820512820513	0.0769230769230769	0.102564102564103	0.128205128205128	0.153846153846154	0.179487179487179	0.205128205128205	0.230769230769231	0.256410256410256	0.282051282051282	0.307692307692308	0.333333333333333	0.358974358974359	0.384615384615385	0.41025641025641	0.435897435897436	0.461538461538462	0.487179487179487	0.512820512820513	0.538461538461538	0.564102564102564	0.58974358974359	0.615384615384615	0.641025641025641	0.666666666666667	0.692307692307692	0.717948717948718	0.743589743589744	0.769230769230769	0.794871794871795	0.82051282051282	0.846153846153846	0.871794871794872	0.897435897435897	0.923076923076923	0.948717948717949	0.974358974358974	1
0000000000000000000000000000000000000000
0000000000000000000100000000000001010010
0000000000000000000000000000000001000000
0000000000000000000100000000000001000000
0110100000001000000001000000000001000000
0111100000000000000001000000000001101000
0110100000000000000001001000000000000000
0110100000000000000011100010000001000000
0100110001000000000000000011110011000001
0100110000000000000000010010011011000001
0100110001000010000000000110110011000001
0100110001100000001100010010011001100101
0100110011000001000000000010010111000001
1100110000010100100100000010010001000001
0100101110000001010000000010010011000001
1100000010000000100100010010010001000001

//    78    1.58854    1.58854    111    56    22    0.795745    1.02097    0.574558    1.49299    4.90703    4.90703    6.22109
segsites: 2
positions:	0	1
00
00
10
00
00
00
00
00
00
00
00
00
00
00
01
00

//    78    1.58854    1.58854    111    56    22    0.795745    1.02097    0.574558    1.49299    4.90703    4.90703    6.22109
segsites: 12
positions:	0	0.0909090909090909	0.181818181818182	0.272727272727273	0.363636363636364	0.454545454545455	0.545454545454545	0.636363636363636	0.727272727272727	0.818181818181818	0.909090909090909	1
000000000000
000000000000
000000100000
000001000101
110100001000
110100000010
110100000000
110100000010
000000100100
000001100100
000001100100
001001100100
000001100100
000001100100
000001110100
000011100100

//    78    1.58854    1.58854    111    56    22    0.795745    1.02097    0.574558    1.49299    4.90703    4.90703    6.22109
segsites: 28
positions:	0	0.037037037037037	0.0740740740740741	0.111111111111111	0.148148148148148	0.185185185185185	0.222222222222222	0.259259259259259	0.296296296296296	0.333333333333333	0.37037037037037	0.407407407407407	0.444444444444444	0.481481481481481	0.518518518518518	0.555555555555556	0.592592592592593	0.62962962962963	0.666666666666667	0.703703703703704	0.740740740740741	0.777777777777778	0.814814814814815	0.851851851851852	0.888888888888889	0.925925925925926	0.962962962962963	1
0000000000000000000000000000
0000000001000000000001001100
0000000011000011000001111100
0000000001000000000001011100
0000000001000000001011001110
0000000001000000000001001100
1100100001000000000001000110
0001001101000000000001001110
0000000001001010000001101110
0000000001100000000001001100
0000000001001000000101001100
0000000001000100010001001100
0000000000010000000001001100
0001000001000000100001001100
0000000011000000000001001001
0010010001000000010001001100

//    78    1.58854    1.58854    111    56    22    0.795745    1.02097    0.574558    1.49299    4.90703    4.90703    6.22109
segsites: 12
positions:	0	0.0909090909090909	0.181818181818182	0.272727272727273	0.363636363636364	0.454545454545455	0.545454545454545	0.636363636363636	0.727272727272727	0.818181818181818	0.909090909090909	1
000000000000
010000000001
010000000001
010000000001
001110000000
010000110001
010000000001
010000000001
000111000000
010100110000
110110110000
010100110000
010111000110
010100111000
010110110000
010110110000

//    78    1.58854    1.58854    111    56    22    0.795745    1.02097    0.574558    1.49299    4.90703    4.90703    6.22109
segsites: 12
positions:	0	0.0909090909090909	0.181818181818182	0.272727272727273	0.363636363636364	0.454545454545455	0.545454545454545	0.636363636363636	0.727272727272727	0.818181818181818	0.909090909090909	1
000000000000
000000000000
000000000000
000000000000
100100000000
001010000000
000000000100
000000000000
000000000000
000000000000
100000000000
000001000000
100000000001
000000100000
100000000000
011001011010

//    78    1.58854    1.58854    111    56    22    0.795745    1.02097    0.574558    1.49299    4.90703    4.90703    6.22109
segsites: 21
positions:	0	0.05	0.1	0.15	0.2	0.25	0.3	0.35	0.4	0.45	0.5	0.55	0.6	0.65	0.7	0.75	0.8	0.85	0.9	0.95	1
000000000000000000000
010000001000000110000
010100000000000000000
010000001000000110000
010010000000100100000
010000101101000100000
010000000000000100000
010000001000000100010
110001001000010111100
010000001000001110001
010100011000000100000
010100011000001110000
010100011000010110100
010000001010000110000
001010001000001111000
010000001000001110000

//    78    1.58854    1.58854    111    56    22    0.795745    1.02097    0.574558    1.49299    4.90703    4.90703    6.22109
segsites: 4
positions:	0	0.333333333333333	0.666666666666667	1
0000
0010
0000
0000
0000
0110
0000
0010
0000
0000
0000
0000
0000
1001
0000
0010

//    78    1.58854    1.58854    111    56    22    0.795745    1.02097    0.574558    1.49299    4.90703    4.90703    6.22109
segsites: 2
positions:	0	1
00
00
00
00
00
00
00
00
00
00
00
00
00
00
00
11

//    78    1.58854    1.58854    111    56    22    0.795745    1.02097    0.574558    1.49299    4.90703    4.90703    6.22109
segsites: 19
positions:	0	0.0555555555555556	0.111111111111111	0.166666666666667	0.222222222222222	0.277777777777778	0.333333333333333	0.388888888888889	0.444444444444444	0.5	0.555555555555556	0.611111111111111	0.666666666666667	0.722222222222222	0.777777777777778	0.833333333333333	0.888888888888889	0.944444444444444	1
0000000000000000000
0100100001011001010
0000100000001001001
0000100101001001000
0000100001001000000
0001100001101101000
0000101001001001000
0000100001001001000
0000100000000001000
0100100000011001110
0000100001001001000
0000100011001011000
0000000000000001000
0010100001011001000
0000100000000001000
1000110001011001010

//    78    1.58854    1.58854    111    56    22    0.795745    1.02097    0.574558    1.49299    4.90703    4.90703    6.22109
segsites: 14
positions:	0	0.0769230769230769	0.153846153846154	0.230769230769231	0.307692307692308	0.384615384615385	0.461538461538462	0.538461538461539	0.615384615384615	0.692307692307692	0.769230769230769	0.846153846153846	0.923076923076923	1
00000000000000
00010010000001
00000000000000
00000000100000
00000010000000
00000111000010
01000010000000
00000010010000
00000010000000
00000010000000
00000010000000
00000010000000
00101010000100
00000010001000
00000010000000
10000010000000

//    78    1.58854    1.58854    111    56    22    0.795745    1.02097    0.574558    1.49299    4.90703    4.90703    6.22109
segsites: 9
positions:	0	0.125	0.25	0.375	0.5	0.625	0.75	0.875	1
000000000
000010100
000010100
000010100
110111100
000010100
010110100
000010100
010110101
000010100
110011100
001010110
000011100
000011100
010110100
000010100

//    78    1.58854    1.58854    111    56    22    0.795745    1.02097    0.574558    1.49299    4.90703    4.90703    6.22109
segsites: 13
positions:	0	0.0833333333333333	0.166666666666667	0.25	0.333333333333333	0.416666666666667	0.5	0.583333333333333	0.666666666666667	0.75	0.833333333333333	0.916666666666667	1
0000000000000
0001000110000
0000000110001
0000000110000
0000110011110
0110000110000
0000000110000
0000000110000
0000000110000
0000000110000
0000000010000
0000000110000
1000001110000
0000000110000
0000100110010
0000000110000

//    78    1.58854    1.58854    111    56    22    0.795745    1.02097    0.574558    1.49299    4.90703    4.90703    6.22109
segsites: 2
positions:	0	1
00
00
00
00
00
00
00
11
00
00
00
00
00
00
00
00

//    78    1.58854    1.58854    111    56    22    0.795745    1.02097    0.574558    1.49299    4.90703    4.90703    6.22109
segsites: 56
positions:	0	0.0181818181818182	0.0363636363636364	0.0545454545454545	0.0727272727272727	0.0909090909090909	0.109090909090909	0.127272727272727	0.145454545454545	0.163636363636364	0.181818181818182	0.2	0.218181818181818	0.236363636363636	0.254545454545455	0.272727272727273	0.290909090909091	0.309090909090909	0.327272727272727	0.345454545454545	0.363636363636364	0.381818181818182	0.4	0.418181818181818	0.436363636363636	0.454545454545455	0.472727272727273	0.490909090909091	0.509090909090909	0.527272727272727	0.545454545454545	0.563636363636364	0.581818181818182	0.6	0.618181818181818	0.636363636363636	0.654545454545455	0.672727272727273	0.690909090909091	0.709090909090909	0.727272727272727	0.745454545454545	0.763636363636364	0.781818181818182	0.8	0.818181818181818	0.836363636363636	0.854545454545454	0.872727272727273	0.890909090909091	0.909090909090909	0.927272727272727	0.945454545454545	0.963636363636364	0.981818181818182	1
00000000000000000000000000000000000000000000000000000000
00000000000001000000000000000000000000000000100000000000
00000000010000000000000000000000000000000000000000000000
00000000000000000000000000000000001001000000000000000000
00000110100000000001000000111011000000000000000000000000
01000001000000000010100000000100000000100000000000101000
00000000000000000000000000000000000000000000000000000000
00001000000000000000000000000000000000000010000001000000
00000010100100010011000000000010000000000011000000010000
10010001001000000011001110000100001001001010000001001001
00000000100000000011000001000000010110000101010010010000
00000000000000100111001110000000001001001010000001001001
01100000100010000001010000111000000110000001000000000010
01100000000001001010000000000100001000000010000000000100
00000000000000000000000000000000000000010000000000000000
00000000000000000000000010000000101000100010101100000100

//    78    1.58854    1.58854    111    56    22    0.795745    1.02097    0.574558    1.49299    4.90703    4.90703    6.22109
segsites: 10
positions:	0	0.111111111111111	0.222222222222222	0.333333333333333	0.444444444444444	0.555555555555556	0.666666666666667	0.777777777777778	0.888888888888889	1
0000000000
0000001000
0000000000
0000100000
1010000100
0100000000
0000000000
0000000010
0010000001
0100000000
0010000000
0100000000
0010010000
0101000000
0010010000
0100000000

//    78    1.58854    1.58854    111    56    22    0.795745    1.02097    0.574558    1.49299    4.90703    4.90703    6.22109
segsites: 14
positions:	0	0.0769230769230769	0.153846153846154	0.230769230769231	0.307692307692308	0.384615384615385	0.461538461538462	0.538461538461539	0.615384615384615	0.692307692307692	0.769230769230769	0.846153846153846	0.923076923076923	1
00000000000000
00000001000000
00000000000000
00000000000000
00000001000000
01000001000000
10000011000000
00100001000000
00000001101000
00000001000100
00010001000000
00000101000000
10001001011011
00100001000000
00000000000000
00000001000000

//    78    1.58854    1.58854    111    56    22    0.795745    1.02097    0.574558    1.49299    4.90703    4.90703    6.22109
segsites: 2
positions:	0	1
00
00
01
00
00
00
00
00
00
10
00
00
00
00
00
00

//    78    1.58854    1.58854    111    56    22    0.795745    1.02097    0.574558    1.49299    4.90703    4.90703    6.22109
segsites: 4
positions:	0	0.333333333333333	0.666666666666667	1
0000
0000
0000
0000
0000
0001
0000
0000
0000
0000
0010
0100
0000
0000
0000
1000

//    78    1.58854    1.58854    111    56    22    0.795745    1.02097    0.574558    1.49299    4.90703    4.90703    6.22109
segsites: 7
positions:	0	0.166666666666667	0.333333333333333	0.5	0.666666666666667	0.833333333333333	1
0000000
0001001
0010000
0000010
0001000
0001000
0001000
0001100
0000000
0001000
0000000
0101000
1001000
0001000
0000000
0001000

//    78    1.58854    1.58854    111    56    22    0.795745    1.02097    0.574558    1.49299    4.90703    4.90703    6.22109
segsites: 3
positions:	0	0.5	1
000
001
000
000
000
010
000
001
000
000
000
001
000
000
100
000

//    78    1.58854    1.58854    111    56    22    0.795745    1.02097    0.574558    1.49299    4.90703    4.90703    6.22109
segsites: 9
positions:	0	0.125	0.25	0.375	0.5	0.625	0.75	0.875	1
000000000
001000000
001000000
001000000
001010001
001000000
001000000
001000000
001101010
001100010
111101011
001100010
001100110
001100010
001100010
001100010

//    78    1.58854    1.58854    111    56    22    0.795745    1.02097    0.574558    1.49299    4.90703    4.90703    6.22109
segsites: 3
positions:	0	0.5	1
000
000
000
000
000
000
010
000
001
100
001
000
000
000
001
000

//    78    1.58854    1.58854    111    56    22    0.795745    1.02097    0.574558    1.49299    4.90703    4.90703    6.22109
segsites: 14
positions:	0	0.0769230769230769	0.153846153846154	0.230769230769231	0.307692307692308	0.384615384615385	0.461538461538462	0.538461538461539	0.615384615384615	0.692307692307692	0.769230769230769	0.846153846153846	0.923076923076923	1
00000000000000
11000001000010
01000001000000
01000001001010
01010001000010
01110001000011
01000101000010
01000001100010
01000001000110
01000001000010
01010011000010
01010001000010
01000001010010
01010001000010
01000001000010
01011001000010

//    78    1.58854    1.58854    111    56    22    0.795745    1.02097    0.574558    1.49299    4.90703    4.90703    6.22109
segsites: 20
positions:	0	0.0526315789473684	0.105263157894737	0.157894736842105	0.210526315789474	0.263157894736842	0.315789473684211	0.368421052631579	0.421052631578947	0.473684210526316	0.526315789473684	0.578947368421053	0.631578947368421	0.684210526315789	0.736842105263158	0.789473684210526	0.842105263157895	0.894736842105263	0.947368421052632	1
00000000000000000000
10000000110100010000
00000000010100010000
10000010110100010000
00000000010000000000
00100010010100010000
00000000010000000000
10000000110100111010
01010001010100010001
00000000011100010000
00001000010001010100
00000000010001010100
00000000010110010000
00000100010100010000
00000000010000010000
00000000110100010000

//    78    1.58854    1.58854    111    56    22    0.795745    1.02097    0.574558    1.49299    4.90703    4.90703    6.22109
segsites: 5
positions:	0	0.25	0.5	0.75	1
00000
00001
00100
00000
00000
00000
00000
00010
00000
00000
10100
01000
00000
01000
00000
00000

//    78    1.58854    1.58854    111    56    22    0.795745    1.02097    0.574558    1.49299    4.90703    4.90703    6.22109
segsites: 17
positions:	0	0.0625	0.125	0.1875	0.25	0.3125	0.375	0.4375	0.5	0.5625	0.625	0.6875	0.75	0.8125	0.875	0.9375	1
00000000000000000
00001000000000000
00111000000000000
00001000000010000
00001000000000000
00001000000001010
00011010000000000
00011001100010000
01001010000000100
01001001100001000
00011010001000000
00001001100010000
00011010000000000
10001001100000001
00011110000000000
00001000010111010

//    78    1.58854    1.58854    111    56    22    0.795745    1.02097    0.574558    1.49299    4.90703    4.90703    6.22109
segsites: 4
positions:	0	0.333333333333333	0.666666666666667	1
0000
0000
0000
0000
0000
0000
0000
1001
0000
0000
0000
0000
0100
0000
0000
0010

//    78    1.58854    1.58854    111    56    22    0.795745    1.02097    0.574558    1.49299    4.90703    4.90703    6.22109
segsites: 7
positions:	0	0.166666666666667	0.333333333333333	0.5	0.666666666666667	0.833333333333333	1
0000000
0000000
0000000
0000000
0000000
0000000
0000001
0000100
0000000
0100000
0000000
0000000
1011000
0100010
0000000
0000000

//    78    1.58854    1.58854    111    56    22    0.795745    1.02097    0.574558    1.49299    4.90703    4.90703    6.22109
segsites: 30
positions:	0	0.0344827586206897	0.0689655172413793	0.103448275862069	0.137931034482759	0.172413793103448	0.206896551724138	0.241379310344828	0.275862068965517	0.310344827586207	0.344827586206897	0.379310344827586	0.413793103448276	0.448275862068966	0.482758620689655	0.517241379310345	0.551724137931034	0.586206896551724	0.620689655172414	0.655172413793103	0.689655172413793	0.724137931034483	0.758620689655172	0.793103448275862	0.827586206896552	0.862068965517241	0.896551724137931	0.931034482758621	0.96551724137931	1
000000000000000000000000000000
000000001000000000000000000001
101000001000000100000000001000
000000001000000000000000000000
101000101000000100000000111000
000001001000000000101000001000
000000001000000000000000001100
000100001000000000000100000000
010000001000000000010000001000
000000011101000000000000001010
000000001000100000000000001000
000000001000000000000010001000
000000001000000010000000001000
000001001010010001000010001000
000010001000001000000001001000
000000001000010000000000001000

//    78    1.58854    1.58854    111    56    22    0.795745    1.02097    0.574558    1.49299    4.90703    4.90703    6.22109
segsites: 8
positions:	0	0.142857142857143	0.285714285714286	0.428571428571429	0.571428571428571	0.714285714285714	0.857142857142857	1
00000000
00000000
00010000
00000000
00000000
00000000
00000000
00000000
10100010
10000000
11000000
00001100
01000000
00000000
00000001
00000000

//    78    1.58854    1.58854    111    56    22    0.795745    1.02097    0.574558    1.49299    4.90703    4.90703    6.22109
segsites: 2
positions:	0	1
00
11
01
11
01
11
01
11
01
01
01
01
01
01
01
01

//    78    1.58854    1.58854    111    56    22    0.795745    1.02097    0.574558    1.49299    4.90703    4.90703    6.22109
segsites: 9
positions:	0	0.125	0.25	0.375	0.5	0.625	0.75	0.875	1
000000000
000000000
100000100
001101010
000000000
001110000
001001000
011111000
000100000
000111000
000001000
001101000
001100000
001111000
000100001
001111000

//    78    1.58854    1.58854    111    56    22    0.795745    1.02097    0.574558    1.49299    4.90703    4.90703    6.22109
segsites: 29
positions:	0	0.0357142857142857	0.0714285714285714	0.107142857142857	0.142857142857143	0.178571428571429	0.214285714285714	0.25	0.285714285714286	0.321428571428571	0.357142857142857	0.392857142857143	0.428571428571429	0.464285714285714	0.5	0.535714285714286	0.571428571428571	0.607142857142857	0.642857142857143	0.678571428571428	0.714285714285714	0.75	0.785714285714286	0.821428571428571	0.857142857142857	0.892857142857143	0.928571428571428	0.964285714285714	1
00000000000000000000000000000
01110001001010001101001100110
01000000000000000100000100000
01000101000110000100001100000
00000001000010010000000000000
01110101011110001101010110101
10110001001010101001000000100
00110001001010101001000000100
00110001001010101001000000100
00110001001010101001000000100
00110001001010101001000000100
00110001001010101001100000100
00110001101010101001000001100
00111011001011001001000000100
00110001001010101011000000100
00110001001010001001000000100

//    78    1.58854    1.58854    111    56    22    0.795745    1.02097    0.574558    1.49299    4.90703    4.90703    6.22109
segsites: 7
positions:	0	0.166666666666667	0.333333333333333	0.5	0.666666666666667	0.833333333333333	1
0000000
0000000
0000000
0000000
0000100
0100010
0000000
0100000
0011100
0000011
0000000
0000001
0000000
0000001
1000100
0000011

//    78    1.58854    1.58854    111    56    22    0.795745    1.02097    0.574558    1.49299    4.90703    4.90703    6.22109
segsites: 18
positions:	0	0.0588235294117647	0.117647058823529	0.176470588235294	0.235294117647059	0.294117647058824	0.352941176470588	0.411764705882353	0.470588235294118	0.529411764705882	0.588235294117647	0.647058823529412	0.705882352941176	0.764705882352941	0.823529411764706	0.882352941176471	0.941176470588235	1
000000000000000000
110100000000000000
010000000000000000
010000000000000000
010000000000000001
011100000000000000
010100000011100000
010100010000000000
010100000010000000
010100000000000000
010110000000000110
010100000000011100
010000001001100000
010100000100000100
010000000001100000
010101100000000100

//    78    1.58854    1.58854    111    56    22    0.795745    1.02097    0.574558    1.49299    4.90703    4.90703    6.22109
segsites: 5
positions:	0	0.25	0.5	0.75	1
00000
00000
00000
00100
00010
00100
00000
00000
10100
00100
01100
01100
00000
00100
01100
00101

//    78    1.58854    1.58854    111    56    22    0.795745    1.02097    0.574558    1.49299    4.90703    4.90703    6.22109
segsites: 4
positions:	0	0.333333333333333	0.666666666666667	1
0000
0000
0000
0000
0000
1001
0000
0000
0010
0010
0100
0000
0010
0000
0010
0000

//    78    1.58854    1.58854    111    56    22    0.795745    1.02097    0.574558    1.49299    4.90703    4.90703    6.22109
segsites: 9
positions:	0	0.125	0.25	0.375	0.5	0.625	0.75	0.875	1
000000000
001000010
001000010
001000010
001000110
001000010
001000010
001000011
001011010
001000010
001000010
001100010
001000010
101000010
001000010
011000010

//    78    1.58854    1.58854    111    56    22    0.795745    1.02097    0.574558    1.49299    4.90703    4.90703    6.22109
segsites: 5
positions:	0	0.25	0.5	0.75	1
00000
00000
10000
00000
00000
00100
00000
00000
00001
01000
00001
01000
00010
01000
00000
00000

//    78    1.58854    1.58854    111    56    22    0.795745    1.02097    0.574558    1.49299    4.90703    4.90703    6.22109
segsites: 5
positions:	0	0.25	0.5	0.75	1
00000
01010
00010
00010
00010
10011
00010
00010
00010
00010
00010
00010
00010
00110
00010
00010

//    78    1.58854    1.58854    111    56    22    0.795745    1.02097    0.574558    1.49299    4.90703    4.90703    6.22109
segsites: 43
positions:	0	0.0238095238095238	0.0476190476190476	0.0714285714285714	0.0952380952380952	0.119047619047619	0.142857142857143	0.166666666666667	0.19047619047619	0.214285714285714	0.238095238095238	0.261904761904762	0.285714285714286	0.30952380952381	0.333333333333333	0.357142857142857	0.380952380952381	0.404761904761905	0.428571428571429	0.452380952380952	0.476190476190476	0.5	0.523809523809524	0.547619047619048	0.571428571428571	0.595238095238095	0.619047619047619	0.642857142857143	0.666666666666667	0.69047619047619	0.714285714285714	0.738095238095238	0.761904761904762	0.785714285714286	0.80952380952381	0.833333333333333	0.857142857142857	0.880952380952381	0.904761904761905	0.928571428571428	0.952380952380952	0.976190476190476	1
0000000000000000000000000000000000000000000
0000100110010000001010011001010000000000000
0000000000000000000000010000011000000100000
0010000000111000001010010000110000100000010
0000000001000000000011010000010000000000000
0001000000010001001010010000010000100000010
0000000000000000000110010000010000000001000
0010000000010000000010010010010000100000010
0000000000000000001011010000010100010000000
0110001000010000001011111001010000000000001
0000000000000010010111010000010000000000000
0000000000010000001010010010110000001000110
0000010001000000000000010000010000000000000
0000000000000100101010010000110010000000001
0000000000000000001011010100010000000010000
1100000000010000101011011000010001000000011

//    78    1.58854    1.58854    111    56    22    0.795745    1.02097    0.574558    1.49299    4.90703    4.90703    6.22109
segsites: 3
positions:	0	0.5	1
000
010
001
010
000
000
100
000
000
000
000
000
000
000
000
000

//    78    1.58854    1.58854    111    56    22    0.795745    1.02097    0.574558    1.49299    4.90703    4.90703    6.22109
segsites: 41
positions:	0	0.025	0.05	0.075	0.1	0.125	0.15	0.175	0.2	0.225	0.25	0.275	0.3	0.325	0.35	0.375	0.4	0.425	0.45	0.475	0.5	0.525	0.55	0.575	0.6	0.625	0.65	0.675	0.7	0.725	0.75	0.775	0.8	0.825	0.85	0.875	0.9	0.925	0.95	0.975	1
00000000000000000000000000000000000000000
00101011010010001100001000100000000101001
00101110100001000000000000000000000001110
00101010000000100000001100100000001001110
00101100000000000000000000000000000001000
10111000000100100000001100100000000001000
01001000000001000000000001000000000011000
00101000000000000000000000100000000001000
00101100000000000000000000000000000001000
00111000000100100000001100100000000001000
00001000000000010011100010000010000001000
00101000000000000000010000111101010001100
00101100000000000000000000000000000001000
00111000001100100000001100100000100001000
00001000000000000000000000000000000001000
00101000000000000000001100100000000001000

//    78    1.58854    1.58854    111    56    22    0.795745    1.02097    0.574558    1.49299    4.90703    4.90703    6.22109
segsites: 13
positions:	0	0.0833333333333333	0.166666666666667	0.25	0.333333333333333	0.416666666666667	0.5	0.583333333333333	0.666666666666667	0.75	0.833333333333333	0.916666666666667	1
0000000000000
0001000000100
0000100011100
0000100011100
0001000000000
0001000000000
0001000000000
0101000000010
0010000011100
0000101011101
0010001011101
1010001011101
0000000011100
0000001011101
0000010111100
0000101011101

//    78    1.58854    1.58854    111    56    22    0.795745    1.02097    0.574558    1.49299    4.90703    4.90703    6.22109
segsites: 10
positions:	0	0.111111111111111	0.222222222222222	0.333333333333333	0.444444444444444	0.555555555555556	0.666666666666667	0.777777777777778	0.888888888888889	1
0000000000
1001011000
0001010000
0001010000
0001010011
0001010111
0000000011
1101110010
0001010000
0011010000
0001010000
0001010000
0001010000
0001010000
0001010000
0001010000

//    78    1.58854    1.58854    111    56    22    0.795745    1.02097    0.574558    1.49299    4.90703    4.90703    6.22109
segsites: 6
positions:	0	0.2	0.4	0.6	0.8	1
000000
001000
000000
001000
000010
001100
001001
011000
001100
001100
101000
011100
000000
001000
001000
001000

//    78    1.58854    1.58854    111    56    22    0.795745    1.02097    0.574558    1.49299    4.90703    4.90703    6.22109
segsites: 38
positions:	0	0.027027027027027	0.0540540540540541	0.0810810810810811	0.108108108108108	0.135135135135135	0.162162162162162	0.189189189189189	0.216216216216216	0.243243243243243	0.27027027027027	0.297297297297297	0.324324324324324	0.351351351351351	0.378378378378378	0.405405405405405	0.432432432432432	0.459459459459459	0.486486486486487	0.513513513513514	0.540540540540541	0.567567567567568	0.594594594594595	0.621621621621622	0.648648648648649	0.675675675675676	0.702702702702703	0.72972972972973	0.756756756756757	0.783783783783784	0.810810810810811	0.837837837837838	0.864864864864865	0.891891891891892	0.918918918918919	0.945945945945946	0.972972972972973	1
00000000000000000000000000000000000000
10000110010001000010000001010101001101
00000001000001000000000000000001001001
10000101000001000001000000000001001001
00000101000001000001000000000000001001
10000101000001000001000001010101011001
00000101000101000001000000000001001001
11000101000001000001000000000001011001
00010100001001000001001100010100001011
00000101000011000001000000010100011001
00000100000001100001000000000001011011
00001100000001000001000000010011111001
00000101000001011000000000001000001001
10000101000001000001010011110101001001
00100100000001010100000000000000001011
00000101100001000001100000000101001011

//    78    1.58854    1.58854    111    56    22    0.795745    1.02097    0.574558    1.49299    4.90703    4.90703    6.22109
segsites: 4
positions:	0	0.333333333333333	0.666666666666667	1
0000
0011
0010
0010
1000
0011
0010
0011
0011
0111
0011
0011
0011
0011
0000
0011

//    78    1.58854    1.58854    111    56    22    0.795745    1.02097    0.574558    1.49299    4.90703    4.90703    6.22109
segsites: 2
positions:	0	1
00
00
00
00
00
00
00
00
10
00
00
00
01
00
00
00

//    78    1.58854    1.58854    111    56    22    0.795745    1.02097    0.574558    1.49299    4.90703    4.90703    6.22109
segsites: 16
positions:	0	0.0666666666666667	0.133333333333333	0.2	0.266666666666667	0.333333333333333	0.4	0.466666666666667	0.533333333333333	0.6	0.666666666666667	0.733333333333333	0.8	0.866666666666667	0.933333333333333	1
0000000000000000
0000000000000101
0000000010111000
0000000000000101
0010010100001000
0100001000000101
0000000010111000
0000000000000101
1000001100001000
0000001000001100
0001001100001010
0000101000001000
0000001111011000
0000001100000100
0000000111011000
0000001000000000

//    78    1.58854    1.58854    111    56    22    0.795745    1.02097    0.574558    1.49299    4.90703    4.90703    6.22109
segsites: 6
positions:	0	0.2	0.4	0.6	0.8	1
000000
100000
000000
000000
000000
010000
000000
000000
001000
000010
000000
000100
000000
000000
000000
000001

//    78    1.58854    1.58854    111    56    22    0.795745    1.02097    0.574558    1.49299    4.90703    4.90703    6.22109
segsites: 16
positions:	0	0.0666666666666667	0.133333333333333	0.2	0.266666666666667	0.333333333333333	0.4	0.466666666666667	0.533333333333333	0.6	0.666666666666667	0.733333333333333	0.8	0.866666666666667	0.933333333333333	1
0000000000000000
0000000000000000
1100000000000000
0000000000000000
1000000000000000
1000000000000001
1000001000100000
0000000010010101
1000000100100000
1001010001000100
1000000000000001
1000100000000001
1000000000000010
1010100000001100
1001000000100010
1001100001001001

//    78    1.58854    1.58854    111    56    22    0.795745    1.02097    0.574558    1.49299    4.90703    4.90703    6.22109
segsites: 6
positions:	0	0.2	0.4	0.6	0.8	1
000000
010000
000000
000000
000000
000000
001100
000011
000000
000000
000000
000000
100000
000000
000000
000000

//    78    1.58854    1.58854    111    56    22    0.795745    1.02097    0.574558    1.49299    4.90703    4.90703    6.22109
segsites: 20
positions:	0	0.0526315789473684	0.105263157894737	0.157894736842105	0.210526315789474	0.263157894736842	0.315789473684211	0.368421052631579	0.421052631578947	0.473684210526316	0.526315789473684	0.578947368421053	0.631578947368421	0.684210526315789	0.736842105263158	0.789473684210526	0.842105263157895	0.894736842105263	0.947368421052632	1
00000000000000000000
00000000000000000000
00010000000000000000
10000000000000000000
00000010000000000000
00000101000010000000
00100010000100000000
01000000000000010010
00000010000000001100
00000101001001100000
00000010000100000101
01000010010000100000
00000010100000000000
01000000000000000000
00001010000000000100
00000000001000000000

//    78    1.58854    1.58854    111    56    22    0.795745    1.02097    0.574558    1.49299    4.90703    4.90703    6.22109
segsites: 13
positions:	0	0.0833333333333333	0.166666666666667	0.25	0.333333333333333	0.416666666666667	0.5	0.583333333333333	0.666666666666667	0.75	0.833333333333333	0.916666666666667	1
0000000000000
0000010000000
0000000000000
0000000000000
0000000000000
0000000000000
0000000000000
0000000000001
1100101000100
0010001000000
1100001001000
1000001010000
1100001100010
1001011000000
1000101000000
1000001000000

//    78    1.58854    1.58854    111    56    22    0.795745    1.02097    0.574558    1.49299    4.90703    4.90703    6.22109
segsites: 11
positions:	0	0.1	0.2	0.3	0.4	0.5	0.6	0.7	0.8	0.9	1
00000000000
00000000010
01011000010
00101100010
00010000010
00101100010
00000000001
00000010010
00000000110
00000000110
10000000010
00000000010
00000000110
00000001010
00000000110
00000000010

//    78    1.58854    1.58854    111    56    22    0.795745    1.02097    0.574558    1.49299    4.90703    4.90703    6.22109
segsites: 4
positions:	0	0.333333333333333	0.666666666666667	1
0000
0000
0000
1000
0000
0000
0000
0000
0010
0000
0000
0100
0001
0000
0000
0000

//    78    1.58854    1.58854    111    56    22    0.795745    1.02097    0.574558    1.49299    4.90703    4.90703    6.22109
segsites: 25
positions:	0	0.0416666666666667	0.0833333333333333	0.125	0.166666666666667	0.208333333333333	0.25	0.291666666666667	0.333333333333333	0.375	0.416666666666667	0.458333333333333	0.5	0.541666666666667	0.583333333333333	0.625	0.666666666666667	0.708333333333333	0.75	0.791666666666667	0.833333333333333	0.875	0.916666666666667	0.958333333333333	1
0000000000000000000000000
0000000000000000000000000
0000000000000000000000000
0000000000000000000010001
0000000000000000000100000
0000000000010001000010000
0000000001000000000000000
0000000000000010000010001
0000000000000000101010000
0000000000010000010010000
0010000000001000100010000
0000000000010100010010100
0000000000000000000011010
0000000000010001000010000
0111111000100000101010000
1000000110000010000010000

//    78    1.58854    1.58854    111    56    22    0.795745    1.02097    0.574558    1.49299    4.90703    4.90703    6.22109
segsites: 2
positions:	0	1
00
00
00
01
00
10
00
01
01
01
00
00
00
00
00
00

//    78    1.58854    1.58854    111    56    22    0.795745    1.02097    0.574558    1.49299    4.90703    4.90703    6.22109
segsites: 10
positions:	0	0.111111111111111	0.222222222222222	0.333333333333333	0.444444444444444	0.555555555555556	0.666666666666667	0.777777777777778	0.888888888888889	1
0000000000
0000000000
0000000000
0000000000
0000000000
0000000000
1000000100
0000000000
0000010000
0000000000
0000000001
0000100010
0010000000
0001001000
0100000000
0000000000

//    78    1.58854    1.58854    111    56    22    0.795745    1.02097    0.574558    1.49299    4.90703    4.90703    6.22109
segsites: 4
positions:	0	0.333333333333333	0.666666666666667	1
0000
0000
0000
0000
0000
0000
0000
0000
1010
0010
0011
0010
0110
0010
0010
0000

//    78    1.58854    1.58854    111    56    22    0.795745    1.02097    0.574558    1.49299    4.90703    4.90703    6.22109
segsites: 10
positions:	0	0.111111111111111	0.222222222222222	0.333333333333333	0.444444444444444	0.555555555555556	0.666666666666667	0.777777777777778	0.888888888888889	1
0000000000
0010000000
0101011000
0010001000
0000000000
0010001100
0001011000
0010001000
0100000000
0000001110
0001001000
0000001000
0001000000
0001001101
1001001000
0000101000

//    78    1.58854    1.58854    111    56    22    0.795745    1.02097    0.574558    1.49299    4.90703    4.90703    6.22109
segsites: 36
positions:	0	0.0285714285714286	0.0571428571428571	0.0857142857142857	0.114285714285714	0.142857142857143	0.171428571428571	0.2	0.228571428571429	0.257142857142857	0.285714285714286	0.314285714285714	0.342857142857143	0.371428571428571	0.4	0.428571428571429	0.457142857142857	0.485714285714286	0.514285714285714	0.542857142857143	0.571428571428571	0.6	0.628571428571429	0.657142857142857	0.685714285714286	0.714285714285714	0.742857142857143	0.771428571428571	0.8	0.828571428571429	0.857142857142857	0.885714285714286	0.914285714285714	0.942857142857143	0.971428571428571	1
000000000000000000000000000000000000
001000100100000000000011000000000000
001000001000000000000100000000000000
001000000010000010000000010001000000
001000000000000001000100010000100000
001000100010010100001000110000000000
001000000000000000000000010000000100
001000000001000000000000010000000100
101100010000100000000100000000010000
001011000000000000000000010010000001
011000000010000000000000010000000000
001000000010001000100000011000000010
001000001000000000000100010100001000
001000100000000000000000010000000000
001000001000000000010100010000000000
001000000010000000000000010000000000

//    78    1.58854    1.58854    111    56    22    0.795745    1.02097    0.574558    1.49299    4.90703    4.90703    6.22109
segsites: 13
positions:	0	0.0833333333333333	0.166666666666667	0.25	0.333333333333333	0.416666666666667	0.5	0.583333333333333	0.666666666666667	0.75	0.833333333333333	0.916666666666667	1
0000000000000
0010010101000
0010000101001
1010100111000
0010000101000
0010001111000
0010000101000
0010000101000
0011000101000
0010000111100
0110000101000
0010000111000
0010000101010
0010000101000
0011000001000
0010100101000

//    78    1.58854    1.58854    111    56    22    0.795745    1.02097    0.574558    1.49299    4.90703    4.90703    6.22109
segsites: 21
positions:	0	0.05	0.1	0.15	0.2	0.25	0.3	0.35	0.4	0.45	0.5	0.55	0.6	0.65	0.7	0.75	0.8	0.85	0.9	0.95	1
000000000000000000000
010001011111011000000
010000011010011000010
010001011111011000000
010000001010001000000
010001011111011000000
010000011001001000010
010000011011001000000
010011001110001010010
010001101110011101000
010001010110011010010
110001011110011101100
010001101110011000000
011001101110011000000
010001101110101000000
010101111110011000001

//    78    1.58854    1.58854    111    56    22    0.795745    1.02097    0.574558    1.49299    4.90703    4.90703    6.22109
segsites: 4
positions:	0	0.333333333333333	0.666666666666667	1
0000
0000
0000
0010
0000
0100
0000
0000
0000
0000
0000
1000
0000
0001
0000
0000

//    78    1.58854    1.58854    111    56    22    0.795745    1.02097    0.574558    1.49299    4.90703    4.90703    6.22109
segsites: 19
positions:	0	0.0555555555555556	0.111111111111111	0.166666666666667	0.222222222222222	0.277777777777778	0.333333333333333	0.388888888888889	0.444444444444444	0.5	0.555555555555556	0.611111111111111	0.666666666666667	0.722222222222222	0.777777777777778	0.833333333333333	0.888888888888889	0.944444444444444	1
0000000000000000000
0000000001110101000
0000000000110100000
0000010000110110010
0011000000010100010
0000000000110101010
0000000010010100000
0000000000110101000
0000000000110100000
0000000100110100110
1000001000110100000
0000000101110110010
0000000000110000000
0000000000110100000
0100000000110000001
0000100000111100010

//    78    1.58854    1.58854    111    56    22    0.795745    1.02097    0.574558    1.49299    4.90703    4.90703    6.22109
segsites: 5
positions:	0	0.25	0.5	0.75	1
00000
10000
10000
10000
00001
00010
00000
00000
01011
10011
00011
00011
00011
00011
01111
10011

//    78    1.58854    1.58854    111    56    22    0.795745    1.02097    0.574558    1.49299    4.90703    4.90703    6.22109
segsites: 6
positions:	0	0.2	0.4	0.6	0.8	1
000000
000001
000000
000001
000001
000001
000001
000001
000001
010011
001101
000001
000001
000001
000001
100001

//    78    1.58854    1.58854    111    56    22    0.795745    1.02097    0.574558    1.49299    4.90703    4.90703    6.22109
segsites: 8
positions:	0	0.142857142857143	0.285714285714286	0.428571428571429	0.571428571428571	0.714285714285714	0.857142857142857	1
00000000
00010000
00000000
01000000
00000000
00000000
00000001
00101000
00000000
00000110
00000000
00000000
10000000
00000000
00000000
00000000

//    78    1.58854    1.58854    111    56    22    0.795745    1.02097    0.574558    1.49299    4.90703    4.90703    6.22109
segsites: 3
positions:	0	0.5	1
000
011
000
011
001
001
001
001
100
100
100
100
100
100
100
100

//    78    1.58854    1.58854    111    56    22    0.795745    1.02097    0.574558    1.49299    4.90703    4.90703    6.22109
segsites: 15
positions:	0	0.0714285714285714	0.142857142857143	0.214285714285714	0.285714285714286	0.357142857142857	0.428571428571429	0.5	0.571428571428571	0.642857142857143	0.714285714285714	0.785714285714286	0.857142857142857	0.928571428571428	1
000000000000000
001000100011000
101010100010000
001000100010000
001000100110000
001000110011000
101111100110000
001000110010010
001100100110100
001000111010010
001000100010100
011000110010000
001000100010100
011000100010000
001000100110100
011000110010001

//    78    1.58854    1.58854    111    56    22    0.795745    1.02097    0.574558    1.49299    4.90703    4.90703    6.22109
segsites: 4
positions:	0	0.333333333333333	0.666666666666667	1
0000
0100
0000
0000
0000
0000
0000
0000
0000
1000
0010
0001
0010
0000
0000
0000

//    78    1.58854    1.58854    111    56    22    0.795745    1.02097    0.574558    1.49299    4.90703    4.90703    6.22109
segsites: 11
positions:	0	0.1	0.2	0.3	0.4	0.5	0.6	0.7	0.8	0.9	1
00000000000
00000100000
00000000000
00000100000
00000100000
00000100000
00000100000
00001101000
10110100010
10110100011
10110100010
10110110110
10100100010
11110100010
10110100010
10110100010

//    78    1.58854    1.58854    111    56    22    0.795745    1.02097    0.574558    1.49299    4.90703    4.90703    6.22109
segsites: 14
positions:	0	0.0769230769230769	0.153846153846154	0.230769230769231	0.307692307692308	0.384615384615385	0.461538461538462	0.538461538461539	0.615384615384615	0.692307692307692	0.769230769230769	0.846153846153846	0.923076923076923	1
00000000000000
00000000000001
00000000000000
00000000000001
10001000000000
00000100000000
00000000111110
00000001001110
00000000000000
00000000000100
00110000000000
00000000000100
00000000000010
01000000001100
00001000000000
00000110000100

//    78    1.58854    1.58854    111    56    22    0.795745    1.02097    0.574558    1.49299    4.90703    4.90703    6.22109
segsites: 2
positions:	0	1
00
00
00
01
00
00
10
00
00
00
00
00
00
00
00
00

//    78    1.58854    1.58854    111    56    22    0.795745    1.02097    0.574558    1.49299    4.90703    4.90703    6.22109
segsites: 3
positions:	0	0.5	1
000
010
010
010
010
010
010
010
010
011
010
010
010
010
110
010

//    78    1.58854    1.58854    111    56    22    0.795745    1.02097    0.574558    1.49299    4.90703    4.90703    6.22109
segsites: 7
positions:	0	0.166666666666667	0.333333333333333	0.5	0.666666666666667	0.833333333333333	1
0000000
0000100
0001100
1000100
0000100
0000100
0010101
1010100
0010000
0010010
0010000
1010000
0010000
0010010
0110000
0010000

//    78    1.58854    1.58854    111    56    22    0.795745    1.02097    0.574558    1.49299    4.90703    4.90703    6.22109
segsites: 8
positions:	0	0.142857142857143	0.285714285714286	0.428571428571429	0.571428571428571	0.714285714285714	0.857142857142857	1
00000000
10010000
11000000
10010000
11110101
10010000
00000011
10010000
11011000
11010000
11010000
11010000
11011000
11010000
11011000
11010000

//    78    1.58854    1.58854    111    56    22    0.795745    1.02097    0.574558    1.49299    4.90703    4.90703    6.22109
segsites: 7
positions:	0	0.166666666666667	0.333333333333333	0.5	0.666666666666667	0.833333333333333	1
0000000
0011000
0000000
0011010
1111000
0011000
0001000
0011000
0011000
0011010
0011000
0011000
0011100
0011001
0001000
0011010

//    78    1.58854    1.58854    111    56    22    0.795745    1.02097    0.574558    1.49299    4.90703    4.90703    6.22109
segsites: 6
positions:	0	0.2	0.4	0.6	0.8	1
000000
000000
000000
000000
010000
000000
000000
000000
000000
000000
000000
100000
000000
001000
000000
000111

//    78    1.58854    1.58854    111    56    22    0.795745    1.02097    0.574558    1.49299    4.90703    4.90703    6.22109
segsites: 7
positions:	0	0.166666666666667	0.333333333333333	0.5	0.666666666666667	0.833333333333333	1
0000000
0100000
0100000
0100000
0100000
1100000
0100000
0100000
0111010
0100000
0100000
0100000
0100001
0100100
0100000
0100000

//    78    1.58854    1.58854    111    56    22    0.795745    1.02097    0.574558    1.49299    4.90703    4.90703    6.22109
segsites: 3
positions:	0	0.5	1
000
100
100
100
101
100
100
100
100
110
100
100
100
100
100
100

//    78    1.58854    1.58854    111    56    22    0.795745    1.02097    0.574558    1.49299    4.90703    4.90703    6.22109
segsites: 7
positions:	0	0.166666666666667	0.333333333333333	0.5	0.666666666666667	0.833333333333333	1
0000000
0000000
0000001
0001011
0000001
0010110
0000000
0000000
0000001
0000001
0000001
0000001
0000001
0000001
1100001
0000011

//    78    1.58854    1.58854    111    56    22    0.795745    1.02097    0.574558    1.49299    4.90703    4.90703    6.22109
segsites: 5
positions:	0	0.25	0.5	0.75	1
00000
00000
00000
00000
00010
10100
00010
10100
11110
10111
10110
10111
10110
10110
10110
10111

//    78    1.58854    1.58854    111    56    22    0.795745    1.02097    0.574558    1.49299    4.90703    4.90703    6.22109
segsites: 29
positions:	0	0.0357142857142857	0.0714285714285714	0.107142857142857	0.142857142857143	0.178571428571429	0.214285714285714	0.25	0.285714285714286	0.321428571428571	0.357142857142857	0.392857142857143	0.428571428571429	0.464285714285714	0.5	0.535714285714286	0.571428571428571	0.607142857142857	0.642857142857143	0.678571428571428	0.714285714285714	0.75	0.785714285714286	0.821428571428571	0.857142857142857	0.892857142857143	0.928571428571428	0.964285714285714	1
00000000000000000000000000000
01000000000010000000001010001
00000000000000000000000000000
00000000000010000000000010000
00000000000010000000000010000
10000000000010000000000010000
00000000000010000000000010000
00010000000010000000000010000
00110000100010000100010110100
00010100000010001111000011010
00010110110010000100000010100
00010101000010111100001010000
00011000000110000100100010000
00010100000011100000000010010
00010100100010000100000010010
00010100001010011100000010010

//    78    1.58854    1.58854    111    56    22    0.795745    1.02097    0.574558    1.49299    4.90703    4.90703    6.22109
segsites: 17
positions:	0	0.0625	0.125	0.1875	0.25	0.3125	0.375	0.4375	0.5	0.5625	0.625	0.6875	0.75	0.8125	0.875	0.9375	1
00000000000000000
00000000000000000
00000000000000000
00000000100000000
10100110001010001
10100110001010000
10100110001010001
10100111001010000
00000000000000010
01011000000100100
00000000000000000
00000000000001000
00000000010000000
01011000000001000
00000000000000000
00000000100101000

//    78    1.58854    1.58854    111    56    22    0.795745    1.02097    0.574558    1.49299    4.90703    4.90703    6.22109
segsites: 5
positions:	0	0.25	0.5	0.75	1
00000
00000
10000
00000
00000
00000
00000
00000
00000
01000
00001
00000
00110
00000
00100
00100

//    78    1.58854    1.58854    111    56    22    0.795745    1.02097    0.574558    1.49299    4.90703    4.90703    6.22109
segsites: 9
positions:	0	0.125	0.25	0.375	0.5	0.625	0.75	0.875	1
000000000
010000100
010000100
010000100
000000101
000010100
010000100
010100110
101000000
010000100
000000100
000000100
000000000
000001100
000000000
000000100

//    78    1.58854    1.58854    111    56    22    0.795745    1.02097    0.574558    1.49299    4.90703    4.90703    6.22109
segsites: 2
positions:	0	1
00
00
00
00
00
00
00
00
00
00
01
00
00
10
00
00

//    78    1.58854    1.58854    111    56    22    0.795745    1.02097    0.574558    1.49299    4.90703    4.90703    6.22109
segsites: 2
positions:	0	1
00
01
01
01
01
01
01
01
00
01
01
01
11
01
00
01

//    78    1.58854    1.58854    111    56    22    0.795745    1.02097    0.574558    1.49299    4.90703    4.90703    6.22109
segsites: 12
positions:	0	0.0909090909090909	0.181818181818182	0.272727272727273	0.363636363636364	0.454545454545455	0.545454545454545	0.636363636363636	0.727272727272727	0.818181818181818	0.909090909090909	1
000000000000
000000000000
110001000001
000100001010
000000000000
000000000100
000000000100
000000000100
000000000000
000000000100
000000000000
001000000000
100000000000
000010010100
000000000100
000000100100

//    78    1.58854    1.58854    111    56    22    0.795745    1.02097    0.574558    1.49299    4.90703    4.90703    6.22109
segsites: 7
positions:	0	0.166666666666667	0.333333333333333	0.5	0.666666666666667	0.833333333333333	1
0000000
0000000
0101010
0000000
0000100
0000001
0000000
0000000
0000000
0000000
0000100
0000101
0000000
1000000
0000000
0010000

//    78    1.58854    1.58854    111    56    22    0.795745    1.02097    0.574558    1.49299    4.90703    4.90703    6.22109
segsites: 8
positions:	0	0.142857142857143	0.285714285714286	0.428571428571429	0.571428571428571	0.714285714285714	0.857142857142857	1
00000000
01011000
00000000
00010000
00100000
00010000
00000000
00010000
00010000
00010001
00010000
00010000
00010100
10010000
00010110
00010000

//    78    1.58854    1.58854    111    56    22    0.795745    1.02097    0.574558    1.49299    4.90703    4.90703    6.22109
segsites: 14
positions:	0	0.0769230769230769	0.153846153846154	0.230769230769231	0.307692307692308	0.384615384615385	0.461538461538462	0.538461538461539	0.615384615384615	0.692307692307692	0.769230769230769	0.846153846153846	0.923076923076923	1
00000000000000
01000010100000
00000000000000
00000000000000
00000000000100
01000010000000
00000000000000
01000010100010
01000110000011
01000010000011
01000110010011
01001011000011
01000110000011
01000110000011
01110010000011
11000011001011

//    78    1.58854    1.58854    111    56    22    0.795745    1.02097    0.574558    1.49299    4.90703    4.90703    6.22109
segsites: 2
positions:	0	1
00
00
00
00
00
00
00
00
00
01
00
01
00
00
10
00

//    78    1.58854    1.58854    111    56    22    0.795745    1.02097    0.574558    1.49299    4.90703    4.90703    6.22109
segsites: 7
positions:	0	0.166666666666667	0.333333333333333	0.5	0.666666666666667	0.833333333333333	1
0000000
0001001
0001000
0001000
0000100
0001001
0000000
0001000
0001000
0001000
0001100
0101000
0001000
0101000
1010010
0001000

//    78    1.58854    1.58854    111    56    22    0.795745    1.02097    0.574558    1.49299    4.90703    4.90703    6.22109
segsites: 4
positions:	0	0.333333333333333	0.666666666666667	1
0000
0000
0000
0000
0100
0000
0000
1001
0010
0000
0000
0000
0000
0000
0000
0000

//    78    1.58854    1.58854    111    56    22    0.795745    1.02097    0.574558    1.49299    4.90703    4.90703    6.22109
segsites: 10
positions:	0	0.111111111111111	0.222222222222222	0.333333333333333	0.444444444444444	0.555555555555556	0.666666666666667	0.777777777777778	0.888888888888889	1
0000000000
0000000000
0000000000
0000000000
0010000000
1000001000
0000000000
0001000000
0010001010
1110001000
1010001000
1010001001
0010001000
1110101100
0010001000
1010011001

//    78    1.58854    1.58854    111    56    22    0.795745    1.02097    0.574558    1.49299    4.90703    4.90703    6.22109
segsites: 36
positions:	0	0.0285714285714286	0.0571428571428571	0.0857142857142857	0.114285714285714	0.142857142857143	0.171428571428571	0.2	0.228571428571429	0.257142857142857	0.285714285714286	0.314285714285714	0.342857142857143	0.371428571428571	0.4	0.428571428571429	0.457142857142857	0.485714285714286	0.514285714285714	0.542857142857143	0.571428571428571	0.6	0.628571428571429	0.657142857142857	0.685714285714286	0.714285714285714	0.742857142857143	0.771428571428571	0.8	0.828571428571429	0.857142857142857	0.885714285714286	0.914285714285714	0.942857142857143	0.971428571428571	1
000000000000000000000000000000000000
100010000000000000000001000000000001
000010101001001000000001001100000000
100010101000000000000101100000000010
000010101001001000010000000000000000
100010100001001001000001000000000000
100011001000000000100000000000000000
100010010110000100000001000000111000
100010101000000000000001000000000000
100010101010010000000001100000000000
100110001010100010111011001001000000
101010000010010101000001110000001100
010010101001001000000001000000000000
100010100110000000000001000000000000
010010001000000000000000000010000000
100010111110010000000001000000100000

//    78    1.58854    1.58854    111    56    22    0.795745    1.02097    0.574558    1.49299    4.90703    4.90703    6.22109
segsites: 23
positions:	0	0.0454545454545455	0.0909090909090909	0.136363636363636	0.181818181818182	0.227272727272727	0.272727272727273	0.318181818181818	0.363636363636364	0.409090909090909	0.454545454545455	0.5	0.545454545454545	0.590909090909091	0.636363636363636	0.681818181818182	0.727272727272727	0.772727272727273	0.818181818181818	0.863636363636364	0.909090909090909	0.954545454545455	1
00000000000000000000000
01000000000000000000000
00000000000001000000000
00000000000010001000000
00101110100101001100010
00100110101011001000000
00000100100101010000001
01100010001000001000000
00100110110011001000100
00100110100011101000000
00000100100101001001100
00100011001011001000000
00100110100101001000000
00100110101011001010000
10100110100011001000000
00110110100010001010000

//    78    1.58854    1.58854    111    56    22    0.795745    1.02097    0.574558    1.49299    4.90703    4.90703    6.22109
segsites: 2
positions:	0	1
00
00
00
01
01
01
01
01
01
01
11
01
01
01
01
01

//    78    1.58854    1.58854    111    56    22    0.795745    1.02097    0.574558    1.49299    4.90703    4.90703    6.22109
segsites: 7
positions:	0	0.166666666666667	0.333333333333333	0.5	0.666666666666667	0.833333333333333	1
0000000
0000000
0100000
0100001
0100000
1110000
0100000
0100000
0000000
0100000
0000000
0100010
0000100
0101000
0100000
0101000

//    78    1.58854    1.58854    111    56    22    0.795745    1.02097    0.574558    1.49299    4.90703    4.90703    6.22109
segsites: 18
positions:	0	0.0588235294117647	0.117647058823529	0.176470588235294	0.235294117647059	0.294117647058824	0.352941176470588	0.411764705882353	0.470588235294118	0.529411764705882	0.588235294117647	0.647058823529412	0.705882352941176	0.764705882352941	0.823529411764706	0.882352941176471	0.941176470588235	1
000000000000000000
000000000000000000
000001000000000000
000000000000000000
000000000000000000
000000000000000000
100000000000000000
000000000000000000
000101001100110010
001101001100111011
000001010010000010
000100101100110000
010000000000100110
000100000100110000
000111001101110010
000101001100110010

//    78    1.58854    1.58854    111    56    22    0.795745    1.02097    0.574558    1.49299    4.90703    4.90703    6.22109
segsites: 26
positions:	0	0.04	0.08	0.12	0.16	0.2	0.24	0.28	0.32	0.36	0.4	0.44	0.48	0.52	0.56	0.6	0.64	0.68	0.72	0.76	0.8	0.84	0.88	0.92	0.96	1
00000000000000000000000000
00001000000100000010110000
00000000000000000000000000
00001000000000000000000000
00010101100000001000010000
01001010000100000010110000
00000000100010110000011000
00000000000001000100110010
00100111100000000000110000
10100011101000000000110000
00000101111000100000010000
00101010111000000001110000
00000001100000100001010000
00100010111000000001010000
00000101100100001000010101
00100010111101000000110000

//    78    1.58854    1.58854    111    56    22    0.795745    1.02097    0.574558    1.49299    4.90703    4.90703    6.22109
segsites: 18
positions:	0	0.0588235294117647	0.117647058823529	0.176470588235294	0.235294117647059	0.294117647058824	0.352941176470588	0.411764705882353	0.470588235294118	0.529411764705882	0.588235294117647	0.647058823529412	0.705882352941176	0.764705882352941	0.823529411764706	0.882352941176471	0.941176470588235	1
000000000000000000
000000000000000000
000000000000000000
000000000000000000
000000000000000000
000000000000000000
000000000000000000
000000000000000000
000111111011010011
010010000001000011
000110011001001011
110110011001100011
000111011001101011
001110000001100011
000110011101000011
000110010001000111

//    78    1.58854    1.58854    111    56    22    0.795745    1.02097    0.574558    1.49299    4.90703    4.90703    6.22109
segsites: 2
positions:	0	1
00
01
01
01
01
01
01
01
01
01
01
01
01
11
01
01

//    78    1.58854    1.58854    111    56    22    0.795745    1.02097    0.574558    1.49299    4.90703    4.90703    6.22109
segsites: 3
positions:	0	0.5	1
000
000
000
000
000
000
000
000
100
000
000
000
000
011
000
000

//    78    1.58854    1.58854    111    56    22    0.795745    1.02097    0.574558    1.49299    4.90703    4.90703    6.22109
segsites: 10
positions:	0	0.111111111111111	0.222222222222222	0.333333333333333	0.444444444444444	0.555555555555556	0.666666666666667	0.777777777777778	0.888888888888889	1
0000000000
0000000000
0000000000
0000000010
0000000000
0000000000
0000001000
0000100000
0000000100
0011010100
1000000000
0000010000
0100000000
0011110100
0000000000
0000000001

//    78    1.58854    1.58854    111    56    22    0.795745    1.02097    0.574558    1.49299    4.90703    4.90703    6.22109
segsites: 17
positions:	0	0.0625	0.125	0.1875	0.25	0.3125	0.375	0.4375	0.5	0.5625	0.625	0.6875	0.75	0.8125	0.875	0.9375	1
00000000000000000
01001000000000000
11100000010001101
01010000001100010
00010110011101111
00010110011101111
11110000011101111
11110000011101111
01000000000110000
01000000000100000
01010100100000000
01010000001100000
01010000000000000
01010000000100000
01010001000000000
01010000000100010

//    78    1.58854    1.58854    111    56    22    0.795745    1.02097    0.574558    1.49299    4.90703    4.90703    6.22109
segsites: 7
positions:	0	0.166666666666667	0.333333333333333	0.5	0.666666666666667	0.833333333333333	1
0000000
0000000
0001000
1100000
1001000
1000111
0000000
0000000
1000111
1010111
1000111
1000111
1000001
1000001
1000101
1000111

//    78    1.58854    1.58854    111    56    22    0.795745    1.02097    0.574558    1.49299    4.90703    4.90703    6.22109
segsites: 3
positions:	0	0.5	1
000
000
000
000
000
000
000
000
000
100
000
000
010
001
000
000

//    78    1.58854    1.58854    111    56    22    0.795745    1.02097    0.574558    1.49299    4.90703    4.90703    6.22109
segsites: 18
positions:	0	0.0588235294117647	0.117647058823529	0.176470588235294	0.235294117647059	0.294117647058824	0.352941176470588	0.411764705882353	0.470588235294118	0.529411764705882	0.588235294117647	0.647058823529412	0.705882352941176	0.764705882352941	0.823529411764706	0.882352941176471	0.941176470588235	1
000000000000000000
000010010000000001
000010010000000001
000010010000000001
000010010000000001
000010010000100001
000000000001000001
010110000000000011
001010000000000000
000010101100000001
000001000001000001
010110000000000011
000000000010000000
110110000000000101
000010000010010001
000010000000001111

//    78    1.58854    1.58854    111    56    22    0.795745    1.02097    0.574558    1.49299    4.90703    4.90703    6.22109
segsites: 5
positions:	0	0.25	0.5	0.75	1
00000
00000
01000
01000
01000
11000
01000
01000
01010
01000
01000
01100
01001
01000
01000
01000

//    78    1.58854    1.58854    111    56    22    0.795745    1.02097    0.574558    1.49299    4.90703    4.90703    6.22109
segsites: 2
positions:	0	1
00
01
00
00
00
00
00
00
00
00
00
00
00
10
00
00

//    78    1.58854    1.58854    111    56    22    0.795745    1.02097    0.574558    1.49299    4.90703    4.90703    6.22109
segsites: 2
positions:	0	1
00
00
00
00
01
00
00
00
00
00
00
10
00
00
00
00

//    78    1.58854    1.58854    111    56    22    0.795745    1.02097    0.574558    1.49299    4.90703    4.90703    6.22109
segsites: 18
positions:	0	0.0588235294117647	0.117647058823529	0.176470588235294	0.235294117647059	0.294117647058824	0.352941176470588	0.411764705882353	0.470588235294118	0.529411764705882	0.588235294117647	0.647058823529412	0.705882352941176	0.764705882352941	0.823529411764706	0.882352941176471	0.941176470588235	1
000000000000000000
001110011010110100
000100010000000000
100100010001000000
100000000000000000
110111000010110000
000100000000000000
100100010000000000
000011000010110000
100011000010110000
100011000010110000
110011000010111100
100011000010110000
101011100010110010
100010000010110101
110011000110110100

//    78    1.58854    1.58854    111    56    22    0.795745    1.02097    0.574558    1.49299    4.90703    4.90703    6.22109
segsites: 6
positions:	0	0.2	0.4	0.6	0.8	1
000000
011100
001000
001000
000000
001000
000000
001000
000000
000000
000000
000000
100000
001000
000001
001010

//    78    1.58854    1.58854    111    56    22    0.795745    1.02097    0.574558    1.49299    4.90703    4.90703    6.22109
segsites: 18
positions:	0	0.0588235294117647	0.117647058823529	0.176470588235294	0.235294117647059	0.294117647058824	0.352941176470588	0.411764705882353	0.470588235294118	0.529411764705882	0.588235294117647	0.647058823529412	0.705882352941176	0.764705882352941	0.823529411764706	0.882352941176471	0.941176470588235	1
000000000000000000
011000100100001101
001000100001000000
001000100110000110
001001100000000000
001000110000000000
001000100000000000
001000100000000000
001100100000000000
001010101000000000
001100100000100000
001010101000000000
001100100000000000
001000100000010000
101000100000000000
001000100000000000

//    78    1.58854    1.58854    111    56    22    0.795745    1.02097    0.574558    1.49299    4.90703    4.90703    6.22109
segsites: 10
positions:	0	0.111111111111111	0.222222222222222	0.333333333333333	0.444444444444444	0.555555555555556	0.666666666666667	0.777777777777778	0.888888888888889	1
0000000000
0000000000
1001000000
0110011000
0000000001
0000000000
0000000000
0000000100
0000000000
0000100000
0000000000
0000000000
0000000000
0000000100
0000000010
0000000000

//    78    1.58854    1.58854    111    56    22    0.795745    1.02097    0.574558    1.49299    4.90703    4.90703    6.22109
segsites: 15
positions:	0	0.0714285714285714	0.142857142857143	0.214285714285714	0.285714285714286	0.357142857142857	0.428571428571429	0.5	0.571428571428571	0.642857142857143	0.714285714285714	0.785714285714286	0.857142857142857	0.928571428571428	1
000000000000000
000000101100110
000000000001000
000000000001000
000000000000000
000000100001110
000000000000000
000000001101001
000111000010000
111000010000010
000000000000000
000000010001000
000000000000000
000000000001000
000000000000000
000000010001000

//    78    1.58854    1.58854    111    56    22    0.795745    1.02097    0.574558    1.49299    4.90703    4.90703    6.22109
segsites: 2
positions:	0	1
00
00
01
11
01
01
01
01
01
01
01
01
01
01
01
01

//    78    1.58854    1.58854    111    56    22    0.795745    1.02097    0.574558    1.49299    4.90703    4.90703    6.22109
segsites: 5
positions:	0	0.25	0.5	0.75	1
00000
00011
00000
11010
00010
00010
00000
01010
00000
00100
00000
00000
00000
00000
00000
00100

//    78    1.58854    1.58854    111    56    22    0.795745    1.02097    0.574558    1.49299    4.90703    4.90703    6.22109
segsites: 30
positions:	0	0.0344827586206897	0.0689655172413793	0.103448275862069	0.137931034482759	0.172413793103448	0.206896551724138	0.241379310344828	0.275862068965517	0.310344827586207	0.344827586206897	0.379310344827586	0.413793103448276	0.448275862068966	0.482758620689655	0.517241379310345	0.551724137931034	0.586206896551724	0.620689655172414	0.655172413793103	0.689655172413793	0.724137931034483	0.758620689655172	0.793103448275862	0.827586206896552	0.862068965517241	0.896551724137931	0.931034482758621	0.96551724137931	1
000000000000000000000000000000
000000000000000010000000000000
100110000000000000000100000001
100100100000000000100000000000
100100000000000000000000000000
100100000000000000000000000000
100100011110000000000000100110
100100000000100000001011011000
100100000001010000000000000000
110100000000000001000000000000
100100000000000000000000000000
101100000000101000001010000000
100100000000000100000000000000
100101000000000000000000000000
100100000000000000010000000001
100101000000000000000000000000

//    78    1.58854    1.58854    111    56    22    0.795745    1.02097    0.574558    1.49299    4.90703    4.90703    6.22109
segsites: 19
positions:	0	0.0555555555555556	0.111111111111111	0.166666666666667	0.222222222222222	0.277777777777778	0.333333333333333	0.388888888888889	0.444444444444444	0.5	0.555555555555556	0.611111111111111	0.666666666666667	0.722222222222222	0.777777777777778	0.833333333333333	0.888888888888889	0.944444444444444	1
0000000000000000000
1000110010000000000
0000010000000000000
1000110010000000000
1000110000000000000
1001110000000100011
1000110000000000000
1000110010001000000
1000110000000000011
1000110000110000011
1000110000000000001
1000110100000100011
1100110000000001110
1010111000000000011
1000110001000010010
1000110000000100011

//    78    1.58854    1.58854    111    56    22    0.795745    1.02097    0.574558    1.49299    4.90703    4.90703    6.22109
segsites: 14
positions:	0	0.0769230769230769	0.153846153846154	0.230769230769231	0.307692307692308	0.384615384615385	0.461538461538462	0.538461538461539	0.615384615384615	0.692307692307692	0.769230769230769	0.846153846153846	0.923076923076923	1
00000000000000
00001000001000
00000001000000
00100000000010
00000000000000
00000110000000
10000000000000
01000000000010
10000000100000
10100000000110
10000000000010
10010000000010
10000000000000
10000000000110
10000000110010
10100000000011

//    78    1.58854    1.58854    111    56    22    0.795745    1.02097    0.574558    1.49299    4.90703    4.90703    6.22109
segsites: 2
positions:	0	1
00
10
00
00
00
00
00
00
00
00
00
01
00
00
00
00

//    78    1.58854    1.58854    111    56    22    0.795745    1.02097    0.574558    1.49299    4.90703    4.90703    6.22109
segsites: 9
positions:	0	0.125	0.25	0.375	0.5	0.625	0.75	0.875	1
000000000
100000000
000000000
101000000
110000000
100000010
000000000
100010000
100000000
100000100
100000001
100100000
100000000
100001000
100000001
100000000

//    78    1.58854    1.58854    111    56    22    0.795745    1.02097    0.574558    1.49299    4.90703    4.90703    6.22109
segsites: 12
positions:	0	0.0909090909090909	0.181818181818182	0.272727272727273	0.363636363636364	0.454545454545455	0.545454545454545	0.636363636363636	0.727272727272727	0.818181818181818	0.909090909090909	1
000000000000
110011011010
010011001000
010111001000
010011001000
010011001000
010011001000
010011101000
010011001100
010011001000
010011001000
010011001001
011011001000
010011001000
010011001000
010011001001

//    78    1.58854    1.58854    111    56    22    0.795745    1.02097    0.574558    1.49299    4.90703    4.90703    6.22109
segsites: 4
positions:	0	0.333333333333333	0.666666666666667	1
0000
0111
0011
0011
0011
0011
0110
0111
0110
0110
0010
0111
0100
1111
0110
0111

//    78    1.58854    1.58854    111    56    22    0.795745    1.02097    0.574558    1.49299    4.90703    4.90703    6.22109
segsites: 6
positions:	0	0.2	0.4	0.6	0.8	1
000000
000000
100000
000000
011001
000000
000001
000100
001011
000101
000001
000001
000001
000001
000001
000001

//    78    1.58854    1.58854    111    56    22    0.795745    1.02097    0.574558    1.49299    4.90703    4.90703    6.22109
segsites: 7
positions:	0	0.166666666666667	0.333333333333333	0.5	0.666666666666667	0.833333333333333	1
0000000
1010011
0000000
0000000
0000000
0000000
0000000
0000000
0000000
0000000
0000000
0001000
0000000
0100100
0000000
0000000

//    78    1.58854    1.58854    111    56    22    0.795745    1.02097    0.574558    1.49299    4.90703    4.90703    6.22109
segsites: 8
positions:	0	0.142857142857143	0.285714285714286	0.428571428571429	0.571428571428571	0.714285714285714	0.857142857142857	1
00000000
10101110
00101000
01101001
00101000
00101000
00101000
00101000
00101000
00101000
00101000
10101010
00100000
00111100
00101000
00111000

//    78    1.58854    1.58854    111    56    22    0.795745    1.02097    0.574558    1.49299    4.90703    4.90703    6.22109
segsites: 16
positions:	0	0.0666666666666667	0.133333333333333	0.2	0.266666666666667	0.333333333333333	0.4	0.466666666666667	0.533333333333333	0.6	0.666666666666667	0.733333333333333	0.8	0.866666666666667	0.933333333333333	1
0000000000000000
0000000000000000
0000000000000000
0000100000000000
0000000000000000
0000000000000000
0000000000000000
1000000000100100
0001000000000001
0110000000010111
0001000000000001
0110000000001001
0000000000000001
0000011000000000
0000000101000001
0010000010001001

//    78    1.58854    1.58854    111    56    22    0.795745    1.02097    0.574558    1.49299    4.90703    4.90703    6.22109
segsites: 5
positions:	0	0.25	0.5	0.75	1
00000
01000
00000
00000
00010
00000
10000
00000
00000
00001
00000
00100
00000
00000
00000
00000

//    78    1.58854    1.58854    111    56    22    0.795745    1.02097    0.574558    1.49299    4.90703    4.90703    6.22109
segsites: 17
positions:	0	0.0625	0.125	0.1875	0.25	0.3125	0.375	0.4375	0.5	0.5625	0.625	0.6875	0.75	0.8125	0.875	0.9375	1
00000000000000000
00000100000001000
00000100000000000
00000100000000001
00000000000000000
00001100000000000
00100000000000100
00000100000000000
01010100011100000
11010110011100010
01010100011100000
11010101011100010
01110100011110000
11010101111100000
01010100011100000
11010101011100010

//    78    1.58854    1.58854    111    56    22    0.795745    1.02097    0.574558    1.49299    4.90703    4.90703    6.22109
segsites: 2
positions:	0	1
00
00
10
00
10
00
00
00
10
10
10
01
10
10
10
10

//    78    1.58854    1.58854    111    56    22    0.795745    1.02097    0.574558    1.49299    4.90703    4.90703    6.22109
segsites: 5
positions:	0	0.25	0.5	0.75	1
00000
01000
00000
00100
00000
01000
00000
01000
00000
10001
00000
00000
00000
00000
00010
10000

//    78    1.58854    1.58854    111    56    22    0.795745    1.02097    0.574558    1.49299    4.90703    4.90703    6.22109
segsites: 4
positions:	0	0.333333333333333	0.666666666666667	1
0000
0000
0100
0010
0000
0001
0000
1000
0000
0000
0000
0000
0000
0000
0000
0010

//    78    1.58854    1.58854    111    56    22    0.795745    1.02097    0.574558    1.49299    4.90703    4.90703    6.22109
segsites: 4
positions:	0	0.333333333333333	0.666666666666667	1
0000
0010
0000
1000
0000
0011
0010
0010
0000
0000
0000
0000
0000
0000
0100
0000

//    78    1.58854    1.58854    111    56    22    0.795745    1.02097    0.574558    1.49299    4.90703    4.90703    6.22109
segsites: 4
positions:	0	0.333333333333333	0.666666666666667	1
0000
0000
0000
0000
0010
0000
0010
1000
0010
0111
0110
0111
0011
0111
0010
0111

//    78    1.58854    1.58854    111    56    22    0.795745    1.02097    0.574558    1.49299    4.90703    4.90703    6.22109
segsites: 3
positions:	0	0.5	1
000
101
000
000
000
000
000
000
000
000
000
010
000
000
000
000

//    78    1.58854    1.58854    111    56    22    0.795745    1.02097    0.574558    1.49299    4.90703    4.90703    6.22109
segsites: 10
positions:	0	0.111111111111111	0.222222222222222	0.333333333333333	0.444444444444444	0.555555555555556	0.666666666666667	0.777777777777778	0.888888888888889	1
0000000000
0110010101
0011000101
0010000101
1010000101
0110000101
0010000101
0010000101
0010000111
0010000101
0000000101
0010010101
0010000101
0010000101
0010000001
0010101101

//    78    1.58854    1.58854    111    56    22    0.795745    1.02097    0.574558    1.49299    4.90703    4.90703    6.22109
segsites: 17
positions:	0	0.0625	0.125	0.1875	0.25	0.3125	0.375	0.4375	0.5	0.5625	0.625	0.6875	0.75	0.8125	0.875	0.9375	1
00000000000000000
00000000000000000
00000000001000000
00000000010010000
00000000010010000
10000000110110000
00000000000000000
10000000010110000
01110001000001101
01100111000110000
01101001000000101
01100011000110000
01100001000000100
01100001000110000
01100001000100101
01100111000100010

//    78    1.58854    1.58854    111    56    22    0.795745    1.02097    0.574558    1.49299    4.90703    4.90703    6.22109
segsites: 16
positions:	0	0.0666666666666667	0.133333333333333	0.2	0.266666666666667	0.333333333333333	0.4	0.466666666666667	0.533333333333333	0.6	0.666666666666667	0.733333333333333	0.8	0.866666666666667	0.933333333333333	1
0000000000000000
1000000000011010
0001100000111000
1011010000111011
0000000000001000
1001000100011010
0000000000000000
1000000000011010
0100110110111000
0100110110111000
0100100010111000
0100111101011010
0100100001011010
0100100001011010
0100100010111110
0100110100011010

//    78    1.58854    1.58854    111    56    22    0.795745    1.02097    0.574558    1.49299    4.90703    4.90703    6.22109
segsites: 3
positions:	0	0.5	1
000
000
000
000
000
010
000
010
000
000
001
000
000
100
000
000

//    78    1.58854    1.58854    111    56    22    0.795745    1.02097    0.574558    1.49299    4.90703    4.90703    6.22109
segsites: 3
positions:	0	0.5	1
000
100
000
000
000
000
000
000
000
000
011
010
000
000
001
000

//    78    1.58854    1.58854    111    56    22    0.795745    1.02097    0.574558    1.49299    4.90703    4.90703    6.22109
segsites: 2
positions:	0	1
00
00
00
00
00
00
00
00
00
00
10
00
00
01
00
00

//    78    1.58854    1.58854    111    56    22    0.795745    1.02097    0.574558    1.49299    4.90703    4.90703    6.22109
segsites: 4
positions:	0	0.333333333333333	0.666666666666667	1
0000
0000
0001
0000
0001
0000
0001
0000
0100
0000
0010
0000
0000
1000
0000
0000

//    78    1.58854    1.58854    111    56    22    0.795745    1.02097    0.574558    1.49299    4.90703    4.90703    6.22109
segsites: 3
positions:	0	0.5	1
000
000
000
000
001
000
000
000
010
100
001
100
000
000
000
000

//    78    1.58854    1.58854    111    56    22    0.795745    1.02097    0.574558    1.49299    4.90703    4.90703    6.22109
segsites: 16
positions:	0	0.0666666666666667	0.133333333333333	0.2	0.266666666666667	0.333333333333333	0.4	0.466666666666667	0.533333333333333	0.6	0.666666666666667	0.733333333333333	0.8	0.866666666666667	0.933333333333333	1
0000000000000000
0000000000000000
0010000010000000
0001000000110000
0010000010000110
0001000100100000
0000000000000001
0001000000000000
0000100010000001
0000000000000000
0000100000001000
1000000000000000
0000100010000000
0000000000000000
0100010010000000
0001001001000000

//    78    1.58854    1.58854    111    56    22    0.795745    1.02097    0.574558    1.49299    4.90703    4.90703    6.22109
segsites: 18
positions:	0	0.0588235294117647	0.117647058823529	0.176470588235294	0.235294117647059	0.294117647058824	0.352941176470588	0.411764705882353	0.470588235294118	0.529411764705882	0.588235294117647	0.647058823529412	0.705882352941176	0.764705882352941	0.823529411764706	0.882352941176471	0.941176470588235	1
000000000000000000
100000000000000000
100000000000000000
100000000000001000
100000010000000000
100000000000000000
110000010010010000
100100000100000000
110100010000000000
110100000000000010
100000000000000100
100000000000000000
101000000000100100
100011000001000000
100000100000000000
100100001000000001

//    78    1.58854    1.58854    111    56    22    0.795745    1.02097    0.574558    1.49299    4.90703    4.90703    6.22109
segsites: 20
positions:	0	0.0526315789473684	0.105263157894737	0.157894736842105	0.210526315789474	0.263157894736842	0.315789473684211	0.368421052631579	0.421052631578947	0.473684210526316	0.526315789473684	0.578947368421053	0.631578947368421	0.684210526315789	0.736842105263158	0.789473684210526	0.842105263157895	0.894736842105263	0.947368421052632	1
00000000000000000000
00000000000000010000
01001000000000000000
10110110001000000010
00000000000000000000
00000010000000000000
00000000000000000000
00000010000000010000
11111001011000001000
11111000001100000001
11111000011000000100
11111000001000100000
11111000001011000100
11111000001000000010
11111000101000000100
11111100001000000000

//    78    1.58854    1.58854    111    56    22    0.795745    1.02097    0.574558    1.49299    4.90703    4.90703    6.22109
segsites: 6
positions:	0	0.2	0.4	0.6	0.8	1
000000
000000
000000
000000
000010
000000
000000
001001
100000
001001
000010
000010
010010
000000
000100
001001

//    78    1.58854    1.58854    111    56    22    0.795745    1.02097    0.574558    1.49299    4.90703    4.90703    6.22109
segsites: 2
positions:	0	1
00
00
00
00
00
00
00
00
00
11
00
00
00
00
00
00

//    78    1.58854    1.58854    111    56    22    0.795745    1.02097    0.574558    1.49299    4.90703    4.90703    6.22109
segsites: 8
positions:	0	0.142857142857143	0.285714285714286	0.428571428571429	0.571428571428571	0.714285714285714	0.857142857142857	1
00000000
00000000
11000000
01000000
00000000
00000000
10000000
11000110
10010110
01000110
00000110
00000110
10101110
01000110
11000110
11000111

//    78    1.58854    1.58854    111    56    22    0.795745    1.02097    0.574558    1.49299    4.90703    4.90703    6.22109
segsites: 3
positions:	0	0.5	1
000
000
000
000
000
000
000
000
000
000
000
000
000
000
010
101

//    78    1.58854    1.58854    111    56    22    0.795745    1.02097    0.574558    1.49299    4.90703    4.90703    6.22109
segsites: 10
positions:	0	0.111111111111111	0.222222222222222	0.333333333333333	0.444444444444444	0.555555555555556	0.666666666666667	0.777777777777778	0.888888888888889	1
0000000000
1000010000
1000000000
1000000000
1000000000
1000000000
1000000000
1000000000
1101100000
1101100000
1110100100
1100100000
1101100000
1100100000
1001101000
1001100011

//    78    1.58854    1.58854    111    56    22    0.795745    1.02097    0.574558    1.49299    4.90703    4.90703    6.22109
segsites: 6
positions:	0	0.2	0.4	0.6	0.8	1
000000
000000
000000
000000
000110
011001
000000
001000
010110
110111
010111
110111
010110
110010
010110
110111

//    78    1.58854    1.58854    111    56    22    0.795745    1.02097    0.574558    1.49299    4.90703    4.90703    6.22109
segsites: 4
positions:	0	0.333333333333333	0.666666666666667	1
0000
0000
0000
0000
0000
0000
0000
0000
0010
0000
0100
1001
0000
0000
0000
0000

//    78    1.58854    1.58854    111    56    22    0.795745    1.02097    0.574558    1.49299    4.90703    4.90703    6.22109
segsites: 4
positions:	0	0.333333333333333	0.666666666666667	1
0000
0010
0000
0000
0000
0010
0000
0000
1101
0001
0000
0010
0010
0010
0100
0010

//    78    1.58854    1.58854    111    56    22    0.795745    1.02097    0.574558    1.49299    4.90703    4.90703    6.22109
segsites: 15
positions:	0	0.0714285714285714	0.142857142857143	0.214285714285714	0.285714285714286	0.357142857142857	0.428571428571429	0.5	0.571428571428571	0.642857142857143	0.714285714285714	0.785714285714286	0.857142857142857	0.928571428571428	1
000000000000000
111010100101111
010010000100011
010010000100011
000001001000001
011000110101111
010000100100001
010100100100111
001000100010101
001000100101101
001000100100101
001000100100101
001000100100101
001000100100101
001000100100101
001000100100101

//    78    1.58854    1.58854    111    56    22    0.795745    1.02097    0.574558    1.49299    4.90703    4.90703    6.22109
segsites: 18
positions:	0	0.0588235294117647	0.117647058823529	0.176470588235294	0.235294117647059	0.294117647058824	0.352941176470588	0.411764705882353	0.470588235294118	0.529411764705882	0.588235294117647	0.647058823529412	0.705882352941176	0.764705882352941	0.823529411764706	0.882352941176471	0.941176470588235	1
000000000000000000
000000000000000001
000000000101100000
000001000010000000
001000000000000000
000100000000000000
000000000000010000
000000000000000000
011000000000000000
000100001000000000
001000000000000000
000100000000000000
000000010000000100
000010001000001000
001100000000000010
101100100000000000

//    78    1.58854    1.58854    111    56    22    0.795745    1.02097    0.574558    1.49299    4.90703    4.90703    6.22109
segsites: 15
positions:	0	0.0714285714285714	0.142857142857143	0.214285714285714	0.285714285714286	0.357142857142857	0.428571428571429	0.5	0.571428571428571	0.642857142857143	0.714285714285714	0.785714285714286	0.857142857142857	0.928571428571428	1
000000000000000
000000000001000
000000000001000
000000000001000
000000000001010
000000000001010
000000000010000
000000000001010
101000000000010
000100000001010
000000101001001
000000000001101
010010000001010
000000000001010
000000010101000
000001010001011

//    78    1.58854    1.58854    111    56    22    0.795745    1.02097    0.574558    1.49299    4.90703    4.90703    6.22109
segsites: 7
positions:	0	0.166666666666667	0.333333333333333	0.5	0.666666666666667	0.833333333333333	1
0000000
0111000
0100000
0110000
0110101
0110010
0100000
0100000
1100000
0100000
0100000
0100000
0100000
0100000
0100000
0100000

//    78    1.58854    1.58854    111    56    22    0.795745    1.02097    0.574558    1.49299    4.90703    4.90703    6.22109
segsites: 23
positions:	0	0.0454545454545455	0.0909090909090909	0.136363636363636	0.181818181818182	0.227272727272727	0.272727272727273	0.318181818181818	0.363636363636364	0.409090909090909	0.454545454545455	0.5	0.545454545454545	0.590909090909091	0.636363636363636	0.681818181818182	0.727272727272727	0.772727272727273	0.818181818181818	0.863636363636364	0.909090909090909	0.954545454545455	1
00000000000000000000000
00000000000000000000000
01100110001000011110010
01010000000101100000000
00010110000000011100010
01010000000001100000001
00000000001000000000000
01000000100100000000000
01110010000010011110010
11111010000010001110110
01110010000010011110010
01111010000010001110010
01110111000000011110010
01010110010011111110010
01111010000010011110010
01111010000010011111010

//    78    1.58854    1.58854    111    56    22    0.795745    1.02097    0.574558    1.49299    4.90703    4.90703    6.22109
segsites: 2
positions:	0	1
00
01
00
00
00
10
00
00
00
10
10
10
10
10
00
10

//    78    1.58854    1.58854    111    56    22    0.795745    1.02097    0.574558    1.49299    4.90703    4.90703    6.22109
segsites: 13
positions:	0	0.0833333333333333	0.166666666666667	0.25	0.333333333333333	0.416666666666667	0.5	0.583333333333333	0.666666666666667	0.75	0.833333333333333	0.916666666666667	1
0000000000000
0000100000000
0000000000000
0000100000000
1100100100000
0000100010000
0000100000000
0000100001000
0000110100000
0000100011000
1101100100100
0000101011000
0000100000100
0000100001010
1100100100001
0010100010010

//    78    1.58854    1.58854    111    56    22    0.795745    1.02097    0.574558    1.49299    4.90703    4.90703    6.22109
segsites: 19
positions:	0	0.0555555555555556	0.111111111111111	0.166666666666667	0.222222222222222	0.277777777777778	0.333333333333333	0.388888888888889	0.444444444444444	0.5	0.555555555555556	0.611111111111111	0.666666666666667	0.722222222222222	0.777777777777778	0.833333333333333	0.888888888888889	0.944444444444444	1
0000000000000000000
0000000001100000000
0000000000100000000
0000000101100000000
0000000001100000000
0000000001100000000
0000001001100000010
0010000001100000000
0000010001100000001
1000000001100001000
0000010011110000110
1000000001101010000
0000010001100000000
1000100001100000000
0101000001100100000
0101000001100100000

//    78    1.58854    1.58854    111    56    22    0.795745    1.02097    0.574558    1.49299    4.90703    4.90703    6.22109
segsites: 14
positions:	0	0.0769230769230769	0.153846153846154	0.230769230769231	0.307692307692308	0.384615384615385	0.461538461538462	0.538461538461539	0.615384615384615	0.692307692307692	0.769230769230769	0.846153846153846	0.923076923076923	1
00000000000000
00000000000000
00000000000000
00000000000010
00101000000000
01000000000000
00010000000001
00000000000100
10000000000101
00000100000101
00000010000001
00000001000001
00010000010001
00000100101100
00000000000001
00000000000101

//    78    1.58854    1.58854    111    56    22    0.795745    1.02097    0.574558    1.49299    4.90703    4.90703    6.22109
segsites: 5
positions:	0	0.25	0.5	0.75	1
00000
00000
01000
00010
00000
10100
00000
10000
01000
00001
00000
10000
00000
00000
00000
10000

//    78    1.58854    1.58854    111    56    22    0.795745    1.02097    0.574558    1.49299    4.90703    4.90703    6.22109
segsites: 13
positions:	0	0.0833333333333333	0.166666666666667	0.25	0.333333333333333	0.416666666666667	0.5	0.583333333333333	0.666666666666667	0.75	0.833333333333333	0.916666666666667	1
0000000000000
0000010000000
0000001010001
0000000101110
0000000000000
0000000000000
0000000000000
0000000000000
0000000000000
0000000000000
0000000000000
1000000000000
0000001010001
0011100101110
0000001010001
0100000101110

//    78    1.58854    1.58854    111    56    22    0.795745    1.02097    0.574558    1.49299    4.90703    4.90703    6.22109
segsites: 9
positions:	0	0.125	0.25	0.375	0.5	0.625	0.75	0.875	1
000000000
100000000
100000000
100100000
100001000
100000001
100000000
100000000
100000000
100000010
100000000
101000000
110000100
100000000
100010000
100000000

//    78    1.58854    1.58854    111    56    22    0.795745    1.02097    0.574558    1.49299    4.90703    4.90703    6.22109
segsites: 13
positions:	0	0.0833333333333333	0.166666666666667	0.25	0.333333333333333	0.416666666666667	0.5	0.583333333333333	0.666666666666667	0.75	0.833333333333333	0.916666666666667	1
0000000000000
0000000000000
0000100000000
0000000000000
0000100000000
0000000000000
0000000000000
0000000000000
0000100001000
0000100001000
0000100000000
0000100000000
1011110000001
0100001110110
0000100000000
0000100001000

//    78    1.58854    1.58854    111    56    22    0.795745    1.02097    0.574558    1.49299    4.90703    4.90703    6.22109
segsites: 16
positions:	0	0.0666666666666667	0.133333333333333	0.2	0.266666666666667	0.333333333333333	0.4	0.466666666666667	0.533333333333333	0.6	0.666666666666667	0.733333333333333	0.8	0.866666666666667	0.933333333333333	1
0000000000000000
1000000011100000
0000100000000100
0010100000000000
0000000100000000
0100000000001000
0000000110000000
0000001010000000
0000000100000100
0000000010000011
0000000010000000
0000010010000000
0001000000000000
0000000000000000
0000000000010000
1000000001000000

//    78    1.58854    1.58854    111    56    22    0.795745    1.02097    0.574558    1.49299    4.90703    4.90703    6.22109
segsites: 14
positions:	0	0.0769230769230769	0.153846153846154	0.230769230769231	0.307692307692308	0.384615384615385	0.461538461538462	0.538461538461539	0.615384615384615	0.692307692307692	0.769230769230769	0.846153846153846	0.923076923076923	1
00000000000000
00000010001100
00000011000100
00101110000110
00000010010100
00010010000100
00000011000100
00100010000100
00100011000100
01100011000100
00100011000100
00100011000100
00100011100100
00100011000100
10100011000100
00100111000101

//    78    1.58854    1.58854    111    56    22    0.795745    1.02097    0.574558    1.49299    4.90703    4.90703    6.22109
segsites: 3
positions:	0	0.5	1
000
000
000
000
000
000
100
000
000
000
100
000
011
000
000
000

//    78    1.58854    1.58854    111    56    22    0.795745    1.02097    0.574558    1.49299    4.90703    4.90703    6.22109
segsites: 4
positions:	0	0.333333333333333	0.666666666666667	1
0000
0101
0100
1101
0101
0101
0001
0101
0101
0101
0111
0101
0100
0101
0101
0101

//    78    1.58854    1.58854    111    56    22    0.795745    1.02097    0.574558    1.49299    4.90703    4.90703    6.22109
segsites: 4
positions:	0	0.333333333333333	0.666666666666667	1
0000
0000
0000
0000
0000
0000
0000
0000
0000
1000
0001
0000
0100
0100
0001
0010

//    78    1.58854    1.58854    111    56    22    0.795745    1.02097    0.574558    1.49299    4.90703    4.90703    6.22109
segsites: 11
positions:	0	0.1	0.2	0.3	0.4	0.5	0.6	0.7	0.8	0.9	1
00000000000
01010100001
00100100001
00100100001
00000100001
00000100001
00000110011
00000100001
00000110011
00000100101
10000100011
00000100011
00001101011
00000100001
00000100011
00000100001

//    78    1.58854    1.58854    111    56    22    0.795745    1.02097    0.574558    1.49299    4.90703    4.90703    6.22109
segsites: 27
positions:	0	0.0384615384615385	0.0769230769230769	0.115384615384615	0.153846153846154	0.192307692307692	0.230769230769231	0.269230769230769	0.307692307692308	0.346153846153846	0.384615384615385	0.423076923076923	0.461538461538462	0.5	0.538461538461539	0.576923076923077	0.615384615384615	0.653846153846154	0.692307692307692	0.730769230769231	0.769230769230769	0.807692307692308	0.846153846153846	0.884615384615385	0.923076923076923	0.961538461538462	1
000000000000000000000000000
000000000000000100000000000
000000000000000000000000000
101100011000100000010000000
100000000000000010000001000
100000000000000000000000000
000000000000000000000000000
000000000000000000001010001
010000100111000000000000100
000001100000000000011000000
000000100000001000000000000
100001000000000000011000000
000000100000000001000100000
001101011000100000001000000
000000101000010000001000010
101111011000000000101000000

//    78    1.58854    1.58854    111    56    22    0.795745    1.02097    0.574558    1.49299    4.90703    4.90703    6.22109
segsites: 18
positions:	0	0.0588235294117647	0.117647058823529	0.176470588235294	0.235294117647059	0.294117647058824	0.352941176470588	0.411764705882353	0.470588235294118	0.529411764705882	0.588235294117647	0.647058823529412	0.705882352941176	0.764705882352941	0.823529411764706	0.882352941176471	0.941176470588235	1
000000000000000000
000000000000010000
000000011100010000
000000000001010000
000000000000010000
100000000000010010
000000000100010000
000000000000010000
010000000000010000
000000000010010000
001100000000110001
000011100000010000
000000000000010000
000000000000010100
000000000000010000
000000000000011000

//    78    1.58854    1.58854    111    56    22    0.795745    1.02097    0.574558    1.49299    4.90703    4.90703    6.22109
segsites: 4
positions:	0	0.333333333333333	0.666666666666667	1
0000
0010
0000
0010
0000
0001
0000
1000
0000
0100
0000
0000
0000
0000
0000
0000

//    78    1.58854    1.58854    111    56    22    0.795745    1.02097    0.574558    1.49299    4.90703    4.90703    6.22109
segsites: 5
positions:	0	0.25	0.5	0.75	1
00000
00000
00000
00001
00000
00000
00000
00100
11000
00000
00000
00000
00010
00000
00000
00000

//    78    1.58854    1.58854    111    56    22    0.795745    1.02097    0.574558    1.49299    4.90703    4.90703    6.22109
segsites: 3
positions:	0	0.5	1
000
000
000
000
010
000
000
000
101
101
101
101
101
101
101
101

//    78    1.58854    1.58854    111    56    22    0.795745    1.02097    0.574558    1.49299    4.90703    4.90703    6.22109
segsites: 9
positions:	0	0.125	0.25	0.375	0.5	0.625	0.75	0.875	1
000000000
000101111
000000101
000000101
000010101
000000101
000000101
000000101
000001101
010001101
000001101
000001101
100001101
000001101
000001101
001001101

//    78    1.58854    1.58854    111    56    22    0.795745    1.02097    0.574558    1.49299    4.90703    4.90703    6.22109
segsites: 6
positions:	0	0.2	0.4	0.6	0.8	1
000000
000000
000000
000000
000001
000000
000001
000000
000000
000000
000000
000000
010000
101000
000110
000000

//    78    1.58854    1.58854    111    56    22    0.795745    1.02097    0.574558    1.49299    4.90703    4.90703    6.22109
segsites: 19
positions:	0	0.0555555555555556	0.111111111111111	0.166666666666667	0.222222222222222	0.277777777777778	0.333333333333333	0.388888888888889	0.444444444444444	0.5	0.555555555555556	0.611111111111111	0.666666666666667	0.722222222222222	0.777777777777778	0.833333333333333	0.888888888888889	0.944444444444444	1
0000000000000000000
0000000100000100000
0100010000000000000
0000100100000100000
1110000100000000100
0000000100000000000
0100000100000000000
0000000100000000000
0000000010000000010
0000000000000000001
0000000001100000000
0000001000001000000
0000000000000001000
0000000000000000000
0000000000000000000
0001000000010010000

//    78    1.58854    1.58854    111    56    22    0.795745    1.02097    0.574558    1.49299    4.90703    4.90703    6.22109
segsites: 9
positions:	0	0.125	0.25	0.375	0.5	0.625	0.75	0.875	1
000000000
000000000
000000000
000001000
000000000
000000000
000000000
000000000
000101000
000011000
000001000
000001100
000001000
110001010
001001001
000001000

//    78    1.58854    1.58854    111    56    22    0.795745    1.02097    0.574558    1.49299    4.90703    4.90703    6.22109
segsites: 27
positions:	0	0.0384615384615385	0.0769230769230769	0.115384615384615	0.153846153846154	0.192307692307692	0.230769230769231	0.269230769230769	0.307692307692308	0.346153846153846	0.384615384615385	0.423076923076923	0.461538461538462	0.5	0.538461538461539	0.576923076923077	0.615384615384615	0.653846153846154	0.692307692307692	0.730769230769231	0.769230769230769	0.807692307692308	0.846153846153846	0.884615384615385	0.923076923076923	0.961538461538462	1
000000000000000000000000000
001000000000000000000000000
001000000000000000000000000
011110001000000000000000000
001000000001000000001010010
001000000000000011010000000
000000000000000000000100001
000000000000010000000000000
000000010000100100000001000
001001000000101100100000100
101000000100100000000000000
001100000010001100000000000
000000000000000000000000000
001010000000000000000000000
000000000000000000000100001
001000100000000000000000000

//    78    1.58854    1.58854    111    56    22    0.795745    1.02097    0.574558    1.49299    4.90703    4.90703    6.22109
segsites: 8
positions:	0	0.142857142857143	0.285714285714286	0.428571428571429	0.571428571428571	0.714285714285714	0.857142857142857	1
00000000
01000100
01000000
01000000
01000000
01000000
01000000
11010000
01001000
01001000
01000001
01101010
01000000
01000000
01000000
01000000

//    78    1.58854    1.58854    111    56    22    0.795745    1.02097    0.574558    1.49299    4.90703    4.90703    6.22109
segsites: 12
positions:	0	0.0909090909090909	0.181818181818182	0.272727272727273	0.363636363636364	0.454545454545455	0.545454545454545	0.636363636363636	0.727272727272727	0.818181818181818	0.909090909090909	1
000000000000
000000000001
000000000000
000000000000
000000000000
000000000000
001000000000
110000000000
000001000000
000000000010
000000000000
000100000000
000000100000
000000000100
000010010000
110000001000

//    78    1.58854    1.58854    111    56    22    0.795745    1.02097    0.574558    1.49299    4.90703    4.90703    6.22109
segsites: 6
positions:	0	0.2	0.4	0.6	0.8	1
000000
000000
000001
000000
000000
010000
000110
001000
101110
001110
001110
001000
001110
001110
001110
001110

//    78    1.58854    1.58854    111    56    22    0.795745    1.02097    0.574558    1.49299    4.90703    4.90703    6.22109
segsites: 2
positions:	0	1
00
10
00
00
00
00
00
00
01
00
00
00
00
00
00
00

//    78    1.58854    1.58854    111    56    22    0.795745    1.02097    0.574558    1.49299    4.90703    4.90703    6.22109
segsites: 7
positions:	0	0.166666666666667	0.333333333333333	0.5	0.666666666666667	0.833333333333333	1
0000000
0000000
0000000
0000000
0000000
0000000
1000000
0000100
0000010
0010010
0000000
0001000
0000000
0100000
0000001
0000000

//    78    1.58854    1.58854    111    56    22    0.795745    1.02097    0.574558    1.49299    4.90703    4.90703    6.22109
segsites: 23
positions:	0	0.0454545454545455	0.0909090909090909	0.136363636363636	0.181818181818182	0.227272727272727	0.272727272727273	0.318181818181818	0.363636363636364	0.409090909090909	0.454545454545455	0.5	0.545454545454545	0.590909090909091	0.636363636363636	0.681818181818182	0.727272727272727	0.772727272727273	0.818181818181818	0.863636363636364	0.909090909090909	0.954545454545455	1
00000000000000000000000
10000100000000000010110
00000100000000000000000
00000100000000001010110
01000100000000000000010
01000100000000000000010
00000100000000100000010
01000100000000000000010
00000100100000100000010
00000100000000000000011
00101101011100000000010
00101100000011010100010
00010110000000000000010
00000100000000000001011
00000101011100100000010
00101100000011010000010

//    78    1.58854    1.58854    111    56    22    0.795745    1.02097    0.574558    1.49299    4.90703    4.90703    6.22109
segsites: 4
positions:	0	0.333333333333333	0.666666666666667	1
0000
1000
0001
0000
0010
0000
0000
0000
0000
0100
0000
0000
0000
0000
0000
0000

//    78    1.58854    1.58854    111    56    22    0.795745    1.02097    0.574558    1.49299    4.90703    4.90703    6.22109
segsites: 4
positions:	0	0.333333333333333	0.666666666666667	1
0000
0001
0000
0000
1100
1110
1100
1100
1100
1100
1100
1100
1100
1100
1100
1100

//    78    1.58854    1.58854    111    56    22    0.795745    1.02097    0.574558    1.49299    4.90703    4.90703    6.22109
segsites: 5
positions:	0	0.25	0.5	0.75	1
00000
01001
00000
00000
10000
11000
00000
00000
00000
00000
10000
00110
10000
00000
10000
00000

//    78    1.58854    1.58854    111    56    22    0.795745    1.02097    0.574558    1.49299    4.90703    4.90703    6.22109
segsites: 8
positions:	0	0.142857142857143	0.285714285714286	0.428571428571429	0.571428571428571	0.714285714285714	0.857142857142857	1
00000000
00111011
00011011
00011011
00001110
00111011
00011010
00011011
00001010
11111010
00001010
10101011
00011010
00011010
00011010
00111010

//    78    1.58854    1.58854    111    56    22    0.795745    1.02097    0.574558    1.49299    4.90703    4.90703    6.22109
segsites: 6
positions:	0	0.2	0.4	0.6	0.8	1
000000
000000
001110
010111
001110
001110
001110
010110
100000
000000
000000
000000
000000
000000
000000
000000

//    78    1.58854    1.58854    111    56    22    0.795745    1.02097    0.574558    1.49299    4.90703    4.90703    6.22109
segsites: 5
positions:	0	0.25	0.5	0.75	1
00000
00100
00000
01100
00000
01001
00000
00010
00000
00010
00000
00000
00000
10010
00000
01000

//    78    1.58854    1.58854    111    56    22    0.795745    1.02097    0.574558    1.49299    4.90703    4.90703    6.22109
segsites: 45
positions:	0	0.0227272727272727	0.0454545454545455	0.0681818181818182	0.0909090909090909	0.113636363636364	0.136363636363636	0.159090909090909	0.181818181818182	0.204545454545455	0.227272727272727	0.25	0.272727272727273	0.295454545454545	0.318181818181818	0.340909090909091	0.363636363636364	0.386363636363636	0.409090909090909	0.431818181818182	0.454545454545455	0.477272727272727	0.5	0.522727272727273	0.545454545454545	0.568181818181818	0.590909090909091	0.613636363636364	0.636363636363636	0.659090909090909	0.681818181818182	0.704545454545455	0.727272727272727	0.75	0.772727272727273	0.795454545454546	0.818181818181818	0.840909090909091	0.863636363636364	0.886363636363636	0.909090909090909	0.931818181818182	0.954545454545455	0.977272727272727	1
000000000000000000000000000000000000000000000
000000000000010010000100000010000000000000000
101000110100110100000000101110000000000001000
001010000011011100000000000010010000100000010
001000110100100000001000001010100000000001000
000000000001010010000000000010010001100010001
000000010100010000000000111010000000000001000
000010001011010000000100000010000000100000010
000000010100010000000000101010000010000001000
010010001011010000010100000010000100110000000
001000010100010001000000101010001000001001000
000010001011010000100110000011000000110000110
001000010100010000000000101010000000001101000
000110001011010000000101000010000100110000001
001010011111010001000000101010000000110001000
001011011111010001000000101010000000110001000

//    78    1.58854    1.58854    111    56    22    0.795745    1.02097    0.574558    1.49299    4.90703    4.90703    6.22109
segsites: 14
positions:	0	0.0769230769230769	0.153846153846154	0.230769230769231	0.307692307692308	0.384615384615385	0.461538461538462	0.538461538461539	0.615384615384615	0.692307692307692	0.769230769230769	0.846153846153846	0.923076923076923	1
00000000000000
00000000000000
00001100000000
00000000000000
00000100000001
00000000000000
00000000000000
00000000000000
00000110100000
11000100100010
00000101100000
00010100100000
00000100010100
00000100100100
00000100100000
00100100101010

//    78    1.58854    1.58854    111    56    22    0.795745    1.02097    0.574558    1.49299    4.90703    4.90703    6.22109
segsites: 7
positions:	0	0.166666666666667	0.333333333333333	0.5	0.666666666666667	0.833333333333333	1
0000000
0000000
0000000
0000000
0000001
0000000
1000001
0000010
0000000
0010000
0000000
0001000
0000000
0110000
0000000
0000100

//    78    1.58854    1.58854    111    56    22    0.795745    1.02097    0.574558    1.49299    4.90703    4.90703    6.22109
segsites: 5
positions:	0	0.25	0.5	0.75	1
00000
11101
00000
11101
00000
00001
00000
00011
01101
01101
01101
01101
01101
01101
01101
01101

//    78    1.58854    1.58854    111    56    22    0.795745    1.02097    0.574558    1.49299    4.90703    4.90703    6.22109
segsites: 13
positions:	0	0.0833333333333333	0.166666666666667	0.25	0.333333333333333	0.416666666666667	0.5	0.583333333333333	0.666666666666667	0.75	0.833333333333333	0.916666666666667	1
0000000000000
0000000000000
0100010000001
1000001001001
0000000000000
0000000100001
0000000010001
0000000001001
0000000000000
0000100000100
0000000000011
0000000001001
0001000000001
0010001100001
0000000000001
0000000101001

//    78    1.58854    1.58854    111    56    22    0.795745    1.02097    0.574558    1.49299    4.90703    4.90703    6.22109
segsites: 3
positions:	0	0.5	1
000
000
000
000
000
000
000
001
010
010
010
100
010
000
000
100

//    78    1.58854    1.58854    111    56    22    0.795745    1.02097    0.574558    1.49299    4.90703    4.90703    6.22109
segsites: 7
positions:	0	0.166666666666667	0.333333333333333	0.5	0.666666666666667	0.833333333333333	1
0000000
0100000
0000000
0000010
0000000
0111000
0000000
0000000
1011000
1011100
0011000
0011000
0011000
0011001
0011000
0011000

//    78    1.58854    1.58854    111    56    22    0.795745    1.02097    0.574558    1.49299    4.90703    4.90703    6.22109
segsites: 2
positions:	0	1
00
00
11
00
00
00
11
00
11
11
00
00
11
00
00
00

//    78    1.58854    1.58854    111    56    22    0.795745    1.02097    0.574558    1.49299    4.90703    4.90703    6.22109
segsites: 27
positions:	0	0.0384615384615385	0.0769230769230769	0.115384615384615	0.153846153846154	0.192307692307692	0.230769230769231	0.269230769230769	0.307692307692308	0.346153846153846	0.384615384615385	0.423076923076923	0.461538461538462	0.5	0.538461538461539	0.576923076923077	0.615384615384615	0.653846153846154	0.692307692307692	0.730769230769231	0.769230769230769	0.807692307692308	0.846153846153846	0.884615384615385	0.923076923076923	0.961538461538462	1
000000000000000000000000000
100011111101111001011001000
000000000000000001001000000
100111111101010001001000000
000001000000000001001000010
101111011111010101001001000
000001000000000011000000001
101111011101010001001000000
001101011001000001001000000
001101011001000001001000100
001101011001000001001000000
001101011001000001001000000
000001000000000001000000000
101111011101010001001010000
100011000100010001000000000
110011000100010001101100000

//    78    1.58854    1.58854    111    56    22    0.795745    1.02097    0.574558    1.49299    4.90703    4.90703    6.22109
segsites: 2
positions:	0	1
00
00
10
00
00
00
00
00
00
00
00
00
00
01
00
00

//    78    1.58854    1.58854    111    56    22    0.795745    1.02097    0.574558    1.49299    4.90703    4.90703    6.22109
segsites: 15
positions:	0	0.0714285714285714	0.142857142857143	0.214285714285714	0.285714285714286	0.357142857142857	0.428571428571429	0.5	0.571428571428571	0.642857142857143	0.714285714285714	0.785714285714286	0.857142857142857	0.928571428571428	1
000000000000000
000000000000000
000000000000000
000000000000000
000000000000010
000000000000010
000000000001000
000000000000011
001000000001010
000000000001010
000000000101010
010110001001010
000000110001010
100001000001010
000000000001110
000000000011010

//    78    1.58854    1.58854    111    56    22    0.795745    1.02097    0.574558    1.49299    4.90703    4.90703    6.22109
segsites: 10
positions:	0	0.111111111111111	0.222222222222222	0.333333333333333	0.444444444444444	0.555555555555556	0.666666666666667	0.777777777777778	0.888888888888889	1
0000000000
0000000001
0000000000
0000100001
0000100000
0000101100
0000100000
0000100000
1000000000
1000010010
0000000000
0010000000
0001000000
1000010000
0000000000
0100000000

//    78    1.58854    1.58854    111    56    22    0.795745    1.02097    0.574558    1.49299    4.90703    4.90703    6.22109
segsites: 25
positions:	0	0.0416666666666667	0.0833333333333333	0.125	0.166666666666667	0.208333333333333	0.25	0.291666666666667	0.333333333333333	0.375	0.416666666666667	0.458333333333333	0.5	0.541666666666667	0.583333333333333	0.625	0.666666666666667	0.708333333333333	0.75	0.791666666666667	0.833333333333333	0.875	0.916666666666667	0.958333333333333	1
0000000000000000000000000
1100001000000010010001110
1000000000000010010000000
1000000000010010010001100
1000000000000010010001000
1000000100100010010001000
1000100000000010110001000
1011000000000010010001000
1011110000000010011010001
1011100101100010010001000
1011100001000010010001000
1011100001001010010001000
1011100010000011110101000
1011100000000010010001000
1011100000000110110101000
1011100000000010110101000

//    78    1.58854    1.58854    111    56    22    0.795745    1.02097    0.574558    1.49299    4.90703    4.90703    6.22109
segsites: 11
positions:	0	0.1	0.2	0.3	0.4	0.5	0.6	0.7	0.8	0.9	1
00000000000
00000001000
00000000000
00000111000
00100001000
00000001000
00001000000
00000000011
10001000001
00001000001
00001100001
00001100001
00001000001
00011000001
01001000001
00001100101

//    78    1.58854    1.58854    111    56    22    0.795745    1.02097    0.574558    1.49299    4.90703    4.90703    6.22109
segsites: 11
positions:	0	0.1	0.2	0.3	0.4	0.5	0.6	0.7	0.8	0.9	1
00000000000
00000000001
00000000000
01000110000
00000000000
00000000000
00000000010
00010000000
00000001000
00000100000
00000010100
00100010000
00000010000
00001010000
00000000000
10000010000

//    78    1.58854    1.58854    111    56    22    0.795745    1.02097    0.574558    1.49299    4.90703    4.90703    6.22109
segsites: 2
positions:	0	1
00
01
00
01
00
00
00
00
00
10
00
01
00
00
00
00

//    78    1.58854    1.58854    111    56    22    0.795745    1.02097    0.574558    1.49299    4.90703    4.90703    6.22109
segsites: 18
positions:	0	0.0588235294117647	0.117647058823529	0.176470588235294	0.235294117647059	0.294117647058824	0.352941176470588	0.411764705882353	0.470588235294118	0.529411764705882	0.588235294117647	0.647058823529412	0.705882352941176	0.764705882352941	0.823529411764706	0.882352941176471	0.941176470588235	1
000000000000000000
001100000010000001
000010000010000001
000000000010000001
000000000011000001
011000100010000001
100000000010000000
000000000010000001
001000000000010000
011001000010000000
000000000000000000
011000010010000001
001000000000010000
011000001110100110
011000000000001000
011001001010000001

//    78    1.58854    1.58854    111    56    22    0.795745    1.02097    0.574558    1.49299    4.90703    4.90703    6.22109
segsites: 4
positions:	0	0.333333333333333	0.666666666666667	1
0000
0100
0001
0000
0010
0000
0000
0000
1000
1000
1000
1000
1000
1000
1000
1000

//    78    1.58854    1.58854    111    56    22    0.795745    1.02097    0.574558    1.49299    4.90703    4.90703    6.22109
segsites: 2
positions:	0	1
00
10
00
00
00
00
00
00
00
00
00
00
01
00
00
10

//    78    1.58854    1.58854    111    56    22    0.795745    1.02097    0.574558    1.49299    4.90703    4.90703    6.22109
segsites: 14
positions:	0	0.0769230769230769	0.153846153846154	0.230769230769231	0.307692307692308	0.384615384615385	0.461538461538462	0.538461538461539	0.615384615384615	0.692307692307692	0.769230769230769	0.846153846153846	0.923076923076923	1
00000000000000
00010010000111
00000010000100
00000010000100
00010010000100
01010010000100
00100011001100
00010110110100
00000111100100
10000111110100
00000111110100
00000111110100
00000011000100
01010110110100
00000111110100
00001111110100

//    78    1.58854    1.58854    111    56    22    0.795745    1.02097    0.574558    1.49299    4.90703    4.90703    6.22109
segsites: 6
positions:	0	0.2	0.4	0.6	0.8	1
000000
110110
010010
110110
000000
110110
010100
010110
110010
110010
110010
111010
110010
110010
110010
110011

//    78    1.58854    1.58854    111    56    22    0.795745    1.02097    0.574558    1.49299    4.90703    4.90703    6.22109
segsites: 12
positions:	0	0.0909090909090909	0.181818181818182	0.272727272727273	0.363636363636364	0.454545454545455	0.545454545454545	0.636363636363636	0.727272727272727	0.818181818181818	0.909090909090909	1
000000000000
010000000000
000000000000
000000000000
000000000000
001000000000
000010000000
000001001100
100010000000
000001100100
000110010010
000001101100
000010000000
000001101100
000011100000
000011101101

//    78    1.58854    1.58854    111    56    22    0.795745    1.02097    0.574558    1.49299    4.90703    4.90703    6.22109
segsites: 10
positions:	0	0.111111111111111	0.222222222222222	0.333333333333333	0.444444444444444	0.555555555555556	0.666666666666667	0.777777777777778	0.888888888888889	1
0000000000
0011000010
0000000000
0001000010
0000000000
1001000010
0000000000
1001000010
0000001000
1001100011
1000010000
1101100000
1000000000
1001000000
1000000100
1001100000

//    78    1.58854    1.58854    111    56    22    0.795745    1.02097    0.574558    1.49299    4.90703    4.90703    6.22109
segsites: 2
positions:	0	1
00
00
01
00
00
00
00
00
00
00
00
00
00
10
00
00

//    78    1.58854    1.58854    111    56    22    0.795745    1.02097    0.574558    1.49299    4.90703    4.90703    6.22109
segsites: 3
positions:	0	0.5	1
000
000
100
000
000
000
000
011
000
000
000
000
000
000
000
000

//    78    1.58854    1.58854    111    56    22    0.795745    1.02097    0.574558    1.49299    4.90703    4.90703    6.22109
segsites: 5
positions:	0	0.25	0.5	0.75	1
00000
00011
00001
00001
00000
00011
01001
00001
01001
01001
01001
01001
11001
01101
01001
01001

//    78    1.58854    1.58854    111    56    22    0.795745    1.02097    0.574558    1.49299    4.90703    4.90703    6.22109
segsites: 10
positions:	0	0.111111111111111	0.222222222222222	0.333333333333333	0.444444444444444	0.555555555555556	0.666666666666667	0.777777777777778	0.888888888888889	1
0000000000
1000001010
1000001010
1000001010
1000001011
1000001010
1000001010
1000001010
1000000000
1010000010
1000000110
1000001010
1000000000
1010001010
1101110000
1000001000

//    78    1.58854    1.58854    111    56    22    0.795745    1.02097    0.574558    1.49299    4.90703    4.90703    6.22109
segsites: 13
positions:	0	0.0833333333333333	0.166666666666667	0.25	0.333333333333333	0.416666666666667	0.5	0.583333333333333	0.666666666666667	0.75	0.833333333333333	0.916666666666667	1
0000000000000
0000001000001
0100000011001
0010000000111
0100000000001
0000000000001
0000100000000
0000000000001
0000000000000
0000010000101
0000000100000
1000000000000
0001000000000
0000000000001
0000000000000
0000000000000

//    78    1.58854    1.58854    111    56    22    0.795745    1.02097    0.574558    1.49299    4.90703    4.90703    6.22109
segsites: 4
positions:	0	0.333333333333333	0.666666666666667	1
0000
0000
0010
0000
1010
1010
0010
0010
0010
0010
0111
0010
0010
0010
0010
0010

//    78    1.58854    1.58854    111    56    22    0.795745    1.02097    0.574558    1.49299    4.90703    4.90703    6.22109
segsites: 8
positions:	0	0.142857142857143	0.285714285714286	0.428571428571429	0.571428571428571	0.714285714285714	0.857142857142857	1
00000000
10000000
00000000
00000000
01000000
10000000
00000000
10100110
00000000
00011000
01000000
01000000
01000000
00100100
00000000
00000101

//    78    1.58854    1.58854    111    56    22    0.795745    1.02097    0.574558    1.49299    4.90703    4.90703    6.22109
segsites: 25
positions:	0	0.0416666666666667	0.0833333333333333	0.125	0.166666666666667	0.208333333333333	0.25	0.291666666666667	0.333333333333333	0.375	0.416666666666667	0.458333333333333	0.5	0.541666666666667	0.583333333333333	0.625	0.666666666666667	0.708333333333333	0.75	0.791666666666667	0.833333333333333	0.875	0.916666666666667	0.958333333333333	1
0000000000000000000000000
0000000101100000000010000
0100100000000000000010000
0100000001100000000010000
0100000000100000000010100
0100000011100000001010000
0100000000101010000011000
0000000001100000001010000
0000001000111110001010010
0010000000101011011010000
0000000000101010101110001
0000010000101001001110000
0100000000101010001010001
0000010000101011001110000
0001000000101010001010001
1000000000101011001110000

//    78    1.58854    1.58854    111    56    22    0.795745    1.02097    0.574558    1.49299    4.90703    4.90703    6.22109
segsites: 7
positions:	0	0.166666666666667	0.333333333333333	0.5	0.666666666666667	0.833333333333333	1
0000000
0000000
0000010
1100000
0000010
1100000
1000000
1000000
1000001
1000100
1000000
1010000
1000000
1001000
1000000
1000000

//    78    1.58854    1.58854    111    56    22    0.795745    1.02097    0.574558    1.49299    4.90703    4.90703    6.22109
segsites: 10
positions:	0	0.111111111111111	0.222222222222222	0.333333333333333	0.444444444444444	0.555555555555556	0.666666666666667	0.777777777777778	0.888888888888889	1
0000000000
0000000100
0000000000
0000000000
0000000000
0000000000
0000000000
0000000000
1001000010
0110100000
0000000000
0100000000
0001000001
0010000000
0000000000
0100011000

//    78    1.58854    1.58854    111    56    22    0.795745    1.02097    0.574558    1.49299    4.90703    4.90703    6.22109
segsites: 2
positions:	0	1
00
10
10
10
10
10
10
10
11
10
11
10
11
10
11
11

//    78    1.58854    1.58854    111    56    22    0.795745    1.02097    0.574558    1.49299    4.90703    4.90703    6.22109
segsites: 3
positions:	0	0.5	1
000
010
000
000
000
000
000
000
000
000
000
000
000
101
000
000

//    78    1.58854    1.58854    111    56    22    0.795745    1.02097    0.574558    1.49299    4.90703    4.90703    6.22109
segsites: 3
positions:	0	0.5	1
000
101
100
100
000
000
000
000
000
000
000
000
000
000
000
010

//    78    1.58854    1.58854    111    56    22    0.795745    1.02097    0.574558    1.49299    4.90703    4.90703    6.22109
segsites: 5
positions:	0	0.25	0.5	0.75	1
00000
00000
00000
10000
00001
00000
00000
10100
01001
10001
00001
00001
00001
10001
00011
10001

//    78    1.58854    1.58854    111    56    22    0.795745    1.02097    0.574558    1.49299    4.90703    4.90703    6.22109
segsites: 8
positions:	0	0.142857142857143	0.285714285714286	0.428571428571429	0.571428571428571	0.714285714285714	0.857142857142857	1
00000000
00000000
00000000
00000000
00000000
00000000
10000001
00010000
01000000
00000000
00000110
00100000
00001000
00000000
10000000
00000000

//    78    1.58854    1.58854    111    56    22    0.795745    1.02097    0.574558    1.49299    4.90703    4.90703    6.22109
segsites: 8
positions:	0	0.142857142857143	0.285714285714286	0.428571428571429	0.571428571428571	0.714285714285714	0.857142857142857	1
00000000
00101000
00100000
00101000
00000000
10101100
00000001
00011000
00001000
00101000
00101000
00101010
00000000
00001000
00100000
01101000

//    78    1.58854    1.58854    111    56    22    0.795745    1.02097    0.574558    1.49299    4.90703    4.90703    6.22109
segsites: 29
positions:	0	0.0357142857142857	0.0714285714285714	0.107142857142857	0.142857142857143	0.178571428571429	0.214285714285714	0.25	0.285714285714286	0.321428571428571	0.357142857142857	0.392857142857143	0.428571428571429	0.464285714285714	0.5	0.535714285714286	0.571428571428571	0.607142857142857	0.642857142857143	0.678571428571428	0.714285714285714	0.75	0.785714285714286	0.821428571428571	0.857142857142857	0.892857142857143	0.928571428571428	0.964285714285714	1
00000000000000000000000000000
00100010011101000000000000100
10010000000010000000000000000
00100010011101000010000000100
00010000000000000000000000010
00100010011101000000000000100
00010000000000000000000000000
00100010011101000000000000100
00100000000000100000011000000
00101100001101011001100001101
00100000000000100000001000000
00101100001101011001000001101
01100000100000000100010000000
00100001000001000000000010000
00000000000000100000010000000
00100010011101000000000100100

//    78    1.58854    1.58854    111    56    22    0.795745    1.02097    0.574558    1.49299    4.90703    4.90703    6.22109
segsites: 14
positions:	0	0.0769230769230769	0.153846153846154	0.230769230769231	0.307692307692308	0.384615384615385	0.461538461538462	0.538461538461539	0.615384615384615	0.692307692307692	0.769230769230769	0.846153846153846	0.923076923076923	1
00000000000000
00000000000000
00000000000000
00000011000000
00000000000000
00000000000000
00000100010000
00010100001000
00001100010000
10010100000000
00000100010000
00000100101000
01100100000100
00010100000000
00000100000010
00000100000001

//    78    1.58854    1.58854    111    56    22    0.795745    1.02097    0.574558    1.49299    4.90703    4.90703    6.22109
segsites: 7
positions:	0	0.166666666666667	0.333333333333333	0.5	0.666666666666667	0.833333333333333	1
0000000
0000000
0000000
0000000
1100000
0000001
1110000
0000001
1100001
1100001
1101100
1100001
1110001
1110001
1100001
1100011

//    78    1.58854    1.58854    111    56    22    0.795745    1.02097    0.574558    1.49299    4.90703    4.90703    6.22109
segsites: 9
positions:	0	0.125	0.25	0.375	0.5	0.625	0.75	0.875	1
000000000
000000000
000010000
000000000
000000000
000000000
010000000
000000100
010000100
011100100
010000100
010000100
110001110
010000100
010000101
010000101

//    78    1.58854    1.58854    111    56    22    0.795745    1.02097    0.574558    1.49299    4.90703    4.90703    6.22109
segsites: 14
positions:	0	0.0769230769230769	0.153846153846154	0.230769230769231	0.307692307692308	0.384615384615385	0.461538461538462	0.538461538461539	0.615384615384615	0.692307692307692	0.769230769230769	0.846153846153846	0.923076923076923	1
00000000000000
11000100000000
10000100100000
10000100000000
10000100001101
10000100001000
10000100001001
10000100011000
10000100001001
10100101001001
10001100001001
10000100001010
10000100001000
10010100001000
10000110001001
10000100001001

//    78    1.58854    1.58854    111    56    22    0.795745    1.02097    0.574558    1.49299    4.90703    4.90703    6.22109
segsites: 28
positions:	0	0.037037037037037	0.0740740740740741	0.111111111111111	0.148148148148148	0.185185185185185	0.222222222222222	0.259259259259259	0.296296296296296	0.333333333333333	0.37037037037037	0.407407407407407	0.444444444444444	0.481481481481481	0.518518518518518	0.555555555555556	0.592592592592593	0.62962962962963	0.666666666666667	0.703703703703704	0.740740740740741	0.777777777777778	0.814814814814815	0.851851851851852	0.888888888888889	0.925925925925926	0.962962962962963	1
0000000000000000000000000000
1000000000010000001110010010
1000000000000001000100000000
1000000000001000010101100000
1000000000000110000100000000
1000000000000000000111100001
1001000000000000000100000000
1000100000000000000100000000
1000000010000000000000001000
1010000000010000101101110001
1001100000000010000000000000
1001100001000000000100100100
1100010100000000000100000000
1000001000100000000100000001
1000000000000000000100000000
1000000000000000000110000000

//    78    1.58854    1.58854    111    56    22    0.795745    1.02097    0.574558    1.49299    4.90703    4.90703    6.22109
segsites: 15
positions:	0	0.0714285714285714	0.142857142857143	0.214285714285714	0.285714285714286	0.357142857142857	0.428571428571429	0.5	0.571428571428571	0.642857142857143	0.714285714285714	0.785714285714286	0.857142857142857	0.928571428571428	1
000000000000000
001010000000001
001011000011000
001010000000000
000000000000100
000010100000010
001010000000100
001010101000010
001000000000000
001010001000000
001000010000000
011110000000000
000000000001000
001010000100000
001000000000000
111010001000000

//    78    1.58854    1.58854    111    56    22    0.795745    1.02097    0.574558    1.49299    4.90703    4.90703    6.22109
segsites: 13
positions:	0	0.0833333333333333	0.166666666666667	0.25	0.333333333333333	0.416666666666667	0.5	0.583333333333333	0.666666666666667	0.75	0.833333333333333	0.916666666666667	1
0000000000000
1000000000000
0000011010001
0100000001110
0000000000000
0000000000000
0000000000000
0000000000000
0000000010000
0000000000000
0000000000000
0001000000000
0000100000000
0000000000000
0010000110000
0000000000000

//    78    1.58854    1.58854    111    56    22    0.795745    1.02097    0.574558    1.49299    4.90703    4.90703    6.22109
segsites: 29
positions:	0	0.0357142857142857	0.0714285714285714	0.107142857142857	0.142857142857143	0.178571428571429	0.214285714285714	0.25	0.285714285714286	0.321428571428571	0.357142857142857	0.392857142857143	0.428571428571429	0.464285714285714	0.5	0.535714285714286	0.571428571428571	0.607142857142857	0.642857142857143	0.678571428571428	0.714285714285714	0.75	0.785714285714286	0.821428571428571	0.857142857142857	0.892857142857143	0.928571428571428	0.964285714285714	1
00000000000000000000000000000
10010000000001000000000100001
00000000001001000000000000000
00000100000001000000000100000
01100000000001000000101010000
00000100000001000000000000100
00000000001001100000000010000
00001000000001000000000100100
00000000010101111101000000000
00000100000001000001010000000
00000100010001000001000000000
00000100000011000001000000000
00000100010001001000000000000
00000111010011001000000001010
00000100110001101010000000000
00000100010001000000000000000

//    78    1.58854    1.58854    111    56    22    0.795745    1.02097    0.574558    1.49299    4.90703    4.90703    6.22109
segsites: 9
positions:	0	0.125	0.25	0.375	0.5	0.625	0.75	0.875	1
000000000
000000000
000001000
000000000
000001000
000000000
100001000
000000000
000000000
000000000
001000010
010000000
011000101
011000000
001110000
010000000

//    78    1.58854    1.58854    111    56    22    0.795745    1.02097    0.574558    1.49299    4.90703    4.90703    6.22109
segsites: 8
positions:	0	0.142857142857143	0.285714285714286	0.428571428571429	0.571428571428571	0.714285714285714	0.857142857142857	1
00000000
00000000
00000000
00000000
00000000
00000100
00100000
00000000
00001000
00001001
00000000
00000001
00000001
00010001
10000010
11001001

//    78    1.58854    1.58854    111    56    22    0.795745    1.02097    0.574558    1.49299    4.90703    4.90703    6.22109
segsites: 4
positions:	0	0.333333333333333	0.666666666666667	1
0000
0000
0001
0000
0100
0000
0011
0000
0000
0000
0000
0000
0000
0000
0000
1000

//    78    1.58854    1.58854    111    56    22    0.795745    1.02097    0.574558    1.49299    4.90703    4.90703    6.22109
segsites: 4
positions:	0	0.333333333333333	0.666666666666667	1
0000
0000
0001
1010
0011
0011
0100
1000
0000
0000
0100
0000
0100
0100
0100
0000

//    78    1.58854    1.58854    111    56    22    0.795745    1.02097    0.574558    1.49299    4.90703    4.90703    6.22109
segsites: 3
positions:	0	0.5	1
000
010
010
010
001
001
001
010
001
101
001
001
001
001
001
001

//    78    1.58854    1.58854    111    56    22    0.795745    1.02097    0.574558    1.49299    4.90703    4.90703    6.22109
segsites: 10
positions:	0	0.111111111111111	0.222222222222222	0.333333333333333	0.444444444444444	0.555555555555556	0.666666666666667	0.777777777777778	0.888888888888889	1
0000000000
0100000000
0000001000
0000000000
0000101001
0000101101
0000001001
0001100010
0000101001
1000111001
0000101001
0000101001
0010101001
0000101001
0000101001
0000101001

//    78    1.58854    1.58854    111    56    22    0.795745    1.02097    0.574558    1.49299    4.90703    4.90703    6.22109
segsites: 20
positions:	0	0.0526315789473684	0.105263157894737	0.157894736842105	0.210526315789474	0.263157894736842	0.315789473684211	0.368421052631579	0.421052631578947	0.473684210526316	0.526315789473684	0.578947368421053	0.631578947368421	0.684210526315789	0.736842105263158	0.789473684210526	0.842105263157895	0.894736842105263	0.947368421052632	1
00000000000000000000
01101000011100111000
00001000000100010010
11001001101100010000
01001000001100010010
01001000001100010000
01011000001100000010
01001000001100010000
00001000000011100000
00001000000011100000
00011010000000000001
01001000001111110000
00011000000000100000
00001000101011111000
00001000001100000000
01001100001100110100

//    78    1.58854    1.58854    111    56    22    0.795745    1.02097    0.574558    1.49299    4.90703    4.90703    6.22109
segsites: 6
positions:	0	0.2	0.4	0.6	0.8	1
000000
010000
100000
100000
100000
000011
100000
000000
100000
100010
100000
100001
100000
000110
100000
101000

//    78    1.58854    1.58854    111    56    22    0.795745    1.02097    0.574558    1.49299    4.90703    4.90703    6.22109
segsites: 5
positions:	0	0.25	0.5	0.75	1
00000
01000
01100
01000
01000
01000
01000
01000
01000
11010
01001
01000
01000
01000
01000
01000

//    78    1.58854    1.58854    111    56    22    0.795745    1.02097    0.574558    1.49299    4.90703    4.90703    6.22109
segsites: 22
positions:	0	0.0476190476190476	0.0952380952380952	0.142857142857143	0.19047619047619	0.238095238095238	0.285714285714286	0.333333333333333	0.380952380952381	0.428571428571429	0.476190476190476	0.523809523809524	0.571428571428571	0.619047619047619	0.666666666666667	0.714285714285714	0.761904761904762	0.80952380952381	0.857142857142857	0.904761904761905	0.952380952380952	1
0000000000000000000000
0000010000000100000000
0001000000000000000000
0000000000010100000000
1000000000000000000000
0000000000010100001001
1000000000000100000000
0010000000000100000000
1000000101000100000000
0000000000101101000100
1000000000000110000000
1000001000000100100000
0000100000000100000010
0100000010000100010000
1000000000000100000010
1000000000000100011000

//    78    1.58854    1.58854    111    56    22    0.795745    1.02097    0.574558    1.49299    4.90703    4.90703    6.22109
segsites: 8
positions:	0	0.142857142857143	0.285714285714286	0.428571428571429	0.571428571428571	0.714285714285714	0.857142857142857	1
00000000
00000100
10000000
00000000
10000010
00000001
10000000
00000000
10000000
11100000
10000000
00000000
10000000
00010000
10001000
10000000

//    78    1.58854    1.58854    111    56    22    0.795745    1.02097    0.574558    1.49299    4.90703    4.90703    6.22109
segsites: 22
positions:	0	0.0476190476190476	0.0952380952380952	0.142857142857143	0.19047619047619	0.238095238095238	0.285714285714286	0.333333333333333	0.380952380952381	0.428571428571429	0.476190476190476	0.523809523809524	0.571428571428571	0.619047619047619	0.666666666666667	0.714285714285714	0.761904761904762	0.80952380952381	0.857142857142857	0.904761904761905	0.952380952380952	1
0000000000000000000000
0000000000000000000000
1000000001011110000000
0001111100100001000000
0000000000000000000000
0000000000000000100000
1000000001011110000000
0001111100100001000000
0100111101010111010001
0100111101010111001000
0100111101010111001000
0000111111010111001000
0100000001010110000110
0010111100000001000000
0000000001010110000000
0010111100000001001000

//    78    1.58854    1.58854    111    56    22    0.795745    1.02097    0.574558    1.49299    4.90703    4.90703    6.22109
segsites: 8
positions:	0	0.142857142857143	0.285714285714286	0.428571428571429	0.571428571428571	0.714285714285714	0.857142857142857	1
00000000
10000000
10000000
10000000
10000000
10100000
10000000
10000000
10000101
10010001
11001011
10000011
10000001
10000011
10000001
10000001

//    78    1.58854    1.58854    111    56    22    0.795745    1.02097    0.574558    1.49299    4.90703    4.90703    6.22109
segsites: 6
positions:	0	0.2	0.4	0.6	0.8	1
000000
111001
100000
111001
100000
111011
000000
111001
110100
110011
110000
110011
110000
110011
110000
110011

//    78    1.58854    1.58854    111    56    22    0.795745    1.02097    0.574558    1.49299    4.90703    4.90703    6.22109
segsites: 10
positions:	0	0.111111111111111	0.222222222222222	0.333333333333333	0.444444444444444	0.555555555555556	0.666666666666667	0.777777777777778	0.888888888888889	1
0000000000
0100010100
0000000100
0000010100
0000000001
0000111100
0000000100
0000000100
0000111000
0000111000
0001111000
1000111010
0010010000
0000111000
0001011000
0000111000

//    78    1.58854    1.58854    111    56    22    0.795745    1.02097    0.574558    1.49299    4.90703    4.90703    6.22109
segsites: 3
positions:	0	0.5	1
000
000
000
010
000
101
000
100
100
100
100
100
100
100
000
000

//    78    1.58854    1.58854    111    56    22    0.795745    1.02097    0.574558    1.49299    4.90703    4.90703    6.22109
segsites: 8
positions:	0	0.142857142857143	0.285714285714286	0.428571428571429	0.571428571428571	0.714285714285714	0.857142857142857	1
00000000
00110001
00100001
00100001
00000000
00110001
00000000
00110001
00101101
00100001
00100001
10100001
01100011
00100001
00101101
00100001

//    78    1.58854    1.58854    111    56    22    0.795745    1.02097    0.574558    1.49299    4.90703    4.90703    6.22109
segsites: 3
positions:	0	0.5	1
000
010
000
000
001
000
000
000
001
101
001
001
001
001
001
001

//    78    1.58854    1.58854    111    56    22    0.795745    1.02097    0.574558    1.49299    4.90703    4.90703    6.22109
segsites: 2
positions:	0	1
00
00
00
00
00
00
00
00
10
00
00
00
00
00
01
00

//    78    1.58854    1.58854    111    56    22    0.795745    1.02097    0.574558    1.49299    4.90703    4.90703    6.22109
segsites: 4
positions:	0	0.333333333333333	0.666666666666667	1
0000
0000
0000
0000
0000
0000
0000
0000
1111
1011
1011
1011
1011
1011
1011
1011

//    78    1.58854    1.58854    111    56    22    0.795745    1.02097    0.574558    1.49299    4.90703    4.90703    6.22109
segsites: 8
positions:	0	0.142857142857143	0.285714285714286	0.428571428571429	0.571428571428571	0.714285714285714	0.857142857142857	1
00000000
01000010
00000001
01000010
00000000
01000110
00000000
00001000
00000000
10000000
00000000
00000000
00000000
00001000
00100000
00010000

//    78    1.58854    1.58854    111    56    22    0.795745    1.02097    0.574558    1.49299    4.90703    4.90703    6.22109
segsites: 4
positions:	0	0.333333333333333	0.666666666666667	1
0000
0000
0000
0000
0100
0100
0100
0100
0100
0100
0100
0100
1110
0100
0101
0100

//    78    1.58854    1.58854    111    56    22    0.795745    1.02097    0.574558    1.49299    4.90703    4.90703    6.22109
segsites: 40
positions:	0	0.0256410256410256	0.0512820512820513	0.0769230769230769	0.102564102564103	0.128205128205128	0.153846153846154	0.179487179487179	0.205128205128205	0.230769230769231	0.256410256410256	0.282051282051282	0.307692307692308	0.333333333333333	0.358974358974359	0.384615384615385	0.41025641025641	0.435897435897436	0.461538461538462	0.487179487179487	0.512820512820513	0.538461538461538	0.564102564102564	0.58974358974359	0.615384615384615	0.641025641025641	0.666666666666667	0.692307692307692	0.717948717948718	0.743589743589744	0.769230769230769	0.794871794871795	0.82051282051282	0.846153846153846	0.871794871794872	0.897435897435897	0.923076923076923	0.948717948717949	0.974358974358974	1
0000000000000000000000000000000000000000
0001000010010001111100111100100100000000
0000000000100100010000110100100001000001
0001000000000001010010110100100001000110
0111000000000001000000100100100000000000
1001001000000001011010110100101010000000
0000100001000010000000010000100000100000
0001010100000001011000111000100000011000
0111001000000011001000000000100000100000
0111001000000011001000001000100000000000
0110000000000111001000001011100000000101
0001001000001001001001111101100000000100
0111001000000011101000000001100000000001
0111001000000011101000001100101000000100
0000000000001011001000000011100000100001
0000001000001001001000111100110000000100

//    78    1.58854    1.58854    111    56    22    0.795745    1.02097    0.574558    1.49299    4.90703    4.90703    6.22109
segsites: 26
positions:	0	0.04	0.08	0.12	0.16	0.2	0.24	0.28	0.32	0.36	0.4	0.44	0.48	0.52	0.56	0.6	0.64	0.68	0.72	0.76	0.8	0.84	0.88	0.92	0.96	1
00000000000000000000000000
00000000000000000000000000
00100000000000000000000100
00100000000000000000000100
00000000000100000000000001
00000000000100000001000001
10000000000000100000000000
01000001000100001000000001
00000000100000000000000001
00001000001100000110100001
00000110100000100000000001
00010000100001000000000001
00000000000000000100010001
00000000010000000100000001
00000000000110010000000011
00000000000100010100001001

//    78    1.58854    1.58854    111    56    22    0.795745    1.02097    0.574558    1.49299    4.90703    4.90703    6.22109
segsites: 20
positions:	0	0.0526315789473684	0.105263157894737	0.157894736842105	0.210526315789474	0.263157894736842	0.315789473684211	0.368421052631579	0.421052631578947	0.473684210526316	0.526315789473684	0.578947368421053	0.631578947368421	0.684210526315789	0.736842105263158	0.789473684210526	0.842105263157895	0.894736842105263	0.947368421052632	1
00000000000000000000
00000000001000000000
01000000000000100000
10100000000001000000
00010000000000000000
00100000000100000000
00000000100000000000
00100000000000001000
00010000000000000100
00000000000000001000
00000001000000000000
00100000000000010000
00000100000010000000
00100000000000000000
00001010010000000101
10000000000000010010

//    78    1.58854    1.58854    111    56    22    0.795745    1.02097    0.574558    1.49299    4.90703    4.90703    6.22109
segsites: 17
positions:	0	0.0625	0.125	0.1875	0.25	0.3125	0.375	0.4375	0.5	0.5625	0.625	0.6875	0.75	0.8125	0.875	0.9375	1
00000000000000000
01000010001000001
00001000010000000
11000001100000000
00000000000000000
00000000001000000
00100100000010000
01010000000000001
01100100000100000
11000010000001010
00000100000000100
00000000000000000
01100100000100000
01100100000100000
00000000000000000
00000000000001010

//    78    1.58854    1.58854    111    56    22    0.795745    1.02097    0.574558    1.49299    4.90703    4.90703    6.22109
segsites: 6
positions:	0	0.2	0.4	0.6	0.8	1
000000
001000
001000
001100
001000
001000
001000
101000
011000
001000
001000
001010
001000
001000
001000
001001

//    78    1.58854    1.58854    111    56    22    0.795745    1.02097    0.574558    1.49299    4.90703    4.90703    6.22109
segsites: 12
positions:	0	0.0909090909090909	0.181818181818182	0.272727272727273	0.363636363636364	0.454545454545455	0.545454545454545	0.636363636363636	0.727272727272727	0.818181818181818	0.909090909090909	1
000000000000
111111000111
000000000000
111111010111
100000000000
111111001110
100000000000
111111001110
000001100011
000001000011
000001000011
100001000011
000001000011
111111000111
000001000010
111111000111

//    78    1.58854    1.58854    111    56    22    0.795745    1.02097    0.574558    1.49299    4.90703    4.90703    6.22109
segsites: 9
positions:	0	0.125	0.25	0.375	0.5	0.625	0.75	0.875	1
000000000
000000000
000000000
000000000
100000011
001000000
000000000
000000000
000100000
000000000
000000000
000000100
000000000
010000000
000000000
000011000

//    78    1.58854    1.58854    111    56    22    0.795745    1.02097    0.574558    1.49299    4.90703    4.90703    6.22109
segsites: 3
positions:	0	0.5	1
000
000
000
000
000
000
000
000
000
000
000
100
011
000
010
000

//    78    1.58854    1.58854    111    56    22    0.795745    1.02097    0.574558    1.49299    4.90703    4.90703    6.22109
segsites: 5
positions:	0	0.25	0.5	0.75	1
00000
00000
10000
00001
00100
00001
00000
00000
01000
00000
00000
00000
00010
00000
00000
00000

//    78    1.58854    1.58854    111    56    22    0.795745    1.02097    0.574558    1.49299    4.90703    4.90703    6.22109
segsites: 3
positions:	0	0.5	1
000
000
000
000
000
000
000
110
000
100
101
100
000
100
000
100

//    78    1.58854    1.58854    111    56    22    0.795745    1.02097    0.574558    1.49299    4.90703    4.90703    6.22109
segsites: 24
positions:	0	0.0434782608695652	0.0869565217391304	0.130434782608696	0.173913043478261	0.217391304347826	0.260869565217391	0.304347826086957	0.347826086956522	0.391304347826087	0.434782608695652	0.478260869565217	0.521739130434783	0.565217391304348	0.608695652173913	0.652173913043478	0.695652173913043	0.739130434782609	0.782608695652174	0.826086956521739	0.869565217391304	0.91304347826087	0.956521739130435	1
000000000000000000000000
000001110010011010010100
000001100010011000001100
100001100011011000101100
000001000100000010000110
000001000100000010000100
000000000000000000000100
100001110010011010000101
000001000000100010000100
000001101000010010000100
000001000000100010000100
001101101000010011111100
000001000100000110000100
010001000000000010000100
000011000000100010000100
000001000000000010000100

//    78    1.58854    1.58854    111    56    22    0.795745    1.02097    0.574558    1.49299    4.90703    4.90703    6.22109
segsites: 17
positions:	0	0.0625	0.125	0.1875	0.25	0.3125	0.375	0.4375	0.5	0.5625	0.625	0.6875	0.75	0.8125	0.875	0.9375	1
00000000000000000
00000111000000000
00000111000000000
10000111000000000
00000111000000000
01100111000000010
00000111000000000
01100111010011000
01110111001000000
01100111000000000
01100111000000000
01100111000011100
00000111000000000
01100111000000001
01101111100100000
01100111000000000

//    78    1.58854    1.58854    111    56    22    0.795745    1.02097    0.574558    1.49299    4.90703    4.90703    6.22109
segsites: 11
positions:	0	0.1	0.2	0.3	0.4	0.5	0.6	0.7	0.8	0.9	1
00000000000
00000000000
00000000000
00000000001
01100000000
00000000000
01110001110
01101010010
01100000110
01100000110
01100000100
11100100010
01100000000
01100000010
01100000110
11100000110

//    78    1.58854    1.58854    111    56    22    0.795745    1.02097    0.574558    1.49299    4.90703    4.90703    6.22109
segsites: 2
positions:	0	1
00
00
00
00
00
00
00
00
10
00
00
00
00
00
01
00

//    78    1.58854    1.58854    111    56    22    0.795745    1.02097    0.574558    1.49299    4.90703    4.90703    6.22109
segsites: 2
positions:	0	1
00
00
00
00
01
01
00
10
00
00
00
00
00
00
00
01

//    78    1.58854    1.58854    111    56    22    0.795745    1.02097    0.574558    1.49299    4.90703    4.90703    6.22109
segsites: 4
positions:	0	0.333333333333333	0.666666666666667	1
0000
0010
0000
0000
0000
0000
0000
0011
0000
0010
0000
0100
1000
0010
1000
0000

//    78    1.58854    1.58854    111    56    22    0.795745    1.02097    0.574558    1.49299    4.90703    4.90703    6.22109
segsites: 4
positions:	0	0.333333333333333	0.666666666666667	1
0000
1001
1000
1000
1010
1000
1000
1000
1100
1000
1100
1000
1010
1010
1010
1000

//    78    1.58854    1.58854    111    56    22    0.795745    1.02097    0.574558    1.49299    4.90703    4.90703    6.22109
segsites: 4
positions:	0	0.333333333333333	0.666666666666667	1
0000
1000
1000
1000
1000
1100
1011
1100
1000
1000
1000
1000
1000
1000
1000
1000

//    78    1.58854    1.58854    111    56    22    0.795745    1.02097    0.574558    1.49299    4.90703    4.90703    6.22109
segsites: 5
positions:	0	0.25	0.5	0.75	1
00000
01100
01010
11100
01011
11000
01010
11000
01000
01000
01010
01000
01000
01000
01010
01000

//    78    1.58854    1.58854    111    56    22    0.795745    1.02097    0.574558    1.49299    4.90703    4.90703    6.22109
segsites: 4
positions:	0	0.333333333333333	0.666666666666667	1
0000
0000
0000
0000
0000
1000
0000
0000
0010
0000
0000
0000
0000
0001
0100
0001

//    78    1.58854    1.58854    111    56    22    0.795745    1.02097    0.574558    1.49299    4.90703    4.90703    6.22109
segsites: 24
positions:	0	0.0434782608695652	0.0869565217391304	0.130434782608696	0.173913043478261	0.217391304347826	0.260869565217391	0.304347826086957	0.347826086956522	0.391304347826087	0.434782608695652	0.478260869565217	0.521739130434783	0.565217391304348	0.608695652173913	0.652173913043478	0.695652173913043	0.739130434782609	0.782608695652174	0.826086956521739	0.869565217391304	0.91304347826087	0.956521739130435	1
000000000000000000000000
000000000000000000000000
000000000000000000000000
000000000000000000000000
000000001110000001000000
000000010000000000000110
101100001110010001100000
010010001110010001100000
000000001111010011000000
010000001110000001001100
000000101110010001010000
000001101110101000000100
000000001110010101000001
000000001110010001000000
000000001111010011100000
000000001110010001000100

//    78    1.58854    1.58854    111    56    22    0.795745    1.02097    0.574558    1.49299    4.90703    4.90703    6.22109
segsites: 6
positions:	0	0.2	0.4	0.6	0.8	1
000000
100001
000000
010001
000010
000001
000001
000001
000011
001001
000001
000101
000001
000001
000001
000001

//    78    1.58854    1.58854    111    56    22    0.795745    1.02097    0.574558    1.49299    4.90703    4.90703    6.22109
segsites: 6
positions:	0	0.2	0.4	0.6	0.8	1
000000
110000
110000
110000
110000
111000
110000
110000
110000
110011
110000
111100
100000
110000
110000
110000

//    78    1.58854    1.58854    111    56    22    0.795745    1.02097    0.574558    1.49299    4.90703    4.90703    6.22109
segsites: 2
positions:	0	1
00
01
00
01
00
00
00
00
10
00
00
00
00
00
00
00

//    78    1.58854    1.58854    111    56    22    0.795745    1.02097    0.574558    1.49299    4.90703    4.90703    6.22109
segsites: 3
positions:	0	0.5	1
000
000
000
000
000
000
000
000
100
000
001
000
010
000
000
000

//    78    1.58854    1.58854    111    56    22    0.795745    1.02097    0.574558    1.49299    4.90703    4.90703    6.22109
segsites: 16
positions:	0	0.0666666666666667	0.133333333333333	0.2	0.266666666666667	0.333333333333333	0.4	0.466666666666667	0.533333333333333	0.6	0.666666666666667	0.733333333333333	0.8	0.866666666666667	0.933333333333333	1
0000000000000000
1000100000000000
1000000010000000
1000000000000000
1010001000001111
1001000000100000
1000000000000000
1100000000000000
1000000111010100
1000000010000000
1000000000001000
1000000000000000
1000000011011011
1000010000001000
1000000000001100
1000000000000000

//    78    1.58854    1.58854    111    56    22    0.795745    1.02097    0.574558    1.49299    4.90703    4.90703    6.22109
segsites: 8
positions:	0	0.142857142857143	0.285714285714286	0.428571428571429	0.571428571428571	0.714285714285714	0.857142857142857	1
00000000
00000000
00000000
00000000
00001000
00001000
00000000
00000001
00000010
00000000
10000000
00000000
00000000
01110100
00000010
01110100

//    78    1.58854    1.58854    111    56    22    0.795745    1.02097    0.574558    1.49299    4.90703    4.90703    6.22109
segsites: 3
positions:	0	0.5	1
000
100
000
110
000
000
000
100
000
000
000
000
000
000
001
000

//    78    1.58854    1.58854    111    56    22    0.795745    1.02097    0.574558    1.49299    4.90703    4.90703    6.22109
segsites: 4
positions:	0	0.333333333333333	0.666666666666667	1
0000
0000
0100
0001
0000
0000
0000
1000
0000
0000
0000
0010
0000
0000
0000
0000

//    78    1.58854    1.58854    111    56    22    0.795745    1.02097    0.574558    1.49299    4.90703    4.90703    6.22109
segsites: 6
positions:	0	0.2	0.4	0.6	0.8	1
000000
010001
010000
010000
100000
101000
000000
110000
100000
100000
100000
100001
000000
100010
000100
100000

//    78    1.58854    1.58854    111    56    22    0.795745    1.02097    0.574558    1.49299    4.90703    4.90703    6.22109
segsites: 2
positions:	0	1
00
10
00
00
00
00
00
00
00
00
00
00
01
00
00
00

//    78    1.58854    1.58854    111    56    22    0.795745    1.02097    0.574558    1.49299    4.90703    4.90703    6.22109
segsites: 3
positions:	0	0.5	1
000
010
010
110
010
010
011
010
010
010
011
010
010
010
010
010

//    78    1.58854    1.58854    111    56    22    0.795745    1.02097    0.574558    1.49299    4.90703    4.90703    6.22109
segsites: 4
positions:	0	0.333333333333333	0.666666666666667	1
0000
0010
0000
0010
1001
0010
0110
0010
1001
0010
0010
0010
0010
0010
0010
0010

//    78    1.58854    1.58854    111    56    22    0.795745    1.02097    0.574558    1.49299    4.90703    4.90703    6.22109
segsites: 7
positions:	0	0.166666666666667	0.333333333333333	0.5	0.666666666666667	0.833333333333333	1
0000000
0000110
0001010
0010111
0000000
1100000
0001000
1000110
0001000
1000110
0000000
0000110
0001110
1000110
0001000
0000110

//    78    1.58854    1.58854    111    56    22    0.795745    1.02097    0.574558    1.49299    4.90703    4.90703    6.22109
segsites: 12
positions:	0	0.0909090909090909	0.181818181818182	0.272727272727273	0.363636363636364	0.454545454545455	0.545454545454545	0.636363636363636	0.727272727272727	0.818181818181818	0.909090909090909	1
000000000000
001000001000
000000001000
000000001010
001000001000
001000001100
100000001000
001010001001
000000001000
001000101000
000000010000
001100001000
010000001000
000000001000
000001001000
000000001000

//    78    1.58854    1.58854    111    56    22    0.795745    1.02097    0.574558    1.49299    4.90703    4.90703    6.22109
segsites: 4
positions:	0	0.333333333333333	0.666666666666667	1
0000
0000
0010
1000
0010
1100
0010
0000
1100
1100
0000
0001
0000
0000
0000
0100

//    78    1.58854    1.58854    111    56    22    0.795745    1.02097    0.574558    1.49299    4.90703    4.90703    6.22109
segsites: 2
positions:	0	1
00
10
00
00
00
00
00
00
00
00
00
11
00
10
00
00

//    78    1.58854    1.58854    111    56    22    0.795745    1.02097    0.574558    1.49299    4.90703    4.90703    6.22109
segsites: 5
positions:	0	0.25	0.5	0.75	1
00000
00000
00000
00000
00000
00000
00000
00000
01001
01100
11000
01000
01000
01100
01000
01110

//    78    1.58854    1.58854    111    56    22    0.795745    1.02097    0.574558    1.49299    4.90703    4.90703    6.22109
segsites: 4
positions:	0	0.333333333333333	0.666666666666667	1
0000
0000
0000
0000
0000
0000
0010
0000
0000
1000
0100
0000
0000
0000
0010
0001

//    78    1.58854    1.58854    111    56    22    0.795745    1.02097    0.574558    1.49299    4.90703    4.90703    6.22109
segsites: 3
positions:	0	0.5	1
000
000
101
000
000
000
000
000
000
000
000
000
000
000
000
010

//    78    1.58854    1.58854    111    56    22    0.795745    1.02097    0.574558    1.49299    4.90703    4.90703    6.22109
segsites: 3
positions:	0	0.5	1
000
001
001
001
001
001
001
001
001
001
001
001
001
001
101
011

//    78    1.58854    1.58854    111    56    22    0.795745    1.02097    0.574558    1.49299    4.90703    4.90703    6.22109
segsites: 6
positions:	0	0.2	0.4	0.6	0.8	1
000000
000000
000001
000000
000000
000000
000000
000000
000000
000000
000000
000100
000000
000000
010000
101010

//    78    1.58854    1.58854    111    56    22    0.795745    1.02097    0.574558    1.49299    4.90703    4.90703    6.22109
segsites: 4
positions:	0	0.333333333333333	0.666666666666667	1
0000
0000
0000
0010
0000
0000
0000
0000
0000
0100
0000
0100
1000
0101
0000
0000

//    78    1.58854    1.58854    111    56    22    0.795745    1.02097    0.574558    1.49299    4.90703    4.90703    6.22109
segsites: 8
positions:	0	0.142857142857143	0.285714285714286	0.428571428571429	0.571428571428571	0.714285714285714	0.857142857142857	1
00000000
01000000
01000100
01011100
11100100
01000100
01000000
01000000
01100000
01000100
01000000
01000000
01000000
01000100
01000100
01011111

//    78    1.58854    1.58854    111    56    22    0.795745    1.02097    0.574558    1.49299    4.90703    4.90703    6.22109
segsites: 6
positions:	0	0.2	0.4	0.6	0.8	1
000000
000001
000000
000000
000100
000000
000000
100000
000000
110000
000110
001000
000100
110000
000100
000000

//    78    1.58854    1.58854    111    56    22    0.795745    1.02097    0.574558    1.49299    4.90703    4.90703    6.22109
segsites: 2
positions:	0	1
00
00
00
00
00
00
00
00
00
01
00
10
00
01
00
01

//    78    1.58854    1.58854    111    56    22    0.795745    1.02097    0.574558    1.49299    4.90703    4.90703    6.22109
segsites: 9
positions:	0	0.125	0.25	0.375	0.5	0.625	0.75	0.875	1
000000000
111000000
001000100
111000010
000010100
000000000
000000000
000000010
000010110
101000110
001000110
001000110
000111110
111000110
001000111
001000110

//    78    1.58854    1.58854    111    56    22    0.795745    1.02097    0.574558    1.49299    4.90703    4.90703    6.22109
segsites: 4
positions:	0	0.333333333333333	0.666666666666667	1
0000
0000
0000
1000
0000
0010
0000
0001
0010
0010
0010
0010
0010
0110
0010
0010

//    78    1.58854    1.58854    111    56    22    0.795745    1.02097    0.574558    1.49299    4.90703    4.90703    6.22109
segsites: 4
positions:	0	0.333333333333333	0.666666666666667	1
0000
1001
0001
1001
0001
0001
0000
1101
0001
1011
0001
0001
0001
0001
0001
0001

//    78    1.58854    1.58854    111    56    22    0.795745    1.02097    0.574558    1.49299    4.90703    4.90703    6.22109
segsites: 8
positions:	0	0.142857142857143	0.285714285714286	0.428571428571429	0.571428571428571	0.714285714285714	0.857142857142857	1
00000000
10000100
00000011
10000101
00011000
00010001
01010000
00000000
00010000
00010000
00010000
00110000
01110000
00110000
01010000
00010000

//    78    1.58854    1.58854    111    56    22    0.795745    1.02097    0.574558    1.49299    4.90703    4.90703    6.22109
segsites: 3
positions:	0	0.5	1
000
000
000
000
001
000
001
010
110
010
010
010
010
010
010
010

//    78    1.58854    1.58854    111    56    22    0.795745    1.02097    0.574558    1.49299    4.90703    4.90703    6.22109
segsites: 7
positions:	0	0.166666666666667	0.333333333333333	0.5	0.666666666666667	0.833333333333333	1
0000000
0000000
0000000
0100000
0001000
0010000
1000010
0000000
1000100
1000101
1000100
1000100
1000100
1000100
1000100
1000100

//    78    1.58854    1.58854    111    56    22    0.795745    1.02097    0.574558    1.49299    4.90703    4.90703    6.22109
segsites: 4
positions:	0	0.333333333333333	0.666666666666667	1
0000
0101
0000
0000
1000
0010
0000
0000
0000
0100
0000
0101
0000
0000
0000
0100

//    78    1.58854    1.58854    111    56    22    0.795745    1.02097    0.574558    1.49299    4.90703    4.90703    6.22109
segsites: 9
positions:	0	0.125	0.25	0.375	0.5	0.625	0.75	0.875	1
000000000
010000000
000000000
000000000
000000000
100010000
000000000
001000000
001000000
001100001
001000000
001000010
001000000
001001100
001000000
001001000

//    78    1.58854    1.58854    111    56    22    0.795745    1.02097    0.574558    1.49299    4.90703    4.90703    6.22109
segsites: 12
positions:	0	0.0909090909090909	0.181818181818182	0.272727272727273	0.363636363636364	0.454545454545455	0.545454545454545	0.636363636363636	0.727272727272727	0.818181818181818	0.909090909090909	1
000000000000
101011110011
001011110000
001011110000
001111110000
001111110000
001111110000
001011110000
000000000011
000000000111
010000000011
010000000111
010000000011
000000000011
000000000001
000000001011

//    78    1.58854    1.58854    111    56    22    0.795745    1.02097    0.574558    1.49299    4.90703    4.90703    6.22109
segsites: 4
positions:	0	0.333333333333333	0.666666666666667	1
0000
0111
0010
0010
0010
1010
0010
0010
0010
0010
0010
0010
0010
0010
0010
0010

//    78    1.58854    1.58854    111    56    22    0.795745    1.02097    0.574558    1.49299    4.90703    4.90703    6.22109
segsites: 4
positions:	0	0.333333333333333	0.666666666666667	1
0000
0000
0100
0000
0110
0111
1110
0100
1110
0100
0110
0110
0110
0000
0110
0110

//    78    1.58854    1.58854    111    56    22    0.795745    1.02097    0.574558    1.49299    4.90703    4.90703    6.22109
segsites: 5
positions:	0	0.25	0.5	0.75	1
00000
00000
00000
00111
00000
00100
00000
10000
01000
11000
01000
11000
00000
00000
01000
00100

//    78    1.58854    1.58854    111    56    22    0.795745    1.02097    0.574558    1.49299    4.90703    4.90703    6.22109
segsites: 8
positions:	0	0.142857142857143	0.285714285714286	0.428571428571429	0.571428571428571	0.714285714285714	0.857142857142857	1
00000000
01000100
00000110
00001100
00010100
00010100
00000000
00001100
00000100
00001100
00000100
00000100
10000100
00000101
00000100
00100100

//    78    1.58854    1.58854    111    56    22    0.795745    1.02097    0.574558    1.49299    4.90703    4.90703    6.22109
segsites: 23
positions:	0	0.0454545454545455	0.0909090909090909	0.136363636363636	0.181818181818182	0.227272727272727	0.272727272727273	0.318181818181818	0.363636363636364	0.409090909090909	0.454545454545455	0.5	0.545454545454545	0.590909090909091	0.636363636363636	0.681818181818182	0.727272727272727	0.772727272727273	0.818181818181818	0.863636363636364	0.909090909090909	0.954545454545455	1
00000000000000000000000
01001010000110000010000
00000100000100001000001
00000000000111000000001
00000000000100000010000
00000000000100000010000
00000000000100001010000
00000000000100000010000
01000100011010001001101
01001010100010110000101
00000100000010001001101
01010010000010100101101
00000010000010001001101
01111011000010010001101
10010010000010001001001
00010010000010010000111

//    78    1.58854    1.58854    111    56    22    0.795745    1.02097    0.574558    1.49299    4.90703    4.90703    6.22109
segsites: 9
positions:	0	0.125	0.25	0.375	0.5	0.625	0.75	0.875	1
000000000
111101110
011000110
011010110
011000110
011000110
100101000
100101000
100101000
100101000
100101000
100101000
100101000
100101000
100101000
100101001

//    78    1.58854    1.58854    111    56    22    0.795745    1.02097    0.574558    1.49299    4.90703    4.90703    6.22109
segsites: 6
positions:	0	0.2	0.4	0.6	0.8	1
000000
100000
100100
100100
100000
110100
100000
100100
101011
101100
101110
101100
101000
101100
101100
101100

//    78    1.58854    1.58854    111    56    22    0.795745    1.02097    0.574558    1.49299    4.90703    4.90703    6.22109
segsites: 8
positions:	0	0.142857142857143	0.285714285714286	0.428571428571429	0.571428571428571	0.714285714285714	0.857142857142857	1
00000000
00100000
00000000
00000000
00000000
00010000
00000000
00101000
00001000
00001000
00100001
00100000
01000000
00101100
11000010
00101000

//    78    1.58854    1.58854    111    56    22    0.795745    1.02097    0.574558    1.49299    4.90703    4.90703    6.22109
segsites: 3
positions:	0	0.5	1
000
010
000
000
000
000
000
000
000
001
000
000
000
000
000
100

//    78    1.58854    1.58854    111    56    22    0.795745    1.02097    0.574558    1.49299    4.90703    4.90703    6.22109
segsites: 4
positions:	0	0.333333333333333	0.666666666666667	1
0000
0000
0000
0000
0000
0000
0000
0100
1010
0000
0000
0000
0000
0100
1001
0000

//    78    1.58854    1.58854    111    56    22    0.795745    1.02097    0.574558    1.49299    4.90703    4.90703    6.22109
segsites: 5
positions:	0	0.25	0.5	0.75	1
00000
10001
10001
11001
10101
10001
00000
10001
10010
10001
00101
10001
00001
00001
00000
10001

//    78    1.58854    1.58854    111    56    22    0.795745    1.02097    0.574558    1.49299    4.90703    4.90703    6.22109
segsites: 12
positions:	0	0.0909090909090909	0.181818181818182	0.272727272727273	0.363636363636364	0.454545454545455	0.545454545454545	0.636363636363636	0.727272727272727	0.818181818181818	0.909090909090909	1
000000000000
000001000000
000001000100
000001000100
000001000000
010001100100
000001000100
000001000100
000001101101
000001100101
100011100100
100001100100
001001100100
100101110110
001001100100
001001100101

//    78    1.58854    1.58854    111    56    22    0.795745    1.02097    0.574558    1.49299    4.90703    4.90703    6.22109
segsites: 3
positions:	0	0.5	1
000
000
000
000
000
000
000
000
000
000
101
101
000
000
001
110

//    78    1.58854    1.58854    111    56    22    0.795745    1.02097    0.574558    1.49299    4.90703    4.90703    6.22109
segsites: 5
positions:	0	0.25	0.5	0.75	1
00000
10000
00000
00000
00001
00000
01000
00100
00000
00000
00000
00000
00000
00000
00000
00010

//    78    1.58854    1.58854    111    56    22    0.795745    1.02097    0.574558    1.49299    4.90703    4.90703    6.22109
segsites: 5
positions:	0	0.25	0.5	0.75	1
00000
00000
01110
00110
00000
10000
01011
00100
00000
00000
00000
00000
00000
00000
00000
00000

//    78    1.58854    1.58854    111    56    22    0.795745    1.02097    0.574558    1.49299    4.90703    4.90703    6.22109
segsites: 2
positions:	0	1
00
00
00
10
00
00
00
10
00
00
00
00
00
00
00
01

//    78    1.58854    1.58854    111    56    22    0.795745    1.02097    0.574558    1.49299    4.90703    4.90703    6.22109
segsites: 2
positions:	0	1
00
00
00
00
00
00
00
00
00
10
00
00
01
10
00
00

//    78    1.58854    1.58854    111    56    22    0.795745    1.02097    0.574558    1.49299    4.90703    4.90703    6.22109
segsites: 3
positions:	0	0.5	1
000
000
000
010
110
010
000
000
011
011
111
010
010
010
010
010

//    78    1.58854    1.58854    111    56    22    0.795745    1.02097    0.574558    1.49299    4.90703    4.90703    6.22109
segsites: 2
positions:	0	1
00
00
01
00
01
00
00
00
01
00
11
00
00
00
00
00

//    78    1.58854    1.58854    111    56    22    0.795745    1.02097    0.574558    1.49299    4.90703    4.90703    6.22109
segsites: 2
positions:	0	1
00
00
00
00
10
01
10
00
00
00
00
00
00
00
10
01

//    78    1.58854    1.58854    111    56    22    0.795745    1.02097    0.574558    1.49299    4.90703    4.90703    6.22109
segsites: 8
positions:	0	0.142857142857143	0.285714285714286	0.428571428571429	0.571428571428571	0.714285714285714	0.857142857142857	1
00000000
10000100
00011010
00000010
01001000
00100010
00000001
00000100
00011010
00000010
00011000
00000010
00010000
00000110
00000000
00000110

//    78    1.58854    1.58854    111    56    22    0.795745    1.02097    0.574558    1.49299    4.90703    4.90703    6.22109
segsites: 2
positions:	0	1
00
00
00
00
10
00
00
00
00
01
00
00
00
00
00
01

//    78    1.58854    1.58854    111    56    22    0.795745    1.02097    0.574558    1.49299    4.90703    4.90703    6.22109
segsites: 14
positions:	0	0.0769230769230769	0.153846153846154	0.230769230769231	0.307692307692308	0.384615384615385	0.461538461538462	0.538461538461539	0.615384615384615	0.692307692307692	0.769230769230769	0.846153846153846	0.923076923076923	1
00000000000000
00000000000000
11100011010101
11100011010101
01000010000010
01000110000011
11000010000000
01100001010101
01010110000011
01000110000011
01000010001000
01000100101010
01000110001000
01001100100011
01000010001011
01000110000011

//    78    1.58854    1.58854    111    56    22    0.795745    1.02097    0.574558    1.49299    4.90703    4.90703    6.22109
segsites: 3
positions:	0	0.5	1
000
011
010
011
010
010
010
010
000
010
110
010
010
010
010
010

//    78    1.58854    1.58854    111    56    22    0.795745    1.02097    0.574558    1.49299    4.90703    4.90703    6.22109
segsites: 4
positions:	0	0.333333333333333	0.666666666666667	1
0000
1000
0001
0000
0011
0001
0001
0100
0000
0000
0000
0000
0000
0000
0000
0000

//    78    1.58854    1.58854    111    56    22    0.795745    1.02097    0.574558    1.49299    4.90703    4.90703    6.22109
segsites: 4
positions:	0	0.333333333333333	0.666666666666667	1
0000
0010
0000
0010
0000
1010
0010
1110
1010
1010
1010
1011
1010
1010
1010
1010

//    78    1.58854    1.58854    111    56    22    0.795745    1.02097    0.574558    1.49299    4.90703    4.90703    6.22109
segsites: 4
positions:	0	0.333333333333333	0.666666666666667	1
0000
0010
0000
0100
0000
1000
0000
0001
0000
0011
0000
0000
0000
0000
0000
0000

//    78    1.58854    1.58854    111    56    22    0.795745    1.02097    0.574558    1.49299    4.90703    4.90703    6.22109
segsites: 7
positions:	0	0.166666666666667	0.333333333333333	0.5	0.666666666666667	0.833333333333333	1
0000000
1101000
1000000
1000000
1000000
1000001
1000000
1000001
1000000
1000101
1000000
1000000
1010000
1000000
1000000
1000011

//    78    1.58854    1.58854    111    56    22    0.795745    1.02097    0.574558    1.49299    4.90703    4.90703    6.22109
segsites: 16
positions:	0	0.0666666666666667	0.133333333333333	0.2	0.266666666666667	0.333333333333333	0.4	0.466666666666667	0.533333333333333	0.6	0.666666666666667	0.733333333333333	0.8	0.866666666666667	0.933333333333333	1
0000000000000000
0000001000000000
0000000000010000
0000000000110000
0000000000000000
0000100010000000
0111010000001100
0000100000000011
0000000000000000
1000000000000000
0100000000000000
0000000000000000
0000000100000000
0000000001000000
0000100000000000
0000101000000000

//    78    1.58854    1.58854    111    56    22    0.795745    1.02097    0.574558    1.49299    4.90703    4.90703    6.22109
segsites: 4
positions:	0	0.333333333333333	0.666666666666667	1
0000
1000
0000
0100
0000
0000
0000
0000
0000
0000
0010
0000
0010
0001
0000
0000

//    78    1.58854    1.58854    111    56    22    0.795745    1.02097    0.574558    1.49299    4.90703    4.90703    6.22109
segsites: 7
positions:	0	0.166666666666667	0.333333333333333	0.5	0.666666666666667	0.833333333333333	1
0000000
1000001
1000000
1000000
1000000
1000000
1000110
1010110
1000100
1000010
1000100
1000010
1000100
1001010
1000000
1100000

//    78    1.58854    1.58854    111    56    22    0.795745    1.02097    0.574558    1.49299    4.90703    4.90703    6.22109
segsites: 12
positions:	0	0.0909090909090909	0.181818181818182	0.272727272727273	0.363636363636364	0.454545454545455	0.545454545454545	0.636363636363636	0.727272727272727	0.818181818181818	0.909090909090909	1
000000000000
000000110000
100000000000
000010000000
000000000000
000000000000
010000000000
001001000010
000000000000
000001000000
100000000000
100000000101
000000000000
000100101000
100000000000
000000000000

//    78    1.58854    1.58854    111    56    22    0.795745    1.02097    0.574558    1.49299    4.90703    4.90703    6.22109
segsites: 42
positions:	0	0.024390243902439	0.0487804878048781	0.0731707317073171	0.0975609756097561	0.121951219512195	0.146341463414634	0.170731707317073	0.195121951219512	0.219512195121951	0.24390243902439	0.268292682926829	0.292682926829268	0.317073170731707	0.341463414634146	0.365853658536585	0.390243902439024	0.414634146341463	0.439024390243902	0.463414634146341	0.48780487804878	0.51219512195122	0.536585365853659	0.560975609756098	0.585365853658537	0.609756097560976	0.634146341463415	0.658536585365854	0.682926829268293	0.707317073170732	0.731707317073171	0.75609756097561	0.780487804878049	0.804878048780488	0.829268292682927	0.853658536585366	0.878048780487805	0.902439024390244	0.926829268292683	0.951219512195122	0.975609756097561	1
000000000000000000000000000000000000000000
000000000100000000000000000100000000000000
000000000100000100000000000010000000000000
010000000100000000000000000100000100001000
101100001000000000000000001000000000000000
000010100101010000100000000101000001100100
000001000100000000010000000001000010000000
000000010100000000010000000101010000000000
000000000100000000000000000000000000000001
000000000100000000001001100101000000000000
000000000100001000000100011000001000000000
000000000100000011001010000000000000000000
000001000100000000010000000100000010010000
010000000110100000000000000101010000000010
000000000000000000000000000000100000000000
000000000100000000000000000101000000000000

//    78    1.58854    1.58854    111    56    22    0.795745    1.02097    0.574558    1.49299    4.90703    4.90703    6.22109
segsites: 3
positions:	0	0.5	1
000
001
001
001
011
001
011
001
011
001
111
001
011
011
011
011

//    78    1.58854    1.58854    111    56    22    0.795745    1.02097    0.574558    1.49299    4.90703    4.90703    6.22109
segsites: 13
positions:	0	0.0833333333333333	0.166666666666667	0.25	0.333333333333333	0.416666666666667	0.5	0.583333333333333	0.666666666666667	0.75	0.833333333333333	0.916666666666667	1
0000000000000
0011001001001
0000001000000
1000001000010
0100001000000
0000001000010
0000010100000
0001001001001
0000001000000
0000001000000
0000011000100
0000001000100
0000001000000
0000001000000
0000111010000
0000001000000

//    78    1.58854    1.58854    111    56    22    0.795745    1.02097    0.574558    1.49299    4.90703    4.90703    6.22109
segsites: 20
positions:	0	0.0526315789473684	0.105263157894737	0.157894736842105	0.210526315789474	0.263157894736842	0.315789473684211	0.368421052631579	0.421052631578947	0.473684210526316	0.526315789473684	0.578947368421053	0.631578947368421	0.684210526315789	0.736842105263158	0.789473684210526	0.842105263157895	0.894736842105263	0.947368421052632	1
00000000000000000000
00100000001010001010
10100000001010000000
00100000001010000010
00010000001010010010
00100010001010000011
10100000001000000010
00100000001010001010
01000100001111000110
00101001011010100111
01010100001011000011
00101011001010000111
01101101001011000111
01101101001011000111
01000100101011000010
00101001001010000111

//    78    1.58854    1.58854    111    56    22    0.795745    1.02097    0.574558    1.49299    4.90703    4.90703    6.22109
segsites: 9
positions:	0	0.125	0.25	0.375	0.5	0.625	0.75	0.875	1
000000000
000000000
000000000
000000000
000000000
000000000
000001100
000000000
000000000
000000000
000100000
010000010
001010000
010000010
100000000
000000001

//    78    1.58854    1.58854    111    56    22    0.795745    1.02097    0.574558    1.49299    4.90703    4.90703    6.22109
segsites: 7
positions:	0	0.166666666666667	0.333333333333333	0.5	0.666666666666667	0.833333333333333	1
0000000
0000100
1011001
0110000
1011000
0110000
0011000
0111010
0011000
0111010
0011000
0010000
0011000
0110000
0111000
0111000

//    78    1.58854    1.58854    111    56    22    0.795745    1.02097    0.574558    1.49299    4.90703    4.90703    6.22109
segsites: 3
positions:	0	0.5	1
000
000
000
000
100
000
000
000
010
000
000
000
000
001
000
000

//    78    1.58854    1.58854    111    56    22    0.795745    1.02097    0.574558    1.49299    4.90703    4.90703    6.22109
segsites: 2
positions:	0	1
00
00
00
00
00
00
00
00
00
00
00
00
00
00
01
10

//    78    1.58854    1.58854    111    56    22    0.795745    1.02097    0.574558    1.49299    4.90703    4.90703    6.22109
segsites: 6
positions:	0	0.2	0.4	0.6	0.8	1
000000
000111
001110
000111
000000
000111
100110
000111
001001
000111
101111
011111
001111
001111
001101
001111

//    78    1.58854    1.58854    111    56    22    0.795745    1.02097    0.574558    1.49299    4.90703    4.90703    6.22109
segsites: 2
positions:	0	1
00
00
00
00
00
00
00
00
00
10
00
00
00
00
00
01

//    78    1.58854    1.58854    111    56    22    0.795745    1.02097    0.574558    1.49299    4.90703    4.90703    6.22109
segsites: 3
positions:	0	0.5	1
000
000
000
101
000
000
000
000
000
010
000
000
000
000
000
000

//    78    1.58854    1.58854    111    56    22    0.795745    1.02097    0.574558    1.49299    4.90703    4.90703    6.22109
segsites: 3
positions:	0	0.5	1
000
000
001
000
001
001
001
011
001
101
001
001
001
001
001
001

//    78    1.58854    1.58854    111    56    22    0.795745    1.02097    0.574558    1.49299    4.90703    4.90703    6.22109
segsites: 2
positions:	0	1
00
00
00
00
11
00
00
00
00
00
00
00
00
00
00
00

//    78    1.58854    1.58854    111    56    22    0.795745    1.02097    0.574558    1.49299    4.90703    4.90703    6.22109
segsites: 2
positions:	0	1
00
10
00
10
10
10
10
10
11
10
10
10
10
10
10
10

//    78    1.58854    1.58854    111    56    22    0.795745    1.02097    0.574558    1.49299    4.90703    4.90703    6.22109
segsites: 3
positions:	0	0.5	1
000
000
000
000
000
000
011
000
000
000
000
000
100
000
000
000

//    78    1.58854    1.58854    111    56    22    0.795745    1.02097    0.574558    1.49299    4.90703    4.90703    6.22109
segsites: 2
positions:	0	1
00
00
00
11
00
00
00
00
00
00
00
00
00
00
00
00

//    78    1.58854    1.58854    111    56    22    0.795745    1.02097    0.574558    1.49299    4.90703    4.90703    6.22109
segsites: 5
positions:	0	0.25	0.5	0.75	1
00000
00000
00000
00100
00000
00000
10010
01000
11000
01001
11010
11010
10010
01000
10010
01001

//    78    1.58854    1.58854    111    56    22    0.795745    1.02097    0.574558    1.49299    4.90703    4.90703    6.22109
segsites: 2
positions:	0	1
00
00
11
00
00
00
10
00
01
01
01
01
01
01
01
00

//    78    1.58854    1.58854    111    56    22    0.795745    1.02097    0.574558    1.49299    4.90703    4.90703    6.22109
segsites: 2
positions:	0	1
00
01
00
01
00
00
00
01
00
00
00
00
00
00
10
00

//    78    1.58854    1.58854    111    56    22    0.795745    1.02097    0.574558    1.49299    4.90703    4.90703    6.22109
segsites: 2
positions:	0	1
00
00
00
00
00
00
00
00
00
00
00
00
00
00
00
11

//    78    1.58854    1.58854    111    56    22    0.795745    1.02097    0.574558    1.49299    4.90703    4.90703    6.22109
segsites: 17
positions:	0	0.0625	0.125	0.1875	0.25	0.3125	0.375	0.4375	0.5	0.5625	0.625	0.6875	0.75	0.8125	0.875	0.9375	1
00000000000000000
00000000000000000
00000000000100010
00000000000100010
00000001000100010
10000000000110010
00010000010100010
00000000000000000
00010100001101010
10011000000110011
00010000000100010
00110000000110010
00010100101101010
01010000100100011
10010100000100010
10000110000100110

//    78    1.58854    1.58854    111    56    22    0.795745    1.02097    0.574558    1.49299    4.90703    4.90703    6.22109
segsites: 14
positions:	0	0.0769230769230769	0.153846153846154	0.230769230769231	0.307692307692308	0.384615384615385	0.461538461538462	0.538461538461539	0.615384615384615	0.692307692307692	0.769230769230769	0.846153846153846	0.923076923076923	1
00000000000000
10101011000000
00000000000011
00000000110000
00010000000000
00100000010000
00000000000000
00000000110000
00000000000000
00000000011100
00000000000000
00000000000000
01000000000000
00100100000000
00000000000001
10101010000000

//    78    1.58854    1.58854    111    56    22    0.795745    1.02097    0.574558    1.49299    4.90703    4.90703    6.22109
segsites: 4
positions:	0	0.333333333333333	0.666666666666667	1
0000
0010
0010
0010
0010
0011
0010
0010
0010
0010
0010
0010
0010
0010
0110
1010

//    78    1.58854    1.58854    111    56    22    0.795745    1.02097    0.574558    1.49299    4.90703    4.90703    6.22109
segsites: 4
positions:	0	0.333333333333333	0.666666666666667	1
0000
0000
0000
0100
0000
0000
0000
1000
0010
1000
0000
0000
0001
0000
0000
1100

//    78    1.58854    1.58854    111    56    22    0.795745    1.02097    0.574558    1.49299    4.90703    4.90703    6.22109
segsites: 3
positions:	0	0.5	1
000
010
000
010
010
010
010
010
010
010
110
011
010
010
010
010

//    78    1.58854    1.58854    111    56    22    0.795745    1.02097    0.574558    1.49299    4.90703    4.90703    6.22109
segsites: 2
positions:	0	1
00
00
00
00
00
00
00
00
01
00
00
00
00
00
10
00

//    78    1.58854    1.58854    111    56    22    0.795745    1.02097    0.574558    1.49299    4.90703    4.90703    6.22109
segsites: 4
positions:	0	0.333333333333333	0.666666666666667	1
0000
0000
0000
0000
0000
0100
0010
0000
0000
1000
0000
0000
0001
0000
0000
0000

//    78    1.58854    1.58854    111    56    22    0.795745    1.02097    0.574558    1.49299    4.90703    4.90703    6.22109
segsites: 12
positions:	0	0.0909090909090909	0.181818181818182	0.272727272727273	0.363636363636364	0.454545454545455	0.545454545454545	0.636363636363636	0.727272727272727	0.818181818181818	0.909090909090909	1
000000000000
000000011000
000000011000
001100011100
000000011000
000000011000
000000011000
000000011000
000000011000
000000011000
000000000011
000000111000
000010011000
000000011100
010010011000
100001011000

//    78    1.58854    1.58854    111    56    22    0.795745    1.02097    0.574558    1.49299    4.90703    4.90703    6.22109
segsites: 7
positions:	0	0.166666666666667	0.333333333333333	0.5	0.666666666666667	0.833333333333333	1
0000000
0000000
0000010
0000010
0000010
0000010
0000010
0000010
0001111
0010010
0000010
0000010
1001111
0110010
0000010
0000010

//    78    1.58854    1.58854    111    56    22    0.795745    1.02097    0.574558    1.49299    4.90703    4.90703    6.22109
segsites: 8
positions:	0	0.142857142857143	0.285714285714286	0.428571428571429	0.571428571428571	0.714285714285714	0.857142857142857	1
00000000
10000000
00100000
00100000
00101000
00100001
00100000
00100000
00100010
00110101
00110010
01110010
00101001
00100101
00100010
00110101

//    78    1.58854    1.58854    111    56    22    0.795745    1.02097    0.574558    1.49299    4.90703    4.90703    6.22109
segsites: 7
positions:	0	0.166666666666667	0.333333333333333	0.5	0.666666666666667	0.833333333333333	1
0000000
1000000
0000000
0000000
0100001
1001000
0100001
1001000
1101111
1111111
1101111
1101011
0100001
1001000
1101001
1101001

//    78    1.58854    1.58854    111    56    22    0.795745    1.02097    0.574558    1.49299    4.90703    4.90703    6.22109
segsites: 6
positions:	0	0.2	0.4	0.6	0.8	1
000000
010000
010010
010000
010000
010000
010000
010000
010000
110000
010000
010000
011000
010000
010000
010101

//    78    1.58854    1.58854    111    56    22    0.795745    1.02097    0.574558    1.49299    4.90703    4.90703    6.22109
segsites: 12
positions:	0	0.0909090909090909	0.181818181818182	0.272727272727273	0.363636363636364	0.454545454545455	0.545454545454545	0.636363636363636	0.727272727272727	0.818181818181818	0.909090909090909	1
000000000000
001001001010
001101001010
001101001010
011101010000
001001001010
001101001000
001001001010
101001011000
001001001110
011101101000
001001001111
001001001000
001001001000
101011011000
001001001110

//    78    1.58854    1.58854    111    56    22    0.795745    1.02097    0.574558    1.49299    4.90703    4.90703    6.22109
segsites: 2
positions:	0	1
00
00
00
01
10
00
00
00
00
00
00
00
00
00
00
00

//    78    1.58854    1.58854    111    56    22    0.795745    1.02097    0.574558    1.49299    4.90703    4.90703    6.22109
segsites: 12
positions:	0	0.0909090909090909	0.181818181818182	0.272727272727273	0.363636363636364	0.454545454545455	0.545454545454545	0.636363636363636	0.727272727272727	0.818181818181818	0.909090909090909	1
000000000000
100001000010
000000000000
001001000010
000000001100
000000100000
000010000000
000000000011
000000000000
001100000000
000010000000
010000000000
000000000000
000000000000
000000010000
001000000000

//    78    1.58854    1.58854    111    56    22    0.795745    1.02097    0.574558    1.49299    4.90703    4.90703    6.22109
segsites: 2
positions:	0	1
00
00
00
00
00
00
00
00
00
00
00
10
00
00
00
01

//    78    1.58854    1.58854    111    56    22    0.795745    1.02097    0.574558    1.49299    4.90703    4.90703    6.22109
segsites: 2
positions:	0	1
00
00
00
00
00
01
00
00
01
01
00
00
10
00
00
00

//    78    1.58854    1.58854    111    56    22    0.795745    1.02097    0.574558    1.49299    4.90703    4.90703    6.22109
segsites: 5
positions:	0	0.25	0.5	0.75	1
00000
00100
10000
10000
00000
00000
10000
10000
00000
00000
00001
00000
00000
00000
01010
00000

//    78    1.58854    1.58854    111    56    22    0.795745    1.02097    0.574558    1.49299    4.90703    4.90703    6.22109
segsites: 2
positions:	0	1
00
00
00
00
00
00
00
00
10
00
00
00
01
00
00
00

//    78    1.58854    1.58854    111    56    22    0.795745    1.02097    0.574558    1.49299    4.90703    4.90703    6.22109
segsites: 8
positions:	0	0.142857142857143	0.285714285714286	0.428571428571429	0.571428571428571	0.714285714285714	0.857142857142857	1
00000000
00100000
00000110
00000000
00000110
00000000
01010000
00001000
01010001
01010001
01010000
01010000
01010001
01010000
11010001
01010001

//    78    1.58854    1.58854    111    56    22    0.795745    1.02097    0.574558    1.49299    4.90703    4.90703    6.22109
segsites: 3
positions:	0	0.5	1
000
000
000
001
000
100
000
010
000
000
000
000
000
000
000
000

//    78    1.58854    1.58854    111    56    22    0.795745    1.02097    0.574558    1.49299    4.90703    4.90703    6.22109
segsites: 3
positions:	0	0.5	1
000
001
001
001
001
001
000
111
001
001
001
001
001
001
001
001

//    78    1.58854    1.58854    111    56    22    0.795745    1.02097    0.574558    1.49299    4.90703    4.90703    6.22109
segsites: 2
positions:	0	1
00
00
10
00
01
00
00
00
00
00
00
00
00
00
00
00

//    78    1.58854    1.58854    111    56    22    0.795745    1.02097    0.574558    1.49299    4.90703    4.90703    6.22109
segsites: 2
positions:	0	1
00
00
00
00
00
00
01
00
00
00
00
00
00
10
00
00

//    78    1.58854    1.58854    111    56    22    0.795745    1.02097    0.574558    1.49299    4.90703    4.90703    6.22109
segsites: 25
positions:	0	0.0416666666666667	0.0833333333333333	0.125	0.166666666666667	0.208333333333333	0.25	0.291666666666667	0.333333333333333	0.375	0.416666666666667	0.458333333333333	0.5	0.541666666666667	0.583333333333333	0.625	0.666666666666667	0.708333333333333	0.75	0.791666666666667	0.833333333333333	0.875	0.916666666666667	0.958333333333333	1
0000000000000000000000000
0000010001000010110100110
0000000000101000100000100
0000010000000100100000111
0000000000000001001000010
0001001000000000110100111
0100000000000000100000110
0000110000000000100000110
0000000011010000100000110
0000000001000000100000110
0000000000000000100000110
0000001000000000100001110
1100000000000000100010110
0010010100000000100000110
0000010000000000100000110
0000010000000100100000110

//    78    1.58854    1.58854    111    56    22    0.795745    1.02097    0.574558    1.49299    4.90703    4.90703    6.22109
segsites: 4
positions:	0	0.333333333333333	0.666666666666667	1
0000
0000
1000
0000
0101
0000
0001
0000
0000
0000
0001
0000
0000
0000
0010
0000

//    78    1.58854    1.58854    111    56    22    0.795745    1.02097    0.574558    1.49299    4.90703    4.90703    6.22109
segsites: 7
positions:	0	0.166666666666667	0.333333333333333	0.5	0.666666666666667	0.833333333333333	1
0000000
0101101
0000000
0101101
1010001
1001101
0000001
0000001
1010001
1010001
1010011
1010011
1010001
1010001
1010001
0010011

//    78    1.58854    1.58854    111    56    22    0.795745    1.02097    0.574558    1.49299    4.90703    4.90703    6.22109
segsites: 3
positions:	0	0.5	1
000
000
000
000
000
010
000
000
100
000
000
000
000
000
000
001

//    78    1.58854    1.58854    111    56    22    0.795745    1.02097    0.574558    1.49299    4.90703    4.90703    6.22109
segsites: 9
positions:	0	0.125	0.25	0.375	0.5	0.625	0.75	0.875	1
000000000
001000001
010000100
001100000
001000000
001011000
011100000
001100000
011000000
011100000
000000000
001000000
011000010
001100000
111000000
001100000

//    78    1.58854    1.58854    111    56    22    0.795745    1.02097    0.574558    1.49299    4.90703    4.90703    6.22109
segsites: 3
positions:	0	0.5	1
000
100
000
100
100
100
000
100
100
100
100
110
100
101
100
100

//    78    1.58854    1.58854    111    56    22    0.795745    1.02097    0.574558    1.49299    4.90703    4.90703    6.22109
segsites: 3
positions:	0	0.5	1
000
000
000
001
000
001
010
000
001
101
001
001
001
001
000
101

//    78    1.58854    1.58854    111    56    22    0.795745    1.02097    0.574558    1.49299    4.90703    4.90703    6.22109
segsites: 5
positions:	0	0.25	0.5	0.75	1
00000
01010
10000
00000
01100
01000
00001
01000
00000
00000
01000
01000
00000
01000
00000
00000

//    78    1.58854    1.58854    111    56    22    0.795745    1.02097    0.574558    1.49299    4.90703    4.90703    6.22109
segsites: 12
positions:	0	0.0909090909090909	0.181818181818182	0.272727272727273	0.363636363636364	0.454545454545455	0.545454545454545	0.636363636363636	0.727272727272727	0.818181818181818	0.909090909090909	1
000000000000
011011000000
011001000000
111001000000
011001000000
011001000000
011001000000
011001000000
011001000101
011001000000
011101100000
011001000000
011001000000
011001000000
000001000000
011011011010

//    78    1.58854    1.58854    111    56    22    0.795745    1.02097    0.574558    1.49299    4.90703    4.90703    6.22109
segsites: 13
positions:	0	0.0833333333333333	0.166666666666667	0.25	0.333333333333333	0.416666666666667	0.5	0.583333333333333	0.666666666666667	0.75	0.833333333333333	0.916666666666667	1
0000000000000
0000000000010
0110000100010
1000101000010
1100000110010
1000010001110
1001000010010
1001000010010
0000000000011
1000000000010
0000000000011
0000000000011
0000000000010
1000000000010
0000000000011
0000000000010

//    78    1.58854    1.58854    111    56    22    0.795745    1.02097    0.574558    1.49299    4.90703    4.90703    6.22109
segsites: 2
positions:	0	1
00
10
10
10
00
10
00
10
10
10
10
11
10
10
10
10

//    78    1.58854    1.58854    111    56    22    0.795745    1.02097    0.574558    1.49299    4.90703    4.90703    6.22109
segsites: 2
positions:	0	1
00
01
00
01
00
00
00
00
00
00
00
10
00
00
00
00

//    78    1.58854    1.58854    111    56    22    0.795745    1.02097    0.574558    1.49299    4.90703    4.90703    6.22109
segsites: 7
positions:	0	0.166666666666667	0.333333333333333	0.5	0.666666666666667	0.833333333333333	1
0000000
0000000
1000000
0000000
1001000
0000000
1001000
0000110
1001110
1001110
1001000
1010001
1101000
1011101
1001110
1001110

//    78    1.58854    1.58854    111    56    22    0.795745    1.02097    0.574558    1.49299    4.90703    4.90703    6.22109
segsites: 3
positions:	0	0.5	1
000
000
000
000
000
000
110
001
000
000
000
000
000
000
000
000

//    78    1.58854    1.58854    111    56    22    0.795745    1.02097    0.574558    1.49299    4.90703    4.90703    6.22109
segsites: 14
positions:	0	0.0769230769230769	0.153846153846154	0.230769230769231	0.307692307692308	0.384615384615385	0.461538461538462	0.538461538461539	0.615384615384615	0.692307692307692	0.769230769230769	0.846153846153846	0.923076923076923	1
00000000000000
10101100000000
00000111100100
11000100000000
10000111100100
10000100000000
10000100000000
10000100000000
10000100000000
10000100001000
10000100000010
10000100000001
10000100000000
10010100000000
10000100010000
10010100000000

//    78    1.58854    1.58854    111    56    22    0.795745    1.02097    0.574558    1.49299    4.90703    4.90703    6.22109
segsites: 2
positions:	0	1
00
00
00
00
00
01
00
00
00
10
00
00
00
00
00
00

//    78    1.58854    1.58854    111    56    22    0.795745    1.02097    0.574558    1.49299    4.90703    4.90703    6.22109
segsites: 4
positions:	0	0.333333333333333	0.666666666666667	1
0000
0000
0000
0000
0000
0011
1000
0100
1100
1100
1100
1100
1100
0100
1100
1100

//    78    1.58854    1.58854    111    56    22    0.795745    1.02097    0.574558    1.49299    4.90703    4.90703    6.22109
segsites: 18
positions:	0	0.0588235294117647	0.117647058823529	0.176470588235294	0.235294117647059	0.294117647058824	0.352941176470588	0.411764705882353	0.470588235294118	0.529411764705882	0.588235294117647	0.647058823529412	0.705882352941176	0.764705882352941	0.823529411764706	0.882352941176471	0.941176470588235	1
000000000000000000
001001000001011000
000000001111001100
000100000101001001
000000000000001000
000000100000001010
000000000000001000
000000000101001010
000000000000101000
100000000101001000
000010000001001000
000000000101011000
000000000000001000
000000000001001000
010000000000001000
010000010001001000

//    78    1.58854    1.58854    111    56    22    0.795745    1.02097    0.574558    1.49299    4.90703    4.90703    6.22109
segsites: 6
positions:	0	0.2	0.4	0.6	0.8	1
000000
010000
001100
100010
000000
000000
001100
100010
000000
000000
000000
000000
000000
000000
000000
000001

//    78    1.58854    1.58854    111    56    22    0.795745    1.02097    0.574558    1.49299    4.90703    4.90703    6.22109
segsites: 7
positions:	0	0.166666666666667	0.333333333333333	0.5	0.666666666666667	0.833333333333333	1
0000000
0000000
0000000
0000000
0000000
0000000
0000000
0101000
1010111
0101000
0000000
0000000
0000000
0101000
0000000
0000000

//    78    1.58854    1.58854    111    56    22    0.795745    1.02097    0.574558    1.49299    4.90703    4.90703    6.22109
segsites: 3
positions:	0	0.5	1
000
000
000
001
000
000
000
010
100
000
000
000
000
000
000
000

//    78    1.58854    1.58854    111    56    22    0.795745    1.02097    0.574558    1.49299    4.90703    4.90703    6.22109
segsites: 22
positions:	0	0.0476190476190476	0.0952380952380952	0.142857142857143	0.19047619047619	0.238095238095238	0.285714285714286	0.333333333333333	0.380952380952381	0.428571428571429	0.476190476190476	0.523809523809524	0.571428571428571	0.619047619047619	0.666666666666667	0.714285714285714	0.761904761904762	0.80952380952381	0.857142857142857	0.904761904761905	0.952380952380952	1
0000000000000000000000
0000000000000000000000
0000000000000000000000
0010000000000000000100
0000000000000001000000
0100000000000101000000
0000000000001000000000
0001010010001000000000
1010001101100010001000
0010000100110010100001
0010001100100010000000
0010000100100010000100
0010100100100010010000
0010000100100110000000
0010001100100010000010
0010001100100010000000

//    78    1.58854    1.58854    111    56    22    0.795745    1.02097    0.574558    1.49299    4.90703    4.90703    6.22109
segsites: 3
positions:	0	0.5	1
000
000
100
000
000
010
000
000
000
000
000
000
001
000
000
000

//    78    1.58854    1.58854    111    56    22    0.795745    1.02097    0.574558    1.49299    4.90703    4.90703    6.22109
segsites: 20
positions:	0	0.0526315789473684	0.105263157894737	0.157894736842105	0.210526315789474	0.263157894736842	0.315789473684211	0.368421052631579	0.421052631578947	0.473684210526316	0.526315789473684	0.578947368421053	0.631578947368421	0.684210526315789	0.736842105263158	0.789473684210526	0.842105263157895	0.894736842105263	0.947368421052632	1
00000000000000000000
00110011111100001100
00010000011100001100
00010000011100001100
01010000001000000100
00010000001000000110
00010100001000010100
00010000001000000110
10011000001000000100
00010000011100001101
01010000001000000100
00010000001000000100
00010000001000100100
00010000001011000100
00011000001000000100
00010000001000000110

//    78    1.58854    1.58854    111    56    22    0.795745    1.02097    0.574558    1.49299    4.90703    4.90703    6.22109
segsites: 15
positions:	0	0.0714285714285714	0.142857142857143	0.214285714285714	0.285714285714286	0.357142857142857	0.428571428571429	0.5	0.571428571428571	0.642857142857143	0.714285714285714	0.785714285714286	0.857142857142857	0.928571428571428	1
000000000000000
000000101000000
000000000000000
000000001000000
000000000000000
000000001000000
001000000001000
000000001000000
000000000100110
000000000010000
000000000000110
000000000000000
000000000000000
000000000000000
100111010000111
010000000000000

//    78    1.58854    1.58854    111    56    22    0.795745    1.02097    0.574558    1.49299    4.90703    4.90703    6.22109
segsites: 11
positions:	0	0.1	0.2	0.3	0.4	0.5	0.6	0.7	0.8	0.9	1
00000000000
00000000000
00001000000
00000000000
00000000011
00010100000
00000000100
00000000000
10100000000
01000000000
00000011000
00000000000
00000000000
00000000000
00000000000
00000000000

//    78    1.58854    1.58854    111    56    22    0.795745    1.02097    0.574558    1.49299    4.90703    4.90703    6.22109
segsites: 3
positions:	0	0.5	1
000
000
011
001
001
100
001
001
000
000
000
100
000
000
000
000

//    78    1.58854    1.58854    111    56    22    0.795745    1.02097    0.574558    1.49299    4.90703    4.90703    6.22109
segsites: 3
positions:	0	0.5	1
000
000
000
000
000
010
000
000
000
000
000
000
001
100
000
000

//    78    1.58854    1.58854    111    56    22    0.795745    1.02097    0.574558    1.49299    4.90703    4.90703    6.22109
segsites: 8
positions:	0	0.142857142857143	0.285714285714286	0.428571428571429	0.571428571428571	0.714285714285714	0.857142857142857	1
00000000
00001000
00001000
00001000
00001000
00001000
00001000
00001000
10101000
10001000
00001101
10011000
11001000
10001000
00001001
10001010

//    78    1.58854    1.58854    111    56    22    0.795745    1.02097    0.574558    1.49299    4.90703    4.90703    6.22109
segsites: 4
positions:	0	0.333333333333333	0.666666666666667	1
0000
0001
0000
0000
0000
0000
0000
0010
0000
0000
0000
0000
0100
0000
0000
1000

//    78    1.58854    1.58854    111    56    22    0.795745    1.02097    0.574558    1.49299    4.90703    4.90703    6.22109
segsites: 12
positions:	0	0.0909090909090909	0.181818181818182	0.272727272727273	0.363636363636364	0.454545454545455	0.545454545454545	0.636363636363636	0.727272727272727	0.818181818181818	0.909090909090909	1
000000000000
000100000000
000000000001
000000000000
000000000000
000000000000
001000000000
000101111110
000000000000
000000000000
010010000000
000000000000
000000000000
000000000000
100000000000
000000000000

//    78    1.58854    1.58854    111    56    22    0.795745    1.02097    0.574558    1.49299    4.90703    4.90703    6.22109
segsites: 18
positions:	0	0.0588235294117647	0.117647058823529	0.176470588235294	0.235294117647059	0.294117647058824	0.352941176470588	0.411764705882353	0.470588235294118	0.529411764705882	0.588235294117647	0.647058823529412	0.705882352941176	0.764705882352941	0.823529411764706	0.882352941176471	0.941176470588235	1
000000000000000000
001000000000010000
001000000000000000
001000000000000001
001000100000000000
001100000000000000
001000000000000000
001000000100000000
001000000000001100
001001000000100000
001000000000000000
011000010100000000
001010000000000010
001000000000000000
001000000000000000
101000001111000000

//    78    1.58854    1.58854    111    56    22    0.795745    1.02097    0.574558    1.49299    4.90703    4.90703    6.22109
segsites: 5
positions:	0	0.25	0.5	0.75	1
00000
10110
00010
00011
10010
10010
00010
00010
10010
10010
10000
11010
10010
10010
10010
10010

//    78    1.58854    1.58854    111    56    22    0.795745    1.02097    0.574558    1.49299    4.90703    4.90703    6.22109
segsites: 2
positions:	0	1
00
00
00
00
00
00
00
00
01
00
01
01
00
10
01
00

//    78    1.58854    1.58854    111    56    22    0.795745    1.02097    0.574558    1.49299    4.90703    4.90703    6.22109
segsites: 4
positions:	0	0.333333333333333	0.666666666666667	1
0000
0100
0100
0100
0100
0100
0110
0100
0000
0000
0000
0000
0001
0100
1000
0000

//    78    1.58854    1.58854    111    56    22    0.795745    1.02097    0.574558    1.49299    4.90703    4.90703    6.22109
segsites: 5
positions:	0	0.25	0.5	0.75	1
00000
01000
00100
00101
00100
01000
00100
00100
00000
10000
00000
00000
00010
00000
00000
00000

//    78    1.58854    1.58854    111    56    22    0.795745    1.02097    0.574558    1.49299    4.90703    4.90703    6.22109
segsites: 4
positions:	0	0.333333333333333	0.666666666666667	1
0000
0000
0000
0000
0000
0000
0100
0011
0000
0000
0000
0000
1000
0000
0000
0000

//    78    1.58854    1.58854    111    56    22    0.795745    1.02097    0.574558    1.49299    4.90703    4.90703    6.22109
segsites: 20
positions:	0	0.0526315789473684	0.105263157894737	0.157894736842105	0.210526315789474	0.263157894736842	0.315789473684211	0.368421052631579	0.421052631578947	0.473684210526316	0.526315789473684	0.578947368421053	0.631578947368421	0.684210526315789	0.736842105263158	0.789473684210526	0.842105263157895	0.894736842105263	0.947368421052632	1
00000000000000000000
00000010000000100011
00000000000000110000
00000001000000110000
00000000000001100000
00010010001000100011
00000000000000100000
00000000000000100000
00101010000000101000
01110010000000100000
00101010000000100000
00110110100010100000
10111010000100100000
00110010000000100000
00000000000000100000
00100010010000100100

//    78    1.58854    1.58854    111    56    22    0.795745    1.02097    0.574558    1.49299    4.90703    4.90703    6.22109
segsites: 5
positions:	0	0.25	0.5	0.75	1
00000
00110
00010
00010
00011
01010
00001
01110
00000
00110
10011
01010
00010
00010
00011
01010

//    78    1.58854    1.58854    111    56    22    0.795745    1.02097    0.574558    1.49299    4.90703    4.90703    6.22109
segsites: 4
positions:	0	0.333333333333333	0.666666666666667	1
0000
0000
0000
0000
0000
1010
0000
0001
0000
0000
0000
0000
0000
0000
0000
0100

//    78    1.58854    1.58854    111    56    22    0.795745    1.02097    0.574558    1.49299    4.90703    4.90703    6.22109
segsites: 6
positions:	0	0.2	0.4	0.6	0.8	1
000000
000000
000110
011010
000110
001010
000010
000010
000010
100010
000010
000011
000010
000011
001110
001110

//    78    1.58854    1.58854    111    56    22    0.795745    1.02097    0.574558    1.49299    4.90703    4.90703    6.22109
segsites: 6
positions:	0	0.2	0.4	0.6	0.8	1
000000
000000
000001
000000
100010
000010
010000
000000
000000
000000
000000
000000
000000
000100
000000
001000

//    78    1.58854    1.58854    111    56    22    0.795745    1.02097    0.574558    1.49299    4.90703    4.90703    6.22109
segsites: 2
positions:	0	1
00
11
00
11
00
01
01
01
01
01
01
01
01
01
01
01

//    78    1.58854    1.58854    111    56    22    0.795745    1.02097    0.574558    1.49299    4.90703    4.90703    6.22109
segsites: 4
positions:	0	0.333333333333333	0.666666666666667	1
0000
0000
0000
0000
0000
0000
0011
0011
0100
0000
0001
0011
1100
0000
0000
0000

//    78    1.58854    1.58854    111    56    22    0.795745    1.02097    0.574558    1.49299    4.90703    4.90703    6.22109
segsites: 4
positions:	0	0.333333333333333	0.666666666666667	1
0000
0000
0000
0000
0000
0000
0000
0000
0000
0100
1011
0000
0000
0000
0000
0000

//    78    1.58854    1.58854    111    56    22    0.795745    1.02097    0.574558    1.49299    4.90703    4.90703    6.22109
segsites: 2
positions:	0	1
00
00
00
00
00
10
00
10
10
10
10
11
10
10
10
10

//    78    1.58854    1.58854    111    56    22    0.795745    1.02097    0.574558    1.49299    4.90703    4.90703    6.22109
segsites: 6
positions:	0	0.2	0.4	0.6	0.8	1
000000
000011
010010
000111
010011
110011
010011
110011
111011
110011
110011
110011
110011
110011
110011
110011

//    78    1.58854    1.58854    111    56    22    0.795745    1.02097    0.574558    1.49299    4.90703    4.90703    6.22109
segsites: 4
positions:	0	0.333333333333333	0.666666666666667	1
0000
0111
0000
1110
1010
1011
0100
0100
0100
0100
0100
0100
0100
0100
0100
0100

//    78    1.58854    1.58854    111    56    22    0.795745    1.02097    0.574558    1.49299    4.90703    4.90703    6.22109
segsites: 3
positions:	0	0.5	1
000
001
010
010
010
010
010
110
000
000
000
000
000
000
000
000

//    78    1.58854    1.58854    111    56    22    0.795745    1.02097    0.574558    1.49299    4.90703    4.90703    6.22109
segsites: 2
positions:	0	1
00
00
10
00
00
00
00
00
00
00
00
00
00
01
00
00

//    78    1.58854    1.58854    111    56    22    0.795745    1.02097    0.574558    1.49299    4.90703    4.90703    6.22109
segsites: 8
positions:	0	0.142857142857143	0.285714285714286	0.428571428571429	0.571428571428571	0.714285714285714	0.857142857142857	1
00000000
10000101
10000000
10000000
00000101
01000101
00000101
00010101
00000101
00100101
00000111
00100101
00001101
00000101
00000101
00000101

//    78    1.58854    1.58854    111    56    22    0.795745    1.02097    0.574558    1.49299    4.90703    4.90703    6.22109
segsites: 13
positions:	0	0.0833333333333333	0.166666666666667	0.25	0.333333333333333	0.416666666666667	0.5	0.583333333333333	0.666666666666667	0.75	0.833333333333333	0.916666666666667	1
0000000000000
0001010010111
0001010000100
0001010000100
1001010000100
0001010100100
0001010000100
0001010000100
0101010000100
0001010000100
0011111000100
0001010001100
0001010000100
0001010000100
0001010000100
0001010000100

//    78    1.58854    1.58854    111    56    22    0.795745    1.02097    0.574558    1.49299    4.90703    4.90703    6.22109
segsites: 8
positions:	0	0.142857142857143	0.285714285714286	0.428571428571429	0.571428571428571	0.714285714285714	0.857142857142857	1
00000000
01000000
00000100
00000000
00000001
00001000
00000000
00000000
00000001
00000011
00100001
00010001
00000101
00000001
10000001
00000001

//    78    1.58854    1.58854    111    56    22    0.795745    1.02097    0.574558    1.49299    4.90703    4.90703    6.22109
segsites: 3
positions:	0	0.5	1
000
000
000
001
000
000
000
010
000
000
000
000
000
000
100
000

//    78    1.58854    1.58854    111    56    22    0.795745    1.02097    0.574558    1.49299    4.90703    4.90703    6.22109
segsites: 13
positions:	0	0.0833333333333333	0.166666666666667	0.25	0.333333333333333	0.416666666666667	0.5	0.583333333333333	0.666666666666667	0.75	0.833333333333333	0.916666666666667	1
0000000000000
0100010100110
0100000000100
0100000000110
1100000000100
0100000000100
0100000000100
0100100010110
0100000000100
0100000001100
0100000000100
0111000010101
0100001000100
0100000100100
0100000000100
0100000000100

//    78    1.58854    1.58854    111    56    22    0.795745    1.02097    0.574558    1.49299    4.90703    4.90703    6.22109
segsites: 5
positions:	0	0.25	0.5	0.75	1
00000
10000
11000
10000
10000
10000
10100
10000
00000
10000
10000
10000
10010
10000
10000
10001

//    78    1.58854    1.58854    111    56    22    0.795745    1.02097    0.574558    1.49299    4.90703    4.90703    6.22109
segsites: 12
positions:	0	0.0909090909090909	0.181818181818182	0.272727272727273	0.363636363636364	0.454545454545455	0.545454545454545	0.636363636363636	0.727272727272727	0.818181818181818	0.909090909090909	1
000000000000
010001001100
100000001000
000001001110
000000001000
010001001100
000000001000
000001001100
000001001000
001001011101
000001001000
000101101000
000011001000
000001001001
000000001000
000001001000

//    78    1.58854    1.58854    111    56    22    0.795745    1.02097    0.574558    1.49299    4.90703    4.90703    6.22109
segsites: 4
positions:	0	0.333333333333333	0.666666666666667	1
0000
0000
0000
0011
0000
0000
0000
0000
0000
1000
0000
0100
0000
0000
0000
0000

//    78    1.58854    1.58854    111    56    22    0.795745    1.02097    0.574558    1.49299    4.90703    4.90703    6.22109
segsites: 8
positions:	0	0.142857142857143	0.285714285714286	0.428571428571429	0.571428571428571	0.714285714285714	0.857142857142857	1
00000000
00000011
01000001
00001011
00010001
00000001
00000001
00100011
00000111
00100111
00000011
00100011
00100011
10100111
00100111
00100111

//    78    1.58854    1.58854    111    56    22    0.795745    1.02097    0.574558    1.49299    4.90703    4.90703    6.22109
segsites: 4
positions:	0	0.333333333333333	0.666666666666667	1
0000
0000
1000
0110
0000
0000
0000
0000
0000
0000
0000
0000
0000
0001
0001
0001

//    78    1.58854    1.58854    111    56    22    0.795745    1.02097    0.574558    1.49299    4.90703    4.90703    6.22109
segsites: 2
positions:	0	1
00
00
00
11
00
00
00
00
00
00
00
10
00
00
10
10

//    78    1.58854    1.58854    111    56    22    0.795745    1.02097    0.574558    1.49299    4.90703    4.90703    6.22109
segsites: 6
positions:	0	0.2	0.4	0.6	0.8	1
000000
001000
011000
101000
000000
000000
000000
001111
010000
100000
000000
000000
000000
000000
000000
000000

//    78    1.58854    1.58854    111    56    22    0.795745    1.02097    0.574558    1.49299    4.90703    4.90703    6.22109
segsites: 7
positions:	0	0.166666666666667	0.333333333333333	0.5	0.666666666666667	0.833333333333333	1
0000000
0000001
0000000
0000000
0000000
0000000
0100100
1010000
0000010
0000000
0001000
0000001
0100000
0010000
0000000
0000000

//    78    1.58854    1.58854    111    56    22    0.795745    1.02097    0.574558    1.49299    4.90703    4.90703    6.22109
segsites: 7
positions:	0	0.166666666666667	0.333333333333333	0.5	0.666666666666667	0.833333333333333	1
0000000
0000000
0000000
0001000
0001000
0001001
0000010
0001000
1111100
1111100
1111100
1111000
1111100
0111000
1111000
1111000

//    78    1.58854    1.58854    111    56    22    0.795745    1.02097    0.574558    1.49299    4.90703    4.90703    6.22109
segsites: 5
positions:	0	0.25	0.5	0.75	1
00000
11000
10000
10000
01100
01010
01110
01110
01000
01001
01100
01000
01000
01001
01100
01000

//    78    1.58854    1.58854    111    56    22    0.795745    1.02097    0.574558    1.49299    4.90703    4.90703    6.22109
segsites: 22
positions:	0	0.0476190476190476	0.0952380952380952	0.142857142857143	0.19047619047619	0.238095238095238	0.285714285714286	0.333333333333333	0.380952380952381	0.428571428571429	0.476190476190476	0.523809523809524	0.571428571428571	0.619047619047619	0.666666666666667	0.714285714285714	0.761904761904762	0.80952380952381	0.857142857142857	0.904761904761905	0.952380952380952	1
0000000000000000000000
0000010000000101110010
1111010000000000111000
1010010110000101110000
1010011001000100100100
1010010000000111110001
1010010000001100100000
1010010000000101110000
1010010000000101100000
1010110000000101100000
1010010000000101100100
1010010000000101100001
1010010000000101100100
1010010000100111100100
1010010000000100100100
1010010000010101110000

//    78    1.58854    1.58854    111    56    22    0.795745    1.02097    0.574558    1.49299    4.90703    4.90703    6.22109
segsites: 6
positions:	0	0.2	0.4	0.6	0.8	1
000000
000010
001010
000010
000010
000010
000000
010001
000100
000010
000010
010010
000010
000010
000000
100010

//    78    1.58854    1.58854    111    56    22    0.795745    1.02097    0.574558    1.49299    4.90703    4.90703    6.22109
segsites: 14
positions:	0	0.0769230769230769	0.153846153846154	0.230769230769231	0.307692307692308	0.384615384615385	0.461538461538462	0.538461538461539	0.615384615384615	0.692307692307692	0.769230769230769	0.846153846153846	0.923076923076923	1
00000000000000
00000000000100
00000000000100
00000000000100
00000000000001
00000000000100
00000000000100
00000000000100
00000000010100
00000100000100
10000010000110
00000001000100
00000000101100
00000000000100
01010010000001
00101001000100

//    78    1.58854    1.58854    111    56    22    0.795745    1.02097    0.574558    1.49299    4.90703    4.90703    6.22109
segsites: 20
positions:	0	0.0526315789473684	0.105263157894737	0.157894736842105	0.210526315789474	0.263157894736842	0.315789473684211	0.368421052631579	0.421052631578947	0.473684210526316	0.526315789473684	0.578947368421053	0.631578947368421	0.684210526315789	0.736842105263158	0.789473684210526	0.842105263157895	0.894736842105263	0.947368421052632	1
00000000000000000000
00001000010001000010
10001000011000000110
10001000010000000010
01000000010010000010
10001100010001010010
00011000010001000010
10001001010101000010
11000000010001000011
10001000010001000010
11000000011001100010
10001000110001001010
11000000010001000010
10101000110001000010
11000010010001000010
10000000110001000010

//    78    1.58854    1.58854    111    56    22    0.795745    1.02097    0.574558    1.49299    4.90703    4.90703    6.22109
segsites: 3
positions:	0	0.5	1
000
001
101
001
001
001
001
001
001
001
001
001
011
001
011
001

//    78    1.58854    1.58854    111    56    22    0.795745    1.02097    0.574558    1.49299    4.90703    4.90703    6.22109
segsites: 6
positions:	0	0.2	0.4	0.6	0.8	1
000000
000000
100000
100000
100000
100100
100100
100100
100101
100100
100100
100110
110100
100100
101100
100100

//    78    1.58854    1.58854    111    56    22    0.795745    1.02097    0.574558    1.49299    4.90703    4.90703    6.22109
segsites: 23
positions:	0	0.0454545454545455	0.0909090909090909	0.136363636363636	0.181818181818182	0.227272727272727	0.272727272727273	0.318181818181818	0.363636363636364	0.409090909090909	0.454545454545455	0.5	0.545454545454545	0.590909090909091	0.636363636363636	0.681818181818182	0.727272727272727	0.772727272727273	0.818181818181818	0.863636363636364	0.909090909090909	0.954545454545455	1
00000000000000000000000
00000000000000000000000
00000000000000000000000
00000000000000000000001
00000000000000000000000
00000000000000000000000
00010011000001000000000
10000000000100010000000
10010010101101011000000
11010010000101010000000
10011010010101010011000
11010110000101010000010
10110010000101010100100
11010010000111010000000
10010010000001010000000
11010010000101110000000

//    78    1.58854    1.58854    111    56    22    0.795745    1.02097    0.574558    1.49299    4.90703    4.90703    6.22109
segsites: 9
positions:	0	0.125	0.25	0.375	0.5	0.625	0.75	0.875	1
000000000
000100001
000000001
000000001
001000000
000000011
000000000
000000001
000000000
000000001
000000100
100001100
001000000
010000000
000010000
000000000

//    78    1.58854    1.58854    111    56    22    0.795745    1.02097    0.574558    1.49299    4.90703    4.90703    6.22109
segsites: 3
positions:	0	0.5	1
000
000
100
000
000
000
000
000
011
000
000
000
000
000
000
000

//    78    1.58854    1.58854    111    56    22    0.795745    1.02097    0.574558    1.49299    4.90703    4.90703    6.22109
segsites: 9
positions:	0	0.125	0.25	0.375	0.5	0.625	0.75	0.875	1
000000000
000100000
000000000
000000000
000000000
100000010
000000000
000000000
000000000
000000110
000011000
010000010
001011000
000000000
000011000
000000001

//    78    1.58854    1.58854    111    56    22    0.795745    1.02097    0.574558    1.49299    4.90703    4.90703    6.22109
segsites: 4
positions:	0	0.333333333333333	0.666666666666667	1
0000
0010
1000
0000
0100
0110
1010
0110
0010
0110
0010
0010
0010
0111
0010
0010

//    78    1.58854    1.58854    111    56    22    0.795745    1.02097    0.574558    1.49299    4.90703    4.90703    6.22109
segsites: 8
positions:	0	0.142857142857143	0.285714285714286	0.428571428571429	0.571428571428571	0.714285714285714	0.857142857142857	1
00000000
00000000
00100000
00100000
01000000
00000000
00010000
00100000
00000100
00100010
00000000
00101000
00000000
00100000
10000000
00100001

//    78    1.58854    1.58854    111    56    22    0.795745    1.02097    0.574558    1.49299    4.90703    4.90703    6.22109
segsites: 10
positions:	0	0.111111111111111	0.222222222222222	0.333333333333333	0.444444444444444	0.555555555555556	0.666666666666667	0.777777777777778	0.888888888888889	1
0000000000
0000000000
1001000100
0100000000
0000000100
0000000001
0000000000
0000010000
0000000000
0000000010
0010000000
0000001000
0000001000
0000001000
0000100000
0000101000

//    78    1.58854    1.58854    111    56    22    0.795745    1.02097    0.574558    1.49299    4.90703    4.90703    6.22109
segsites: 5
positions:	0	0.25	0.5	0.75	1
00000
00000
00000
00000
00000
00000
00000
00000
10000
00000
00000
00000
00110
01001
00000
00000

//    78    1.58854    1.58854    111    56    22    0.795745    1.02097    0.574558    1.49299    4.90703    4.90703    6.22109
segsites: 5
positions:	0	0.25	0.5	0.75	1
00000
00000
01000
00000
00100
00000
00000
00010
00000
00000
10000
00000
00001
00000
00000
00000

//    78    1.58854    1.58854    111    56    22    0.795745    1.02097    0.574558    1.49299    4.90703    4.90703    6.22109
segsites: 7
positions:	0	0.166666666666667	0.333333333333333	0.5	0.666666666666667	0.833333333333333	1
0000000
0000000
1000000
1000000
1001100
1010000
1000100
0000000
1000000
1000000
1000000
1100001
1001000
1010000
1000100
1010010

//    78    1.58854    1.58854    111    56    22    0.795745    1.02097    0.574558    1.49299    4.90703    4.90703    6.22109
segsites: 4
positions:	0	0.333333333333333	0.666666666666667	1
0000
0001
0000
1011
0001
0001
0000
0001
0001
0001
0001
0001
0101
0001
0001
0001

//    78    1.58854    1.58854    111    56    22    0.795745    1.02097    0.574558    1.49299    4.90703    4.90703    6.22109
segsites: 5
positions:	0	0.25	0.5	0.75	1
00000
01000
00000
00100
00000
00000
00000
00000
00000
00000
10001
00000
00010
00000
00000
00100

//    78    1.58854    1.58854    111    56    22    0.795745    1.02097    0.574558    1.49299    4.90703    4.90703    6.22109
segsites: 18
positions:	0	0.0588235294117647	0.117647058823529	0.176470588235294	0.235294117647059	0.294117647058824	0.352941176470588	0.411764705882353	0.470588235294118	0.529411764705882	0.588235294117647	0.647058823529412	0.705882352941176	0.764705882352941	0.823529411764706	0.882352941176471	0.941176470588235	1
000000000000000000
001000000100000010
000000000000001000
001010000100000000
000000000000010000
100001000100000000
000000000010010000
000001000100000100
100101010100010000
100001000100010000
110001000100110001
100001000100010000
100001001101010001
100001000100010000
100001100100010000
100001000100010000

//    78    1.58854    1.58854    111    56    22    0.795745    1.02097    0.574558    1.49299    4.90703    4.90703    6.22109
segsites: 16
positions:	0	0.0666666666666667	0.133333333333333	0.2	0.266666666666667	0.333333333333333	0.4	0.466666666666667	0.533333333333333	0.6	0.666666666666667	0.733333333333333	0.8	0.866666666666667	0.933333333333333	1
0000000000000000
0000000000000000
0010100100110011
1011100100001000
0110100100110011
1011100111000000
0010100100110011
1011100100001000
0011100100110011
0011101100110011
0011100100110011
0011100100110111
0011110100110011
0011100100110011
0011101100110011
0011101100110011

//    78    1.58854    1.58854    111    56    22    0.795745    1.02097    0.574558    1.49299    4.90703    4.90703    6.22109
segsites: 18
positions:	0	0.0588235294117647	0.117647058823529	0.176470588235294	0.235294117647059	0.294117647058824	0.352941176470588	0.411764705882353	0.470588235294118	0.529411764705882	0.588235294117647	0.647058823529412	0.705882352941176	0.764705882352941	0.823529411764706	0.882352941176471	0.941176470588235	1
000000000000000000
100010011101000001
001100010000010001
000100011100100001
000000010000010011
100001010000101001
000100010000010001
000100010000110001
100000010000010101
100000010000110001
100000011100000001
100000011100000001
010100010010010101
100000010000000001
000000010010000011
100010110000000001

//    78    1.58854    1.58854    111    56    22    0.795745    1.02097    0.574558    1.49299    4.90703    4.90703    6.22109
segsites: 19
positions:	0	0.0555555555555556	0.111111111111111	0.166666666666667	0.222222222222222	0.277777777777778	0.333333333333333	0.388888888888889	0.444444444444444	0.5	0.555555555555556	0.611111111111111	0.666666666666667	0.722222222222222	0.777777777777778	0.833333333333333	0.888888888888889	0.944444444444444	1
0000000000000000000
0010000100000001100
0010000000000001000
0010000100000001001
1010000100000000000
0110110100000001001
0000001100001000000
0010110100000101001
0010000100000000000
0011010100100000000
0010000100000000000
0011010100000001001
0010000101000010000
0010000100010000010
0010000010000001000
0010100100000001001

//    78    1.58854    1.58854    111    56    22    0.795745    1.02097    0.574558    1.49299    4.90703    4.90703    6.22109
segsites: 2
positions:	0	1
00
00
00
00
00
00
00
00
00
00
00
10
00
00
01
00

//    78    1.58854    1.58854    111    56    22    0.795745    1.02097    0.574558    1.49299    4.90703    4.90703    6.22109
segsites: 22
positions:	0	0.0476190476190476	0.0952380952380952	0.142857142857143	0.19047619047619	0.238095238095238	0.285714285714286	0.333333333333333	0.380952380952381	0.428571428571429	0.476190476190476	0.523809523809524	0.571428571428571	0.619047619047619	0.666666666666667	0.714285714285714	0.761904761904762	0.80952380952381	0.857142857142857	0.904761904761905	0.952380952380952	1
0000000000000000000000
0000000000000010100000
0000001000000000000000
0000000000000000000000
0000000000000000000000
0000000000001010100000
0000000000000000000100
0000000000000000000000
1001100010110001011000
1111100010010001011000
1001100110110001011000
1001100010110101011000
1001100011110001011000
1011100010010001011011
1001110010110001011000
1011100010110001011000

//    78    1.58854    1.58854    111    56    22    0.795745    1.02097    0.574558    1.49299    4.90703    4.90703    6.22109
segsites: 10
positions:	0	0.111111111111111	0.222222222222222	0.333333333333333	0.444444444444444	0.555555555555556	0.666666666666667	0.777777777777778	0.888888888888889	1
0000000000
0000101101
1100000101
0000000111
0000000101
0000000101
0000000101
0000000101
0100000101
0000000101
0000000101
0001000101
0000000101
0000010101
0010000101
0000000101

//    78    1.58854    1.58854    111    56    22    0.795745    1.02097    0.574558    1.49299    4.90703    4.90703    6.22109
segsites: 3
positions:	0	0.5	1
000
111
101
101
101
101
101
101
011
011
011
011
011
011
011
011

//    78    1.58854    1.58854    111    56    22    0.795745    1.02097    0.574558    1.49299    4.90703    4.90703    6.22109
segsites: 4
positions:	0	0.333333333333333	0.666666666666667	1
0000
0000
0010
0000
1011
0000
0000
0000
0000
0000
0000
0000
0000
0100
0000
0000

//    78    1.58854    1.58854    111    56    22    0.795745    1.02097    0.574558    1.49299    4.90703    4.90703    6.22109
segsites: 2
positions:	0	1
00
00
00
00
00
00
00
00
00
00
00
00
00
00
11
00

//    78    1.58854    1.58854    111    56    22    0.795745    1.02097    0.574558    1.49299    4.90703    4.90703    6.22109
segsites: 5
positions:	0	0.25	0.5	0.75	1
00000
00000
01000
00100
01000
00100
01000
01100
01100
01100
01010
01100
01000
11100
01100
01101

//    78    1.58854    1.58854    111    56    22    0.795745    1.02097    0.574558    1.49299    4.90703    4.90703    6.22109
segsites: 6
positions:	0	0.2	0.4	0.6	0.8	1
000000
111010
110010
110010
110110
110010
110010
110010
110010
110010
110011
110010
110010
110010
110010
110010

//    78    1.58854    1.58854    111    56    22    0.795745    1.02097    0.574558    1.49299    4.90703    4.90703    6.22109
segsites: 2
positions:	0	1
00
01
01
01
01
01
01
01
01
01
11
01
11
01
11
01

//    78    1.58854    1.58854    111    56    22    0.795745    1.02097    0.574558    1.49299    4.90703    4.90703    6.22109
segsites: 11
positions:	0	0.1	0.2	0.3	0.4	0.5	0.6	0.7	0.8	0.9	1
00000000000
01001000000
01000000000
01000000000
01000000000
01000000000
01000000000
01000000000
00000000000
01000000000
11010000011
11000001000
01000000000
01000000100
01100010000
01000100000

//    78    1.58854    1.58854    111    56    22    0.795745    1.02097    0.574558    1.49299    4.90703    4.90703    6.22109
segsites: 7
positions:	0	0.166666666666667	0.333333333333333	0.5	0.666666666666667	0.833333333333333	1
0000000
0000000
0000000
1000000
0001000
1010000
1001000
1011000
1011001
1011010
1011000
1011000
1111100
1011000
1011000
1011000

//    78    1.58854    1.58854    111    56    22    0.795745    1.02097    0.574558    1.49299    4.90703    4.90703    6.22109
segsites: 6
positions:	0	0.2	0.4	0.6	0.8	1
000000
010100
010000
010000
010000
010000
011000
010000
010010
110000
000000
010000
010000
010001
000000
010000

//    78    1.58854    1.58854    111    56    22    0.795745    1.02097    0.574558    1.49299    4.90703    4.90703    6.22109
segsites: 5
positions:	0	0.25	0.5	0.75	1
00000
00000
00000
00000
00000
00100
00000
00000
00010
00000
00000
00000
00000
01000
00000
10001

//    78    1.58854    1.58854    111    56    22    0.795745    1.02097    0.574558    1.49299    4.90703    4.90703    6.22109
segsites: 3
positions:	0	0.5	1
000
000
100
000
101
101
100
001
100
000
100
100
100
101
100
010

//    78    1.58854    1.58854    111    56    22    0.795745    1.02097    0.574558    1.49299    4.90703    4.90703    6.22109
segsites: 4
positions:	0	0.333333333333333	0.666666666666667	1
0000
0100
0111
0100
0110
0100
0100
0100
0110
0110
1110
0100
0100
0100
0110
0100

//    78    1.58854    1.58854    111    56    22    0.795745    1.02097    0.574558    1.49299    4.90703    4.90703    6.22109
segsites: 3
positions:	0	0.5	1
000
010
010
010
010
010
010
010
011
010
010
110
010
010
010
010

//    78    1.58854    1.58854    111    56    22    0.795745    1.02097    0.574558    1.49299    4.90703    4.90703    6.22109
segsites: 5
positions:	0	0.25	0.5	0.75	1
00000
00101
00000
00100
10000
01110
00000
00100
00100
00100
00100
00101
00100
00100
00100
00100

//    78    1.58854    1.58854    111    56    22    0.795745    1.02097    0.574558    1.49299    4.90703    4.90703    6.22109
segsites: 19
positions:	0	0.0555555555555556	0.111111111111111	0.166666666666667	0.222222222222222	0.277777777777778	0.333333333333333	0.388888888888889	0.444444444444444	0.5	0.555555555555556	0.611111111111111	0.666666666666667	0.722222222222222	0.777777777777778	0.833333333333333	0.888888888888889	0.944444444444444	1
0000000000000000000
0100000100000000010
0000000100000010000
0000000100000000000
0010000100000010000
0000000110000000100
0000010100000110000
0000000100000000000
0000001100000000000
0001001100100000010
0000100100000000000
0000000100000000110
0000100101000000010
0000100100100000111
1000001100011000000
0000000100000001110

//    78    1.58854    1.58854    111    56    22    0.795745    1.02097    0.574558    1.49299    4.90703    4.90703    6.22109
segsites: 8
positions:	0	0.142857142857143	0.285714285714286	0.428571428571429	0.571428571428571	0.714285714285714	0.857142857142857	1
00000000
00000000
00010000
00000000
01000000
00000100
01000000
00000000
01000011
00000100
00001001
10000000
00000000
00000000
01100011
10000000

//    78    1.58854    1.58854    111    56    22    0.795745    1.02097    0.574558    1.49299    4.90703    4.90703    6.22109
segsites: 19
positions:	0	0.0555555555555556	0.111111111111111	0.166666666666667	0.222222222222222	0.277777777777778	0.333333333333333	0.388888888888889	0.444444444444444	0.5	0.555555555555556	0.611111111111111	0.666666666666667	0.722222222222222	0.777777777777778	0.833333333333333	0.888888888888889	0.944444444444444	1
0000000000000000000
0100000000010001100
0000000000010100001
1000000000010000000
0001100000010000000
0000000001010011100
0000000000010000000
0000000000010000000
0000000000010000000
0000000000011011100
0000000000010000000
0010000000110011100
0000010000010000000
0000000010010000000
0000100000010000010
0000001110010011110

//    78    1.58854    1.58854    111    56    22    0.795745    1.02097    0.574558    1.49299    4.90703    4.90703    6.22109
segsites: 4
positions:	0	0.333333333333333	0.666666666666667	1
0000
0000
0000
0000
0000
0000
0000
0000
0010
0010
0010
0011
0000
0110
0010
1010

//    78    1.58854    1.58854    111    56    22    0.795745    1.02097    0.574558    1.49299    4.90703    4.90703    6.22109
segsites: 2
positions:	0	1
00
01
00
00
00
00
00
00
00
00
00
00
00
00
00
10

//    78    1.58854    1.58854    111    56    22    0.795745    1.02097    0.574558    1.49299    4.90703    4.90703    6.22109
segsites: 7
positions:	0	0.166666666666667	0.333333333333333	0.5	0.666666666666667	0.833333333333333	1
0000000
0100000
0100000
0100100
0100000
0100000
0100000
0100101
1100000
0100000
0100000
0111000
0100000
0100000
0100000
0100110

//    78    1.58854    1.58854    111    56    22    0.795745    1.02097    0.574558    1.49299    4.90703    4.90703    6.22109
segsites: 11
positions:	0	0.1	0.2	0.3	0.4	0.5	0.6	0.7	0.8	0.9	1
00000000000
00000000000
00000000000
00000000100
00000000000
00000000000
10000000010
00000000001
00000000000
00000010000
00000000000
01010000000
00000000000
00001000000
00100001000
00000100000

//    78    1.58854    1.58854    111    56    22    0.795745    1.02097    0.574558    1.49299    4.90703    4.90703    6.22109
segsites: 24
positions:	0	0.0434782608695652	0.0869565217391304	0.130434782608696	0.173913043478261	0.217391304347826	0.260869565217391	0.304347826086957	0.347826086956522	0.391304347826087	0.434782608695652	0.478260869565217	0.521739130434783	0.565217391304348	0.608695652173913	0.652173913043478	0.695652173913043	0.739130434782609	0.782608695652174	0.826086956521739	0.869565217391304	0.91304347826087	0.956521739130435	1
000000000000000000000000
100101000000000000000001
000000101110000000000000
000101000000000000000001
000000100000101000000000
001101000000000000001000
001000100100101000000000
001000100000001000001000
000000100110001000010000
001100100000000111100110
010000100110011000010000
010000100001000110100010
001000100000001000001000
001000100000001000001000
000000110010101000000000
001110100000001000001000

//    78    1.58854    1.58854    111    56    22    0.795745    1.02097    0.574558    1.49299    4.90703    4.90703    6.22109
segsites: 43
positions:	0	0.0238095238095238	0.0476190476190476	0.0714285714285714	0.0952380952380952	0.119047619047619	0.142857142857143	0.166666666666667	0.19047619047619	0.214285714285714	0.238095238095238	0.261904761904762	0.285714285714286	0.30952380952381	0.333333333333333	0.357142857142857	0.380952380952381	0.404761904761905	0.428571428571429	0.452380952380952	0.476190476190476	0.5	0.523809523809524	0.547619047619048	0.571428571428571	0.595238095238095	0.619047619047619	0.642857142857143	0.666666666666667	0.69047619047619	0.714285714285714	0.738095238095238	0.761904761904762	0.785714285714286	0.80952380952381	0.833333333333333	0.857142857142857	0.880952380952381	0.904761904761905	0.928571428571428	0.952380952380952	0.976190476190476	1
0000000000000000000000000000000000000000000
0000110001001000000011001110010000001101110
0010000001001001100000001000000000001001000
0000000001001000000010001000010001001101000
0010001001101110000010101110111000001001000
0100100001101000000010011110010000011001000
0010001001101110000000001000000000001001000
0000000001001000000010001110010000001101000
0000100001101000001010111110011000011001000
0000100101101000001010111110011000011001000
0000100011101000010010101100011000101011000
0000100001001000001010011110010000011001011
1010100001111000001010101111011000001001000
0001100001001000001010011110010010011001000
0010001001101110000010101110011100001001000
0000100001101000000110011110010000011001000

//    78    1.58854    1.58854    111    56    22    0.795745    1.02097    0.574558    1.49299    4.90703    4.90703    6.22109
segsites: 5
positions:	0	0.25	0.5	0.75	1
00000
00000
00000
00000
00000
00000
00010
00000
00000
00100
00000
00000
10000
01001
00000
00000

//    78    1.58854    1.58854    111    56    22    0.795745    1.02097    0.574558    1.49299    4.90703    4.90703    6.22109
segsites: 5
positions:	0	0.25	0.5	0.75	1
00000
00000
00000
00000
10000
00000
01000
00111
00000
00100
10000
00000
00000
00000
00000
00100

//    78    1.58854    1.58854    111    56    22    0.795745    1.02097    0.574558    1.49299    4.90703    4.90703    6.22109
segsites: 6
positions:	0	0.2	0.4	0.6	0.8	1
000000
001000
000000
001000
001000
001000
001100
001010
001000
001000
000000
001000
001001
011000
001000
101000

//    78    1.58854    1.58854    111    56    22    0.795745    1.02097    0.574558    1.49299    4.90703    4.90703    6.22109
segsites: 21
positions:	0	0.05	0.1	0.15	0.2	0.25	0.3	0.35	0.4	0.45	0.5	0.55	0.6	0.65	0.7	0.75	0.8	0.85	0.9	0.95	1
000000000000000000000
000010100010000000101
000010100010000000000
000010100010000000000
011000000000000000000
000110100000100010101
000000000000000000000
000010100100000000101
001010100000000001010
100110111000100010000
001010100000000000010
100110111000100010000
000010000000000000100
000011000000010000101
001110100001101010000
101110101000100110000

//    78    1.58854    1.58854    111    56    22    0.795745    1.02097    0.574558    1.49299    4.90703    4.90703    6.22109
segsites: 33
positions:	0	0.03125	0.0625	0.09375	0.125	0.15625	0.1875	0.21875	0.25	0.28125	0.3125	0.34375	0.375	0.40625	0.4375	0.46875	0.5	0.53125	0.5625	0.59375	0.625	0.65625	0.6875	0.71875	0.75	0.78125	0.8125	0.84375	0.875	0.90625	0.9375	0.96875	1
000000000000000000000000000000000
011100111000111111100000010001110
001000001000011001100100001100010
011000001000011101110011010010010
011000001000011001100000000001000
011000001010011001101001000001010
011000001000011000000000000000000
011000001001011001101000000001111
001000000000001000000000000001000
011000111000011001100001000001100
000001000000011000000000000001000
011100111000111001100001000001100
011000001000011001100000100000010
011000001000011001101000010000010
011000001000011001100001000001000
111010001101011001100001000001000

//    78    1.58854    1.58854    111    56    22    0.795745    1.02097    0.574558    1.49299    4.90703    4.90703    6.22109
segsites: 12
positions:	0	0.0909090909090909	0.181818181818182	0.272727272727273	0.363636363636364	0.454545454545455	0.545454545454545	0.636363636363636	0.727272727272727	0.818181818181818	0.909090909090909	1
000000000000
000110000000
000000000000
000110000000
100000000000
000000000001
000000100000
000001001000
001000000000
000100010000
010000000100
000000000010
000000000000
000000000000
001000000000
000000010000

//    78    1.58854    1.58854    111    56    22    0.795745    1.02097    0.574558    1.49299    4.90703    4.90703    6.22109
segsites: 6
positions:	0	0.2	0.4	0.6	0.8	1
000000
000000
000001
000000
010000
001110
000000
000000
000000
000000
000000
000000
000000
100000
000000
100000

//    78    1.58854    1.58854    111    56    22    0.795745    1.02097    0.574558    1.49299    4.90703    4.90703    6.22109
segsites: 17
positions:	0	0.0625	0.125	0.1875	0.25	0.3125	0.375	0.4375	0.5	0.5625	0.625	0.6875	0.75	0.8125	0.875	0.9375	1
00000000000000000
00000000000000110
10000000000000000
00000000000001110
00010100010000000
01001000001000110
00000101000100110
00000100000000110
00000100000000110
00000100100000110
01101100010000000
01001100001000110
00000110000000110
01001100001010111
00000110000000110
01001100001000110

//    78    1.58854    1.58854    111    56    22    0.795745    1.02097    0.574558    1.49299    4.90703    4.90703    6.22109
segsites: 2
positions:	0	1
00
00
00
00
01
00
00
00
01
00
00
10
01
00
01
00

//    78    1.58854    1.58854    111    56    22    0.795745    1.02097    0.574558    1.49299    4.90703    4.90703    6.22109
segsites: 14
positions:	0	0.0769230769230769	0.153846153846154	0.230769230769231	0.307692307692308	0.384615384615385	0.461538461538462	0.538461538461539	0.615384615384615	0.692307692307692	0.769230769230769	0.846153846153846	0.923076923076923	1
00000000000000
00100011100000
00000000000001
00000011100000
00000000100000
10000001100010
00000000100000
00010001100000
00000000100000
11000101101000
00000001100000
10010001100000
00001000100000
10000001100000
00000000100100
00000001111000

//    78    1.58854    1.58854    111    56    22    0.795745    1.02097    0.574558    1.49299    4.90703    4.90703    6.22109
segsites: 4
positions:	0	0.333333333333333	0.666666666666667	1
0000
0000
1111
0000
1110
1100
1100
0000
1110
1100
1110
1100
1100
1100
1110
1110

//    78    1.58854    1.58854    111    56    22    0.795745    1.02097    0.574558    1.49299    4.90703    4.90703    6.22109
segsites: 11
positions:	0	0.1	0.2	0.3	0.4	0.5	0.6	0.7	0.8	0.9	1
00000000000
00110100100
00010100000
00010100000
00000000000
00110100100
00110001100
00110010100
00010100000
00011100111
00010100000
00010100100
00010100000
01010100000
10010000000
00110100100

//    78    1.58854    1.58854    111    56    22    0.795745    1.02097    0.574558    1.49299    4.90703    4.90703    6.22109
segsites: 3
positions:	0	0.5	1
000
001
000
000
000
000
000
000
000
000
000
000
010
101
000
000

//    78    1.58854    1.58854    111    56    22    0.795745    1.02097    0.574558    1.49299    4.90703    4.90703    6.22109
segsites: 4
positions:	0	0.333333333333333	0.666666666666667	1
0000
0000
0000
0000
0000
0000
0000
0000
0000
0010
0000
0000
0101
0000
1000
0000

//    78    1.58854    1.58854    111    56    22    0.795745    1.02097    0.574558    1.49299    4.90703    4.90703    6.22109
segsites: 3
positions:	0	0.5	1
000
000
000
100
100
100
000
100
000
100
100
100
110
100
101
100

//    78    1.58854    1.58854    111    56    22    0.795745    1.02097    0.574558    1.49299    4.90703    4.90703    6.22109
segsites: 3
positions:	0	0.5	1
000
000
000
000
100
000
011
000
000
000
100
000
100
000
100
000

//    78    1.58854    1.58854    111    56    22    0.795745    1.02097    0.574558    1.49299    4.90703    4.90703    6.22109
segsites: 2
positions:	0	1
00
00
00
00
00
00
00
10
00
00
00
00
00
01
00
01

//    78    1.58854    1.58854    111    56    22    0.795745    1.02097    0.574558    1.49299    4.90703    4.90703    6.22109
segsites: 2
positions:	0	1
00
00
00
00
11
00
00
00
00
00
10
00
00
00
00
00

//    78    1.58854    1.58854    111    56    22    0.795745    1.02097    0.574558    1.49299    4.90703    4.90703    6.22109
segsites: 10
positions:	0	0.111111111111111	0.222222222222222	0.333333333333333	0.444444444444444	0.555555555555556	0.666666666666667	0.777777777777778	0.888888888888889	1
0000000000
0000000000
0100111000
0001001000
0100111000
0101111000
0000001010
0000001001
0000000000
0000000100
0000000000
0000000000
0100111000
0000001000
0100111000
1010010000

//    78    1.58854    1.58854    111    56    22    0.795745    1.02097    0.574558    1.49299    4.90703    4.90703    6.22109
segsites: 6
positions:	0	0.2	0.4	0.6	0.8	1
000000
100000
000000
101000
000000
010110
000000
000000
000000
000000
000000
000000
000000
000000
000000
000001

//    78    1.58854    1.58854    111    56    22    0.795745    1.02097    0.574558    1.49299    4.90703    4.90703    6.22109
segsites: 14
positions:	0	0.0769230769230769	0.153846153846154	0.230769230769231	0.307692307692308	0.384615384615385	0.461538461538462	0.538461538461539	0.615384615384615	0.692307692307692	0.769230769230769	0.846153846153846	0.923076923076923	1
00000000000000
01000110011000
00000100000000
01000100000000
00000100000000
00000100100001
00100100000000
00000100001011
00000100001011
10000100001011
00001100001111
00010100001011
00000100001011
00000100001011
00000100001111
00000101001011

//    78    1.58854    1.58854    111    56    22    0.795745    1.02097    0.574558    1.49299    4.90703    4.90703    6.22109
segsites: 6
positions:	0	0.2	0.4	0.6	0.8	1
000000
010010
000110
000010
000010
100010
000110
001011
000010
000010
000010
000010
000010
000010
000110
001011

//    78    1.58854    1.58854    111    56    22    0.795745    1.02097    0.574558    1.49299    4.90703    4.90703    6.22109
segsites: 8
positions:	0	0.142857142857143	0.285714285714286	0.428571428571429	0.571428571428571	0.714285714285714	0.857142857142857	1
00000000
11100000
10110000
10101100
10100000
10101001
10100010
11100000
10000000
10100000
10100000
10100000
10100000
10100000
10100000
10100000

//    78    1.58854    1.58854    111    56    22    0.795745    1.02097    0.574558    1.49299    4.90703    4.90703    6.22109
segsites: 5
positions:	0	0.25	0.5	0.75	1
00000
00000
00010
00000
00000
00000
01100
01100
00000
10000
00000
10000
00000
00000
00001
00000

//    78    1.58854    1.58854    111    56    22    0.795745    1.02097    0.574558    1.49299    4.90703    4.90703    6.22109
segsites: 6
positions:	0	0.2	0.4	0.6	0.8	1
000000
000000
000001
000000
100001
000100
010000
000000
100001
000100
000000
000000
000010
001000
000000
000000

//    78    1.58854    1.58854    111    56    22    0.795745    1.02097    0.574558    1.49299    4.90703    4.90703    6.22109
segsites: 16
positions:	0	0.0666666666666667	0.133333333333333	0.2	0.266666666666667	0.333333333333333	0.4	0.466666666666667	0.533333333333333	0.6	0.666666666666667	0.733333333333333	0.8	0.866666666666667	0.933333333333333	1
0000000000000000
0100011011100100
1000010000010100
1000011010100111
1000010000000100
1010111010100111
1010010000100100
1011011010100111
0010000010100111
1010010010100111
0010000010100011
0011010010100111
0000000110100111
0010010010101111
1010010010100111
1010010010100111

//    78    1.58854    1.58854    111    56    22    0.795745    1.02097    0.574558    1.49299    4.90703    4.90703    6.22109
segsites: 8
positions:	0	0.142857142857143	0.285714285714286	0.428571428571429	0.571428571428571	0.714285714285714	0.857142857142857	1
00000000
00100000
00010101
10000010
00010101
10100000
00010101
10000000
10010101
10010101
11010101
10011101
10010101
10010101
00010101
10000000

//    78    1.58854    1.58854    111    56    22    0.795745    1.02097    0.574558    1.49299    4.90703    4.90703    6.22109
segsites: 29
positions:	0	0.0357142857142857	0.0714285714285714	0.107142857142857	0.142857142857143	0.178571428571429	0.214285714285714	0.25	0.285714285714286	0.321428571428571	0.357142857142857	0.392857142857143	0.428571428571429	0.464285714285714	0.5	0.535714285714286	0.571428571428571	0.607142857142857	0.642857142857143	0.678571428571428	0.714285714285714	0.75	0.785714285714286	0.821428571428571	0.857142857142857	0.892857142857143	0.928571428571428	0.964285714285714	1
00000000000000000000000000000
00000100000000000000000000000
10000100000000000001000000000
00000100000000000000000000000
00000100000001000000000000000
00000100010000100000000000000
00100101000111000010000000000
00010100101000011000001011000
00110101101111011010000011000
00111111101111011010010011000
01110111101111011010000011100
00110111101111011010001011100
01110101001111011010000000000
00111111101111011110100011010
00111101101111011010000100000
00111101101011011010000011001

//    78    1.58854    1.58854    111    56    22    0.795745    1.02097    0.574558    1.49299    4.90703    4.90703    6.22109
segsites: 5
positions:	0	0.25	0.5	0.75	1
00000
00001
00000
10001
00000
00000
00000
00000
00000
01000
00000
00000
00000
00010
00100
00000

//    78    1.58854    1.58854    111    56    22    0.795745    1.02097    0.574558    1.49299    4.90703    4.90703    6.22109
segsites: 2
positions:	0	1
00
00
10
00
00
00
00
00
01
00
00
00
00
00
00
00

//    78    1.58854    1.58854    111    56    22    0.795745    1.02097    0.574558    1.49299    4.90703    4.90703    6.22109
segsites: 19
positions:	0	0.0555555555555556	0.111111111111111	0.166666666666667	0.222222222222222	0.277777777777778	0.333333333333333	0.388888888888889	0.444444444444444	0.5	0.555555555555556	0.611111111111111	0.666666666666667	0.722222222222222	0.777777777777778	0.833333333333333	0.888888888888889	0.944444444444444	1
0000000000000000000
1000000000000000000
1000000000000000000
1000000000000000000
1000000000000010000
1000010000000000000
1000000010000000010
1000000000000000000
1111101100000100000
1111101101000000000
1111100100100100001
1111100101010000000
1111101100000101000
1111101100001100000
1111101100000100000
1111101100001000100

//    78    1.58854    1.58854    111    56    22    0.795745    1.02097    0.574558    1.49299    4.90703    4.90703    6.22109
segsites: 3
positions:	0	0.5	1
000
011
011
011
000
000
011
011
011
011
011
011
011
011
111
011

//    78    1.58854    1.58854    111    56    22    0.795745    1.02097    0.574558    1.49299    4.90703    4.90703    6.22109
segsites: 3
positions:	0	0.5	1
000
000
000
000
100
001
000
000
100
100
100
100
110
001
100
100

//    78    1.58854    1.58854    111    56    22    0.795745    1.02097    0.574558    1.49299    4.90703    4.90703    6.22109
segsites: 4
positions:	0	0.333333333333333	0.666666666666667	1
0000
1011
1011
1011
1011
1011
1011
1011
1011
1011
1101
1011
1011
1011
1011
1011

//    78    1.58854    1.58854    111    56    22    0.795745    1.02097    0.574558    1.49299    4.90703    4.90703    6.22109
segsites: 3
positions:	0	0.5	1
000
001
000
000
000
000
000
000
000
000
000
100
000
000
000
010

//    78    1.58854    1.58854    111    56    22    0.795745    1.02097    0.574558    1.49299    4.90703    4.90703    6.22109
segsites: 23
positions:	0	0.0454545454545455	0.0909090909090909	0.136363636363636	0.181818181818182	0.227272727272727	0.272727272727273	0.318181818181818	0.363636363636364	0.409090909090909	0.454545454545455	0.5	0.545454545454545	0.590909090909091	0.636363636363636	0.681818181818182	0.727272727272727	0.772727272727273	0.818181818181818	0.863636363636364	0.909090909090909	0.954545454545455	1
00000000000000000000000
00000000000000000000010
00000010000000000000000
00000000000000000000000
01000000000000001000000
00000000000000000010000
00110000011010010100001
00001101100000000001100
10111101111010110100101
10111101111010110100101
00111101111110110100101
00111101111010110000101
10111101111010110100101
00111101111011110100101
10111101111010110100101
00111101111010110100101

//    78    1.58854    1.58854    111    56    22    0.795745    1.02097    0.574558    1.49299    4.90703    4.90703    6.22109
segsites: 3
positions:	0	0.5	1
000
000
000
000
100
000
000
000
000
010
000
000
000
000
101
000

//    78    1.58854    1.58854    111    56    22    0.795745    1.02097    0.574558    1.49299    4.90703    4.90703    6.22109
segsites: 21
positions:	0	0.05	0.1	0.15	0.2	0.25	0.3	0.35	0.4	0.45	0.5	0.55	0.6	0.65	0.7	0.75	0.8	0.85	0.9	0.95	1
000000000000000000000
000101000100110000000
000100010010110001111
000100010010110011111
000100010010110001111
010100010010110011111
000100000000100001111
100100010110110100010
000100000100100000000
000100000100100000010
000100000101100000000
001100001100101000000
000110100100100000010
000100000100100000010
000100000001100000000
000100001100101000010

//    78    1.58854    1.58854    111    56    22    0.795745    1.02097    0.574558    1.49299    4.90703    4.90703    6.22109
segsites: 3
positions:	0	0.5	1
000
000
000
000
000
000
000
000
011
110
010
110
111
110
010
010
