# Supplementary material for: The divergence history of European blue mussel species reconstructed from Approximate Bayesian Computation: the effects of sequencing techniques and sampling strategies
Source: PeerJ. 2018 Jul 30;6:e5198. doi: 10.7717/peerj.5198 (PMC6071616; doi:10.7717/peerj.5198)
Supplement: Supplemental Information 5 — The “input_data2” folder should be placed in the “Supplementary_Methods” directory and pooled with the “input_data1” folder. They have been separated because of a maximal size issue when uploading to the PeerJ website. [file peerj-06-5198-s005.zip › Supplementary_Methods.input_data2/input_data/capture_n4/input.fasta]

>gi_37650283_gb_AJ516706|tro|tro11X|Allele_1
NNNNNNNNNNNNNNNNNNNNNNNNNNNNNNNNNNNNNNNNNNNNNNNNNNNNNNNNNNNN
NNNNNNNNNNNNNNNAGNNNNNNNNNNNNNCCAGAAGAAATAAAGAAAATAGATTTTGCA
TATTACAAGACCAGAATGGCAGATCCCACTATGGCTGCAGCATTTGAGAAAGCTNANNNN
NNNNNNNNNNNNNNNNNNNNNNNNNNNNNNNNNAAGTTGATACCTGAAATTGAAAAGGAA
CTTACAACTGTGGNNNNNNNNNNNNNNNNNNNNNNNNNNNNNNNNNNNNNNNNNNNNNNN
NNNNNNNNNNNNNNNNNNNNNNNNNNNNNNNNNNNNNNNNNNNNNNNNNNNNNNNNNNNN
NNNNNNNNNNNNNN
>gi_37650283_gb_AJ516706|tro|tro11X|Allele_2
NNNNNNNNNNNNNNNNNNNNNNNNNNNNNNNNNNNNNNNNNNNNNNNNNNNNNNNNNNNN
NNNNNNNNNNNNNNNAGNNNNNNNNNNNNNCCAGAAGAAATAAAGAAAATAGATTTTGCA
TATTACAAGAGCAGAATGGCAGATCCCACTATGGCTGCAGCATTTGAGAAAGCTNANNNN
NNNNNNNNNNNNNNNNNNNNNNNNNNNNNNNNNAAGTTGATACCTGAAATTGAAAAGGAA
CTTACAACTGTGGNNNNNNNNNNNNNNNNNNNNNNNNNNNNNNNNNNNNNNNNNNNNNNN
NNNNNNNNNNNNNNNNNNNNNNNNNNNNNNNNNNNNNNNNNNNNNNNNNNNNNNNNNNNN
NNNNNNNNNNNNNN
>gi_58306117_gb_AJ623647|tro|tro11X|Allele_1
AAAGAAAANGGCCTCNCGAGCCNGTGGGTGCCACNGGTCCGAGCTGTNACNAGAACNAGA
ATGTTGCCAACCAGAGCACCGATTGTNANGNCTTCAGCAGCTGTACAAAAAGTTAAAGGT
TTACTTGAAAATCGACCTGATATGNNNNNNNNNAAAATNGGNGTTAAAACAANGNGGATG
CAATGGTTTATCATACACACTAGAATATGNAAAAGAAAAAGGAAAATTTGATGAAGAAGT
TCAGCAAGATGGTNNNNNNNNNNNNNNNNNNNNNNNNNNNNNNNNNNNNNNNNNNNNNNN
NNNNNNNNNNNNNNNNGAANNNNNNNNNNNNNNNNNNNNNNNNNNNNNNNNNNNNNNNNN
NNNNNNNNNNNNNNNNNNNNNNNNNNNNNNNNNNNNNNNNNNNNNNNNNNNNNNNNNNNN
NNNNNNNNNNNNNNNNNNNNNNNNNNNNNNNNNNNNNNNNNNNNNNNNN
>gi_58306117_gb_AJ623647|tro|tro11X|Allele_2
AAAGAAAANGGCTTCNCGAGCCNGTGGGTGCCACNGGTCCGAGCTGTNACNAGAACNCGA
ATGTTGCCAACCAGAGCACCGATTGTNANGNCTTCAGCAGCTGTACAGAAAGTTAAAGGT
TTACTTGAAAATCGACCTGATATGNNNNNNNNNAAAATNGGNGTTAAAACAANGNGGATG
CAATGGTTTATCATATACATTAGAATATGNAAAAGAAAAAGGAAAATTTGATGAAGAAGT
TCAGCAAGATGGTNNNNNNNNNNNNNNNNNNNNNNNNNNNNNNNNNNNNNNNNNNNNNNN
NNNNNNNNNNNNNNNNGAANNNNNNNNNNNNNNNNNNNNNNNNNNNNNNNNNNNNNNNNN
NNNNNNNNNNNNNNNNNNNNNNNNNNNNNNNNNNNNNNNNNNNNNNNNNNNNNNNNNNNN
NNNNNNNNNNNNNNNNNNNNNNNNNNNNNNNNNNNNNNNNNNNNNNNNN
>gi_58306491_gb_AJ624021|tro|tro11X|Allele_1
NNNNNNNNNNNNATTTGATTTTCTGTGGGNNNNNNNNNNNNNNNNNNNNNNNNNNNNNNN
NNNNGNAGGATTAGAATCTGCCCATCATCCTTTCACAGCNCCACANCNAGATGATGTTGA
NCTTATAAAAACACATCCAGAANTGGTNCGAAGTCAGCATTATGATTTGGTNTTAAATGG
ATTCGANATAGGAGGNGGATCTATACGTATACATCAAGAGNACTNACAGAGATATGNTNN
NANANAGGTTNTNNAGGNANANACTGANGATTTANAACATCTGCTNGAAGACTTAGCTAT
GGTTGNCCTCCNCNTGGTGGCATTGCTTTAGGNTTAGACAGATTGTTAGCAGTGNTATGT
AGAACACCATCAATAAGAGATGTGATAGCTTTCCCTAAGGCAGGAGAAGGACAAGACCTG
ATGAGCAAAGCTCCAGCCAGTTTNCCTAACAATGACTTAATCNTTACCNCATANAAATNA
ATCTAGTTGAT
>gi_58306491_gb_AJ624021|tro|tro11X|Allele_2
NNNNNNNNNNNNATTTGATTTTCTGTGGGNNNNNNNNNNNNNNNNNNNNNNNNNNNNNNN
NNNNGNAGGATTAGAATCTGCCCATCATCCTTTCACAGCNCCACANCNAGATGATGTTGA
NCTTGTAAAAACACATCCAGAANTGGTNCGAAGTCAGCATTATGATTTGGTNTTGAATGG
ATTTGANATAGGAGGNGGATCTATACGTATACATCAAGAGNACTNACAGAGATATGNTNN
NANANAGGTTNTNNAGGNANANACTGANGATTTANAACATCTGCTNGAAGACTTAGCTAT
GGTTGNCCTCCNCNTGGTGGCATTGCTTTAGGNTTAGACAGATTGTTAGCAGTGNTATGT
AGAACACCATCAATTAGAGATGTGATAGCTTTCCCTAAGGCAGGAGAAGGACAAGACCTG
ATGAGCAAATCTCCAGCTAGTTTNCCTAACAATGACTTAATCNTTACCNCATANAAATNA
ATCTAGTTGAT
>gi_58307245_gb_Contig49245|tro|tro11X|Allele_1
NNNNNNNNNNNNNNNNNNNNNNNNNNNNNNNNNNNNNNNNNNATATNNNNNNNNNNNNNN
NNNNNNNNNNNNNNNNNNNNNNNNNNNNNNNNNNNACNNNNNNNNNNNNNNNNNNNNNNN
NNNNNNNNNNNNCTCCCAACTCTCTGCCTTGTCCGGACATTTTATATCCACCNAANGGTG
CAGCAGCATCAAACACATCATAACAGTTCACCCNGACAGTTCCTGCTCNGAGACTGTTGA
TTAGGTAATTGGCTTTATCNAAGTCTTTGGTGTGAACAGCTGCTGCCAAACCATAATGGT
TCNTATTTGCTCTCTCNATCAGCTCNTCAATATTNTTGAACTTCATNATTGGCATCACTG
GACCAAAGANCTNTTCATTAGCAATGGNCATNNNATCATTGACATCNGCAAAAACTGTGG
GTTNTATGAANTATCCCTTGTCCCCAATACTAGCTCCNCCTGTTGTCAGTTTTGCTCCCT
CTTTCTTTCCAATATCAATATANTTCATTACAGTNTTAAANTGATCCTGGTNAANCTGTN
GTCCTTGTTCTGTTGTNTTTAAGNATGGATCNCCAACTGTCCTTTTCTTTGCTCTNTCTG
TACTACGTTCTACAAANTCATCATAGATCTTTTCCTCTACNTACACTCTNGTTCCAGCNC
AACAACANTGNCCCATGTTGAAAAANANGNCAAAATGGGCATCTTCAACAGCTTTCTCNN
NANTAACATCAGAGAGNATGATATTTGGACTNTTCCCTCCTAATTCAAGTGACACTCTCT
TTAAGTTAGACTCAGCTGCAGATTTGGCAACTNTTTTTCNAACCNNTGTNGANCCNGTNA
ANGCNACTTTNTNNACNTCNNGNTGATNNGNNATNGCNNCNCCAGCNGTCGGNCCATANC
CNGGNACAANNTTNANNACNCCTNNNNNNNNNNNNNCCTNTGCTGCTAACTGAGCNACAT
ATAAAGCTGTTAGTGGNGTCTGTTCTGCTGTCTTCATTACAACACAGTTACCCATTGATA
NAGCAGGTCCTAATTTCCATGCCTGCATCAGCAATGGGAAATTCCANNNNNNNNNNNNNN
NNNNNNNNNNNNNNNNNNNNNNNNNNNNNNNNNNNNNNNNNN
>gi_58307245_gb_Contig49245|tro|tro11X|Allele_2
NNNNNNNNNNNNNNNNNNNNNNNNNNNNNNNNNNNNNNNNNNATATNNNNNNNNNNNNNN
NNNNNNNNNNNNNNNNNNNNNNNNNNNNNNNNNNNACNNNNNNNNNNNNNNNNNNNNNNN
NNNNNNNNNNNNCTCCCAACTCTCTGCCTTGTCCGGACATTTTATATCCACCNAANGGTG
CAGCAGCATCAAACACATCATAACAGTTCACCCNTACAGTTCCTGCTCNGAGACTGTTGA
TTAGGTAATTGGCTTTATCNAAGTCTTTGGTGTGAACAGCTGCTGCCAAACCATAATGGT
TCNTATTTGCTCTCTCNATCAGCTCNTCAATATTNTTGAACTTCATNATTGGCATCACTG
GACCAAAGANCTNTTCATTAGCAATGGNCATNNNATCATTGACATCNGCAAAAACTGTGG
GTTNTATGAANTATCCCTTGTCCCCAATACTAGCTCCNCCTGTTGTCAGTTTTGCTCCCT
CTTTCTTTCCAATATCAATATANTTCATTACAGTNTTAAANTGATCCTGGTNAANCTGTN
GTCCTTGTTCTGTTGTNTTTAAGNATGGATCNCCAACTGTCCTTTTCTTTGCTCTNTCTG
TACTACGTTCTACAAANTCATCATAGATCTTTTCCTCTACNTACACTCTNGTTCCAGCNC
AACAACANTGNCCCATGTTGAAAAANANGNCAAAATGGGCATCTTCAACAGCTTTCTCNN
NANTAACATCAGAGAGNATGATATTTGGACTNTTTCCTCCTAATTCAAGTGACACTCTCT
TTAAGTTAGACTCAGCTGCAGATTTGGCAACTNTTTTTCNAACCNNTGTNGANCCNGTNA
ANGCNACTTTNTNNATNTCNNGNTGATNNGNNATNGCNNCNCCAGCNGTTGGNCCATANC
CNGGNACAANNTTNANNACNCCTNNNNNNNNNNNNNCCTNTGCTGCTAACTGAGCNACAT
ATAAAGCTGTTAGTGGNGTCTGTTCTGCTGTCTTCATTACAACACAGTTACCCATTGATA
NAGCAGGTCCTAATTTCCATGCCTGCATCAGCAATGGGAAATTCCANNNNNNNNNNNNNN
NNNNNNNNNNNNNNNNNNNNNNNNNNNNNNNNNNNNNNNNNN
>gi_58307430_gb_AJ624960|tro|tro11X|Allele_1
ATGCATGCCATTGTCTCNGAAGTATTCACCCATAGCNCAACCAGAATATGGAGCCAAGTA
NTGAAGGGGAGCAGCATCAGANGCTGTGGCACTGACAATGATGGTGTATTTAATANCANC
NGNATCAGTGAGNCGTTTTACAATCTGTGCTACAGTTGATCTTTTCTGTCCAATNGCTAC
NTAGATACAGTANAGTTTGNNTTTCTCATCTGTTNCTTNATTGAATTTCTTCTGGTTAAT
GATGGTATCAATAGCAATGGCAGTTTTNCNNNTCTGTCTGTCACCAATGATCAATTCTCT
CTGTCCTCTACCAATTGGNACCAAGCTATCTACAGCTTTGATTCCAGTCTGCATNGGTNC
TTTTANTGAGATACGTGGAATGATNCCAGGAGCTTTGACNCCTACTCTGGCTCTTTCTNN
NGTTCCAAGTGGTNCCTNTCCATCAATAGGAATNCCTAAAGCATCAACAACTCTTCCTAA
AATTTCCTTTCCAATTGGTACATCTACAATGGCGCCAGTTCTCTTGACAATATCACCT
>gi_58307430_gb_AJ624960|tro|tro11X|Allele_2
ATGCATGCCATTGTCTCNGAAGTATTCACCCATAGCNCAACCAGAATATGGAGCCAAGTA
NTGAAGGGGAGCAGCATCAGANGCTGTGGCACTGACAATGATGGTGTATTTAATANCANC
NGNATCAGTGAGNCGTTTTACAATCTGTGCTACAGTTGATCTTTTCTGTCCAATNGCTAC
NTAGATACAGTANAGTTTGNNTTTCTCATCTGTTNCTTNATTGAATTTCTTCTGGTTAAT
GATGGTATCAATAGCAATGGCAGTTTTNCNNNTCTGTCTGTCACCAATGATCAATTCTCT
CTGTCCTCTACCAATTGGNACCAAGCTATCTACAGCTTTGATTCCAGTCTGCATNGGTNC
TTTTANTGAGATACGTGGAATGATNCCAGGAGCTTTGACNCCTACTCTGGCTCTTTCTNN
NGTTCCAAGTGGTNCCTNTCCATCAATAGGAATNCCTAAAGCATCAACAACTCTTCCTAA
AATTTCCTTTCCAATTGGTACATCTACAATGGCGCCAGTTCTCTTGACAATATCACCT
>gi_58307708_gb_Contig122257|tro|tro11X|Allele_1
NNNNNNNNNNNNNNNNNNNNNNNNNNNNNNNNNNNNNNNNNNNNNNNNNNNNNNNNNNNN
NNNNNNNNNNNNNNNNNNNNNNNNNNNNNNNNNNNNNNNNNNNNNNNNNNNNNNNAATTN
NNNNNTNNNNAATNNNNNNNANNNTNNNNNANNNNNNNNNNNNNNNNNNNNNNNNNNNNN
NNNNTNNNNNNNNAANNNNNNNAANANNNNNNANNNANNNNATNNNNNNNNNNNNTNTTN
NNTTTNNNNNNNNNNNANNNANATNNNNNNNNNTNCTNNANNTTNTNAAAANNNNAATTN
NNNNNNNNNNNNNNNNNNNNNNNNNNNNNNNNNNNNNNNNNNNNNNNNNNNNNNNNNNNN
NNNNNNNNNNNNNNNNNNNNNNNNNNNNNNNNNNNNNNNNNNNNNNNNNNNNNNNNNNNN
NNNNNNNNNNNNNNNNNNNNNNTTCAGCATGTTCAGCATGGTGNTATAAGACAATTCNTT
TTTCAAATGATAACAAAATGACAACAAATTTACTCCAGAAATGAAATATAATTCNAGTCA
TTGCAAAAACAAAGAGCACTGTTTCTNATCTTCAAACCNTCAAGCAGGTACTGATCCNGT
AACAAACACTTCAACAAANTCTTTGNAAGAAGTTCATTGATAACANCAACACATTTACAT
TATAAGCCAATAAATGCCATTTGTTTTTCTCATCTTGACACGTCACTTGTCTTTGGTTCT
GACGGGGATCCNGTACTNGATCGTGGAGACACTGACAAACGTTCTACAGAGTTAACCGGA
CTAGGTTCTGGTTNTGTCACTACTTCTGGAGCTTCCTGAGGGGGGCTACTAGGGGCAGAC
TTCTGTGAGTCAGGTCTGAGAGCGGGGCCTGTGGGNGCAGATGAGCGAGATTTNCCACAG
ACGAGATGGTGATTTTCCCAGTCTTTGTGTTGACAGAATGATCCACAGTATCGNGCTGTA
TTACATCCACTNCAAGTCTCACTNGCTTTACGCCCACAATTCCAACAACNCTCACTGGAT
TCCTCCTGATGNTTNACCTTTGTCATGACCTCTTCCTGTGCTTGTTTTCTAGCATCAGTT
ACTGCCCTTTCCATCTTAATTCTCTCTGTTGTAACAAGCTCGTTNGCTTTCATCTCGGCA
GCCTTGACNGCTTTCTGTAATTCCAACATGGCTTGTCTCTTNACNTCATTTACTGCTTCT
NCNGCTCTTCTCCTGACATCNGCTACCCTGTCTTCNGTTTGTCTCAATGTATGTGACATC
ATNTCTGACGATCNTTTNTTNAGGTCCTGGTCCATACCCTCAGCTTGTCGTCTCATCCAT
AATGACAANTCNTCNCGATCTCGTAAACTCCTCTCCTGNAACACTGCCAGAGCTCNNTTT
GTTTTGTCTACCATACCAATTATACAATTNAACATNNNNNNNNNNNNNNNNNNNNNNNNN
NNNNNNNNNNNNNNNNNNNNNNNNNNNNNNNNNNNNNNNNNNNTGTTATATGAAGGGTAA
TGTTGTTGTTCTCTNTCAAGTTTTCTATCTAAAGGATCATGTTCCAATCTGGCTCTCTCT
TGTCGCTCATGNTCCCGTAATTCNCGTGACAGATTAACATCTTCTGATCTGAAAGGTCCT
ACGTTGAGATTGAGTATGCCATTTGGACTGACCCGTGAGCTGTGCAATCTTTTCACAGGN
TGGTCAGGATGNGAGTCAATACCNTTTTCTTTCGGNCTGTCAGGAGATCTTCTTTTGCCA
TTCTCATTAAATTCACTGGAGAAATCCTGGGGCTCATTAGGGGGAGATGTGTGATCAAAA
AGTATCTGCTCGTGTTGTGATAAGTACTGNTGAGGTGTCTGTTTTGCCATTCTTGCACAG
TGTAATAACTCTCTCTGTAGCAAAGGTAAATTAGCCTNNANANACGGTATCACAAATGGT
CTTAATGGAAAATTGGTAGCTTCCTGAAGCTTGCTATGGAACTCCTCTATAGATAAATGG
GAATNAACAAGTGCNAATACTAATGTCCGAACTCTCTCTCCAATCTCTGNTGAAATGTCT
GANCCAAACTGTTGTAAAGTTGTCAGGAANCTTTTCAGTTTACTGAGCTGACGTGCTCCA
CATGCAGGAGGAAGTTGCTGACTAACAGATGAGTTGACAAGAAGATTTGGTGACATAGTT
CCTCCATTNATACTGCCTATTGGTGAATGATTGCCTGACGCTGGCAGAGCTGTTCCCCCT
GACTGTGGGCGTGGCACATCTCTAACTGTACTGCCCATACCTCCGGTCATATTNAGTGGT
GATTGCTGTGTTGGTGTTTTAATGTCAGGTGACTCTGGCATAATGTTCTCACGATAATNN
NNNNNNNNNNNNNNNNNNNNNNNNNNNNNNNNNNNNNNNNNNNNNNNNNNNNNNNNNNNN
NNNNNNNNNNNNNNNNNNNNNNNNNNNNNNNNNNN
>gi_58307708_gb_Contig122257|tro|tro11X|Allele_2
NNNNNNNNNNNNNNNNNNNNNNNNNNNNNNNNNNNNNNNNNNNNNNNNNNNNNNNNNNNN
NNNNNNNNNNNNNNNNNNNNNNNNNNNNNNNNNNNNNNNNNNNNNNNNNNNNNNNAATTN
NNNNNTNNNNAATNNNNNNNANNNTNNNNNANNNNNNNNNNNNNNNNNNNNNNNNNNNNN
NNNNTNNNNNNNNAANNNNNNNAANANNNNNNANNNANNNNATNNNNNNNNNNNNTNTTN
NNTTTNNNNNNNNNNNANNNANATNNNNNNNNNTNCTNNANNTTNTNAAAANNNNAATTN
NNNNNNNNNNNNNNNNNNNNNNNNNNNNNNNNNNNNNNNNNNNNNNNNNNNNNNNNNNNN
NNNNNNNNNNNNNNNNNNNNNNNNNNNNNNNNNNNNNNNNNNNNNNNNNNNNNNNNNNNN
NNNNNNNNNNNNNNNNNNNNNNTTCAGCATGTTCAGCATGGTGNTATAAGACAATTCNTT
TTTCAAATGATAACAAAATGACAACAAATTTACTCCGGAAATGAAATATAATTCNAGTCA
TTGCAAAAACAAAGAGCACTGTTTCTNATCTTCAAACCNTCAAGCAGGTACTGATCCNGT
AACAAACACTTCAACAAANTCTTTGNAAGAAGTTCATTGATAACANCAACACATTTACAT
TATAAGCCAATAAATGCCATTTGTTTTTCTCATCTTGACACGTCACTTGTCTTTGGTTCT
GACGGTGATCCNGTACTNGATCGTGGAGACACTGACAAACGTTCTACAGAGTTAACCGGA
CTAGGTTCTGGTTNTGTCACTACTTCTGGAGCTTCCTGAGGGGGGCTACTAGGGGCAGAC
TTCTGTGAGTCAGGTCTGAGAGCGGGGCCTGTGGGNGCAGATGAGCGAGATTTNCCACAG
ACGAGATGGTGATTTTCCCAGTCTTTGTGTTGACAGAATGATCCACAGTATCGNGCTGTA
TTACATCCACTNCAGGTCTCACTNGCTTTACGCCCACAATTCCAACAACNCTCACTGGAT
TCCTCCTGATGNTTNACCTTTGTCATGACCTCTTCCTGTGCTTGTTTTCTAGCATCAGTT
ACTGCCCTTTCCATCTTAATTCTCTCTGTTGTAACAAGCTCGTTNGCTTTCATTTCTGCA
GCCTTGACNGCTTTCTGTAATTCCAACATGGCTTGTCTTTTNACNTCATTTACTGCTTCT
NCNGCTCTTCTCCTGACATCNGCTACCCTGTCTTCNGTTTGTCTCAGTGTATGTGACATC
ATNTCTGACGATCNTTTNTTNAGGTCCTGGTCCATACCCTCAGCTTGTCGTCTCATCCAT
AATGACAANTCNTCNCGATCTCGTAAGCTCCTCTCCTGNAACACTGCCAGAGCTCNNTTT
GTTTTGTCTACCATACCAATTATACAATTNAACATNNNNNNNNNNNNNNNNNNNNNNNNN
NNNNNNNNNNNNNNNNNNNNNNNNNNNNNNNNNNNNNNNNNNNTGTTATATGAAGGGTAA
TGTTGTTGTTCTCTNTCAAGTTTTCTATCTAAAGGATCATGTTCCAATCTGGCTCTCTCT
TGTCGCTCATGNTCCCGTAATTCNCGTGACAGATTAACATCTTCTGATCTGAAAGGTCCT
ACGTTGAGATTGAGTATGCCATTTGGACTGACCCGTGAGCTGTGCAATCTTTTCACAGGN
TGGTCAGGATGNGAGTCAATACCNTTTTCTTTTGGNCTGTCAGGAGATCTTCTTTTGCCA
TTCTCATTAAATTCACTGGAGAAGTCCTGGGGCTCATTAGGGGGAGATGTGTGATCAAAA
AGTATCTGCTCGTGTTGTGATAAGTACTGNTGAGGTGTCTGTTTTGCCATTCTTGCACAG
TGTAATAACTCTCTCTGTAGCAAAGGTAAATTAGCCTNNANANACGGTATCACAAATGGT
CTTAATGGAAAATTGGTAGCTTCCTGAAGCTTGCTATGGAACTCCTCTATAGATAAATGG
GAATNAACTAGTGCNAATACTAATGTCCGAACTCTCTCTCCAATCTCTGNTGAAATGTCT
GANCCAAACTGTTGTAATGTTGTCAGGAANCTTTTCAGTTTACTGAGCTGACGTGCTCCA
CATGCAGGAGGAAGTTGCTGACTAACAGATGAGTTGACAAGAAGATTTGGTGACATAGTT
CCTCCATTNATACTGCCTATTGGTGAATGATTGCCTGATGCTGGCAGAGCTGTTCCCCCT
GACTGTGGGCGTGGCACATCTCTAACTGTACTGCCCATACCTCCGGTCATATTNAGTGGT
GATTGCTGTGTTGGTGTTTTAATGTCAGGTGACTCTGGCATAATGTTCTCACGATAATNN
NNNNNNNNNNNNNNNNNNNNNNNNNNNNNNNNNNNNNNNNNNNNNNNNNNNNNNNNNNNN
NNNNNNNNNNNNNNNNNNNNNNNNNNNNNNNNNNN
>gi_58307884_gb_AJ625414|tro|tro11X|Allele_1
ATCTTAGCCGCTGNCAATAATTACGNGAAGACCCGATCCCAACCTGNNAGAGCTTTCTCA
ACGCCATTGCTGTGTCTACNNGAAGCCNNNNNNNNNNNNNNNNNNNNNNNNNNNNNNNNN
NNNNNNNNNNNNNNNNNNNNNNNNNNNNNNNNNNNNNNNNNNNNNNNNNNAGGNTTGATG
AGAGANGANTGTTTATATGTNGATAAGTATGTGAAAGAAGCTGTNGAAAGACTCCCNAAT
GATGTTAAAGTAGCNAGGGAATTCAGAATGAGNAGAGCNCTTATTCTCAGTCACAGCAAG
GAAATATTACCCAANGAAGAATGGACAAACTATGACGAGGNNNNNNNNNNNNNNNNNNNN
NNNNNNNNNNNAATNAAGGANGNGCACCGACTTAGGAANATCTTAGATNNNNNNNNNNNN
NNNNNNNNNNNNNNNNNNNNNNNNNNNNNNNNNNNNCAACTTTTNGGATTGCAGAAANNN
ATTGATAAATGAGANAAAAANTGTTATNNNATGAAACAATATTTNNNNNNNNNNNNNN
>gi_58307884_gb_AJ625414|tro|tro11X|Allele_2
ATCTTAGCCGCTGNCAATAATTACGNGAAGACCCGATCCCAACCTGNNAGAGCTTTCTCA
ACGCCATTGCTGTGTCTACNNGAAGCCNNNNNNNNNNNNNNNNNNNNNNNNNNNNNNNNN
NNNNNNNNNNNNNNNNNNNNNNNNNNNNNNNNNNNNNNNNNNNNNNNNNNAGGNTTGATG
AGAGANGANTGTTTATATGTNGATAAGTATGTGAAAGAAGCTGTNGAAAGACTCCCNAAT
GATGTTAAAGTAGCNAGGGAATTCAGAATGAGNAGAGCNCTTATTCTCAGTCACAGCAAG
GAAATATTACCCAANGAAGAATGGACAAACTATGACGAGGNNNNNNNNNNNNNNNNNNNN
NNNNNNNNNNNAGTNAAGGANGNGCACCGACTTAGGAANATCTTAGATNNNNNNNNNNNN
NNNNNNNNNNNNNNNNNNNNNNNNNNNNNNNNNNNNCAACTTTTNGGATTGCAGAAANNN
ATTGATAAATGAGANAAAAANTGTTATNNNATGAAACAATATTTNNNNNNNNNNNNNN
>gi_58308750_gb_Contig9134|tro|tro11X|Allele_1
NNNNNNNNNNNNNNNNNNNNNNNNNNNNNNNNNNNNNNNNTTNTANTTAAGGAATNNNTG
TAATANTTTTTCTNTCTNTGNANAAANNNNATNANNNANNNNNTNNNNANTNAATNANNN
NNNNANNNNNNNNNNNNNNNNNNNNNNNNNNNNNNNNNNNTNNNNNNNTNTTTNNNANAN
NCNNANNNNATANNNNNNNNATTNNTNNNNANNNNNTTNNNAATTNNNTTTNNANNNNNN
NNAAANNNNNNANAAAANNNNNNNNANNTNANNNNNNNANNANNNNNNNNNGTNNNNNNN
NTNATAANNNNNNANNNNNNTCANNNAATNANANGANNNNTNNNATNNAAAANNAAATNA
TNNNNNNNTAANTTAAAGANCTNTTGACATNTTTGAAGCAAACAAAATGAGGTGGACAGT
TGTTTCTGTAATGCCACTTAAGCANTGAGGTAATACCAGTATCTTCCACATANATGNTAT
CNTAAATAAGTTTGTCTTCACCACAGACTGACTAGAAGACTGGNAGAAGTCACAACACAC
TTTATCAATCNGATGTAAACGCTTGGATTCCTGTAATAGCTCNTCCCAATATCAATGCAT
GGATNTCATGAGTACCTTCATATGTATTGACAGCTTCNAGGTTCATCACATGTCNGATCA
CATGATATTCATCTGAGATTCCATTCCCACCNAGCATGTCNCTTGCCATACGAGCTATGT
CTAAAGATTTACCACAAGAATTTCTCTTTATCATGGAAATCATTTCTGGTGTAGCNNNNN
NNNNNNNNNNNNNNNNNNNNNNNNNNNNNNNNNNNNNNNNNNNNNNNNNNNNNNNNNNNN
NNNNNNNNNNNNNNNNNNNNNNNNNNNNNNNNNNNNNNNNNNNNNNNNNNNNNNNNNNNN
NNCTGTCTAATGTATATTGCCTGGCNGTTTCCAAACAAAACTCTGCTGCCCCTAATGTGC
CCCAAGCAATACCATAACGTGCACTGTTTAAACANCCAAAGGGACCNCCTAGTCCCATGA
CATTTGGTAGCATGTTTTCTTCAGGTACTTCTACATCTTC
>gi_58308750_gb_Contig9134|tro|tro11X|Allele_2
NNNNNNNNNNNNNNNNNNNNNNNNNNNNNNNNNNNNNNNNTTNTANTTAAGGAATNNNTG
TAATANTTTTTCTNTCTNTGNANAAANNNNATNANNNANNNNNTNNNNANTNAATNANNN
NNNNANNNNNNNNNNNNNNNNNNNNNNNNNNNNNNNNNNNTNNNNNNNTNTTTNNNANAN
NCNNANNNNATANNNNNNNNATTNNTNNNNANNNNNTTNNNAATTNNNTTTNNANNNNNN
NNAAANNNNNNANAAAANNNNNNNNANNTNANNNNNNNANNANNNNNNNNNGTNNNNNNN
NTNATAANNNNNNANNNNNNTCANNNAATNANANGANNNNTNNNATNNAAAANNAAATNA
TNNNNNNNTAANTTAAAGANCTNTTGACATNTTTGAAGCAAACAAAATGAGGTGGACAGT
TGTTTCTGTAATGCCACTTAAGCANTGAGGTAATACCAGTATCTTCCACATANATGNTAT
CNTAAATAAGTTTGTCTTCACCACAGACTGACTAGAAGACTGGNAGAAGTCACAACACAC
TTTATCAATCNGATGTAAACGCTTGGATTCCTGTAATAGCTCNTCCCAATATCAATGCAT
GGATNTCATGAGTACCTTCATATGTATTGACAGCTTCNAGGTTCATCACATGTCNGATCA
CATGATATTCATCTGAGATTCCATTCCCACCNAGCATGTCNCTTGCCATACGAGCTATGT
CTAAAGATTTACCACAAGAATTTCTCTTTATCATGGAAATCATTTCTGGTGTAGCNNNNN
NNNNNNNNNNNNNNNNNNNNNNNNNNNNNNNNNNNNNNNNNNNNNNNNNNNNNNNNNNNN
NNNNNNNNNNNNNNNNNNNNNNNNNNNNNNNNNNNNNNNNNNNNNNNNNNNNNNNNNNNN
NNCTGTCTAATGTATATTGCCTGGCNGTTTCCAAACAAAACTCTGCTGCCCCTAATGTGC
CCCAAGCAATACCATAACGTGCACTGTTTAAACANCCAAAGGGACCNCCTAGTCCCATGA
CATTTGGTAGCATGTTTTCTTCAGGTACTTCTACATCTTC
>gi_154349760_gb_Contig14406|tro|tro11X|Allele_1
NNNNNNNNNNNNNNNNNNNNNNNNNNNNNNNNNNNNNNNNNNNNNNNNNNNNNNNNNNNN
NNNNNNNNNNNNNNNNNNNNNNNNNNNNNNNNNNNNNNNNNNNNNNNNNNNNNNNNNNNN
NNNNNNNNNNNNNNNNNNNNNNNNNNNNNNNNNNNNNNNNNNNNNNNNNNNNNNNNNNNN
NNNNNNNNNNNNNNNNNNNNNNNNNNNNNNNNNNNNNNNNNNNNNNNNNNNNNNNNNNNN
NNNNNNNNNNNNNNNNNNNNNNNNNNNNNNNNNNNNNNNNNNNNNNNNNNNNNNNNNNNN
NNNNNNNNNNNNNNNNNNNNNNNNNNNNNNNNNNNNNNNNNNNNNNNNNNNNNNNNNNNN
NNNNNNNNNNNNNNNNNNNNNNNNNNNNNNNNNNNNNNNNNNNNNNNNNNNNNNNNNNNN
NNNNNNNNNNNNNNNNNNNNNNNNNNNNNNNNNNNNNNNNNNNNNNNNNNNNNNNNNNNN
NNNNNNNNNNNNNNNNNNNNNNNNNNNNNNNNNNNNNNNNNNNNNNNNNNNNNNNNNNNN
NNNNNNNNNNNNNNNNNNNNNNNNNNNNNNNNNNNNNNNNNNNNNNNNNNNNNNNNNNNN
NNNNNNNNNNNNNNNNNNNNNNNNNNNNNNNNNNNNNNNNNNNNNNNNNNNNNNNNNNNN
NNNNNNNNNNNNNNNNNNNNNNNNNNNNNNNNNNNNNNNNNNNNNNNNNNNNNNNNNNNN
NNNNNNNNNNNNNNNNNNNNNNNNNNNNNNNNNNNNNNNNNNNNNNNNNNNNNNNNNNNN
NNNNNNNNNNNNNNNNNNNNNNNNNNNNNNNNNNNNNNNNNNNNNNNNNNNNNNNNNNNN
NNNNNNNNNNNNNNNNNNNNNNNNNNNNNNNNNNNNNNNNNNNNNNNNNNNNNNNNNNNN
NNNNNNNNNNNNNNNNNNNNNNNNNNNNNNNNNNNNNNNNNNNNNNNNNNNNNNNNNNNN
NNNNNNNNNNNNNNNNNNNNNNNNNNNNNNNNNNNNNNNNNNNNNNNNNNNNNNNNNNNN
NNNNNNNNNNNNNNNNNNNNNNNNNNNNNNNNNNNNNNNNNNNNNNNNNNNNNNNNNNNN
NNNNNNNNNNNNNNNNNNNNNNNNNNNNNNNNNNNNNNNNNNNNNNNNNNNNNNNNNNNN
NNNNNNNNNNNNNNNNNNNNNNNNNNNNNNNNNNNNNNNNNNNNNNNNNNNNNNNNNNNN
NNNNNNNNNNNNNNNNNNNNNNNNNNNNNNNNNNNNNNNNNNNNNNNNNNNNNNNNNNNN
NNNNNNNNNNNNNNNNNNNNNNNNNNNNNNNNNNNNNNNNNNNNNNNNNNNNNNNNNNNN
NNNNNNNNNNNNNNNNNNNNNNNNNNNNNNNNNNNNNNNNNNNNNNNNNNNNNNNNNNNN
NNNNNNNNNNNNNNNNNNNNNNNNNNNNNNNNNNNNNNNNNNNNNNNNNNNNNNNNNNNN
NNNNNNNNNNNNNNNNNNNNNNNNNNNNNNNNNNNNNNNNNNNNNNNNNNNNNNNNNNNN
NNNNNNNNNNNNNNNNNNNNNNNNNNNNNNNNNNNNNNNNNNNNNNNNNNNNNNNNNNNN
NNNNNNNNNNNNNNNNNNNNNNNNNNNNNNNNNNNNNNNNNNNNNNNNNNNNNNNNNNNN
NNNNNNNNNNNNNNNNNNNNNNNNNNNNNNNNNNNNNNNNNNNNNNNNNNNNNNNNNNNN
NNNNNNNNNNNNNNNNNNNNNNNNNNNNNNNNNNNNNNNNNNNNNNNNNNNNNNNNNNNN
NNNNNNNNNNNNNNNNNNNNNNNNNNNNNNNNNNNNNNNNNNNNNNNNNNNNNNNNNNNN
NNNNNNNNNNNNNNNNNNNNNNNNNNNNNNNNNNNNNNNNNNNNNNNNNNNNNNNNNNNN
NNNNNNNNNNNNNNNNNNNNNNNNNNNNNNNNNNNNNNNNNNNNNNNNNN
>gi_154349760_gb_Contig14406|tro|tro11X|Allele_2
NNNNNNNNNNNNNNNNNNNNNNNNNNNNNNNNNNNNNNNNNNNNNNNNNNNNNNNNNNNN
NNNNNNNNNNNNNNNNNNNNNNNNNNNNNNNNNNNNNNNNNNNNNNNNNNNNNNNNNNNN
NNNNNNNNNNNNNNNNNNNNNNNNNNNNNNNNNNNNNNNNNNNNNNNNNNNNNNNNNNNN
NNNNNNNNNNNNNNNNNNNNNNNNNNNNNNNNNNNNNNNNNNNNNNNNNNNNNNNNNNNN
NNNNNNNNNNNNNNNNNNNNNNNNNNNNNNNNNNNNNNNNNNNNNNNNNNNNNNNNNNNN
NNNNNNNNNNNNNNNNNNNNNNNNNNNNNNNNNNNNNNNNNNNNNNNNNNNNNNNNNNNN
NNNNNNNNNNNNNNNNNNNNNNNNNNNNNNNNNNNNNNNNNNNNNNNNNNNNNNNNNNNN
NNNNNNNNNNNNNNNNNNNNNNNNNNNNNNNNNNNNNNNNNNNNNNNNNNNNNNNNNNNN
NNNNNNNNNNNNNNNNNNNNNNNNNNNNNNNNNNNNNNNNNNNNNNNNNNNNNNNNNNNN
NNNNNNNNNNNNNNNNNNNNNNNNNNNNNNNNNNNNNNNNNNNNNNNNNNNNNNNNNNNN
NNNNNNNNNNNNNNNNNNNNNNNNNNNNNNNNNNNNNNNNNNNNNNNNNNNNNNNNNNNN
NNNNNNNNNNNNNNNNNNNNNNNNNNNNNNNNNNNNNNNNNNNNNNNNNNNNNNNNNNNN
NNNNNNNNNNNNNNNNNNNNNNNNNNNNNNNNNNNNNNNNNNNNNNNNNNNNNNNNNNNN
NNNNNNNNNNNNNNNNNNNNNNNNNNNNNNNNNNNNNNNNNNNNNNNNNNNNNNNNNNNN
NNNNNNNNNNNNNNNNNNNNNNNNNNNNNNNNNNNNNNNNNNNNNNNNNNNNNNNNNNNN
NNNNNNNNNNNNNNNNNNNNNNNNNNNNNNNNNNNNNNNNNNNNNNNNNNNNNNNNNNNN
NNNNNNNNNNNNNNNNNNNNNNNNNNNNNNNNNNNNNNNNNNNNNNNNNNNNNNNNNNNN
NNNNNNNNNNNNNNNNNNNNNNNNNNNNNNNNNNNNNNNNNNNNNNNNNNNNNNNNNNNN
NNNNNNNNNNNNNNNNNNNNNNNNNNNNNNNNNNNNNNNNNNNNNNNNNNNNNNNNNNNN
NNNNNNNNNNNNNNNNNNNNNNNNNNNNNNNNNNNNNNNNNNNNNNNNNNNNNNNNNNNN
NNNNNNNNNNNNNNNNNNNNNNNNNNNNNNNNNNNNNNNNNNNNNNNNNNNNNNNNNNNN
NNNNNNNNNNNNNNNNNNNNNNNNNNNNNNNNNNNNNNNNNNNNNNNNNNNNNNNNNNNN
NNNNNNNNNNNNNNNNNNNNNNNNNNNNNNNNNNNNNNNNNNNNNNNNNNNNNNNNNNNN
NNNNNNNNNNNNNNNNNNNNNNNNNNNNNNNNNNNNNNNNNNNNNNNNNNNNNNNNNNNN
NNNNNNNNNNNNNNNNNNNNNNNNNNNNNNNNNNNNNNNNNNNNNNNNNNNNNNNNNNNN
NNNNNNNNNNNNNNNNNNNNNNNNNNNNNNNNNNNNNNNNNNNNNNNNNNNNNNNNNNNN
NNNNNNNNNNNNNNNNNNNNNNNNNNNNNNNNNNNNNNNNNNNNNNNNNNNNNNNNNNNN
NNNNNNNNNNNNNNNNNNNNNNNNNNNNNNNNNNNNNNNNNNNNNNNNNNNNNNNNNNNN
NNNNNNNNNNNNNNNNNNNNNNNNNNNNNNNNNNNNNNNNNNNNNNNNNNNNNNNNNNNN
NNNNNNNNNNNNNNNNNNNNNNNNNNNNNNNNNNNNNNNNNNNNNNNNNNNNNNNNNNNN
NNNNNNNNNNNNNNNNNNNNNNNNNNNNNNNNNNNNNNNNNNNNNNNNNNNNNNNNNNNN
NNNNNNNNNNNNNNNNNNNNNNNNNNNNNNNNNNNNNNNNNNNNNNNNNN
>gi_223019909_gb_FL499952|tro|tro11X|Allele_1
NNNNNNNNNNNNNNNNNNNNNNNNNNNNNNNNNNNNNNNNNNNNNNNNNNNNNNNNNNNN
NNNNNNNNNNNNNNGTCTAAGCNNTGNAAGAGTGTTGTTGGACTTGAAATCCATGCCCAG
ATAAATACAGANAGTAAACTATTCTCAGGAGCAGAAAANAANTTTGGTGGTCCAACNAAT
ACACAGGTGTCACTGTTTGATGCTGCTTTTCCTGGNACCCTACCNGTANTAAACAAAGGT
TGTGTAGAAGCAGGTGTATTGACAGCACTGGCATTGAGATGTACTGTCAACAAAGTATCA
AAGTTTGATNGGAAACATTATTTCTATGCAGATTTNCNNGNNGGNTATCAGATTACTCAA
CAAAGACAACCCTTAGCTGTTAAAGGACAANTTGATTATTGCATCAGTGATAAAAATAGN
TTTGAAACAAAAACAGCAAATATNACACAGATACAGCTAGAGCAGGACAGNGGAAAAAGT
CTCCATGATGAAAAAGACAGNATNAGTTTAATTGATTTAAACAGATGTGGNACNNNNCTG
ATGGANATAGTCACAGAGCCAGACTTCTCTGATGGAACAGATGCTTCAGCCTTTGTAAAA
GAACTACAAAAAATATTACAGACCATTCANNNNNGTNNNNNNNNNNNNNNNNNNNNNNNN
NNNNNNNNNNNNNNNNNNNNNNNNNNNNNNNNNNNNNNNNNNNNNNNNNNNNNNNNNNNN
NNNNNNNNNNNNNNNNNNNNNNNNNNNNNNNNNNNNNNNNNNNNNNNNNNNNNNNNNNNN
NNNNNNNNNNNNNNNNNNN
>gi_223019909_gb_FL499952|tro|tro11X|Allele_2
NNNNNNNNNNNNNNNNNNNNNNNNNNNNNNNNNNNNNNNNNNNNNNNNNNNNNNNNNNNN
NNNNNNNNNNNNNNGTCTAAGCNNTGNAAGAGTGTTGTTGGACTTGAAATCCATGCCCAG
ATAAATACAGANAGTAAACTATTCTCAGGAGCAGAAAANAANTTTGGTGGTCCAACNAAT
ACACAGGTGTCACTGTTTGATGCTGCTTTTCCTGGNACCCTACCNGTANTAAACAAAGGT
TGTGTAGAAGCTGGTGTATTGACAGCACTGGCCTTGAGATGTACTGTTAACAAAGTATCG
AAGTTTGATNGGAAACATTATTTCTATGCAGATTTNCNNGNNGGNTATCAGATTACTCAA
CAAAGGCAACCCTTAGCTGTTAAAGGCCATNTTGATTATTGCATCAGTGATAAAAATAGN
TTTGAAACAAAAACAGCAAATATNACACAGATACAGCTAGAGCAGGACAGNGGGAAAAGT
CTCCATGATGAAAAAGACAGNATNAGTTTAATTGATTTAAACAGATGTGGNACNNNNCTG
ATGGANATAGTCACAGAGCCAGACTTCTCTGATGGAACAGATGCTTCAGCTTTTGTTAAA
GAATTACAAAAAATATTACAGACCATTCANNNNNGTNNNNNNNNNNNNNNNNNNNNNNNN
NNNNNNNNNNNNNNNNNNNNNNNNNNNNNNNNNNNNNNNNNNNNNNNNNNNNNNNNNNNN
NNNNNNNNNNNNNNNNNNNNNNNNNNNNNNNNNNNNNNNNNNNNNNNNNNNNNNNNNNNN
NNNNNNNNNNNNNNNNNNN
>gi_223020452_gb_FL492946|tro|tro11X|Allele_1
NNNNNNNNNNNNNNNNNGGTCAAAATGATGGAAGCAATCTCCACGCGGTGAAAAACAACC
CGTTCAGCAGCCCTTTCCATCAGGCNAAATGTGAAGGTTTCAAAGTGAACGAAACACGAA
CAATCGCCGCTGCATCTGCTANAGAGGACACCAGCTGTGAATTTGGATCTAACAAGTACT
ATGCCTTGTGTGGTTTTGGTGGTTTATTGAGTTGCGGTATAACACACACAGCTGTAGTAC
CACTTGATTTGGTGAAATGTAGAATTCAAGTACAACCTGAAAAATATGGTGGNATNNTCA
AAGGCTTNAAAGTATCCATCAAAGAAGGNGGNGCTNTGGAGCTGACCAANGGATGGGCTC
CAACNTTAATTGGTTATTCAATGCAAGGAATTTGCAAATTTGGATTCTATGAAGTCTTCA
AGATATTTTATGGAAACTTATTNGNANAGGNAAATTGCTTTTTATGGAGAACTTCATTAT
ACCTGATATCCAGTGCATCAGCTGAATTCTTTGCTGACATTGCTCTATGTCCAATGGAAG
CTTGTAAAGTCAGAATCCAAACACAGGCNGGCTGGAGTACAACACTGAGAGAAGGTTTCC
CAAGGATATTAAAAGAGGAAGGANTCAACNGNNNNNNNNNNNNNNNNNNNNNNNNNNNNN
NNNNNNNNNNNNNNNNNNNNNNNNNN
>gi_223020452_gb_FL492946|tro|tro11X|Allele_2
NNNNNNNNNNNNNNNNNGGTCAAAATGATGGAAGCAATCTCCACGCGGTGAAAAACAACC
CGTTCAGCAGCCCTTTCCATCAGGCNAAATGTGAAGGTTTCAAAGTGAACGAAACACGAA
CAATCGCCGCTGCATCTGCTANAGAGGACACCAGCTGTGAATTTGGATCTAACAAGTACT
ATGCCTTGTGTGGTTTTGGTGGTTTATTGAGTTGCGGTATAACACACACAGCTGTAGTAC
CACTTGATTTGGTGAAATGTAGAATTCAAGTACAACCTGAAAAATATGGTGGNATNNTCA
AAGGCTTNAAAGTATCCATCAAAGAAGGNGGNGCTNTGGAGCTGACCAANGGATGGGCTC
CAACNTTAATTGGTTATTCAATGCAAGGAATTTGCAAATTTGGATTCTATGAAGTCTTCA
AGATATTTTATGGAAACTTATTNGNANAGGNAAATTGCTTTTTATGGAGAACTTCATTAT
ACCTGATATCCAGTGCATCAGCTGAATTCTTTGCTGACATTGCTCTATGTCCAATGGAAG
CTTGTAAAGTCAGAATCCAAACACAGGCNGGCTGGAGTACAACACTGAGAGAAGGTTTCC
CAAGGATATTAAAAGAGGAAGGANTCAACNGNNNNNNNNNNNNNNNNNNNNNNNNNNNNN
NNNNNNNNNNNNNNNNNNNNNNNNNN
>gi_223020458_gb_FL493225|tro|tro11X|Allele_1
NNNNNNNNNNNNNNNNNNNNNNNNNNNNNNNNNNNNNNNNNNNNNNNNNNNNNNNNNNNN
NNNNNNNNNAGATGTCAGAATACATTGCACCAGTGGGAGCNACNTTACTACCNCATATTG
GAGGAATCTTGGGTGGTTTTGTGTCAANAAAGAACANGAAGACATGGTTTNAGNATTTAG
AAAAACCTTCATGGAAACCACCTAACTGGGTNTTTGGTCCAGTCTGGACAACCTTATACA
CAAGTATGGGATATGCCTCGTACATNGTGTGGAGANATGGTGGTGGTTTTAATGGTGAAG
CAACACTACCACTTGCCTTATATGGTTCACANCTTGCACTTAACTGGGCTTGGTCACCNC
TCTTTTTTGGTGCTCATAAAATAGGGGCTNCTTTAATTGAGATGGGATTTCTATGGGGAA
CAGCAGGTGCTTGTGGATATGCCTTTGGAACTATCAATAGAACTGCTGGTTTANTGTTCA
TNCCATACATGGCATGGTTGACATTGGCAACANNNNNNNNNNNNNNNNNNNNNNNNNNNN
NNNNNNNNNNNNNNNNNNNNNNNNNNNNNNNNNNNNNNNNNNNNNNNNNNNNNNNNNNNN
NNNNNNNNNNNN
>gi_223020458_gb_FL493225|tro|tro11X|Allele_2
NNNNNNNNNNNNNNNNNNNNNNNNNNNNNNNNNNNNNNNNNNNNNNNNNNNNNNNNNNNN
NNNNNNNNNAGATGTCAGAATACATTGCACCAGTGGGAGCNACNTTACTACCNCATATTG
GAGGAATCTTGGGTGGTTTTGTGTCAANAAAGAACANGAAGACATGGTTTNAGNATTTAG
AAAAACCTTCATGGAAACCACCTAACTGGGTNTTTGGTCCAGTCTGGACAACCTTATACA
CAAGTATGGGATATGCCTCGTACATNGTGTGGAGANATGGTGGTGGTTTTAATGGTGAAG
CAACACTACCACTTGCCTTATATGGTTCACANCTTGCACTTAACTGGGCTTGGTCACCNC
TCTTTTTTGGTGCTCATAAAATAGGGGCTNCTTTAATTGAGATGGGATTTCTATGGGGAA
CAGCAGGTGCTTGTGGATATGCCTTTGGAACTATCAATAGAACTGCTGGTTTANTGTTCA
TNCCATACATGGCATGGTTGACATTGGCAACANNNNNNNNNNNNNNNNNNNNNNNNNNNN
NNNNNNNNNNNNNNNNNNNNNNNNNNNNNNNNNNNNNNNNNNNNNNNNNNNNNNNNNNNN
NNNNNNNNNNNN
>gi_223020538_gb_FL594846|tro|tro11X|Allele_1
NAAGTTACTTNNNNACTATCATGGCATCATTAGTTGGAGATGTAATGCATTTAAAAATNG
GAGCNACGGAAAANTGGCCTGNGGATGTAGCNTTTTTTCAGCCATATCAGGTCGANCANG
TNACTCTNCCCGATTATTCTAATTGTCTAGCAGTGCGTACATTTCTGAGCATGAGTGGNC
TGAAGTTTGATCTTCAACTGAAAACAAATGCAGAGGAAATGTCCCCATCAGGAAGGGTTC
CATTCTTAAAGATGGGNGCNTTTCTGGTTGCAGAATTCGACNCAATNGTGGCAAATANAA
ATATGAGAGGNTTGTCCATAAGTNCGCATTTGGATGAGACCGAACGATCAGAAATGACAG
CATACATNACNATGGTCCATACAGTACTTTACAACGCAGAACTGTANTTGTCATGGATAG
ACAAAGATATATTTGCTTCAACNACAAGACCAANATATGGATCTGTACACCCATGGCCTT
TGAGTTGGATTTTACCATGGAAAAGACAAATGGAGGTGAAATCAAGATTNAATGCATGTG
GTTGGATTGATAAGACAAAAGAAAATGTTCTTGATGAAATAAAGNCATGTCTTCAGGCTC
TNTCTGATCGCTTAGCTAAGAACACTTATTTCTTTGGTGANAAGCCNACAGAATTNGATG
CTTTGGNGTTTGGACATTTGTATAATCTCATTACTGTTCGNTTGCCNGATTCAAAACTGA
CAGGANNCNTTCAAAANTACAGGAATTTAGTAGACTTATGTACTCGTATTGAAGGGNAAT
NTTACAGAGACATTCAAGAAAATTAATATCAGTTNGATANACATTGTTCTTGTGACA
>gi_223020538_gb_FL594846|tro|tro11X|Allele_2
NAAGTTACTTNNNNACTATCATGGCATCATTAGTTGGAGATGTTATGCATTTAAACATNG
GAGCNACGGAAAANTGGCCTGNGGATGTAGCNTTTTTTCAGCCATATCAGGTCGANCANG
TNACTCTNCCCGATTATTCTAATTGTCTAGCAGTGCGTACATTTCTGAGCATGAGTGGNC
TGAAGTTTGATCTTCAACTGAAAACAAATGCAGAGGAAATGTCCCCATCAGGAAGGGTTC
CATTCTTAAAGATGGGNGCNTTTCTGGTTGCAGAATTCGACNCAATNGTGGCAAATGNAA
ATATGAGAGGNTTGTCTATAAGTNCGCATTTGGATGAGACCGAACGATCAGAAATGACAG
CATACATNACNATGGTCCATACAGTACTTTACAACGCAGAATTGTANTTGTCATGGATAG
ACAAAGATATATTTGCTTCAACNACAAGACCAANATATGGATCTGTACACCCATGGCCTT
TGAGTTGGATTTTACCATGGAAAAGACAAATGGAGGTGAAATCAAGATTNAATGCATGTG
GTTGGATTGATAAGACAAAAGAAAATGTTCTTGATGAAATAAAGNCATGTCTTCAGGCTC
TNTCTGATCGCTTAGCTAAGAACACTTATTTCTTTGGTGANAAGCCNACCGAATTNGATG
CTTTGGNGTTTGGACATTTGTATAATCTCATTACTGTTCGNTTGCCNGATTCAAAACTGA
CAGGANNCNTTCAAAANTACAGGAATTTAGTAGACTTATGTACTCGTATTGAAGGGNAAT
NTTACAGAGACATTCAAGAAAATTAATATCAGTTNGATANACATTGTTCTTGTGACA
>gi_223020680_gb_FL491518|tro|tro11X|Allele_1
NNGTTGTATATGTACAGTTACCAGAAATTGGAACAGAAGTGGAATTAGATGGTNAAGCAG
GCATACTAGAAAGTGTGAAANCTGCTAGTGAAGTGTATTCACCCGTGNCNGGNGANGTTA
TAGAAGGAAACAATGCTGTAGTAGATAACCCNAAACTTATNNATGAATCTCCNTTTGANC
NAGGTNGGTTATTTACAGTNAAACTAAGTCAACCAGAAGAATTAGAAGCTTTGATGACTG
AATCTGCATACAAAAAATATTGTGAGACACTGGAATGATGTTGGACANTNNTAGAAACCA
TNTTATGTACAGNTCTAAGNGNAAACACAGTGCTTTATACTTTATCACTCATTGAATATT
TTTATGAACNGTTACTGNACTATTTANNATNTTGTTTATTATGAAATANATGTACTTATC
AGANNNNNNNNNNNNNNNNNNNNNNNNNNNNNNNNNNNNNNNNNNNNNNNNNNNNNNNNN
NNNNNNNNNNNNNNNNNNNNNNNNNNNNNNNNNNNNNNNNNNNNNNNNNNNNNNNNNNNN
NNNNNNNNNNNNNNNNNNNNNNNNNNNNNNNNNNNNNNNNNNNNNNNNNNNNNNNNNNNN
NNNNNNNNNNNNNNNNNNNNNNNNN
>gi_223020680_gb_FL491518|tro|tro11X|Allele_2
NNGTTGTATATGTACAGTTACCAGAAATTGGAACAGAAGTGGAATTAGATGGTNAAGCAG
GCATACTAGAAAGTGTGAAANCTGCTAGTGAAGTGTATTCACCCGTGNCNGGNGANGTTA
TAGAAGGAAACAATGCTGTAGTAGATAACCCNAAACTTATNNATGAATCTCCNTTTGANC
NAGGTNGGTTATTTACAGTNAAACTAAGTCAACCAGAAGAATTAGAAGCTTTGATGACTG
AATCTGCATACAAAAAATATTGTGAGACACTGGAATGATGTTGGACANTNNTAGAAACCA
TNTTATGTACAGNTCTAAGNGNAAACACAGTGCTTTATACTTTATCACTCATTGAATATT
TTTATGAACNGTTACTGNACTATTTANNATNTTGTTTATTATGAAATANATGTACTTATC
AGANNNNNNNNNNNNNNNNNNNNNNNNNNNNNNNNNNNNNNNNNNNNNNNNNNNNNNNNN
NNNNNNNNNNNNNNNNNNNNNNNNNNNNNNNNNNNNNNNNNNNNNNNNNNNNNNNNNNNN
NNNNNNNNNNNNNNNNNNNNNNNNNNNNNNNNNNNNNNNNNNNNNNNNNNNNNNNNNNNN
NNNNNNNNNNNNNNNNNNNNNNNNN
>gi_223020810_gb_FL594485|tro|tro11X|Allele_1
NNNNNATTANAGAAAATNTCAGGGTCAAGATATGCTGCTCGTATGGCAAGGCTATCTTCC
AAGATCTTTGGAGAAGTCAGCCCAACAGATACCAAATTATCAAGAAAANTTGTAGATTTA
ATGAGNAAGCCATACTATCATGAACAACCAGAGGTTGTGAATTATTATCCAAAACATTTT
GAAGTNACTAGGCTCATGAAAACTCTCAGGCATTTTGGTNTNTTNAGGNNNNNNNNNNNN
NNNNNNNNNNNNNNNNNNNNNNNNNNNNNNNNNNNNNNNNNNNNNNNNNNNNNNNNNNNN
NNNNNNNNNNNNNNNNNNNNNNNNNNNNNNNNNNNNNNNNNNNN
>gi_223020810_gb_FL594485|tro|tro11X|Allele_2
NNNNNATTANAGAAAATNTCAGGGTCAAGATATGCTGCTCGTATGGCAAGGCTATCTTCC
AAGATCTTTGGAGAAGTCAGCCCAACAGATACCAAATTATCAAGAAAANTTGTAGATTTA
ATGAGNAAGCCATACTATCATGAACAACCAGAGGTTGTGAATTATTATCCAAAACATTTT
GAAGTNACTAGGCTCATGAAAACTCTCAGGCATTTTGGTNTNTTNAGGNNNNNNNNNNNN
NNNNNNNNNNNNNNNNNNNNNNNNNNNNNNNNNNNNNNNNNNNNNNNNNNNNNNNNNNNN
NNNNNNNNNNNNNNNNNNNNNNNNNNNNNNNNNNNNNNNNNNNN
>gi_223020884_gb_FL501328|tro|tro11X|Allele_1
TGTCTCCACATTAAAGAGTTAAACAACGATGTGAAACTTGACTTTGAANATTANAAATGC
ANTAATGGCATCAAAACTAGCAAAATTTGGCAAATTTCATTCAAGAANCCCATTGTGGAA
ACAGAAAGTACCCAACTATCCATTGTATCAGCAAGGTGGACCACAGAATCGTATCTTATT
NTGTNACTTTTGGATGAAATTGATCAAACCACACAGAGAAGTTCCAAAAAATCAAGTTCA
TTTTGAGGTTCACCCNNNNNNNNNNNNNNNNNNNNNNNNNNNNNNNNNNNNNNNNNNNNN
NNNNNNNNNNNNNNNNNNNNNNNNNNNNNNNNNNNNNNNNNNNNNNNNNNNNNNNNNNNN
NNNNNNNNNNNNNNNNNNNNNNNNNNNNNNNNNNNNNNNNNNNNNGGCAGGNGGNCAGAC
ATTTGAATANCCTGATGTGTCATNTATAATGAGTCAGTATGAAAAAGACAAAGANGAATT
TGAAGTAACAGATAGAGCCTTCCTAAGACAGCAACAGAAAAACTGGGATAGACTTAGTAT
ACCACCATGGTTTAGAAGATAATAAATGTATTAAANNNN
>gi_223020884_gb_FL501328|tro|tro11X|Allele_2
TGTCTCCACATTAAAGAGTTAAACAACGATGTGAAACTTGACTTTGAGNATTANAAATGC
ANTAATGGCATCAAAACTAGCAAAATTTGGCAAATTTCATTCAAGAANCCCATTGTGGAA
ACAGAAAGTACCCAACTATCCATTGTATCAGCAAGGTGGACCACAGAATCGTATCTTATT
NTGTNACTTTTGGATGAAATTGATCAAACCACACAGAGAAGTTCCAAAAAATCAAGTTCA
TTTTGAGGTTCACCCNNNNNNNNNNNNNNNNNNNNNNNNNNNNNNNNNNNNNNNNNNNNN
NNNNNNNNNNNNNNNNNNNNNNNNNNNNNNNNNNNNNNNNNNNNNNNNNNNNNNNNNNNN
NNNNNNNNNNNNNNNNNNNNNNNNNNNNNNNNNNNNNNNNNNNNNGGCAGGNGGNCAGAC
GTTTGAATANCCTGATGTGTCATNTATAATGAGTCAGTATGAAAAAGACAAAGANGAATT
TGAAGTAACAGATAGAGCCTTCCTTAGACAGCAACAGAAAAACTGGGATAGACTTAGTAT
ACCACCATGGTTTAGAAGATAATAAATGTATTTAANNNN
>gi_223020822_gb_FL491530|tro|tro11X|Allele_1
NNATGGCTTCCTTTCGAGGACTTCGAAGGGCAAGCAGTTNNNNNNNNNNNNNNNNNNNNN
NNNNNNNNNNNNNNNNNNNNNNNNNNNNNNNNNNNGNAGGNAATTGGAATAAAGACTGGG
CTCCTGCAGCATTGCCTAAGAATGAAGAAGAAAGNNCTGCAAAAGCTAAAAATTATGGGA
TGATCCCNNANGACTACAAACCAATGGCNGATGATGGGACAGGGTTTGGAGATTATCCTG
ANTTACCAGCTATTGGTGCNCACTCTAGGAGTCCATGGGAACATTATGATATGCCACATT
TAAAGAGAAATTATGGAGAGCCNNNNNNNNNNNNNNNNNNNNNNNNNNCAGAANATAGAT
TAGATCCTGCATTTNCTAAACAACCNGGATATCCACCTANNNNNNNNNNNNNNNNNNNNN
NNNNNNNNNNNNNNNNNNNNNNNNNNNNNNNNNNNNNNNNNNNNNNNNNNNNNNNNNNNN
NNNNNNNNNNNNNNNNNNNNNNNNNNNNNNNNNNNNNNNNNNNNNNNNNNNNNNNNNNNN
NNNNNNNNNNNNNNNNNNNNNNNNNN
>gi_223020822_gb_FL491530|tro|tro11X|Allele_2
NNATGGCTTCCTTTCGAGGACTTCGAAGGGCAAGCAGTTNNNNNNNNNNNNNNNNNNNNN
NNNNNNNNNNNNNNNNNNNNNNNNNNNNNNNNNNNGNAGGNAATTGGAATAAAGACTGGG
CTCCTGCAGCATTGCCTAAGAATGAAGAAGAAAGNNCTGCAAAAGCTAAAAATTATGGGA
TGATCCCNNANGACTACAAACCAATGGCNGATGATGGGACAGGGTTTGGAGATTATCCTG
ANTTACCAGCTATTGGTGCNCACTCTAGGAGTCCATGGGAACATTATGATATGCCACATT
TAAAGAGAAATTATGGAGAGCCNNNNNNNNNNNNNNNNNNNNNNNNNNCAGAANATAGAT
TAGATCCTGCATTTNCTAAACAACCNGGATATCCACCTANNNNNNNNNNNNNNNNNNNNN
NNNNNNNNNNNNNNNNNNNNNNNNNNNNNNNNNNNNNNNNNNNNNNNNNNNNNNNNNNNN
NNNNNNNNNNNNNNNNNNNNNNNNNNNNNNNNNNNNNNNNNNNNNNNNNNNNNNNNNNNN
NNNNNNNNNNNNNNNNNNNNNNNNNN
>gi_223020904_gb_FL491541|tro|tro11X|Allele_1
NNNNNNNNNNNNNNNNNNNNNNNNNNNNNNNNNNNNNNNNNNNNNNNNNNNNNNNNNNNN
NNNNNNNNNNNNNNNNNNNNNNNNNNNNNNNNNNNNNNNNNNAGNNNNNNNNNNNNNNNN
NNNNNNNNNNNNNNNNNNNNNNNNCCATCATATTCAGACCAGCAGACATATTTGGAGATG
NNNNNNNNNNNNNNNNNNNNNNNNNNNNNNNNNNGAGAANATANGTAAATTTTAAGACTC
CATTATGGCAGAAGGGACAAAAGACAATTAAAAAACCAGTCTANGTAACTGATGTTACTG
ATGGTGTTATGAGTGCTTTGAATGATCCTGATGCAGCTGGAAANACCTTTGAACTTGTGG
GGNNNNNNNNNNNNNATTTATNTGANNNNNNNNNNNNNNNNNNNNNNNNNNNNNNNNNNN
NNNNNNNNNNNNNNNNNNNNNNNNNNNNNNNNNNNNNNNNNNNNNNNNNNNNNNNNNNNN
NNNNNCAGTTTTTATCTNNNNNNNNNNNNNNNNNNNNNNNNNNNNNNNNNNNNNAGGAGC
ATGTTTCAGATACATTGACTGGATGNCCAACATTGGAAGATCTTAATGTCAAACTACACT
CATTTGAGAAGGTGTGTCCATTTATTACAGCACCATACGTCCGTGAAAANTATTACGCTC
CATCACTTGGNGAATTTAAGATTCCNGAGTCNATAAAATCTACAGTAANACCATCTGGAG
CNNCATACTGAGTGGACTGTGNTTTAGTTAAACA
>gi_223020904_gb_FL491541|tro|tro11X|Allele_2
NNNNNNNNNNNNNNNNNNNNNNNNNNNNNNNNNNNNNNNNNNNNNNNNNNNNNNNNNNNN
NNNNNNNNNNNNNNNNNNNNNNNNNNNNNNNNNNNNNNNNNNAGNNNNNNNNNNNNNNNN
NNNNNNNNNNNNNNNNNNNNNNNNCCATCATATTCAGACCAGCAGACATATTTGGTGATG
NNNNNNNNNNNNNNNNNNNNNNNNNNNNNNNNNNGAGAANATANGTAAATTTTAAGACTC
CATTATGGCAGAAGGGACAAAAGACAATTAAAAAACCAGTCTANGTAACTGATGTTACTG
ATGGTGTTATTAGTGCTTTGAATGATCCTGATGCAGCTGGAAANACCTTTGAACTTGTGG
GGNNNNNNNNNNNNNATTTATNTGANNNNNNNNNNNNNNNNNNNNNNNNNNNNNNNNNNN
NNNNNNNNNNNNNNNNNNNNNNNNNNNNNNNNNNNNNNNNNNNNNNNNNNNNNNNNNNNN
NNNNNCAGTTTTTATCTNNNNNNNNNNNNNNNNNNNNNNNNNNNNNNNNNNNNNAGGAGC
ATGTTTCAGATACATTGACTGGATGNCCAACATTGGAAGATCTTAATGTCAAACTACACT
CATTTGAGAAGGTGTGTCCATTTATTACAGCACCATACGTCCGTGAAAANTATTACGCTC
CATCGCTTGGNGAATTTAAGATTCCNGAGTCNATAAAATCTACAGTAANACCATCTGGAG
CNNCATACTGAGTGGACTGTGNTTTAGTTAAACA
>gi_223021095_gb_Contig10623|tro|tro11X|Allele_1
NNNNNNNNNNNNNNNNNNNNNNNNNNNNNNNNNNNNNNNNNNNNNNNNNNNNNNNNNNNN
NNNNNNNNNNNNNNNNNNNNNNNNNNNNNNNNNNNNNNNNNNNNNNNNNNNNNNNNNNNN
NNNNNNNNNNNNNNNNNNNNNNNNNNNNNNNNNNNNNNNNNNNNNNNNNNNNNNNNNNNN
NNNNNNNNNNNNNNNNNNNNNNNNNNNNNNNNCACCCNNNNNNNNNGAGCATAAATGTCA
GCATAATCTATGTACCGTCGAGGCATACCCCTCAGCCCTANNAAGTGTTGAGGAAAGAAA
GTGGTATTTACACCAAAAAACATTGCTATAAAGTGNGCTTTTCTCCATTTCTTATTANNN
NNNNNNNNNNNNNNNNNNNNNNNNNNNNNNNNNNNNNNNNNNNNNNNNNNNNNNNNNNNN
NNNNNNNNNNNNNNNNNNNNNNNNNNNNNNNNNNNNNNNNNNNNNNNNNNNNNNNNNNNN
NNNNNNNNNNNNNNNNNNNNNNNNNNNNNNNNNNNNNNNNNNNNNNNNNNNNNNNNNNNN
NNNNNNNNNNNNNNNNNNNNNNNNNNNNNNNNNNNNNNNNNNNNNNNNNNNNNNNNNNNN
NNNNNNNNNNNNNNNNNNNNNNNNNNNNNNNNNNNNNNNNNNNNNNNNNNNNNNNNNNNN
NNNNNNNNNNNNNNNNNNNNNNNNNNNNNNNNNNNNNNNNNNNNNNNNNNNNNNNNNNNN
NNNNNNNNNNNNNNNNNNNNNNNNNNNNNNNNNNNNNNNNNNNNNNNNNNNNNNNNNNNN
NNNNNNNNNNNNNNNNNNNNNNNNNNNNNNNNNNNNNNNNNNNNNNNNNNNNNNNNNNNN
NNNNNNNNNNNNNNNNNNNNNNNNNNNNNNNNNNNNNNNNNNNNNNNNNNNNNNNNNNNN
NNNNNNNNNNNNNNNNNNNNNNNNNNNNNNNNNNNNNNNNNNNNNNNNNNNNNNNNNNNN
NNNNNNNNNNNNNNNNNNNNNNNNNNNNNNNNNNNNNNNNNNNNNNNNNNNNNNNNNNNN
NNNNNNNNNNNNNNNNNNNNNNNNNNNNNNNNNNNNNNNNNNNNNNNNNNNNNNNNNNNN
NNNNNNNNNNNNNNNNNNNNNNNNNNNNNNNNNNNNNNNNNNNNNNNNNNNNNNNNNNNN
NNNNNNNNNNNNNNNNNNNNNNNNNNNNNNNNNNNNNNNNNNNNNNNNNNNNNNNNNNNN
NNNNNNNNNNNNNNNNNNNNNNNNNNNNNNNNNNNNNNNNNNNNNNNNNNNNNNNNNNNN
NNNNNNNNNNNNNNNNNNNNNNNNNNNNNNNNNNNNNNNNNNNNNNNNNNNNNNNNNNNN
NNNNNNNNNNNNNNNNNNNNNNNNNNNNNNNNNNNNNNNNNNNNNNNNNNNNNNNNNNNN
NNNNNNNNNNNNNNNNNNNNNNNNNNNNNNNNNNNNNNNNNNNNNNNNNNNNNNNNNNNN
NNNNNNNNNNNNNNNNNNNNNNNNNNNNNNNNNNNNNNNNNNNNNNNNNNNNNNNNNNNN
NNNNNNNNNNNNNNNNNNNNNNNNNNNNNNNNNNNNNNNNNNNNNNNNNNNNNNNNNNNN
NNNNNNNNNNNNNNNNNNNNNNNNNNNNNNNNNNNNNNNNNNNNNNNNNNNNNNNNNNNN
NNNNNNNNNNNNNNNNNNNNNNNNNNNNNNNNNNNNNNNNNNNNNNNNNNNNNNNNNNNN
NNNNNNNNNNNNNNNNNNNNNNNNNNNNNNNNNNNNNNNNNNNNNNNNNNNNNNNNNNNN
NNNNNNNNNNNNNNNNNNNNNNNNNNNNNNNNNNNNNNNNNNNNNNNNNNNNNNNNNNNN
NNNNNNNNNNNNNNNNNNNNNNNNNNNNNNNNNNNNNNNNNNNNTTATAATTACTTAGCA
AGAGCTCACCCAGCTTTACTAACTCTTATAACCACATTAGATTTTAGCCTATCAACGTTC
TTTCTTCTGTACGCTCTAGTTAGATANGCCTTTTCAAACTCTCCNTCANGGCCTTNNNNN
NCTTCATTAGTNCTATACCTTCTCAAGAAACACTCTCGACGTNAAAATCACAAATACACA
CAGTACACTTCCAACAATAAAAGTAGCCCTCTCACAATCGCCTCNNNNNNNNNNNNNNGA
TCGGAAGAGCACACGTCTGAACTCCAGTCACNNNNNNNNNNNNNNNNNN
>gi_223021095_gb_Contig10623|tro|tro11X|Allele_2
NNNNNNNNNNNNNNNNNNNNNNNNNNNNNNNNNNNNNNNNNNNNNNNNNNNNNNNNNNNN
NNNNNNNNNNNNNNNNNNNNNNNNNNNNNNNNNNNNNNNNNNNNNNNNNNNNNNNNNNNN
NNNNNNNNNNNNNNNNNNNNNNNNNNNNNNNNNNNNNNNNNNNNNNNNNNNNNNNNNNNN
NNNNNNNNNNNNNNNNNNNNNNNNNNNNNNNNCACCCNNNNNNNNNGAGCATAAATGTCA
GCATAATCTATGTACCGTCGAGGCATGCCCCTCAGCCCTANNAAGTGTTGAGGAAAGAAA
GTGGTATTTACACCAAAAAACATTGCTATAAAGTGNGCTTTTCTCCATTTCTTATTANNN
NNNNNNNNNNNNNNNNNNNNNNNNNNNNNNNNNNNNNNNNNNNNNNNNNNNNNNNNNNNN
NNNNNNNNNNNNNNNNNNNNNNNNNNNNNNNNNNNNNNNNNNNNNNNNNNNNNNNNNNNN
NNNNNNNNNNNNNNNNNNNNNNNNNNNNNNNNNNNNNNNNNNNNNNNNNNNNNNNNNNNN
NNNNNNNNNNNNNNNNNNNNNNNNNNNNNNNNNNNNNNNNNNNNNNNNNNNNNNNNNNNN
NNNNNNNNNNNNNNNNNNNNNNNNNNNNNNNNNNNNNNNNNNNNNNNNNNNNNNNNNNNN
NNNNNNNNNNNNNNNNNNNNNNNNNNNNNNNNNNNNNNNNNNNNNNNNNNNNNNNNNNNN
NNNNNNNNNNNNNNNNNNNNNNNNNNNNNNNNNNNNNNNNNNNNNNNNNNNNNNNNNNNN
NNNNNNNNNNNNNNNNNNNNNNNNNNNNNNNNNNNNNNNNNNNNNNNNNNNNNNNNNNNN
NNNNNNNNNNNNNNNNNNNNNNNNNNNNNNNNNNNNNNNNNNNNNNNNNNNNNNNNNNNN
NNNNNNNNNNNNNNNNNNNNNNNNNNNNNNNNNNNNNNNNNNNNNNNNNNNNNNNNNNNN
NNNNNNNNNNNNNNNNNNNNNNNNNNNNNNNNNNNNNNNNNNNNNNNNNNNNNNNNNNNN
NNNNNNNNNNNNNNNNNNNNNNNNNNNNNNNNNNNNNNNNNNNNNNNNNNNNNNNNNNNN
NNNNNNNNNNNNNNNNNNNNNNNNNNNNNNNNNNNNNNNNNNNNNNNNNNNNNNNNNNNN
NNNNNNNNNNNNNNNNNNNNNNNNNNNNNNNNNNNNNNNNNNNNNNNNNNNNNNNNNNNN
NNNNNNNNNNNNNNNNNNNNNNNNNNNNNNNNNNNNNNNNNNNNNNNNNNNNNNNNNNNN
NNNNNNNNNNNNNNNNNNNNNNNNNNNNNNNNNNNNNNNNNNNNNNNNNNNNNNNNNNNN
NNNNNNNNNNNNNNNNNNNNNNNNNNNNNNNNNNNNNNNNNNNNNNNNNNNNNNNNNNNN
NNNNNNNNNNNNNNNNNNNNNNNNNNNNNNNNNNNNNNNNNNNNNNNNNNNNNNNNNNNN
NNNNNNNNNNNNNNNNNNNNNNNNNNNNNNNNNNNNNNNNNNNNNNNNNNNNNNNNNNNN
NNNNNNNNNNNNNNNNNNNNNNNNNNNNNNNNNNNNNNNNNNNNNNNNNNNNNNNNNNNN
NNNNNNNNNNNNNNNNNNNNNNNNNNNNNNNNNNNNNNNNNNNNNNNNNNNNNNNNNNNN
NNNNNNNNNNNNNNNNNNNNNNNNNNNNNNNNNNNNNNNNNNNNNNNNNNNNNNNNNNNN
NNNNNNNNNNNNNNNNNNNNNNNNNNNNNNNNNNNNNNNNNNNNNNNNNNNNNNNNNNNN
NNNNNNNNNNNNNNNNNNNNNNNNNNNNNNNNNNNNNNNNNNNNNNNNNNNNNNNNNNNN
NNNNNNNNNNNNNNNNNNNNNNNNNNNNNNNNNNNNNNNNNNNNTTATAATTACTTAGCA
AGAGCTCACCCAGCTTTACTAACTCTTATAACCACATTAGATTTTAGCCTATCAACGTTC
TTTCTTCTGTACGCTCTAGTTAGATANGCCTTTTCAAACTCTCCNTCANGGCCTTNNNNN
NCTTCATTAGTNCTATACCTTCTCAAGAAACACTCTCGACGTNAAAATCACAAATACACA
CAGTACACTTCCAACAATAAAAGTAGCCCTCTCACAATCGCCTCNNNNNNNNNNNNNNGA
TCGGAAGAGCACACGTCTGAACTCCAGTCACNNNNNNNNNNNNNNNNNN
>gi_223021140_gb_FL491912|tro|tro11X|Allele_1
NNNNNNNNNNNNNNNNNNNNNNNNNNNNNNNNNTGANTTNNNNNNNNNNNNNNNNNNNNN
NNNNNNNNNNNNNNNNNNNNNNNNNNNNNNNNNNNNNGGTGCAAGCAGTNCTCCTGGAAA
GTCTGCCAGCTTACACAACAAAGATCCTTTACCAGTATTTCTCCAAGAAAGAGTTCAGAC
AATACTAAAGCAGATGACTGGCTTTGATATGGCCAAAGTGTTTTCATTTAATTTNACATN
AAAAGGAAAGAAGCCGACATTTNCATTAGTAACAGACGAACAACTTGAANAGNTGNATTT
GAAAGCCATAAGAAAGGCAGTATACAAACTACAGATGCCACNAGTAATGAAGGCANATGA
ACCNGTGGAACAAGNGTACGGTCAAGATNCAGAGATAGCNANTNTTTTANACTTCAAATN
TGTNTTCANAGACATNAGTATAGGACTNAAAGATNGNGNNAGNCATGTAACNGTAAGGGA
CACNGATGGNAGTNTNAGACCTGCAACATCAGANGAGAAACAGAGAGCATGTCAGATGTA
CAGTACNAATGAAGTTCGCAAAGTTATAATGCCAAAAATGTTTGAACCAGATNATCTTGA
GNNTATATNNNNNN
>gi_223021140_gb_FL491912|tro|tro11X|Allele_2
NNNNNNNNNNNNNNNNNNNNNNNNNNNNNNNNNTGANTTNNNNNNNNNNNNNNNNNNNNN
NNNNNNNNNNNNNNNNNNNNNNNNNNNNNNNNNNNNNGGTGCAAGCAGTNCTCCTGGAAA
GTCTGCCAGCTTACACAACAAAGATCCTTTACCAGTATTTCTCCAAGAAAGAGTTCAGAC
AATACTGAAGCAGATGACTGGCTTTGATATGGCCAAAGTGTTTTCATTTAATTTNACATN
AAAAGGAAAGAAGCCTACATTTNCATTAGTAACAGACGAACAACTTGAANAGNTGNATTT
GAAAGCCATACGAAAGGCGGTATACAAACTACAGATGCCACNAGTAATGAAGGCTNATGA
ACCNGTGGAACAAGNGTATGGTCAAGATNCAGAGATAGCNANTNTTTTANACTTCAAATN
TGTNTTCANTGACATNAGTATAGGACTNAAAGATNGNGNNAGNCATGTGACNGTGAGGGA
CACNGATGGNAGTNTNAGACCTGCAACATCAGANGAGAAACAGAGAGCATGTCAGATGTA
CAGTACNAATGAAGTTCGCAAAGTTATAATGCCAAAAATGTTTGAACCAGATNATCTTGA
GNNTATATNNNNNN
>gi_223021203_gb_FL496692|tro|tro11X|Allele_1
NNNNNNNNNNNNNNNNNNGATACACTGTTTCTTTTGCATTGCGGCAAATTAATGGTCATT
CAANAGGTNNNNNNNNNNNNNNNNNNNNNNNNNNNNNNNNNNNNNCAGTTAGTATATATC
CAGCTAGGAACAACAGTTNNNNNNNNNNNGNNNNNNNNNNNNNNNNNNNNNNNNNNNNNN
NNNNNNNNNNNNNNNNNNNNNNNNNNNNNNNNNNNNNNNNNNNNNNNNNNNNNNNNNNNN
NNNNNNNNNNNNNNNNNNNNNNNNNNNNAGGAAGAGCTGGTATGGTATGGCCAGGTCTGA
CATCAGAAACAAANAGAGGAGATGAAATNGTAAAAAGAAGTCAACATGGACCTAAACAGG
AATACTTTGACAACATAATCAAACANAGAGGNGCTAAACAGACATTCCGCTCTGTCAAAC
TANTGCCTCTACAGCGAGGATGGACNGGAACAACAAGGGCNGGAACTAGGTCATANCCAC
CTGATCCTGTTGGCGATTNNNNNNNNNNNNNNNNNNNNNNNNNNNNNNNNNAGTTAAAAA
ANNNNACCAANACAAGTGGAACTGTAAAAGCTGTATTTAGGTTTTCNGCCATGGTCGTTG
TGGGCAACAAAAATGGNATTGGAGGTNNNNNNNNNNNNNNNNNNNNNNNNNNNNNNNNNN
NNNNNNNNNNNNNNNNNNNNNNNNNNNNNN
>gi_223021203_gb_FL496692|tro|tro11X|Allele_2
NNNNNNNNNNNNNNNNNNGATACACTGTTTCTTTTGCATTGCGGCAAATTAATGGTCATT
CAANAGGTNNNNNNNNNNNNNNNNNNNNNNNNNNNNNNNNNNNNNTAGTTAGTATATATC
CAGCTAGGAACAACAGTTNNNNNNNNNNNGNNNNNNNNNNNNNNNNNNNNNNNNNNNNNN
NNNNNNNNNNNNNNNNNNNNNNNNNNNNNNNNNNNNNNNNNNNNNNNNNNNNNNNNNNNN
NNNNNNNNNNNNNNNNNNNNNNNNNNNNAGGAAGAGCTGGTATGGTTTGGCCAGGTCTGA
CATCTGAAACAAANAGAGGAGATGAAATNGTAAAAAGAAGTCAACATGGACCTAAACAGG
AATACTTTGACAACATAATCAAACANAGAGGNGCTAAACAGACATTCCGTTCTGTCAAAC
TANTGCCTCTACAGCGAGGGTGGACNGGAACAACAAGGGCNGGAACTAGGTCATANCCAC
CTGATCCTGTTGGTGATTNNNNNNNNNNNNNNNNNNNNNNNNNNNNNNNNNAGTTGAAAA
ANNNNACCAANACAAGTGGAACTGTAAAAGCTGTGTTTAGGTTTTCNGCTATGGTTGTTG
TGGGTAATAAAAATGGNATTGGAGGTNNNNNNNNNNNNNNNNNNNNNNNNNNNNNNNNNN
NNNNNNNNNNNNNNNNNNNNNNNNNNNNNN
>gi_223021232_gb_FL494827|tro|tro11X|Allele_1
NNNNNNNNNNNNNNNNNNNNNNNNNNNNNNNNNNNNNNNNNNNNNNNNNNNNNNNNNNNN
NNNNNNNNNNNNNNNNNNNNNNNNNNNNNNNNNNNNNNNNNNNNNNNNNNNNNNNNNNNN
NNNNNNNNNNNNNNNNNNNNNNNNNNNNNNNNNNNNNNNNNNNNNNNNNNNNNNNNNNNN
NNNNNNNNNNNNNNNNNNNNNNNNNNNNNNNNNNNNNNNNNNNNNNNNNNNNNNNNNNNN
NNNNNNNNNNNNNNNNNNNNNNNNNNNNNNNNNNNNNNNNNNNNNNNNNNNNNNNNNNNN
NNNNNNNNNNNNNNNNNNNNNNNNNNNNNNNNNNNNNNNNNNNNNNNNNNNNNNNNNNNN
NNNNNNNNNNNNNNNNNNNNNNNNNNNNNNNNNNNNNNNNNNNNNNNNNNNNNNNNNNNN
NNNNNNNNNNNNNNNNNNNNNNNNNNNNNNNNNNNNNNNNNNNNNNNNNNNNNNNNNNNN
NNNNNNNNNNNNNNNNNNNNNNNNNNNNNNNNNNNNNNNNNNNNNNNNNNNNNNNNNNNN
NNNNNNNNNNNNNNNNNNNNNNNNNNNNNNNNNNNNNNNNNNNNNNNNNNNNNNNNNNNN
NNNNNNNNNNNNNNNNNNNNNNNNNNNNNNNNNNNNNNNNNNNNNNNNNNNNNNNNNNNN
NNNNNNNNNNNNNNNNNNNNNNNNNNNNNNNNNNNNNNNNNNNNNNNNNNNNNNNNNNNN
NNNNNNNNNNNNNNNNNNNNNNNNN
>gi_223021232_gb_FL494827|tro|tro11X|Allele_2
NNNNNNNNNNNNNNNNNNNNNNNNNNNNNNNNNNNNNNNNNNNNNNNNNNNNNNNNNNNN
NNNNNNNNNNNNNNNNNNNNNNNNNNNNNNNNNNNNNNNNNNNNNNNNNNNNNNNNNNNN
NNNNNNNNNNNNNNNNNNNNNNNNNNNNNNNNNNNNNNNNNNNNNNNNNNNNNNNNNNNN
NNNNNNNNNNNNNNNNNNNNNNNNNNNNNNNNNNNNNNNNNNNNNNNNNNNNNNNNNNNN
NNNNNNNNNNNNNNNNNNNNNNNNNNNNNNNNNNNNNNNNNNNNNNNNNNNNNNNNNNNN
NNNNNNNNNNNNNNNNNNNNNNNNNNNNNNNNNNNNNNNNNNNNNNNNNNNNNNNNNNNN
NNNNNNNNNNNNNNNNNNNNNNNNNNNNNNNNNNNNNNNNNNNNNNNNNNNNNNNNNNNN
NNNNNNNNNNNNNNNNNNNNNNNNNNNNNNNNNNNNNNNNNNNNNNNNNNNNNNNNNNNN
NNNNNNNNNNNNNNNNNNNNNNNNNNNNNNNNNNNNNNNNNNNNNNNNNNNNNNNNNNNN
NNNNNNNNNNNNNNNNNNNNNNNNNNNNNNNNNNNNNNNNNNNNNNNNNNNNNNNNNNNN
NNNNNNNNNNNNNNNNNNNNNNNNNNNNNNNNNNNNNNNNNNNNNNNNNNNNNNNNNNNN
NNNNNNNNNNNNNNNNNNNNNNNNNNNNNNNNNNNNNNNNNNNNNNNNNNNNNNNNNNNN
NNNNNNNNNNNNNNNNNNNNNNNNN
>gi_223021362_gb_Contig75820|tro|tro11X|Allele_1
NNNNNNNNNNNNNNNNNNNNNNNNNNNNNNNNNNNNCTGGCTGACCTTCTCTTTTTCACT
TAAAACTTCAATAAACGGTGNNNCATACAANGACATAGGTGGGCAGGTACAAACAATGTT
CTGGTCTCCAAATATGTCATCAATCCTCGATACTGAAGGCCAAAATTTAGTGGNTGCTTT
CAGGTAGNNTAATGGAAAGGCTGCTACTTCTCGTGAGTACGGGAGATCCCAGTTAGAAGA
TATTACTGTTTTTTGACAATGCGGTGACATCTNTAATGNNNNNNNNNNNNNNNNNNNNNN
NNNNNNNNNNNNNNNNNNNNNNNNNNNNNNNNNNNCTATAAGAGCATCACANANTCNGTC
TANTTCATCTTTNTCTTNTGATTCNGTTGGTTCAATCATCAATGTTCCTACTACAGGCCA
TGATGTTGTTGGAGAATGGAATCCNNNNNNNNNNNNNNNNNNNNNNNNNNNNNNNNNTTC
TACATTAGCACTTTTCTTAAANTCTCTACAGTCAAGNNNNNNNNNNNNNNNNNNNNNACC
TTCTTCATTTTTGTANAGTGTTTTATAATAGCCATCAAGCCTTCTNCTCATATAATTAGC
ATTAAGTATAGCNGCTTCTGATGCCTGACGTANTCCCTCAGCNCCCATCATTCTGATGTA
GGCCCAAGAGATTGGTAAAATAGCACTAGAACCAAAAGGTGCTGCNGACACTACACCAAA
TGACTTGGCTTCTGGACCTGTNGTGCCATANGGAGGAATAACTGGATGTGTTGGTAAGTA
GGGTGCCAAATGTTTTCGNNCACCAATANGTCCCATTCCAGGGCCACCACCTCCNTGAGG
TATACAGAATGTTTTATNTANATTAAGATGAGATACGTCAGATCCATAGTCAGCAGGTCT
NCATATACCNACCTNAGCATTCATATTGGCACCATCNAAGTATACCTGTCCACCATATTC
ATGGATCAANTNACAAATTTNTCTGNTATCTTTATCAAAAACNCCATTTGTAGAGGGATA
GGTAATCATCATACAAGCCAAAGTGTCCTTGTGTTTCNCTACCATNACTNTAAGATGCTT
CATATCAATAGCACCATTTCTGTCTACATTTATGGGCTGAATCTTCATACCTGCCATCTG
GGCACTGGCTGGATTGGTACCATGAGCAGACGTAGGAATCAAACNNACNGTNCTTTGTTT
TTGATCTATTGCNGTGAGGTAAGCCATAATAGCTCTCAATCCAGCATATTCACCTTGGGC
ACCACTGTTTGGCTGGAATGATATTTTGTCATATCCTGTTATTTCACAAAGATCTTGTTC
TAATTCNTTAAACATTTCAGCATATCCCTCTGTTTGTTCGAGTGGCACAAATGGATGTAT
ATTGGCAAACTCTGGCCACGAACATGGCNNNNNNNNNNNNNNNNNNNNNNNNNNNNNNNN
NNNNNNNNNNNNNNNNNNNNNNNNNNNNNNNNNNNNNNNNNNNNNNNNNNNNNNNNNNNN
NNNNNNNNNNNNNNNNNNNNNNNNNNNNNNNNNNNNNNNNNNNNNNNNNNNNNNNNNN
>gi_223021362_gb_Contig75820|tro|tro11X|Allele_2
NNNNNNNNNNNNNNNNNNNNNNNNNNNNNNNNNNNNCTGGCTGACCTTCTCTTTTTCACT
TAAAACTTCAATAAACGGTGNNNCATACAANGACATAGGTGGGCAGGTACAAACAATGTT
CTGGTCTCCAAATATGTCATCAATCCTCGATACTGAAGGCCAAAATTTAGTGGNTGCTTT
CAGGTAGNNTAATGGAAAGGCTGCTACTTCTCGTGAGTACGGGAGATCCCAGTTAGAAGA
TATTACTGTTTTTTGACAATGCGGTGACATCTNTAATGNNNNNNNNNNNNNNNNNNNNNN
NNNNNNNNNNNNNNNNNNNNNNNNNNNNNNNNNNNCTATAAGAGCATCACANANTCNGTC
TANTTCATCTTTNTCTTNTGATTCNGTTGGTTCAATCATCAATGTTCCTACTACAGGCCA
TGATGTTGTTGGAGAATGGAATCCNNNNNNNNNNNNNNNNNNNNNNNNNNNNNNNNNTTC
TACATTAGCACTTTTCTTAAANTCTCTACAGTCAAGNNNNNNNNNNNNNNNNNNNNNACC
TTCTTCATTTTTGTANAGTGTTTTATAATAGCCATCAAGCCTTCTNCTCATATAATTAGC
ATTAAGTATAGCNGCTTCTGATGCCTGACGTANTCCCTCAGCNCCCATCATTCTGATGTA
GGCCCAAGAGATTGGTAAAATAGCACTAGAACCAAAAGGTGCTGCNGACACTACACCAAA
TGACTTGGCTTCTGGACCTGTNGTGCCATANGGAGGAATAACTGGATGTGTTGGTAAGTA
GGGTGCCAAATGTTTTCGNNCACCAATANGTCCCATTCCAGGGCCACCACCTCCNTGAGG
TATACAGAATGTTTTATNTANATTAAGATGAGATACGTCAGATCCATAGTCAGCAGGTCT
NCATATACCNACCTNAGCATTCATATTGGCACCATCNAAGTATACCTGTCCACCATATTC
ATGGATCAANTNACAAATTTNTCTGNTATCTTTATCAAAAACNCCATTTGTAGAGGGATA
GGTAATCATCATACAAGCCAAAGTGTCCTTGTGTTTCNCTACCATNACTNTAAGATGCTT
CATATCAATAGCACCATTTCTGTCTACATTTATGGGCTGAATCTTCATACCTGCCATCTG
GGCACTGGCTGGATTGGTACCATGAGCAGACGTAGGAATCAAACNNACNGTNCTTTGTTT
TTGATCTATTGCNGTGAGGTAAGCCATAATAGCTCTCAATCCAGCATATTCACCTTGGGC
ACCACTGTTTGGCTGGAATGATATTTTGTCATATCCTGTTATTTCACAAAGATCTTGTTC
TAATTCNTTAAACATTTCAGCATATCCCTCTGTTTGTTCGAGTGGCACAAATGGATGTAT
ATTGGCAAACTCTGGCCACGAACATGGCNNNNNNNNNNNNNNNNNNNNNNNNNNNNNNNN
NNNNNNNNNNNNNNNNNNNNNNNNNNNNNNNNNNNNNNNNNNNNNNNNNNNNNNNNNNNN
NNNNNNNNNNNNNNNNNNNNNNNNNNNNNNNNNNNNNNNNNNNNNNNNNNNNNNNNNN
>gi_223021440_gb_Contig2656|tro|tro11X|Allele_1
NNNNNNNNNNNNNNNNNNNNNNNNNNNNNNNNNNNNNNNNNNNNNNNNNNNNNNNNNNNN
NNNNNNNAGAGGTAATTCCATCTGTNAATGAAATGGAGGCTTTTAAAGATGTTGATGTAG
CNATGTTAGTAGGAGCNATGCCCAGAAGAGAAGGAATGGAAAGAAAAGATTTATTAGCTG
CTAATGTTAAGATATTTAAATCCATGGGANTTGCAATTGATACACAGGCCAAGAAAAATA
TCNAGGTNGTAGTNGTTGGAAANCCAGCCAATACCAACGCATATATTTGNAAGAAATATG
CNCCATCCATAAACCCAGCAAANTTTACNGCATTGACAAGNCTTGATCAAAACAGGGCAC
AAGCANAGNTTGCTGCCAAACTAGGTGTAAGTAACAGTTCTGTAAAGAATTGCGTNATTT
GGGGAAATCACTCATCTACTCAATATCCAGATGTNAANCAAGCTGTNGTAGACTTAAATG
GAAAATCCATGCCAGTACGTGAAGCTGTNAAAGATGACAATTGGCTNAACAATGATTTNA
TTNAGACTGTCCAGCAAAGAGGNGCAGCTGTAATTAAGGCTAGNAAATTATCTAGTGCCA
TGTCAGCAGCCAAAGCTATTGTAGATCANGTTAGAGACTGGTGGAATGGAGTACCANANG
GTACATATGTTTCNATGGCAGTCCCTTCAGATGGATCATATAATATNGAAGAGGGTCTAA
TCTACAGCTTTCCTGTTNNTACAAAACCAGANTCATACNTANNAGATTGTNAAAGGATTG
ANAATTAATGANTTCTCCAGAGAAAAGATGGANGNTACAGAGAAAGAGCTATCNGNANGA
NAAAAACATGGCCCTCAGCGTNTGTGAATCTTGACCAGCTTCTAAATTNTAGTTGTCTCC
CTTAGAACAATCNTGTTTTCTGTGNCTNCTNGTATCGTAATCATGTATTNTTTTNNNNNN
NNNNNNNNNNNNNNNNNNNNNNNNNNNNNNNNNNNNNNNNNNNNNNNNNNNNNNN
>gi_223021440_gb_Contig2656|tro|tro11X|Allele_2
NNNNNNNNNNNNNNNNNNNNNNNNNNNNNNNNNNNNNNNNNNNNNNNNNNNNNNNNNNNN
NNNNNNNAGAGGTAATTCCATCTGTNAATGAAATGGAGGCTTTTAAAGATGTTGATGTAG
CNATGTTAGTCGGTGCNATGCCCAGAAGAGAAGGAATGGAAAGAAAAGATTTATTAGCTG
CTAATGTTAAGATATTTAAATCCATGGGANTTGCAATTGATTCACAGGCCAAGAAAAATA
TCNAGGTNGTAGTNGTTGGAAANCCAGCCAATACCAATGCATATATTTGNAAGAAATATG
CNCCATCCATAAATCCAGCAAANTTTACNGCATTGACAAGNCTTGATCAAAACAGGGCAC
AAGCANAGNTTGCTGCCAAACTAGGTGTAAGTAACAGTTCTGTAAAGAATTGTGTNATTT
GGGGAAATCACTCATCTACTCAATATCCAGATGTNAANCAAGCTGTNGTAGACTTAAATG
GAAAATCCATGCCAGTACGTGAAGCTGTNAAAGATGACAATTGGCTNAACAATGATTTNA
TTNAGACTGTCCAGCAAAGAGGNGCAGCTGTAATTAAGGCTAGNAAATTATCTAGTGCCA
TGTCAGCAGCCAAAGCTATTGTAGATCANGTTAGAGACTGGTGGAATGGAGTACCANANG
GTACATATGTTTCNATGGCAGTCCCTTCAGATGGATCATATAATATNGAAGAGGGTCTAA
TCTACAGCTTTCCTGTTNNTACAAAACCAGANTCATACNTANNAGATTGTNAAAGGATTG
ANCATTAATGANTTCTCCAGAGAGAAGATGGANGNTACAGAGAAAGAGCTATCNGNANGA
NAAAAATATGGCTCTTAGCGTNTGTGAATCTTGACCAGCTTCTAAATTNTAGTTGTCTCC
CTTAGAACAATCNTGTTTTCTGTGNCTNCTNGTATCGTAATCATGTATTNTTTTNNNNNN
NNNNNNNNNNNNNNNNNNNNNNNNNNNNNNNNNNNNNNNNNNNNNNNNNNNNNNN
>gi_223021529_gb_Contig75022|tro|tro11X|Allele_1
NNNNNNNNNNNNNNNNNNNNNNNNNNNNNNNNNNNNNNNNNNNNNNNNNNNNNNNNNNNN
NTATTTTCCACTTNNNNNNNNNNNCTTTGGCGGAACTGTTGGTNNTTTTTTTCAATCNAA
TAATTATCACTTTGAGGAACAGTNATANTCAGTACCAATAAGTCTTTCCTGNNTTACGAT
CCTCTTTGATACCCATTTGATCAAAAATGTCTTGTTCAANTGATTTTAATGATGGCTCAA
ATGTTACTCTTTGTAATTCNTCTTTATTNNTATCCTTATCCCNANCTNTGNAACTACTGA
TTTGAGTAAAGTCATCATAATAATCNTCTGCAGCAGCTGGAAGAGGTAAAATACGACCAG
ATCTGACAGATNCCCGNACTTTATTACCATCCTCTGTGTACTTCCATTCTATATCTGTTG
GTTCANTNTNNGCAGGATCCACTAGTCTNACTTCTGATGTTACAAGTANTGGCTTTTCTG
TCTTTTTNAAAAGAGGTTGGCCTTCAAATTCCTCTTCAAGTTTNNNNNCNNNNNNNNNNN
NNNNNNNNTAGCACCAGTTTCTNTCCTTGATNATAAAATTNACCAGACCATGTCTTCCTT
TNNNNNNNNNNNNNNNNNNNNNTACCCTATCTNNCCTGAANANTTNNCAGTCNTTNATAG
GTTCCACNAAGTCATTTTCCTTTGATGTTTTATTTATCATTTGTCCTTGAGCTGATAAAG
GATGAAACTGACTGTATTTCCAATTTCTTTTTCCTTTCCGGACCCATCCATAAATGGGAA
CTTTATAATCTACTCCAGAGCTTTGTCGCATTTCATATTCAACATATCTTTTAAANNNNN
NNNNNNNNNNNNNNNNNNNNNNNNNNNNNNNNNNNNNNNNNNNNNNNNNN
>gi_223021529_gb_Contig75022|tro|tro11X|Allele_2
NNNNNNNNNNNNNNNNNNNNNNNNNNNNNNNNNNNNNNNNNNNNNNNNNNNNNNNNNNNN
NTATTTTCCACTTNNNNNNNNNNNCTTTGGCGGAACTGTTGGTNNTTTTTTTCAATCNAA
TAATTATCACTTTGAGGAACAGTNATANTCAGTACCAATAAGTCTTTCCTGNNTTACGAT
CCTCTTTGATACCCATTTGATCAAAAATGTCTTGTTCAANTGATTTTAATGATGGCTCAA
ATGTTACTCTTTGTAATTCNTCTTTATTNNTATCCTTATCCCNANCTNTGNAACTACTGA
TTTGAGTAAAGTCATCATAATAATCNTCTGCAGCAGCTGGAAGAGGTAAAATACGACCAG
ATCTGACAGATNCCCGNACTTTATTACCATCCTCTGTGTACTTCCATTCTATATCTGTTG
GTTCANTNTNNGCAGGATCCACTAGTCTNACTTCTGATGTTACAGTTANTGGCTTTTCTG
TCTTTTTNAAAAGAGGTTGGCCTTCAAATTCCTCTTCAAGTTTNNNNNCNNNNNNNNNNN
NNNNNNNNTAGCACCAGTTTCTNTCCTTGATNATAAAATTNACCAGACCATGTCTTCCTT
TNNNNNNNNNNNNNNNNNNNNNTACCCTATCTNNTCTGAANANTTNNCAGTCNTTNATAG
GTTCCACNAAGTCATTTTCCTTTGATGTTTTATTTATCATTTGTCCTTGAGCTGATAAAG
GATGAAACTGACTGTATTTCCAATTTCTTTTTCCTTTCCGGACCCATCCATGAATGGGAA
CTTTATAATCTACTCCAGAGCTTTGTCGCATTTCATATTCAACATATCTTTTAAANNNNN
NNNNNNNNNNNNNNNNNNNNNNNNNNNNNNNNNNNNNNNNNNNNNNNNNN
>gi_223021559_gb_Contig69729|tro|tro11X|Allele_1
NNNNNNNNNNNNNNNNNNNNAGCTCAGTTACAGTGTATATAGAAGTCTAAAAACAAAGTT
TGNTATAAGTTCAGCCTATAATGCTGCTGTNACCAAAGCCTTAGACAGAAAATTTTCTTT
GGTTCTACCTCAAGAAACAACNCCNTTTAGGACAATACCNGATCANATACAGAANCCACC
ATACGCTGTAACTGGACATTTNGCTCCAAAACAAATTGGAGNNGANGNTGAAGTCAAGAA
TAAACATCAGATAATNGGAATGAGAAAGGCTGGAAAAATGGCAAGAAAAATATTAAACAA
GACAGCAGAATGTTTNNAGATTGGAATAACAACAGATGAAATAGATGCAANAGTACATCA
GCTNTGTATAGAAAANAATGTCTACCCATCGCCATTAAATTACAAACATTTNCCCAAATC
TGTGTGTACCTCTATCAACAATGTNGCTTGTCATGGNATACCTGACCTGCGACCNCTNAC
AGATGGAGATATCATCAATGTTGATATAACNGTNNNTTGTNATGGTTTTCATGGTGATTT
ATCAGAAACNTATTTGATTGGTAATGTAGATGAGAAAGGGAGAAAACTTGTTCATGCTAC
AAAACTGGCNAGAGATGCAGCAATATCTGTGTGCAAAACAGGAGTTGAATACTGTCANAT
TGGTAAAANAATTAGNTCTGTAGCAGAAGCTCATGGCTTTNCAGTAGTTCCAGCATTTAT
TGGTCATGGNATAGGAGAACGTTTTCATTGTCCACCAGATNTATTTCANNNNNNNNNNNN
NNNNNNNNNNNNNNNNNNNNNNNNNNNNNNNNNNNNNNNAGAGCCTATTTTATCAGAAGG
TAANGATGAGGNAGAGATATTATCTGATGGTTGGACAGCTGTGATGTGTGACGGGAGTAG
GACGGCTCAGTTTGAACATACAGTATTAGTAACNAAAGATNGAGTAGAAATACTTACAGA
GTAAACAATTTATAATNN
>gi_223021559_gb_Contig69729|tro|tro11X|Allele_2
NNNNNNNNNNNNNNNNNNNNAGCTGAGTTACAGTGTATATAGAAGTCTCAGAACAAGGTT
TGNTATAAGTTCTGCCTATAATGCTGCTGTNACCAAAGCCTTAGACAGAAAATTTTCTTT
GGTTTTACCTCAAGAAACAACNCCNTTTAGGACAATACCNGATCANATACAGAANCCGCC
ATATGCTGTAACTGGACATTTNGCTCCAAAACAAATTGGAGNNGANGNTGAAGTCAAGAA
TAGACATCAGATAGTNGGAATGAGAAAGGCTGGAAAAATGGCAAGAAAAATATTAAACCA
GACAGCAGAATGTTTNNAGATTGGAATAACAACAGATGAAATAGATGCCANAGTACATCA
GCTNTGTATAGAAAANGATGTCTACCCATCGCCATTAAATTACAAACATTTNCCTAAATC
TGTGTGTACCTCTATCAACAATGTNGCTTGTCATGGNATACCTGACCTTCGACCNCTNGG
AGATGGAGATATCATCAATGTTGATATAACNGTNNNTTGTNATGGTTTTCATGGTGATTT
ATCAGAAACNTATTTGATTGGTAATGTAGATGAGAAAGGGAGAAAACTTGTTCATGTTAC
AAAACTGGCNAGAGATGCAGCAATATCTGTGTGCAAACCTGGAGTTGAATACTGTCANAT
TGGTAAAANAATTAGNTCTGTAGCAGAAGCTCATGGCTTTNCAGTAGTTCCAGCATTTAT
TGGTCATGGNATAGGAGAACGTTTTCATTGTCCACCAGATNTATTTCANNNNNNNNNNNN
NNNNNNNNNNNNNNNNNNNNNNNNNNNNNNNNNNNNNNNAGAGCCTATTTTATCAGAAGG
TAANGATGAGGNAGAGATATTATCTGATGGTTGGACAGCTGTGATGTGTGACGGGAGTAG
GACGGCTCAGTTTGAACATACAGTATTAGTAACNAAAGATNGAGTAGAAATACTTACAGA
GTAGACAATTTATAATNN
>gi_223021560_gb_FL494513|tro|tro11X|Allele_1
NNNNNNNNNNNNNNNNNNNNNNNNNNNNNNNNNNNNNNNNNNNNNNNNNNNNNNNNNNNN
NNNNNNNNNNNNNNNNNNNNNNNNNNNNCANATTTTGGNTTAGCTCTAGATACACCTCAA
ACAAATGAAAAACTAGACAATNNNAACACCCAGCAAAGGTCNATTTTGGATCAAATNTTT
TCTCCAATAGATTATGCAGTACCTAAATTTAGACGATCTCGAGAACGTAGAATGACNNGA
CAGTTTGGTAAACATCAAATGGAAAGATATATTGATNTCAAGAAAAGTTTNATAATGTGT
CTTGAATGTGGGNATTGGCATGAAAAGANAACAATTTGNGGTANTTGTNANGAAAGAGTT
AGAGAAGAAACNAAAGAGATGAAAAAAGAATTNGNNGAGGCCATGGAGTATACACCTGAT
CAGAAAGAAGTCACCTTTGTTTANGATGGTGAAGATAAACCACCTACATTNGAAGGAAAA
CATATTGTGGANNTGAAAAANCCTAGACCNAAGTGGTTTGCAGATGCTCTGTTGACAAAA
GTGAAACCATCAAATAATTAAAAATANANNNNNNNNNN
>gi_223021560_gb_FL494513|tro|tro11X|Allele_2
NNNNNNNNNNNNNNNNNNNNNNNNNNNNNNNNNNNNNNNNNNNNNNNNNNNNNNNNNNNN
NNNNNNNNNNNNNNNNNNNNNNNNNNNNCANATTTTGGNTTAGCTCTAGATGCACCTTCA
ACAAATGAAAGACTTGACAATNNNAACACTCAGCAAAGGTCNATTTTGGATCAAATNTTT
TCTCCAATAGATTATGCAGTACCTAAATTTAGACGATCTCGAGAACGTAGAATGACNNGA
CAGTTTGGTAAACATCAAATGGAAAGATATATTGATNTCAAGAAAAGTTTNATTATGTGT
CTTGAGTGTGGTNATTGGCATGAAAAGANAACAATTTGNGGTANTTGTNANGAAAGAGTT
AGAGAAGAAACNAAAGAGATGAAAAAAGAATTNGNNGAGGCCTTGGAGTATACACCTGAT
CAGAAAGAAGTCATGTTTGTTTANGATGGTGAAGATAAACCACCTACATTNGAAGGAAAA
CATATTGTGGANNTGAAAAANCCTAGACCNAAGTGGTTTGCAGATGCTCTGTTGACAAAA
GTGAAACCATCAAATAATTAAAAATANANNNNNNNNNN
>gi_223021796_gb_FL489225|tro|tro11X|Allele_1
NNNNNNNNNNNNNNNNNNNNNNNNNNNNNNNNNNNNNNNNNAGGTACAGCACGCAGACTN
TGTTTAAGACCTCANATTTTTAAAGAGCTTTCACCAAACAGCATNAGCAAAAATGTNACA
GCAAAAACAATTGTCCTGTCNCCAGCNATGTCACATTACTTCCAAGCAAGGCGAGGTCCN
TTTANNCCAGAGGAAAAACAAGGAAAGCATATGATGATGGCTTCAACTCANTGGAAANTA
GANAGNATNATAGCAGTATCTATGCTAGGAATTATGCCTGCATCAATATATTTCCAAGGA
CCATTTTGGGATTTNATGATAGCTTCAACCGTTATGTTACATGGTTACNGGNNTGTNAAT
GGTGTTCTNACAGACTACCTTGAGAAGTTTATTCCTTTTATCCATTGGTTCTGGTATGCT
CTTGCCATGGCTGGTATTGCTGGACTTTTAAACTTTAATTATAATGATGTTGGTGTTACA
AAAGCCATATCTTTAGTCTGGAANCTGTANATGTTATTTAGAATGACAAAAGTTCTAAAT
GTTATATTACCTAACAAAAGTGCTTAGTAGAGATACTGCAATCATGAAAATATNNNNNNN
NNNNNNNNNNNNNNNNNNNN
>gi_223021796_gb_FL489225|tro|tro11X|Allele_2
NNNNNNNNNNNNNNNNNNNNNNNNNNNNNNNNNNNNNNNNNAGGTACAGCACGCAGACTN
TGTTTAAGACCTCANATTTTTAAAGAGCTTTCACCAAACAGCATNAGCAAAAATGTNACA
GCAAAAACAATTGTCCTGTCNCCAGCNATGTCACATTACTTCCAAGCAAGGCGAGGTCCN
TTTANNCCAGAGGAAAAACAAGGAAAGCATATGATGATGGCTTCAACTCANTGGAAANTA
GANAGNATNATAGCAGTATCTATGCTAGGAATTATGCCTGCATCAATATATTTTCAAGGA
CCATTTTGGGATTTNATGATAGCTTCAACTGTTATGTTACATGGTTACNGGNNTGTNAAT
GGTGTTCTNACAGACTACCTTGAGAAGTTTATTCCTTTTATCCATTGGTTCTGGTATGCT
CTTGCCATGGCTGGTATTGCTGGACTTTTAAACTTTAATTATAATGATGTTGGTGTTACA
AAAGCCATATCTTTAGTCTGGAANCTGTANATGTTATTTAGGCTGACAAAAGTTCTAAAT
GTTATATTACCTAACAAAAGTGCTTAGTAGAGATACTGCAATCATGAAAATATNNNNNNN
NNNNNNNNNNNNNNNNNNNN
>gi_223021889_gb_FL491238|tro|tro11X|Allele_1
NNNNNNNNNNAAGNCACTTNAAATGGGTATAATAGGTCAAAGCATATGTGTTTTATGTCA
TGGAATGNAAACACNAACAAANCAGTTATTAAACAAAACCTNACNNACACAAATATANNC
ATTGTNTAAGGCTAAGCAGACCATTCCTTGTTTNAATCTNATCCNAAAAAGACTGATGTC
ATCAAAGTTTAAAAAAGATAATGAGACTGTCCATAGNAAAGATGCTGCATGTATAGGTCA
AGGTGACAAGATGTATGAGCCACAGTCNCCATACAGGGAACATTGGCCAAGACATTATGG
ATGGGAAAATAAGTTGTTTGGAGGAGGTNNTTTNCCGAAGTTGGATGAACCATTNAAGTT
TGCATTGAAACAGAAGGATAAGGACTATTGGGACAAGGAACATGCTTTNTTTGGACAGAA
TGATTATATNGNNANATNNNNNNATGGAAATGTTAGACCAGTNNATTTAATGAAGGGCCC
ATCATGGATTCGNGGATTTAAAGGAAATGAAATGCAGCGNATCATNCGTAGACTACAGTT
TGATGGACACAAACTNCAACAATTATATCCGACAAAGTTTNATATGATACAAAAAANATT
GGATTATCTGTACAAACATTATAANATACGTCGTTCTAATGCCATA
>gi_223021889_gb_FL491238|tro|tro11X|Allele_2
NNNNNNNNNNACGNCACTTNAAATGGGTATAATAGGTCAAAGCATATGTGTTTTATGTCA
TGGAATGNAAACACNAACAAANCAGTTGTTAAACAAAACTTNACNNGCACAAATGTANNC
ATTGTNTAAGGCTAAGCAGGCCATTCCTTGTTTNAATCTNATCCNAAAAAGACTGATGTC
ATCAAAGTTTAAAAAAGATAATGAGACTGTCCATAGNAAAGATGCTGCATGTATAGGTGA
AGGTGACAAGATGTATGAGCCACAGTCNCCATACAGGGAACATTGGCCTAGACATTATGG
ATGGGAAAATAAGTTGTTTGGAGGAGGTNNTTTNCCGAAGTTGGATGAACCATTNAAGTT
TGCATTGAAACAGAAGGATAAGGACTATTGGGACAAGGAACATGCTTTNTTTGGACAGAA
TGATTATATNGNNANATNNNNNNATGGAAATGTTAGACCAGTNNATTTAATGAAGGGCCC
ATCATGGATTCGNGGATTTAAAGGAAATGAAATGCAGCGNATCATNCGTAGACTACAGTT
TGATGGACACAAACTNCAACAATTATATCCGACAAAGTTTNATATGATACAAAAAANATT
GGATTATCTGTACAAACATTATAANCTACGTCGTTCTAATGCCATA
>gi_223022083_gb_FL493249|tro|tro11X|Allele_1
NNNNNNNNNNNNNNNNNNNNNNNNNNNNNNNNNNNNNNNNNNNNNNNNNNTTTCTACAAA
ANNNAATNNNNNNNNNNNTAAATGAAAACATAAAAATGTGCACANACNTTTTNCTCACCA
GACCCCAANTTTTAAAANGACTGACATGCTGTTCGACACAAAGTTTTAGACTTNTTTGTG
GGAAAGCCACTNCACAAATAGAGCATNATCATTGCTTAAGGTCAAACAGACAAGTNNNNN
TAAACCAAAGACAGNGCCAGCTGANAAATNTATCAAANANATATTTNAGTAANCAAGTAC
CAAAGAATGAAACTAAGAAAGAACTGGATATNAAAAGAGAAAGTCCATATGCTGGTCTAA
GTGCTGCAGAAANAGNGAAAGAAGCAGGAAAAGATGCATCATATATTGCCATTATAGTAG
CAGGAATAGGTNTTNTNGGTNNNGTNTTTTNTACTGTTGGAAAAGAATTATTTTCAAGTC
AAAGTCCTGCAGGTGTTTACAGTAAAGCATTNAAAAAGTGCCAAAATAATGATGAGGTAC
TTGATGTATTAGGAGANCCAATTACAGGACATGGAACTTCAGGCAGCAGGAGACGGAAAC
AGCATGTNAGNTCACAAGAATTTATGCAAAATGGTGTTAAACACATGAGGGTCGTCTTTA
AAATAGAAGGNCCTTACAGAAAAGGAACTGTTCATGTAGAAGTNTTTCAGGNNGAGAGTA
AGAANTACCAGTTTAAGCATGTAATATGTGAGTTACAAGGCTACCCAGCAAGAACAATTG
TTAT
>gi_223022083_gb_FL493249|tro|tro11X|Allele_2
NNNNNNNNNNNNNNNNNNNNNNNNNNNNNNNNNNNNNNNNNNNNNNNNNNTTTCTACAAA
ANNNAATNNNNNNNNNNNTAAATGAAACCATAAAAATGTGCACANATNTTTTNCTCACCA
GACCCCAANTTTTAAAANGACTGACATGCTGTTCTACACAAAGTTTTAGACTTNTTTGTG
GGAAAGCCACTNCACAAATAGAGCATNATCATTGCTTAAGGTCAAACAGCCAAGTNNNNN
TAAACCAAAGGCAGNGCCAGCTGANAAATNTTTCAAANANATATTTNAGTAANCAAGTAC
CAAAGAATGAAACTAAGAAAGAACTGGATATNAAAAGAGAAAGTCCATATGCTGGTCTAA
GTGCTGCAGAAANAGNGAAAGAAGCAGGAAAAGATGCATCATATATTGCCATTATAGTAG
CAGGAATAGGTNTTNTNGGTNNNGTNTTTTNTACTGTTGGAAAAGAATTATTTTCAAGTC
AAAGTCCTGCAGGTGTTTACAGTAAAGCATTNAAAAAGTGCCAAAATAATGATGAGGTAC
TTGATGTATTAGGAGANCCAATTACAGGACATGGAACTTCAGGCAGCAGGAGACGGAAAC
AGCATGTNAGNTCACAAGAATTTATGCAAAATGGTGTTAAACACATGAGGGTCGTCTTTA
AAATAGAAGGNCCTTACAGAAAAGGAACTGTTCATGTAGAAGTNTTTCAGGNNGAGAGTA
AGAANTACCAGTTTAAGCATGTAATATGTGAGTTACAAGGCTACCCAGCAAGAACAATTG
TTAT
>gi_223022198_gb_FL493938|tro|tro11X|Allele_1
NNNNNNNNNNGCACATGAAAACAAATTTTATAAATATCAACATGACTTTGAGAAACAAAT
AATCTGAAATGGCATACAACAGAGTNNNNNAATGGTCTGTTATGACAAGATCCTGGTGGT
TATATGATGCAGAAAACCAGTGTNCTTTCAAATCAGCNCGTAAAATTGTNNACTATCTAC
AGGGAAANCATAAACCTATATANCACCCTCTGAGTNATATTGGTGACCATGTTGTCGTAA
TAAATACTAAATTAGTNGCCATGAGAGACGACAGATGGAGAAAGTTTACATACCCTCACC
ATACAGGNTANGNAGGAGGATTCTCCAGGGCATCAGCATGGAGATTACACGACATGGATC
CTACAAAGGTTANNNNNNNNNNNNNNNNNNNNNNNNNNNNNNNNNNNNNNNNNNNNNNNN
NNNNNNNNNNNCGNTTGNNNNNNNNNNNNNNNNNNNATGTTCCTGATGAAATAATGGCAA
ATATAAGTGATCAGATACAACAGATACAGATAGTACCTAAACAATTAGAAGACTATTCNC
AGTTAGAGANAGATAACTTCCCNNANATATTTNAATGGNNNNNNNNNNNNNNNNNGCCAA
AAAAGAAACAACCAGAACTTCTGCAAACTGA
>gi_223022198_gb_FL493938|tro|tro11X|Allele_2
NNNNNNNNNNGCACATGAAAACAAATTTTATAAATATCAACATGACTTTGAGAAACAAAT
AATCTGAAATGGCATACAACAGAGTNNNNNAATGGTCTGTTATGACAAGATCCTGGTGGT
TATATGATGCAGAAAACCAGTGTNCTTTTAAATCAGCNCGTAAAATTGTNNACTATCTGC
AGGGAAANCATAAACCTATATANCACCCTCTTAGTNATATTGGTGACCATGTTGTCGTAA
TAAATACTAAATTAGTNGCCATGAGAGACGACAGATGGAGAAAGTTTACATACCCTCACC
ATACAGGNTANGNAGGAGGATTCTCCAGGGCATCAGCATGGAGATTACATGACATGGATC
CTACAAAGGTTANNNNNNNNNNNNNNNNNNNNNNNNNNNNNNNNNNNNNNNNNNNNNNNN
NNNNNNNNNNNCGNTTGNNNNNNNNNNNNNNNNNNNATGTTCCTGATGAAATAATGGCAA
ATATAAGTGATCAGATACAACAGATACAGATAGTACCTAAACAATTAGAAGACTATTCNC
AGTTAGAGANAGATAACTTCCCNNANATATTTNAATGGNNNNNNNNNNNNNNNNNGCCAA
AAAAGAAACAACCAGAACTTCTGCAAACTGA
>gi_223022294_gb_FL494235|tro|tro11X|Allele_1
NNNNNNNNNNNNNNNNNNNNNNNGATNTTTTAGTCTATGAAGTTTGTATACGGTCTTCAG
TCATTGATCTGGATGAACATCTTGCATTTAATAACTNCAGCNAAACGAGAACCCTCCCCT
GTTTTACAGAAATTACAGGAATCATGTAAAACATCAGGGACCTGTGAAGTNCACATCCCT
AAGGAGGAACTCAAATCCAGGTTAACTCCCATGCAGTATCATGTGACACAAGAAAAAGGA
ACTGAANGGAAAAATGCTGGTCAGTTTGTGCACAACAAAGCAGAAGGACTGTATACCTGT
GTGGTTTGTGGGAACCAGTTATTTTCGTCGGAAACAAAGTTTAATTCTGGATCAGGATGG
CCTTCATTTTATAATGCTATAGACAATGANAGAATAAAGCTGGTAAAAGACACTTCNCAT
GGTANGGTCAGAGTGGAAGTGACTTGTGCCAAATGTGGGGCACATTTAGGGCATGTATTT
GATGATGGTCCCCCNCCAACCGGAAACAGATACTGCATGAATTCTGCAGCTCTCAACTTT
ATGAAAAAAGAGGACATAAAACTAAAATCAGAATTATGAAATAAAATTATTGAAGTTTN
>gi_223022294_gb_FL494235|tro|tro11X|Allele_2
NNNNNNNNNNNNNNNNNNNNNNNGATNTTTTAGTCTATGAAGTTTGTATACGGTCTTCAG
TCATTGATCTGGATGAACATCTTGCATTTAATAACTNCAGCNAAACGAGAACCCTCCCCT
GTTTTACAGAAATTACAGGAATCATGTAAAACATCAGGGACCTGTGAAGTNCACATCCCT
AAGGAGGAACTCAAATCCAGGTTAACTCCCATGCAGTATCATGTGACACAAGAAAAAGGA
ACTGAANGGAAAAATGCTGGTCAGTTTGTGCACAACAAAGCAGAAGGACTGTATACCTGT
GTGGTTTGTGGGAACCAGTTATTTTCGTCGGAAACAAAGTTTAATTCTGGATCAGGATGG
CCTTCATTTTATAATGCTATAGACAATGANAGAATAAAGCTGGTAAAAGACACTTCNCAT
GGTANGGTCAGAGTGGAAGTGACTTGTGCCAAATGTGGGGCACATTTAGGGCATGTATTT
GATGATGGTCCCCCNCCAACCGGAAACAGATACTGCATGAATTCTGCAGCTCTCAACTTT
ATGAAAAAAGAGGACATAAAACTAAAATCAGAATTATGAAATAAAATTATTGAAGTTTN
>gi_223022345_gb_Contig28958|tro|tro11X|Allele_1
NNNTAAAAATTTTAATGTTCAAGATGCATAATATTCTTGATGTTCTTCTGCTAATGGTTT
AAGAACACATTGATCTTTCATANTGATGACCCATCCAGGTTCAAGTCCATAAAATATTTG
TCTTGGGTCTTTCCGACGTAATAATAACTCTTTTTNAGACTCATCAGAAATTTCAGGTAA
NTCATATCCATATTTTTGAGCAAGTTCAATTCTTGCCTTTACAATNTCCTCTGGATCNGC
TAAATAGCCCCTATTNTTGGCATTNGAGTAGTATTCAAATGCATCNTGTGGCGGTAATTT
ACATTTTGGTATTGGNGTACTAGTNTTAAGAAACTTGANAACATTTGACATGGCTTTNAC
ACATTCAGGATCATAGTATCTAGNAGTTATGACACCTCCATTTCTTTCTACTGCTGCTAT
GACCTGCTCACTTGCATACTGAACTTCTATATTTATCTGTGCTTGAAATGNATCTGCTCC
CTNTTCTGTTAAATTAACACCATAATGATTGTCTTCTATTGAACAGTCATAATGAGCAGT
ATTACAAAATGACAGTAAATCTATTGGNTCGTTNANNTCNACACAACCCATATCAATTNA
NCTTTGTACTTGGAGTAAACTAAAAGGTGGGTANNNNNNTTTAAANNCATGNTCTTTGTA
ATANGNTTCACATGGTATTCTTATATGNAATGGAATTTGTCCNCCTTCATATCCCAATGG
TGGNAATGTCATCCTNTGTCCCATACCCTTGTGTCCTCGNCCATGTGTCTTTCCCTTTCC
AGCATTTCTTCTTTTNTTGAANTTCTNNNTATAANNNNCANNNATANCTTTNAGGTTGTT
TAATGCAACCCGCGGATACGTCCGCAAGAGCTGTAAAGCTTTATCTNCAAATTTTCNAGC
CTGTGCCNNNNNNNNNNNNNNN
>gi_223022345_gb_Contig28958|tro|tro11X|Allele_2
NNNTAATACTTTTAATGTTTAAGATGCATAATATTCTTGATGTTCTTCTGCTAATGGTTT
AAGAACACATTGATCTTTCATANTGATGACCCATCCAGGTTCAAGTCCATAAAATATTTG
TCTTGGGTCTTTCCTACGTAATAATAACTCTTTTTNAGACTCATCAGAAATTTCAGGTAA
NTCATATCCATATTTTTGAGCAAGTTCAATTCTTGCCTTTACAATNTCCTCTGGATCNGC
TAAGTAGCCCCTATTNTTGGCATTNGAGTAGTATTCAAATGCATCNTGTGGCGGTAATTT
ACATTTTGGTATTGGNGTACTAGTNTTAAGAAACTTGANAACATTTGACATGGCTTTNAC
ACATTCAGGATCATAGTATCTAGNAGTTATGACACCTCCATTTCTTTCTACTGCTGCTAT
GACCTGCTCACTTGCATACTGAACTTCTATATTTATCTGTGCTTGAAATGNATCTGCTCC
CTNTTCTGTTAAATTAACACCATAATGATTGTCTTCTATTGAACAGTCATAATGAGCAGT
ATTACAAAATGACAGTAAATCTATTGGNTCGTTNANNTCNACACAACCCATATCAATTNA
NCTTTGTACTTGGAGTAAACTAAAAGGTGGGTANNNNNNTTTAAANNCATGNTCTTTGTA
ATANGNTTCACATGGTATTCTTATATGNAATGGAATTTGTCCNCCTTCATATCCCAATGG
TGGNAATGTCATCCTNTGTCCCATACCCTTGTGTCCTCGNCCATGTGTCTTTCCCTTTCC
AGCATTTCTTCTTTTNTTGAANTTCTNNNTATAANNNNCANNNATANCTTTNAGGTTGTT
TAATGCAACCCGCGGATACGTCCGCAAGAGCTGTAAAGCTTTATCTNCAAATTTTCNGGC
CTGTGCCNNNNNNNNNNNNNNN
>gi_223022357_gb_Contig1535|tro|tro11X|Allele_1
NCTGGAGTTCAGACGTGTGCTCTTCCGATCNNNNNNNNNNNNNNNNNNNNNNNNNNNNNN
NNNNNNNNNNNNNNNNNNNNNNNNNNNNNNNNNNNNNNNNNNNNNNNNNNNNNNNNNNNN
NNNNNNNNNNNNNNNNNNNNNNNNNNNNNNNNNNNNNNNNNNNNNNNNNNNNNNNNNNNN
NNNNNNNNNNNNNNNNNNNNNNNNNNNNNNNNNNNNNNNNNNNNNNNNNNNNNNNNNNNN
NNNNNNNNNNNNNNNNNNNNNNNNNNNNNNNNNNNNNNNNNNNNNNNNNNNNNNNNNNNN
NNNNNNNNNNNNNNNNNNNNNNNNNNNNNNNNNNNNNNNNNNNNNNNNNNNNNNNNNNNN
NNNNNNNNNNNNNNNNNNNNNNNNNNNNNNNNNNNNNNNNNNNNNNNNNNNNNNNNNNNN
NNNNNNNNNNNNNNNNNNNNNNNNNNNNNNNNNNNNNNNNNNNNNNNNNNNNNNNNNNNN
NNNNNNNNNNNNNNNNNNNNNNNNNNNNNNNNNNNNNNNNNNNNNNNNNNNNNNNNNNNN
NNNNNNNNNNNNNNNNNNNNNNNNNNNNNNNNNNNNNNNNNNNNNNNNNNNNNNNNNNNN
NNNNNNNNNNNNNNNNNNNNNNNNNNNNNNNNNNNNNNNNNNNNNNNNNNNNNNNNNNNN
NNNNNNNNNNNNNNNNNNNNNNNNNNNNNNNNNNNNNNNNNNNNNNNNNNNNNNNNNNNN
NNNNNNNNNNNNNNNNNNNNNNNNNNNNNNNNNNNNNNNNNNNNNNNNNNNNNNNNNNNN
NNNNNNNNNNNNNNNNNNNNNNNNNNNNNNNNNNNNNNNNNNNNNNNNNNNNNNNNNNNN
NNNNNNNNNNNNNNNNNNNNNNNNNNNNNNNNNNNNNNNNNNNNNNNNNNNNNNNNNNNN
NNNNNNNNNNNNNNNNNNNNNNNNNNNNNNNNNNNNNNNNNNNNNNNNNNNNNNNNNNNN
NNNNNNNNNNNNNNNNNNNNNNNNNNNNNNNNNNNNNNNNNNNNNNNNNNNNNNNNNNNN
NNNNNNNNNNNNNNNNNNNNNNNNNNNNNNNNNNNNNNNNNNNNNNNNNNNNNNNNNNNN
NNNNNNNNNNNNNNNNNNNNNNNNNNNNNNNNNNNNNNNNNNNNNNNNNNNNNNNNNNNN
NNNNNNNNNNNNNNNNNNNNNNNNNNNNNNNNNNNNNNNNNNNNNNNNNNNNNNNNNNNN
NNNNNNNNNNNNNNNNNNNNNNNNNNNNNNNNNNNNNNNNNNNNNNNNNNNNNNNNNNNN
NNNNNNNNNNNNNNNNNNNNNNNNNNNNNNNNNNNNNNNNNNNNNNNNNNNNNNNNNNNN
NNNNNNNNNNNNNNNNNNNNNNNNNNNNNNNNNNNNNNNNNNNNNNNNNNNNNNNNNNNN
NNNNNNNNNNNNNNNNNNNNNNNNNNNNNNNNNNNNNNNNNNNACACAAAATTTAGGGTA
TTCAAGTAACTTATCTCACACCNNNNNAGANNNNNNNNNNNNNNNNNNNNNNNNNNNNNN
NNNNNNNNNNNNNNNNNNNNNNNNNNNNNNNNNNNNNNNNNNNNNNNNNNNNNNNNNNNN
NNNNNNNNNNNNNNNNNNNNNNNNNNNNNNNNNNNNNNNNNNNNNNNNNNNNNNNNNNNN
NNNNNNNNNNNNNNNNNNNNNNNNNNNNNNNNNNNNNNNNNNNNNNNNNNNNNNNNNNNN
NNNNNNNNNNNNNNNNNNNNNNNNNNNNNNNNNNNNNNNNNNNNNNNNNNNNNNNNNNNN
NNNNNNNNNNNNNNNNNNNNNNNNNNNNNNNNNNNNNNNNNNNNNNNNNNNNNNNNNNNN
NNNNNNNNNNNNNNNNNNNNNNNNNNNNNNNNNNNNNNNNNNNNNNNNNNNNNNNNNNNN
NNNNNNNNNNNNNNNNNNNNNNNNNNNNNNNNNNNNNNNNNNNNNNNNNNNNNNNNNNNN
NNNNNNNNNNNNNNNNNNNNNNNNNNNNNNNNNNNNNNNNNNNNNNNNNNNNNNNNNNNN
NNNNNNNNNNNNNNNNNNNNNNNNNNNNNNNNNNNNNNNNNNNNNNNNNNNNNNNNNNNN
NNNCAGATCGGAAGAGCACACGTCTGAACTCCAGTCACNNNNNNNNNN
>gi_223022357_gb_Contig1535|tro|tro11X|Allele_2
NCTGGAGTTCAGACGTGTGCTCTTCCGATCNNNNNNNNNNNNNNNNNNNNNNNNNNNNNN
NNNNNNNNNNNNNNNNNNNNNNNNNNNNNNNNNNNNNNNNNNNNNNNNNNNNNNNNNNNN
NNNNNNNNNNNNNNNNNNNNNNNNNNNNNNNNNNNNNNNNNNNNNNNNNNNNNNNNNNNN
NNNNNNNNNNNNNNNNNNNNNNNNNNNNNNNNNNNNNNNNNNNNNNNNNNNNNNNNNNNN
NNNNNNNNNNNNNNNNNNNNNNNNNNNNNNNNNNNNNNNNNNNNNNNNNNNNNNNNNNNN
NNNNNNNNNNNNNNNNNNNNNNNNNNNNNNNNNNNNNNNNNNNNNNNNNNNNNNNNNNNN
NNNNNNNNNNNNNNNNNNNNNNNNNNNNNNNNNNNNNNNNNNNNNNNNNNNNNNNNNNNN
NNNNNNNNNNNNNNNNNNNNNNNNNNNNNNNNNNNNNNNNNNNNNNNNNNNNNNNNNNNN
NNNNNNNNNNNNNNNNNNNNNNNNNNNNNNNNNNNNNNNNNNNNNNNNNNNNNNNNNNNN
NNNNNNNNNNNNNNNNNNNNNNNNNNNNNNNNNNNNNNNNNNNNNNNNNNNNNNNNNNNN
NNNNNNNNNNNNNNNNNNNNNNNNNNNNNNNNNNNNNNNNNNNNNNNNNNNNNNNNNNNN
NNNNNNNNNNNNNNNNNNNNNNNNNNNNNNNNNNNNNNNNNNNNNNNNNNNNNNNNNNNN
NNNNNNNNNNNNNNNNNNNNNNNNNNNNNNNNNNNNNNNNNNNNNNNNNNNNNNNNNNNN
NNNNNNNNNNNNNNNNNNNNNNNNNNNNNNNNNNNNNNNNNNNNNNNNNNNNNNNNNNNN
NNNNNNNNNNNNNNNNNNNNNNNNNNNNNNNNNNNNNNNNNNNNNNNNNNNNNNNNNNNN
NNNNNNNNNNNNNNNNNNNNNNNNNNNNNNNNNNNNNNNNNNNNNNNNNNNNNNNNNNNN
NNNNNNNNNNNNNNNNNNNNNNNNNNNNNNNNNNNNNNNNNNNNNNNNNNNNNNNNNNNN
NNNNNNNNNNNNNNNNNNNNNNNNNNNNNNNNNNNNNNNNNNNNNNNNNNNNNNNNNNNN
NNNNNNNNNNNNNNNNNNNNNNNNNNNNNNNNNNNNNNNNNNNNNNNNNNNNNNNNNNNN
NNNNNNNNNNNNNNNNNNNNNNNNNNNNNNNNNNNNNNNNNNNNNNNNNNNNNNNNNNNN
NNNNNNNNNNNNNNNNNNNNNNNNNNNNNNNNNNNNNNNNNNNNNNNNNNNNNNNNNNNN
NNNNNNNNNNNNNNNNNNNNNNNNNNNNNNNNNNNNNNNNNNNNNNNNNNNNNNNNNNNN
NNNNNNNNNNNNNNNNNNNNNNNNNNNNNNNNNNNNNNNNNNNNNNNNNNNNNNNNNNNN
NNNNNNNNNNNNNNNNNNNNNNNNNNNNNNNNNNNNNNNNNNNACACAAAATTTAGGGTA
TTCAAGTAACTTATCTCACACCNNNNNAGANNNNNNNNNNNNNNNNNNNNNNNNNNNNNN
NNNNNNNNNNNNNNNNNNNNNNNNNNNNNNNNNNNNNNNNNNNNNNNNNNNNNNNNNNNN
NNNNNNNNNNNNNNNNNNNNNNNNNNNNNNNNNNNNNNNNNNNNNNNNNNNNNNNNNNNN
NNNNNNNNNNNNNNNNNNNNNNNNNNNNNNNNNNNNNNNNNNNNNNNNNNNNNNNNNNNN
NNNNNNNNNNNNNNNNNNNNNNNNNNNNNNNNNNNNNNNNNNNNNNNNNNNNNNNNNNNN
NNNNNNNNNNNNNNNNNNNNNNNNNNNNNNNNNNNNNNNNNNNNNNNNNNNNNNNNNNNN
NNNNNNNNNNNNNNNNNNNNNNNNNNNNNNNNNNNNNNNNNNNNNNNNNNNNNNNNNNNN
NNNNNNNNNNNNNNNNNNNNNNNNNNNNNNNNNNNNNNNNNNNNNNNNNNNNNNNNNNNN
NNNNNNNNNNNNNNNNNNNNNNNNNNNNNNNNNNNNNNNNNNNNNNNNNNNNNNNNNNNN
NNNNNNNNNNNNNNNNNNNNNNNNNNNNNNNNNNNNNNNNNNNNNNNNNNNNNNNNNNNN
NNNCAGATCGGAAGAGCACACGTCTGAACTCCAGTCACNNNNNNNNNN
>gi_223022506_gb_FL499030|tro|tro11X|Allele_1
AAATGGCAACTGTTGTGAGAAACGTGCGAGCTCTGTTTAAATTNCANCCAACAGTTCTTA
GACAATCGATTTGTAGATTTAGTGCAGTGTCATATGTACACAATAGACATCAAACAAATG
AACTATGTTGCTTGAATTCCCACAAACTTCTAGCCAAGNNNNNNNNNNNNNNNNNNNNNN
NNNNNNNGCNATTTTATGGANAAGCAAAATCGCTGCAACCAGAAGAAATTACAGAACGTG
TCATGAAAGTGTTGAAAGCTTATGACAAAATAANNNNNNNNNAGNTTACTGAGGANTCTC
ATTTTATGAATGATATGGGATTAGACAGCTTAGATCAAGTGGAAATAATTATGGCCATTG
AAGATGAGTTTTNNNNNNNNATACCTGATTCTGATGCTGACAGATTGATGAAACCAANAG
ATATTGTTCAGTATATATGTGATAAAGANGACGTAATAGAATGATGTTNTATTCAGATAN
AGNTNGAAANNAAANGNATATATTTGAAGAANAGNNCNAACATTACGACTTTAAGCATTG
TGTTACATCAATTATGTTCCAATTNAGTGTGTGAAATTNNNNNNNNNNNNNNNNNNNNNN
NNNNNNNNNNNNNN
>gi_223022506_gb_FL499030|tro|tro11X|Allele_2
AAATGGCAACTGTTGTGAGGAACGTGCGAGCTCTGTTTAAATTNCANCCAACAGTTCTTA
GACGATCGCTTTGTAGATTTAGTGCAGTGTCATATGTACATAATAGACATCAAACAAATG
AACTATGTTGCTTGAATTCTCACAAACTTCTATCCAAGNNNNNNNNNNNNNNNNNNNNNN
NNNNNNNGCNATTTTATGGANAAGCAAAATCGCTGCAACCAGAAGAAATTACAGAACGTG
TCATGAAAGTGTTGAAAGCTTATGACAAAATAANNNNNNNNNAGNTTACTGAGGANTCTC
ATTTTATGAATGATATGGGTTTAGACAGCTTAGATCAAGTGGAAATAATTATGGCCATTG
AAGATGAGTTTTNNNNNNNNATACCTGATTCTGATGCTGACAGATTGATGAAACCAANAG
ATATTGTTCAGTATATATGTGATAAAGANGACGTAATAGAATGATGTTNTATTCAGATAN
AGNTNGTAANNGAANGNATATATTTGAAGAANAGNNCNAACATTACGACTTTAAGCATTG
TGTTACATCAATTATGTTCCAATTNAGTGTGTGAAATTNNNNNNNNNNNNNNNNNNNNNN
NNNNNNNNNNNNNN
>gi_223022553_gb_FL501049|tro|tro11X|Allele_1
NNNNNNNNNNNNNNNNNNNNNNNNNNNNNNNNNNNNNNNNNNNNNNNNNNNNNNNNNNNN
NNNNNNNNNNNNNNNGCTTATGGATTACTAGGGGCAGCTACTGTTGGTAGNATAGGAGCA
GTGGGAGCAGCCTTGGCCTTCCCTGTATTAGCCAGTGAATTAGAGTTANATCCNCCTCAT
TATAAATGGAGTCATCATGGAATGTTCAGTTCTATTGACATGAAAAGTGTANGGAGAGGA
TATGAAGTNTATAAACAAGTGTGTGCTGCATGTCACAGTCTGAAATATTTGGCATACAGA
GAAATGGTTGGATCCTTCCTGTCAGAAGATGAGGCTAAAGATGAAGCTAAATNGGTAANN
ATAACNGATGGACCTGATGATAACGGGAACATGTTTGAACGACCAGGAAANTTAGCAGAT
TATATTCCCTCNCCTTATAAAAATGAAGAAGCTGCAAAGGCTGCCNATAANNNANCGGTN
CCTCNNGATNTTNCCTATANTGTCCCTGGTGTNGAANGGGAAGAANACTACATCTTCTCA
TTGCTGANTGGATATTGTGATGCCCCAGCAGGAGTAGAGGTGCCAGAAGATGGCCATTTT
AATCCTTATTTCACTGGTGGTGTGATAGCCATGGCTGANGCATTATATACTGACATAATA
GAATATTCTGATGGTANNNNNNNNNNAAAGAGCCAGTTAGCTAAAGATGTATCTACATTT
TTAGTGTGGACAT
>gi_223022553_gb_FL501049|tro|tro11X|Allele_2
NNNNNNNNNNNNNNNNNNNNNNNNNNNNNNNNNNNNNNNNNNNNNNNNNNNNNNNNNNNN
NNNNNNNNNNNNNNNGCTTATGGATTACTTGGGGCAGCTACTGTTGGTAGNATAGGAGCA
GTGGGAGCAGCCTTGGCCTTCCCTGTATTAGCCAGTGAATTAGAGTTANATCCNCCTCAT
TATAAATGGAGTCATCATGGAATGTTCAGTTCTATTGACATGAAAAGTGTANGGAGAGGA
TATGAAGTNTATAAACAAGTGTGTGCTGCATGTCACAGTCTGAAATATTTGGCATACAGA
GAAATGGTTGGATCCTTCCTGTCAGAAGATGAGGCTAAAGATGAAGCTAAATNGGTTANN
ATAACNGATGGACCTGATGATAACGGGAACATGTTTGAACGACCAGGAAANTTAGCAGAT
TATATTCCCTCNCCTTATAAAAATGAAGAAGCTGCAAAGGCTGCCNATAANNNANCGGTN
CCTCNNGATNTTNCCTATANTGTCCCTGGTGTNGAANGGGAAGAANACTACATCTTCTCA
TTGCTGANTGGATATTGTGATGCCCCAGCAGGAGTAGAGGTGCCAGAAGATGGCCATTTT
AATCCTTATTTCACTGGTGGTGTGATAGCCATGGCTGANGCATTATATACTGACATAATA
GAATATTCTGATGGTANNNNNNNNNNAAAGAGCCAGTTAGCTAAAGATGTATCTACATTT
TTAGTGTGGACAT
>gi_223022579_gb_FL499044|tro|tro11X|Allele_1
NNNNNNNNNNNNNNNTGTTGGAAAAAATGCTNTCAAGANCATNAATAGGCATAGCTGCTG
CTGCTGGAAGCTTATGTTTTTTAGGATATTGNATCTATTTTGATAGAAANAGGAGAAGTG
ATCCCNATTTCAAAAGAAAANNNNNNNNNNNAAGAAGTCGAGCATCACAGAATAAAAAGC
AAGGTGGTGGTAAAACTAATNTNCAGNNNNNNNNNNNNNNNNNNNNAGAGGCTATNNNNN
NNNNNNNNNNNNNNNNAGTACAAATANNNNNNNNNNNNNNNNNACNAGGAGAAATTGAAG
AGGGAGTAGAACATNTGAGTGTTGCTGTAGCAGTNTGTGGACAACCTCAACATCTCCTAC
AAGTCTTACAACAAACATTACCACCACAAGTNTTCCAATTACTCATCCAGAAACTGCCAA
CAGTAAACCAGNNNNNNNNNNNNNNNNNNNNNNNNNNNNNNNNNNNNNNNNNNNNNNNNN
NNNNNNNNNNNNNNNNNNNNNNNNNNNNNNNNNNNNNNNNNNNNNNNNNNNNNNNNNNNN
NNNNNNNNNNNNNNNNNNNNNNNNNNNNNNNNN
>gi_223022579_gb_FL499044|tro|tro11X|Allele_2
NNNNNNNNNNNNNNNTGTTGGAAAAAATGCTNTCAAGANCATNAATAGGCATAGCTGCTG
CTGCTGGAAGCTTATGTTTTTTAGGATATTGNATCTATTTTGATAGAAANAGGAGAAGTG
ATCCCNATTTCAAAAGAAAANNNNNNNNNNNAAGAAGTCGAGCATCACAGAATAAAACGC
AAGGTGGTGGTAAAACTAATNTNCAGNNNNNNNNNNNNNNNNNNNNAGAGGCTATNNNNN
NNNNNNNNNNNNNNNNAGTACAAATANNNNNNNNNNNNNNNNNACNAGGAGAAATTGAAG
AGGGAGTAGAACATNTGAGTGTTGCTGTAGCAGTNTGTGGACAACCTCAACATCTCCTAC
AAGTCTTACAACAAACATTACCACCACAAGTNTTCCAATTACTCATCCAGAAACTGCCAA
CAGTTAACCAGNNNNNNNNNNNNNNNNNNNNNNNNNNNNNNNNNNNNNNNNNNNNNNNNN
NNNNNNNNNNNNNNNNNNNNNNNNNNNNNNNNNNNNNNNNNNNNNNNNNNNNNNNNNNNN
NNNNNNNNNNNNNNNNNNNNNNNNNNNNNNNNN
>gi_223023255_gb_FL498143|tro|tro11X|Allele_1
NNNNNNNNNNNNNNNNNNNNNNNNNNNNNNNNNNNAATTTNAAATNCACACTAGTTTAAT
GTGCTGGTGCTGAAAAACAGTTGGTATTAGTTTTCACCTGTTCTTTNNNNAGNTGCCAAG
GATNGCAGATAGAAGTAAATTCAATATNATACGCCTAGCTCTGCATGGTTGTACAAACAG
ACCTTTCTACCAAATTGTAGTATGTAAAAACAGAAAACCAAGAGATGGACCCTTTATTGA
GAGACTTGGAAGTTATGATCCAATGCCAAATAAGTTTGGNGAAAGACATGTTNCTTTAGA
TGTAGATNGATTTTTTTATAATCTTGCCAANGGGACAAAAATGACAAAGCCAGTAGAAAA
ACTGTTNGGTNTAAGNGGACTTTTACCAATACATCCTATGACCTATATAGAAGCAGAAAG
ACTAAAACAAGGAAAGGACCAGAAACGTGCTGGTGTTCTCAGGCACTGGAATATGGATGT
TTTTGANTATTANGAAGAACAAAANAAGAAANTTGAAAAGATAGAAGCTAGCAAAAAGGA
AGCTGCTGAANNNNNNNNNNNNNNNNNNNNNNNNNNNNNNNNNNNNNNNNNN
>gi_223023255_gb_FL498143|tro|tro11X|Allele_2
NNNNNNNNNNNNNNNNNNNNNNNNNNNNNNNNNNNCATTTNAAATNTACACTAGTTTAAT
GTGCTGGTGCTGAAAAACAGTTGGTATTAGTTTTCACCTGTTCTTTNNNNAGNTGCCAAG
GATNGCAGATAGAAGTAAATTCAATATNATACGCCTAGCTCTGCATGGTTGTACAAACAG
ACCTTTCTACCAAATTGTAGTATGTAAAAACAGAAAACCAAGAGATGGACCCTTTATTGA
GAGACTTGGAAGTTATGATCCAATGCCAAATAAGTTTGGNGAAAGACATGTTNCTTTAGA
TGTAGATNGATTTTTTTATAATCTTGCCAANGGGACAAAGATGACAAAGCCAGTAGAAAA
ACTGTTNGGTNTAAGNGGACTTTTACCAATACATCCTATGACCTATATAGAAGCAGAAAG
ACTAAAACAAGGAAAGGACCAGAAACGTGCTGGTGTTCTCAGGCACTGGAATATGGATGT
TTTTGANTATTANGAAGAACAAAANAAGAAANTTGAAAAGATAGAAGCTAGCAAAAAGGA
AGCTGCTGAANNNNNNNNNNNNNNNNNNNNNNNNNNNNNNNNNNNNNNNNNN
>gi_223023259_gb_FL490972|tro|tro11X|Allele_1
NNNNNNNNNNNNNNNNNNNNNNNNNNNNNTGAAACAACAGATNTAAGAAGACTGNTTTAC
TCTATATTCGAGGGTATATTGTGNAAAAGGATACAGANNAANNNNNNNNNNNNNNNNNNN
NNNNNNNNNNNNNNNNNNNNNNNNNNNNNNNNNNNNNNNNNNNNNNNNNNNNNNNNNNGC
AAGACAAAATGGNAGTCCTGACATGTNTGAAGATTTCAACCCGCTGTTGCTCCTCGTTAT
TGAAAAATTTAAATACACTAAACAGATCTTTTTCNAATCGAGCTTTCCACAATNTGTGCA
TTACNAAATGTAAAACAGTGTTACAAAAACAAATACATANTNAAAAAGTGATAATTTATA
GACAGCTTACAANAAAACAAAGTAATCAAAGTAATCANAGAAGTACAATCATGTATGCAA
TGGCTGGTGGNATATTTATGATAGGTGCAGCCTATGCAATGGTACCATTATACAGAATAC
NTTGTCAGGNCACAGGAGTTGGGGGCACNGCAATTGCTGGTAAAATAGAAAAGGTTGAAA
TGATGAANCCNGTAAGAGATAGACCNATNGTTATAAGNTTTTCTGCAGAGAAATATGCCT
CNATGCAGTGGAACTTCAAACCACAACAAACAGAAGTCAGGGTNGTGCCTGGTGAAACAG
CCCTAGCCTTCTACAAANCAACNAACCCAANAGACAAACCTATAATAGGTATATCTACAT
ACAGTATAGAACCCT
>gi_223023259_gb_FL490972|tro|tro11X|Allele_2
NNNNNNNNNNNNNNNNNNNNNNNNNNNNNTGAAACAACAGATNTAAGAAGACTGNTTTAC
TCTATATTCGAGGGTATATTGTGNAAAAGTATACAGANNAANNNNNNNNNNNNNNNNNNN
NNNNNNNNNNNNNNNNNNNNNNNNNNNNNNNNNNNNNNNNNNNNNNNNNNNNNNNNNNGC
AAGACAAAATGGNAGTTTTGACATGTNTGAAGATTTCAACCCGCTGTTGCTCCTCGTTAT
TGAAAAATTTAAATACACTGAACAGATCTTTTTCNAATCGAGCTTTCCACAATNTGTGCA
TTTCNAAATGTAAAACAGTGTTACAAAAACAAATACATANTNAAAAAGTGATAATTTATA
GACAGCTTACAANAAAACAAAGTAATCAAAGTAATCANAGAAGTACAATCATGTATGCAA
TGGCTGGTGGNATATTTATGATAGGTGCAGCCTATGCAATGGTACCATTATACAGAATAC
NTTGTCAGGNCACAGGAGTTGGGGGCACNGCAATTGCTGGTAAAGTAGAAAAGGTTGAAA
TGATGAANCCNGTAAGAGATAGACCNATNGTTATAAGNTTTTCTGCGGAGAAATATGCCT
CNATGCAGTGGAACTTTAAACCACAACAAACAGAAGTCAGGGTNGTGCCTGGTGAAACAG
CCTTAGCCTTCTACAAANCAACNAACCCAANAGATAAACCTATAATAGGTATATCTACAT
ACAGTATAGAACCCT
>gi_223023260_gb_Contig11187|tro|tro11X|Allele_1
NNNNNNNNNNNNNNNNNNNNNNNNNNNNNNNNNNNNNNNNNNNNNNNNNNNNNNNNNNNN
NNNNNNNNNNNNNNNNNNNNNNNNNNNNNNNNNNNNNNGGTAGNTGTCCAATATTTTCTT
TGCTGNTTAAACTTCCTTNTTTGCTAGAAANNTTGACNTTCTAAAAANCTCAAGTGGATT
TTGACAACCATGGGCAGACCACTTCTTCAAACTAAAATTGAACCTTAGAANTAAAAACAT
TGCATTCANAAGANATTTNAANACCATTTCCCAGGTAGAAATTTNCNCACATTGCACCCT
CTCTCNCCATGACAGTTAAAAATNACAAAACCTACTGACTGTAGTGTATTTTTTAGTTGT
CTANANCAATNAACATCTTNGCNCTAAACANTATTTAACANNGAAAATAAACATNATGAT
GATGAAGACACTTATTCATATTCTAAATCAAAAGCTTNGATCTAANCAACANTTAGNANT
GATAATAAACATTATGAAGATGCAGACACTTTGTCATCTGCTTCTGATTCTTCAGGAAGT
TCTTCACCAACTTCAAACCTAACAAAGTCCATTACTTTCATATTGTTCTCTGTTAAAATT
TCATACACTTTTGTATCAGGGTCCATTAAANACTCTTGAAATAAGAATCGTGATTCNTCT
TTTTCTTTTTCTTTNNGTAAATTTTCAATTTCATCATCACTTTCTCCTTCNCTTGAATCT
TGAGCCTCATTTTCANATTTCTCTNCATTCTCTGCNGAGNTGTTGTTTGANACATTTTCA
TCAGTNTCANTCTCTTCATCTTTACTACTCTCTAAAGCTATATCGTCATAGTTACCAATT
GTTTTTGGATTCATGCCAACAATATGTTGACCTAGTTGNTGACTAAGACTATGACCTGGG
ATNACNTTTGTACCATTTATTATTTGACTAAANTGAACAACAGCAGCATATTTTCCTAAC
TGAACATTTTTTATCCACAGTGNTTTACCTNCNGGACCNTANACATAAGANCCTAANTGT
ANATCATTAGTAGCTTTATAAAATAGGGCTCGTCTNANTTGCATGTTTTCTCCAATATTT
CCTATCTCCATGGCAACCAAGTCTGCTATTGAACTGCTGTTGTCTGTNCC
>gi_223023260_gb_Contig11187|tro|tro11X|Allele_2
NNNNNNNNNNNNNNNNNNNNNNNNNNNNNNNNNNNNNNNNNNNNNNNNNNNNNNNNNNNN
NNNNNNNNNNNNNNNNNNNNNNNNNNNNNNNNNNNNNNGGTAGNTGTCCAATATTTTCTT
TGCTGNTTAAACTTCCTTNTTTGCTAGAAANNTTGACNTTCTAAAAANCTCAAGTGGATT
TTGACAACCATGGGCAGACCACTTCTTCAAACTAAAATTGAACCTTAGAANTAAAAACAT
TGCATTCANAAGANATTTNAANACCATTTCCCAGGTAGAAATTTNCNCACATTGCACCCT
CTCTCNCCATGACAGTTAAAAATNACAAAACCTACTGACTGTAGTGTATTTTTTAGTTGT
CTANANCAATNAAGATCTTNGCNCTTAACANTATTTAACANNGAAAATAAACATNATGAT
GATGAAGACACTTTTTCATCTTCTAAATCAGAAGCTTNGATCTAANCAACANTTAGNANT
GATAATAAACATTATGAAGATGCAGACACTTTGTCATCTGCTTCTGATTCTTCAGGAAGT
TCTTCACCAACTTCAAATCTGACAAAGTCCATTACTTTCATATTGTTCTCTGTTAAAATT
TCATACACTTTTGTATCAGGGTCCATTAAANATTCTTGAAATAAGAATCGTGATTCNTCT
TTTTCTTTTTCTTTNNGTAAATTTTCAATTTCATCATCACTTTCTCCTTCNCTTGAATCT
TGAGCCTCGTTTTCANATTTCTCTNCATTCTCTGCNGAGNTGTTGTTTGANACATTTTCA
TCAGTNTCANTCTCTTCATCTTTACTACTCTCTAAAGCTATATCGTCATAGTTACCAATT
GTTTTTGGATTCATGCCAACAATATGTTGACCTAGTTGNTGACTTAGACTATGACCTGGG
ATNACNTTTGTACCATTTATTATTTGACTAAANTGAACAACAGCAGCATATTTTCCTAAT
TGAACATTTTTTATCCACAGTGNTTTACCTNCNGGACCNTANACATAAGANCCTAANTGT
ANATCATTGGTAGCTTTATAAAATAGGGCTCGTCTNANTTGCATGTTTTCTCCAATATTT
CCTATCTCCATGGCAACCAAGTCTGCTATTGAACTGCTGTTGTCTGTNCC
>gi_223023490_gb_Contig6974|tro|tro11X|Allele_1
NNNNNNNNNNNNNNNNNNNNNNNNNNNNNNNNNNNNNNNNNNNNNNNNNNNNNNNNNNNN
NNNNNNNNNNNNNNNNNNNNNNNNNNNNNNNNNNNNNNNNNNNNNNNNNNNNNNNNNNNN
NNNNNNNNNNNNNNNNNNNNNNNNNNNNNNNNNNNNNNNNNNNNNNNNNNNNNNNNNNNN
NNNNNNNNNNNNNNNNNNNNNNNNNNNNNNNNNNNNNNNNNNNNNNNNNNNNNNNNNNNN
NNNNNNNNNNNNNNNNNNNNNNNNNNNNNNNNNNNNNNNNNNNNNNNNNNNNNNNNNNNN
NNNNNNNNNNNNNNNNNNNNNNNNNNNNNNNNNNNNNNNNCTCTAANNNNNNNNNNNNNN
NNNNNNNNNNNNNNNNNNNNNNNNNNNNNNNNNNNNNNNNNNNNNNNNNNNNNNNNNNNN
NNNNNNNNNNNNNNNNNNNNNNNNNNNNNNNNNNNNNNNNNNNNNNNNNNNNNNNNNNNN
NNNNNNNNNNNNNNNNNNNNNNNNNNNNNNNNNNNNNNNNNNNNNNNNNNNNNNNNNNNN
NNNNNNNNNNNNNNNNNNNNNNNNNNNNNNNNNNNNNNNNNNNNNNNNNNNNNNNNNNNN
NNNNNNNNNNNNNNNNNNNNNNNNNNNNNNNNNNNNNNNNNNNNNNNNNNNNNNNNNNNN
NNNNNNNNNNNNNNNNNNNNNNNNNNNNNNNNNNNNNNNNNNNNNNNNNNNNNNNNNNNN
NNNNNNNNNNNNNNNNNNNNNNNNNNNNNNNNNNNNNNNNNNNNNNNNNNNNNNNNNNNN
NNNNNNNNNNNNNNNNNNNNNNNNNNNNNNNNNNNNNNNNNNNNNNTGTTANNNNNNNNN
NNNNNAGAAAGGCTTNNNNNNNNNNNNNNNNNNNNNNNNNNNNNNNNNNNNNNNNNNNNN
NNNNNNNNNNNNNNNNNNNNNNNNNNNNNNNNNNNNNNNNNNNNNNNNNNNNNNNNNNNN
NNNNNNNNNNAGGCCTATATTTTCCCTTTCTCCCCCCTCCGGTCAGCCCCCCCAGGCATT
AGTGTGTNACCTTTTTTTTTTCCTTNNNNNNNNNNNNNNNNNNNNNNNNNNNNNNNNNNN
NNNNNNNNNNNNNNNNNNNNN
>gi_223023490_gb_Contig6974|tro|tro11X|Allele_2
NNNNNNNNNNNNNNNNNNNNNNNNNNNNNNNNNNNNNNNNNNNNNNNNNNNNNNNNNNNN
NNNNNNNNNNNNNNNNNNNNNNNNNNNNNNNNNNNNNNNNNNNNNNNNNNNNNNNNNNNN
NNNNNNNNNNNNNNNNNNNNNNNNNNNNNNNNNNNNNNNNNNNNNNNNNNNNNNNNNNNN
NNNNNNNNNNNNNNNNNNNNNNNNNNNNNNNNNNNNNNNNNNNNNNNNNNNNNNNNNNNN
NNNNNNNNNNNNNNNNNNNNNNNNNNNNNNNNNNNNNNNNNNNNNNNNNNNNNNNNNNNN
NNNNNNNNNNNNNNNNNNNNNNNNNNNNNNNNNNNNNNNNCTCTAANNNNNNNNNNNNNN
NNNNNNNNNNNNNNNNNNNNNNNNNNNNNNNNNNNNNNNNNNNNNNNNNNNNNNNNNNNN
NNNNNNNNNNNNNNNNNNNNNNNNNNNNNNNNNNNNNNNNNNNNNNNNNNNNNNNNNNNN
NNNNNNNNNNNNNNNNNNNNNNNNNNNNNNNNNNNNNNNNNNNNNNNNNNNNNNNNNNNN
NNNNNNNNNNNNNNNNNNNNNNNNNNNNNNNNNNNNNNNNNNNNNNNNNNNNNNNNNNNN
NNNNNNNNNNNNNNNNNNNNNNNNNNNNNNNNNNNNNNNNNNNNNNNNNNNNNNNNNNNN
NNNNNNNNNNNNNNNNNNNNNNNNNNNNNNNNNNNNNNNNNNNNNNNNNNNNNNNNNNNN
NNNNNNNNNNNNNNNNNNNNNNNNNNNNNNNNNNNNNNNNNNNNNNNNNNNNNNNNNNNN
NNNNNNNNNNNNNNNNNNNNNNNNNNNNNNNNNNNNNNNNNNNNNNTGTTANNNNNNNNN
NNNNNAGAAAGGCTTNNNNNNNNNNNNNNNNNNNNNNNNNNNNNNNNNNNNNNNNNNNNN
NNNNNNNNNNNNNNNNNNNNNNNNNNNNNNNNNNNNNNNNNNNNNNNNNNNNNNNNNNNN
NNNNNNNNNNAGGCCTATATTTTCCCTTTCTCCCCCCTCCGGTCAGCCCCCCCAGGCATT
AGTGTGTNACCTTTTTTTTTTCCTTNNNNNNNNNNNNNNNNNNNNNNNNNNNNNNNNNNN
NNNNNNNNNNNNNNNNNNNNN
>gi_223023957_gb_FL493329|tro|tro11X|Allele_1
TGAAAACATGGATTTTTCAAAGNTAGACCCATCTAAAAAAGATGAAGTAATGGACCAAGT
AAAACAACAGTTAGCTTTGGCTAATGCACAAGAGTNATTNCAGNNNNNNNNNNNNNNNNN
NNNNNNNNNNNNNNNNNNNNNNNNNNNNNNNNNNNNNNNNNNNNNNNNNNNNNGATGTGT
AGCTATGTGTATGGACAGATATATGGACTCTTGGAATTTAGTATCAAGGACATTTAGTAA
TAGATNNNNNNNNNNNNNNNNNNNNNNNNNNNNNNNNNNNNNNNNNNNNNNNNNNNNNNN
NNNNNNNNNNNNNNNNNNNNNNNNNNNNNNNATTGAGAGNGNGAGNNANNNNNNNNNNNN
NNNNNNNNNNNNNNNNNNNNNNNNNNNNNNNNNNNNNNNAAANNNNNNNNNNNNNNTTTA
CTTACACTTCAAGCCAATTAACTTAGANTATTAAGAAATAATGACTNGGAATACGTAACN
NAGTTGTCATACCATAAATTTGCATTACAGTNCAAATGGTTAAGAGTGGTGTGAATTTTA
TNAGAGAANANAATAAACATGTAGATATACACNNNNTAAGAGTTTCATATAATAAATCAG
TTATNNNNN
>gi_223023957_gb_FL493329|tro|tro11X|Allele_2
TGAAAACATGGATTTTTCAAAGNTAGACCCTTCTAAAAAAGATGAAGTAATGGACCAAGT
AAAACAACAGTTAGCTTTGGCTAATGCACAAGAGTNATTNCAGNNNNNNNNNNNNNNNNN
NNNNNNNNNNNNNNNNNNNNNNNNNNNNNNNNNNNNNNNNNNNNNNNNNNNNNGATGTGT
AGCTATGTGTATGGACAGATATATGGACTCTTGGAATTTAGTATCAAGGACATTTAGTAA
TAGATNNNNNNNNNNNNNNNNNNNNNNNNNNNNNNNNNNNNNNNNNNNNNNNNNNNNNNN
NNNNNNNNNNNNNNNNNNNNNNNNNNNNNNNATTGAGAGNGNGAGNNANNNNNNNNNNNN
NNNNNNNNNNNNNNNNNNNNNNNNNNNNNNNNNNNNNNNAAANNNNNNNNNNNNNNTTTA
CTTTCACTTCAAGCCAATTAACTTAGANTTTTAAGAAATAATGACTNGGAATTTGTAACN
NAGTTGTCATACCATAAATTTGCATTACAGTNTAAATGGTTAAGAGTTGTGTGAATTTTG
TNAGAGAANTNGATAAACATGTAGATATACACNNNNTAAGAGTTTCATATAATAAATCAG
TTATNNNNN
>gi_223023982_gb_FL593884|tro|tro11X|Allele_1
NNNNNNNNNNNNNNNNNNNNNNNNNNNNNNNNNNNNNNNNNNNNNNNNNNNNNNNNNNNN
NNNNNNNNNNNNNNNNNNNNNNNNNNNNNNNNNNNNNNNNNNNNNNNNNNNNNNNNNNNN
NNNNNNNNNNNNNNNCAGATACAATATCAGTAGATGATAGTATAAAAATTGNNGAAGGAG
NNGAAAAATTTGACCTTATTGGTAGTGCTGCAGGGATTGANGNNNNATTTGAACCAGNCA
TGATGGAACAGGCTTTAGAACTGGGAACATTTGCTTGTCNAAATTTAGTCCCATCTACAG
ATGAATGGCGAATAGTTGGATGTTNANGTNATGAAGATGCTGTAGAAATTAAGTACACAA
TTCTTAACAAAGGAGAAAAGAAGCAGTGTGATTGTGGAAAATGGTTTCAATTAGTTCCTG
TAGAATTGCAAGACATGTGATGANNAATATTGACTTAGACATTTATTTTACATGCATTTG
ATATCCAATTTAATAAANCAGCAGGAAGACTATTTTAATTGAAATATGAAAAGAAGTTGA
AAAATTGTAATAATTNNNNGATGGNNNNNNNNNNNNNNNNNNNNNNNNNNNNNNNNNNNN
NNNNNNNNN
>gi_223023982_gb_FL593884|tro|tro11X|Allele_2
NNNNNNNNNNNNNNNNNNNNNNNNNNNNNNNNNNNNNNNNNNNNNNNNNNNNNNNNNNNN
NNNNNNNNNNNNNNNNNNNNNNNNNNNNNNNNNNNNNNNNNNNNNNNNNNNNNNNNNNNN
NNNNNNNNNNNNNNNCTGATACAATATCAGTAGATGATAGTATAAAAATTGNNGAAGGAG
NNGAAAAATTTGACCTTATTGGTAGTGCTGCAGGGATTGANGNNNNATTTGAGCCAGNCA
TGATGGAACAGGCTTTAGAACTGGGAACATTTGCTTGTCNAAATTTAGTCCCATCTACAG
ATGAATGGCGAATAGTTGGATGTTNANGTNATGAAGATGCTGTAGAAATTAAGTACACAA
TTCTTAACAAAGGAGAAAAGAAGCAGTGTGATTGTGGAAAATGGTTTCAATTAGTTCCTG
TGGAATTGCAAGACATGTGATGANNAATATTGACTTAGACATTTATTTTACATGCATTTG
ATATCCAATTTAATAAANCAGCAGGAAGACTATTTTAATTGAAATATGAAAAGAAGTTGA
AAAATTGTAATAATTNNNNGATGGNNNNNNNNNNNNNNNNNNNNNNNNNNNNNNNNNNNN
NNNNNNNNN
>gi_223023995_gb_FL493336|tro|tro11X|Allele_1
NNNNNNNNNNNNNNNNNAGGGAAAGACAAAGTTGTAATAGCAACTGTAGAGGACCTGAAC
CAGCCTTGTAAAGCCAATATTGTTATAGAAAAACCCAAAGACGAACNAGGNGCTATATTA
CCTGATGGTTCTATAAACTGGGATTGTCCATGTATTGCNAGAGATTTAACTGGACCNTGT
GGTTACCAGATGAGACAGGCATTANCATGTTACACTGAAGGGGCCGCGTCTCCAGAGTGT
CGNGNGAAACATTTAGAANTACAAGACTGTTTACAAAGTCATGCNGGGTTATACCCNTGG
GTNAANGANGAAGACGGNAGTGTAGAAAAGGAGGCNGTNAGAAGGGCAGAGGATATGATA
AGTGAGGCAGAAAAGAAATCCTGACNAANAAACTGTANTNNNNNNNNNNNNNNNNNNNNN
NNNNNNNNNNNNNNNNNN
>gi_223023995_gb_FL493336|tro|tro11X|Allele_2
NNNNNNNNNNNNNNNNNAGGGAAAGACAAAGTTGTAATAGCAACTGTAGAGGACCTGAAC
CAGCCTTGTAAAGCCAATATTGTTATAGAAAAACCCAAAGACGAACNAGGNGCTATATTA
CCTGATGGTTCTATAAACTGGGATTGTCCATGTATTGCNAGAGATTTAACTGGACCNTGT
GGTTACCAGATGAGACAGGCTTTANCATGTTACACTGAAGGGGCCGCTTCTCCAGAGTGT
CGNGNGAAACATTTAGAANTACAAGACTGTTTACAAAGTCATGCNGGGTTATACCCNTGG
GTNAANGANGAAGACGGNAGTGTAGAAAAGGAGGCNGTNAGAAGGGCAGAGGATATGATA
AGTGAGGCGGAAAAGAAATCCTGACNAANAAACTGTANTNNNNNNNNNNNNNNNNNNNNN
NNNNNNNNNNNNNNNNNN
>gi_223024117_gb_FL496787|tro|tro11X|Allele_1
NNNNNNNNNNNNNNNNNNNNNNNNNNNNNNNNNNNNNNNNNNNNNNNGGCAGANATACCA
GCAGGAGATGCAGAAAAGGGAAAGAAAATNTTTGTACAGAAATGTAAACAGTGCCATACA
ATAGAAAAGGGAGGAAAGCACAAAGTTGGACCAAATTTGCATGGACTGATCGGCAGGAAA
ACTGGACAAGCACCTGGATTCCCTTACACAGATGCNAANAAATCAANAGGNATNACATGG
GCAAAAGACACATTGTTTATCTACCTTGAAAACCCNAAGAAATACATCCCAGGAACNAAG
ATGATNTTTGCTGGATTAAAGAAACCACAAGAACGAGGTCATCTTATAGCATACATNGAG
TCAGAAAGCAAAGATTGATTNTACTCATTTTAGGATTTTTTAAAACATTTATTTATGGAT
TCTTAACATGTACATCNGAACATCATTAACTCTGTGTGTCTGGTTTACACATTNATNAAC
NGTCGTATTTTGTTGATCAGTAGCATTGTTTTTAAAGTTTTTAAAACACCATATGNNNNN
NNATTGAGTTTTTAATAAAGTATTTCATGCCNGCC
>gi_223024117_gb_FL496787|tro|tro11X|Allele_2
NNNNNNNNNNNNNNNNNNNNNNNNNNNNNNNNNNNNNNNNNNNNNNNGGCAGANATACCA
GCAGGAGATGCAGAAAAGGGAAAGAAAATNTTTGTACAGAAATGTAAACAGTGCCATACA
ATAGAAAAGGGAGGAAAGCACAAAGTTGGACCAAATTTGCATGGACTGATCGGCAGGAAA
ACTGGACAAGCACCTGGATTCCCTTACACAGATGCNAANAAATCAANAGGNATNACATGG
GCAAAAGACACATTGTTTATCTACCTTGAAAACCCNAAGAAATACATCCCAGGAACNAAG
ATGATNTTTGCTGGATTAAAGAAACCACAAGAACGAGGTCATCTTATAGCATACATNGAG
TCAGAAAGCAAAGATTGATTNTACTCATTTTAGGATTTTTTAAAACATTTATTTATGGAT
TCTTAACATGTACATCNGAACATCATTAACTCTGTGTGTCTGGTTTACACATTNATNAAC
NGTCGTATTTTGTTGATCAGTAGCATTGTTTTTAAAGTTTTTAAAACACCATATGNNNNN
NNATTGAGTTTTTAATAAAGTATTTGATGCCNGCC
>gi_223024185_gb_FL489698|tro|tro11X|Allele_1
NNNNTCTACAATTTATTTAGGTTATGACATAACTTATGGATCCAGGTGAACAATAGATCT
AGNAAAATGTCATTGAAAATTCCGTATTCGCAGACNGCTCGAAAATTNAGGGGAACCTTC
GGAGTGGGAAGTGGACCCAGTGGACGAATTAAGCGTTTGAGAATGTGTGTNACAGGTCTT
ATACGACACGAAAGAATAGAATCAACGTTTGCACGATGTGATGAAACACGTGGATATGCA
GAGAGANTAANNNNNNNNNNNNNNNNNNNNNNNNNNNNNNNNNNNNNNNNNNNNNNNNNN
NNNNNNNNNNNNNNNNNNGAAAAAGATTTAATTCACAAACTTTTCAAAGTCATAGTACCA
AGATATGAGAACNAGAGGTATAGCTATACAAAGTTATANATGTTACCCAAGGAGCTACCA
GGTATGGCAAAGATATGGGAGTTCTTGAACTAANAGNTANCCCATGGCCACAGGTTGTAC
CAAAGCAAAGAGAGACAAAATATTTCCTCACAAATATGTTAGTTGATGAACTACGGAAGG
AACATCACAGAACAAAAAGATCACCATTTGTAAACAAAATATTAGANACCTCAGCNN
>gi_223024185_gb_FL489698|tro|tro11X|Allele_2
NNNNTCTACAATTTATTTAGGTTATGACTTAACTTATGGATCCAGGTGAACAATAGATCT
AGNAAAATGTCATTGAAAATTCCGTATTCGCAGACNGCTCGTAAATTNAGGGGAACCTTC
GGAGTGGGAAGTGGACCCAGTGGACGAATTAAGCGTTTGAGAATGTGTGTNACAGGTCTT
ATACGACACGAAAGAATAGAATCAACGTTTGCACGATGTGATGAAACACGTGGATATGCA
GAGAGANTAANNNNNNNNNNNNNNNNNNNNNNNNNNNNNNNNNNNNNNNNNNNNNNNNNN
NNNNNNNNNNNNNNNNNNGAAAAAGATTTAATTCACAAACTTTTCAAAGTCATAGTACCA
AGATATGAGAACNAGAGGTATAGCTATACAAAGTTATANATGTTACCCAAGGAGCTACCA
GGTATGGCAAAGATATGGGAGTTCTTGAACTAANAGNTANCCCATGGCCACAGGTTGTTC
CAAAGCAAAGAGAGACAAAATATTTCCTCACAAATATGTTAGTTGATGAACTACGGAAGG
AACATCACAGAACAAAACGATCACCATTTGTAAACAAAATATTAGANACCTCAGCNN
>gi_223024315_gb_FL501412|tro|tro11X|Allele_1
NNNNNNNNNNNNNNNNNNNNNNNNNNNNNNNNNNNNNNNNNNNNNNNNNNNNNNNNNNNN
NNNNNNNNNNNNNNNNNNNNNNNNNNNNNNNNNNNNNNNNNNNNNNNNNNNNNNNNNNNN
NNNNNNNNNNNNNNNNNNNNNNNNNNNNNNNNNNNNNNNNNNNNNNNNNNNNNNNNNNNN
NNNNNNNNNNNNNNNNNNNNNNNNNNNNNNNNNNNNNNNNNNNNNNNNNNNNNNNNNNNN
NNNNNNNNNNNNNNNNNNNNNNNNNNNNNNNNNNNNNNNNNNNNNNNNNNNNNNNNNNNN
NNNNNNNNNNNNNNNNNNNNNNNNNNNNNNNNNNNNNNNNNNNNNNNNNNNNNNNNNNNN
NNNNNNNNNNNNNNNNNNNNNNNNNNNNNNNNNNNNNNNNNNNNNNNNNNNNNNNNNNNN
NNNNNNNNNNNNNNNNNNNNNNNNNNNNNNNNNNNNNNNNNNNNNNNNNNNNNNNNNNNN
NNNNNNNNNNNNNNNNNNNNNNNNNNNNNNNNNNNNNNNNNNNNNNNNNNNNNNNNNNNN
NNNNNNNNNNNNNNNNNNNNNNNNNNN
>gi_223024315_gb_FL501412|tro|tro11X|Allele_2
NNNNNNNNNNNNNNNNNNNNNNNNNNNNNNNNNNNNNNNNNNNNNNNNNNNNNNNNNNNN
NNNNNNNNNNNNNNNNNNNNNNNNNNNNNNNNNNNNNNNNNNNNNNNNNNNNNNNNNNNN
NNNNNNNNNNNNNNNNNNNNNNNNNNNNNNNNNNNNNNNNNNNNNNNNNNNNNNNNNNNN
NNNNNNNNNNNNNNNNNNNNNNNNNNNNNNNNNNNNNNNNNNNNNNNNNNNNNNNNNNNN
NNNNNNNNNNNNNNNNNNNNNNNNNNNNNNNNNNNNNNNNNNNNNNNNNNNNNNNNNNNN
NNNNNNNNNNNNNNNNNNNNNNNNNNNNNNNNNNNNNNNNNNNNNNNNNNNNNNNNNNNN
NNNNNNNNNNNNNNNNNNNNNNNNNNNNNNNNNNNNNNNNNNNNNNNNNNNNNNNNNNNN
NNNNNNNNNNNNNNNNNNNNNNNNNNNNNNNNNNNNNNNNNNNNNNNNNNNNNNNNNNNN
NNNNNNNNNNNNNNNNNNNNNNNNNNNNNNNNNNNNNNNNNNNNNNNNNNNNNNNNNNNN
NNNNNNNNNNNNNNNNNNNNNNNNNNN
>gi_223024367_gb_FL494927|tro|tro11X|Allele_1
TGGCNGCCTCCATGTTGTCAACAAGAAATTTGTGCCGATTTATAAATTTTNGAAACANAA
CAAAGCTCGTGTCATTTATGTGTTCATCTACANNNTCGGACGANCCACCANCAACACNAC
AAACANANAATCAAACNGAAGATANCCAACATGTTCATAAAGTTGTCCAAGCGTTCGAAA
AACTAGACAAAATCGCCCACGACGTGAAGGTCGAAGATGNACCAANNAAGNAAGCAAAAC
AAGTTGACCCAAANGANAGCTTTGCTTCCNTGCTNAGAAAATCAAAATTACTNCAGATTG
GNAAACNAGCNGGAAAAATTGTAACNGGAAAAATNATTGAAGTGCAGGATACAGATTTGT
ATATTGACTTTGGAGGAAANTTCCACTGTGTTTGTCCAAAACCAGCAGTAAANNNNNNNN
NNNNNNNNNNNNNNNNNNNNNNNNNATTAGTACTGAAGGATTTAGAAATGTCATCATCCT
TTCTTGGTTCNGAAAAACATTTAACCTTGTTAGAGGCTGATGCAGTATTATTAGGATTGT
TAGACAAANAAGAAAATAGNAGTTTAAACAAATGATATATTNNNNNN
>gi_223024367_gb_FL494927|tro|tro11X|Allele_2
TGGCNGCCTCCATGTTTTCAACAAGAAATTTGTGCCGATTTATGAATTTTNGAAATANAA
CTAAGCTCGTGTCATTTATGTGTTCATCTTCANNNTCGGACGANCCTCCANCAACACNAC
AAACANANAATCAATCNGAAGATANCCAACATGTTCATAAAGTTGTCCAAGCTTTCGAAA
AACTAGACAAAATCGCCCACGACGTGAAGGTCGAAGATGNACCAANNAAGNAAGCAAAAC
AAGTTGACCCAAANGANAGCTTTGCTTCCNTGCTNAGGAAATCAAAATTATTNCAGATTG
GNAAACNAGCNGGAAAAATTGTAACNGGAAAAATNATTGAAGTGCAGGATACAGATTTGT
ATATTGACTTTGGAGGAAANTTCCATTGTGTTTGTCCAAAACCAGCAGTAAANNNNNNNN
NNNNNNNNNNNNNNNNNNNNNNNNNATTAGTGCTGAAGGATTTAGAAATGTCATCCTCCT
TTCTTGGTTCNGAAAAACATTTAACTTTGTTAGAGGCTGATGCTGTTTTGTTAGGATTGT
TAGATAAANAAGAAAGTAGNAGTTTAAAGAAATGATATATTNNNNNN
>gi_223024486_gb_FL499103|tro|tro11X|Allele_1
ACAAGCATTAAAGAAAGGCTGCCAAAATTTGTTGAGCAATGGTTCAGTTGTCCGTAAAAT
AGAAAATCTTGGGCAAAGAGAACTTCCTTACTACATGCGTGCACACAATACCATTCACAA
AGAAGGACANTANNTTCTGGTAAACTTCGATTCTCCTGTTGAGTCTTTGAAGCCAATCAA
ACAAGGATTTAAAGAGCACAGAGATGTTGTCAGAGCTGGNTTAGAAAGAACTGATCAAGT
ATTACAAAAACCTTNNCTTGATGGACCATGTCAGTTTGGTGAAATTCCAGACCCTTTACA
TGAAAAGCGTATTTATAGACANAAAGTGACCAAGAGATTGGCAAAAACATATGGAAAATT
CTCATTAAATCTAAAGTGGAAATAAATGTAAATAANTT
>gi_223024486_gb_FL499103|tro|tro11X|Allele_2
ACAAGCATTAAAGAAAGGCTGCCAAAATTTGTTGAGCAATGGTTCAGTTGTCCGTAAAAT
AGAAAATCTTGGGCAAAGAGAACTTCCTTACTACATGCGTGCACACAATACCATTCACAA
AGAAGGACANTANNTTCTGTTAAACTTCGATTCTCCTGTTGAGTCTTTGAAGCCAATCAA
ACAAGGATTTAAAGAGCACAGAGATGTTGTCAGAGCTGGNTTAGAAAGAACTGATCAAGT
ATTACAAAAACCTTNNCTTGATGGACCATGTCAGTTTGGTGAAATTCCAGACCCTTTACA
TGAAAAGCGTATTTATAGACANAAAGTGACCAAGAGATTGGCAAAAACATATGGAAAATT
CTCATTAAATTTTAAGTGGAAATAAATGTAAATAANTT
>gi_402122768_gb_JN863295|tro|tro11X|Allele_1
AGGTCATCAAGGCTGTGTGGCGAAGTCGGAGCAGCAACTATTTNAAAAATGCTTTCTTCT
TCAGCATCAGTTTTAAGNAGNGTCCTGACNAAGGCTGCTGGATATGGATCAGCTNTAACT
TGTAANAGAAACAAACACACNCTGCCTGACTTNCCATATGATTACAATNCTTTNGAGCCG
TATGTTTCTGCNGAAATCATGCAGTTNCATCATTCAAAACACCACAATACNTATGTCAAC
AACTTAAATGTGGCTGAAGAAAAGTTAGCTGAAGCTGTGGCAAAANNTAATGTCAATCAG
ATTATCCANTTACAACCAGCTTTGAAATTTAATGGAGGAGGGCATTTGAATCATTCAATA
TTCTGGGAAGTGTTAAGTCCAANTGGAGGAGGGCTNCCCTCAGGGGATTTGAAGGAAATG
ATAATTCGTGATTTTGACTCGTTTGATAAAATGAAGAAACAAATTTCCGATGCAGCAGTA
GCAGTCCAGGGATCAGGATGGTCATGGCTAGGGTATAATCCAGTCAGTGGTAGATTNAGA
ATTGCAGCCTGTGCTAATCAAGACCCTCTNCTNCCCACTACAGGTNTGATTCCATTATTT
GGTATCGATGTCTGGGAGCATGCCTACTATTTACAGTACAANAATATCAGACCAGATTAT
GTTAGNGCNATTTGGAATATTGTNAATTGGGAAAATGTTGCTNCAAGACTTCANGAGGCT
AAAATGGAAAACTAATTGCATTCTNNAAACTTCTACTTCATAAACTATCTTGATAAGTGG
GCATTTNTTGTTGTTGTATTTANCAGAAAAAGNATNTTTATATGATGAAAACAGGAAAGA
ATTATAGACAGTATATTATAGANNNNNNNNNNNNNNNNNNNNNNNNNNNNNNNNNNNNNN
NNNNNNN
>gi_402122768_gb_JN863295|tro|tro11X|Allele_2
AGGTCATCAAGGCTGTGTGGCGAAGTCGGAGCAGCAACTATTTNAAAAATGCTTTCTTCT
TCAGCATCAGTTTTAAGNAGNGTCCTGACNAAGGCTGCTGGATATGGATCAGCTNTAACT
TGTAANAGAACCAAACACACNCTGCCTGACTTNCCATATGATTACAATNCTTTNGAGCCG
TATGTTTCTGCNGAAATCATGCAGTTNCATCATTCTAAACACCACAATACNTATGTCAAC
AACTTAAATGTGGCTGAAGAAAAGTTAGCTGAAGCTGTGGCAAAANNTAATGTCAATCAG
ATTATTCANTTACAACCAGCTTTGAAATTTAATGGAGGAGGGCATTTGAATCATTCAATA
TTCTGGGAAGTGTTAAGTCCAANTGGAGGAGGGCTNCCCTCAGGGGATTTGAAGGAAATG
ATAATTCGTGATTTTGACTCGTTTGATAAAATGAAGAAACAAGTTTCTGATGCAGCAGTA
GCAGTCCAGGGATCTGGATGGTCGTGGCTAGGGTATAATCCAGTCAGTGGTAGATTNAGA
ATTGCAGCCTGTGCTAATCAAGACCCTCTNCTNCCCACTACAGGTNTGATTCCATTATTT
GGTATTGATGTCTGGGAGCATGCCTACTATTTACAGTACAANAATGTTAGACCAGATTAT
GTTAGNGCNATTTGGAATATTGTNAATTGGGAAAATGTTGCTNCAAGACTTCANGATGCT
AAAATGGAAAACTAATTGTATTCTNNAATTTTCTACTTCATAAACTATCTTGATAAGTGG
GCATTTNTTGTTGTTGTATTTANCAGAAAAAGNTTNTTTATATGATGAAAACAGGAAAGA
CTTATAGACAGTATATTATAGANNNNNNNNNNNNNNNNNNNNNNNNNNNNNNNNNNNNNN
NNNNNNN
>gi_223025123_gb_FL500484|tro|tro11X|Allele_1
CAACAACCAGAATATTCCGACTTTGTACACAATATTCTTTGCAATGTGTCNCAANAAATA
CNTTCCATTGTTCATCAGTTCAAAGTGCANAGGNTGNCGTGGTANTATCNGGNTGTNGAA
TATACGATGGNACAGAAGTACATGAGGCNTCAGNGATATTAGTCCATCTAAGTAGAAATA
ANGCAGACGTATCNATGTTTGCACCNGACATTGAACAAATGCATGCNATNGACCACACGA
AAGGGGAACCAATGCNAACNNANAGGNATGTNTTAATANAATCAGCNCGTATTGCCAGGN
GTAAAGTACAGGCACTNTCAAATCTTACAGCCAATGATTACGATGCAGTCATATTTCCAG
GCGGGNTNGGAGCAGCTAAAAATNNGTNNNNNNNNNNNNNNNNNNNNNNNNNNNNNNNNN
NNNNNNNNNNNNNNNNNNNNNNNNNNNNNNNNNNNNNNNNNNNNNNNNNNNNNNNNNGGC
TGTGTTGCATTGCTCCTGTTTTGGCNGCNAAANTGATTCCCGGATGTGAAGTAACAGTAG
GNTCAGATCAAGAAGAAGAAGGNAANTGGCCGTANGCNGGAACAGNCNCGGCTATTACAA
CTATGGGGNCATNACATNAGAAGAAANATGTCACTGNNNNNNNNNNNNNNNNNNNNNNNN
NNNNNNNNNNNNNNNNNNNNNNNNNNNNNNNNNNNNNNNNNNNNNNNNNNNNNNNNNNNN
NNNNNNNNNNNNNNNNNNNNNNNNNNNNNNNNNNNNNNNNNNNNNNNNNNNNNNN
>gi_223025123_gb_FL500484|tro|tro11X|Allele_2
CAACAACCAGAATATTCCGACTTTGTACACAATATTCTTTGCAATGTGTCNCAANAAATG
CNTTCCATTGTTCATCAGTTCAAAGTGCANAGGNTGNCGTGGTANTGTCNGGNTGTNGAG
TGTACGATGGNACAGAAGTACATGAGGCNTCAGNGATATTAGTCCATCTAAGTAGAAATA
ANGCAGACGTATCNATGTTTGCACCNGACATTGAACAAATGCATGCNATNGACCACACGA
AAGGGGAACCAATGCNAACNNANAGGNATGTNTTAATANAATCAGCNCGTATTGCCAGGN
GTAAAGTACAGGCACTNTCAAATCTTACAGCCAATGATTACGATGCAGTCATATTTCCAG
GCGGGNTNGGAGCAGCTAAAAATNNGTNNNNNNNNNNNNNNNNNNNNNNNNNNNNNNNNN
NNNNNNNNNNNNNNNNNNNNNNNNNNNNNNNNNNNNNNNNNNNNNNNNNNNNNNNNNGGC
TGTGTTGCATTGCTCCTGTTTTGGCNGCNAAANTGATTCCCGGATGTGAAGTAACAGTAG
GNTCAGATGAAGAAGAAGGAGGNAANTGGCCGTANGCNGGAACAGNCNCGGCTATTACAA
CTATGGGGNCATNACATNAGAAGAAANATGTCACTGNNNNNNNNNNNNNNNNNNNNNNNN
NNNNNNNNNNNNNNNNNNNNNNNNNNNNNNNNNNNNNNNNNNNNNNNNNNNNNNNNNNNN
NNNNNNNNNNNNNNNNNNNNNNNNNNNNNNNNNNNNNNNNNNNNNNNNNNNNNNN
>gi_223025275_gb_FL494042|tro|tro11X|Allele_1
TTTANTACGTGTTNATATTTGTTATAGTTACTTGTATGTAGAGTTGGTTGACGTTTCAGT
TTTATCCGGAATATCNATACANTTTCAGNATNAAAAATGGTTAAAGTAATTGGAAGCAAG
GCCGAATTTGATGGCGTAGTGAAAGGATCTGGNGNTACATTGATTGTTGTCGATTTCTTN
GCNACATGGTGTGGACCNTGTGTACAGATTGCACCTNTATATCANNNNNNNNNNNNNNNN
NNNNNNNNNNNNNNNNNNNNNNNNNNNNNNNNNNNNNNNNNNNAGGACGTTGCTGCAGCG
TGTGGAATATCTGCAATGCCTACATTTCAATGTTACAAAAATGGCAATNAGGTNNNNNNN
NNNNNNNNNNNNNNNNNNNNNNNNNNNNNNNNNNNNNNNNNNNNNNNNNNNNNNNNNNNN
NNNNNNNNNNNNNNNNNNNNNNNNNNNNNNNNNNNNNNNNNNNNNNNNNNNNNNNNNNNN
NNNNNNNNNNNNNNNNNNNNNNNNNNNNNNNNNNNNNNNNNNNNNNNNNNNNNNNNNNNN
NNN
>gi_223025275_gb_FL494042|tro|tro11X|Allele_2
TTTANTACGTGTTNATATTTGTTATAGTTACTTGTATGTAGAGTTGGTTGCCGTTTCAGT
TTTATCCGGAATATCNATACANTTTCAGNATNAAAAATGGTTAAAGTAATTGGAAGCAAG
GCCGAATTTGATGGCGTAGTGAAAGGATCTGGNGNTACATTGATTGTTGTCGATTTCTTN
GCNACATGGTGTGGACCNTGTGTACAGATTGCACCTNTATATCANNNNNNNNNNNNNNNN
NNNNNNNNNNNNNNNNNNNNNNNNNNNNNNNNNNNNNNNNNNNAGGACGTTGCTGCAGCG
TGTGGAATATCTGCAATGCCTACATTTCAATGTTACAAAAATGGCAATNAGGTNNNNNNN
NNNNNNNNNNNNNNNNNNNNNNNNNNNNNNNNNNNNNNNNNNNNNNNNNNNNNNNNNNNN
NNNNNNNNNNNNNNNNNNNNNNNNNNNNNNNNNNNNNNNNNNNNNNNNNNNNNNNNNNNN
NNNNNNNNNNNNNNNNNNNNNNNNNNNNNNNNNNNNNNNNNNNNNNNNNNNNNNNNNNNN
NNN
>gi_223025376_gb_FL494070|tro|tro11X|Allele_1
ATATAAAGTNCNCAGTCACANGTGTATTAAATTCTATCAACAAAATGCCGANTTACAAAT
TGTACTATTTNCCTGNTCGNGGNAGNGCNGAANTNANTCGATTNCTGTTAGNNGNNGCAG
GGNAGGANTATGANGATATAANGATTNCNTTTGAAGAATGGCCAAAGANNAAATCANCAA
TACCAACNGGACANNTNCCAACTTTNGATGTTGATGGTCAACTNTTATGTCAGAGTTTNN
CNATTGCCAGATANNTNGCNAGAGANTANGGATATGNAGGNAAAANNAACATGGAGCAAG
CNTTGGTTGACCAGGTGGTNGATACANCNANNGATTACTTAGGNGAATANTTNAANTGTT
NTTTTGCNCCNGANGANACAAANAAGGNTGCAANAGANAAATATTTNAANGAATCTACAN
CTAAAACATTNNCNTGNNTNAANAAATGGCTNGAACAAAATNATGGNGGAAATNNNTTCT
TNGTNGGNTCGTCGNTNACCATGGCAGACCTNNNTGTNCATGAAGTTNTNACNAATGNAG
TTCNNANNGACTCAAANATANTGGANGGATTNNCAAANCTTGTNGAACATAGAAAAAGAG
TNGCNNCTTTGCCAAA
>gi_223025376_gb_FL494070|tro|tro11X|Allele_2
ATATAAAGTNCNCAGTCACANGTGTATTAAATTCTATCAACAAAATGCCGANTTACAAAT
TGTACTATTTNCCTGNTCGNGGNAGNGCNGAANTNANTCGATTNCTGTTAGNNGNNGCAG
GGNAGGANTATGANGATATAANGATTNCNTTTGAAGAATGGCCAAAGANNAAATCANCAA
TACCAACNGGACANNTNCCAACTTTNGATGTTGATGGTCAACTNTTATGTCAGAGTTTNN
CNATTGCCAGATANNTNGCNAGAGANTANGGATATGNAGGNAAAANNAACATGGAGCAAG
CNTTGGTTGACCAGGTGGTNGATACANCNANNGATTACTTAGGNGAATANTTNAANTGTT
NTTTTGCNCCNGANGANACAAANAAGGNTGCAANAGANAAATATTTNAANGAATCTACAN
CTAAAACATTNNCNTGNNTNAANAAATGGCTNGAACAAAATNATGGNGGAGATNNNTTCT
TNGTNGGNTTGTCGNTNACCATGGCAGATCTNNNTGTNTATGAAGTTNTNACNAATGNTG
TTCNNANNGACTCAAANATANTGGANGGATTNNCAAANCTTGTNGAACATAGAAAAAGAG
TNGCNNCTTTGCCAAA
>gi_223025490_gb_FL489731|tro|tro11X|Allele_1
NNNNNNNAATGNANGGAATAAGGAANATAACNAGAAAAATACTGAATTGTACGTAGAAAA
TACATTNNGACAGNATTCTCTNGATAGAAATGCATCACTGACNTGTCTTGCTGTAAGAAA
GATGTCCGGTGAAACTACTTATGATTTTGAAACACTAAAGGTTTCTTCNCCAAGAGAGGA
TGTTGCTCACGTTGAACTTAACAGACCAGACAGACTAAATGCTATGAACATTGCATTTTG
NAGNNAATGCAGAGAATGCTTCCAAAAATTAGCAATAGATAANAACTACAGAGTGATAAT
AGTGTCTGGAGCAGGCAGATTNTTTACAGCAGGNTTGGATTTGATGGATATGGGTGATGT
CATGCCAACAGGNAANGATGTAGCAAGAAANTGCTTTNAAATNAGACCAAAAATTGAAGA
ATATCAAGAATCTTTTACATCCATANNNNAGTGTNCAAAACCNGTNNTTGCTGCAGTACA
TGGTGGTTGTATTGGNGGAGGNGTNGACCTNACNTCTGCTTGTGACATCAGATACTGTAC
ACAGGATGCATGGTTTNAANTNNAGGNNNNNNNNNNNNNNNNNNNNNNNNNNNNNNNNNN
NNNNN
>gi_223025490_gb_FL489731|tro|tro11X|Allele_2
NNNNNNNAATGNANGGAATAAGGCANATAACNAGAAAAATACTGAATTGTACGTAGAAAA
TACATTNNGACAGNATTCTCTNGATAGAAATGCATCACTGACNTGTTTTGTTGTTAGAAA
GATGTCCGTTGAAACTTGTTATGATTTTGAAACATTAAAGGTTTCTTCNCCAAGAGAGGA
TGTTGCTCATGTTGAACTTAACAGACCAGACAGACTTAATGCTATGAACATTGCATTTTG
NAGNNAATGCAGAGAATGCTTCCAAAAATTAGCAATAGATAANAACTACAGAGTGATAAT
AGTGTCTGGAGCAGGGAGATTNTTTACAGCAGGNTTGGATTTGATGGATATGGGTGATGT
CATGCCAACAGGNAANGATGTTGCAAGAAANTGCTTTNAAATNAGACCAAAAATTGAAGA
ATATCAAGAATCTTTTACATCTATANNNNAGTGTNCAAAACCNGTNNTTGCTGCAGTACA
TGGTGGTTGTGTTGGNGGAGGNGTNGACCTNACNTCTGCTTGTGACATCAGATACTGTAC
ACAGGATGCATGGTTTNAANTNNAGGNNNNNNNNNNNNNNNNNNNNNNNNNNNNNNNNNN
NNNNN
>gi_261362825_gb_Contig57116|tro|tro11X|Allele_1
NNNNNNACATGATGNTTGGNNNNNNNNNNNNNNNNNNNNNNNAACAATATTTTTTCAATC
TATTNTTTTNNNTATATCAACAAACACTCTTATGCCAAAGTCTACATTAAAGAGCAAACA
AGATCATGAAGGCTACCATAATACAGAAAAGTCCCATAGCTTCAGACAAAGCAAATCCTA
AAATAGCATAGGAAAACAATGCTTGTTTGAGTGATGGGTTTCTTGCATATCCTACTACCA
ANGCTCCAAATACATTTCNAATTCCAGCCCCTGATCCTGCTGCTCCTACTGTGGCAGCTC
CAGCACCAATATATTTGGCAGCCTGATCAATATCTTTTCTTAATGCACTAGTCTGGAAAT
TTCTAATCTGANNNNNNNNNNNNNNNNNNNNNNNNNNNNNNNNNNNNNNNNN
>gi_261362825_gb_Contig57116|tro|tro11X|Allele_2
NNNNNNACATGATGNTTTGNNNNNNNNNNNNNNNNNNNNNNNAACAATATTTTTTCAATC
TATTNTTTTNNNTATATCAACAAACACTCTTATGCCAAAGTCTACATTAAAGAGCAAACA
AGATCATGAAGGCTACCATAATACAGAAAAGTCCCATAGCTTCAGACAAAGCAAATCCTA
AAATAGCATAGGAAAACAATGCTTGTTTGAGTGATGGGTTTCTTGCATATCCTACTACCA
ANGCTCCAAATACATTTCNAATTCCAGCCCCTGATCCTGCTGCTCCTACTGTGGCAGCTC
CAGCACCAATATATTTGGCAGCCTGATCAATATCTTTTCTTGATGCACTAGTCTGGAAAT
TTCTAATCTGANNNNNNNNNNNNNNNNNNNNNNNNNNNNNNNNNNNNNNNNN
>gi_238645208_gb_Contig3808|tro|tro11X|Allele_1
CTGGCTATAAAGATGATGTTTAACTATGAAGTNGAATCAAAAGCTGATTCTATAATGAAG
GCCATGGAAAAGGAGACTGTCCCTGCTAAAGTTCCCATCTACCAGCTAGGGGATTCAAGG
TACTTNAGAAACAGAGTCAGACTNAAATCNTTACCNCAANNTCNAAACATTGTCCATATG
ATTGGNGCATTTGTTGATCCNTTTAANGTGCCTCAGTTGTCTGTTGCCATGGAAACCTAT
CCAGCTGCATTACCAAAGAAACTGTATTCAAGTGGACTAGGACGTAATATGACAATGTAC
ATAGTGATGAAGANNTANGATATGACACTGAGAGAATATTTAGAACAACACAAACCAGAC
GTTAAAACAAGATGTCTTCTGCTGACTCAGCTNTTGGAGGGAATAGTACACCTAGGGAAT
CATGGGATAGCTCACAGAGATATTAAAACAGACAACATGTTTTTGGAAAATNCAGAACAA
TCAGTACCCAAGCTAGTAATAGGAGACTTTGGATGTTGTTTAGCAGACACAGAATTTGAA
CAGAAACTTCCATACTTTACATCTGACANNGACANGGGAGGCAACTGNTCATTAATGGCA
CCTGAGNTTTCAACAGCCATTCCCGGAAAAGATATCTGGTTAGATTATAGTAAAGCTGAT
CTCTGGGCTGTAGGGACTATCATTTATGAANTGTTCGACATGGANAATCCTTTCTATGGG
AACCAGTCAGGACAGGGANTACATGTACAGGATAGCAGAACATACAGGGAACAAGATCTG
CCCTCCTTANCAGNTANANNNNNNNNNNNNNNNNNNNNNNNNNNNNNNNNNNNNNNNNNN
NNNNNNNNNNNNNNNNNNNNNNNNNNNNNNNNNNNNNNNNNNNNNNNNNNNNNNNNNNNN
NNNNNNNNNNNNNNNNNNNNNNNNNN
>gi_238645208_gb_Contig3808|tro|tro11X|Allele_2
CTGGCTATAAAGATGATGTTTAACTATGAAGTNGAATCAAAAGCTGATTCTATAATGAAG
GCCATGGAAAAGGAGACTGTCCCTGCTAGAGTTCCCATCTACCAGTTAGGGGATTCATGG
TACTTNAGAGACAGAGTTAGACTNAAATCNTTACCNCAGNNTCNAAACATTGTTGATATG
ATTGGNGCATTTGTTGATCCNTTTAANGTGCCTCAGTTGTCTGTTGCCATGGATACCTAT
CCAGCTGCATTACCGAAGAGACTTTATTCAGGTGGACTAGGACGTAATATGACAATGTAC
ATCGTGATGAAGANNTANGATATGACACTGAGAGAATATTTGGAACAGCATAAACCAGAT
GTTAGAACAAGATGTCTTCTGCTGACTCAGTTNTTGGAGGGAATCGTCCATCTAGGGAAT
CATGGGATAGCTCATAGAGATATTAAAACTGACAACATGTTTTTGGAATTTNCAGAACAA
TCAGTGCCCAAGCTTGTTATCGGAGACTTTGGGTGTTGTTTGGCAGACACAGAATTTGGA
CAGAAGCTTCCATACTTTACATCTGATGNNGACANGGGAGGCAACTGNTCATTAATGGCA
CCTGAGNTTTCAACAGCCATTCCTGGTAGAGATATCTGGTTAGATTATAGTAAAGCTGAT
CTCTGGGCTGTAGGGACTATTATTTATGAANTGTTCTCTATGGANAATCCTTTCTATGGG
AACCAGTTTGGACAGGGCNTACATGTACTGGATAGTAGAACCTACAGGGAACAAGATCTG
CCCTCCTTANCAGNTANANNNNNNNNNNNNNNNNNNNNNNNNNNNNNNNNNNNNNNNNNN
NNNNNNNNNNNNNNNNNNNNNNNNNNNNNNNNNNNNNNNNNNNNNNNNNNNNNNNNNNNN
NNNNNNNNNNNNNNNNNNNNNNNNNN
>gi_238644924_gb_FL489626|tro|tro11X|Allele_1
NNGATGAATTNTGATTGTGTTTATGTATCCAAACCNACATGNGGTANNNATNAAACAANA
TTTAANAGAAGTGGATTTTCTGATGTTAGAGANTACAGATATTGGCATCCTGAAACAAAA
TCACTGGATTTCNNNNNCATGCTAGNNNNNNNNNNNAANGCACCAGAGAAATCTGTAGTA
ATACTACATGGTGTTGCACATAATCCTACCGGAGTGGACCCAACAAAAGATCAGTGGGTA
GAGATAATCAAGACCTGNCAGGNNNNNNNNNNNNNNNNNNNNNNNNNNNNNNNNNNNNNN
GGTTTTGCTACAGGTGACNNNNNNNNNNNNNNNNNNNNNNNNNNNNNNNNNNNNNNNNNN
NNNNNNNNNNNNNNNNNNNNNNNNNNNNNNNNNNNNNNNNNNNNNNNNNNNNATGAAAGA
ACNGGAAACTTAGTGGTNGTGTGTGCTAATTCAGAGTTAAANGCAAAGATAAGATCTCAG
ATGGAGCTAATTATTCGTGTCACATGGTCTAATCCACCCAATCATGGAGCTAGAATTGTT
ACNACTGTTCTCAANAACCCTGCTAATTGTGCTGAATGGNANGNNCANANAAAGGAGATG
GCTAGCAGAATAAAACAGATGAGACAAATGCTACATGCTAANTTGAAAGCATTAGGAACT
CCAGGTAATTGGGATCACATCATTCAACAGA
>gi_238644924_gb_FL489626|tro|tro11X|Allele_2
NNGATGAATTNTGATTGTGTTTATGTATCCAAACCNACATGNGGTANNNATNAAACAANA
TTTAANCGAAGTGGATTTTCTGATGTTAGAGANTACAGATATTGGCATCCTGAAACAAAA
TCCCTGGATTTCNNNNNCATGCTTGNNNNNNNNNNNAANGCACCAGAGAAATCTGTTGTC
ATACTACATGGTGTTGCACATAATCCTACTGGAGTGGATCCAACAAAAGATCAGTGGGTA
GAGATAATCAAGACCTGNCAGGNNNNNNNNNNNNNNNNNNNNNNNNNNNNNNNNNNNNNN
GGTTTTGCTACAGGTGACNNNNNNNNNNNNNNNNNNNNNNNNNNNNNNNNNNNNNNNNNN
NNNNNNNNNNNNNNNNNNNNNNNNNNNNNNNNNNNNNNNNNNNNNNNNNNNNATGAAAGA
ACNGGAAACTTAGTGGTNGTGTGTGCTAATTCAGAGTTAAANGCAAAGATAAGATCTCAG
ATGGAGCTTATTATTCGTGTCACATGGTCTAATCCACCCAATCATGGAGCTAGAATTGTT
ACNACTGTTCTCAANAACCCTGCTAATTGTGCTGAATGGNANGNNCANANAAAGGAGATG
GCTAGCAGGATAAAACAGATGAGACAAATGCTACATGCTAANTTGAAAGCATTAGGTACT
CCAGGTAATTGGGATCACATCATTCAACAGA
>gi_238644286_gb_FL491684|tro|tro11X|Allele_1
NNNNNNNNNNNNNNNNNNNNNNNNNNNNNNNNNNNNNNNNNNNNNNNNNNNNNNNNNNNN
NNNNNNNNNNNNNNNNNNNNNNNNNNNNNNNNNNNNNNNNNNNNNNNNNNNNNNNNNNNN
NNNNNNNNNNNNNNNNNNNNNNNNNNNNNNNNNNNNNNNNNNNNNNNNNNNNNNNNNNNN
NNNNNNNNNNNNNNNNNNNNNNNNNNNNNNNNNNNNNNNNNNNNNNNNNNNNNNNNNNNN
NNNNNNNNNNNNNNNNNNNNNNNNNNNNNNNNNNNNNNNNNNNNNNNNNNNNNNNNNNNN
NNNNNNNNNNNNNNNNNNNNNNNNNNNNNNNNNNNNNNNNNNNNNNNNNNNNNNNNNNNN
NNNNNNNNNNNNNNNNNNNNNNNNNNNNNNNNNNNNNNNNNNNNNNNNNNNNNNNNNNNN
NNNNNNNNNNNNNNNNNNNNNNNNNNNNNNNNNNNNNNNNNNNNNNNNNNNNNNNNNNNN
NNNNNNNNNNNNNNNNNNNNNNNNNNNNNNNNNNNNNNNNNNNNNNNNNNNNNNNNNNNN
NNNNNNNNNNNNNNNNNNNNNNNNNNNNNNNNNNNNNNNNNNNNNNNNNNNNNNNNNNNN
NNNNNNNNNNNNNNNNNNNNNNNNNNNNNNNNNNNNNNNNNNNNNNNNNNNNNNNNNNNN
NNNNNNNNNN
>gi_238644286_gb_FL491684|tro|tro11X|Allele_2
NNNNNNNNNNNNNNNNNNNNNNNNNNNNNNNNNNNNNNNNNNNNNNNNNNNNNNNNNNNN
NNNNNNNNNNNNNNNNNNNNNNNNNNNNNNNNNNNNNNNNNNNNNNNNNNNNNNNNNNNN
NNNNNNNNNNNNNNNNNNNNNNNNNNNNNNNNNNNNNNNNNNNNNNNNNNNNNNNNNNNN
NNNNNNNNNNNNNNNNNNNNNNNNNNNNNNNNNNNNNNNNNNNNNNNNNNNNNNNNNNNN
NNNNNNNNNNNNNNNNNNNNNNNNNNNNNNNNNNNNNNNNNNNNNNNNNNNNNNNNNNNN
NNNNNNNNNNNNNNNNNNNNNNNNNNNNNNNNNNNNNNNNNNNNNNNNNNNNNNNNNNNN
NNNNNNNNNNNNNNNNNNNNNNNNNNNNNNNNNNNNNNNNNNNNNNNNNNNNNNNNNNNN
NNNNNNNNNNNNNNNNNNNNNNNNNNNNNNNNNNNNNNNNNNNNNNNNNNNNNNNNNNNN
NNNNNNNNNNNNNNNNNNNNNNNNNNNNNNNNNNNNNNNNNNNNNNNNNNNNNNNNNNNN
NNNNNNNNNNNNNNNNNNNNNNNNNNNNNNNNNNNNNNNNNNNNNNNNNNNNNNNNNNNN
NNNNNNNNNNNNNNNNNNNNNNNNNNNNNNNNNNNNNNNNNNNNNNNNNNNNNNNNNNNN
NNNNNNNNNN
>gi_238644286_gb_Contig25232|tro|tro11X|Allele_1
NNNNAAAAGTGACTNGCAANTTATNTTGTGACGTCATGAAAAGAGAGGGTAAAATATCGG
ATCANATGTGAAGGACNAACAGTTGTTATATANATCCTTTCANTAGTTTTAAAGGTATGA
ATGGTAAATTATAGATCTGGTTGAACAATTTGATAATATTNNAGNNNNNNNNNNNNNNNN
NNNNNNNNNNNNNNNNNNNNNNNNNNNNNNNNNNNNNNNNNNNNNNNNNNNNNNNNNNNN
NNNNNNNNNNNNNNNNNNNNNNNNNNNNNNNNNNNNNNNNNNNNNNNNNNNNNNNNNNNN
NNNNNNNNNNNNNNNNNNNNNNNNNNNNNNNNNNNNNNNNNNNNNNNNNNNNNNNNNNNN
NNNNNNNNNNNNNNNNNNNNNNNNNNNNNNNNNNNNNNNNNNNNNNNNNNNNNNNNNNNN
NNNNNNNNNNNNNNNNNNNNNNNNNNNNNNNNNNNNNNNNNNNNNNNNNNNNNNNNNNNN
NNNNNNNNNNNNNNNNNNNNNNNNNNNNNNNNNNNNNNNNNNNNNNNNNNNNNNNNNNNN
NNNNNNNNNNNNNNNNNNNNNNNNNNNNNNNNNNNNNNNNNNNNNNNNNNNNNNNNNNNN
NNNNNNNNNNNNNNNNNNNNNNNNNNNNNNNNNNNNNNNNNNNNNNNNNNNNNNNNNNNN
NNNNNNNNNNNNNNNNNNNNNNNNNNNNNNNNNNNNNNNNNNNNNNNNNNNNNNNNNNNN
NNNNNNNNNNNNNNNNNNNNNNTGCATTNTNAGGTCATGGTTTAGAAGATGCTAGACATT
TTGGTTGGGAAATTCCAGANAATGNNAAGNANAGTTGGGATAAAATGAAGAATGCCATTN
AGGANCATATAGGATCTCTAAATTGGGGATACAGAGTGCAGCTANGAGAAAAGAAAGTAG
ATTATCACAATGCATATGCTCAATTTGTTGATAAACACACAATAAAGGNNNNNNNNNNAA
AAGGAAAAGAAATANCANAGACAGCAAGACATTTTATTTTGGCTATGGGTGAACGACCAC
GATACCCAGATATTCCAGGAGCCAAAGAATTTGGNATTACNAGTGANGATNTATTTTCCT
TGCCNTACTGTCCTGGTAAAACATTGATGGTNGGAGCNTCNTATGTCTCATTGGAATGTG
GAGGNTTCCTNAAGGCNATTGGTATGGACGTTACNGTNATGGTCAGATCNATNCTTNTGA
GAGGTTTTGACCAGCAGATGGCNGATAAGATTGGNGACTATATGGGNTTACATGGCATNG
ACTTTGTACGACCNTGTGTTCCTACAAAGNTAGNAAAATTACAAGAGAGACAAGATGGAA
AACCAGGATTATACAAAGTATNTGGNAAATATAANGATGGTACTGAATATAGTGATGAAT
TNAATACTGTNNNNNNNNNNNNNNNNNNNNNNNNNNNNNNNNNNNNNNNNNNNNNNNNNN
N
>gi_238644286_gb_Contig25232|tro|tro11X|Allele_2
NNNNAAAAGTGACTNGCAANTTATNTTGTGACGTCATGAAAAGAGAGGGTAAAATATCGG
ATCANATGTGAAGGACNAACAGTTGTTATATANATCCTTTCANTAGTTTTAAAGGTATGA
ATGGTATCTTATAGATGTGGTTGAATAATTTGATAGTTTTNNAGNNNNNNNNNNNNNNNN
NNNNNNNNNNNNNNNNNNNNNNNNNNNNNNNNNNNNNNNNNNNNNNNNNNNNNNNNNNNN
NNNNNNNNNNNNNNNNNNNNNNNNNNNNNNNNNNNNNNNNNNNNNNNNNNNNNNNNNNNN
NNNNNNNNNNNNNNNNNNNNNNNNNNNNNNNNNNNNNNNNNNNNNNNNNNNNNNNNNNNN
NNNNNNNNNNNNNNNNNNNNNNNNNNNNNNNNNNNNNNNNNNNNNNNNNNNNNNNNNNNN
NNNNNNNNNNNNNNNNNNNNNNNNNNNNNNNNNNNNNNNNNNNNNNNNNNNNNNNNNNNN
NNNNNNNNNNNNNNNNNNNNNNNNNNNNNNNNNNNNNNNNNNNNNNNNNNNNNNNNNNNN
NNNNNNNNNNNNNNNNNNNNNNNNNNNNNNNNNNNNNNNNNNNNNNNNNNNNNNNNNNNN
NNNNNNNNNNNNNNNNNNNNNNNNNNNNNNNNNNNNNNNNNNNNNNNNNNNNNNNNNNNN
NNNNNNNNNNNNNNNNNNNNNNNNNNNNNNNNNNNNNNNNNNNNNNNNNNNNNNNNNNNN
NNNNNNNNNNNNNNNNNNNNNNTGCATTNTNAGGTCATGGTTTAGAAGATGCTAGACATT
TTGGTTGGGAAATTCCAGANAATGNNAAGNANAGTTGGGATAAAATGAAGAATGCCATTN
AGGANCATATAGGATCTCTAAATTGGGGATACAGAGTGCAGCTANGAGAAAAGAAAGTAG
ATTATCATAATGCATATGCTCAATTTGTTGATAAACACACAATAAAGGNNNNNNNNNNAA
AAGGAAAAGAAATANTANAGACAGCAAGACATTTTATTTTGGCTATGGGTGAACGACCAC
GATACCCAGATATTCCAGGAGCCAAAGAATTTGGNATTACNAGTGANGATNTATTTTCCT
TGCCNTACTGTCCTGGTAAAACATTGATGGTNGGAGCNTCNTATGTCTCATTGGAATGTG
GAGGNTTCCTNAAGGCNATTGGTATGGATGTTACNGTNATGGTCAGATCNATNCTTNTGA
GAGGTTTTGACCAGCAGATGGCNGATAAGATTGGNGACTATATGGGNTTACATGGCATNG
ACTTTGTACGACCNTGTGTTCCTACAAAGNTAGNACAATTACAAGATAGGCAAGATGGAA
AACCAGGATTATACAAAGTATNTGGNAAATATAANGATGGTACTGAATATAGTGATGAAT
TNAATACTGTNNNNNNNNNNNNNNNNNNNNNNNNNNNNNNNNNNNNNNNNNNNNNNNNNN
N
>gi_238644294_gb_FL491696|tro|tro11X|Allele_1
NNTCANAAAACNACATGGCAGCCCTNTGTCGATGTGCACGTTTTTGCCTTTCAAAAGCTA
TTCAGTTGCCTCTAAGACCANTNTTTTCTTCTAATTCCAAGAATTTTATATGGGAAAANA
AGTGTCGNCCTTCAATCTTTTCANTTGACATNAGNAGACAATTTGTACAGCCTGCATCNN
CTGAAAAAAATGNNNNNNAACAGGAAAGAACATTTAGGCCAAGACAACCTGTGTCTGACC
ANCCAATNCAAGCTCTTGGAGATTTTGTGCATCAGTACAGACGAAGTAGACAGGATTATA
TTCAAAACTGTATAACNATGTTTCAGGAAAAAGGNTTNGACAATATTGAAGATGGTATGT
TTGTACTNAGAAGNACTGGTGAACCTCTNTCTCAGCTACATCCAGATAACAGAATGAAAT
ACACAGATATGATTTGGGANTGCATACAGAAAAGTGGNNNNNCATTANNNNCATCATACT
TTAATAATTTGCTGATGGTATACTTAGAAAATCAACACAANTTTTCCCCACCGGANATCC
TCACTGAAATGGATAAGGCAGGATTAAAGCCAAACAGGGTGACATNTCAACTNNTACTTG
CACATTATTGTGAAGAAGGAGATGTAGNNNNNNNNAGNNNNNNNNNNNNNNNNNNNNNNN
NNNNNNNNNNNNNNNNNNNNNNNNNNNNNNNNNNNNNNNNNNNNN
>gi_238644294_gb_FL491696|tro|tro11X|Allele_2
NNTCANAAAACNACATGGCAGCCCTNTGTCGATGTGCACGTTTTTGCCTTTCAAAAGCTA
TTCAGTTGCCTCTAAGACCANTNTTTTCTTCTAATTCCAAGAATTTTATATGGGAAAANA
AGTGTCGNCCTTCAATCTTTTCANTTGACATNAGNAGACAATTTGTACAGCCTGCATCNN
CTGAAAAAAATGNNNNNNAACAGGAAAGAACATTTAGGCCAAGACAACCTGTGTCTGACC
ANCCAATNCAAGCTCTTGGAGATTTTGTGCATCAGTACAGACGAAGTAGACAGGATTATA
TTCAAAACTGTATAACNATGTTTCAGGAAAAAGGNTTNGACAATATTGAAGATGGTATGT
TTGTACTNAGAAGNACTGGTGAACCTCTNTCTCAGCTACATCCAGATAACAGAATGAAAT
ACACAGATATGATTTGGGANTGCATACAGAAAAGTGGNNNNNCATTANNNNCATCATACT
TTAATAATTTGCTGATGGTATACTTAGAAAATCAACACAANTTTTCCCCACCGGANATCC
TCACTGAAATGGATAAGGCAGGATTAAAGCCAAACAGGGTGACATNTCAACTNNTACTTG
CACATTATTGTGAAGAAGGAGATGTAGNNNNNNNNAGNNNNNNNNNNNNNNNNNNNNNNN
NNNNNNNNNNNNNNNNNNNNNNNNNNNNNNNNNNNNNNNNNNNNN
>gi_238644156_gb_FL501251|tro|tro11X|Allele_1
NNNNNNNNNNNNNNNNNNNNNNNNNNNNNNNNNNNNNNNNNNNNNNNNNNNNNNNNNNNN
NNNNNNNNNNNNNNNNNNNNNNNNNNNNNNNNNNNNNNNNNNNNNNNNNNNNNNNNNNNN
NNNNNNNNNNNNNNNNNNNNNNNNNNNNNNNNNNNNNNNNNNNNNNNNNNNNNNNNNNNN
NNNNNNNNNNNNNNNNNNNNNNNNNNNNNNNNNNNNNNNNNNNNNNNNNNNNNNNNNNNN
NNNNNNNNNNNNNNNNNNNNNNNNNNNNNNNNNNNNNNNNNNNNNNNNNNNNNNNNNNNN
NNNNNNNNNNNNNNNNNNNNNNNNNNNNNNNNNNNNNNNNNNNNNNNNNNNNNNNNNNNN
NNNNNNNNNNNNNNNNNNNNNNNNNNNNNNNNNNNNNNNNNNNNNNNNNNNNNNNNNNNN
NNNNNNNNNNNNNNNNNNNNNNNNNNNNNNNNNNNNNNNNNNNNNNNNNNNNNNNNNNNN
NNNNNNNNNNNNNNNNNNNNNNNNNNNNNNNNNNNNNNNNNNNNNNNNNNNNNNNNNNNN
NNNNNNNNNNNNNNNNNNNNNNNNNNNNNNNNNNNNNN
>gi_238644156_gb_FL501251|tro|tro11X|Allele_2
NNNNNNNNNNNNNNNNNNNNNNNNNNNNNNNNNNNNNNNNNNNNNNNNNNNNNNNNNNNN
NNNNNNNNNNNNNNNNNNNNNNNNNNNNNNNNNNNNNNNNNNNNNNNNNNNNNNNNNNNN
NNNNNNNNNNNNNNNNNNNNNNNNNNNNNNNNNNNNNNNNNNNNNNNNNNNNNNNNNNNN
NNNNNNNNNNNNNNNNNNNNNNNNNNNNNNNNNNNNNNNNNNNNNNNNNNNNNNNNNNNN
NNNNNNNNNNNNNNNNNNNNNNNNNNNNNNNNNNNNNNNNNNNNNNNNNNNNNNNNNNNN
NNNNNNNNNNNNNNNNNNNNNNNNNNNNNNNNNNNNNNNNNNNNNNNNNNNNNNNNNNNN
NNNNNNNNNNNNNNNNNNNNNNNNNNNNNNNNNNNNNNNNNNNNNNNNNNNNNNNNNNNN
NNNNNNNNNNNNNNNNNNNNNNNNNNNNNNNNNNNNNNNNNNNNNNNNNNNNNNNNNNNN
NNNNNNNNNNNNNNNNNNNNNNNNNNNNNNNNNNNNNNNNNNNNNNNNNNNNNNNNNNNN
NNNNNNNNNNNNNNNNNNNNNNNNNNNNNNNNNNNNNN
>gi_238644156_gb_Contig35188|tro|tro11X|Allele_1
NNNNCAACATCTGGATGCTATNTAANNATGATGGTCNNGTTCACNGATGAATTNANTNAT
TCAATATATCACACNAATTCATTTATTAAAATCTAAGNTCCACCTGGTTTATTTATTTTG
TGNAATACGCCANNTGATGTACANCTCTTGGAANTTGTCAAATCCAGCNAANACACCAGC
GCCTGCCATTCNTCTNAGNACGTTGGCTCCTGCTCCCTTCATCAAGGACATGAATCNNTC
GTTCTTGANAATGGTCATTGTGCAGTCAATTGATCCCTTNTATTTGACGGCCTCACCTGA
TGTCATCATCATTCTTCTTCTGATTGTGTNAATTGGGTATGACAAAAGTCCAGCACTAAT
TGTGACAACGNAGCCCAATGCAANTGACAGGAGNAAGTTGGCCTTGTCTCCCAAGANCAT
TGGTTTAAGNGTGTCNAACAGACCNAANTAGAATCCTCTGTAGACNACGATTCCTACACA
AGAAATGACGAATCCTCTGTACAANCCTTGTACACCGTCNGANGCAATGGTTTTACGGTA
CACATCAACCATACCATTGAACTGGCGTTCACCACCNGTCTTTCCAGACTTGGCNTCATT
GGCTAATCTNGTTCTACAATAATCNAGTGAATAGACAAANACAAGNGACATGGCACCAGC
AGCTCCACCAGATGCAATATTTTTTGAGAATTTGNTTGCATTGGAATCATTCTTANTTGA
CTTGAATAGTGCCTTAATCTTGTCCTTGAATGCANNNNNNNNNNNNNNNNNNNNNNNNNN
NNNNNNNNNNNNNNNNNNNNNNNNNNNNNNNNNNNNGAATCATTCTTACTTGACTTGAAT
AGTGCCTTAATCTTGTCCTTGAATGCAAAGTTTAAAGCCTGAGTTGGAAAGTATCTGATG
CAATTAGCCATGTTTNCTCTCCAAAATGGCAGAACACCTTCTGTTNTGTATGTACGNNNN
GTACAATCNATNACACCTTTGTATGGCTGTTCAAGTCTTCCAGTTCTAAGNNNNNNN
>gi_238644156_gb_Contig35188|tro|tro11X|Allele_2
NNNNCAACATCTGGATGCTATNTAANNATGATGGTCNNGTTCACNGATGAATTNANTNAT
TCAATATATCACACNAATTCATTTATTAAAATCTAAGNTCCACCTGGTTTATTTATTTTG
TGNAATACGCCANNTGATGTACANCTCTTGGAANTTGTCAAATCCAGCNAANACACCAGC
GCCTGCCATTCNTCTNAGNACGTTGGCTCCTGCTCCCTTCATCAAGGACATGAATCNNTC
GTTCTTGANAATGGTCATTGTGCAGTCAATTGATCCCTTNTATTTGACGGCCTCACCTGA
TGTCATCATCATTCTTCTTCTGATTGTGTNAATTGGGTATGACAAAAGTCCAGCACTAAT
TGTGACAACGNAGCCCAATGCAANTGACAGGAGNAAGTTGGCCTTGTCTCCCAAGANCAT
TGGTTTAAGNGTGTCNAACAGACCNAANTAGAATCCTCTGTAGACNACGATTCCTACACA
AGAAATGACGAATCCTCTGTACAANCCTTGTACACCGTCNGANGCAATGGTTTTACGGTA
CACATCAACCATACCATTGAACTGGCGTTCACCACCNGTCTTTCCAGACTTGGCNTCATT
GGCTAATCTNGTTCTACAATAATCNAGTGAATAGACAAANACAAGNGACATGGCACCAGC
AGCTCCACCAGATGCAATATTTTTTGAGAATTTGNTTGCATTGGAATCATTCTTANTTGA
CTTGAATAGTGCCTTAATCTTGTCCTTGAATGCANNNNNNNNNNNNNNNNNNNNNNNNNN
NNNNNNNNNNNNNNNNNNNNNNNNNNNNNNNNNNNNGAATCATTCTTACTTGACTTGAAT
AGTGCCTTAATCTTGTCCTTGAATGCAAAGTTTAAAGCCTGAGTTGGAAAGTATCTGATG
CAATTAGCCATGTTTNCTCTCCAAAATGGCAGAACACCTTCTGTTNTGTATGTACGNNNN
GTACAATCNATNACACCTTTGTATGGCTGTTCAAGTCTTCCAGTTCTAAGNNNNNNN
>gi_238643570_gb_FL489797|tro|tro11X|Allele_1
NNNNNNNNNNNNNNNNNNNNNNNNNNNNNNNNNNNNNNNNNNNNNNGGCAAAATACCTTA
TACAGATTGTGACTGCTGGGGCCCAAGTTGTTGGAAGNGCTTTTGTNAGAGCTGTGCGAG
AGGAACATCAAGCTTACAAACATGCNGCAAATCGNCATGGAGGACAATCNGGTTCTACTC
AAACCAAACAAGAANCCAGAAAGGCTGCTATCAATGACACATTTACTGGAATGTCTNTNC
AGGNAGNCAGANANATATTAAATGTAAAAGAAGATGTAGATTATGAAANTNTAGTNAANA
ATTATNANCATTTGNTTCAAGTCAANGATAAGAGTAAAGGGNGNTNACTNTATNTACAAT
CAAAGGTNNNNNNNNNNNNNGANAGANTAGANATGGAAATGAAAGACAANGANAAANATN
TNAANACNGAAACAAAGAGAATAGAAACAGACAATNAAAGTCAAGATGNTCCTTCTTGAC
AAAAANTATTTTAGTGNNTATAGTGAATCTANNANANNANNNANAATNNCTTNNNTTCAG
GNNACTCNNANAAAACTNCNATCNNNNNNTATCNTATANNCNATCNNTGANGAATTTGTT
NTTGAATGAANNNAANGATANNNGTNATTGNACNTNANAANAAACATGTTCA
>gi_238643570_gb_FL489797|tro|tro11X|Allele_2
NNNNNNNNNNNNNNNNNNNNNNNNNNNNNNNNNNNNNNNNNNNNNNGGCAAAATACCTTA
TACAGATTGTTACTGCTGGGGCCCAAGTTGTTGGAAGNGCTTTTGTNAGAGCTGTGCGAG
AGGAACATCAAGCTTACAAACATGCNGCTAGTCGNCATGGAGGACAATCNGGTTCTTCTC
AAACTAAACAAGAANCTAGAAAGGCTGCTATCAATGACACATTTACTGGGATGTCTNTNC
AGGNAGNCAGANANATATTAAATGTAAAAGAAGATGTAGATTATGAAANTNTAGTNAANA
ATTATNANCATTTGNTTCAAGTCAANGATAAGAGTAAAGGGNGNTNACTNTATNTACAAT
CAAAGGTNNNNNNNNNNNNNGANAGANTAGANATGGAAATGAAAGATAANGANAAANATN
TNAANACNGAAACAAAGAGAATAGAAACAGACAATNAAAGTCAAGATGNTCCTTCTTGAC
AAAAANTATTTTAGTGNNTATAGTGAATCTANNANANNANNNANAATNNCTTNNNTTCAG
GNNATTCNNANAAAACTNCNATCNNNNNNTATCNTATANNCNATTNNTGANGAATTTGTT
NTTGAATGAANNNAANGATANNNGTNATTGNACNTNANAANAAACATGTTCA
>gi_238643208_gb_FL497832|tro|tro11X|Allele_1
NNNNNNNNNNNNNNNNNNNNNNNNNNNNNNNNNNNNNNNNNNNNNNNNNNNNNNNNNNNN
NNNNNNNNNNNNNNNNNNNNNNNNNNNNNNNNNNNNNNNNNNNNNNNNAGGNNNNNNNNN
NNNNNNNNNNNNNNNNNNNNNNNNNNNNNNNNNNNNNNNNNNNNNNNNNNNNNNNNNGGN
NNNNNNNNNNNNNNNNNNNNNNNNNNNNNNNNNNNNNNNNNNNNNNNNNNNNNNNNNNNN
NNNNNNNNNNNNNNNNNNNNNNNNNNNNNNNNNNNNNNNNNNNNNNNNNNNNNNNNNNNN
NNNNNNNNNNNNNNNNNNNNNNNNAGGTGGTTCACCATATATNGCATCAAAGATTAATGA
AGCAAANGACTATTTTGACAGTAANAAANCATANAGANAATGTGATNTTTCCANTACCAN
AGTCTTTCAATAAACAGGCATTTATTGCTANNAAANANATAAAAGACAGACNGGCCAAGA
AAANAACAAATTTGATGGTCTACATTTTNTCATGAACAANTGTCATTGCATTTAGATCAG
TCATCNAGCATTGTTGTCNAGAAATCTGTGTGATAATAAAANATGTGCTATN
>gi_238643208_gb_FL497832|tro|tro11X|Allele_2
NNNNNNNNNNNNNNNNNNNNNNNNNNNNNNNNNNNNNNNNNNNNNNNNNNNNNNNNNNNN
NNNNNNNNNNNNNNNNNNNNNNNNNNNNNNNNNNNNNNNNNNNNNNNNAGGNNNNNNNNN
NNNNNNNNNNNNNNNNNNNNNNNNNNNNNNNNNNNNNNNNNNNNNNNNNNNNNNNNNGGN
NNNNNNNNNNNNNNNNNNNNNNNNNNNNNNNNNNNNNNNNNNNNNNNNNNNNNNNNNNNN
NNNNNNNNNNNNNNNNNNNNNNNNNNNNNNNNNNNNNNNNNNNNNNNNNNNNNNNNNNNN
NNNNNNNNNNNNNNNNNNNNNNNNAGGTGGTTCACCATATATNGCATCAAAGATTAATGA
AGCAAANGACTATTTTGACAGTAANAAGNCATANAGANCATGTGATNTTTTTANTACCAN
AGTCTTTCAATAAACAGGCATTTATTGCTANNAAANANATAAAAGACAGACNGGCCAAGA
TTANAACAAATTTGATGGTCTACATTTTNTCATGAACATNTGTCATTGCATTTAGATCAG
TCATCNAGCATTGTTGTCNGGAAATCTGTGTGATAATAAAANATGTGCTATN
>gi_238640587_gb_FL490816|tro|tro11X|Allele_1
NNNNNNNNNNNNNNNNNNNNNNNNGCTTTTGCTGANGCAGCNATTGCACCTATAGATTTC
CCNACNGCACCTGCTTATGNTGTNCNTNAGGTANTAAAACAAGCAGGTTTGACCAAAGAT
GAGATTGACATGTGGGAAATCAATGAAGCGTTTAGTAANGTTGTGCTTGCAAANGTTAAA
GAATTAGGGTTAGATATGGACAAAGTTAACATCCATGGTGGANCTGTTAGTATAGGTCAT
CCNATNGGAATGTCAGGAGCACGTATNACAGGTCACATGGTACACAACTTGTTACCAGGG
AAATTTGGAATGGCAGCTATTTGTAACGGAGGGGGNGGAGCTTCAGCCATCTTGATACAG
AGATTGTAGTGCAGAACANNATNAACTGTNATATATTTATANNTAAACAAATNNNNNNAT
GTGAAATAAGCAANATAGGAGCCATTTTGTGTTTTTGAATACATGTACACAAAATTAAAA
TCNNNNNNNNNNNNNNNNNNNNNNNNNNNNNNNNNNNNNNNNNNNNNNNNNNNNNNNNNN
NNNNNNNNNNNNNNNNNNNNNNNNNNNNNNNNNNNNNNNNNNNNNNNNNNNNNNNNNNNN
NNNNNNNNNNNNNNNNNNNNNNNNNNNNNNNNNNNNNNNNNNNNNNNNNNNNNNNNNNNN
NNNNNNNNNNNNNNNNNNNNNNNNNNNNNNNNNNNN
>gi_238640587_gb_FL490816|tro|tro11X|Allele_2
NNNNNNNNNNNNNNNNNNNNNNNNGCTTTTGCTGANGCAGCNATTGCACCTATAGATTTC
CCNACNGCACCTGCTTATGNTGTNCNTNAGGTANTAAAGCAAGCAGGTTTGACCAAAGAT
GAGATTGACATGTGGGAAATCAATGAAGCGTTTAGTAANGTTGTGCTTGCAAANGTTAAA
GAATTAGGGTTAGATATGGACAAAGTTAACATCCATGGTGGTNCTGTTAGTATAGGTCAT
CCNATNGGAATGTCAGGAGCACGTATNACAGGTCACATGGTACACAACTTGTTACCAGGG
AAATTTGGAATGGCTGCTATTTGTAATGGAGGGGGNGGAGCTTCAGCCATCTTGATACAG
AGATTGTAGTGCAGAACANNATNAACTGTNATATATTTATANNTAAACAAATNNNNNNAT
GTGAAATAAGCAANATGGGAGCCATTTTGTGTTTTTGAATACATGTACACAAAATTAAAA
TCNNNNNNNNNNNNNNNNNNNNNNNNNNNNNNNNNNNNNNNNNNNNNNNNNNNNNNNNNN
NNNNNNNNNNNNNNNNNNNNNNNNNNNNNNNNNNNNNNNNNNNNNNNNNNNNNNNNNNNN
NNNNNNNNNNNNNNNNNNNNNNNNNNNNNNNNNNNNNNNNNNNNNNNNNNNNNNNNNNNN
NNNNNNNNNNNNNNNNNNNNNNNNNNNNNNNNNNNN
>gi_238641845_gb_FL495002|tro|tro11X|Allele_1
AAAGTGTCTACTTTATATAATTNNCCNGCTAAAATGATNATTTCTCGAGTAAAGAACATN
AGANTTNTTCAAAGATTNGNATGTCTNACANCCAGTCGAGNNAACCNGNTATATCCCNGA
ATTTNTNCTGGTCAAGTGCGNACCATNTCNGGAGAGGTCAGCCAAGAACANCAGATTTCG
CCAACATATTACTATGATGTACTTGGTGTNAANCCAAGAGCAAACGAAAANGACATNAAT
AATGCATATTATAAACTNGTNAAAAAGTATCACCCAACTGTNAACCCAACTGCAGATGCA
ATCACTAAGTTTCAAGAAATTTGCAGGGCTTATGATGTTTTGAGTATNGCAGATAAAAGA
AAAGTGTATGATGATTACCTTGGACTTAAAAAGTTTGAGNNANATGACCNACNGGAAAAA
CATTCCCCCGATCTTCAAGATAAAGTNAACAGTGCAGAATATCGAAGGAAACTNCTAAAA
GGAGAAGAATATGAAATGTATAAAGAAAAAATGNAGGANAAACAAAAAGAANGNAAAAGC
CATAGAGGAATGTTTCATTTGACACTTATTATGTTGGGGTCTTTCGCNTTATTTTTATAN
ATTACACCTGCTGCACGACGTAAAAAGGCAACATAANTGCATTATAGTCAACATTGATAT
TTATGTATCATAGATTCTTTATGCTTTCTCATGTTTGTANTGTNAAANAAAAAATGTTTA
ATNTTANAATTATAAAAATGTNNATANNNNN
>gi_238641845_gb_FL495002|tro|tro11X|Allele_2
AAAGTGTCTACTTTATGTAATTNNCCNGCTAAAATGATNATTTCTCGAGTACAGAACATN
AGANTTNTTCAGAGGTTNGNATGTCTNACANCCAGTCGAGNNAGCCNGNTATATCCCNGA
ATTTNTNCTGGTCAAGTGCGNACCATNTCNGGAGAGGTCAGCCAAGAACANCAGATTTCG
CCAACATATTACTATGATGTACTTGGTGTNAANCCAAGAGCAAACGAAAANGACATNAAT
AATGCTTATTATAAACTNGTNAAAAAGTATCACCCAACTGTNAACCCCACTGCAGATGCA
ATCACTAAGTTTCAAGAAATTTGCAGGGCTTATGATGTTTTGAGTATNGCAGATAAAAGA
AAAGTGTATGATGATTACCTTGGACTTAAAAAGTTTGAGNNANATGACCNACNGGAAAAA
CATTCCCCCGATCTTCAAGATAAAGTNAACAGTGCAGAATATCGAAGGAAACTNTTAAAA
GGAGAAGAATATGAAATGTATAAAGAAAAAATGNAGGANAAACAAAAAGAANGNAAAAGC
CATAGAGGAATGTTTCATTTGACACTTATTATGTTGGGGTCTTTCGCNTTATTTTTATAN
ATTACACCTGCTGCACGACGTAAAAAGGCAACATAANTGCATTATAGTCAACATTGATAT
TTATGTATCATAGATTCTTTATGCTTTCTCATGTTTGTANTGTNAAANAAAAAATGTTTA
ATNTTANAATTATAAAAATGTNNATANNNNN
>gi_238643184_gb_FL497714|tro|tro11X|Allele_1
ATGGCACTGTTTCGGCAAGTTTTNAGAAGTACCAACTTACTAAGGCAGTGTAGCAGAGTT
GCTGCTGTCCCACAACAACACAGAGGATATGCAGANATGGCATTNACNTTTGCATGCCCG
TNTNANGTNTTCTATGCCAATGCCANTATACAACAAGTAGATGTTCCAGCTACTAANCAA
AGTTTTGGAATTCTTGCAAACCATGTACCAACAATAGCAGTGCTACAACCAGGANTTGTT
ATTGTCACAGAGGAAAATGGAGAGAAAAAGAAATTCTTTGNGAGTAGTGGTTCAGTGACT
NTAAACAAAGACTCATCNGTACAGGTNCTAGCTGAAGAAGCTCACCCTATAGACAGATTT
GATAGAGANGCTGTNAGAGATGGATTAAATAAAGCTCAGGCNGATTTAGCAGCAGCTTCA
ACAGAGATGGGTAAAGCAGAAGCACAAGTAGCTATAGANTGTTATGCAGCTGTACAGAAA
GCCATGGAATAAGACATTTTAATTCANNNTTTNTACTGGNGGAGTGCTGTTTATAGATTA
TTAAATTAATATNNNNNNN
>gi_238643184_gb_FL497714|tro|tro11X|Allele_2
ATGGCACTGTTTCGGCAAGTTTTNAGAAGTACCAACTTACTAAGGCAGTGTAGCAGAGTT
GCTGCTGTCCCACAACAACACAGAGGATATGCAGANATGGCATTNACNTTTGCATGCCCG
TNTNANGTNTTCTATGCCAATGCCANTATACAACAAGTAGATGTTCCAGCTACTAANCAA
AGTTTTGGAATTCTTGCAAACCATGTACCAACAATAGCAGTGCTACAACCAGGANTTGTT
ATTGTCACAGAGGAAAATGGAGAGAAAAAGAAATTCTTTGNGAGTAGTGGTTCAGTGACT
NTAAACAAAGACTCATCNGTACAGGTNCTAGCTGAAGAAGCTCACCCTATAGACAGATTT
GATAGAGANGCTGTNAGAGATGGATTAAATAAAGCTCAGGCNGATTTAGCAGCAGCTTCA
ACAGAGATGGGTAAAGCAGAAGCACAAGTAGCTATAGANTGTTATGCAGCTGTACAGAAA
GCCATGGAATAAGACATTTTAATTCANNNTTTNTACTGGNGGAGTGCTGTTTATAGATTA
TTAAATTAATATNNNNNNN
>gi_238640567_gb_Contig15926|tro|tro11X|Allele_1
NNNNNNNNNNNNNNNNNNNAAANTCAANAATANAATAACAGNTGACANNATAATATNANN
ATANNAGATCTNAAAATCNTCCTCATATTTTGTCATTTTGACTTTCATTTGNNTAATGTT
CAGAGNTTGATATCTATTCTCTTTTTACAATAAAAGCANTGTTNCTAGATNACTTTTCAT
CNAGAAAGGNTTTAAGGTCTACAAGAAGTTCAATATATTTTGANTGTTCATANCCTGTNC
TGTAATNNGCNAAATCTCCAATGAATTTGTCATCGATTCCNCGGTCGTGNAGCATGTCCA
TCAACATCTCNTACATTGTCTNANNCATAGTTTCTGCTACCACACTGTAAGAGTTGTCTT
CTCCTTCTCCTTGTGGNCCAGACATAGANACACTTGTTATACAAAAAGCATCANCNNTAT
CTTCTTNTTCATATTCNACTTCATACTCTGGGTAGGAACAGTCCATNGACAAGGTTTTCC
CACTGGATTTCACGATTTCAACGGTAAATAATGGTTTGGCCATAACCNTGTCTGCATTAT
TGTTTTGATTTNCNTCTTCATNTTCTCCTTTAGATTCTGGTGGNNNNNCATCCNCNNTGT
NNNNNNNNNNNNNNNNNNNNNNNNNNNGTTCATTTCCTATAGATTTAGACAATGTTACTT
CAGCATCATCCTTCTGTACATCCCAATCTTTNACTGTATTTACTAAAGGAACNGTTNTTT
CNTTTTCTTGTCTTATTTCCTCATCCAAAAACTTTGAAAATTCAAGGTCNCCTTNTTCAA
CNTCGGCTTTACTATGAACTCCACANGAACAGTTGGAACAATGTTTTNTAGNTTTTCTCT
GCAACAAATGTGATGAAATCTGNACACGTTGTNTATAATGACAAAGTTCTCTCGTCTTNG
CAACTAATGAACTGATTGNTNTTNTATTGGCATCTGTCTGTGNAACGCCTAATATTTGAC
GTGATTTGCANTTTTTCACAACCTGNNAGGAAATCAAAGATGACCTTCTGAAAATTAAAG
ATGCCATTGCTTTTTCTGTGAATTTGTAC
>gi_238640567_gb_Contig15926|tro|tro11X|Allele_2
NNNNNNNNNNNNNNNNNNNAAANTCAANAATANAATAACAGNTGACANNATAATATNCNN
ATANNAGTTCTNAAAATCNTCCTCATATTTTGTCATTTTGACTTTCATTTGNNTAATGTT
CAGAGNTTGATATCTATTCTCTTTTTACAATAAAAGCANTGTTNCTAGTTNACTTTTCAT
CNAGAAAGGNTTTAAGGTCTACAAGAAGTTCAATGTATTTTGANTGTTCATANCCTGTNC
TGTAATNNGCNAAATCTCCAATGAATTTGTCGTCGATTCCNCTGTCGTGNAGCATGTCCA
TCAACATCTCNTACATTGTCTNANNCATAGTTTCTGCTACCACACTGTAAGAGTTGTCTT
CTCCTTCTCCTTGTGGNCCAGTCATAGANACACTTGTTATACAAAAAGCATCANCNNTAT
CTTCTTNTTCATATTCNACTTCATATTCTGGGTAGGAACAGTCCATNGACAGTGTTTTTC
CACTGGATTTCACGATTTCAACGGTGAATAATGGTTTTGCCATAACCNTGTCTGCATTAT
TGTTTTGATTTNCNTCTTCATNTTCTCCTTTAGATTCTGGTGGNNNNNCATCCNCNNTGT
NNNNNNNNNNNNNNNNNNNNNNNNNNNGTTCGTTTCCTATAGATTTCGACAATGTTACTT
CAGCATCATCCTTCTGTACATCCCAATCTTTNACTGTATTTACTAAAGGAACNGTTNTTT
CNTTTTCTTGTCTTATTTCCTCGTCCAAAAACTTTGAAAATTCAAGGTCNCCTTNTTCAA
CNTCTGCTTTACTATGAACTCCACANGAACAGTTGGAACAATGTTTTNTAGNTTTTCTCT
GCAATAAATGTGATGAAATCTGNACATGTTGTNTATGATGACAAAGTTCTCTCGTCTTNG
CAACTAATGAACTGATTGNTNTTNTATTGGCATCTGTTTGTGNAACGCCTAATATTTGAC
GTGATTTGCANTTTTTCACAACCTGNNAGGAAATCAAAGATGACCTTCTGAAAATTAAAG
ATGCCATTGCTTTTTCTGTGAATTTTTAC
>gi_238639344_gb_FL594686|tro|tro11X|Allele_1
NNNNNNNNNNNNNNNNAGAACAANATGTTGGCTGCACGTGTTTTGAGATCGACAGTGTCC
TGTGTTGCACCACATGTTAGAAGAAATATNTCATCATGTTCAGTTTTAGCCCAAAAACAG
ACATCTAGTGGTGATCCAAATGACCTTATACAGCAGNTATTTATCCAGAAAATTAGNGAN
TTTGATAANAAGACCANGTNAGNNGGNGGTAAAATGCCAGATGTTGATCCATCAGTACAG
GCAAATTTAGATAAAGAAATGNNGAAAGTTGNTACTCAATTTGGAGTTACTGAAGGAAAA
GAAGCAGAATTTTCTAAATTCCCTNNATTTAACTTCCNAGNTGAGGAATTACAAGTGTTT
ACTGAAGANCGTGGNGATATAACAAGAATGTTGGTAGAACAGTGTCTTGCACCAGATGAA
TCTGAATTAGAAAAGAACGAAGAAGANCCAAATATTCCATATTTTGACAGATATGTTTAA
ATGGACANTNTTTATTNAAATTTTGAATGACATTTTNNTGGAACACANATNTTTNNNNNN
NNNNNNNNNNNNNNNNNNNNNNNNNNNNNNNNNNNNNNNNNNNNNNNNNNNNNNNNNNNN
NNNNNNNNNNNNNNNNNNNNNNNNNNNNNNNNNNNNNNNNNNNNNNNNNNNNNNNNNNNN
>gi_238639344_gb_FL594686|tro|tro11X|Allele_2
NNNNNNNNNNNNNNNNAGAACAANATGTTGGCTGCTCGTGTTTTGAGATCTACAGTGTGC
TGTGTTGCACCACATGTTAGAAGAAATATNTCATTATGTTCAGTTTTAGCTCAAAAACAG
ACATCTAGTGGTGATCCAAATGACCTTATACAGCAGNTATTTATCCAGAAAATTAGNGAN
TTTGATAANAAGACCANGTNAGNNGGNGGTAAAATGCCAGATGTTGATCCATCAGTACAG
GCTAATTTAGATAAAGAAATGNNGAAAGTTGNTACTCAATTTGGAGTTGCTGAAGGAAAA
GAAGCAGAATTTTCTAAATTCCCTNNATTTAACTTCCNAGNTGAGGAATTACAAGTGTTT
ACTGAAGANCGTGGNGATATAACAAGAATGTTGGTAGAACAGTGTCTTGCACCTGATGAA
TCTGAATTAGAGAAGAACGAAGAAGANCCAAATATTCCATATTTTGACAGATATGTTTAA
ATGGACANTNTTTTTTNAAATTTTGAATGACATTTTNNTGGAACACANATNTTTNNNNNN
NNNNNNNNNNNNNNNNNNNNNNNNNNNNNNNNNNNNNNNNNNNNNNNNNNNNNNNNNNNN
NNNNNNNNNNNNNNNNNNNNNNNNNNNNNNNNNNNNNNNNNNNNNNNNNNNNNNNNNNNN
>gi_223029156_gb_FL490526|tro|tro11X|Allele_1
NNNNNNNNNNNNNNNNNNNNNNNNNNNNNNNNNNNNNNNNNNNNNNNNNNNNNNNNNNNN
NNNNNNNNNNNNNNNNNNNNNNNNNNNNNNNNNNNNNNNNNNNNNNNNNNNNNNNNNNNN
NNNNNNNNNNNNNNNNNNNNNNNNNNNNNNNNNNNNNNNNNNNNNNNNNNNNNNNNNNNN
NNNNNNNNNNNNNNNNNNNNNNNNNNNNNNNNNNNNNNNNNNNNNNNNNNNNNNNNNNNN
NNNNNNNNNNNNNNNNNNNNNNNNNNNNNNNNNNNNNNNNNNNNNNNNNNNNNNNNNNNN
NNNNNNNNNNNNNNNNNNNNNNNNNNNNNNNNNNNNNNNNNNNNNNNNNNNNNNNNNNNN
NNNNNNNNNNNNNNNNNNNNNNNNNNNNNNNNNNNNNNNNNNNNNNNNNNNNNNNNNNNN
NNNNNNNNNNNNNNNNNNNNNNNNNNNNNNNNNNNNNNNNNNNNNNNNNNNNNNNNNNNN
NNNNNNNNNNNNNNNNNNNNNNNNNNNNNNNNNNNNNNNNNNNNNNNNNNNNNNNNNNNN
NNNNNNNNNNNNNNNNNNNNNNNNNNNNNNNNNNNNNNNNNNNNNNNNNNNNNNNNNNNN
NNNNNNNNNNNNNNNNNNNNNNNNNNNNNNNNNNNNNNNNNNNNNNNNNNNNNNNNNNNN
NNNNNNNNNNNNNNNNNNNNNNNNNNNNNNNNNNNNNNNNNNNNNNNNNNNNNNNNNNNN
NNNNNNNNNNNNNNNNNNNNNNNNNNNNNNNNNNNNNNNNNNNNNNNNNNNNNNNNNNNN
NN
>gi_223029156_gb_FL490526|tro|tro11X|Allele_2
NNNNNNNNNNNNNNNNNNNNNNNNNNNNNNNNNNNNNNNNNNNNNNNNNNNNNNNNNNNN
NNNNNNNNNNNNNNNNNNNNNNNNNNNNNNNNNNNNNNNNNNNNNNNNNNNNNNNNNNNN
NNNNNNNNNNNNNNNNNNNNNNNNNNNNNNNNNNNNNNNNNNNNNNNNNNNNNNNNNNNN
NNNNNNNNNNNNNNNNNNNNNNNNNNNNNNNNNNNNNNNNNNNNNNNNNNNNNNNNNNNN
NNNNNNNNNNNNNNNNNNNNNNNNNNNNNNNNNNNNNNNNNNNNNNNNNNNNNNNNNNNN
NNNNNNNNNNNNNNNNNNNNNNNNNNNNNNNNNNNNNNNNNNNNNNNNNNNNNNNNNNNN
NNNNNNNNNNNNNNNNNNNNNNNNNNNNNNNNNNNNNNNNNNNNNNNNNNNNNNNNNNNN
NNNNNNNNNNNNNNNNNNNNNNNNNNNNNNNNNNNNNNNNNNNNNNNNNNNNNNNNNNNN
NNNNNNNNNNNNNNNNNNNNNNNNNNNNNNNNNNNNNNNNNNNNNNNNNNNNNNNNNNNN
NNNNNNNNNNNNNNNNNNNNNNNNNNNNNNNNNNNNNNNNNNNNNNNNNNNNNNNNNNNN
NNNNNNNNNNNNNNNNNNNNNNNNNNNNNNNNNNNNNNNNNNNNNNNNNNNNNNNNNNNN
NNNNNNNNNNNNNNNNNNNNNNNNNNNNNNNNNNNNNNNNNNNNNNNNNNNNNNNNNNNN
NNNNNNNNNNNNNNNNNNNNNNNNNNNNNNNNNNNNNNNNNNNNNNNNNNNNNNNNNNNN
NN
>gi_223028886_gb_Contig49498|tro|tro11X|Allele_1
NNNNNNNNNNNNNNNNNNNNNNNNNNNNNNNNNNNNNNNNNNNNNNNNNNNNNNNNNNNN
NNNNNNNNNNNNNNNNNNNNNNNNNNNNNNNNNNNNNNNNNNNNNNNNNNNNNNNNNNNN
NNNNNNNNNNNNNNNNNNNNNNNNNNNNNNNNNNNNNNNNNNNNNNNNNNNNNNNNNNNN
NNNNNNNNNNNNNNNNNNNNNNNNNNNNNNNNNNNNNNNNNNNNNNNNNNNNNNNNNNNN
NNNNNNNNNNNNNNNNNNNNNNNNNNNNNNNNNNNNNNNNNNNNNNNNNNNNNNNNNNNN
NNNNNNNNNNNNNNNNNNNNNNNNNNNNNNNNNACCTNTCCTTCTTTTATAACNTCNAAT
GCTGAAGCCTCAATTTTACGAGCATGTTCTGTATACCCTAGATGTCTAAGCATCATAACT
GCACTAAGTAACAAAGCTGTNGGATTTGCCTTGTCCTGACCAGCTATGTCAGGGGCAGTA
CCGTGNACNGATTCAAAGATAGCACCATCCTCTCCAATATTGCCACTAGGTGTCACTCCT
AAGCCTCCAATTAATCCAGCACAGAGATCNCTNAAANNNNNNNNNNNNNNNNNNNNNNNN
NNNNNNNNNNNNNNNNNNNNNNNNNNNNNNNNNNNNTTTAAACAAACTGTGTCTAAATAC
ATTTCTCTAAATTTCATATCAGGATTTTTTTCAGCTACATGTCGACAGCATTTCAGGAAG
AGTCCATCAGACATTCNCATNATATTAGCTTTATGTACAGCAGTAACTGAATCCCTGTTA
TTNTCNTNNGCATACTTGAAGGCATACTNTGCCACTCTCATTGAAGCTTCTTCTGTTATC
AATTTTATACTTTGTACTACACCATCAACNNNNATATGTTCTATTCCACTGTACTCTCCT
TCAGTATTTTCTCTAATCGTCACCAGATCTACATTGTTGTATGGTGTTTTAAAACCTTCT
ATAGATTTACATGGTCTTACATTGGCATATAATGTNAAANCNNNNCTAAGTGCTAAGTTC
AAGGACTGGTGACCTTTTCCGATAGGTGTTGCCAATGGACCTTTCAGTCCAACCTTTGTT
CTACTCATAGAGTCAAATANTTTTTTGAGGTAGTCTAAAGTTTCCATCAGGACCTTTTAC
TGGGGTGACATCAACATCTTCCCATTCCACAGGNACCCCACTAGCACTGAAGATATCTTT
TACAGACTGTGATATTTCTGGACCAATGCCATCTCCTGGTATCATGGTAATCTGCTGAAC
NNNNNNNNNNNNNNNNNNNNNNNNNNNNNNNNNNNNNNNNNTCACCTTTTCAGAAAAGCA
GACAATCGCTTTCCTCAGCAACCGGCTTGCC
>gi_223028886_gb_Contig49498|tro|tro11X|Allele_2
NNNNNNNNNNNNNNNNNNNNNNNNNNNNNNNNNNNNNNNNNNNNNNNNNNNNNNNNNNNN
NNNNNNNNNNNNNNNNNNNNNNNNNNNNNNNNNNNNNNNNNNNNNNNNNNNNNNNNNNNN
NNNNNNNNNNNNNNNNNNNNNNNNNNNNNNNNNNNNNNNNNNNNNNNNNNNNNNNNNNNN
NNNNNNNNNNNNNNNNNNNNNNNNNNNNNNNNNNNNNNNNNNNNNNNNNNNNNNNNNNNN
NNNNNNNNNNNNNNNNNNNNNNNNNNNNNNNNNNNNNNNNNNNNNNNNNNNNNNNNNNNN
NNNNNNNNNNNNNNNNNNNNNNNNNNNNNNNNNACCTNTCCTTCTTTTATAACNTCNAAT
GCTGAAGCCTCAATTTTACGAGCATGTTCTGTATACCCTAGATGTCTAAGCATCATAACT
GCACTGAGTAACAAAGCTGTNGGATTTGCCTTGTCCTGACCAGCTATGTCTGGGGCAGTA
CCGTGNACNGATTCAAAGATAGCACCATCCTCTCCAATATTGCCACTAGGTGTCACTCCT
AAGCCTCCAATTAATCCAGCACAGAGATCNCTNAAANNNNNNNNNNNNNNNNNNNNNNNN
NNNNNNNNNNNNNNNNNNNNNNNNNNNNNNNNNNNNTTTAAACAAACTGTGTCTAAATAC
ATTTCTCTAAATTTCATATCAGGATTTTTTTCAGCTACATGTCGACAGCATTTCAGGAAG
AGTCCATCAGACATTCNCATNATATTTGCTTTATGTACAGCAGTAACTGAATCCCTGTTA
TTNTCNTNNGCATATTTGAAGGCATACTNTGCCACTCTCATTGAAGCTTCTTCTGTTATC
AATTTTATACTTTGTACTACACCATCAACNNNNATATGTTCTATTCCACTGTATTCTCCT
TCAGTATTTTCTCTAATTGTCACCAGATCTACATTGTTGTATGGTGTTTTGAAACCTTCT
ATAGATTTACATGGTCTTACATTGGCATATAATGTNACANCNNNNCTAAGTGCTAAGTTC
AAGGACTGGTGACCTTTTCCTATTGGTGTTGCCAATGGACCTTTCAGTCCAACCTTTGTT
CTACTCATAGAGTCAAATANTTTTTTGAGGTAGTCTGAAGTTTCCATCAGGACCTTTTAC
TGGGGTGACATCAACATCTTCCCATTCCACAGGNACCCCACTAGCACTGAAGATATCTTT
TACAGACTGTGATATTTCTGGACCAATGCCATCTCCTGGTATCATGGTGATCTGCTGAAC
NNNNNNNNNNNNNNNNNNNNNNNNNNNNNNNNNNNNNNNNNTCACCTTTTCAGAAAAGCA
GACAATCGCTTTCCTCAGCAACCGGCTTGCC
>gi_223028883_gb_FL492527|tro|tro11X|Allele_1
TCATGGCCTCTATGNTGGCGAGAAAGGGTTTANGCCTATCNACTTTGGCNCGACGNTTAG
CAGTTTTACCACNNATTGCTTCTCAAAGATGTCAGTCTGGTGCNCCCGTAGCTACGCCAG
AAAATGTGACNGCTATAAATACATCAAGCGATTTCAAGAAAGTAAAATTTACAATTGAAG
ANCCGAGTGTAGCAGAACTTGNTNATCTNAGCATGTGGTATAAGATATGCTNTNTNTTNA
CNATACCAACAATTNTAACTCTTGGATATTATGCTTTGGTGGTTAATCCAGAGGAGGAAT
CAAGACCNGAGTTCATACCNTATGACCATCTTAGAATNNGAACANGGNTNTTCCCATATC
ATGATGGNAAGAGGAACATGATGTATAACCCTGAAGTNAATGCTTTACAAGATGGNTANG
AGTCTCCATCAACTCATGGNAGNCCATATTAAANATNAACATTATGTTTGTGATACACAG
AAANAATTTTTNANCAGAAATTTNANNTTTNGTTTTGTATNTNTTTCTGTATTNNNNNNN
NNNNNNNNNNNNNNNNNNNNNNNNNNNN
>gi_223028883_gb_FL492527|tro|tro11X|Allele_2
TCATGGCCTCTATGNTGGCGAGAAAGGGTTTANGCCTATCNACTTTGGCNCGACGNTTAG
CAGTTTTACCACNNATTGCTTCTCAAAGATGTCAGTCTGGTGCNCCCGTAGCTACGCCAG
AAAATGTGACNGCTATAAATACATCAAGCGATTTCAAGAAAGTAAAATTTACAATTGAAG
ANCCGAGTGTAGCAGAACTTGNTNATCTNAGCATGTGGTATAAGATATGCTNTNTNTTNA
CNATACCAACAATTNTAACTCTTGGATATTATGCTTTGGTGGTTAATCCAGAGGAGGAAT
CAAGACCNGAGTTCATACCNTATGACCATCTTAGAATNNGAACANGGNTNTTCCCATATC
ATGATGGNAAGAGGAACATGATGTATAACCCTGAAGTNAATGCTTTACAAGATGGNTANG
AGTCTCCATCAACTCATGGNAGNCCATATTAAANATNAACATTATGTTTGTGATACACAG
AAANAATTTTTNANCAGAAATTTNANNTTTNGTTTTGTATNTNTTTCTGTATTNNNNNNN
NNNNNNNNNNNNNNNNNNNNNNNNNNNN
>gi_223028734_gb_FL501283|tro|tro11X|Allele_1
CTTCCGTTTTATGTCGANTCCAAAGTTTAAGAAAAGATTTATTCCTTTCGGTGTCAAGAT
GCTCNGTTTTGTTGAAAAANNNATATTTAGTTAAATCAAATGAAACTGACGAATGCAGTC
TTGAATTTTTGGAGGGNGACAATGAAGGTANNNNNNNNNNNNNNNNNNNNNNNNNNNNNN
NNNNNNNNNNNNNNNNNNNNNNNNNNNNNNNTCAGNTTCAAGGCTGNATTAACAATGTNA
AGTTTGAGAAAAACATCAGNGTACAGATTATGAGAAGTATGGTACCNGGTGTATTNTNTG
NAGGTGCCGACCTNAAAGAGCGAGCTAAGATGACCAATGAAGAAGTAGGACCATTTGTAG
CTGGNCTNCGACAAAGTGTGACAGATTTATCTAATATACCAATGCCAACCATAGCTGCTA
TTGATGGTTATGCTCTCGGNGGAGGATTAGAAATGTNTTTGGCATGTGACATGAGAACTG
CATNNNNNNNNNNNNNNNNNNNNNNNNNNNNNNNNNNNNNNNNNNNNNNNNNNNNNNNNN
NNNNNNNNN
>gi_223028734_gb_FL501283|tro|tro11X|Allele_2
CTTCCGTTTTATGTCGANTCCAAAGTTTAAGGAAAGATTTATTCCTTTCGGTGTCAAGAT
GCTCNGTTTTGTTGAAAAANNNTTATTTGGTTAAATCAACTGATACTGATGAATGCAGTC
TTGAATTTTTGGAGGGNGACAATGAAGGTANNNNNNNNNNNNNNNNNNNNNNNNNNNNNN
NNNNNNNNNNNNNNNNNNNNNNNNNNNNNNNTCAGNTTCAAGGCTGNATTAACAATGTNA
AGTTTGAGAAAAACATCAGNGTACTGTTTATTAGGAGTATGGTACCNGGTGTATTNTNTG
NAGGTGCTGACTTNAAAGAGCGAGCTAAGATGACCAATGAGGAGGTAGGACCATTTGTAG
CTGGNCTNCGACAAAGTGTGACAGATTTATCTAATATACCAATGCCAACCATAGCTGCTA
TTGATGGTTATGCTCTTGGNGGAGGATTAGAAATGTNTTTGGCTTGTGACATGAGAACTG
CATNNNNNNNNNNNNNNNNNNNNNNNNNNNNNNNNNNNNNNNNNNNNNNNNNNNNNNNNN
NNNNNNNNN
>gi_223028708_gb_FL501275|tro|tro11X|Allele_1
NNNNNNNNNNNNNNNNNNNNNNNNNNNNNNNNNNNNNNNNNNNNNNNAGNTTCAAAGGCA
ANCATGTTGTGCAGGAAACAGTNCAAGTTTNGACAGGNNNGACAGGAAGTCATCAATTCA
CATGTTCCATCCAAGACTACATGATGCTTTNNNNNNNNNNNNNNNNNNNNNNNNNNNNNN
NNNNNNNNNNNNNNNNNNNNNNNNNNNNNNNNNNNNNNNNNNNNNNNTAGATGATCTGTA
TAGANAAATTANNNNTGAGGTCAAAGGTCATGATAAANNNGTTTTAAANANNNNNNNNNN
NNNNNNNNNNNNNNNNNNNNNNNNNNNNNNNNNNNNNNNNNNNNNNNNACANAAGCAGCC
AGANACCCATTTTCATAGACGCACACTAAANAAAGCAGTNTTTGCAAGCAAGAGAGCNAA
AGTGCAGTATGAANTANGAANACATTACAANGTTTTNNAGGNNNNNNNNNNNNNNNNNNN
NNNNNNNNNNNNNNTCATAGAATATATCCAGAGAAATCTTCCTGANNNNNNNNNNNNNNN
NNNNNNNNNNNNNNNNNNNNNNNNNNNNNNNNNNNNNNNNNNNNNNNNNNNNNNNNNNN
>gi_223028708_gb_FL501275|tro|tro11X|Allele_2
NNNNNNNNNNNNNNNNNNNNNNNNNNNNNNNNNNNNNNNNNNNNNNNAGNTTCAAAGGCA
ANCATGTTGTGCAGGAAACAGTNCAAGTTTNGACAGGNNNGACAGGAAGTCGTCAATTCA
CATGTTCCATCCAAGACTACATGATGCTTTNNNNNNNNNNNNNNNNNNNNNNNNNNNNNN
NNNNNNNNNNNNNNNNNNNNNNNNNNNNNNNNNNNNNNNNNNNNNNNTAGATGATCTGTA
TAGANAAATTANNNNTGAGGTCAAAGGTCATGATAAANNNGTTTTAAANANNNNNNNNNN
NNNNNNNNNNNNNNNNNNNNNNNNNNNNNNNNNNNNNNNNNNNNNNNNACANAAGCAGCC
AGANACCCATTTTCATAGACGCACACTAAANAAAGCAGTNTTTGCAAGCAAGAGAGCNAA
AGTGCAGTATGAANTANGAANACATTACAANGTTTTNNAGGNNNNNNNNNNNNNNNNNNN
NNNNNNNNNNNNNNTCATAGAATATATCCAGAGAAATCTTCCTGANNNNNNNNNNNNNNN
NNNNNNNNNNNNNNNNNNNNNNNNNNNNNNNNNNNNNNNNNNNNNNNNNNNNNNNNNNN
>gi_223028426_gb_FL490493|tro|tro11X|Allele_1
NNNNNNNNNNNNNNNNNNNNNNNNNNNNNNNNNNNNNNNNNNNNNNNNNNNNNNNNNNNN
NNNNNNNNNNNNNNNAGTNTTCAGNCNATGGCTTCAGCCACAGCGTATGAAGAAATGAGT
GACTTCTGGGCAAAGAACAGAAAACTNAACCGACCACTTTCTCCTCATTTATCTNTTTNC
ANNNNNNNNNNNNNNNNNNNNNNNNNNNNNNNNNNCAGGGTTACAGGCANNNNNNNNNNN
NNNNNTGTACCTGCTGTGGCAGCAATGTTACTAGTATCACCAGGGGATTTTACAACTTAC
ATAACCATGATCAGAGATTTAAATTTGTCACCTGCNTTACTTGCAGCNTGTAAATATATC
CTTGGGTTTCCTGTTATCTACCATTATATTAATGGAATCAGACATTTNGCTTGGGACTGG
GCTGTAGGATTTAGCTTGAAGGACACATACAGAANTGGATACTTTGTGTTTGCACTATCC
CTGTTTCTCACAGCTATCTGTGTTCATTTTNTATNNNNNNANACAGAAAGACTTNNACAC
ATANTCCAACTAAACTTNAAGCTTTTTTTNTANNNNNNNNNNNNNNNNNNNNNNNNNNNN
NNNNNNNNNNNNNNNNNNNNNNNNNNNNNNNNNNNNNNNNNNNNNNNNNNNNNNNNNNNN
N
>gi_223028426_gb_FL490493|tro|tro11X|Allele_2
NNNNNNNNNNNNNNNNNNNNNNNNNNNNNNNNNNNNNNNNNNNNNNNNNNNNNNNNNNNN
NNNNNNNNNNNNNNNAGTNTTCAGNCNATGGCTTCAGCCACAGCGTATGAAGAAATGAGT
GACTTCTGGTCAAAGAACAGAAAACTNAACCGACCACTTTCTCCTCATTTATCTNTTTNC
ANNNNNNNNNNNNNNNNNNNNNNNNNNNNNNNNNNCAGGGTTACAGGCANNNNNNNNNNN
NNNNNTGTACCTGCTGTGGCAGCAATGTTACTAGTATCACCAGGGGATTTTACAACTTAC
ATAACCATGATCAGAGATTTAAATTTGTCACCTGCNTTACTTGCAGCNTGTAAATATATC
CTTGGGTTTCCTGTTATCTACCATTATATTAATGGAATCAGACATTTNGCTTGGGACTGG
GCTGTAGGATTTAGCTTGAAGGACACATACAGAANTGGATACTTTGTGTTTGCACTATCC
CTGTTTCTCACAGCTATCTGTGTTCATTTTNTATNNNNNNANACAGAAAGACTTNNACAC
ATANTCCAACTAAACTTNAAGCTTTTTTTNTANNNNNNNNNNNNNNNNNNNNNNNNNNNN
NNNNNNNNNNNNNNNNNNNNNNNNNNNNNNNNNNNNNNNNNNNNNNNNNNNNNNNNNNNN
N
>gi_223027724_gb_Contig74374|tro|tro11X|Allele_1
NNAACATATTCATTTATTAGATTCTTCATCTATATACTCAATAGAAGGTTCTTTAAAATC
AAAAAGAGTTTCATCAATATATTCCTCCTGAATTNNATCTGTAACATCCTCAGGGTAAAA
TGTTGGCATGGGTGGGTCATTCTGTATCTCTCTCCGTCTATTTGGCAGACATGTGTCCAT
TATCCTGACGTAACAATGATTACCACCAGGGGTCGTACCAGTCANATATAACACATTGTA
TTTAGTATTAATTCTCAAAANCCTCAAGCCTTTAGCAAAGTTCCAGTCAGCTCCCATGTG
ACCAGGCATTTTCTTTCCTTTNCATATACCTGCCATGTNCCCTCNNCCTNCNNNNNNTCN
CATTNTCNNGNNNCATTTAGTNCNNCNATGAGAAGNTNGNNCACCTTNCATACCATGTCT
CTTTACAACTCCTTGGAAACCATAGTCAATANNNNNNNNNNNNNNNNNNNNNNNNTCTCC
NNNNNNNNNNNNNNNNNNNNNNNNNNNNNNNCCTGGTTGNATNGCAGCATTNGGNGATAC
AAGGAATCTTGTCATCTNTNTCTTTGGTGGGACACCAGCTTCAGTAAACAAATTATTATA
CTCCTTACTNANCAGATGAGGCTCACAGCTAAGGGCNCCAACAACAACACTACCATACTT
CCTACCCCACCATGGCTTCCATCCAGCTGATTGGGCAAATTTTTCTGGTGGATTGTATCT
TATAACATGGTTATCAATGATCTNNNNNNNNNNNNNNNNNNNNNNNNNNNNNNNNNNNNN
NNNNNNNNNNNNNNNNNNNNNNNNNNNNNNNNNNNNNNNNNNNNNNNNNNNNNNNANATC
CCATTCNCCTCTTTCTAAAGGTTCNTCTTTCAATGNANTTGGTTTNTTTTTATACTGTTC
TACNGNTAAATCTTTNNNNNNNNNNNNNNNNNNNNNNNNNNNCCCNTNNNNNNAGGACTT
GACCCTCCGTCTTACAAACCATTCAGGGTTCCTACTGCTTCTTTTTCTGTAACGNNNNNN
NNNNNN
>gi_223027724_gb_Contig74374|tro|tro11X|Allele_2
NNAACATATTCATTTATTAGATTCTTCATCTATATACTCAATTGAAGGTTTTTTAAAATC
AAACAGAGTTTCATCAATATATTCCTCCTGAATTNNATCTGTAACATCCTCAGGGTAAAA
TGTTGGCATGGGTGGTTCATTCTGTATCTCTCTCCGTCTATTTGGCAGACATGTGTCCAT
TATCCTGACGTAACAGTGATTACCACCAGGGGTCGTACCAGTCANATATAACACATTGTA
TTTAGTATTAATTCTCAAAANCCTCAATCCTTTAGCAAAGTTCCAGTCTGCTCCCATGTG
ACCAGGCATTTTCTTTCCTTTNCATATACCTGCCATGTNCCCTCNNCCTNCNNNNNNTCN
CATTNTCNNGNNNCATTTAGTNCNNTNATGAGATGNTNGNNCACCTTNTATTCCATGTCT
CTTTACAACTCCTTGGAAACCATAGTCAATANNNNNNNNNNNNNNNNNNNNNNNNTCTCC
NNNNNNNNNNNNNNNNNNNNNNNNNNNNNNNCCTGGTTGNATNGCAGCATTNGGNGATTC
AAGGAATCTTGTCATCTNTNTCTTTGGTGGGACACCAGCTTCAGTAAACAAATTATTATA
CTCCTTACTNANCAGATGAGGTTCACAGCTAAGGGCNCCAACAACAACACTACCATACTT
CCTACCCCACCATGGCTTCCATCCAGCTGATTGGGCAAATTTTTCTGGTGGATTGTATCT
TATAACATGGTTATCAATGATCTNNNNNNNNNNNNNNNNNNNNNNNNNNNNNNNNNNNNN
NNNNNNNNNNNNNNNNNNNNNNNNNNNNNNNNNNNNNNNNNNNNNNNNNNNNNNNANATC
CCATTCNCCTCTTTCTAAAGGTTCNTCTTTCAATGNANTTGGTTTNTTTTTATACTGTTC
TACNGNTAAATCTTTNNNNNNNNNNNNNNNNNNNNNNNNNNNCCCNTNNNNNNAGGACTT
GACCCTCCGTCTTACAAACCATTCAGGGTTCCTACTGCTTCTTTTTCTGTAACGNNNNNN
NNNNNN
>gi_223027538_gb_Contig145|tro|tro11X|Allele_1
CAGCAATACCACGAGATAACACAGTGGTGGCGTCCAAATGAGCAAATGTTGTAGCTGGAG
CAGGATCTGTCAAATCATCAGCTGGTACATAANTANCCTGNACTGATGTGATAGAACCTT
TCTTNGTGGTTGTAATTCTTTCCTGCATNGTACCCATGTCTGTTGCTAAGGTTGGTTGGT
AACCTACAGCTGATGGGATACGACCCAACAAAGCAGATACTTCAGAACCTGCTTGTGTGA
ATCGGAAAATATTGTCAATNAACAACAACACATCTTGTCCTTCCACATCACGGAAATATT
CTGCTACAGTTAGACCAGTCAGAGCAACACGGGCACGTGCTCCTGGAGGCTCATTCATCT
GTCCATATACCAAANATACCTNNGANGTGTCGTCTGTCAAGCTAATAACTTTAGATGTGA
TCATTTCATGGTACAAGTCATTTCCTTCACGAGTTCTCTCCCCTACTCCTGCAAACACTG
AGTAACCACCATGAGCCTTGGCAACGTTATTAATCAGTTCCATAATCAATACAGTCTTNC
CTACNNNNNNNNNNNNTGAGTAACCACCATGAGCCTTGGCAACGTTATTAATCAGTTCCA
TAATCAATACAGTCTTTCCTACTCCGGCTCCACCAAAGANANCAATTTTACCTCCCTTAG
CATAAGGAGCCAACAGATCTACAACTTTAATTCCAGTCTCNAGTACTTCTTGAGTGACAC
TCATGTCTACAAAATCNGGAGCTTCTGCATGGATAGACAANTANNTGTCTGTGTTAACTG
GTCCCCTCTCATCAATTGGGTCCCCTACAACATTNATAATTCTTCCCAGTGTAGCTGGTC
CTACTGGAATTCTAATTGGATAGCCTGTATCTATACAACTGGTTCCACGCACCAAACCTT
CAGTACCATCNATAGCAATTGTTCTCACAAAGTTCTCNCCTANATGCTGAGCTACTTCNA
GGATGAGTTTTGGTGTTCTGTTCTCTACCCTCAAGGCATTGAGAATTGGAGGGAGGNCTT
CATCAAACTGGACATCCACAACAGCTCCAATGACCGACACCACACGGCCTTTTGCTGTTT
TANTTTGTGCTGCTGCTGCGTCTGCTGCATAGTANCNTNTGTTGAAATATGCTGGAAGGA
CTTTAATAGCTGAAGCTGGAACTGCTGATGATNTAAGGCTATGCTGTGTAGCCTTTAACA
CTCCAGCACATGCCCTTCTAGCTGCATGCATCATGGCGAGATCGGAAGAGCACACGTNNN
NN
>gi_223027538_gb_Contig145|tro|tro11X|Allele_2
CAGCAATACCACGAGATAACACAGTGGTGGCGTCTAAATGGGCGAATGTTGTAGCTGGAG
CAGGATCTGTCAAATCATCAGCTGGTACATATNTANCCTGNACTGATGTGATGGAACCTT
TCTTNGTTGTTGTAATTCTTTCCTGCATNGTACCCATGTCTGTTGCTAAGGTTGGTTGGT
AACCTACAGCTGATGGGATACGACCTAACAAAGCAGATACTTCAGAACCTGCTTGTGTGA
ATCGGAAAATATTGTCAATNAACAACAACACATCTTGTCCTTCCACATCACGGAAATATT
CTGCTACAGTTAGACCAGTCAGAGCAACACGGGCACGTGCTCCTGGGGGCTCATTCATCT
GTCCATATACCAAANATACCTNNGANGTGTCGTCTGTCAAGCTGATAACTTTAGATGTGA
TCATTTCATGGTACAAGTCATTTCCTTCACGAGTTCTCTCCCCTACTCCTGCAAACACTG
AGTATCCACCATGAGCCTTGGCAACGTTATTAATCAGTTCCATAATCAATACGGTCTTNC
CTACNNNNNNNNNNNNTGAGTATCCACCATGAGCCTTGGCAACGTTATTAATCAGTTCCA
TAATCAATACGGTCTTTCCTACTCCTGCTCCACCAAAGANANCAATTTTACCTCCCTTTG
CATAAGGAGCCAACAGATCTACAACTTTGATTCCAGTCTCNAGTACTTCTTGAGTTACAC
TCATGTCTACAAAATCNGGAGCTTCTGCATGGATAGACAANTANNTGTCTGTGTTAACTG
GTCCTCTCTCATCAATTGGGTCTCCTACAACATTNATAATTCTTCCCAGTGTAGCTGGTC
CTACTGGAATTCTAATTGGATATCCTGTATCTATACAACTTGTTCCACGTACCAAACCTT
CAGTACCATCNATAGCAATTGTTCTTACAAAGTTCTCNCCTANATGCTGAGCTACTTCNA
GGATGAGTTTTGGTGTTCTGTTCTCTACCCTCAAGGCATTGAGAATTGGAGGGAGGNCTT
CATCAAACTGGACATCCACAACAGCTCCAATGACCGACACCACACGGCCTTTTGCTGTTT
TANTTTGTGCTGCTGCTGCGTCTGCTGCATAGTANCNTNTGTTGAAATATGCTGGAAGGA
CTTTGATAGCTGAAGCTGGAACTGCTGATGATNTAAGGCTATGTTGTGTAGCCTTTAACA
CTCCAGCACATGCCCTTCTTGCTGCATGCATCATGGCGAGATCGGAAGAGCACACGTNNN
NN
>gi_223027551_gb_Contig15610|tro|tro11X|Allele_1
NNNNNNNNNNNNNNNNNNNNNNNNNNNNNNNNNNNNNNACCTAATTGAACNGACGCAATN
CCNCCCCANGCACACAGGAAGTCACCTGTGTCTAAGACTTTCAGATCAGCAGTACANGGA
GAGTGGTCAGACACAACCATATCAATGTGTCCATCCTTTAATGCCTCCCATAATNAANCC
TGGTTGCTCTTGCCCCTGATTGGTGGNCAACATTTATACTGTGTAGCGCCATCTGGNATC
GTTTCTGCCTCTAGTGATAAATAATGNTGACAAGTCTCCACTGTGAGAGGAGCACCTGCT
TTCCTAGCTTCAATNATTATTGGAAGGGCTTTGGCTGTCGATAAGTGNACNATATGACAT
CTTACTCTNTANTTCAAGCATAATTCACANACAAGTTTGATNGCTTCAAGCTCCATTTGG
TCNGGTCGGGATTCTAAAAANGTCTCATATTTTCTAGGTNCTNNNNNNNNNNNGGTGCTT
GANNNNNNNNNNNNNNNNNNNNNNNNNNNNNNCAAAACNACTGCAGATGTTCCCTGAAGA
ATTGGAAATGCTTGTTCTAAATCAGATCTATCNACATGNGGAAATTCGTCCACACCACTG
TNTATNAGNANACNTTTAAANCCNATNACACCNGCATTCAGCATTGGTACTAANTCATNC
TGANTACCTGGAACAATACCGCCCCAGAAACCAACATCTACGTAACACTTCCCAGCAGCC
TCGGATAATTTCGTTGTGAAGGCAGGTAATGTCACAGTTGACGGAATAGAGTTTNGCGGC
ATATCTACAATAGTGGTAACNCCNCCTGCCGCCGCTGCCTTTGTGGCTGTCAAATANCCC
TCCCACGCCGTCCTTCCTGGCTCATTAACATGGACATGACAGTCAACAACNCCAGGCATT
ATCAACTGGTCNCCAACATTGATNANCTNNNNNNNNNNNNNNNNNNNNNATTTAGAACCA
TCTCCANGTTGTATNCTAGTAACTTTTCCATCGTCCACAATTATGCAAGCAGGAATTATT
TCATTTTCAAGAAAAACCCGTCTGCTTACAAACGCTTTTCTTGTTGACATTATNNN
>gi_223027551_gb_Contig15610|tro|tro11X|Allele_2
NNNNNNNNNNNNNNNNNNNNNNNNNNNNNNNNNNNNNNACCTAATTGCACNGATGCAATN
CCNCCCCANGCACACAGGAAGTCACCTGTGTCTAAGACTTTCAGGTCAGCTGTACANGGA
GAGTGGTCTGACACAACCATATCAATGTGTCCATCCTTTAATGCCTCCCATAATNAANCC
TGGTTGCTCTTGCCTCTGATTGGTGGNCAACATTTATACTGTGTAGCGCCATCTGGNATC
GTTTCTGCCTCTAGTGATAAATAATGNTGACATGTCTCCACTGTGAGAGGAGCACCTGCT
TTCCTAGCTTCAATNATTATTGGAAGGGCTTTGGCTGTGGATAAGTGNACNATATGACAT
CTTACTCTNTANTTTAAGCATAATTCACANACAAGTTTGATNGCTTCAAGTTCCATTTGG
TCNGGTCGGGATTCTAAAAANGTTTCGTATTTTCTAGGTNCTNNNNNNNNNNNGGTGCTT
GANNNNNNNNNNNNNNNNNNNNNNNNNNNNNNCAAAACNACTGCAGATGTTCCCTGAAGA
ATTGGAAATGCTTGTTCTAAATCAGATCTATCNACATGNGGAAATTCGTCCACACCACTG
TNTATNAGNANACNTTTATANCCNATNACACCNGCATTCAGCATTGGTACTAANTCATNC
TGANTTCCTGGAACGATGCCGCCCCAGAAACCGACATCTACGTAACACTTCCCAGCAGCC
TCTGATAATTTCGTTGTGAAGGCAGGTAATGTCACAGTTGAGGGAATAGAGTTTNGCGGC
ATATCTACAATTGTTGTAACNCCNCCTGCCGCTGCTGCCTTTGTGGCTGTCAAATANCCC
TCCCACGCCGTCCTTCCTGGCTCATTCACGTGGACATGGCAGTCGACGACNCCAGGCATT
ATCAACTGGTCNCCGACATTGATNANCTNNNNNNNNNNNNNNNNNNNNNTTTTAGACCCA
TCTCCANGTTGTATNCTAGTTACTTTTCCATTGTCCACAATTATGCAAGCAGGAATTATT
TCATTTTCCAGAAAAACCCGTCTGCTTACAAACGCTTTTTTTGTTGACATTATNNN
>gi_223027719_gb_FL594040|tro|tro11X|Allele_1
ACCAAAAGCAAGGACATGGACGAATATGCCAGGGATCCANGTCCCTGGAGAATTGTAGAT
GACTGTGGTGGAGCCTTTTCTATGGGTTGTATTGGTGGAGGGATCTTTCATGGNATTAAA
GGAATGAGAAATGCACCAAAGGNAANNTACAGACGCTTAGCTGGAAGTTTTTTAANATTA
AGACAANGAGCTCCAATTANTGNAGGNAANTTTGCTGTGTGGGGTGGTTTATTCTCTGCC
ATTGACTGCTCTTTAGTATACATCAGGAAAAAGGAAGATCCCTGGAATTCCATAACAAGT
GGTGCCTTAACNNGGGCAATATTATCAGTTAGACNNNNNNNNNNNNNNNNNNNNNNNNNN
NNNNNNNNNNNNNNNNNNNNNNNNNNNNNNNNNNNNNNNNNGGGTATTATGTTTACACGN
TATTCAGCAGAACAATTTAATNCAGNCAATATGATGCAGGAAGATCCCAACGCCCCAGCT
TCAGCAGGTGTTTCCCCCATGTTTGGACAACAACAAAATAGTTATCAATGACAAACGAAG
GATTCATGAATCTCCAGNCATCTTATCATTNNACTTTTNGTTATTTATTTCATTNNNNNN
NNNNNNNNNNNNNNNNNNNATTCTCTGGAGGCTCNTGAATGGATTTTGTATACNNGATAT
TATTTCCATGGGCTTGTNAATACNCANATAATTTTCAGCCTATGTACNNNNNNNNNNNNN
NNNNNNNNNNNNNNNNNNNNNNNNNNNNNNNNNNNNNNNNN
>gi_223027719_gb_FL594040|tro|tro11X|Allele_2
ACCAAAAGCAAGGACATGGACGAATATGCCAGGGATCCANGTCCCTGGAGAATTGTAGAT
GACTGTGGTGGAGCCTTTTCTATGGGTTGTATTGGTGGAGGGATCTTTCATGGNATTAAA
GGAATGAGAAATGCACCAAAGGNAANNTACAGACGCTTAGCTGGAAGTTTTTTAANATTA
AGACAANGAGCTCCAATTANTGNAGGNAANTTTGCTGTGTGGGGTGGTTTATTCTCTGCC
ATTGACTGCTCTTTAGTATACATCAGGAAAAAGGAAGATCCCTGGAATTCCATAACAAGT
GGTGCCTTAACNNGGGCAATATTATCAGTTAGACNNNNNNNNNNNNNNNNNNNNNNNNNN
NNNNNNNNNNNNNNNNNNNNNNNNNNNNNNNNNNNNNNNNNGGGTATTATGTTTACACGN
TATTCAGCAGAACAATTTAATNCAGNTAATATGATGCAGGAAGATCCCAACGCCCCAGCT
TCAGCAGGTGTTTCCCCCATGTTTGGACAACAACAAAATAGTTATCAATGACAAACGAAG
GATTCATGAATCTCCAGNCATCTTATCATTNNACTTTTNGTTATTTATTTCATTNNNNNN
NNNNNNNNNNNNNNNNNNNATTCTCTGGAGGCTCNTGAATGGATTTTGTATACNNGATAT
TATTTCCATGGGCTTGTNAATACNCANATAATTTTCAGCCTATGTACNNNNNNNNNNNNN
NNNNNNNNNNNNNNNNNNNNNNNNNNNNNNNNNNNNNNNNN
>gi_223027700_gb_FL493157|tro|tro11X|Allele_1
NNNNNNNNNNNNNNNNNNNNNNNNNNNNNNNNNNNNNNNNNNNNNNNNNNNNNNNNNNNN
NNNNNNNNNNNNNNNNNNNNNNNNAGTTCANAGACAGAATANCAATGTAAGAAGTTGTCA
TAAATTTCCGACNGATGAACCACCCAGTACCATNCCNGAGAAATCTGAAGGAATTGTTGA
TGAAGAGATCCTGGATTTTTTAAATGATGAGGAATTCTTTGCTAGATATACAGANGAAGA
ATCAATAACACAAANCCAATNAGCTTCCAATACACTGGACNNNNNNNNNNCTACTGAATT
GTTCCCAAATGCTACACATATGGACATGTTAGTGGATGGAGTACCATTTAAGGAAATACC
CATTGTTAATATTAAAGCCACAAGCAATANCACTTTAATGGCTCTTGTTAAAGATANNNN
NNNNNNNNNNNNNNNNNNNNNNGGTAGTGTTGGGTTTAAAAATAAGAATAAATCTANTAC
AGTGGCAGCACAGACTGTAGGCTTCGATATAGCACAGNNNNNNNNNNNNNNNNNNNNNNN
NNNNNNNNNNNNNNNNNNNNNNNNNNNNNNNNNNNNNNNNNNGCCTGCAATAAAAGCATT
AGAGACGGCTGGATTGAATATNGTTTCTATAACTGATACAACAAGACTAGCATTTAATGG
TTGTAAACCAAGAAAGGCAAGAAGAATGTGATTCTATGNNNNNNNNNNNNNNNNNNNNNN
NNNNNNNNNNNNNNNNNNNNNNNNNNNNNNNNNNNNNNNNNNNNNNNNNNNNNN
>gi_223027700_gb_FL493157|tro|tro11X|Allele_2
NNNNNNNNNNNNNNNNNNNNNNNNNNNNNNNNNNNNNNNNNNNNNNNNNNNNNNNNNNNN
NNNNNNNNNNNNNNNNNNNNNNNNAGTTCANAGACAGAATANCAATGTAAGAAGTTGTCA
TAAATTTCCGACNGATGAACCACCCAGTACCATNCCNGAGAAATCTGAAGGAATTGTTGA
TGAAGAGATCCTGGATTTTTTAAATGATGAGGAATTCTTTGCTAGATATACAGANGAAGA
ATCAATTTCACAAANCCAATNAGCTTCCAATACACTGGACNNNNNNNNNNCTACTGAATT
GTTCCCAAATGCTACACATATGGACATGTTAGTGGATGGAGTACCATTTAAGGAAATACC
CATTGTTAATATTAAAGCCACAAGCAATANCACTTTAATGGCTCTTGTTAAAGATANNNN
NNNNNNNNNNNNNNNNNNNNNNGGTAGTGTTGGGTTTAAAAATAAGAATAAATCTANTAC
AGTGGCAGCACAGACTGTAGGCTTCGATATAGCACAGNNNNNNNNNNNNNNNNNNNNNNN
NNNNNNNNNNNNNNNNNNNNNNNNNNNNNNNNNNNNNNNNNNGCCTGCAATAAAAGCATT
AGAGACGGCTGGATTGAATATNGTTTCTATAACTGATACAACAAGACTAGCATTTAATGG
TTGTAAACCAAGAAAGGCAAGAAGAATGTGATTCTATGNNNNNNNNNNNNNNNNNNNNNN
NNNNNNNNNNNNNNNNNNNNNNNNNNNNNNNNNNNNNNNNNNNNNNNNNNNNNN
>gi_223027604_gb_Contig30225|tro|tro11X|Allele_1
NNNNNNNNNNNNNNNNNNNNNNNNNNNNNNNNNNNNNNNNNNNNNNNNNNNNNNNNNNNN
NNNNNNNNNNNNNNNNNNNNNNNNNNNNNNNNNNNNNNNNNNNNNNNNNNNNNNNNNNNN
NNNNACNAAACTTACTGAGGACAACTTTCAGGCCAGGTCCAAGTTTCAGGAATAAAAGAT
TCATATTCAGTGTGATAAAGATAGTTTCTAATGAATTCTTCTTTATTTTCTGGTTCAGGG
TAGGCCGCTGCAGCNCCTGTACTGTANGCATATTCTGCCAAAGACGTAGCTATTCTNACA
GATACTTCTCGTATATCACTAAGCGGTGGGTATACTCTGCCTTCATCNAANTTTTGTTGA
GTAACTAATNCAGATANNNNCTGNGANGCTTTCAAAAACATAGGCTCGTCAATATGTTTA
ATTTTACAGCTGATCACAGCCAATGCTACACCAGGAAAGATGTANGCATTGTTTCCTTGT
CCAGGNATNAATGTTTTGCCATTNATTGTNACTGGATCAAANGGACTACCACTTGCAAAN
ACACANCTTNCNTCTGTCCANTGATAAGCNTNTTCNGCAGTACATTCNGCNNTACTNGTN
GGATTACTNAGNGCAAAGATGATTGGTCGNTCATTAAATTTNGCCATATCTCNNACAATT
TCTTCAGTAAATGCATGNGGAACTGCTGCAGNACCNATNNTAGCTGATGGTTTAATCTCC
TTNACAACNTCNCCTAATGTATCNATNGGTTTGTGNNNTTTACAGAAAAGTTCCTTATGT
CCNGTNATTCCCCCTGCTGGTCTATCCTTAACAAGTAGTCCTCTCGAATCTACCATCCAT
ATTCTGCTAATGGCNTCTTCNTGGGAGACNCCCTCATCTTCCATTGCTAAAGAAATAAGA
TGAGCTATGCCTATATTGGCCTNTCCAGCTCCTTGGAANAAGNAAGTGTTTTCAGANAAC
TTTTTCCCTGTGATCCTCATAGAGGCAATAATNCCAGCAGCAGCTACTGATGCTGTNCCT
NNNNNNNNNNNNNTAAACATACANNNNNNNNNNNNNNNNNNNNNNNNNAATCTAAATGCA
TTGTTGTTNGCAAANTCNTCAAACTGAATCNNNGTGTCAANNNNNTANNNNNNNNNNNNN
NNNNNNNNAAATTCATCAATNAAGTCATCATACTGTTTTCCTGTTACTCTGGGNTTTCTG
TTACCTATATATAAGGGATCCTCTTGAAGTTNCTNATTNTTNGTTCCAACATCCANCATA
ACTGGNAGTGTNTGTTCTGGTGGNATNCCTCCNAANGCTGTATACAGAGCTAGNNTTCCT
ACAGGNATTCCCATCCCATAGGCTCCCAAATCTCCTAGNCCTAANATCCTTTCTCCATCT
GTNGCAACTACAGCCTNTACATTCTCTTCGGGCCAGTTACAGATCATNTCATANANATGT
CCNGCATCATGTATAGACAAGAANAGTCCCCTNNNNNNNNNNNNNNNNNNNNNNNNNNNN
NNNNN
>gi_223027604_gb_Contig30225|tro|tro11X|Allele_2
NNNNNNNNNNNNNNNNNNNNNNNNNNNNNNNNNNNNNNNNNNNNNNNNNNNNNNNNNNNN
NNNNNNNNNNNNNNNNNNNNNNNNNNNNNNNNNNNNNNNNNNNNNNNNNNNNNNNNNNNN
NNNNACNAAACTTACTGAGGACAACTTTCAGGCCAGGTCCAAGTTTCAGGAATAAAAGAT
TCATATTCAGTGTGATAAAGATAGTTTCTAATGAATTCTTCTTTATTTTCTGGTTCAGGG
TAGGCCGCTGCTGCNCCTGTACTGTANGCATATTCTGCCAAAGACGTAGCTATTCTNACG
GATACTTCTCGTATATCGCTAAGCGGTGGGTATACTCTGCCTTCATCNAANTTTTGTTGA
GTAACTAATNCAGATANNNNCTGNGANGCTTTCAAAAACATAGGCTCGTCAATATGTTTA
ATTTTACAGCTGATCACAGCTAGTGCTACGCCAGGAAAGATGTANGCATTGTTTCCTTGT
CCAGGNATNAATGTTTTGCCATTNATTGTNACTGGATCGAANGGACTACCACTTGCAAAN
ACACANCTTNCNTCTGTCCANTGATAAGCNTNTTCNGCAGTACATTCNGCNNTACTNGTN
GGATTACTNAGNGCAAAGATGATTGGTCGNTCATTAAATTTNGCCATATCTCNNACAATT
TCTTCAGTAAATGCATGNGGAACTGCTGCAGNACCNATNNTAGCTGATGGTTTAATCTCC
TTNACAACNTCNCCTAATGTATCNATNGGTTTGTGNNNTTTACAGAAAAGTTCTTTATGT
CCNGTNATTCCCCCTGCTGGTCTATCCTTAACAAGTAGTCCTCTTGAATCTACCATCCAT
ATTCTGCTGATGGCNTCTTTNTGGGAGACNCCCTCATCTTCCATTGCTAAAGAAATAAGA
TGAGCTATGCCTATATTGGCCTNTCCAGCTCCTTGGAANAAGNAAGTGTTTTCAGANAAT
TTTTTGCCTGTGATCCTCATAGAGGCAATGATNCCAGCCGCAGCTACTGATGCTGTNCCT
NNNNNNNNNNNNNTGAACATACANNNNNNNNNNNNNNNNNNNNNNNNNAATCTAAATGCA
TTGTTGTTNGCAAANTCNTCAAACTGAATCNNNGTGTCGANNNNNTANNNNNNNNNNNNN
NNNNNNNNAAATTCATCAATNAAGTCATCATACTGTTTTCCTGTTACTCTGGGNTTTCTG
TTACCTATATATAATGGATCCTCTTGAAGTTNCTNATTNTTNGTTCCTACATCCANCATG
ACTGGNAGTGTNTGTTCTGGTGGNATNCCTCCNAANGCTGTATACAGAGCTAGNNTTCCT
ACAGGNATTCCCATTCCATAGGCTCCCAAATCTCCTAGNCCTAANATCCTTTCTCCGTCT
GTNGCAACTACAGCCTNTACGTTCTCTTCTGGCCAGTTACAGATCATNTCATANANATGT
CCNGCATCATGTATAGACAAGAANAGTCCCCTNNNNNNNNNNNNNNNNNNNNNNNNNNNN
NNNNN
>gi_223027602_gb_FL490805|tro|tro11X|Allele_1
NNNNNNNNNNNNNNNNNNNNNNNNNNNNNNNNNNNNNNNNNNNNNNNNNNNNNNNNNNNN
NNNNNNNNNNNNNNNNNNNNNNNNNNNNNNNNNNNNNNNNNNNNNNNNNNNNNNNNNNNN
NNNNNNNNNNNNNNNNNNNNNNNNNNNNNNNNNNNNNNNNNNNNNNNNNNNNNNNNNNNN
NNNNNNNNNNNNNNNNNNNNNNNNGATTATCATGCNATGAAAAAGCCNAACCCCCAGGGA
GTTGAAAGGAAATATCCTGATAGAAAATCAGCTGATCAACGTGGACCTAGGAAATGGACC
AGACAACCANGNNNNNNNNNNNNNNNNNNNNNNNNNNNNNNNNNNNNNNNNNNNNNNNNN
NNNNNNNNNNNNNNNNNNNNNNNNNNNNNNNNNNNNNNAGAAACATTATGGGATGTATTG
GAGAAAGAAGAACTTACAAAGTTACAAACTGCAGCACCTAAAAACGGTTTTGAAGAGATG
ATTGTTTGGACAAAGCAAGGNAAATTGTGGCAGTTNCCTATTGATAACGAACNAGGNNGG
NAATTAGAACAGAAAACNGNATTCCATGAACATATCTTTCTAGAACATTTAACAGAGGAC
TTTCCCAAGAAAGGNCCATTAAGACAATTTATGAATCATGTTATNNTNGCACTNTCCAAG
AATGNCTTTATAACTGCTGAGCAAAAGAGGGAGCATATTCAGTGGTTCAGGGAATATTTT
ATTGANAATCAAGANATCTTACA
>gi_223027602_gb_FL490805|tro|tro11X|Allele_2
NNNNNNNNNNNNNNNNNNNNNNNNNNNNNNNNNNNNNNNNNNNNNNNNNNNNNNNNNNNN
NNNNNNNNNNNNNNNNNNNNNNNNNNNNNNNNNNNNNNNNNNNNNNNNNNNNNNNNNNNN
NNNNNNNNNNNNNNNNNNNNNNNNNNNNNNNNNNNNNNNNNNNNNNNNNNNNNNNNNNNN
NNNNNNNNNNNNNNNNNNNNNNNNGATTATCATGCNATGAAAAAGCCNAACCCCCAGGGA
GTTGAAAGGAAATATCCTGATAGAAAATCCTCTGATCAGCGTGGACCTAGGAAATGGACC
AGACAACCANGNNNNNNNNNNNNNNNNNNNNNNNNNNNNNNNNNNNNNNNNNNNNNNNNN
NNNNNNNNNNNNNNNNNNNNNNNNNNNNNNNNNNNNNNAGAATCATTATGGGATGTATTG
GAGAAAGAAGAGCTTACAAAGTTACAAACTGCAGCACCTAAAAATGGTTTTGAAGAGATG
GTTGTTTGGACAAAGCAAGGNAAGTTGTGGCATTTNCCTATTGATAATGAACNAGGNNGG
NAATTAGAGCAGAAAACNGNATTCCATGAACATATCTTTCTAGAACATTTAACTGAGGAC
TTTCCCAAGAAAGGNCCATTAAGACAATTTATGAATCATGTTGTNNTNGCTTTNTCTAAG
AATGNCTTTATAACTGCTGAGCAAAAGAGGGAGCATATTCAGTGGTTCAGGGAATATTTT
ATTGANAATCAAGANATCTTACA
>gi_223027595_gb_FL490132|tro|tro11X|Allele_1
NNNNNNNNNNNNNNNNNNNNNNNNNNNNNNNNNNNNNNNNNNNNNNNNNNNNNNNNNNNN
NNNNNNNNNNNNNNNNNNNNNNNNNNNNNNNNNNNNNNNNNNNNNNNNNNNNNNNNNNNN
NNNNNNNNNNNNNGATCTTTCAAAAGTCATTCANTCTACTCAACTNAAAATAAGAAAAAT
GGAAAGAGAAATGAGANANAGGGAAGAGAAATTTGGAAGAACTCTCAAACCAGTTGAAGA
AATNACAGGCAANATAGCAATAAGGAGAAATAGAGANAAACTNAGANGAGAATTTGAACC
TTTACCAGTAGAGGAAATAGAAAGGAGAGCTCTTTTAGTAAAGGAATGGGGNNNTTATAA
AAACCAACAACATTTTACAGAGGAGAAAGCCTTACAGAAGGCAATANATGTCCAAACTAA
AGCTTTNAATGAACTTAGAATGGAGTCAGAAGAATTGTATCAAAAAGCNAAANAGNTCCA
NGAAGGTGATATTATTTATCANTTTAATGGTCCCACNGAGANACCTCCTGCTGATGACTT
TGATTCACCTGATGGACAATATATAGANACATCTAGAAAGTGGTAGAATTTNNNNNNNN
>gi_223027595_gb_FL490132|tro|tro11X|Allele_2
NNNNNNNNNNNNNNNNNNNNNNNNNNNNNNNNNNNNNNNNNNNNNNNNNNNNNNNNNNNN
NNNNNNNNNNNNNNNNNNNNNNNNNNNNNNNNNNNNNNNNNNNNNNNNNNNNNNNNNNNN
NNNNNNNNNNNNNGATCTTTCAAAAGTCATTCANTCTACTCAACTNAAAATAAGAAAAAT
GGAAAGAGAAATGAGANANAGGGAAGAGAAATTTGGAAGAACTCTCAAACCAGTTGAAGA
AATNACAGGCAANATAGCAATAAGGAGAAATAGAGANAAACTNAGANGAGAATTTGAACC
TTTACCAGTAGAGGAAATAGAAAGGAGAGCTCTTTTAGTAAAGGAATGGGGNNNTTATAA
AAACCAACAACATTTTACAGAGGAGAAAGCCTTACAGAAGGCAATANATGTCCAAACTAA
AGCTTTNAATGAACTTAGAATGGAGTCAGAAGAATTGTATCAAAAAGCNAAANAGNTCCA
NGAAGGTGATATTATTTATCANTTTAATGGTCCCACNGAGANACCTCCTGCTGATGACTT
TGATTCACCTGATGGACAATATATAGANACATCTAGAAAGTGGTAGAATTTNNNNNNNN
>gi_223027370_gb_FL594706|tro|tro11X|Allele_1
NNNNNNNNNNNNNNNNNNNNNNNNNNNNNNNNNNNNNNNNNNNNNNNNNNNNNNNNNNNN
NNNNNNNNNNNNNNNNNNNNNNNNNNNNNNNNNNNNNNNNNNNNNNNNNNNNNNGCTGGT
TANAACANGTTTGATANTGATCGACATAAGTTAGTTGGTCCAGATAGAAATTGTGCTGAA
TGGCTGATGNAATGTGGTGCTACTATCAAGTTTCANGGTCANGATAATCANATTTCAGAG
TATAATGCTTTGCCATCATCAAATTTTGATAANTATAAAATAGAAGAAATTGAAATGACA
GACTCAACTGTGATGTTAAAAGGATNTCCACATTNNNNNNACTGTAAGCATNTAAAGAAA
ATTAATACACAATTGTAAATATTTGTGTGACAGTTGTATAGCATATTTACCTGAACTTNA
NGAGTACTTTGGAACACCTACAGATNAGTAGTTGTAGATANATCACATCTGAAGGATTGA
TACCCATCACAGAACTTGTGNNNNNNNNNNNNNNNNNNNNNNNNNNNNNNNNNNNNNN
>gi_223027370_gb_FL594706|tro|tro11X|Allele_2
NNNNNNNNNNNNNNNNNNNNNNNNNNNNNNNNNNNNNNNNNNNNNNNNNNNNNNNNNNNN
NNNNNNNNNNNNNNNNNNNNNNNNNNNNNNNNNNNNNNNNNNNNNNNNNNNNNNGCTGGT
TANAACANGTTTGATANTGATCGACATAAGTTAGTTGGTCCGGATAGAAATTGTGCTGAA
TGGCTGATGNAATGTGGTGCTACTATTAAGTTTCANGGTCANGATAATCANATTTTAGAG
TATAATGCTTTGCCATCATCAAATTTTGATAANTATAAAATAGAGGAAATTGACATGACA
GACTCAACTGTTATGTTAAAAGGATNTCCACATTNNNNNNACTGTAAGCATNTAAAGAAA
ATTAATACACAATTGTAAATATTTGTGTGACAGTTGTGTAGCATATTTACCTGAACTTNA
NGAGTACTTTGGAACACCTACAGATNAGTAGTTGTAGATANATCACATCTGAAGGGTTGA
TACCTATCACAGAACTTGTGNNNNNNNNNNNNNNNNNNNNNNNNNNNNNNNNNNNNNN
>gi_223027244_gb_FL493413|tro|tro11X|Allele_1
NNNNNNNNNNNNNNNNNNNNNNNNNCTNTTGTNGCAGCNNNNNNAGACAGGGACAAGAGT
AGTAAGATGTCAATCAGCAAAAGCAGCAACATATGAAAGTACTATTGAAAATTTACCAGA
AACNAGAGTAACAACNTTNGATAATGGTGTAAGAGTGGCAACAGAGGACTCTGGGATACC
TACTTGTACTGTNGGACTGTGGATTGATGCTGGGAGTAGGTTTGAAAATGCAAAGAACAA
TGGAACAGCTCATTTTCTTGAACACATGGCATTNNAGGNAACACAGAAAAGATCACAGAC
AGATTTAGAGCTTGAAGTAGAAAATATGGGTGCACATTTAAATGCATACACCTCAAGGGA
ACAGACTGTGTATTATGCTAAATCATTTTCAAAAGATGTAANTANAGNTNTTGATATNTT
GTCTNATATCNTANANAANANTANATTANGAGAACAGGAGANAGAAAGAGAACGTGGAGT
NATTCTTAGAGAANTGCAGGNAGTAGAAACCAATCTCCAAGAAGTTGTGTTTGATCATCT
CCATGCTGTAGCCTATCAAGGTACACCATTAGGAAGAACTATTCTAGGACCAACAGAAAA
TANNANGACCATCAACAGAAACGACTTACTAGAGTANATTGGAAATCATTACAAAGGTCC
AAGAATAGTTCTGGCTGGAGCTGNAGGTNNNNNNNNNNNNNNNNTGGTTAAAACTGCCCA
GCAGTATTTTGGTAATCTAGGTGCTGGTTATGAAGGAAAAATCCCTACCACAGAAACCTG
TCGATTCNNNGGAAGTGNNNNNNNNNNN
>gi_223027244_gb_FL493413|tro|tro11X|Allele_2
NNNNNNNNNNNNNNNNNNNNNNNNNCTNTTGTNGCAGCNNNNNNAGACTGGGACAAGAGT
AGTAAGATGTCAATCAGCAAAAGCAGCAACATATGAAAGTACTATTGAAAATTTACCAGA
AACNAGAGTTACAACNTTNGATAATGGTGTAAGAGTGGCAACAGAGGACTCTGGGATACC
TACTTGTACTGTNGGACTGTGGATTGATGCTGGGAGTAGGTTTGAAAATGCAAAGAACAA
TGGAACAGCTCATTTTCTTGAACACATGGCATTNNAGGNAACACAGAAAAGATCACAGAC
AGATTTAGAGCTTGAAGTAGAAAATATGGGTGCACATTTAAATGCCTATACCTCAAGGGA
ACAGACTGTGTATTATGCTAAATCATTTTCAAAAGATGTAANTANAGNTNTTGATATNTT
GTCTNATATCNTANANAANANTANATTANGAGAACAGGAGANAGAAAGAGAACGTGGAGT
NATTCTTAGAGAANTGCAGGNAGTAGAAACCAATCTCCAGGAAGTTGTGTTTGATCATCT
CCATGCTGTGGCCTATCAAGGTACACCATTAGGAAGAACTATTCTAGGACCAACAGAAAA
TANNANGACCATCAACAGAAACGACTTACTAGAGTANATTGGAAATCATTACAAAGGTCC
CAGAATAGTTCTGGCTGGAGCTGNAGGTNNNNNNNNNNNNNNNNTGGTTAAAACTGCCCA
GCAGTATTTTGGTAATCTAGGTGCTGGTTATGAAGGAAAAATCCCTACCACAGAAACCTG
TCGATTCNNNGGAAGTGNNNNNNNNNNN
>gi_223027213_gb_FL499511|tro|tro11X|Allele_1
TCTGAACGCAGTTCCAATTTGTTTTTCTGGACTTCCGGTTAATTCCAGACGTTCAGGACG
TCCAGAACCTGTCAGCCGAGCGCACCCNNNNNNNNNNNNNNNNNNNNNNNNNNNNNNNNN
NNNNNNNNNNNNNNNNNNNNNTAGAATAAGCAGGCGTGACAGAGTGGTCACTTGTTCCTC
ATGTTCAACTAGTCGTCTCTATAGTTCCTTACCAGAACCAGCTATTGATGGACAGGACAA
AGTTTTCCCNCCTAAACTACATACCATAGTNGATGATATTGGTAAACTCACTCTCACAGA
AGTAGCTGATTTGNNTGAATTANTTNAGNAAACTTTAAGGATACAAGATGCACCTGTAAT
GGCCATGGGAATGCCAGGAATGGCTGCACCTNAGGAAGAAGAGGAGGAAGAGGCTCCAAA
AATTGTGAAANCTCTCTTCTCACTCAAACTTTTAGAATTTGCAGCGGACAAGAAGATAAC
CCTGATCAAAGAAATAAAAAGTCTTGTGCCAGATATGAATTTAGTTCAGGNNNNNNNNNN
NNNNNNNNNNNNNNNNNNNNNNNNNNNNNNNNNNNNNNNNNNNNNNNNNNNNNNNNNNNN
NNNNNNNNNNNNNNNNNNNNNNNNNNNNNNNNNNNNNNNNNNNNNNNNNNNNNNNNNNNN
NNNNNNNNNNNNNNNNNNNNNNNNNNNNNNNNNNNNNNNNNN
>gi_223027213_gb_FL499511|tro|tro11X|Allele_2
TCTGAACGCAGTTCCATTTTGTTTTTCTGGACTTCCGGTTAATTCCAGACGTTCAGGACG
TCCAGAACCTGTCAGCCGAGCGCACCCNNNNNNNNNNNNNNNNNNNNNNNNNNNNNNNNN
NNNNNNNNNNNNNNNNNNNNNTAGAATAAGCAGGCGTGACAGAGTGGTCACTTGTTCCTC
ATGTTCAACTAGTCGTCTCTATAGTTCCTTACCAGAACCAGCTATTGATGGACAGGACAA
AGTTTTCCCNCCTAAACTACATACCATAGTNGATGATATTGGTAAACTCACTCTCACAGA
AGTAGCTGATTTGNNTGAATTANTTNAGNAAACTTTAAGGATACAAGATGCACCTGTAAT
GGCCATGGGTATGCCAGGAATGGCTGCACCTNAGGAAGAAGAGGAGGAAGAGGCTCCAAA
AATTGTGAAANCTCTCTTCTCACTCAAACTTTTAGAATTTGCAGCGGACAAGAAGATAAC
CCTGATCAAAGAAATAAAAAGTCTTGTGCCAGATATGAATTTAGTTCAGGNNNNNNNNNN
NNNNNNNNNNNNNNNNNNNNNNNNNNNNNNNNNNNNNNNNNNNNNNNNNNNNNNNNNNNN
NNNNNNNNNNNNNNNNNNNNNNNNNNNNNNNNNNNNNNNNNNNNNNNNNNNNNNNNNNNN
NNNNNNNNNNNNNNNNNNNNNNNNNNNNNNNNNNNNNNNNNN
>gi_223027078_gb_FL492828|tro|tro11X|Allele_1
NNNNNNNNNNNNNNNNNNNNNNNNNNNNNNNNNNNNNNNNNNNNNNNNNNNNNNNNNNNN
NNNNNNNNNNNNCCACCAGTTCAGGTGTTTGGTATTGAAGGCAGATATGCTACAGCANTG
TACTCTGCTGCTACAAAACAGAAGCAGTTAGATTCAGTAGAAGGTGAATTGAANACNTTN
NAGNAACTTATTAAAACCGATAAGCCTTTTGCAGAATTCCTACAGAACCCAACATTTAGT
CGCACNGAAAAGAAAGNNNNNNNNNNNNNNNNNNNNNNNNNNNNNNNNNNNNNNNNNNNN
NNNNNNNNNNNNNNNGGTGCATTAGCAGAAAATGGTAGACTAAATAAATTATCTGGTGTT
TTGGATGCCTTTGAGAAAATTATGAGTGCNCACAAAGGNGAGGNACAGTGTGTTGTNACC
ACAGCTNAGGNTATGAGTGCAACNAATGAGAAAGAAATCAGAACAGTTCTACAAAGTTTC
TTAAAACCAGGAGAGAAATTGTTCTTANNATTNNAGNCTGATCCNAAATTGATTGGTGGC
ATGGTNGTTTATATNGGAGACAGATATGTTGATATGTCTATGGCATCAAAAATCAACACA
TATANCAACTTAATTAAACAAGCTGTATAATGAATGACAGACATAGATATTTGTGATCAA
ACTTTATTTAGAAGTGAAGTTGTATTTAACATTTGTTGAATAGATTTTGACCAACT
>gi_223027078_gb_FL492828|tro|tro11X|Allele_2
NNNNNNNNNNNNNNNNNNNNNNNNNNNNNNNNNNNNNNNNNNNNNNNNNNNNNNNNNNNN
NNNNNNNNNNNNCCACCAGTTCAGGTGTTTGGTATTGAAGGCAGATATGCTACAGCANTG
TACTCTGCTGCTACAAAACAGAAGCAGTTAGATTCAGTAGAAGGTGAATTGAANACNTTN
NAGNAACTTATTAAAACCGATAAGCCTTTTGCTGAATTCCTACAGAACCCAACATTTAGT
CGCACNGAAAAGAAAGNNNNNNNNNNNNNNNNNNNNNNNNNNNNNNNNNNNNNNNNNNNN
NNNNNNNNNNNNNNNGGTGCATTAGCAGAAAATGGTAGACTAAATAAATTATCTGGTGTT
TTGGATGCCTTTGAGAAAATTATGAGTGCNCACAAAGGNGAGGNACAGTGTGTTGTNACC
ACAGCTNAGGNTATGAGTTCAACNAATGAGAAAGAAATCAGAACAGTTCTACAAAGTTTC
TTAAAACCAGGAGAGAAATTGTTCTTANNATTNNAGNCTGATCCNAAATTGATTGGTGGC
ATGGTNGTTTATATNGGAGACAGATATGTTGATATGTCTATGGCATCCAAAATCAACACA
TATANCAACTTAATTAAACAAGCTGTATAATGACTGACATTCATAGATATTTGTGATCAA
ACTTTATTTAGAAGTGAAGTTGTATTTAACATTTGTTGAATAGATTTTGACCAACT
>gi_223027050_gb_FL496589|tro|tro11X|Allele_1
NNNNNNNNNNNNNNNNNNNNNNNNNNNNNNNNNNNNNNNNNNNNNNNNNNNNNNNNNNNN
NNNNNNNNNNNNNNNNNNNNNNTTCGTGTTCGGTTGAAGTCTGTAACTAACATCCAAAAG
ATCACCAAATCCATGAAGATGGTGTCAGCAGCTAAATATGCCAGAGCTGAGAAGGATCTT
AAAGTTGCCAGGCCATATGGACTAGGAGCTAAAGCATTTTATGACCAGGCTGAGATAAAA
GGNGACAACACTTCACCTAATCAGCTTCTAGTGGCCGTAACATCAGACAGAGGTTTGTGT
GGTGGTGTACACTCCAATGTGTGTAAAGCTATTAAAGNCATTATGAATGAGATGGAAAAC
ACNGCTGATACTAAACTTGTACTGATTGGTGACAAGTCCAAGGCAATATTATNCAGNCTA
TATGCAAAGAACNTACTTATGTCATTTAATGATATTGGAAAGAAATCACCAACATTTGGA
GATGCAACTCGTGTAGCACAAAATATTCTAGATTCTGATTATAAATTTGATAATGCCAGG
ATGTTTTATNATNTATNCANGAGCGTGATTTCATATAAAACAACTGAGCAGCAGATTCAT
CTTAAAGAATCCATNATGAAATCAGAACAATTTTCTGTGTACGACAGTGTAGATGATGAA
ACTGTCACAAATTATAATGAGTTCCAGTTAGCTAGTTTGGTTTACTTTGCTTTGAAAGAA
TCTGCTACAAGTGAACAAAGCTCTAGAATGACAGCTATGGAGGGAGCCAGCAAGAATGCT
GGTNNNNNNNNNNNNNNNNNNNNNNNNNNNNNNNNNN
>gi_223027050_gb_FL496589|tro|tro11X|Allele_2
NNNNNNNNNNNNNNNNNNNNNNNNNNNNNNNNNNNNNNNNNNNNNNNNNNNNNNNNNNNN
NNNNNNNNNNNNNNNNNNNNNNTTCGTGTTCGGTTGAAGTCTGTAACTAACATCCAAAAG
ATCACCAAATCCATGAAGATGGTGTCAGCAGCTAAATATGCCAGAGCTGAGAAGGATCTT
AAAGTTGCCAGGCCATATGGACTAGGAGCTAAAGCATTTTATGACCAGGCTGAGATAAAA
GGNGACAACACTTCACCTAATCAGCTTCTAGTGGCCGTAACATCAGACAGAGGTTTGTGT
GGTGGTGTACACTCCAATGTGTGTAAAGCTATTAAAGNCATTATGAATGAGATGGAAAAC
ACNGCTGATACTAAACTTGTACTGATTGGTGACAAGTCCAAGGCAATATTATNCAGNCTA
TATGCAAAGAACNTACTTATGTCATTTAATGATATTGGAAAGAAATCACCAACATTTGGA
GATGCAACTCGTGTAGCACAAAATATTCTAGATTCTGATTATAAATTTGATAATGCCAGG
ATGTTTTATNATNTATNCANGAGCGTGATTTCATATAAAACAACTGAGCAGCAGATTCAT
CTTAAAGAATCCATNATGAAATCAGAACAATTTTCTGTGTACGACAGTGTAGATGATGAA
ACTGTCACAAATTATAATGAGTTCCAGTTAGCTAGTTTGGTTTACTTTGCTTTGAAAGAA
TCTGCTACAAGTGAACAAAGCTCTAGAATGACAGCTATGGAGGGAGCCAGCAAGAATGCT
GGTNNNNNNNNNNNNNNNNNNNNNNNNNNNNNNNNNN
>gi_223027007_gb_FL492816|tro|tro11X|Allele_1
NNAAAGGAACACTATGGGNGTTCTAAGTTGCTTNAGACCCTCTATAGTGAGAGGAACAAA
GCAAATAATTTCCTTNTCGACAAAACAGAACGCTCTTGCAACNNNNNNNNNNNNNNNNGG
TATNGTCAGACAAATGGGAGGAGGTGGAGGCCCCCCTACGATGATAAAAACAGCTTCCAG
GAGCGTCTACAATACACTCAAAGATGAATTNNNNNNNNNNNNNNNNNNNNNNNNNNNNNN
NNNNNNNNNNNNNNNNNNNNNNNNNNNNNNNNNNNNNGGTNAAGGAGAATTGACAGATAT
NCCAGAAGGTTACCAGCCTCATCATTGGGAATATGAANAGCATCCCATAAGACGATTCAT
TGCTAAANATTTTACAGNACCTATGGAAAAAATATATGAACAGAACCTCCACTATCAATG
GATGGATAATGCGAAAAATGAGCAGAGNATTTTAGCGCGTAAGATTAGAACAATGATGAG
AGAAAACCAGGATTATAAGGCTTGGTATTATATACCAGTTGATGTCAAAGGAAAAGAAGA
AGCCGCAGGACATAGANGGGCTTTCGAAAAGAGACACAGTTACACNGAATAGTCATGTGA
CNATAGNACCATGTTAGCGTCAGAATTGTTNAGTAAAAANNNNNNNNNNNNNAAATNTAC
AAATTCTAGATCTGTTATTTATATNNNNNNNNNNNNNNNNNNNNNNNNNNNNNNNNNNNN
NNNNNNNNNNNNNNNNNNNNNNN
>gi_223027007_gb_FL492816|tro|tro11X|Allele_2
NNAAAGGGACACTATGGGNGTTCTAAGTTGCTTNAGACCCTCTATCGTTAGAGGAACAAA
GCAAATAATTTCCTTNTCGACAAAACAGAATGCTCTTGCAACNNNNNNNNNNNNNNNNGG
TATNGTCAGACAAATGGGAGGAGGTGGAGGGCCCCCTACGATGATTAAAACAGCTTCGAG
GAGCGTCTACAATACTCTCAAAGATGAATTNNNNNNNNNNNNNNNNNNNNNNNNNNNNNN
NNNNNNNNNNNNNNNNNNNNNNNNNNNNNNNNNNNNNGGTNAAGGAGAATTGACAGATAT
NCCAGAAGGTTACCAGCCTCATCATTGGGAATATGAANAGCATCCCATAAGACGATTCAT
TGCTAAANATTTTACAGNACCTATGGAAAAAATATATGAACAGAATCTCCACTATCAATG
GATGGATAATGCGAAAAATGAGCAGAGNATTTTAGCGCGTAAGATTAGAACAATGATGAG
AGAAAACCAGGATTATAAGGCTTGGTATTATATACCAGTTGATGTCAAAGGAAAAGAAGA
AGCCGCAGGACATAGANGGGCTTTCGAAAAGAGACACAGTTACACNGAATAGTCATGTGA
CNATAGNACCTTGTTAGCGTCAGAATTGTTNAGTAAAAANNNNNNNNNNNNNAAATNTAC
AAATTCTAGATCTGTTATTTATATNNNNNNNNNNNNNNNNNNNNNNNNNNNNNNNNNNNN
NNNNNNNNNNNNNNNNNNNNNNN
>gi_223026915_gb_FL498843|tro|tro11X|Allele_1
NNNNNNNNNNNNNNNNNNNNNNNNNNNNNNNNNNNNAGGCTGTGTAAGGTGTACATCAAG
GCAATGGACAGCTGTAAGAGGAGGGAAAAAATGGAATGTCCAAAGACCNAAACCTAGAGT
ATGGAAAGCGAGGGTACTTGAGAGTATTACNAGACCTATTTATGTAGAGGATATTGTTCC
AATATCTCAATCATGTGAAAAATTGGAGATTANAACACAAGATACAGNNGNAGATGAATA
TGAAGAATTTATGTACAAACAAGTGAAGAAGATGTTTGACGAGAATACAATGATNNTNGT
NNGTCANNNNCTNAGNATGCCTNCAGTTGACNANAGAAAGGNTNTNAACACNATGAAAGA
TAANNGGATGAGATTNTNNTTCTATAACAATAGATTAATAAGNNGAGNCANAACAGAATA
TTCCCAGTATAAGAACATGGCCCCCTGGATTATAGGGTCCAATGTTTATGTTGTATGCCC
AGAGCCTAAGGTCAAAGAAGCTTTAAAAATACTGAAGAAAATTCCTNATTNTATTGTTNT
AGGTNGTTTGGTAGAAAACAGTTTATATTCCAAAGATGGATTAACACATTATTCACANTT
ACCTAANATTGAACAATTACGTGGAGAACTTGTCAGTGTATTAAACATGGCCGCTGGAGG
GAAGACTCATTCATTGTTAGAATCACATCAACAAACATTATGTAGAAATCTGACTCAGTA
CGTTAAACAGGAAACAGANGGAGAGGACAATTCGTGATATAGAATTAATAANNNNNNNNN
NNNNNN
>gi_223026915_gb_FL498843|tro|tro11X|Allele_2
NNNNNNNNNNNNNNNNNNNNNNNNNNNNNNNNNNNNAGGCTGTGTAAGGTGTACATCAAG
GCAATGGACAGCTGTAAGAGGAGGGAAAAAATGGAATGTCCAAAGACCNAAACCTAGAGT
ATGGAAAGCGAGGGTACTTGAGAGTATTACNAGACCTATTTATGTAGAGGATATTGTTCC
AATATCTCAATCATGTGAAAAATTGGAGATTANAACACAAGATACAGNNGNAGATGAGTA
TGAAGAATTTATGTACAAACAAGTGAAGAAGATGTTTGACGAGAATACAATGATNNTNGT
NNGTCANNNNCTNAGNATGCCTNCAGTTGACNANAGAAAGGNTNTNAACACNATGAAAGA
TAANNGGATGAGATTNTNNTTCTATAACAATAGATTAATAAGNNGAGNCANAACAGAATA
TTCCCAGTATAAGAACATGGCCCCCTGGATTATAGGGTCCAATGTTTATGTTGTATGCCC
AGAGCCTAAGGTCAAAGAAGCTTTAAAAATACTGAAGAAAATTCCTNATTNTATTGTTNT
AGGTNGTTTGGTAGAAAACAGTTTATATTCCAAAGATGGATTAACACATTATTCACANTT
ACCTAANATTGAACAATTACGTGGAGAACTTGTCAGTGTATTAAACATGGCCGCTGGAGG
GAAGACTCATTCATTGTTAGAATCACATCAACAAACATTATGTAGAAATCTGACTCAGTA
CGTTAAACAGGAAACAGANGGAGAGGACAATTCGTGATATAGAATTAATAANNNNNNNNN
NNNNNN
>gi_223026907_gb_FL492796|tro|tro11X|Allele_1
NNNTTTCTTTNNTCCAAGGTCGAAATGTTTCGTNCTGTAGNAAACAGNCTNGNANCANCT
GTANAAGCCAGTGTTCGCTCTAATCTCTTTGCTAAANCACAANCAGCAGCAGCAACAGTA
CGTCATGTGACATATGTTCCTCAGTCTGATGAAGAATTTGATGATTCATGTGTAACCTAT
CTNAACAGNCCAAATATTACTGGNTGGCAGATCAGAAGTTTTATTACACATCAACANGNT
GAAGATTTGGTACCAGAGCCAAAGGTTATAAGTGCTGTACTTCATGCATGTAGGAAAGTA
AATGACTATGCCCTTGCTGTACNNTATTTNGAATNTGTCNAGGAGAAAGCAAAGGCTGAT
ACTGCCATCTGGCCATATATAGTTCAAGAAATNNGACCAACATTAGANGAGTTAGGAGTT
CTATCACCAGAAGAGCACGGTTANGACAAACCAGAGCTATATCTTGTAGATACTGAAGAT
ATTCATTAACTTNATNTNTAATAGGTAGNNNNNNNNNNNNNNNNNNNNNNNNNNNNNNNN
NNNNNNNNNNNNNNNNNNNNNNNNNNNNNNNNNNNNNNNNNNNNNNNNNNNNNNNNNNNN
NNNNNNNNNNNNNNNNNNNNNNNNNNNNN
>gi_223026907_gb_FL492796|tro|tro11X|Allele_2
NNNTTTCTTTNNTCCAAGGTCGAAATGTTTCGTNCTGTAGNAAACAGNCTNGNANCANCT
GTANAAGCCAGTGTTCGCTCTAATCTCTTTGCTAAANCACAANCAGCAGCAGCAACAGTA
CGTCATGTGACATATGTTCCTCAGTCTGATGAAGAATTTGATGATTCATGTGTAACCTAT
CTNAACAGNCCAAATATTACTGGNTGGCAGATCAGAAGTTTTATTACACATCAACANGNT
GAAGATTTGGTACCAGAGCCAAAGGTTATAAGTGCTGTACTTCATGCATGTAGGAAAGTA
AATGACTATGCCCTTGCTGTACNNTATTTNGAATNTGTCNAGGAGAAAGCAAAGGCTGAT
ACTGCCATCTGGCCATATATAGTTCAAGAAATNNGACCAACATTAGANGAGTTAGGAGTT
CTATCACCAGAAGAGCACGGTTANGACAAACCAGAGCTATATCTTGTAGATACTGAAGAT
ATTCATTAACTTNATNTNTAATAGGTAGNNNNNNNNNNNNNNNNNNNNNNNNNNNNNNNN
NNNNNNNNNNNNNNNNNNNNNNNNNNNNNNNNNNNNNNNNNNNNNNNNNNNNNNNNNNNN
NNNNNNNNNNNNNNNNNNNNNNNNNNNNN
>gi_223026663_gb_FL500520|tro|tro11X|Allele_1
NNNNNNNNNNNNNNNNNNNNNNNNNNNNNNNNNNNNNNNNNNNNNNNNNNNNNNNNNNNN
NATAGTAAACAATGGCAGCAAGGAGAAGNATAGGNAATATGGCACAAAGAACNTTGATNG
TTTTNATAGATCTTGATGAGACCTTGGCAGCATTTGAAAAGCATTTCATGATNAANTTTA
GAGAAAAATATCCTAATGAACCATATATTCCAGNAGAGAAGAGAAANACATTTTATATTG
CTGANCAGTATGATAAACTGAATTTTACAGACGATAGNGTTAGANTTGNATTAAAGAAGA
TTTACAGGAGTGAACANTTTTTCCGTGATTTACCAGAAATAGAAGGNGGATGTGATGCTG
TAAAGGAAATGGNAGAAATGGAAGGNGTTGAAGTTTTCATTTGTTCTAGTCCACTATTCC
AGTACAAATACAGTGCACCAGAANANNATGAATGGGTAGAGAAACATTTAGGACCAGATT
GGATTAATCGGCTGATTTTAACGAGAGATAAAACTATGATTAATGGAGATATTCTGATAG
ATGACAAGAGCAATATAANAGGNNCANTGNATCATCCTTCCTGGAAACATGTTNTGTTTA
CTGCTCCAAATAACCAAAATATCAAAATTAAAGGAGATAANTTACGCCTTAACAATTGGA
CNGATGGAACTTGGAGGACANTGATTGAAGATTTCAAGAAACGACTTTGATGTAGACTTT
NCTTAGNTTACAANNNN
>gi_223026663_gb_FL500520|tro|tro11X|Allele_2
NNNNNNNNNNNNNNNNNNNNNNNNNNNNNNNNNNNNNNNNNNNNNNNNNNNNNNNNNNNN
NATAGTAAACAATGGCAGCAAGGAGAGGNATAGGNAATATGGCACAAAGAACNTTGATNG
TTTTNATAGATCTTGATGAGACCTTGGCAGCATTTGAAAAGCATTTCATGATNAANTTTA
GAGAAAAATATCCTAATGAACCCTATATTCCAGNAGAGAAGAGAAANACATTTTATATTG
CTGANCAGTATGATAAACTGAATTTTACAGATGATAGNGTTAGANTTGNATTAAAGAAGA
TTTATAGGAGTGAACANTTTTTCCGTGATTTACCAGAAATAGAAGGNGGATGTGATGCTG
TAAAGGAAATGGNAGAAATGGAAGGNGTTGAAGTTTTCATTTGTTCTAGTCCACTATTCC
AGTACAAATACAGTGCACCAGAANANNATGAATGGGTAGAGAAACATTTGGGACCAGATT
GGATTAATCGGCTGATTTTAACGAGAGATAAAACTATGATTAATGGAGATATTCTGATAG
ATGACAAGGTTAATATAANAGGNNCANTGNATCATCCTTCCTGGAAACATGTTNTGTTTA
CTGCTCCAAATAACCAAAATATCAAAATTAAAGGAGATAANTTACGCCTTAACAATTGGA
CNGATGGAACTTGGAGGACANTGATTGAAGATTTTAAGAAACGACTTTGATGTAGACTTT
NCTTAGNTTACAANNNN
>gi_223026233_gb_FL491059|tro|tro11X|Allele_1
NNNNNNNNNNNNNNNGAAAAATAGACCCTAACACCAGTAAAGCAATGAAGATTTATCCCT
TGCCACATATGTATGTCATTAAAGATCTGGTTCCNGATATNAGTAACTTTTATGCCCAGT
ACAGAGCTATTGAACCCTACCTCAAAAAGAAAGATGGATCAGAGAAAGATATTGGTAAAA
CACAGTACCTACAATCAGTAAANGATAGAGCTAAATNGGNTGGTTTATATGAGTGTATAT
TATGTGCATGCTGTAGTACATCTTGTCCTAGCTACTGGTGNAATTCTGATAAATATCTTG
GCCCAGCTGTTCTCATGCAGGCNTACAGNTNNATGATTGACTCCAGAGATGANTTTACNA
ATGAAAGNTTGGCCATGATGGAAGANAAGTTNTCTNTGTACAGATGNCATANNATNATGA
ANNGTACNAANACTTGTCCNNAGGNANNNNNNNNNNNNNNNGCTATTGGAGAGATCAAGA
AGATGTTAGCTCTGTATCAGAGTGAAGCAAAGACANNNNNNNNNNNANTNNNACATGGCC
AAAGCTTAATCCAACTTATGATGGATNTAGTCNNATATNGTGATAAAGTGACATCANTTT
TNAAAAGTTTTCCATCTNCTTTTNNNNNNNNNNNNNNNNNNNNN
>gi_223026233_gb_FL491059|tro|tro11X|Allele_2
NNNNNNNNNNNNNNNGAAAAATAGATCCTAACACTAGTAAAGCTATGAAGATTTATCCCT
TGCCACATATGTATGTCATTAAAGATCTTGTTCCNGATATNAGTAACTTTTATGCCCAGT
ACAGAGCTATTGAACCCTACCTCAAAAAGAAGGATGGATCAGAGAAAGATATTGGTAAAA
CACAGTATCTGCAGTCAGTGAANGATAGAGCTAAATNGGNTGGTTTATATGAGTGTATAT
TATGTGCATGCTGTAGTACATCTTGTCCTAGCTACTGGTGNAATTCTGATAAATATCTTG
GCCCAGCTGTTCTCATGCAGGCNTACAGNTNNATGATTGATTCCAGAGATGANTTTACNA
ATGAAAGNTTGGCCATGATGGAAGANAAGTTNTCTNTGTACAGATGNCATANNATNATGA
ANNGTACNAANACTTGTCCNNAGGNANNNNNNNNNNNNNNNGCTATTGGAGAGATCAAGA
AGATGTTAGCTCTGTATCAGAGTGAAGCAAAGACANNNNNNNNNNNANTNNNACATGGCC
AAAGCTTAATCTAACTTATGATGGATNTAGTCNNATCTNGTGATAGAGTGACATCANTTT
TNAAAAGTTTTCCATCTNCTTTTNNNNNNNNNNNNNNNNNNNNN
>gi_223026359_gb_FL490077|tro|tro11X|Allele_1
NNNNNNNNNNNNNNNNNNNNNNNNNNNNNNNNNNNNNNNNNNNNNNNNNNNNNNNNNNNN
NNNNNNNNNNNNNNNNNNNNNNNNNNNNNNNNNNNNNNNNNNNNNNNNNNNNNNNNNNNN
NNNNNNNNNNNNNNNNNNNNNNNNNNNNNNNNNNNNNNNNNNNNNNNNNNNNNNNNNNNN
NNNNNNNNNNNNNNNNNNNNNNNNNNNNNNNNNNNNNNNNNNNNCAGNNTNAACAACTCT
GAATTATCAGTTANTAAGTATGAAGAAATATNAGAAGAAACATTACAGTCATTGTCTGAC
AAATTTGATTTNTTAGCAGAAACTAAGGACTGTGATCCTGAATATGATGTAGCATATNCN
GATGGTGTNTTAACAATAAAGATCAGTGATAAATGGGGAACGTATGTGATCAACAAACAG
TCACCTAATAAACAGATCTGGTTATCATCTCCTATNAGNGGTCCAAAAAGATATGATTTT
ACAAATGGTACTTGGATTTATTCTCACAACGGAGGATCCTTACACCANCTGTTAACTGAN
GAAATATCCCAAGCTCTTTCTGATGACATAGACTTCAGTGACTGTGAATANTCNNANCNT
TAGAAGGTNNNN
>gi_223026359_gb_FL490077|tro|tro11X|Allele_2
NNNNNNNNNNNNNNNNNNNNNNNNNNNNNNNNNNNNNNNNNNNNNNNNNNNNNNNNNNNN
NNNNNNNNNNNNNNNNNNNNNNNNNNNNNNNNNNNNNNNNNNNNNNNNNNNNNNNNNNNN
NNNNNNNNNNNNNNNNNNNNNNNNNNNNNNNNNNNNNNNNNNNNNNNNNNNNNNNNNNNN
NNNNNNNNNNNNNNNNNNNNNNNNNNNNNNNNNNNNNNNNNNNNCAGNNTNAACAACTCT
GAATTATCAGTTANTAAGTATGAAGAAATATNAGAAGAAACATTACAGTCATTGTCTGAC
AAATTTGATTTNTTAGCAGAAACTAAGGACTGTGATCCTGAATATGATGTAGCATATNCN
GATGGTGTNTTAACAATAAAGATCAGTGATAAATGGGGAACGTATGTGATCAACAAACAG
TCACCTAATAAACAGATCTGGTTATCATCTCCTATNAGNGGTCCAAAAAGATATGATTTT
ACAAATGGTACTTGGATTTATTCTCACAACGGAGGATCCTTACACCANCTGTTAACTGAN
GAAATATCCCAAGCTCTTTCTGATGACATAGACTTCAGTGACTGTGAATANTCNNANCNT
TAGAAGGTNNNN
>gi_223026036_gb_FL491755|tro|tro11X|Allele_1
TGCGTGAAAATGGCAAGTCCAGTTACAGCTTTGGGAAGAGTTTTGTGCCGCGCTGGCGGA
TTAGCTCACAACTTTGTTGCACCAGCNTCAATAGCTAGTNCCCCAAACAGAAACTNTGCT
ACTGGTAAAAGAATCAAGGTTGATAACCCAGTTGTTGAACTGGACGGAGATGAGATGACC
AGGATTATCTGGGAGAAAATCAAGGAAACNNTGATTCTNCCCTACCTTGATGTTGANCTN
AAGTACTATGATTTGGGCTTGCCATACCGTGACCAGACNGANGACCAGGTCACCATTGAT
TCAGCNCTGGCCATTAAGAANTACAANGTNGGANTNAANTGTGCNACNATTACTCCTGAT
GAAGAGCGAGTNGNAGNATTCAAACTAAAAAANATGTGGCTNAGTCCTAATGGAACNATC
AGAAATATTTTGAATGGCACAGTGTTCCGTGAACCAATCCTCTGNGAGAAAGTTCCNCGT
CTTGTACCAGGATGGACNAGACCTATNGTTATTGGCCGTCACGCCTTTGGAGATCAGTAC
AGAGCCCTNGACTTTGTTGCCCCAGGTAATGGCAAGTTTGANCTTGTGTTTACACCNGAA
GGAGGCAAAGAACAAAGAATGCANGTGTTTANCTTCACAAATGGNGGAGGACCATTGATG
GGAATGTA
>gi_223026036_gb_FL491755|tro|tro11X|Allele_2
TGCGTGAAAATGGCAAGTCCAGTTACAGCTTTGGGAAGAGTTTTGTGCCGCGCTGGCGGA
TTAGCTCACAATTTTGTTGCACCAGCNTCAATAGCTAGTNCCCCAAACAGAAACTNTGCT
ACTGGTAAAAGAATTAAGGTTGATAACCCAGTTGTTGAACTTGACGGAGATGAGATGACC
AGGATTATCTGGGAGAAAATCAAGGAAACNNTGATTCTNCCCTACCTTGATGTTGANCTN
AAGTACTATGATTTGGGCTTGCCATACCGTGACCAGACNGANGACCAGGTGACCATTGAT
TCAGCNCTGGCCATTAAGAANTACAANGTNGGANTNAANTGTGCNACNATTACTCCTGAT
GAAGAGCGAGTNGNAGNATTCAAACTGAAAAANATGTGGCTNAGTCCTAATGGAACNATC
AGAAATATTTTGAATGGCACCGTGTTCCGTGAACCTATCCTCTGNGAGAAAGTTCCNCGT
CTTGTACCAGGATGGACNAGGCCTATNGTTATTGGCCGTCACGCCTTTGGAGATCAGTAC
AGAGCCCTNGACTTTGTTGCCCCAGGTAATGGCAAGTTTGANCTTGTGTTTACACCNGAA
GGAGGCAAAGAACAAAGAATGGANGTGTTTGNCTTCACAAATGGNGGAGGACCATTGATG
GGAATGTA
>gi_223026032_gb_Contig39160|tro|tro11X|Allele_1
CTTGATCCAAGGTCATTTTTAACATAAAANNNNNATAAAAANTCGATAACAACAAGCAGT
CAATTCGAAAATTGTAGATTGCAAGGNTTATAAGAGGAAATCAAGCCACANANTTNACTA
AANAAANNNNAACAAGATGCTGCGTTCTGTTTCAACAGAAATGCTCCGCACAGTCCCCAG
ATTTGANCTNAAAGCAACTTTTTCGAAGTCGAAANGAATCTTGTCAGCAAGTCGTCCGTT
TTCAACTGGAGAACTACCAGTCCAAGATGGAGACAACTTGACCTTCTCACANACTGTNGA
CAAGTTTTACGACAAGGCAGCGACACTCCTTGAAGAAAAACTGGTGGACAACATGAAAGN
CAAAATGTCAAAGGAAGATAAAAGAAAGAAAGTNAGGGGAATCTTGAAAATTATCAAACC
TTGCAATCACATGGTAGAAATCAGTTTNCCTCTTCGCCGTGACAATGGAGAATATGAGAT
GATAGAGGCTTGGAGAGCTCANCACAGTCAGCACAGAACACCTTGCAAAGNAGGTATCAG
ATACAGCCCTCTAGTAAATGAAGATGAAGTGAAGGCCTTAGCTGCATTGATGACATATAA
ATGTGCTGTAGTTGATGTACCTTTTGGTGGTGCTAAAGCAGGAGTTAAAATCAATCCAAG
TGAATATTCTGAGAAAGAGCTGGAAAAGATAACNCGTAGGTTGACTGTGGAACTAGCAAA
GAAAGGATTTNTAGGNCCAGGCATTGANGTNCCTGCACCAGACATGGGAACAGGAGAACN
NGAGATGAGTTGGATTGCTGANACNTACTCNAATACATNAGGTTNNAANGATATNAATNC
NNNAGCATGTGTAACNGGNAAACCAATNACNCANGGAGGAATNCANGGNCGTACNTCAGC
AACAGGAAGGGNNNNNNNNNNNNNNNNNNNNNNNNNNNNNNNNNNNNN
>gi_223026032_gb_Contig39160|tro|tro11X|Allele_2
CTTGATTCAAGGTCATTTTTAACATAAAANNNNNATAAAAANTCGATAACAACAAGCAGT
CAATTCGAAAATTGTAGATTGTAAGGNTTTTTAGAGGAAATCAAGCCACANANTTNACTA
GANAAANNNNATCAAGATGCTGCGTTCTGTTTCAACAGAAATGCTCCGCACAGTCCCTAG
ATTTGANCTNAAAGCAACTTTTTCGAAGTCGAAANGTATCTTGTCAGCAAGTCGTCCGTT
TTCAACTGGAGAACTACCAGTCCAAGATGGAGACAACTTGACCTTCTCACANACTGTNGA
TAAGTTTTACGACAAGGCAGCGACACTCCTTGAAGAAAAACTGGTGGACAACATGAAAGN
CAAAATGTCAAAGGAAGATAAAAGAAAGAAAGTNAGGGGAATCTTGAAAATTATCAAACC
TTGCAATCACATGGTAGAAATTAGTTTNCCTCTTCGCCGTGACAATGGTGAATATGAGAT
GATCGAGGCTTGGAGAGCTCANCACAGTCAGCACAGAACACCTTGCAAAGNAGGTATCAG
ATACAGCCCTCTAGTAGATGAAGATGAAGTGAAGGCCTTAGCTGCATTGATGACCTATAA
ATGTGCTGTTGTTGATGTACCTTTTGGTGGTGCTAAAGCAGGAGTTAAAATCAATCCAAG
TGAATATTCTGAGAAAGAGCTGGAAAAGATTACNCGTAGGTTGACTGTGGAACTAGCAAA
GAAAGGATTTNTAGGNCCAGGCATTGANGTNCCTGCACCAGACATGGGGACAGGAGAACN
NGAGATGAGTTGGATTGCTGANACNTACTCNAATACATNAGGTTNNAANGATATNAATNC
NNNAGCATGTGTAACNGGNAAACCAATNACNCANGGAGGAATNCANGGNCGTACNTCAGC
AACAGGAAGGGNNNNNNNNNNNNNNNNNNNNNNNNNNNNNNNNNNNNN
>gi_223025825_gb_FL594238|tro|tro11X|Allele_1
TCAACAGTAAGCAGCNACTGGTAATTTCATCATGGATAACAATCAAAAGAAGCGATCAGG
GTTCTTTGCTAACTCGCCTTATGATCAACCAATGAATGTCCCAGNCACATCTGGACCTGC
TGGGAGTATAATGTCACCATACATGAACTTTGATNCAAAGTATTTACNNACCAAGGATGA
TGGNTTCATTTTCCCNGAGGGTGCTGGTCGACAACGAGGAAGATTTGAAATGGCGTTTGC
ACAAATTGGAGGATCAATCTTTNCAGGTNNNNNNNNNNNNNNNNNNNATGGTATNTACAC
TGGTTACAGAGAGATTAAAGGAGCTACAGACATGTCAACCGCNGTAAAGAGAACACAGNN
NNNNNNNNNNNNNNNNNNNNNNNNNNNNNNNNNNNNNNNNNNNNNNNNNNNNNTAGNTTT
GTTGTACAGTTTATTTGNNGTNGGATTACAGTTAGCNCGAGGTGAAGATGACGAATACAA
TACNATAACAGCAGCGACTGCTACNGGTCTNCTATANAAATNTNCAGGTGGACCGCGGAA
GTCCTTAATAGGAGGAGGNGTTGGACTTGGTATAGCAGCAGCTTATGTTTTATTTATGAA
ATCAGACACTTTCAAATCATACATGACCAGAAGTAGATAGAACTGNCANCANAAATNAAT
GTGTNNATGGTGTTGTAAATACATGNGTNNATGNATGNNTATG
>gi_223025825_gb_FL594238|tro|tro11X|Allele_2
TCAACAGTAAGCAGCNACTGGTAATTTCATCATGGATAACAATCAAAAGAAGCGATCAGG
GTTCTTTGCTAACTCGCCTTATGATCAACCAATGAATGTCCCAGNCACATCTGGACCTGC
TGGGAGTATAATGTCACCATACATGAACTTTGATNCAAAGTATTTACNNACCAAGGATGA
TGGNTTCATTTTCCCNGAGGGTGCTGGTCGACAACGAGGAAGATTTGAAATGGCGTTTGC
ACAAATTGGAGGATCAATCTTTNCAGGTNNNNNNNNNNNNNNNNNNNATGGTATNTACAC
TGGTTACAGAGAGATTAAAGGAGCTACAGACATGTCAACCGCNGTAAAGAGAACACAGNN
NNNNNNNNNNNNNNNNNNNNNNNNNNNNNNNNNNNNNNNNNNNNNNNNNNNNNTAGNTTT
GTTGTACAGTTTATTTGNNGTNGGATTACAGTTAGCNCGAGGTGAAGATGACGAATACAA
TACNATAACAGCAGCGACTGCTACNGGTCTNCTATANAAATNTNCAGGTGGACCGCGGAA
GTCCTTAATAGGAGGAGGNGTTGGACTTGGTATAGCAGCAGCTTATGTTTTATTTATGAA
ATCAGACACTTTCAAATCATACATGACCAGAAGTAGATAGAACTGNCANCANAAATNAAT
GTGTNNATGGTGTTGTAAATACATGNGTNNATGNATGNNTATG
>gi_223026012_gb_FL499481|tro|tro11X|Allele_1
NNNNNNNNNNNNNNNNNNNNNNNNNNNNNNNNNNNNNNNNNNNNNNNNNNNNNNNNNNNN
NNNNNNNNNNNNNNNNNAGACTNCTAGCCAATGAAAGCTTAGGATCAAGACTATNCCNAT
CATCTNCTGCNATAAATCAGTCTGTNNTCTGCTGTGGTTCAACGGTCAACNAATCNNCTC
ACAAANTATCNGGATNTAGACAGTTCCACACNAGTNTNNCAAGAAATGATGAAAATGAAT
CTATGCNAGATCCAGAAACTGGTTGGCCTAAGCTNAAAGAAGAAAAAGAATGGTTAGACT
ATAATAAAATTGTTTATCCNCCACAGAAGCCTGGAGNCCCNAAAAGNCCAGCNGNAANNN
NNNNNNNNNNNNNNNNNNNNNNNNNNNNNNNNNNNNNNNNNNNNNNNNNNNNNNNNNNNN
NNNNTGGNATGTCAGTAGATGAAGCCATCAAACAGTTATCATTTCAAAAGCACAAAGGGG
CACANATCATTAAANAGNNNNNNNNNNNNNNNNNNNNNNNNNNNNNNNNNNNNNNNNNNN
NNNNNNNNNNNNNNNNNNNNNNNNNNGANGATTCTTTTATGAAACAGTCTGCNATAGTNA
AAGGCTTTCGTATNATGGGTCGAGGTCGNGGATCTAGAGTNCGATATCGTTATGTTCATT
ACTTCCTNNGATTAAGAGANGGGAAACCACCNAAGCATTACTATCCNCCNCCAGAAACAG
GATATGAAAAAATGGAGAACTATATTAAAGACCAGAGAAAAAGGAGAATTTTNCTAGC
>gi_223026012_gb_FL499481|tro|tro11X|Allele_2
NNNNNNNNNNNNNNNNNNNNNNNNNNNNNNNNNNNNNNNNNNNNNNNNNNNNNNNNNNNN
NNNNNNNNNNNNNNNNNAGACTNCTAGCCAATGAAAGCTTAGGATCAAGACTATNCCNAT
CATCTNCTGCNATAAATCAGTCTGTNNTCTGCTGTGGTTTATTGGTCAACNCATCNNCTC
ACAAANTATCNGGATNTAGACAGTTCCACACNAGTNTNNCAAGAAATGATGAAAATGAAT
CTATGCNAGATCCAGAAACTGGTTGGCCTAAGCTNAAAGAAGAAAAAGAATGGTTAGACT
ATAATAATATTGTTTATCCNCCACAGAAGCCTGGAGNTCCNAAAAGNCCAGCNGNAANNN
NNNNNNNNNNNNNNNNNNNNNNNNNNNNNNNNNNNNNNNNNNNNNNNNNNNNNNNNNNNN
NNNNTGGNATGTCAGTTGATGAAGCTATCAAACAGTTATCATTTCAAAAGCACAAAGGGG
CACANATCATTAAANAGNNNNNNNNNNNNNNNNNNNNNNNNNNNNNNNNNNNNNNNNNNN
NNNNNNNNNNNNNNNNNNNNNNNNNNGANGATTCTTTTATGAAACAGTCTGCNATAGTNA
AAGGCTTTCGTATNATGGGTCGAGGTCGNGGATCTAGAGTNCGATATCGTTATGTTCATT
ACTTCCTNNGATTAAGAGANGGGAAACCACCNAAGCATTACTATCCNCCNCCAGAAACAG
GATATGAAAAAATGGAGAACTATATTAAAGACCAGAGAAAAAGGAGAATTTTNCTAGC
>gi_223025768_gb_FL489003|tro|tro11X|Allele_1
TGGANAAATTATTTAGACTGAGGCANATATCGAAGTTCTGTAGGAGCTTTATTTACAGTG
CACACTGTTCANNGNTTCAGAATNTAGTTCAGACAAGAAATCTTAGCACCACTAGCAGAN
NATGTTTCATACGTAGGGGNGANAAAGTNTTTGAAGAAGAAGATAATACTGTTATTGCTC
ATGAGAAACGGCCATACATACAGGAATCATGGGATANAAGTATCAGATATTTAGAAAGTG
ATNNTNACAAAAAGACNTATGGNGATGATGTTGTTTGGAAACATTACAGAAGAAACTTTA
AAGGAAATATGGCACCTGAAACAAGAGAGAAATGTATTNNNNNNNNNNNNNNNNNNNNNN
NNNNNNNNNNNNNNNNNNNNNNNNNNNNNNNNNNNNNNNNNNNNNNNNNNNNNNNNNNNN
NNNNNNNNNNNNNNNNNNNNNNNNNNNNTGGNGATGTTTTGCCTTCATTAAAGACNGGAG
TTTGTCAACAAAGATTGAANGAATTNCAGATANANNNNNNNNNNNNNNNNNNNNNNNNNN
NNNNNNNNNNNNNNNNN
>gi_223025768_gb_FL489003|tro|tro11X|Allele_2
TGGANAAATTATTTAGACTGAGGCTNTTATCGAAGTTCTGTAGGAGTTTTGTTTACAGTG
CACACTGTTCANNGNTTCAGAATNTAGTTCAGTCTAGAAATCTTAGCATCACTGGTAGGN
NATGTTTCATACGTAGGGGNGANAAAGTNTTTGAAGAAGAAGATAATACTGTTATTGCTC
ATGAGAAACGGCCATACATACAGGAATCATGGGATANAAGTATCAGATATTTAGAAAGTG
ATNNTNACAAAAAGACNTATGGNGATGATGTTGTTTGGAAACATTACAGAAGAAACTTTA
AAGGAAATATGGCTCCTGAAACAAGAGAGAAATGTATTNNNNNNNNNNNNNNNNNNNNNN
NNNNNNNNNNNNNNNNNNNNNNNNNNNNNNNNNNNNNNNNNNNNNNNNNNNNNNNNNNNN
NNNNNNNNNNNNNNNNNNNNNNNNNNNNTGGNGATGTTTTGCCTTCATTAAAGACNGGAG
TTTGTCAACAAAGATTGAANGAATTNCAGATANANNNNNNNNNNNNNNNNNNNNNNNNNN
NNNNNNNNNNNNNNNNN
>gi_223025679_gb_FL489768|tro|tro11X|Allele_1
NNNNNNNNNNNNNNNNNNNNNNNNNNNNNNNNNNNNNNNNNNNNNNNNNNTNTTTATTGG
ANCAAGATGTGCATCAACAGAGGCAACATTTGAAGTGGCANAATGCAAACTACACAAGCT
AGAGCAAGGTCCCGCTACTACAGTCACCTGTACCAGGGAGGATGCATTGAAATACTACAG
ACAGATGCAAACCATCAGAAGAATGGAAACAACANCAGGGAACCTNTNNAAAANNAANCN
GATNAGANGNTTNTGTCANNTNTATTNNNGACAGGNANNNNNNNNNNTAGGTATGGAGAA
TTCCATNACACCAGACGACTCTGTAATTACANCATACAGAGCCCATGGTTGGGCCTACAT
NAGAGGTATNTCTGTCCATGGTGTACTGGCAGANNNNNNNGGNAAAAAGACAGGATGTGC
ACAAGGNAAAGGAGGATCNATGCACATGTATGCTAAAAACTTCTATGGTGGCAATGGNAT
TGTAGGAGCANAGGTNCCATTAGGAGCNGGTATAGCATTCACCCAGAAATACCTNAACAA
TGGTAATATCTGTATAACACTNTATGGGGACGGAGCAGCTAACCAGGGCCAAGTCTANGA
GGCATTTAACATTGCTATGTTATGGANNCTTCCNTGTATATTTGTCTGT
>gi_223025679_gb_FL489768|tro|tro11X|Allele_2
NNNNNNNNNNNNNNNNNNNNNNNNNNNNNNNNNNNNNNNNNNNNNNNNNNTNTTTGTTGG
GNCAAGATGTGCATCAACAGAGGCAACATTTGAAGTGGCANAATGCAAACTACATAAGTT
AGAGCAAGGTCCTGCTACTACAGTCACCTGTACCAGGGAGGATGCATTGAAATACTACAG
ACAGATGCAAACCATCAGAAGAATGGAAACAACANCAGGGAACCTNTNNAAAANNAANCN
GATNAGANGNTTNTGTCANNTNTATTNNNGACAGGNANNNNNNNNNNTAGGTATGGAGAA
TTCCATNACACCAGAGGACTCTGTAATTACANCATATAGAGCTCATGGTTGGGCCTACAT
NAGAGGTATNTCTGTCCGTGGTGTACTGGCTGANNNNNNNGGNAAAAAGACAGGCTGTGC
ACAAGGNAAAGGAGGGTCNATGCACATGTATGCTAAGAATTTCTATGGTGGTAATGGNAT
TGTAGGAGCANAGGTNCCATTGGGAGCNGGTATAGCCTTCACCCAGAAATACTTNAACAA
TGGTAATATTTGTATAGCACTNTATGGGGACGGAGCAGCTAACCAGGGCCAAGTCTANGA
GGCATTTAACATTGCTATGTTATGGANNCTTCCNTGTATATTTGTCTGT
>gi_223025647_gb_FL491374|tro|tro11X|Allele_1
CGAAGATTATNTGCCTAGTCATGAGGAACTGACAGTTCCAGAGCTTCCACTGACATCGTC
TGTCCTTAGAGCAAGCGGTGTGTTCTTTGGAAAATACTGTGATAATGCATCGNAGGAGTT
NATGCTGTGTGTTTCAGAGGAGAAAGATCCAAGNAAATGTATAAATGAAGGGAAGGAAGT
AACNAGGTGTGGATGGGAATTTTATAGAAATCTGAAGAAGAACTGTCAAGAGGAATTCAA
TGTGTACCATGACTGTGTGGACAGGAGCGGTTCCAGTATGGATATATATNGGTNTANAAA
ACNACAAGCCCCTTTTGACCAGTGCATGAAAGAAAAAATNAATATGGAAAGGCCACCTAT
AGGTTATTTTTCTCGTGCTAGAATACATNACACTAAAAGAGAAATACNCAAGTTGAATGA
GGAAGTACTACCNGAGAAAATTCCAGGGTTACAAGATTTCAGAAGCCCACCTAAAAANGA
TNTTGGTACAAACTATGGCAANATGCCAGTATAACTATAAGTTAGACATGATTTTTGTGA
ATAAATGAAAAACATGTANTAACANNTGTATNTGTAGTAACACNNNNNNNNNNNNNNNNN
NNNNNNNNNNNN
>gi_223025647_gb_FL491374|tro|tro11X|Allele_2
CGAAGATTATNTGCCTAGTCATGAGGAACTGACAGTTCCAGAGCTTCCGTTGACATCGTC
TGTCCTTAGAGCAAGCGGTGTGTTCTTTGGAAAATACTGTGATAATTCTTCGNAGGAGTT
NATGCTGTGTGTTTCAGAGGAGAAAGATCCAAGNAAATGTATAAATGAAGGGAAGGAAGT
AACNAGGTGTGGATGGGAATTTTATAGAAATCTGAAGAAGAACTGTCAGGAGGAATTCAA
TGTGTACCATGATTGTGTGGACAGGAGCGGTTCCAGTATGGATATATATNGGTNTANAAA
ACNACAAGCCCCTTTTGACCAGTGCATGAAAGAAAAAATNAATATGGAAAGGCCCCCTAT
AGGTTATTTTTCTCGTGCTAGAATACATNACACTAAAAGAGAAATGCNGAAGTTGAATGA
GGAAGTTCTACCNGAGAAAATTCCAGGGTTAGAAGATTTCAGAAGCCCACCTAAAAANGA
TNTTGGTACAAATTATGGCACNATGCCAGTATAAGTATAAGTTAGACATGATTTTTGTGA
ATAAATGAAAAACATGTANTTACANNTGTATNTGTAGTAACACNNNNNNNNNNNNNNNNN
NNNNNNNNNNNN
>gi_223025582_gb_Contig618|tro|tro11X|Allele_1
GTATCCTGGAGGATAGGCTCCTTGTCTTCTTTTGCCAAAACATTTTGTAATAAATTCAAT
AGTGTTNTTCACTGTNGTTTCAACATCTTGTTCTGAACCAAGGCTAGGATTTACTTCNGC
AACGTCAATTACCGATAAANNACCTGTANTTGCTACTTCCTCTGCAATATATAAACCTTC
TCTGAGTGACAGCCCNCCTAATACTGGTGTTCCTGTGCTAGGTGCAAGAGATGGATCTAA
TGAATCAACATCAAAACTTAAATGAATTGGACGTTTTCCNTCTGGANNNNNNNNNNTCAG
TGCACGTGNNNNNNNNNNNNNNNNNNNNNNNNNNNNNNNNNNNNNNNNNNNNNNNNNNNN
NNNNNNNNNNNNNNNNNNNNNNNNNCTNTCTCCTGGATCTACATCACGGAGTCCTATGTA
TGCTATATCTTTTGCTGTCAGNCATGGNTTNACAAATTCAAACCCTGGAATCTTGGGTAA
ATACGGATCTAATTCCTTNACAAGNAAGGACAGAGGCATTCCATGCATATTTCCACTTCC
TGATGTCAAAGGTGTATTNATATCAGCATGTGCATCAATCCATAGAACNACTTGGTCAGG
CTGAACCTGGTGTTGTCCATATATAGTACCTATAGCCATACTGTGATCTCCACCCAATGC
CAAACACGTTCGNCCAGATTTAACAACTTCAGAAACTTTGTCTNCAATCNNNNNNNNNNN
NNNNNNNNNNNNNNNNNNNNNNNNNNNNNNNNNNNNNNNNN
>gi_223025582_gb_Contig618|tro|tro11X|Allele_2
GTATCCTGGAGGATAGGCTCCTTGTCTTCTTTTGCCAAAACATTTTGTAATAAATTCAAT
AGTGTTNTTCACTGTNGTTTCAACATCTTGTTCTGAACCAAGGCTAGGATTTACTTCNGC
AACGTCAATTACCGATAAANNACCTGTGNTTGCTACTTCCTCTGCAATATATAAACCTTC
TCTGAGTGACAGCCCNCCTAATACTGGTGTTCCTGTGCTAGGTGCAAGAGATGGATCTAA
TGAATCAACATCAAAACTTAAATGAATTGGACGTTTTCCNTCTGGGNNNNNNNNNNTCAG
TGCACGTGNNNNNNNNNNNNNNNNNNNNNNNNNNNNNNNNNNNNNNNNNNNNNNNNNNNN
NNNNNNNNNNNNNNNNNNNNNNNNNCTNTCTCCTGGATCTACATCACGGAGTCCTATGTA
TGCTATATCTTTTGCTGTCAGNCATGGNTTNACAAATTCAAACCCTGGAATCTTGGGTAA
ATACGGATCTAATTCCTTNACAAGNAAGGACAGAGGCATTCCATGCATATTTCCACTTCC
TGATGTCAAAGGTGTATTNATATCAGCATGTGCATCAATCCATAGAACNACTTGGTCAGG
CTGAACCTGGTGTTGTCCATATATAGTACCTATAGCCATACTGTGATCTCCACCTAATGC
CAAACACGTTCGNCCAGATTTAACAACTTCAGAAACTTTGTCTNCAATCNNNNNNNNNNN
NNNNNNNNNNNNNNNNNNNNNNNNNNNNNNNNNNNNNNNNN
>gi_392494479_gb_JQ866922|tro|tro11X|Allele_1
ATATCTAAAATTCTTTCGCTTCCTGGACCAAAGGGCGGAGTATCTAGGTTGTTTAGTAGA
ANGGNTGCAGAAAAAGATTGGTGGAAAAAAGCAGCATCTATTTATGAATTTTCTGCCAAA
GATATTGATGGCAATGAAGTATCATTAGAAAAATATANNGGTCATGTTGTATTAATTTTA
AATTGTGCATCCAAATGAGGGTTCACAGAAAAGAACTACACTCAGCTACAAGCTTTGCAC
GCCAAGTATGCTGAATCAAAAGGTCTTAGGATCCTTGGATTTCCCTGTAATCAGTTTGGA
AGTNAGGAGCCTGGAACTGAAGCAGAAATAAAGACTTTTGTCACNGATAAATTTAATGTT
CAGTTTGATATGTTCTCCAAGATAAATGTGAATGGAAATGATGGCCATCCTNTATTTNAA
TATCTNNNANANAAANANGNNGGCACNCTNNGGGANTTTATCAAATGGAATTTTACAAAG
TTTCTAGTNAACAAAGAAGGAATCCCAGTNAAAAGATATGCNCCAAATACAGAACCAAAN
AGCATTGAAAAAGATTTTGAGAAATATTGGTAGTTGTGCATAAACAATAAACATATCTTN
NTCANCATAGTNCATGTGACTGTGCCAGATAGATGACAGACTCTGTCTTGAAGACCGTAT
GAAGGTTGATATCANATCCNTTCTGGGGATGTCAACCTGAGCTATAATGGCGTGCAACTT
GTCTTGCAAGATNGAGAGNGTTTCTTCATTGGCATGTTTANATCNACCANNNNCGACNNC
TGTTGTANTTACTATGTTGTGTANNNTNTAGANTATATNNATTGTTATCCATNAATCNTT
GNTTTTTGTATAAGTGAATCANATGTACTTTNNNNNNNNNNNNNNNNNN
>gi_392494479_gb_JQ866922|tro|tro11X|Allele_2
ATATCTAAAATTCTTTCGCTTCCTGGACCAAAGGGCGGAGTATCTAGGTTGTTTAGTAGA
ANGGNTGCAGAAAAAGATTGGTGGAAAAAAGCAGCATCTATTTATGAATTTTCTGCCAAA
GATATTGATGGCAATGAAGTATCATTAGAAAAATATANNGGTCATGTTGTATTAATTTTA
AATTGTGCATCCAAATGAGGGTTCACAGAAAAGAACTACACTCAGCTACAAGCTTTGCAC
GCCAAGTATGCTGAATCAAAAGGTCTTAGGATCCTTGGATTTCCCTGTAATCAGTTTGGA
AGTNAGGAGCCTGGAACTGAAGCAGAAATAAAGACTTTTGTCACNGATAAATTTAATGTT
CAGTTTGATATGTTCTCCAAGATAAATGTGAATGGAAATGATGGCCATCCTNTATTTNAA
TATCTNNNANANAAANANGNNGGCACNCTNNGGGANTTTATCAAATGGAATTTTACAAAG
TTTCTAGTNAACAAAGAAGGAATCCCAGTNAAAAGATATGCNCCAAATACAGAACCAAAN
AGCATTGAAAAAGATTTTGAGAAATATTGGTAGTTGTGCATAAACAATAAACATATCTTN
NTCANCATAGTNCATGTGACTGTGCCAGATAGATGACAGACTCTGTCTTGAAGACCGTAT
GATGGTTGATATCANATCCNTTCTGGGGATGTCAACCTGAGCTATAATGGCGTGCAACTT
GTCTTGCAAGATNGAGAGNGTTTCTTCATTGGCATGTTTANATCNACCANNNNTGATNNT
TGTTGTANTTCCTATGTTGTGTANNNTNTAGANTATATNNATTGTTATCCATNAATCNTT
GNTTTTTGTATAAGTGAATCANATGTACTTTNNNNNNNNNNNNNNNNNN
>gi_348239227_gb_Contig20054|tro|tro11X|Allele_1
NNNNNNNNNNNNNNNNNNNNNNNAGGAATAATNATATTNAAAAATGAGTGATAATAAAGC
TGGNGAGAACACTAGTGTGTTTNGNNNNGAGNAAACCCANTNTTATGAGGTCCACAANAT
NGTNGTCCNNCATATTGGACCNNTNCCNATTGCCAAGGGAGACTTNCANAAACTTCCNAN
NAAANNNCAAAAGTTNATTGCNAAATNGGTTGACATTTGTGCACCNAGAGCNTTNTACAT
NTGNGANGGTTCNNAAGNNGANNCNGATGAGATCATACACAAATTGNTAGANAGAGGNGT
TCTTACANNNCTTNAAAAAATNNNNNNNCNGNTTNTTGTGNAGAACTGACCCTGCNGATG
TNGCNAGAGTNGAGGCNAAGACNTGGATATCAACANAANANAAGTATGANACAGTNCCNC
ATGTNAGGGAAGGTGTNAAAGGTATTTTNGGACANTGGATTNCANNNCCNGACATGGAAA
AAGAGATGAATGACAGATANCCTGGNTGTATGNNAGGNAGGACNATGTTTGTNATNCCNT
TNAGTATGGGACCNNTTGGAGGNCCNATCAGTAAAATTGGNATACANCTGACNGATTCTA
ANTATGTACTACTNTGTATGAANATNATGACTCGTGTANCACCANANGTTTGGGANACNN
TGGGAGATNNAGANTTTGTCAANTGTNTNCANTCTGTTGGNTGTCCNAGACCTGTNCAGA
GNAAGGTTNTAAACCANTGGCCATGTAACCCAGAGAGAATNATNATAGCNCACAGACCNN
NANAGAGAGANATNATGTCATANGGNAGTGGNTANGGTGGAAACTCTCTNCTGGGAAAGA
AATGTTTTGCNCTNAGAATAGCCAGTGTNATNGNTANNGANNAAGGNTGGCTNGCAGAAC
ATATGTTGNTNATGGGACTTNAAAATGANAAGACAGGNGANGAAAANTTNATNNNNGNAG
CNTTNCCNAGTNCNTGNNGTAANACNAANNTNGCCATGNTNNANCCANNNNTNCCNGNNT
ANANNGTNANANNNNNNGGNNATGANATNGCATGGNTNAAGTTNGACAANNANGGNNNNN
TNNGNGCNATNAANCCNGANNNTGGATTNTTTGGNGTNGCNCCNGGNNCAAACTTTANAA
N
>gi_348239227_gb_Contig20054|tro|tro11X|Allele_2
NNNNNNNNNNNNNNNNNNNNNNNAGGAATAATNATATTNAAAAATGAGTGATAATAAAGC
TGGNGAGAACACTAGTGTGTTTNGNNNNGAGNAAACCCANTNTTATGAGGTCCATAANAT
NGTNGTCCNNCATATTGGACCNNTNCCNATTGCCAAGGGAGACTTNCANAAACTTCCNAN
NAAANNNCAGAAGTTNATTGCNAAATNGGTTGATATTTGTGCACCNAGAGCNTTNTACAT
NTGNGANGGTTCNNAAGNNGANNCNGATGAGATCATACACAAATTGNTAGANAGAGGNGT
TCTTACANNNCTTNAAAAAATNNNNNNNCNGNTTNTTGTGNAGAACTGACCCTGCNGATG
TNGCNAGAGTNGAGGCNAAGACNTGGATATCAACANAANANAAGTATGANACAGTNCCNC
ATGTNAGGGAAGGTGTNAAAGGTATTTTNGGACANTGGATTNCANNNCCNGACATGGAAA
AAGAGATGAATGACAGATANCCTGGNTGTATGNNAGGNAGGACNATGTTTGTNATNCCNT
TNAGTATGGGACCNNTTGGAGGNCCNATCAGTAAGATTGGNATACANCTGACNGATTCTA
ANTATGTATTACTNTGTATGAANATNATGACTCGTGTANCACCANANGTTTGGGANACNN
TGGGAGATNNTGANTTTGTCAANTGTNTNCANTCTGTTGGNTGTCCNAGACCTGTNCAGA
GNAAGGTTNTTAACCANTGGCCATGTAATCCCGAGAGAATNATNATAGCNCACAGACCNN
NANAGAGAGANATNATGTCATANGGNAGTGGNTANGGTGGAAACTCTCTNCTGGGAAAGA
AATGTTTTGCNCTNAGAATAGCCAGTGTNATNGNTANNGANNAAGGNTGGCTNGCAGAAC
ATATGTTGNTNATGGGACTTNAAAATGANAAGACGGGNGANGAAAANTTNATNNNNGNAG
CNTTNCCNAGTNCNTGNNGTAANACNAANNTNGCCATGNTNNANCCANNNNTNCCNGNNT
ANANNGTNANANNNNNNGGNNATGANATNGCATGGNTNAAGTTNGACAANNANGGNNNNN
TNNGNGCNATNAANCCNGANNNTGGATTNTTTGGNGTNGCNCCNGGNNCAAACTTTANAA
N
>gi_37650264_gb_AJ516687|tro|tro11X|Allele_1
NNNNNNNNNNNNNNNNNNNNNNNNNNNNNNNNNNNNNNNNNNNNNNNNNNNNNNNNNNNN
NNNNNNNNNNNNNNNNNNNNNNNNNNNNNNNNNNTNNCAGACAATGCAACATAAACTAGC
NGAGTTGAAGACNGAGATCAGTGTAGGNAGAGCTTTTATGGACAATTGTTTAGAGATCCA
TAATGAAAANGGACTGGATAATGTCATGGCNTCAATGGCTAAATATNGGNCATCAGATTT
ACAAAACAGTGTNGCAACAAGATGTCTNCAGATGCACGGAGGCTGGGGTTACATGTGGGA
GTATCCTATTGCACGAGCCTTTGTTGATGCCAGAGTTCAACCTATCTATGGTGGAAGTAA
TGAAATAATGAAAGAACTTATAGCTAGAAGTATTGTTAGTA
>gi_37650264_gb_AJ516687|tro|tro11X|Allele_2
NNNNNNNNNNNNNNNNNNNNNNNNNNNNNNNNNNNNNNNNNNNNNNNNNNNNNNNNNNNN
NNNNNNNNNNNNNNNNNNNNNNNNNNNNNNNNNNTNNCAGACAATGCAACATAAACTAGC
NGAGTTGAAGACNGAGATCAGTGTAGGNAGAGCTTTTATGGACAATTGTTTAGAGATCCA
TAATGAAAANGGACTGGATAATGTCATGGCNTCAATGGCTAAATATNGGNCATCAGATTT
ACAAAACAGTGTNGCAACAAGATGTCTNCAGATGCACGGAGGCTGGGGTTACATGTGGGA
GTATCCTATTGCACGAGCCTTTGTTGATGCCAGAGTTCAACCTATCTATGGTGGAAGTAA
TGAAATAATGAAAGAACTTATAGCTAGAAGTATTGTTAGTA
>gi_58307318_gb_Contig5707|tro|tro11X|Allele_1
NNNNNNNAGGATATGGCAGGNGNATTNAAANCAAGAGCTGCTAAATTATTNATCACTGCN
CTGAGNGACAGACACCCAGACATCCCTATACATGTNCACACTCACGACACAGCAGGAGCA
GGTGTAGCCTCTATGTTAGCCTGNNCTGAGGCTGGNGCAGATNTTGTAGATGTCGCTGTA
GATTCCATGNCTGGNCTGACATCACAGCCAAGTATGGGAGCTNTNGTATCCAGTGTGGCT
AANANAGAACTAGATACAGGNATAGACCTACATGATGTNACAGAATACTCATCATANTGG
GAACAAACAAGANACTTGTANGGTCCATTTGAATGTTGTAAAACCTTAAAGAGTGGTAAC
TCAGATGTCTATGACAATCAAATTNNAGGGGGACAGTATACTAACCTACAGTTTCAAGCC
TTCAGTCTTGGTTTAGCTGAACAGTTTGANGAAGTGAAAAAGAGATATTGTGAAGCCAAC
CTTCTATTAGGAGATATTCCTNAGGTAACTCCATCATCAAAAGTTGTAGGTGACATGGCT
CAGTTCATGGTACAGAACAAACTNAACACNGCACAAGTAGAAGACAGAGCAGAAGATTTG
TCACTTCCTGTTTCTGTTATAGAATATTTCCAAGGTTTCTTAGGGGAACCACCAGGAGGT
TATCCTGAACCTCTTAGGTNANAGNTATTAGGAGATAAACCAAGAGTAAATGGAAGACCA
GGAGCNTCTNTACAACCTGTTGACTTTGATAAAATNAANGAAGAATTAATAGAGAAACAT
GGGAAGAAAATCAGGGATGTTGATGTCTTAAGTTCTGCATTATANCCCANTGTGACCGAT
NATTTNCTACAGTTNAGAGAAACATANGGACCNGTTGATACNNTAGACACCACTTTGTTN
TTAGCAGGTCCAAAAATGGCNCAGGAAGTGCAGGTNGATATAGAAAAAGGTAAAACNCTA
TCAATCAAAGTATTAGCTGTTGGAGATTTAAACAAAANTGGACAGAGAGANGTTTTCTTT
GAGTTAAATGGACAGNTAAGATCAGTCATGATTAAAGATGAAGTGGCTTCTAAGGNNNNN
NNNNNNNN
>gi_58307318_gb_Contig5707|tro|tro11X|Allele_2
NNNNNNNAGGATATGGCAGGNGNATTNAAANCAAGAGCTGCTAAATTATTNATCACTGCN
CTGAGNGATCGACATCCAGACATCCCTATACATGTNCACACTCACGACACAGCAGGAGCA
GGTGTAGCCTCTATGTTAGCCTGNNCTGAGGCTGGNGCAGATNTTGTAGATGTTGCTGTA
GATTCCATGNCTGGNCTGACATCACAGCCAAGTATGGGAGCTNTNGTATCCAGTGTGGCT
AANANAGAACTAGATACAGGNATAGACCTACATGATGTNACAGAATACTCATCATANTGG
GAACAAACCAGANACTTGTANGGTCCCTTTGAATGTTGTAAAACTTTAAAGAGTGGTAAC
TCAGATGTCTATGACAATCAAATTNNAGGGGGACAGTATACTAACCTACAGTTTCAAGCC
TTCAGTCTTGGTTTAGCTGAACAGTTTGANGAAGTGAAAAAGAGGTATTGTGAAGCCAAC
CTTCTGTTAGGAGATATTCCTNAGGTAACTCCATCATCAAAAGTTGTAGGTGACATGGCT
CAGTTCATGGTACAGAACAAACTNAACACNGCACAAGTAGAAGACAGAGCAGAAGATTTG
TCACTTCCTGTTTCTGTTATAGAATATTTCCAAGGTTTCTTAGGGGAACCACCAGGAGGT
TATCCTGAACCTCTTAGGTNANAGNTATTAGGAGATAAACCCAGAGTAAATGGAAGACCA
GGAGCNTCTNTACAACCTGTTGACTTTGATAAAATNAANGAAGAATTAATAGAGAAACAT
GGGAAGAGAATCAGGGATGTTGATGTCTTAAGTTCTGCTTTGTANCCCANTGTGACTGAT
NATTTNCTACAGTTNAGAGAGACGTANGGACCNGTTGATACNNTAGACACCACTTTGTTN
TTGGCTGGTCCAAAAATGGCNCAGGAAGTGCAGGTNGATATAGAAAAAGGTAAAACNTTA
TCAATCAAAGTATTAGCTGTTGGAGATTTAAACAAAANTGGACAGAGAGANGTTTTCTTT
GAGTTAAATGGACAGNTAAGATCAGTCATGATTAAAGATGAAGTGGCTTCTAAGGNNNNN
NNNNNNNN
>gi_145884220_gb_Contig10110|tro|tro11X|Allele_1
NNNNNNNNNNNNNNNNNNNNNNNNNNNNNNNNNNNNNNNNNNNNNNNNNNNNNNNNNNNN
NNNNNNNNNNNNNNNNNNNNNNNNNNNNNNNNNNNNNNNNNNNNNNNNNNNNNNNNNNNN
NNNNNNNNNNNNNNNNNNNNNNNNNNNNNNNNNNNNNNNNNNNNNNNNNNNNNNNNNNNN
NNNNNNNNNNNNNNNNNNNNNNNNNNNNNNNNNNNNNNNNNNNNNNNNNNNNNNNNNNNN
NNNNNNNNNNNNNNNNNNNNNNNNNNNNNNNNNNNNNNNNNNNNNNNNNNNNNNNNNNNN
NNNNNNNNNATGACCGGTGTCANGGTNNNNNNNNNNNNNNNNNNNNNNNNNNNNNNNNNN
NCCNNNNNNNNNNNNNNNNNNNNNNNNNNNNNNNNNNNNNNNNNNNNNNNNNNNNNNNNN
NNNNNNNNNNNNNNNNNNNNNNNNNNNNNNNCTNNNNNNNNNNNNAAACATCCNTCACNN
NNNNNNNNNNNNNNNNNNNNNNNNNNNNNNNNCCTAAATAATCTAACATGTCACAAGCTG
CTANTAACATNCCTGAGGGATTGGCTATGTTCTTTCCTTTCAAAGATCTTCCTGAATTCC
TNNNNNCNAATTCAAATACTGCATAGTCTTCACCCAGATTCATACCNGGCACNACACCTG
GTCCACCAACCAAGCCTGCTGCTATGTTACTCAGGATATTACCATANAANTTAGGCATCA
ATAACACATCAAATTGCTGNGGTCTAGATACCATCTGNATACTAGCATTATCTATGATCA
TATCATTAAACTCTATATCTGGATACAAACAAGCAACTTTTCTACAGCTTTCTAAAAATA
AACCATCTCCAAGTTTCNNNNNNNNNNNNNNNNNNNNNNNNNNNNNNNNNNNNNNNNNNN
NNNNNNNNNNNNNNNNNNNNNNNNNNNNNNNNNNNNNNNNNNNNNNNNNNNNNNNNNNNN
NNNNNNNNNNNNNNNNNNNNNNNNNNNNNNNNTNATGTTCNAANTTTGTNTATTCTCCTT
CTGTGTTCTCTCTAATTAGNATCAGATCTATGTTATTATGTCTGGTTTTCACAGCAGGTA
TAGATCTACACCAAACAACACTTGCAAATAAATTTNA
>gi_145884220_gb_Contig10110|tro|tro11X|Allele_2
NNNNNNNNNNNNNNNNNNNNNNNNNNNNNNNNNNNNNNNNNNNNNNNNNNNNNNNNNNNN
NNNNNNNNNNNNNNNNNNNNNNNNNNNNNNNNNNNNNNNNNNNNNNNNNNNNNNNNNNNN
NNNNNNNNNNNNNNNNNNNNNNNNNNNNNNNNNNNNNNNNNNNNNNNNNNNNNNNNNNNN
NNNNNNNNNNNNNNNNNNNNNNNNNNNNNNNNNNNNNNNNNNNNNNNNNNNNNNNNNNNN
NNNNNNNNNNNNNNNNNNNNNNNNNNNNNNNNNNNNNNNNNNNNNNNNNNNNNNNNNNNN
NNNNNNNNNATGACTGTTGTCANGGTNNNNNNNNNNNNNNNNNNNNNNNNNNNNNNNNNN
NCCNNNNNNNNNNNNNNNNNNNNNNNNNNNNNNNNNNNNNNNNNNNNNNNNNNNNNNNNN
NNNNNNNNNNNNNNNNNNNNNNNNNNNNNNNCTNNNNNNNNNNNNATACATCCNTCACNN
NNNNNNNNNNNNNNNNNNNNNNNNNNNNNNNNCCTAAATAATCTAACATGTCACAAGCTG
CTANTAACATNCCTGATGGATTGGCTATGTTCTTTCCTTTCAAAGATCTTCCTGAATTCC
TNNNNNCNAATTCAAATACTGCATAGTCTTCACCCAGATTCATACCNGGCACNACACCTG
GTCCACCAACCAAGCCTGCTGCTATGTTACTCAGGATATTACCATANAANTTAGGCATCA
ATAACACATCAAATTGCTGNGGTCTAGATACCATCTGNATACTAGCATTATCTATGATCA
TATCATTAAACTCTATATCTGGATACAAACAAGCAACTTTTCTACAGCTTTCTAAAAATA
AACCATCTCCAAGTTTCNNNNNNNNNNNNNNNNNNNNNNNNNNNNNNNNNNNNNNNNNNN
NNNNNNNNNNNNNNNNNNNNNNNNNNNNNNNNNNNNNNNNNNNNNNNNNNNNNNNNNNNN
NNNNNNNNNNNNNNNNNNNNNNNNNNNNNNNNTNATGTTCNAANTTTGTNTATTCTCCTT
CTGTGTTCTCTCTAATTAGNATCAGATCTATGTTATTATGTCTGGTTTTCACAGCAGGTA
TAGATCTACACCAAACAACACTTGCAAATAAATTTNA
>gi_145887444_gb_Contig32257|tro|tro11X|Allele_1
GTGTATGCTAAAACAGATATNACTTCGGATAAACCTCAACATGGTATAACAGCTTTCNTA
ATAGAAAAGGNNANGCCAGGATTTTCTGCTGGACCAAAGTTAGATAAACTTGGTATGAGA
GGTTCTAACACATCTGAATTAATATTTGAAGATTGTAAAGTTCNAGNTNAGAATATGATG
GGAGCNTTAAACAGGGGAGTGTATGTNCTATTTAGTGGTCTAGATATTGAGAGATTAGTA
TTGGCTGCAGGTCCACTTGGNATAATGCAAGCCTGTTGTGATGTTGCTTTTAATTATGCT
CATGTANGAGAGCANTTTGGTACAAAGATTGGAGNATTTNAGNTGATNCAAGCCAAGATG
GCAGACATGTATACAACACTGAATGCATCACGTTCATATGTCTATAATGTAGCCAGGGCA
TTAGATAGAGGAGAAAGACAACCGAANGNNNNNNNNNNNNNAATATTGTATACAGCAGAA
GCAGCCACCAAAACAGCACTGGATGCTATACAGANTNNAGGNGGAAATGGTTATATCAAT
GATTATCCAACAGGAAGATTTTTAAGAGATGCCAAATTATATGAAATAGGAGCTGGTACC
AGTGAAGTTAGAAGACTGATTATTGGACGTGCTATTAATGCTCACTATAAATAATGTNTG
AATNATTCATTTTAAGCCACTGTGATNAGAATTAAATATTGAGCATTGTNAGNAGTANTA
ATCACTTNAANAAATAATCATCNNAGGGAATANNNNNNNNNNNNNNNNNNNNNNNNNNNN
NNNNNNNNNNNNNNNNNNNNNNNNNNNNNNNNNNNNNNNNNNNNNNNNNNNNNNNNNNNN
NNNNNNNNNNNNNNNNNNNNNNNNNNNNNNNNNNNNNNNNNNNNNNNNNNNNNNNNNNNN
NNNNNNNNNNNNNNNNNNNNNNNNNNNNNNNNNNNNNNNNNNNNNNNNNNNNNNNNNNNN
NNNNNNNNNNNNNNNNNNNNNNNNNNNNNNNNNNNNNNNNNNNNNNNNNNNNNNNNNNNN
NNNNNNNNNNNNNNNNNNNNNNNNNNNNNNNNNNNNNNNNNNNNNNNNNNNNNNNNNNNN
NNNNNNNNNNNNNNNNNNNNNATTNTATTGNNNNNNNNNNNNNNNNNNNNNNNNNNNNNN
NNNNNNNNNNNNNNNNNNNNNNNNNNNNNNNNNNNNNNNNNNNNNNNNNNNNNNNNNNNN
NNNNNNNNNNNNNNNNNNNNNNNNNNNNNNNNNNNNNNNNNNNNNNNNNNNNNNNNNNNN
NNNNNNNNNNNNNNNNNNNNNNNNNNNNNNNNNNNNNNNNNNNNNNNNNNNNNNNNNNNN
NNNNNNNNNNNNNNNNNNNNNNNNNNNNNNNNNNNNNNNNNNNNNNNNNNNNNNNNNNNN
NNNNNNNNNNNNNNNNNNNNNNNNNNNNNNNNNNNNNNNNNNNNNNNNNNNNNNNNNN
>gi_145887444_gb_Contig32257|tro|tro11X|Allele_2
GTGTATGCTAAAACAGATATNACTTCGGATAAACCTCAACATGGTATAACAGCTTTCNTA
ATAGAAAAGGNNANGCCAGGATTTTCTGCTGGACCAAAGTTAGATAAACTTGGTATGAGA
GGTTCTAACACATCTGAATTAATATTTGAAGATTGTAAAGTTCNAGNTNAGAATATGATG
GGAGCNTTAAACAGGGGAGTGTATGTNCTATTTAGTGGTCTAGATATTGAGAGATTAGTA
TTGGCTGCAGGTCCACTTGGNATAATGCAAGCCTGTTGTGATGTTGCTTTTAATTATGCT
CATGTANGAGAGCANTTTGGTACAAAGATTGGAGNATTTNAGNTGATNCAAGCCAAGATG
GCAGACATGTATACAACACTGAATGCATCACGTTCATATGTCTATAATGTAGCCAGGGCA
TTAGATAGAGGAGAAAGACAACCGAANGNNNNNNNNNNNNNAATATTGTATACAGCAGAA
GCAGCCACCAAAACAGCACTGGATGCTATACAGANTNNAGGNGGAAATGGTTATATCAAT
GATTATCCAACAGGAAGATTTTTAAGAGATGCCAAATTATATGAAATAGGAGCTGGTACC
AGTGAAGTTAGAAGACTGATTATTGGACGTGCTATTAATGCTCACTATAAATAATGTNTG
AATNATTCATTTTAAGCCACTGTGATNAGAATTAAATGTTGAGCATTGTNAGNAGTANTA
ATTACTTNAANAAATAATCATCNNAGGGAATANNNNNNNNNNNNNNNNNNNNNNNNNNNN
NNNNNNNNNNNNNNNNNNNNNNNNNNNNNNNNNNNNNNNNNNNNNNNNNNNNNNNNNNNN
NNNNNNNNNNNNNNNNNNNNNNNNNNNNNNNNNNNNNNNNNNNNNNNNNNNNNNNNNNNN
NNNNNNNNNNNNNNNNNNNNNNNNNNNNNNNNNNNNNNNNNNNNNNNNNNNNNNNNNNNN
NNNNNNNNNNNNNNNNNNNNNNNNNNNNNNNNNNNNNNNNNNNNNNNNNNNNNNNNNNNN
NNNNNNNNNNNNNNNNNNNNNNNNNNNNNNNNNNNNNNNNNNNNNNNNNNNNNNNNNNNN
NNNNNNNNNNNNNNNNNNNNNATTNTATTGNNNNNNNNNNNNNNNNNNNNNNNNNNNNNN
NNNNNNNNNNNNNNNNNNNNNNNNNNNNNNNNNNNNNNNNNNNNNNNNNNNNNNNNNNNN
NNNNNNNNNNNNNNNNNNNNNNNNNNNNNNNNNNNNNNNNNNNNNNNNNNNNNNNNNNNN
NNNNNNNNNNNNNNNNNNNNNNNNNNNNNNNNNNNNNNNNNNNNNNNNNNNNNNNNNNNN
NNNNNNNNNNNNNNNNNNNNNNNNNNNNNNNNNNNNNNNNNNNNNNNNNNNNNNNNNNNN
NNNNNNNNNNNNNNNNNNNNNNNNNNNNNNNNNNNNNNNNNNNNNNNNNNNNNNNNNN
>gi_145889192_gb_ES394774|tro|tro11X|Allele_1
NNNNNNNAGAAGGTCAAAATGGCGAGTCGATTTTGTCGACTTTTTCGACCTGCTGCAGTT
ACAAAGTTGTACCGAACACANNNNNNNNNNNNNNATCCAGTTGTAGCACAGTGTCAGNNN
NNNNNNNNNNNNNNNNNNNNNNNNNNNNNNNNNNCCACCGTNAGACCTCAGAACTTGCCC
TACAGGCAGCAGTTGAAAGANTTTGGACAATATGTAGCTGANTGTNTGCCNAAGTATGTA
CAACATGTTGTGGTAACTCATCACGAGGAGCTGGAAATACTNATTCACCCAGAAGGCATT
GTACCAACCATATCCTTCCTTAAAGATCATCATAANACACANTATTTAAANATNNNAGAT
ATTGCTGNNNTTGATGTNNCNACACNNGAAAAAAGGTTTNAGNTTGTCTACATGTTNTTA
TCNCTACGATTTAANTCTCGTATTAAAGTGAANACCTACACTGATGAATTAACTCCTATA
GATTCCCTNTGTTCTNTTTTTGCTGGAGCAAACTGGTATGAAAGAGAGNTNTGNGATATG
TTTGGAGTGTTCTTTGCNAATCATCCTGACTTAAGAAGAATTCTAACAGATTATGGATTT
GAGGGACATCCATTCAGAAAGGATTTNCCACTAAGTGGATNTGTAGANGTNNNNNNNNNN
NNNNNNNNNNNNNNNNNNNNNNNNNNNCCNTTAGAATTAACACAAGAATTTAGAAANTTT
GAATATAANACACCNTGGGAANTNTTTCCTAAGTTCCGTGAAGTNNAGGANGGTGGTGAG
AGACCAGCTGAACCNGAGGAACAACCAAAACAATNACNNNNNNNNNNNNNNNNNNNNNNN
NNNNNNNNNNNNNNNNNNNNNNNNNNNNNNNNNNNNNNNNNNNNNNNNNANNAAANNNNN
NNAAAANAAANNNNNNNNNNNNNNN
>gi_145889192_gb_ES394774|tro|tro11X|Allele_2
NNNNNNNAGAAGGTCAAAATGGCGAGTCGATTTTGTCGACTTTTTCGACCTGCTGCAGTT
ACAAAGTTGTACCGAACACANNNNNNNNNNNNNNATCCAGTTGTTGCACAGTGTCAGNNN
NNNNNNNNNNNNNNNNNNNNNNNNNNNNNNNNNNCCACGGTNCGACCTCAGAACTTGCCC
TACAGGCAGCAGTTGAAAGANTTTGGACAATATGTAGCTGANTGTNTGCCNAAGTATGTA
CAACATGTTGTGGTAACTCATCACGAGGAGCTGGAAATACTNATTCACCCAGAAGGCATT
GTACCAACCATATCCTTCCTTAAAGATCATCATAANACACANTATTTAAANATNNNAGAT
ATTGCTGNNNTTGATGTNNCNACTCNNGAAAAAAGGTTTNAGNTTGTCTACATGTTNTTA
TCNCTACGATTTAANTCTCGTATTAAAGTGAANACCTACACTGATGAATTAACTCCTATA
GATTCCCTNTGTTCTNTTTTTGCTGGAGCAAACTGGTATGAAAGAGAGNTNTGNGATATG
TTTGGAGTGTTCTTTGCNAATCATCCTGACTTGAGAAGAATTCTAACAGATTATGGATTT
GAGGGACATCCATTCAGAAAGGATTTNCCACTAAGTGGATNTGTAGANGTNNNNNNNNNN
NNNNNNNNNNNNNNNNNNNNNNNNNNNCCNTTAGAATTAACACAAGAATTTAGAAANTTT
GAATATAANACACCNTGGGAANTNTTTCCTAAGTTCCGTGAAGTNNAGGANGGTGGTGAG
AGACCAGCTGAACCNGAGGAACAACCAAAACAATNACNNNNNNNNNNNNNNNNNNNNNNN
NNNNNNNNNNNNNNNNNNNNNNNNNNNNNNNNNNNNNNNNNNNNNNNNNANNAAANNNNN
NNAAAANAAANNNNNNNNNNNNNNN
>gi_145890338_gb_ES395920|tro|tro11X|Allele_1
NNNNNNNTCAACCTACATATTCAACAAGCAGTAGCTTTTNTGCCGGACNTCANCTATTTT
AAGNAAAAATAAGCATAATGCCACCGGTGACTGAGAATCCAAANCCAAAGGGNATAAATG
CAGTTCTNCTTGGTCCACCTGGAGCNGGAAAGGGAACACAGGNTCCAATGATGGCAGAAA
AGTACTGTGTGTGTCATTTNTNNNCAGGTNACATGCTANGAGCTGTCGTTGCCTCAGGTT
CAGCNCTGGGAAAGAGATGTAAAGANGTGATGGACAAAGGNCAGTTGGTCAGTGACGACT
TGGTTGTAGAACTGATTGATGANAATTNAGGGAAACCCATGTGTAGNAATGGNTTTCTAT
TGGANGGCTTTCCNAGGACTGTNAAACAAGNTGAAGCNNTANACAACTTANTNGTAAAAA
GGCAGACCAAGTTAGATGCCTGTGTNGANTTTGCTATAGANGATTCACTGCTGGTCAGNA
GAATTACAGGACGTCTGTTTCANATGAAGAGCGGCAGGNCNTACCATGTAGAATTCAACC
CACCAAANTTCCCAATGAAGGATGANNTGACAGGTGAANCCCTNATAAGACGCTCTGACG
ATAATGAAGAAGCACTNAAGAAAAGATTAGAGGCNTACCATAACCANACAAAACCATTAG
TTGATTATTACGCTAAAAAAGGTATCCACACNGCCGTTGATGCCTCNAAACCACCAAAAG
AAGTTTTTGCTGCAATAAAAGAAATTTTTGCACCAAAAGTACTAACAAAGGANAGTCCNG
AAGGTNAAGGANTGTTNGGAAAATTAAGAAGTATGGCTGGAAANAACATNTACNNNNNNN
NNNNNNNNNNNNNNNNNNNNNNNNNNNNNNNNNNNNNNNNNNNNNNNNNNNNNNNNNNNN
NNNNNNNNNNNNNNNNNNNNNNNNNNNNNNNNNNNNNNNNNNNNNNNNNNNNNNNNNNN
>gi_145890338_gb_ES395920|tro|tro11X|Allele_2
NNNNNNNTCAATCTACCTATTCTCCAAGCAGTAGCTTTTNTGCCGGTCNTCANCTATTTT
AAGNAAAAATAAGCATAATGGCACCTGTGACTGAGGATCCAAANCCAAAGGGNATAAATG
CAGTTCTNCTTGGTCCACCTGGAGCNGGAAAGGGAACACAGGNTCCAATGATGGCAGAAA
AGTACTGTGTTTGTCATTTNTNNNCAGGTNATATGTTTNGAGCTGTTGTTGCCTCTGGTT
CAGCNCTGGGAAAGAGATGTAAGGANGTGATGGACAAAGGNCAGTTGGTCAGTGATGACT
TGGTTGTAGAACTGATTGATGANAATTNAGGGAAACCCATGTGTAGNAATGGNTTTCTAT
TGGANGGCTTTCCNAGGACTGTNAAACAAGNTGAAGCNNTANACAACTTANTNGTAAAGA
GGCAGACCAAGTTAGATGCGTGTGTNGANTTTGCTATAGANGATTCACTGCTGGTCAGNA
GAATTACTGGACGTCTGTTTCANATGAAGAGTGGCAGGNCNTACCATGTGGAATTCAACC
CACCAAANTTCCCAATGAAGGATGANNTGACAGGTGAANCTCTNATAAGACGCTCTGACG
ATAATGAAGAGGCACTNAAGAAAAGATTAGAGGCNTACCATAACCANACAAAACCATTAG
TTGATTATTACGCTAAAAGAGGTATCCACACNGCCGTTGATGCCTCNAAACCACCTAAGG
AAGTTTTTGCTGCAATAAAAGAAATTTTTGCACCAAAAGTGCTAACACAGGANAGTCCNG
AAGGTNAAGGANTTTTNGGAAAATTAAGAAGTATGGCTGGAAANAACATNTATNNNNNNN
NNNNNNNNNNNNNNNNNNNNNNNNNNNNNNNNNNNNNNNNNNNNNNNNNNNNNNNNNNNN
NNNNNNNNNNNNNNNNNNNNNNNNNNNNNNNNNNNNNNNNNNNNNNNNNNNNNNNNNNN
>gi_145893194_gb_ES398776|tro|tro11X|Allele_1
NNNNNNNNNNNNNNNNNNNNNNNNNNNNNNNNNNNNNNNNNNNNNNNNNNNNNNNNNNNN
NNNNNNNNNNNNNNNNNNNNNNNNNNNNNNNNNNNNNNNNNNNNNNNNNNNNNNNNNNNN
NNNNNNNNNNNNNNNNNNNNNNNNNNNNNNNNNNNNNNNNNNNNNNNNNNNAGANNANNN
NNNNNNNTNTCNNNNNNNATNNNANNNNNNNNNNNNNNNANNNTNNNNNNNNNNNANNNT
NNNNNNNTTNNNNNNNTNNNNNNNNNATTNNNNNNNNNNNNNNNNNNNNNNNNNNNNNNN
NNNNNNNNNNNNNNNNNNNNNNNTAANCATAACNAAGAATGTTGAGTAAATTAGTAAGAC
ANCCNTTGNCATGTGCAGTCAGACAGGTGTGTGCACAGGGATCANGTGTCAGAACAATTG
CCACACAGACGAANAAGTCAGAGGAAGTGTTTAAAAGNGAGGANAAGTTTGGTGCTNATA
ATTATCANCCCTTACCAGTAGCTCTGGAAAAGGGAGAANGTNGNTNTNTNTNGGATGTAG
AAGGCAACNGATACTTNGACTACCTTAGTGCATATAGTGCATGTAANCAAGGACATTGTC
ATCCAAAGATTGTCAAGGCATTAAATGACCAAGCATCCAAGTTAACCTTGACNTCAAGAG
CATTNTACAANGATGTGTTGGGAGAATTTGAGGAATATATCACAAAAATGTTCAANTNTG
ATAAAGTNCTTNCAATGANTNNAGGNNTAGANGGNGGAGAAACAGCCTGTAAATTAGCCA
GGAAGTNGGCNTATAATGTNAAGAAAGTTCCAGANNACCAAGCCAAGATTNTNTTTGCTG
CTGGTAATTTNTGGGGTCGTACNNTAGCTGCAATCTCATCATCTACAGACCCTTCAAGNT
ACTCNGGCTTTGGNNCATACATGCCNNGATTTGCATGGTNCATATGATGATTNNNNNNNN
NNNNNNNNNNNNNNNNNNNNNNNNNNNNNNNNNNNNNNNNNNNNNNNNNNNNN
>gi_145893194_gb_ES398776|tro|tro11X|Allele_2
NNNNNNNNNNNNNNNNNNNNNNNNNNNNNNNNNNNNNNNNNNNNNNNNNNNNNNNNNNNN
NNNNNNNNNNNNNNNNNNNNNNNNNNNNNNNNNNNNNNNNNNNNNNNNNNNNNNNNNNNN
NNNNNNNNNNNNNNNNNNNNNNNNNNNNNNNNNNNNNNNNNNNNNNNNNNNAGANNANNN
NNNNNNNTNTCNNNNNNNATNNNANNNNNNNNNNNNNNNANNNTNNNNNNNNNNNANNNT
NNNNNNNTTNNNNNNNTNNNNNNNNNATTNNNNNNNNNNNNNNNNNNNNNNNNNNNNNNN
NNNNNNNNNNNNNNNNNNNNNNNTAANCATAACNAAGAATGTTGAGTAAATTAGTAAGAC
ANCCNTTGNCATGTGCAGTCAGACAGGTGTGTGCACAGGGATCANGTGTCAGAACAATTG
CCACACAGACGAANAAGTCAGAGGAAGTGTTTAAAAGNGAGGANAAGTTTGGTGCTNATA
ATTATCANCCCTTACCAGTAGCTCTGGAAAAGGGAGAANGTNGNTNTNTNTNGGATGTAG
AAGGCAACNGATACTTNGACTACCTTAGTGCATATAGTGCATGTAANCAAGGACATTGTC
ATCCAAAGATTGTCAAGGCATTAAATGACCAAGCATCCAAGTTGACCTTGACNTCAAGAG
CATTNTACAANGATGTGTTGGGAGAATTTGAGGAATATATCACAAAAATGTTCAANTNTG
ATAAAGTNCTTNCTATGANTNNAGGNNTAGANGGNGGAGAAACAGCCTGTAAATTAGCCA
GGAAGTNGGCNTATAATGTNAAGAAAGTTCCAGANNACCAAGCCAAGATTNTNTTTGCTG
CTGGTAATTTNTGGGGTCGTACNNTAGCTGCAATCTCATCATCTACAGACCCTTCAAGNT
ACTCNGGCTTTGGNNCATACATGCCNNGATTTGCATGGTNCATATGATGATTNNNNNNNN
NNNNNNNNNNNNNNNNNNNNNNNNNNNNNNNNNNNNNNNNNNNNNNNNNNNNN
>gi_145894188_gb_ES399770|tro|tro11X|Allele_1
NNNNNNNNNNNNNNNNNNNNNNNNNNNNNNNNNNNNNNNNNNNNNNNNNNNNNNNNNNNN
NNNNNNNNNNNNNNNNNNNNNNNNNNNNNNNNNNNNNNNNNNNNNNNNNNNNNGTTGTTA
AAAGTAAAGATAAATAAAGGAATGAACGATTGGCGTCCTTTTCTGTATGGAGGAGNTGCN
TCNATNGTNNNNNNNNNNGGTACNTTTCCAATNGATACAACNAAAACNCGTNTACAGATA
CAGGGTCAGATAATTGACCGAAGTCTTACAGAACTNAAGTACCGGGGCATGTCCCATGCT
TTCTTNNGAATATTTAAAGAAGAGGGATTACAGTCACTATATTCTNGNATTGCTCCAGCC
TTACTAAGACAAGCATCATATGGAACNATAAAGATTGGAGTTTACCATACATTNAAAAGA
NCACTTGTTCNNNNNNNNNNAGNTNANANNTTATAANTTAANNNNNNNNNNNNNNNNNNN
NNNNNNNNNNNNNNNNNNNNNNNNNNNNNNNNNNNNNNNNNNNTCAANGTNNNNNNGCAA
GTCAAAGGAAGAGAAGGANGTGGNGAAGACATGTTCNNTNCATTTATTNACATTTATAAA
CANNNNGGATTACGAGGNNNNNNNNNGGNTGTTGTACCCACAGCTCAGAGAGCNGCCACC
GTAGCNGGGGTGGAATTNCCAGCTTATGATNTATGNAAAAAAGTTATAGTGCAATCAGGA
TATCTTGGTGATACAAAGCCAACACATTTCTTNNNNNNNNNNNNNNNNNNNNNNNNNNNN
NNNNNNNNNNNNNNNNNNNNNNNNNNNNNNAGNNNNNNNNNNNNNNNNNNNNNNNNNNNN
NNNNNNNNNNNNNNNNNNNNNNNNNNNNNNNNNNNNNNNNNNNNNNNNNNNNNNNNNNNN
NNNNNNNNNNNNNNNNNNNNNNNNNNNNNNNNNNNNNNNNNNNNNNNNNNNNNNNNNNNN
NNNNNNNNNNNNNNNNNNNNNNNNNNNNN
>gi_145894188_gb_ES399770|tro|tro11X|Allele_2
NNNNNNNNNNNNNNNNNNNNNNNNNNNNNNNNNNNNNNNNNNNNNNNNNNNNNNNNNNNN
NNNNNNNNNNNNNNNNNNNNNNNNNNNNNNNNNNNNNNNNNNNNNNNNNNNNNGTTGTTA
AAAGTAAAGATAAATAAAGGAATGAACGATTGGCGTCCTTTTCTGTATGGAGGAGNTGCN
TCNATNGTNNNNNNNNNNGGTACNTTTCCAATNGATACAACNAAAACNCGTNTACAGATA
CAGGGTCAGATAATTGACCGAAGTCTTACAGAACTNAAGTACCGGGGCATGTCCCATGCT
TTCTTNNGAATATTTAAAGAAGAGGGATTACAGTCACTATATTCTNGNATTGCTCCAGCC
TTACTAAGACAAGCATCATATGGAACNATAAAGATTGGAGTTTACCATACATTNAAAAGA
NCACTTGTTCNNNNNNNNNNAGNTNANANNTTATCANTTAANNNNNNNNNNNNNNNNNNN
NNNNNNNNNNNNNNNNNNNNNNNNNNNNNNNNNNNNNNNNNNNTCAANGTNNNNNNGCAA
GTTAAAGGACGAGAAGGANGTGGNGAAGACATGTTCNNTNCATTTATTNACATTTATAAA
CANNNNGGATTACGAGGNNNNNNNNNGGNTGTTGTACCCACAGCTCAGAGAGCNGCCACC
GTAGCNGGGGTTGAATTNCCAGCTTATGATNTATGNAAAAAAGTTATAGTGCAATCAGGA
TATCTTGGTGATACAAAGCCAACACATTTCTTNNNNNNNNNNNNNNNNNNNNNNNNNNNN
NNNNNNNNNNNNNNNNNNNNNNNNNNNNNNAGNNNNNNNNNNNNNNNNNNNNNNNNNNNN
NNNNNNNNNNNNNNNNNNNNNNNNNNNNNNNNNNNNNNNNNNNNNNNNNNNNNNNNNNNN
NNNNNNNNNNNNNNNNNNNNNNNNNNNNNNNNNNNNNNNNNNNNNNNNNNNNNNNNNNNN
NNNNNNNNNNNNNNNNNNNNNNNNNNNNN
>gi_145895271_gb_ES400853|tro|tro11X|Allele_1
NNNNNNNNNNCGCTTACNACATCGANAANTGATTGTTGACATGTGAAGGACNGGNAGGTN
TTNNNNNNNNNNNNNNNNNNNNNNNNNNNNNCATANATAANCATGGCTTGCAGTTTANCA
AATAGATTGNCNTACAAGAANNTTNTATTGTTANNNNNNNNNNNNNNNNNNNNNNNNNNN
NNNNNNNNNNNNNNNNNNNNNNNNNNNNNNNNNNNNNNNNNNNNAAAGATATTAATAGCN
AANANNNNNNNNNNTGCNTGTAGNGTTATANNNNNNNNNNNNNNNNNNNNNNNNNNNNGT
GNNNNNNNNNNNNNNNNNNNNNNNNNNNNNNNNNNNNNNNNNNNNNNGGNNNATGAAGCN
TANCANATTGGNNNNNNTNNNGCATCACANNNNNNNNNNNNNNNNNNNNNNNNNNNNNNN
NNNNNNNNNNNNNNNNNNNNACAGGNNNNNNNNNNNNNNNNNNNNNNNNNNNNNNNNNNN
NNNNAGTTTNCAGAAATGTGTAGTAAGGAAGGNGTTATNTTTATTGGACCNCCAGCTACA
GCNATNAGNGACATGGGTATNAANAGTACATCAAAGCATATCATGTCTGCTGCTGGTGTT
CCTATTATAGAAGGTTACCATGGTGAGGACCAATCANNTTCNAAGTTGAAACAGGAAGCA
GCTAAGATTGGTTATCCTGTNATGATNAAAGCTGTCANAGGNGGTGGNGGANAGGNCATG
ANAATAGCCATGACAGNGGCAGANTTTGANGGTCAGCTNGAGTCGGCNAANACTGAAGGA
ATGAANTCATTTGGNGATGATNTTATGTTNATTGAAAANTTTGTGAAANNNCAGACATGT
AGAAGTACANGTATTTGGTGATCANCATACAACTATGTGTATTTATTTGAGANAGACTGT
AGTGTACAANNNNNNNNNNNNNNNNNNNNNNNNNNNNNNNNNNNNNNNNNNNNNNNNNNN
NNNNNNNNNNNNNNNNNNNNNNNNNNNNNNNNNNNNNNNNNNNNNNNNNNNNNNNNNNNN
NNNNNNNNNNNNNNNNNNNNNNNNNNNNNNNNNNNNNNNNNNNNNNNNNNNNNNNNNNNN
NNNNNNNNNNNNNNNNNNNNNNNNNNNNNNNNNNNNNNNNNNNNNNNNNNNNNNNNNNNN
NNNNNNNNNNNNNNNNNN
>gi_145895271_gb_ES400853|tro|tro11X|Allele_2
NNNNNNNNNNCGCTTACNACATTGANAANTGTTTGTTGACATGTGAAGGGCNGGNAGGTN
TTNNNNNNNNNNNNNNNNNNNNNNNNNNNNNCATANATTANCATGGCTTGCAGTTTANCA
AATAGATTGNCNTACAATAANNTTNTATTGTTANNNNNNNNNNNNNNNNNNNNNNNNNNN
NNNNNNNNNNNNNNNNNNNNNNNNNNNNNNNNNNNNNNNNNNNNAAAGATATTGATAGCN
AANANNNNNNNNNNTGCNTGTAGNGTTATANNNNNNNNNNNNNNNNNNNNNNNNNNNNGT
GNNNNNNNNNNNNNNNNNNNNNNNNNNNNNNNNNNNNNNNNNNNNNNGGNNNATGAAGCN
TANCANATTGGNNNNNNTNNNGCATCCCANNNNNNNNNNNNNNNNNNNNNNNNNNNNNNN
NNNNNNNNNNNNNNNNNNNNACAGGNNNNNNNNNNNNNNNNNNNNNNNNNNNNNNNNNNN
NNNNAGTTTNCAGAAATGTGTAGTAAGGAAGGNGTTATNTTTATTGGACCNCCAGCTACA
GCNATNAGNGACATGGGTATNAANAGTACATCAAAGCATATCATGTCTGCTGCTGGTGTT
CCTATTATAGAAGGTTACCATGGTGAGGACCAATCANNTTCNAAGTTGAAACAGGAAGCA
GCTAAGATTGGTTATCCTGTNATGATNAAAGCTGTCANAGGNGGTGGNGGANAGGNCATG
ANAATAGCCATGACAGNGGCAGANTTTGANGGTCAGCTNGAGTCGGCNAANACTGAAGGA
ATGAANTCATTTGGNGATGATNTTATGTTNATTGAAAANTTTGTGAAANNNCAGACATGT
AGAAGTACANGTATTTGGTGATCANCATACAACTATGTTTATTTATTTGAGANAGACTGT
AGTGTACAANNNNNNNNNNNNNNNNNNNNNNNNNNNNNNNNNNNNNNNNNNNNNNNNNNN
NNNNNNNNNNNNNNNNNNNNNNNNNNNNNNNNNNNNNNNNNNNNNNNNNNNNNNNNNNNN
NNNNNNNNNNNNNNNNNNNNNNNNNNNNNNNNNNNNNNNNNNNNNNNNNNNNNNNNNNNN
NNNNNNNNNNNNNNNNNNNNNNNNNNNNNNNNNNNNNNNNNNNNNNNNNNNNNNNNNNNN
NNNNNNNNNNNNNNNNNN
>gi_145896120_gb_Contig71620|tro|tro11X|Allele_1
NNNNNNNNTGGCGTCTGTTATTTTGCGGACGACAGGTCGCCTTGCACAAAAGTTAAATAC
AGGCAATTCTCTGANGNTTCTTGCTGGTTCTATCCCCTCTCAGCAATCTCAACAGAGAAA
TTTATCCATNCATGAGTACNTGAGNTTCGGNTTACTGGAGAAGGCAGGAATACCAATACC
NAGATACAGAGTNTGTGAAACAATAGAAGAGGTGGAAAAGTCNACAGCAGANCTNGNTAN
AGAGACAGGTTCAACAGATGTGGTGGTCAAGGCTCAGGTNCTCTCTGGTGGACGAGGGAA
GGGTTCATTTACAAGTGGTCTNAAAGGAGGAGTCAAAATNTGNTANANGNNAGAAGAANC
AAAGAAGACTGCTGAGCAAATGTTAGGTTATGATCTGATTACAAAACAAGCACCACTTGG
CAGACCCTGTAATACAGTGATGTTNTCCGAGAGACTGTACTCCAGGAGAGAATTCTACTT
TGCTATTGCTATGGAACGTTCTTTTGCNGGACCAGTACTAGTAGGAAGTTCACAAGGTGG
AATGAATATAGAAGAAGTTGCCAAAGAAAATCCACATGCAATTATCAAAGAACCTATAGA
TATTTTTAATGGAATGTCNAGGAATCAAGCTGTNCAAATGGCAGCACATATGGGATTTGA
TCCATCNTNTATTNATAAGGNAGCTGATATAATGATGAAAATGTACTATGACGTCTTTTT
AAAGTATGATGCAACATTNATAGAAATTAATCCTATGACTGAAGGTGCCACAGGTCAAGN
TTACTGTATGGACTGTAAGCTTAATTTTGANAGCAATGCAGAATACAGACAAAAAGACAT
TTTTGCTTTACAAGACTGGTCNCAGGAAGATAAGAGAGAACACATAGCAGCAGGACANAA
TTTAAATTATATAGGTTTAGATGGAAATATTGGATGCCTTGTCAATGGCGCAGGCTTAGC
CATGGCTACNATGGACATTATNAAATTNCATGGNGGTAGTCCAGCCAACTTTTTAGATGT
TGGTGGGGGCGCCACCTCAAATCAAGTGATGGAAGCTTTTCGGTTAATTACATCAGATCC
ANANGTANATGCTATAATGGTAAACATATTTGGTGGAATCATGCGATNTGNTGTGATCGC
CCAGGGGATTGTAGCAGCTGNATCAGAANTACATCTTAAAATACCNANTNTANTNANNTN
ACAAGGAACAAAAGTAGAAGATGCAANGGCATTGATGGGTGCTAGTGATCTGAAAATAAT
TGCTTGTGATAACTTAGATGAAGCAGCCAAAATGGNNNNNNNNNNNNNNNNNNNNNNNNN
NNNNNNNNNNNNNNNNNNNNNNNNNNNNNNNNNNNNNNNNNNNNNNNNNNNNNNNNNNNN
NNNNNNNNNNNNNNNNNNNNNNNNNNNNNNNNNNNNNNN
>gi_145896120_gb_Contig71620|tro|tro11X|Allele_2
NNNNNNNNTGGCGTCTGTTATTTTGCGGACGACAGGTCGCCTTGCACAAAAGTTAAATAC
AGGCAATTCTCTGANGNTTCTTGCTGGTTCTATCCCTTCTCAGCAATCTCAACAGAGAAA
TTTATCCATNCATGAGTACNTGAGNTTCGGNTTATTGGAGAAGGCTGGAATACCAATACC
NAGATACAGAGTNTGTGAAACAATAGAGGAGGTGGAAAAGTCNACAGCAGANTTNGNTAN
AGAGACAGGTTCAACAGATGTGGTGGTCAAGGCTCAGGTNCTCTCTGGTGGACGAGGGAA
GGGTTCATTTACAAGTGGTCTNAAAGGAGGAGTCAAAATNTGNTANANGNNAGAAGAANC
TAAGAAGACTGCTGAGCAAATGTTAGGTTATGATCTGATTACAAAACAAGCACCACTTGG
CAGACCCTGTAATACAGTGATGTTNTCCGAGAGACTGTACTCCAGGAGAGAATTCTACTT
TGCTATTGCTATGGAACGTTCTTTTGCNGGACCAGTACTGGTAGGAAGTTCACAAGGTGG
AATGAATATAGAAGAAGTTGCCAAAGAAAATCCACATGCAATTATCAAAGAACCTATAGA
TATTTTTAATGGAATGTCNAGGAATCAAGCTGTNCAAATGGCAGCACATATGGGATTTGA
TCCATCNTNTATTNATCAGGNAGCTGATATTATGATGAAAATGTACTATGACGTCTTTTT
AAAGTATGATGCAACATTNATAGAAATTAATCCTATGACTGAAGGTGCCACAGGTCAAGN
TTACTGTATGGACTGTAAGCTTAATTTTGANAGCAATGCAGAATACAGACAAAAAGACAT
TTTTGCTTTACAAGACTGGTCNCAGGAGGATAAGAGAGAACACATAGCAGCTGGACANAA
TTTAAATTATATAGGTTTAGATGGAAATATTGGATGTCTTGTCAATGGTGCAGGCTTAGC
CATGGCTACNATGGACATTATNAAATTNCATGGNGGTAGTCCAGCCAACTTTTTAGATGT
TGGTGGTGGCGCCACCTCAAATCAAGTGATGGAAGCTTTTCGGTTAATTACATCTGATCC
ANANGTANATGCTATCATGGTAAACATATTTGGTGGAATCATGCGATNTGNTGTGATTGC
CCAGGGGATTGTAGCAGCTGNATCAGAANTACATCTTAAAATACCNANTNTANTNANNTN
ACAAGGAACAAAAGTAGAAGATGCTANGGCATTGATGGGTGCTAGTGATCTGAAAATAAT
TGCTTGTGATAACTTAGATGAAGCAGCCAAAATGGNNNNNNNNNNNNNNNNNNNNNNNNN
NNNNNNNNNNNNNNNNNNNNNNNNNNNNNNNNNNNNNNNNNNNNNNNNNNNNNNNNNNNN
NNNNNNNNNNNNNNNNNNNNNNNNNNNNNNNNNNNNNNN
>gi_380851736_gb_Contig10267|tro|tro11X|Allele_1
NNNNNNNNNNNTAGCACTTCAAAAACAAGAAATTTTGTTCAAGTNAGCACGTCTGNAAAG
ACTACCATCAACTTAAATTTTCTAATTCANCAATGCCACATCTANGNATATCTGATTATA
ACAGGTTACCNAATACCCAAATTAAATATTATGCAATGTTTGTTTGTTTATTTCATGACN
GGCATGGCNAATGGACTAGCTTTGGANGATAAATCTGCATCATCTGATCTCCACATCTGT
GTCACTGTTTTTAACTGTGTGTAAAAGTTTACTNCNGCTTTTCCATAGAAGTTNTGGTCA
CCCTTGAATGAACCTCTAGAACCAGTGAAGGAGAACATAGGTAAAGGCACTGGGATAGGT
ACATTCACTCCNANCTGTCCAACATCAGTATCCATNGTAAACTTTCTGGCTGTGGCNCCA
TTGTTAGTAAAGATGGCTGTTCCATTTCCATAGGGATTNGCATTAATCANATTAATAGCA
TCATCTAANGTTTCAACCTCCATACTGACCAANACTGGNCCAAATATTTCNTCTGTGTAA
CATTTCATTTCAGNCTTGACATAATGCATAACAGTAGGTCCAACAAAGTTTCCTTGTTCA
TAACCTTTGACTGNNATATCTCTACCATCTAACAACAGTTNTGCTCCTTCATCAACACCA
CTCTGGANCAATTCACNAAACTCTATTCTTAGATTCAGGTGAAATGAGTGGTCCTATATC
AGCATCTGGTTCATTTCCTNNAATNACTTTAAGTTTTTTGGCCTTCTCTATAAGTTCTGG
TATCCATTCCTTTGCCTCTCCAACAAAGATTGCTGTAGANAAAGCCATACATCTTTGTCC
TGCTGCTCCAAAGGCTGCACCTATCANCTNNNTCAGTGTGTTTTCTTTGTTTGCATCNNN
NNNNNNNNNNNNNNNNNNNNNNNNNNCCNNNNNNNNNNNNNNNNNNNNNNNNNNNNNTGA
TCNTCTCTCATAAATNTAACTTNNNNNNNNNNNNNNNNNNNNNNNNNNNNNNNNNNNNNN
NNNNNNNNNNNNNNNNNNNNNNNNNNNNNAATCGTGTCTGCCATGAATGANATTNAGGGT
TCCATCAGGAAGACCAGCCTCCTTTGCCATCTCCACTAACATCATACAGGCTCCAGGATC
TCTCTCTGATGGTTTCATNATCATGGTGTTACCACAGACAAGTGCNGTAGGAAACANCNA
CAAAGGAATCATAGCAGGAAANTTGAATGGAGTAATNCCAGCAGTGACACCAAGTGGTAC
TCTAAAACTCATTGTATCCATGTCTTTTGCAATACCAGGCATTGTTTCTCCNAGCTGTAA
TGANGTAATACTGCAGCAATGTTCAACAACCTNTNAACCTCTGGTAACANNNNNTTNAGC
ATCAACAATTGTCTTTCCTTGTTCTAGTGTTATATTCTTGGCAATANNNNNCAGATTTGT
TTTNANAANNTTCTGNAANTTNAACATAACTTNNTGNNNGGTNANCACTGTNGTTTTTGA
CCATGTTTCATAGGCTTTCTTGCATGATTCTGCAGCTGTTTCCATTTCATCTCTNGTAGC
TTCTGGTACCCTTGTCACAACTTCATTGGTGGCNNNNNNNNNNNNNNNNNNNNNNTTNTC
TGTTTTNNATTCNNNNNNNNNNNNNNNNNNNNNNNNNNNNNNNNNNNCNNNNNNNNNNNN
NNNNNNNNNNNNNNNNNNNNNNNNNNNNNNNACNTGCTTGCCAAGTCGAATCGCNCGTAA
AACTGACGATGACATCCTTCTACGTAGATCAGCTGCANNAAAATAAGTAAG
>gi_380851736_gb_Contig10267|tro|tro11X|Allele_2
NNNNNNNNNNNTAGCACTTCAAAAACAAGAAATTTTGTTCAAGTNAGCACGTCTGNAAAT
ACTACCATCAACTTAAGTTTTCTAATTCANCAATGCCCCATCTANGNATATCTGATTATA
ACAGTTTACCNAATTCCCAAATTATATATTATGCAATGTTTGTTTGTTTATTTCATGATN
GGCATGGCNAATGGACTAGCTTTGGANGATAAATCTGCATCATCTGATCTCCACATCTGT
GTGACTGTTTTTAACTGTGTGTAAAAGTTTACTNCNGCTTTTCCATAGAAGTTNTGGTCA
CCCTTGAATGATCCTCTAGAACCAGTGAAGGAGAACATAGGTAAAGGCACTGGGATAGGT
ACATTCACTCCNANCTGTCCAACATCAGTATCCATNGTAAACTTTCTGGCTGTGGCNCCA
TTGTTTGTAAAGATTGCTGTTCCGTTTCCATAGGGATTNGCATTAATCANATTAATGGCA
TCATCTAANGTTTCTACTTCCATACTGACCAANACTGGNCCAAATATTTCNTCTGTGTAA
CATTTCATTTCAGNCTTGACATAGTGCATTACAGTTGGTCCAACAAAGTTTCCTTGTTCA
TAACCTTTGACTGNNATATCTCTACCATCTAACAACAGTTNTGCTCCTTCATCAACACCA
CTCTGGANCAATTCACNAAACTCTATTCTTAGATTCAGGTGAAATGAGTGGTCCTATATC
AGCATCTGGTTCATTTCCTNNATTNACTTTGAGTTTTTTGGCCTTCTCTATAAGTTCTGG
TATCCATTCCTTTGCCTCTCCAACAAAGATTGCTGTAGANAAAGCCATACATCTTTGTCC
TGCTGCTCCAAAGGCTGCACCTATCANCTNNNTTAGTGTGTTTTCTTTGTTTGCATCNNN
NNNNNNNNNNNNNNNNNNNNNNNNNNCCNNNNNNNNNNNNNNNNNNNNNNNNNNNNNTGA
TCNTCTCTCATATATNTAACTTNNNNNNNNNNNNNNNNNNNNNNNNNNNNNNNNNNNNNN
NNNNNNNNNNNNNNNNNNNNNNNNNNNNNAATCGTGTCTTCCATGAATGANATTNAGGGT
TCCATCAGGGAGACCAGCTTCCTTTGCCATTTCCACTAACATCATACAGGCTCCAGGATC
TCTCTCTGATGGTTTCATNATCATGGTGTTACCACAGACAAGTGCNGTAGGAAACANCNA
CAATGGAATCATGGCAGGAAANTTGAATGGAGTAATNCCAGCAGTGACACCTATTGGTAC
TCTAAAACTCATTGTATCCATGTCTTTTGCAATACCAGGCATTGTTTCTCCNAGCTGTAA
TGANGTAATACTGCAGCAATGTTCTACAACCTNTNAACCTCTGGTGACANNNNNTTNAGC
ATCAACAATTGTCTTTCCTTGTTCTAGTGTTATGTTCTTGGCAATANNNNNCAGATTTGT
TTTNANAANNTTCTGNAANTTNAACATAACTTNNTGNNNGGTNANCACTGTNGTTTTTGA
CCATGTTTCATAGGCTTTCTTGCATGATTCTGCAGCTGTTTCCATTTCATCTCTNGTAGC
TTCTGGTACCCTTGTCACAACTTCATTGGTGGCNNNNNNNNNNNNNNNNNNNNNNTTNTC
TGTTTTNNATTCNNNNNNNNNNNNNNNNNNNNNNNNNNNNNNNNNNNCNNNNNNNNNNNN
NNNNNNNNNNNNNNNNNNNNNNNNNNNNNNNACNTGCTTGCCAAGTCGAATCGCNCGTAA
AATTGACGATGACATCCTTCTACGTAGATCAGCTGCANNGAAATAAGTAAG
>gi_238645829_gb_Contig2351|tro|tro11X|Allele_1
NNNNNNNNNNTCTTGGAATAAAGACACCTATGCATTCTGGAAATGCAAATTAAANNNNAA
ANNANAACACAATGTCTGCATGAANATCACTTATGCCTCTACATCTAAACCAAGTCCTAT
TTTATGACCTCCTTGGTTGAAGTTCTTGCCTTCTATNAGAGTTGACAGAGTAAGTTTAAN
ACCNNCTNNNANNNNNNNNNNNNNNNNNNNNNNNNNNNNNNNNNTGTTGTNTACTTNCAN
NCTGACTGAAGAATCCCGGTCTAATACATATTTGGCCCCCAATCCAAATCTTGTAGCGTT
ACTTCCTGCNGCCCAGTTAAGGCTGACTCCAGCNTCTAAATCATCACTGACTCGTTGGTA
AANAGATGCACCAAATTCAGCTCCATCATTTNNNTTNGTATNGAGTGTAAAGTCACCAGT
AGAGTAACCTACNGCAAAGTTGCTCTTGGAAAGTTTTGATTTGGAAGTATCAAAGCTCAT
CTGGTATCCNCCAAGCCAGCCATTNTACCCTAATACTAAGGCACCATTCACAGCTGGTCC
NGCAAAATCAAAGTTAACATCACATTCCATATTTACATAATCTTGTTTGTATCCAGTCTT
AATTGTTCCCTGCTTCTNNCNTGTCTGTGGAGCAAATGTTGTGTCAAATGCTAATTTTAA
ACCTTGAACAATTTGGTCCTCAACAGTTATTTCTGTGTTTAACACNTTGTCTGTTGTCCA
TTTTTCTTTGAATGTTAATCCNNNNNN
>gi_238645829_gb_Contig2351|tro|tro11X|Allele_2
NNNNNNNNNNTCTTGGAATAAAGACACCTATGCATTCTGGAAATGCAAATTAAANNNNAA
ANNANAACACAATGTCTGCATGAANATCACTTATGCCTCTACATCTAAACCAAGTCCTAT
TTTATGACCTCCTTGGTTGAAGTTCTTGCCTTCTATNAGAGTTGACAGAGTAAGTTTAAN
ACCNNCTNNNANNNNNNNNNNNNNNNNNNNNNNNNNNNNNNNNNTGTTGTNTACTTNCAN
NCTGACTGAAGAATCTCGGTCTAATACATATTTGGCCCCCAATCCAAATCTTGTAGCGTT
ACTTCCTGCNGCCCAGTTGAGGCTGACTCCTGCNTCTAAGTCATCACTGACTCGTTGGTA
AANAGATGCACCAAATTCAGCTCCATCATTTNNNTTNGTATNGAGTGTAAAGTCACCAGT
AGAGTAACCTACNGCAAAGTTGCTCTTGGAAAGTTTTGATTTGGAAGTATCAAAGCTCAT
CTGGTATCCNCCAAGCCAGCCATTNTACCCTAATACTAAGGCACCATTCACAGCTGGTCC
NGCAAAATCAAAGTTAACATCACATTCCATATTTACATAATCTTGTTTGTATCCAGTCTT
AATTGTTCCCTGCTTCTNNCNTGTCTGTGGAGCAAATGTTGTGTCAAATGCTAATTTTAA
ACCTTGAACAATTTGGTCCTCAACAGTTATTTCTGTGTTTAACACNTTGTCTGTTGTCCA
TTTTTCTTTGAATGTTAATCCNNNNNN
>gi_223027755_gb_FL495062|tro|tro11X|Allele_1
NNNNNNNNNNNNNNNNNNNNNNNNNNNNNNNNNNNNNNNNNNNNNNGATTGATTCGACAA
GGAAAGCAAAGCTTATGTAAAGCAGCNAGAGCCTTTGGAACAGTTCNNNNNNNNNNNNNN
NNNNNNNNNNNNNNNNNNNNNNNNNNNNNNNNNNNNNNNTTATCAGATGAACAGAAANAA
TATCAACAGACTGCAAGAAAGTTTGCCAGAGAAGAAATCATACCNGTCGCAGCACATCAT
GATCAAACNNGGGAGNATCCTTGGGAAGTTGTAANGAAGGCATGGGAACTNGGATTAGTN
AACANGCACATNCCTCAGGAATNNGGTGGACTTGGTTTAGGAACTTTTGAATCATGTATA
GTAACAGAAGAAATATCCTANGGATGTACAGGTTTTCAGACTGCCATNGAAGCCAATTCA
TTAGGGGNAATGCCCGTGATATTAGCCGGNAACCCAGAACAAAANAAGAAATATNTAGGT
AGAATGTTAGAGGAACCTCTCATGTGNGCATACTGTGTAACAGAGCCAGTCGCNGGNTCA
GATGTNTCNGGNATCAAAACTAANGCNGAGAAAAAAGNGGANCATTATGTANTGAATGGT
CAGAAGATGTGGATNACNAANGGTGGAGTAGCTAACTGGTATTTTGTATTAGCTAGGACA
AATCNTGATCCTAAATGTCCNGCTG
>gi_223027755_gb_FL495062|tro|tro11X|Allele_2
NNNNNNNNNNNNNNNNNNNNNNNNNNNNNNNNNNNNNNNNNNNNNNGATTGATTCGACAA
GGAAAGCAAAGCTTATGTAAAGCAGCNAGAGCTTTTGGAACCGTTCNNNNNNNNNNNNNN
NNNNNNNNNNNNNNNNNNNNNNNNNNNNNNNNNNNNNNNTTATCAGATGAACAGAAANAA
TATCAACAGACTGCAAGAAAGTTTGCCAGAGAAGAAATCATACCNGTGGCAGCACATCAT
GATCAAACNNGGGAGNATCCTTGGGAAGTTGTAANGAAGGCATGGGAACTNGGATTAGTN
AACANGCACATNCCTCAGGAATNNGGTGGACTTGGTTTAGGAACTTTTGAATCATGTATA
GTAACAGAAGAAATATCCTANGGATGTACAGGTTTTCAGACTGCCATNGAAGCTAATTCA
TTAGGGGNAATGCCTGTGATATTAGCTGGNAACCCAGAACAAAANAAGAAATATNTAGGT
AGAATGTTAGAGGAACCTCTCATGTGNGCATACTGTGTAACAGAGCCAGTTGCNGGNTCA
GATGTNTCNGGNATCAAAACTAANGCNGAGAAAAAAGNGGANCATTATGTANTGAATGGT
CAGAAGATGTGGATNACNAANGGTGGAGTAGCTAACTGGTATTTTGTATTAGCTAGGACA
AATCNTGATCCTAAATGTCCNGCTG
>gi_223027257_gb_FL496905|tro|tro11X|Allele_1
NNNNNNNNNNNNNNNNNNNNNNNNNNNNNNNNNNNNNNNNNNNNNNNNNNNNNNNNNNNN
NNNNNNNNNNNNNNNNNNNNNNNNNNNNNNNNNTNNNNNNNNNNNNNAGCCTGATCTTGC
AGTATTATCAGGAGTACCAGAGGAACAGATAAAGACTCGTCAAGTTAGAATATTTATGCC
AGCCAAAAATGCTATGCAGTCAGGAACNTATAGTCAAAGACGNTGGAAAATTGAGTTTGA
TACTCAAGAGAGATGGGAAAATCCATTGATGGGATGGACATCTACNGGTNATNCNCTCTC
CAACTTGAACTGCACATTCTTAACACNNGAGGATGNTATNGCNTTTGTAGAAAAAAANNN
NTGGAAGTANCATGTNGAAGAANGTAAAGAAACCAAGTTTAAACCAAANTCATATGGAGC
AAACTATAGCTGGAACAAAAGAACTCGATCNTCAACAAAATAATAACANNTTTCNAANNN
N
>gi_223027257_gb_FL496905|tro|tro11X|Allele_2
NNNNNNNNNNNNNNNNNNNNNNNNNNNNNNNNNNNNNNNNNNNNNNNNNNNNNNNNNNNN
NNNNNNNNNNNNNNNNNNNNNNNNNNNNNNNNNTNNNNNNNNNNNNNAGCCTGATCTTGC
AGTATTGTCAGGAGTACCAGAGGAACAGATAAAGACTCGTCAAGTTAGAATATTTATGCC
AGCCAAAAATGCTATGCAGTCCGGAACNTATAGTCAAAGACGNTGGAAAATTGAGTTTGA
TACTCAAGAGAGATGGGAAAATCCATTGATGGGATGGACATCTACNGGTNATNCNCTCTC
CAACTTGAACTGCACATTCTTAACACNNGATGATGNTATNGCNTTTGTAGAGAAAAANNN
NTGGAAGTANCATGTNGAGGAANTTAAAGAAACCAAGTTTAAACCAAANTCATATGGGGC
AAACTATAGCTGGAACAAAAGAACTCGATCNTCAACAAAATAATAACANNTTTCNAANNN
N
>gi_223027177_gb_FL500170|tro|tro11X|Allele_1
NNNNNNNNNNNNNNNNNNTNTTACTGTTGAAGAGCGGTTTCAATCCAGCACTCAGTCTGT
TATTAAGAAGACNAACTCCATTAACAGCAGTATGTAGAGCAGCAGGCTCACAGAAACAGG
CTGTTCAAGAAACANANAGTTCNNAACANCCNTTAACANGNNCAGGGATNACNNANNCNN
NTNNTTNNTNNCCNTTTACACCTGCTTTACAAGATGCNTCTAAAGCACAATGGGTAACAG
CACGGATTGATGATGCAGTTGCATGGTGCAGGNAGAATTCTTTATGGCCNATGACNTTNG
GTNTNGCNTGNTGTGCTNTAGANATGATGCATTTTGCTGCNCCNNGATATGACATGGACA
GNTTTGGTATNGTNTTTCGTGCCAGTCCNCGACANTCNGATGTTATGATTGTAGCNGGNA
CNCTNACNAANAAAATGGCNCCNGCTTTNNGAAAAGTNTNTGATCAGATGCCCAATCCNC
GTTGGGTGATTTCNATGGGAAGTTGTGCCAATGGNGGAGGNTATTACCATTACTCTTATN
CTNNTGTNAGAGGCTGTGATAGAATTGTACNTNTNGATATATATNTTNCAGGNTNTCCNN
NNNNNNNNNNNNNNNNNNNNNNNNNATTTTTACAATNNNAAAANAAANT
>gi_223027177_gb_FL500170|tro|tro11X|Allele_2
NNNNNNNNNNNNNNNNNNTNTTACTGTTGAAGAGCGGTTTCAATCCAGCACTCAGTCTGT
TATTAAGGAGACNAACTCCATTAACAGCAGTATGTAGAGCAGCAGGCTCACAGAAACAGG
CTGTTCAAGAAACANANAGTTCNNAACANCCNTTAACANGNNCAGGGATNACNNANNCNN
NTNNTTNNTNNCCNTTTACACCTGCTTTACAAGATGCNTCTAAAGCACAATGGGTAACAG
CACGGATTGATGATGCAGTTGCATGGTGCAGGNAGAATTCTTTATGGCCNATGACNTTNG
GTNTNGCNTGNTGTGCTNTGGANATGATGCATTTTGCTGCNCCNNGATATGATATGGACA
GNTTTGGTATNGTNTTTCGTGCTAGTCCNCGACANTCNGATGTTATGATTGTAGCNGGNA
CNCTNACNAANAAAATGGCNCCNGCTTTNNGAAAAGTNTNTGATCAGATGCCCAATCCNC
GTTGGGTGATTTCNATGGGAAGTTGTGCCAATGGNGGAGGNTATTACCATTACTCTTATN
CTNNTGTNAGAGGCTGTGATAGAATTGTACNTNTNGATATATATNTTNCAGGNTNTCCNN
NNNNNNNNNNNNNNNNNNNNNNNNNATTTTTACAATNNNAAAANAAANT
>gi_212840948_gb_Contig103954|tro|tro11X|Allele_1
NNNNNNNNNNNNNNNNNNNNNAGTGACTGGAGTTCAGACGTGTGCTCTTCCGATCTNNNN
NNNNNNNNNNNNNNGTCGTACTTAGNNGAGCAGCCACATCACTGCGATNNNNNNNGACAA
ATCTACNNNNCAAAANNNNNNNNNNNNNNNNNNNNNNNNNNNNNNNNNNNNNNNNNNNNN
NNNNNNNNNNNNNNNNNNNNNNNNNNNNNNNNNNNNNNNNNNNNNNNNNNGNACAAATCT
ACTAGTCAAAAGGCTTAGTCTCAATAGATCGCAGTGAGGTGGCTGCTCTACTAAGTACGA
CACCCCGACAGAGAGCTAGGTCGTCTACGAATNNNNNNNNNNNNNNNNNNNNCANNTCTA
CNAGTCAAAAGGCTTAGTCTCAATAGATCGCAGTGAGGTGGCTGCTCTACTAAGTACGAC
ACCCCGACAGAGAGCTAGGTCGTCTACGAATGATTTTACACCTCTGCTTCGCATGGGGTN
GATATCGTTTCGACCCACCGCGGCAAAAGTCAGCCGCGGNCGATGGCCGGTTACTGTGGC
NTTACCACCGGGGACGCCTAGGTAGGTCCGTCGCCCGTCTATCGTTGCCTCCCAAGGCCG
AGATGCATAAAGNATCGTTACATTTTTGGGCGAGATTCTGACTTAGAGGCGTTCAGTCAT
AATCCCTCAGATGGTAGCTTCGCACCATTGGCTTATCAGCCAAGCACATAAACCAAATGT
CTGAACCTGCGGTTCCTCTCGTACTGAGCAGGATTACCATTGCAACGACTTGTCATCAGT
AGGGTAAAACTAACCTGTCTCACGACGGTCTAAACCCAGCTCACGTTCCCTATTAGTGGG
TGAACAATCCAACGCTTGGTGAATTCTGCTTCACAATGATAGGAAGAGCCGACATCGAAG
GATCAAAAAGCAACGTCGCTATGAACGCTTGGCTGCCACAAGCCAGTTATCCCTGTGGTA
ACTTTTCTGACACCTCTTGCTTAAAACTCTTAAAGTCAAAAGGATCGATAGGCCACGCTT
TCACGGTCTGTATTCGTACTGAAAATCAAAATCAAGTGAGCTTTTGCCCTTTTACTCTAC
GTGAGGTTTCCGTCCTCACTGAGCTCACCTTNGGACACCTGCGTTACCNTTTGACAGATG
TACCGCCCCAGTCAAACTCCCCGCCTGACACTGTCTTCAGAGCGGATCACCNCCGACGAC
TAAGGCCGGNGGCTTAANTCCAGAATCGAGGAGCTTGCGCCCCGCTCTCCGCTTAACTGA
ATAAGTAAAGAAACGATAAAAGTAGTGGTATTTCAAATGTGCCGGAGCTCCCACCTATGC
TACACCTCTCATGTCTCTTCACAAAGTCGGACTAGAGTCAAGCTCAACAGGGTCTTCTTT
CCCCGCTGATTCTGCCAAGCCCGTTCCCTTGGCTGTGGTTTCGCTAGATAGTAGATAGGG
ACAGTGGGAATCTCGTTAATCCATTCATGCGCGTCACTAATTAGATGACGAGGCATTTGG
CTACCTTAAGAGAGTCATAGTTACNCCCGNTCCCTTGGCTGTGGTTTCGCTAGATAGTAG
ATAGGGACAGTGGGAATCTCGTTAATCCATTCATGCGCGTCACTAATTAGATGACGAGGC
ATTTGGCTACCTTAAGAGAGTCATAGTTACTCCCGCCGTTTACCCGCGCTTGATTGAATT
TCTTCACTTTGACATTCAGAGCACTGGGCAGAAATCACATTGCGTCAACACCGGNTGACG
NGNCATTTGGCTACCTTAAGAGNGTCATAGTTACNCCCGCCGTTTACCCGCGCTTGATTG
AATTTCTTCACTTTGACATTCAGAGCACTGGGCAGAAATCACATTGCGTCAACACCGGGT
GACGGCCATCGCAATGCTTTGTTTTAATTAGACAGTCGGATTCCCCTGGTCCGTACCAGT
TCTAAGTTGGCTGTTAGTCGCCGGACGAAGCTAACGACCGCGAGAGCCGCAGCACAGCTG
AGGCAGTCCACGCGACGGTTNAGACAGNCGGATTCCCCTGGTCCGTACCAGTTCTAAGTT
GGCTGTTAGTCGCCGGACGAAGCTAACGACCGCGAGAGCCGCAGCACAGCTGAGGCAGTC
CACGCGACGGTTAAGACAGCGGTCCGAGCTCGACCGAANNCTCCCCGAAAGAAGNNCCAG
CCTCGCCCAGCCCGTGCCCGTCCCAATCACGCTTCGTACTCCAGCCCGACCGGCCCAGCC
CTTAGAGCCAATCCTTTTCCCGAAGTTACGGATCCAATTTGCCGACTTCCCTTACCTACA
TTGTTCTATCGACTAGAGGCTGTGCACCTTGGAGACCTGCTGCGGATATGGGTACGGNCC
NGCNCNTAGAGCCAATCCTTTTCCCGAAGTTACGGATCCAATTTGCCGACTTCCCTTACC
TACATTGTTCTATCGACTAGAGGCTGTGCACCTTGGAGACCTGCTGCGGATATGGGTACG
GTCCGGCNCGAAAGTCACCGTGTCTCCCTCGGATTTTCAAGNGCCGACNNCCCTTACCTA
CATTGTTCTATCGACTAGAGGCTGTGCACCTTGGAGACCTGCTGCGGATATGGGTACGGT
CCGGCACGAAAGTCACCGTGTCTCCCTCGGATTTTCAAGGGCCGACGGAAGTGCTCCGGA
CACCGCAAGAGCCGCGGTGCTTTGCGGGATCGACGTCCCTATCTCCGGGCAAACCGATTC
CAGGGAGGCCTGTCCCTTAAGAAGAAAAGAGAACTCTTCCCGGGACTTCCGCCGACGTCT
CCGAGTTCGTTTGCGTTACCGCACATGGCCCGTGAGGACCAAACTCCGATGCCGGGTTCG
GGAATATTAACCCGATTCCCTTTCGANACAATACNGGCTTTNAGTNNNNNAAAGTCAGTA
GATATAATAAAATTAGCCCCGCTTCGGAACGGAGTTTCCCTATATCTTAGGACCGACTGA
CCCATGTTCAACTGCTGTTCACATGGAACCCTTCTCCCCTTCAGNGATCGGAAGAGCACA
CGTCTGAACTCCAGNCACNNNNNNNNNNNNNNNNNNN
>gi_212840948_gb_Contig103954|tro|tro11X|Allele_2
NNNNNNNNNNNNNNNNNNNNNCGTGACTGGAGTTCAGACGTGTGCTCTTCCGATCTNNNN
NNNNNNNNNNNNNNGTCGTACTTAGNNGAGCAGCCACATCACTGCGATNNNNNNNGACAA
ATCTACNNNNCAAAANNNNNNNNNNNNNNNNNNNNNNNNNNNNNNNNNNNNNNNNNNNNN
NNNNNNNNNNNNNNNNNNNNNNNNNNNNNNNNNNNNNNNNNNNNNNNNNNGNACAAATCT
ACTAGTCAAAAGGCTTAGTCTCAATAGATCGCAGTGAGGTGGCTGCTCTACTAAGTACGA
CACCCCGACAGAGAGCTAGGTCGTCTACGAATNNNNNNNNNNNNNNNNNNNNCANNTCTA
CNAGTCAAAAGGCTTAGTCTCAATAGATCGCAGTGAGGTGGCTGCTCTACTAAGTACGAC
ACCCCGACAGAGAGCTAGGTCGTCTACGAATGATTTTACACCTCTGCTTCGCATGGGGTN
GATATCGTTTCGACCCACCGCGGCAAAAGTCAGCCGCGGNCGATGGCCGGTTACTGTGGC
NTTACCACCGGGGACGCCTAGGTAGGTCCGTCGCCCGTCTATCGTTGCCTCCCAAGGCCG
AGATGCATAAAGNATCGTTACATTTTTGGGCGAGATTCTGACTTAGAGGCGTTCAGTCAT
AATCCCTCAGATGGTAGCTTCGCACCATTGGCTTATCAGCCAAGCACATAAACCAAATGT
CTGAACCTGCGGTTCCTCTCGTACTGAGCAGGATTACCATTGCAACGACTTGTCATCAGT
AGGGTAAAACTAACCTGTCTCACGACGGTCTAAACCCAGCTCACGTTCCCTATTAGTGGG
TGAACAATCCAACGCTTGGTGAATTCTGCTTCACAATGATAGGAAGAGCCGACATCGAAG
GATCAAAAAGCAACGTCGCTATGAACGCTTGGCTGCCACAAGCCAGTTATCCCTGTGGTA
ACTTTTCTGACACCTCTTGCTTAAAACTCTTAAAGTCAAAAGGATCGATAGGCCACGCTT
TCACGGTCTGTATTCGTACTGAAAATCAAAATCAAGTGAGCTTTTGCCCTTTTACTCTAC
GTGAGGTTTCCGTCCTCACTGAGCTCACCTTNGGACACCTGCGTTACCNTTTGACAGATG
TACCGCCCCAGTCAAACTCCCCGCCTGACACTGTCTTCAGAGCGGATCACCNCCGACGAC
TAAGGCCGGNGGCTTAANTCCAGAATCGAGGAGCTTGCGCCCCGCTCTCCGCTTAACTGA
ATAAGTAAAGAAACGATAAAAGTAGTGGTATTTCAAATGTGCCGGAGCTCCCACCTATGC
TACACCTCTCATGTCTCTTCACAAAGTCGGACTAGAGTCAAGCTCAACAGGGTCTTCTTT
CCCCGCTGATTCTGCCAAGCCCGTTCCCTTGGCTGTGGTTTCGCTAGATAGTAGATAGGG
ACAGTGGGAATCTCGTTAATCCATTCATGCGCGTCACTAATTAGATGACGAGGCATTTGG
CTACCTTAAGAGAGTCATAGTTACNCCCGNTCCCTTGGCTGTGGTTTCGCTAGATAGTAG
ATAGGGACAGTGGGAATCTCGTTAATCCATTCATGCGCGTCACTAATTAGATGACGAGGC
ATTTGGCTACCTTAAGAGAGTCATAGTTACTCCCGCCGTTTACCCGCGCTTGATTGAATT
TCTTCACTTTGACATTCAGAGCACTGGGCAGAAATCACATTGCGTCAACACCGGNTGACG
NGNCATTTGGCTACCTTAAGAGNGTCATAGTTACNCCCGCCGTTTACCCGCGCTTGATTG
AATTTCTTCACTTTGACATTCAGAGCACTGGGCAGAAATCACATTGCGTCAACACCGGGT
GACGGCCATCGCAATGCTTTGTTTTAATTAGACAGTCGGATTCCCCTGGTCCGTACCAGT
TCTAAGTTGGCTGTTAGTCGCCGGACGAAGCTAACGACCGCGAGAGCCGCAGCACAGCTG
AGGCAGTCCACGCGACGGTTNAGACAGNCGGATTCCCCTGGTCCGTACCAGTTCTAAGTT
GGCTGTTAGTCGCCGGACGAAGCTAACGACCGCGAGAGCCGCAGCACAGCTGAGGCAGTC
CACGCGACGGTTAAGACAGCGGTCCGAGCTCGACCGAANNCTCCCCGAAAGAAGNNCCAG
CCTCGCCCAGCCCGTGCCCGTCCCAATCACGCTTCGTACTCCAGCCCGACCGGCCCAGCC
CTTAGAGCCAATCCTTTTCCCGAAGTTACGGATCCAATTTGCCGACTTCCCTTACCTACA
TTGTTCTATCGACTAGAGGCTGTGCACCTTGGAGACCTGCTGCGGATATGGGTACGGNCC
NGCNCNTAGAGCCAATCCTTTTCCCGAAGTTACGGATCCAATTTGCCGACTTCCCTTACC
TACATTGTTCTATCGACTAGAGGCTGTGCACCTTGGAGACCTGCTGCGGATATGGGTACG
GTCCGGCNCGAAAGTCACCGTGTCTCCCTCGGATTTTCAAGNGCCGACNNCCCTTACCTA
CATTGTTCTATCGACTAGAGGCTGTGCACCTTGGAGACCTGCTGCGGATATGGGTACGGT
CCGGCACGAAAGTCACCGTGTCTCCCTCGGATTTTCAAGGGCCGACGGAAGTGCTCCGGA
CACCGCAAGAGCCGCGGTGCTTTGCGGGATCGACGTCCCTATCTCCGGGCAAACCGATTC
CAGGGAGGCCTGTCCCTTAAGAAGAAAAGAGAACTCTTCCCGGGACTTCCGCCGACGTCT
CCGAGTTCGTTTGCGTTACCGCACATGGCCCGTGAGGACCAAACTCCGATGCCGGGTTCG
GGAATATTAACCCGATTCCCTTTCGANACAATACNGGCTTTNAGTNNNNNAAAGTCAGTA
GATATAATAAAATTAGCCCCGCTTCGGAACGGAGTTTCCCTATATCTTAGGACCGACTGA
CCCATGTTCAACTGCTGTTCACATGGAACCCTTCTCCCCTTCAGNGATCGGAAGAGCACA
CGTCTGAACTCCAGNCACNNNNNNNNNNNNNNNNNNN
>gi_212839645_gb_GE761670|tro|tro11X|Allele_1
NNNNNNNNAAGAAATGGTCATCAGAGAAAAGATTTGGTTTGGAAGGNTGANANGTTTTGA
TNCNAGCCNTGAANACNNTNATAGATNCTNNAAGTGANNNAGNNNTAGATGACTTNATCN
TTGGTATNCCACNNAGNGNAAGACTNAATGTNCTGGCTAATGTNTGTAGAACACCATTGG
AGAGANTATTTGGTCAGTTTGATCCNGANTTGGAANGNTTNGANGAAGGNTCTGGNGATG
TCAAGTACCATCTNGGAATGTCNATACAGAGACTNAATCGNGTCACAAATAAAAATGTCT
CNCTATCTTTAGTNGCNAACCCATCACATTTAGAAGCAGTTGATCCTGTTGTACAGGGAA
ANACTAAAGCCAAGCAATTCTATAGAGGGGATAGTGAGGGGAAAAAGGTGGTCAGTATGT
TACTGCATGGTGATGCTGCTTTTGCTGGACAAGGAGTAGTTTTTGAGACTTTCCATCTGA
GTGACCTTCCAGATTATACCACAAATGGAACAATNCACATNGTTGTCAATAATCAGNTTG
GATTTACNACAGATCCCCGATCAGCCAGATCATCAGCNTACTGTACTGATGGAGCTCGTA
TGGTNAANGCNCCNGTCTTTCANGTNAATGCTGATGACCCAGATGCTGTNGTTTACGTGT
CCAAAGTAGCAGCAGAATGGAGGGCAGAGTTTGGAAAGGATGTAGTNATTGATTTGGTNT
GTNANCGTAAGAATGGTCACAATGAAACAGATGAACCAATGTTTACTCAACCATTAATGT
ACAAGAAGATTGCNGTACAGAANCCAGTGTTAGACCAAT
>gi_212839645_gb_GE761670|tro|tro11X|Allele_2
NNNNNNNNAAGAAATGGTCATCAGAGAAAAGATTTGGTTTGGAAGGNTGTNANGTTTTGA
TNCNTGCCNTGAANACNNTNATCGATNCTNNAAGTGANNNAGNNNTAGATGACTTNATCN
TTGGTATNCCACNNAGNGNAAGACTNAATGTNCTTGCTAATGTNTGTAGAACACCATTGG
AGAGGNTATTTGGTCAGTTTGATCCNGANTTGGAANGNTTNGANGAAGGNTCTGGNGATG
TCAAGTACCATCTNGGAATGTCNATACAGAGACTNAATCGNGTCACAAATAAAAATGTGT
CNCTGTCTTTAGTNGCNAACCCATCACATTTAGAAGCAGTTGATCCTGTTGTACAGGGAA
ANACTAAAGCCAAGCAATTCTATAGAGGGGATAGTGAGGGGAAAAAGGTGGTCAGTATGT
TACTGCATGGTGATGCTGCTTTTGCTGGACAAGGAGTAGTTTTTGAGACTTTCCATCTGA
GTGACCTTCCGGATTATACCACAAATGGAACAATNCACATNGTTGTCAATAATCAGNTTG
GATTTACNACAGATCCCCGATCAGCCAGATCATCAGCNTACTGTACTGATGGAGCTCGTA
TGGTNAANGCNCCNGTCTTTCANGTNAATGCTGATGACCCAGATGCTGTNGTTTACGTGT
CCAAAGTAGCAGCAGAATGGAGGGCAGAGTTTGGAAAGGATGTAGTNATTGATTTGGTNT
GTNANCGTAAGAATGGTCATAATGAAACAGATGAACCAATGTTTACTCAACCATTAATGT
ACAAGAAGATTGCNGTACAGAANCCAGTGTTAGACCAAT
>gi_212835106_gb_Contig4178|tro|tro11X|Allele_1
TTATCGGATTGGTTGAATGTCACACNCCTCCAACAGGCTGTTGTCATTAACCATATTGTN
CAATGGAAAAAATCGGGGATTTTGTACTTAAAATATCTAAACGTCANNNNCATCGNGCTT
TNAAATATTTTACAAGAAANANATCTNCACAAGCTGCAGCTGCCNTACAACAAGACCTGC
ANCATGAACTAGANGGNATAAAAGATGCCGGGACNTGGAAGGGAGAACGTGTCATCACTT
CTAAACAAGGCCCTACAATTCACGTAGCAGGATCTCAAGCAGACATACTCAATTTCTGTG
CAAACAACTACCTTGGTTTGTCTNNNCACCCTGAAGTNATTGAAGCNGGNAAGAAAGCAC
TTGACACACACGGCGCTGGNCTCAGCTCTGTCAGATTTATATGCGGTACANAGGATCTGC
ACAAAGAACTTGAAGATAAAATCTCAAAATTCCACAAGAAAGANGANACNATTTTATACG
CTAGTTGNTTTNATGCAAATGCCGGCCTNTTTGAGGTATTNCTTGGANCTGAAGATGCTG
TTATATCAGACGAATTAAACCATGNATCTATTATTGATGGAATACGTCTNTGTAAAGCTA
AANGATTCAGATATAAACACACAGATATGAANGNTCTTGAACAAAACTTGAAGGACGCAT
CCTCNTGTCACAAAAAGCTGATAGCCACTGATGGTGTATTTAGTATGGATGGCAGCGTCG
CACCATTGCNTGACATAACAAGACTTGGAAACGAGTATGGAGCNTTGGTCTTCATCGANG
AATGTCATGGAACAGGATTTTTTGGACCAACCGGCAGNGGAACTGATGAGCATTTTGGAT
TGGAAGTTGATATNATNAACTCAACTCTCGGTAAAGCCATGGGAGGTGCTNCNGGTNGTT
ATACNTCTGGACCAAAAGANCTTGTACAGCTTCTAAGACAAAGATCCAGACCTTACTTGT
TTTCAAACACATTACCNCCACCAGTAGTAGCATGTGCTAGCAAGGNCTTTGATTTGATAA
TNNNNNNNNNNNNTTTACCAAAGAANNNNNNGACCAATACAGNGAGATTTAGGACTNNNN
NNNNNNNNNNNNNNNNNNNNNNNNNNGGTGATCCAAGACATCCCATTTGTCCAGTTATGT
TAGGAGATGCCAAGTTAGCCAGTACTTTTGCTGATGATATGTTGGNNNNNNNNNNNNNNN
NNNNNNNNNNNNNNNNNNNNNNNNNNNNNNNNGGAAAATCAAGAATCNGAGTACANATAT
CTNCTGCTCACTCAGANCAAGAAATTGATAGAGCTGTGGATGNTTTTGTTGNAATNGGCA
GAAAACTCAAAGTTATCAATTANANTAANAGTGAAGATTNAAATGTTAAAANGTTATTAT
TGT
>gi_212835106_gb_Contig4178|tro|tro11X|Allele_2
TTATCGGATTGGTTGAATGTCACACNCCTCCAACAGGCTGTTGTCATTAACCATATTGTN
CAATGGAAAAAATCGGGGATTTTGTACTTAAAATATCTAAACGTCANNNNCATCGNTCTT
TNAAATATTTTACCAGGAANANATCTNCACAAGCTGCAGCTGCCNTACAACAAGACCTGC
ANCATGAACTAGANGGNATAAAAGATGCCGGGACNTGGAAGGGAGAACGTGTCATCACTT
CTAAACAAGGCCCTACAATTCACGTAGCAGGATCTCAAGCAGACATACTCAATTTCTGTG
CAAACAACTACCTTGGTTTGTCTNNNCACCCTGAAGTNATTGAAGCNGGNAAGAAAGCTC
TTGACACACACGGCGCTGGNCTCAGCTCTGTCCGATTTATATGCGGTACANAGGATCTGC
ACAAAGAACTTGAAGATAAAATCTCAAAATTTCACAAGAAAGANGANACNATTTTATACG
CTAGTTGNTTTNATGCAAATGCCGGTCTNTTTGAGGTATTNCTTGGANCTGAAGATGCTG
TTATATCAGACGAATTAAATCATGNATCTATTATTGATGGAATACGTCTNTGTAAAGCTA
AANGATTCAGATATAAACACACAGATATGAANGNTCTTGAACAAAACTTGAAGGACGCAT
CCTCNTGTCACAAAAAGCTGATAGCCACTGATGGTGTATTTAGTATGGATGGCAGCGTCG
CTCCGTTGCNTGACATAACAAGACTTGGAAATGAGTATGGAGCNTTGGTCTTCATCGANG
AATGTCATGGAACAGGATTTTTTGGACCAACCGGCAGNGGAACTGATGAGCATTTTGGAT
TGGAAGTTGATATNATNAACTCAACTCTCGGTAAAGCCATGGGAGGTGCTNCNGGTNGTT
ATACNTCTGGACCAAAAGANCTTGTACAGCTTTTAAGACAACGATCCAGACCTTATTTGT
TTTCAAACACATTACCNCCACCAGTTGTAGCATGTGCTAGCAAGGNTTTTGATTTGATAA
TNNNNNNNNNNNNTTTACCGAAGAANNNNNNGACCAATACAGNGAGATTTAGGTCTNNNN
NNNNNNNNNNNNNNNNNNNNNNNNNNGGTGATCGAGGACATCCCATTTGTCCAGTTATGT
TAGGAGATGCCAAGTTAGCTAGTACTTTTGCTGATGATATGTTGGNNNNNNNNNNNNNNN
NNNNNNNNNNNNNNNNNNNNNNNNNNNNNNNNGGAAAATCGAGAATCNGAGTACANATAT
CTNCTGCTCACTCAGANCAAGAAATTGATAGAGCTGTGGATGNTTTTGTTGNAATNGGCA
GAAAACTCAAAGTTATCAATTGNANTCANAGTGAATATTNAAATGTTAAAANGTTGTTAT
TGT
>gi_212834721_gb_Contig5193|tro|tro11X|Allele_1
CGTGAAGGTTACTGTGATCCAATATGGCATCCGCTGTAGTTCAACGAATTGTGCGNAAAG
TGCCATTGAAAAGTTTCAATAAACAGTTTTCCACAACGACAGTTAGAGCTGGAACNCAGN
TAANTGTCAGGGATGCCTTGAATGCTGCTATAGATGAAGAAATCAAAAGAGATGATAAAG
TTTTTCTACTGGGAGAGGAAGTTGCATTGTATGATGGTGCNTACAAGGTTNGCAGAGGAT
TACACAAGACATATGGAGACAAGAGAGTAATAGATNNNNNNNNNNNNNAGNNNNNNNNNN
NNNNNNNNNNNNNNNNNNNNNNNNNGGNAGGCTTGAAACCAATATGTGAATTCATGANAT
TTAATTTCTCNATGCAAGCAATAGATCAGGTNNNNNNNNNNNNNNNNNNAACATTTTACN
NNNNNNNNNNNNAGGTNCCAGTCCCTATTGTCTTTCGAGGACCAAATGGAGCTGCAGCNG
GTGTTGGAGCCCAACATTCACAGTGCTTTGCTTCATGGTACAGTNCTTGTCCAGGACTAA
AAGTNNTATCCCCATTNTCTTCAGAAGATTGTAAAGGGTTATTAAAAGCAGCAATTAGAG
ATCCNAACCCAGNTNTATTTNTAGAGAATGAGATTATGTATGGAACACAATTTGANATGT
CTGATGAAGCTATGTCAGAAGATTTCGTTATTCCAATAGGAAAAGCAAAAATAGAAAGAC
NAGGTNATCACATAACATTAGTATCACACAGTAGATATGTAGGACATTGTTTAGAGGCAG
CCAATGAATTAGCAGGACAAGGTGTGGANTGTNAGGTNATANNTTTAAGATNAATTAGNC
CAATGGATGAAGAAACAATTGTAAAATCAGTGATGAAAACAAANCATTTAGTAACNGTGG
AGGGTGGATGGCCACAGTGTGGAATTGGATCTGAAATATGTGCCAGAGTCATAGNANGNN
AAGCNTTTAATTACCTTGATGCACCAGTATTACGTGTAACNGGAGCTGACTTACCNACAC
CATATNCTAANCAGTTAGAAGATAATTCATTTCCTCANACTCATAACATTGTNGGAGCAG
T
>gi_212834721_gb_Contig5193|tro|tro11X|Allele_2
CGTGAAGGTTACTGTGATCCAATATGGCATCCGCTGTAGTTCAACGAATTGTGCGNAAAG
TGCCATTGAAAAGTTTCAATAAACAGTTTTCCACAACGACAGTTAGAGCTGGATCNCAGN
TAANTGTCAGGGATGCCTTGAATGCTGCTATAGATGAAGAAATCAAAAGAGATGATAAAG
TTTTTCTACTGGGAGAGGAAGTTGCATTGTATGATGGTGCNTACAAGGTTNGCAGAGGAT
TACACAAGACATATGGAGACAAGAGAGTAATAGATNNNNNNNNNNNNNAGNNNNNNNNNN
NNNNNNNNNNNNNNNNNNNNNNNNNGGNAGGCTTGAAACCAATATGTGAATTCATGANAT
TTAATTTCTCNATGCAAGCAATAGATCAGGTNNNNNNNNNNNNNNNNNNAACATTTTATN
NNNNNNNNNNNNAGGTNCCAGTCCCTATTGTCTTTCGAGGACCAAATGGAGCTGCAGCNG
GTGTTGGAGCCCAACATTCACAGTGCTTTGCTTCATGGTACAGTNCTTGTCCAGGACTAA
AAGTNNTATCCCCATTNTCTTCAGAAGATTGTAAAGGGTTATTAAAAGCAGCAATTAGAG
ATCCNAACCCAGNTNTATTTNTAGAGAATGAGATTATGTATGGAACATCATTTGANATGT
CTGATGAAGCTATGTCTGAAGATTTCGTTATTCCTATAGGAAAAGCTAAAATAGAAAGAC
NAGGTNATCACATAACGTTAGTATCACACAGTAGATATGTTGGACATTGTTTAGAGGCAG
CCAATGAATTAGCAGGACAAGGTGTGGANTGTNAGGTNATANNTTTAAGATNAATTAGNC
CAATGGATGAAGAAACAATTGTAAAATCAGTGATGAAAACAAANCATTTAGTAACNGTGG
AGGGTGGATGGCCTCAGTGTGGAATTGGATCTGAAATATGTGCCAGAGTCATAGNANGNN
AAGCNTTTAATTACCTTGATGCACCAGTATTACGTGTAACNGGAGCTGACTTACCNACAC
CATATNCTAANCAGTTAGAAGATAATTCATTTCCTCANACTCATAACATTGTNGGAGCAG
T
>gi_212828554_Contig24048|tro|tro11X|Allele_1
TGTACAACCATGGCCAGTGTNCTGCAAATTTTCAGAACAAACGTCAAACCGTGCAAATTG
AGGCTAACTGTGAACTGTNTACCATTAATAAGTGNATNCAGCAACTTCAGTACATCAGGC
AGAAGATATAAAGCCNAATTCTTTAATTCAGCTGATGAAGCCATTCAAGATATACCAGAT
GGATCAAAACTGTTGGTTGGAGGNTTTGGATTATGTGGAATNCCAGAAAACCTAATTCAA
GCTTTACTGAAAACAAAGGTNAAAGATTTGACAATTGTCAGTAATAATGCTGGTGTNGAT
GATTTTGGTCTTGGATTATTACTTNAGCAGAAACAGGTNNNNNNNNNNNNNNNNNNNNNN
NNNNNNNNNNNNNNNNNNNNNNNNNNNNNNNNNNNNNNNNNNNNNNNNNNNNNNNNNNNN
NNNNNNNAGGGTNNACTGGCTGAGAGAATAAGAGCTGGTGGAGCCGGTATCCCAGCATTC
TTTACACCTACTGGTTATGGAACTTTAATNCAGANAGGTGGNGNTCCAATNAAATANAAC
AGNGATAAATCTATAGANATTGCTAGTCANCCAAGGGAGGTNCGGGATTTTAATGGATTT
CAGTATATAATGGAAGAGGCCATCACAGGAGATTTTGGTCTGNTNAAAGCATGGAAAGCA
GATAAGGCAGGNAATCTAACNTTNAGGAAAACAGCAAGAAATTTCAATCCTCCTATGTGT
AAGGCAGCTAAGATAACNATAGCNGAGGTGGAGGAGATTGTCCCATGTGGTGNTATANCN
CCAGAGGATGTCCATGTACCNCATGCNTTTGTACAAAGAGTTATCAAAGGNCCNAAATAT
GAGAAACGAATAGAGNGATTGAAACTTCGTAAAGAAAAAGGCAGCACCACNCATGCTACN
GATCCAGCATCACTTATGAGGGAAAGAATAATCAGGAGGGCAGCACTAGAATTCCATGAN
GGTATNTANGCAAANCTTNGNATNGNNATNCCNATGNTANCCANTANTTATNTNACNCNA
GGAATGACAGTACATTTACAGAGTGAAAATGGAATTNTGNNATNGGNTNCATTTNCANCA
CAAGGAGAGGTAGATCCAGACCTAATTAATGCTGGTAAAGAAACNGTAACAAGTATTCCT
GGTAGTTCTTTCTTTTCCAGTGATGAATCTTTTGCAATGATCAGAGGNNN
>gi_212828554_Contig24048|tro|tro11X|Allele_2
TGTACAACCATGGCCAGTGTNCTGCAAATTTTCAGAACAAACGTCAAACCGTGCAAATTG
AGGCTAACTGTGAACTGTNTACCATTAATAAGTGNATNCAGCAACTTCAGTACATCAGGC
AGAAGATATAAAGCCNAATTCTTTAATTCAGCTGATGAAGCCATTCAAGATATACCAGAT
GGATCAAAACTGTTGGTTGGAGGNTTTGGATTATGTGGAATNCCAGAAAACCTAATTCAA
GCTTTACTGAAAACAAAGGTNAAAGATTTGACAATTGTCAGTAATAATGCTGGTGTNGAT
GATTTTGGTCTTGGATTATTACTTNAGCAGAAACAGGTNNNNNNNNNNNNNNNNNNNNNN
NNNNNNNNNNNNNNNNNNNNNNNNNNNNNNNNNNNNNNNNNNNNNNNNNNNNNNNNNNNN
NNNNNNNAGGGTNNACTGGCTGAGAGAATAAGAGCTGGTGGAGCCGGTATCCCAGCATTC
TTTACACCTACTGGTTATGGAACTTTAATNCAGANAGGTGGNGNTCCAATNAAATANAAC
AGNGATAAATCTATAGANATTGCTAGTCANCCAAGGGAGGTNCGGGATTTTAATGGATTT
CAGTATATAATGGAAGAGGCCATCACAGGAGATTTTGGTCTGNTNAAAGCATGGAAAGCA
GATAAGGCAGGNAATCTAACNTTNAGGAAAACAGCAAGAAATTTCAATCCTCCTATGTGT
AAGGCAGCTAAGATAACNATAGCNGAGGTGGAGGAGATTGTCCCATGTGGTGNTATANCN
CCAGAGGATGTCCATGTACCNCATGCNTTTGTACAAAGAGTTATCAAAGGNCCNAAATAT
GAGAAACGAATAGAGNGATTGAAACTTCGTAAAGAAAAAGGCAGCACCACNCATGCTACN
GATCCAGCATCACTTATGAGGGAAAGAATAATCAGGAGGGCAGCACTAGAATTCCATGAN
GGTATNTANGCAAANCTTNGNATNGNNATNCCNATGNTANCCANTANTTATNTNACNCNA
GGAATGACAGTACATTTACAGAGTGAAAATGGAATTNTGNNATNGGNTNCATTTNCANCA
CAAGGAGAGGTAGATCCAGACCTAATTAATGCTGGTAAAGAAACNGTAACAAGTATTCCT
GGTAGTTCTTTCTTTTCCAGTGATGAATCTTTTGCAATGATCAGAGGNNN
>gi_212822835_Contig28164|tro|tro11X|Allele_1
TCGTGACGTCACAGGACACACAAAAATTGAAAAATGGCACACATTTTTCGTCAAGCTGCT
AAAACGGNNNNNNNNNNNNNNNNNNNNNNNNNNNNNNNNNNNNNNNNNNNNNNNNNNNNN
NNNNNNNNNNNNNNNNNNNNNNNNNNNNNNNNNNNNNNNNNNNNNNNNNNNNNNNNNNNN
NNNNNNNNNNNNNNNNNNNNNNNNNNNNNNNNNNNNNNNNNNNNNNNNNNNNNNNNNNNN
NNNNNNNNNNNNNNNNNNNNNNNNNNNNNNNNNNNNCAGGNAGNAGAACGAGGGGAGAGT
TACCTGAACTTGAGACCAGATAGAGTTGCTATGCAAGATGCCACANNNCAGNTGGCTATG
CTACAGTTNATATCCAGNGGACTTCCAAAAGTAGCAGTCCCTTCCACTATTCATTGTGAC
CATTTAATAGAAGCTCAGNTTGGAGGTGAAAANGATTTAGCCAGAGCANAGGACATCAAT
AAAGAGGTATATNAATTCCTTGCCTNAGNCAGTGCNAANTATGGTGTNGGATTCTGGAAN
CCAGGNAGTGGAATCATCCATCAGNTANTTTTAGAGAATTATGGCTACCCTGGAGTNTTA
CTGATAGGTACTGACAGTCATACACCTAATGGAGGAGGTTTAGGAGGACTGTGTATTGGC
GTAGGTGGTGCTGATGCTGTAGATGTCATGGCTGGNCTNCCCTGGGAACTCAAATGTCCA
AAGGTNANAGGAGTAAAGCTAACAGGAAAATTGANTGGTTGGACATCACCAAAAGATATC
ATNCTTAAAGTTGCTGGTATNCTTACAGTCAAAGGAGGAACTGGNGCTATTGTTGANTAC
TTTGGTCNAGGTGTAGATTCTATTTCATGNACAGGNANGGGTACCATCTGTAACATGGGT
GCTNAGATAGGAGCTACAACATCAGTGTTCCCTTACAACCACAGAATGCAGGACTATCTT
AGAGCTACTGAAAGATCAGNTATNGCTGATCTAGCTAACAATTACAAAGGGTTATTATCA
GCTGATCCTGACTGTAAATATGACGANCTGATAGAGATAAATCTCAGTGAGTTGGAACCT
CATGTAAATGGACCNTTTACTCCAGATTTNGCTAATCCTATTTCAAANNTTGGTCAAATA
GCTAAAGAGAAGGACTGGCCATTGGACATCAGAGTNGGTNTGATTGGTAGNTGNACAAAC
AGCAGTTATGAAGACATGAGNNGGTCAGCTAGTATTGCCAGACAGGCAGTAAACAAGGGT
ATCAAATCTAAAGCAGCATTCACAGTAACNCCTGGNTCAGAACAAATTAGAGCTACCATT
GAAAGGGATGGACAGGCCAAAGTTCTGAGAGAAATTGGTGGTGTTGTATTAGCCAATGCT
TGTGGTCCATGTATTGGCCAGTGGGACAGAAAAGATGTAAAGAAAGGAGAGAAGAATACN
ATTGTANCCTCATATANNCGTAACTTNACTGGTCGTAATGATGCNANCCCTGCNACTCAT
GCNTTTGTTGCCTCACCNGAACTTGTCACAGCTTTAGCTATCGCTGGAGATTTAGGATTN
AATCCTGAGACTGATTNNTTAACAGCTGCTGATGGTTNNAAATTCAAATTTGAAACACCT
TATGGAGATGAATTACCAGCCAATGGNTTTGATCCTGGAGAAGATACCTTCCAACCNCCA
CCATCAGATGGCTCAGCATTGAAAGTAAACGTTGATGAACAGAGTCAGAGGTTACAACTA
CTCACTCCNTTTAATAAATGGGATGGTAAAGANATAACAGATGCTNTAATTCTNATNAAG
GTANAAGGAAANTGTACAACNGACCACATAAGTGCTGCAGGACAATGGCTTAAATACAGA
GGNCATTTAGATAACATNTCNAACAACTTTATGATNNGNNNNNCANATTCAGAAAATGGT
GAAATNAACAAAGNAAAGAATCTNTTAACAGAAGAATANGGAGCTGTTCCAGCCACNGGT
AGATACTATNAGGCTCAGAACTTACCATGGGTTGTTGTTGGTGATGAGAACTATGGTGAG
GGTAGCAGTCGAGAACATGCAGCATTAGAACCAAGACATTTAGGTGGAAGGGCCGTCATT
GTNAAAAGTTTTGCNAGAATTCATGNNNNNNATTTGAANAANCAGGGAATGNTACCATTA
ACATTTGCNAACCCATCAGATTATGATAAAATTCAGCCTACAGATAAAATATCATTATTA
GGTCTTAGTAGNATGGCTCCTGGANAGNCAGTGACATGTGAAATAAAACATTCAGATGGA
TCTAAAGACACTATACAACTGAATCATACATTTAATGCAGGACAAATAACCTGGTTTNAG
GCTGGCAGTGCACTTAACAGAATGAAGGAAGTCAACAAATAAACAGTTTTTGTGATAGAT
CTTTATTTATTAGATTTTTAATTTACNNNNNNNNNNNNNNNNNNNNNNNNNNNNNNNNNN
NNNNNNNNNNNNNNNNNNNNNNNNNNNNNNNNNNNNNNNNNNNNNNNNNNNNNNNNNNNN
NCCAGTAGNCATANNNNNNNNNNNNNNNNNNNNNNNNNNNNNNNNNNNNNNNNNNNNNNN
NNNNNNNNNNNNNNNNNNNNNNNNNNNNNNNNNNNNNNNNNNNNNNNNNNNNNNNNNNNN
NNNNNNNNNNNNNNNNNNNNNNNNNNNNNNNNNNNNNNNNNNNNNNNNNNNNNNNNNNNN
NNNNNNNNNNNNNNNNNNNNNNNNNNNNNNNNNNNNNNNNNNNNNNNNNNNNNNNNNNNN
NNNNNNNNNNNNNNNNNNNNNNN
>gi_212822835_Contig28164|tro|tro11X|Allele_2
TCGTGACGTCACAGGACACACAAAAATTGAAAAATGGCACACATTTTTCGTCAAGCTGCT
AAAACGGNNNNNNNNNNNNNNNNNNNNNNNNNNNNNNNNNNNNNNNNNNNNNNNNNNNNN
NNNNNNNNNNNNNNNNNNNNNNNNNNNNNNNNNNNNNNNNNNNNNNNNNNNNNNNNNNNN
NNNNNNNNNNNNNNNNNNNNNNNNNNNNNNNNNNNNNNNNNNNNNNNNNNNNNNNNNNNN
NNNNNNNNNNNNNNNNNNNNNNNNNNNNNNNNNNNNCAGGNAGNAGAACGAGGGGAGAGT
TACTTGAACTTGAGACCAGATAGAGTTGCTATGCAAGATGCCACANNNCAGNTGGCTATG
CTACAGTTNATATCCAGNGGACTTCCAAAAGTAGCAGTTCCTTCCACTATTCATTGTGAC
CATTTAATAGAAGCTCAGNTTGGAGGTGAGAANGATTTAGCCAGAGCANAGGACATCAAT
AAAGAGGTATATNAATTCCTTGCCTNAGNCAGTGCNAANTATGGTGTNGGATTCTGGAAN
CCAGGNAGTGGAATTATCCATCAGNTANTTTTAGAGAATTATGGTTACCCTGGAGTNTTA
CTGATAGGTACTGACAGTCATACACCTAATGGAGGAGGTTTAGGAGGACTGTGTATTGGT
GTAGGTGGTGCTGATGCTGTAGATGTCATGGCTGGNCTNCCCTGGGAACTCAAGTGTCCA
AAGGTNANAGGAGTAAAGCTAACAGGAAAATTGANTGGTTGGACATCACCAAAAGATATC
ATNCTTAAAGTTGCTGGTATNCTTACAGTCAAAGGAGGAACTGGNGCTATTGTTGANTAC
TTTGGTCNAGGTGTGGATTCTATTTCATGNACAGGNANGGGTACCATTTGTAACATGGGT
GCTNAGATAGGAGCTACAACATCAGTGTTCCCTTACAACCACAGAATGCAGGACTATCTT
AGAGCTACTGAAAGATCAGNTATNGCTGATCTAGCTAATAATTACAAAGGGTTATTATCA
GCTGATCCTGACTGTAAATATGACGANTTGATTGAGATAAATCTCAGTGAGTTGGAACCT
CATGTTAATGGACCNTTTACTCCAGATTTNGCTAATCCTATTTCAAANNTTGGTCAAATA
GCTAAAGAGAAGGACTGGCCATTGGACATCAGAGTNGGTNTGATTGGTAGNTGNACAAAC
AGCAGTTATGAAGATATGAGNNGGTCAGCTAGTATTGCCAGACAGGCAGTAAACAAGGGT
ATCAAATCTAAAGCAGCATTCACAGTAACNCCTGGNTCAGAACAAATTAGAGCTACCATT
GAAAGGGATGGACAGGCCAAAGTTCTTAGAGAAATTGGTGGTGTTGTATTAGCCAATGCT
TGTGGTCCATGTATTGGCCAGTGGGACAGAAAAGATGTAAAGAAAGGAGAGAAGAATACN
ATTGTANCCTCATATANNCGTAACTTNACTGGTCGTAATGATGCNANCCCTGCNACTCAT
GCNTTTGTTGCCTCACCNGAACTTGTGACAGCTTTAGCTATCGCTGGAGATTTAGGATTN
AATCCTGAGACTGATTNNTTAACAGCTGCTGATGGTTNNAAATTCAAATTTGAAACACCT
TATGGAGATGAATTACCAGCCAATGGNTTTGATCCTGGAGAAGATACCTTCCAACCNCCA
CCATCAGATGGTTCAGCATTGAGAGTTAACGTTGATGAACATAGTCAGAGGTTACAACTA
CTCACTCCNTTTAATAAATGGGATGGTAAAGANATCACAGATGCTNTAATTCTNATNAAG
GTANAAGGAAANTGTACAACNGACCACATAAGTGCTGCAGGACAATGGCTTAAATACAGA
GGNCATTTAGATAACATNTCNAATAACTTTATGATNNGNNNNNCANATTCAGAAAATGGT
GAAATNAACAAAGNAAAGAATCTNTTAACAGAAGAATANGGAGCTGTTCCAGCCACNGGT
AGATACTATNAGGCTCAGAACTTACCATGGGTTGTTGTTGGTGATGAGAACTATGGTGAG
GGTAGCAGTCGAGAACATGCAGCATTAGAACCAAGACATTTAGGTGGTCGGGCTGTCATT
GTNAAAAGTTTTGCNAGAATTCATGNNNNNNATTTGAANAANCAGGGAATGNTACCATTG
ACTTTTGCNAATCCATCAGATTATGATAAAATTCAGCCTACAGATAAAATATCTTTATTA
GGTCTTAGTAGNATGGCTCCTGGANAGNCAGTGACATGTGAAATAAAACATTCAGATGGA
TCTAAAGACACTATTCAACTGAATCATACATTTAATGCAGGACAAATAACCTGGTTTNAG
GCTGGCAGTGCACTTAACAGAATGAAGGAAGTCAACAAATAAACAGTTTTTGTGATAGAT
CTTTATTTATTAGATTTTTAATTTACNNNNNNNNNNNNNNNNNNNNNNNNNNNNNNNNNN
NNNNNNNNNNNNNNNNNNNNNNNNNNNNNNNNNNNNNNNNNNNNNNNNNNNNNNNNNNNN
NCCAGTAGNCATANNNNNNNNNNNNNNNNNNNNNNNNNNNNNNNNNNNNNNNNNNNNNNN
NNNNNNNNNNNNNNNNNNNNNNNNNNNNNNNNNNNNNNNNNNNNNNNNNNNNNNNNNNNN
NNNNNNNNNNNNNNNNNNNNNNNNNNNNNNNNNNNNNNNNNNNNNNNNNNNNNNNNNNNN
NNNNNNNNNNNNNNNNNNNNNNNNNNNNNNNNNNNNNNNNNNNNNNNNNNNNNNNNNNNN
NNNNNNNNNNNNNNNNNNNNNNN
>gi_212815835_gb_GE749068|tro|tro11X|Allele_1
NNNNNNNNNNACCAATCANNAAAACGATGTAAACAAGNNTGANTNTNNGANGNNNNNNNN
NNNNNNNNNTTGACGTTGTCAGGTACAAATCAAGGGCAGTCANAGNANAANAATGTCCAG
TCTCTGTCGAATNTCTCAGAATTTAAAGTGGCNNACAGNTTTACCTCAGATTAGCATCTG
CATAAGAGAAAACAGTACAAAACCAGCAGAAAAGACNAAATTTGGTCCNNTGAAAGATGA
AGATAGAATTTTNACNAATTTATATGGACGCCATGACTGGAAACTCAAGGGTNCTATNTC
AANGGGTGACTGGTATAAGANCAANGAAATTCTNNTGAAAGGNCATGATTGGATTCTANN
AGANATGAAAGATTCTGGTTTAAGAGGAAGAGGAGGTGCTGGCTTCCCTACTGGAATGAA
NTGGGGNTTNATGAATAAACCCAGNGATGGTAGACCTAAATANCTTGTAGTNAATGCAGA
TGANGGNGAACCNGGTACNTGTAAAGANNGAGAAATNATGCGACATGACCCACATAAATT
GGTNGAAGGGTGCCTTGTNGCAGGANNNTCTATGGGNGCNGTGGCAGCCTACATTTACAT
TAGAGGAGAGNTTTATAATGAAGCTTCTAATCTCCAAGTTGCNATTAAAGAGGCNTATGC
TAATGGACTTATTGGTAAAAATGCNTGTGGGTCTGGNTATGATTTTGATGTGTTTGTTCA
CCGTGGAGCAGGAGCATATATATGTGGAGAAGAAACANNNNNNNNNNNNNNNNNNNNNNN
NNNNNNNNNNNNNNNNNNNNNNNNNNNNNNNNN
>gi_212815835_gb_GE749068|tro|tro11X|Allele_2
NNNNNNNNNNACCAATCANNAAAACGATTTAAACAAGNNTGANTNTNNGANGNNNNNNNN
NNNNNNNNNTTGACGTTGTCAGGTACAAATCAAGGGCAGTCANAGNANAANAATGTCCAG
TCTCTGTCGAATNTCTCAGAATTTAAAGTGGCNNACAGNTTTACCTCAGATTAGCATCTG
CATAAGAGAAAATAGTACAAAACCAGCAGAAAAGACNAAATTTGGTCCNNTGAAAGATGA
AGATAGAATTTTNACNAATTTATATGGACGCCATGACTGGAAACTCAAGGGTNCTATNTC
AANGGGTGACTGGTATAAGANCAANGAAATTCTNNTGAAAGGNCATGATTGGATTCTANN
AGANATGAAAGATTCTGGTTTAAGAGGAAGAGGAGGTGCTGGCTTCCCTACTGGAATGAA
NTGGGGNTTNATGAATAAACCCAGNGATGGTAGACCTAAATANCTTGTAGTNAATGCAGA
TGANGGNGAACCNGGTACNTGTAAAGANNGAGAAATNATGCGACATGACCCACATAAATT
GGTNGAAGGGTGCCTTGTNGCAGGANNNTCTATGGGNGCNGTGGCAGCCTACATTTACAT
TAGAGGAGAGNTTTATAATGAAGCTTCTAATCTCCAAGTTGCNATTAAAGAGGCNTATGC
TAATGGACTTATTGGTAAAAATGCNTGTGGGTCTGGNTATGATTTTGATGTGTTTGTTCA
CCGTGGAGCAGGAGCATATATATGTGGAGAAGAAACANNNNNNNNNNNNNNNNNNNNNNN
NNNNNNNNNNNNNNNNNNNNNNNNNNNNNNNNN
>gi_149383477_gb_ES738546|tro|tro11X|Allele_1
CAGCTGTAACAGCTATTGANAATANAAAAGATTGGAGTTGGAACTTCTGTTCTATGTTAG
GTTANGACAATGCNGATTTCATAGAACTGATGAGNATGTATNNTNCAATTCANAGNGANC
ATGAANGAGGAAATGTNAGTGCTCATANCANACATTTNGTNGGAAGTGCTTTATCAGANC
CNTATCTTAGTTTTGCAGCTGGTATGAATGGCTTAGCTGGACCTCTCCATGGATTGGCAA
ATNAGGNANTACTTGTATNGTTAACAAANGTTCAAGAGGATGTAGGNAAAGATTTTTCAG
ANGAGAAAATGNGAGACTGGGTTTGGAATACCCTAAAATCTGGACAGGTTATTCCAGGAT
ATGGTCATGCTGTGTTGCGGAAGACAGATCCAAGATATACATGTCAGAGAGAGTTTGCTT
TGAGAAAACTCCCTAATGATCCANTGTTTAAATTGGTATCAGCTCTCTANAANGTCACAC
CAGATGTTTTGATNGAACAGGGTAAAGCCAAGAATCCNTGGCCTAATGTAGATGCACATA
GTGGAGTTNTNTTNCAGTACTATGGTATGACAGAGATGAACTACTACACAGTCATGTTTG
GAGTGTCCCGTGCTCTNGGATGCATGTCTTCACTTATTTGGGATCGNGCTATGGGACTAC
CTATNGAAAGACCAAATCNTTTGACACACCATCATA
>gi_149383477_gb_ES738546|tro|tro11X|Allele_2
CAGCTGTAACAGCTATTGANAATANAAAAGATTGGAGTTGGAACTTCTGTTCTATGTTAG
GTTANGACAATGCNGATTTCATAGAACTGATGAGNATGTATNNTNCAATTCANAGNGANC
ATGAANGAGGAAATGTNAGTGCTCATANCANACATTTNGTNGGAAGTGCTTTATTAGANC
CNTATCTTAGTTTTGCAGCTGGTATGAATGGCTTAGCTGGACCTCTCCATGGATTGGCAA
ATNAGGNANTACTTGTATNGTTAACAAANGTTCAAGAGGATGTAGGNAAAGATTTTTCAG
ANGAGAAAATGNGAGACTGGGTTTGGAATACCCTAAAATCTGGACAGGTTATTCCAGGAT
ATGGTCATGCTGTGTTGCGGAAGACAGATCCAAGATATACATGTCAGAGAGAGTTTGCTT
TGAGAAAACTCCCTAATGATCCANTGTTTAAATTGGTATCAGCTCTCTANAANGTCACAC
CAGATGTTTTGATNGAACAGGGTAAAGCCAAGAATCCNTGGCCTAATGTAGATGCACATA
GTGGAGTTNTNTTNCAGTACTATGGTATGACAGAGATGAACTACTACACAGTCATGTTTG
GAGTGTCCCGTGCTCTNGGATGCATGTCTTCACTTATTTGGGATCGNGCTATGGGACTAC
CTATNGAAAGACCAAATCNTTTGACACACCATCATA
>gi_149381132_gb_Contig4061|tro|tro11X|Allele_1
NNNNNNNNNNNNNNNNNNNNNNNNNNNNNNNNNNNNNTNTGTATTTCATACAACTGTCNN
NNNNNNNNNNNNNNNNNNNNNNNNNNNNNNNNNNNNNNNCTTCCTCTAAGTATCATAATT
NTNCTGTCATACAAGTCCTGAATCTTTCAATTTAGTGACTAAATCCTCCACNCTCTCCNC
TTTCTGTCCTGCCTCTCTGACTGGTGGGTCCTCTACACTGACAATCTCCAGTCTTGACGC
CACATCTACTCCTAAATCTGNTNGTGTTTTGGATGCCATAGGTTTCNTTTTTTGCTTNCN
TAATATTCGGTAANGTAGCATATCTTGGTTCATTCAATCGTAAATCTGCAGTCAAAACNG
CTGGCAATTTGACTTTGATTGTTTCTAAACCTCCATCTATTTCTCTAANTACTGTTAAAC
CACCATTATTCTTTTCTACCTTNGATGNAAATNTANCCTGTGGCCAATNCAANAAAGCAG
CTGTCATCTGTCCTGTCTGGTTACAATCGTCATCTATAGCCTGTTTCCCAACTATTACTA
TGTCAACTTTTTCATCCTGTGCAATTTTGGCTAAGAATTTGGAAACGTGAATTGGTTGTA
AAGTTTCATAATCTTTAGGATCTATGTTNACATGTATGGCTCTGTCAGCTCCCATGGCTA
NTGCNGTTCTTAATGTTTCCTGANACNGCTGTGGTCCACATGACACAGCTATCACTTCTG
ATGCTATTTTCTTTTCNTTNAGTCTAACAG
>gi_149381132_gb_Contig4061|tro|tro11X|Allele_2
NNNNNNNNNNNNNNNNNNNNNNNNNNNNNNNNNNNNNTNTGTATTTCATACAACTGTCNN
NNNNNNNNNNNNNNNNNNNNNNNNNNNNNNNNNNNNNNNCTTCCTCTAAGTATCATAATT
NTNCTGTCATACAAGTCCTGCATCTTTCAATTTTGTGACTAAATCTTCCACNCTCTCTNC
TTTCTGTCCTGCCTCTCTGACTGGTGGGTCCTCTACACTGACGATCTCCATTCTTGATGC
CACATCTACTCCTAAATCTGNTNGTGTTTTTGATGCCATAGGTTTCNTTTTTTGCTTNCN
TAATATTTGGTAANGTAGCATATCTTGGTTCATTTAATCGTAAGTCTGCTGTTAAAACNG
CTGGTAATTTGACTTTGATTGTTTCTAAACCTCCATCTATTTCTCTAANTACTGTTAAAT
CTCCATTATTCTTTTCTACCTTNGATGNAAATNTTNCCTGTGGCCAATNTAANAAAGCAG
CTGTCATCTGTCCTGTCTGGTTACAGTCGTCATCTATAGCCTGTTTTCCAACTATTACTA
TGTCAGCTTTTTCATCCTGTGCAATTTTTGCTAAGAATTTGGAAACGTGAATTGGTTGTA
AAGTTTCATAATCTTTAGGATCTATGTTNACGTGTATGGCTCTGTCAGCTCCCATGGCTA
NTGCNGTTCTTAGTGTTTCCTGANATNGCTTTGGTCCACATGATACAGCTATCACTTCTG
ATGCTATTTTCTTTTCNTTNAGTCTAACAG
>gi_145902300_gb_ES407882|tro|tro11X|Allele_1
NNNNNNNNNNNNNNNNGCTTCCGGTTTTTCACGATGTCGACTGCCAGAAAAGTCCTTGGC
AAAGTTTCNGNTATTGGCAGAGTAGGAATCCGACACTGTTACACNAACTCACGACCTAAC
CTGCTGGTCAACAAANATACAAANGTCATATGCCAAGGATTTACAGGCAAACAGGNAACA
TTTCACAGTCAGCAAGCTCTTGAATATGGCACTAAAATGGTTGGAGGTGTGTCNCCAGGA
AAAGGAGGACANAAACATCTTGGACTTCCTGTGTTCAACTCNGTTCAANAGGNAAGAGAT
CAGACTAATGCTGATGCCACTGCCATCTATGTCCCTCCACCATTTGCTGCCGCAGCTATC
ATTGAAGCAATTGAAGCAGAAGTGCCACTTATTGTTTGTATAACTGAGGGNATCCCACAA
CAAGACAAGNTTAAAGTNAAACATAAANTCATNCGTCAATNAAAATNNNGATTAGTAGGT
NCNANNTNTCCNGGTATTATNAAGNNNNNNNNNNNNNNNNNNNNNNNNNNNNNNNNNNNN
NNNNNNNNNNNNNNNNNNNNAGGCATTGTTTCAAGGTCTGGTACCTTAACATATGAAGCT
GTACACCAGACAACAATGGCTGGACTAGGACAGTCACTCTGTGTTGGTATTGGAGGAGAT
CCATTTAATGGAACNAATTTTATTGATTGNTTAGAAGTTTTCNTATCAGATCCACAAACA
GAAGGNANAGTANNNNNNNNNNNNNNNNNNNNNNNNNNNNNNNNNNNNNNNNNNNAATAT
CTNAGGNNNNNNNNNNNNGNACNAATGCCAAACCNGTTATATCCTTCATTGCTGGAGTAA
CAGCACCTCCAGGACGTAGATGGGACACGCNGGAGCTATCATTGCAGGNGGTAANGNGGA
GCCGAGGANAAGATCGAGTCATNAGANNAGCTGGNGTNGATGNANNATGTCTCCNNCTCA
NCTAGGAACAACTANNGGCTANGCTAATNNN
>gi_145902300_gb_ES407882|tro|tro11X|Allele_2
NNNNNNNNNNNNNNNNGCTTCCGGTTTTTCACGATGTCGACTGCCAGAAAAGTCCTTGGC
AAAGTTTCNGNTATTGGCAGAGTTGGAATCCGACACTGTTACACNAACTCACGACCTAAC
CTGCTGGTCAACAAANATACAAANGTCATATGCCAAGGATTTACAGGCAAACAGGNAACA
TTTCACAGTCAGCAAGCTCTTGAATATGGCACTAAAATGGTTGGAGGTGTGTCNCCAGGG
AAAGGAGGACANAAACATCTTGGACTTCCTGTGTTCAACTCNGTTCAANAGGNCAGAGAT
CAGACTAATGCTGATGCCACTGCCATCTATGTCCCTCCACCATTTGCTGCCGCAGCTATC
ATTGAAGCAATTGAAGCAGAAGTGCCACTTATTGTTTGTATAACTGAGGGNATCCCACAG
CAGGACATGNTTAAAGTNAAACATAAANTCATNCGTCAATNAAAATNNNGATTAGTAGGT
NCNANNTNTCCNGGTATTATNAAGNNNNNNNNNNNNNNNNNNNNNNNNNNNNNNNNNNNN
NNNNNNNNNNNNNNNNNNNNAGGCATTGTTTCAAGGTCTGGTACCTTAACATATGAAGCT
GTACACCAGACAACAATGGCTGGACTAGGACAGTCACTCTGTGTTGGTATTGGTGGAGAT
CCATTTAATGGAACNAATTTTATTGATTGNTTAGAAGTTTTCNTATCAGATCCACAAACT
GAAGGNANAGTANNNNNNNNNNNNNNNNNNNNNNNNNNNNNNNNNNNNNNNNNNNAATAT
CTNAGGNNNNNNNNNNNNGNACNAATGCCAAACCNGTTATATCCTTCATTGCTGGAGTAA
CAGCACCTCCAGGGCGTAGATGGGACATGCNGGAGCTATCATTGCTGGNGGTAANGNGGA
GCTGAGGANAAGATCGAGTCATNAGANNAGCTGGNGTNGATGNANNATGTCTCCNNCTCA
NCTAGGAACAACTANNGGCTANGGTATTNNN
>gi_145900590_gb_Contig24977|tro|tro11X|Allele_1
NNNNNNNNNNNNNNNNNNNNNNNNNNNNNNNNNNNNNNNNNNNNNNNNNNNNNNNNNNNN
NNNNNNNNNNNNNNNNNNNNNNNNNNNNNNNNNNNNNTAAGGACTCCATTTTTGATGTCN
GGAACAGATTATAAAAATTTAATGCCACACGACCTGNNNNNNNNNNNNNNNNNNNNNNNN
NNNNNNNNNNNNNNNNNNNNNNNNNNNNNNNNNNATTNNNNNNNGTNNNNNNNNNNNNNN
NNNNNNNNNNNNNNNNNNNNNNNNNNNNNNNAGGCAGCCCTTGGTGCTGGTTTTTCAGAC
ANAATACCATCTCATACTGTCACTCAAGCATGCATTTCATCAAACCAAGCTATTACTANA
GGNATTGGGATGATTGCATCTGGTCAAATGGACACTGTGGTTGCTGGCGGTGTTGAATTT
ATGTCTGATGTACCTATAAGATTTAGTAGAAAGATGAGAAAGCATATGTTGTCTTTTCCT
AAGGCAAAAACATTACCAGCAAAACTAGGTCTTTTCTCTCAGATGATTAAACCTTCCATA
TGGGCACCTGAGNTANCTGCTGTNGCTGAGTTTTCTACAGGTGAATCAATGGGTCATTCA
GCAGACAGACTCTGTGCTACATTTGGTGTCACTAGAAAGGAACAGGNTGATTTTGCTATA
AGGTCACATACACTAGCAGCNGAGGCAACAGAGAAAGGATTTCTNAGTGATGTCNNTACT
TATAAAGTACCAGGNGTANGCAAACCAGTGGTCAAAGANAATGGCATCCGACCATCATCA
TATGAAAAAATGGCAAAGCTGAAACCAGCATTCATAAAACCTCATGGAACAATCACTGCT
GCTAATTNNTCATTTNNGACTGATGGTGCATCAGCTTGTCTGATCATGTCAGAAGAGAAG
GCTTTNGCTATGGGATTAAAACCTAAAGCTTACCTCAGAGATTNTGTATATGTCTCACAA
GACCNAAAGGACCAGCTATTGTTAGGACCAACTTATGCAACACCNAAAGTTTTAGAAAGA
GCTGGATTGACCATGAACGACATTGATGCATTTGAATACCATGAAGCTTTTGCTGNACAA
ATTTTAGCAAACTTGAANGCTATGGACTCAGATTACTTTGCCAAAACACAGATGGGAAGA
NNNNNNNAGGTTGGTATTCCTCAAATGGAGAAATTTAACAACTGGGGAGGATCTTTATCA
ATAGGACATCCATTTGGTGCTACTGGTGTGAGACTGGTGACAACAGCTGCCCACAGATTA
CAACAAGAAGATGGACAGTTTGCATTAGTGGCAGCTTGTGCTGCTGGGGGNATTGNCCAT
GGAATGCTTGTAGAAAGATATCCATCATAATGTAGGATTCAAACATTTAGTGGCATAATC
ATTATTCATCCTCCAAGGATATACTGGTCATAATTGTAANTTATTGTACATGAGGACACT
GTGATATTTATTTCATCAGATCTGTATTCTGTTTNNNNNNNNNNNNNNNNNNNNNNNNNN
NNNNNNNNN
>gi_145900590_gb_Contig24977|tro|tro11X|Allele_2
NNNNNNNNNNNNNNNNNNNNNNNNNNNNNNNNNNNNNNNNNNNNNNNNNNNNNNNNNNNN
NNNNNNNNNNNNNNNNNNNNNNNNNNNNNNNNNNNNNTAAGGACTCCATTTTTGATGTCN
GGAACAGATTATAAAAATTTGATGCCACACGATCTGNNNNNNNNNNNNNNNNNNNNNNNN
NNNNNNNNNNNNNNNNNNNNNNNNNNNNNNNNNNATTNNNNNNNGTNNNNNNNNNNNNNN
NNNNNNNNNNNNNNNNNNNNNNNNNNNNNNNAGGCAGCCCTTGGTGCTGGTTTTTCAGAT
ANAATACCATCTCATACTGTCACTCAAGCATGCATTTCATCAAACCAAGCTATTACTANA
GGNATTGGGATGATTGCATCTGGTCAAATGGACACTGTGGTTGCTGGCGGTGTTGAATTT
ATGTCTGATGTACCTATAAGATTTAGTAGAAAGATGAGAAAGCATATGTTGTCTTTTCCT
AAGGCAAAAACATTACCAGCAAAACTAGGTCTTTTCTCTCAGATGATTAAACCTTCCATA
TGGGCACCTGAGNTANCTGCTGTNGCTGAGTTTTCTACAGGTGAATCAATGGGTCATTCA
GCAGACAGACTCTGTGCTACATTTGGTGTCACTAGAAAGGAACAGGNTGATTTTGCTATA
AGGTCACATACACTAGCAGCNGAGGCAACAGAGAAAGGATTTCTNAGTGATGTCNNTACT
TATAAAGTACCAGGNGTANGCAAACCAGTGGTCAAAGANAATGGCATCCGACCATCATCA
TATGAAAAAATGGCAAAGCTGAAACCAGCATTCATAAAACCTCATGGAACAATCACTGCT
GCTAATTNNTCATTTNNGACTGATGGTGCATCAGCTTGTCTGATCATGTCAGAAGAGAAG
GCTTTNGCTATGGGATTAAAACCTAAAGCTTACCTCAGAGATTNTGTATATGTCTCACAA
GACCNAAAGGACCAGCTATTGTTAGGACCAACTTATGCAACACCNAAAGTTTTAGAAAGA
GCTGGATTGACCATGAAGGACATTGATGTATTTGAGTACCATGAAGCTTTTGCTGNACAA
ATTTTAGCAAACTTGAANGCTATGGACTCAGATTACTTTGCCAAAACACAGATGGGAAGA
NNNNNNNAGGTTGGTATTCCTCAAATGGAGAAGTTTAACAACTGGGGAGGATCTTTATCA
ATAGGACATCCATTTGGTGCTACTGGTGTTAGACTGGTGACAACAGCTGCCCACAGATTA
CAACAAGAAGATGGACAGTTTGCATTAGTGGCAGCTTGTGCTGCTGGGGGNATTGNCCAT
GGAATGCTTGTAGAAAGATATCCATCATAATGTAGGATTTAGACATTTAGTGGCATAATC
ATTATTCATCCTCCAAGGATATACTGGTCATAATTGTAANTTATTGTACATGAGGACACT
GTGATATTTATTTCATCAGATCTGTATTCTGTTTNNNNNNNNNNNNNNNNNNNNNNNNNN
NNNNNNNNN
>gi_145899396_gb_ES404978|tro|tro11X|Allele_1
NNNNNGAGAAAGCAGTATAAAGATNCCTTTCTAAAGAAATTTGGACTNAAACTAGGATTC
ATGTCAGCTTTTGTNAAAGCNTCAGCTTATGCTCTGACTGATCAACCCGTTGTTAATGCT
GTGATAGACAATAAAGAAATTTCATATAGAGACTACATTGACATTTCTGTAGCAGTATCA
ACGCCANAGGNNNNNNNNNNNNNNNNNNNNNNNNNNNNNNNNNNNNNNNNNNATGCAGAT
ATAGAAAAAGAAATAGCNNNNNNNNNNNNNNAGGNAAGGACAGGAAGTTTAGCAATAGAA
GATATGGAAGGNGGAACATTTACAATNAGTAATGGCGGTGTATTTGGTTCTNTGTTTGGA
ACACCTATAATTAATCCACCACAATCAGCTATTTTAGGAATGCATGCTATAAATGATAAN
CCTGTNGCAATTAATGGAAAGGTNNNNNNNNNNNNNNNNNNNNNNNNNNNNNNNNNNNNN
NNNNNNNNNNNNNNNNNNNNNNNNNNNNNNNNNNNNNNNNNNNNNNNNNNNNNNNNNNNN
NNNNNNNNNNNNNNNNNNNNNNNNNNNNNNNNNNNNNNNNNNNNNNNNNNNNNNNNNNNN
NNNNNNNNNNNNNNNNNNNNNNNNNNNNNNNNNNNNNNNNNNNNNNNNNNNNNNNNNNNN
NNNNNNNNNNNNNNNNNNNNNNNNNNNNNNNNNNNNNNNNNNNNNNNNNNNNNNNNNNNN
NNNNNNNNNNNNNNNNNNNNNNNNNNNNNNNNNNNNNNNNNNNNNNNNNNNNNNNNNNNN
NNNNNNNNNNNNNNNNNNNNNNNNNNNNNNNNNNNNNNNNNNNNNNNNNNNNNNNNNNNN
NNNNNNNNNNNNNNNNNNNNNNNNNNNNNNNNNNNNNNNNNNNNNNNNNNNNNNNNNNNN
NNNNNNNNNNNNNNNNNNNNNNNNNNNNN
>gi_145899396_gb_ES404978|tro|tro11X|Allele_2
NNNNNGAGAAAGCAGTATAAAGATNCCTTTCTAAAGAAATTTGGACTNAAACTAGGATTC
ATGTCAGCTTTTGTNAAAGCNTCAGCTTATGCTCTGACTGATCAACCCGTTGTTAATGCT
GTGATAGACAATAAAGAAATTTCATATAGAGACTACATTGACATTTCTGTAGCAGTATCA
ACGCCANAGGNNNNNNNNNNNNNNNNNNNNNNNNNNNNNNNNNNNNNNNNNNATGCAGAT
ATAGAAAAAGAAATAGCNNNNNNNNNNNNNNAGGNAAGGACAGGAAGTTTAGCAATAGAA
GATATGGAAGGNGGAACATTTACAATNAGTAATGGCGGTGTATTTGGTTCTNTGTTTGGA
ACACCTATAATTAATCCACCACAATCAGCTATTTTAGGAATGCATGCTATAAATGATAAN
CCTGTNGCAATTAATGGAAAGGTNNNNNNNNNNNNNNNNNNNNNNNNNNNNNNNNNNNNN
NNNNNNNNNNNNNNNNNNNNNNNNNNNNNNNNNNNNNNNNNNNNNNNNNNNNNNNNNNNN
NNNNNNNNNNNNNNNNNNNNNNNNNNNNNNNNNNNNNNNNNNNNNNNNNNNNNNNNNNNN
NNNNNNNNNNNNNNNNNNNNNNNNNNNNNNNNNNNNNNNNNNNNNNNNNNNNNNNNNNNN
NNNNNNNNNNNNNNNNNNNNNNNNNNNNNNNNNNNNNNNNNNNNNNNNNNNNNNNNNNNN
NNNNNNNNNNNNNNNNNNNNNNNNNNNNNNNNNNNNNNNNNNNNNNNNNNNNNNNNNNNN
NNNNNNNNNNNNNNNNNNNNNNNNNNNNNNNNNNNNNNNNNNNNNNNNNNNNNNNNNNNN
NNNNNNNNNNNNNNNNNNNNNNNNNNNNNNNNNNNNNNNNNNNNNNNNNNNNNNNNNNNN
NNNNNNNNNNNNNNNNNNNNNNNNNNNNN
>gi_145896746_gb_ES402328|tro|tro11X|Allele_1
NNNNNNNTTGNCTGCATANTANTATNATTATGTAAAGCAAATTTCGACAGAAGAAAATNA
ATNTAANATGGCACGACTTTTCAGAAATTTTCGCTTTGTATTACAAGTTGTGAACAGTAC
ANCTCAGTCAACTAAGAGATATTTNCAGGCNAATGTGACTGACAATGCTGCGAAAGTTGG
AGTTGCAGNNANACANCCNGATACTTTTGAGACCAGGAAGGACATGCCNCCAGAAGATAT
GAGACCACTGTATATGGATACCCAGTCAACCACACCATNGGNNNNNNNNNNNNNNNNNNN
NNNNNNNNNNNNNNNNNNNNNNNNNNNNNNNNNNNNNNNNNNNNNNNNNNNNNNNNNTGG
TTGGGAAAGTGAAGCAGCTGTANNNNNNNNNNNNNNNCAAATAGCTGANCTTATAGGAGC
TGATCCAAGNGAAGTAATTTTCACAAGTGGTGCAACAGAATCNAATAACATAGCTGTTAA
AGGGACNGCCAGATTTTATAANTCAAAGAAAAACCATGNNATAACAACACANACNGNACA
TAAATNNNNNNNNNNNTCTTGTCGANNNNNNNNNNNNNNNNNNNNNAGANTNACNTATTT
ACCTGTNCANCNAAATGNNANNNTTGANNTTNAGNTANTAGAAGAATCAATGACAGATGA
AACAGTATTAGTCTCTATAATGACNGTCAACAATGAAATNGGGGTCANACAACCAGTCAA
TGAAATNGGTAANNTGTGCAAATCNAAGAAGATATTTTTCCATACAGATGCTGCTCAGGC
CATAGGGAAAATTCCCATGAATGTTAATGACATGAATATTGACCTNATGTCATNAGTGGT
CACAAAATATATGGCCCAANAGGNGTNGGAGCTTTATATATCAGAAGACGNCCAGAGTTA
GAGTTGAGGCTCTACAGAGTGGTGGAGGACANGAGAGNGGTATGAGGAGTGGTACTNTCC
CCACCCCTCTCTGTGTAGNAATGGGGTCAGCCTGTGCTGTGGCNATGGAAANAGATGGAN
NNNNNNNNNNNNNNNNNNNNNNNNNNNNNNNNNNNNNNNNNNNNNNNNNNNNNNNNNNNN
NNNNNNNNNNNNNNNNNNNNNNNNNNN
>gi_145896746_gb_ES402328|tro|tro11X|Allele_2
NNNNNNNTTGNCTGCATANTANTATNATTATGTAAAGCAAATTTCGACAGAAGAAAATNA
ATNTAANATGGCACGACTTTTCAGAAATTTTCGCTTTGTATTACAAGTTGTGAACAGTAC
ANCTCAGTCAACTAAGAGATATTTNCAGGCNAATGTGACTGACAATGCTGCGAAAGTTGG
AGTTGCAGNNANGCANCCNGATACTTTTGAGACCAGGAAGGACATGCCNCCAGAAGATAT
GAGACCACTGTATATGGATACTCAGTCAACCACGCCATNGGNNNNNNNNNNNNNNNNNNN
NNNNNNNNNNNNNNNNNNNNNNNNNNNNNNNNNNNNNNNNNNNNNNNNNNNNNNNNNTGG
TTGGGAAAGTGAAGCAGCTGTANNNNNNNNNNNNNNNCAAATAGCTGANCTTATAGGAGC
TGATCCAAGNGAAGTAATTTTCACAAGTGGTGCAACAGAATCNAATAACATAGCTGTTAA
AGGGACNGCCAGATTTTATAANTCAAAGAAAAACCATGNNATAACAACACANACNGNACA
TAAATNNNNNNNNNNNTCTTGTCGANNNNNNNNNNNNNNNNNNNNNAGANTNACNTATTT
ACCTGTNCANCNTAATGNNANNNTTGANNTTNAGNTANTAGAAGAATCAATGACAGATGA
AACAGTATTAGTCTCTATAATGACNGTTAACAATGAAATNGGGGTCANACAACCAGTCAA
TGAAATNGGTAANNTGTGCAGATCNAAGAAGATATTTTTCCATACAGATGCTGCTCAGGC
CATAGGGAAAATTCCTATGAATGTTAATGACATGAATATTGACCTNATGTCATNAGTGGT
CACAAAATATATGGCCCAANAGGNGTNGGAGCTTTATATATTAGAAGACGNCCAGAGTTA
GAGTTGAGGCTCTACAGAGTGGTGGAGGACANGAGAGNGGTATGAGGAGTGGTACTNTCC
CCACCCCTCTCTGTGTAGNAATGGGGTCAGCCTGTGCTGTGGCNATGGGAANAGATGGAN
NNNNNNNNNNNNNNNNNNNNNNNNNNNNNNNNNNNNNNNNNNNNNNNNNNNNNNNNNNNN
NNNNNNNNNNNNNNNNNNNNNNNNNNN
>gi_145896736_gb_ES402318|tro|tro11X|Allele_1
NNNNNNNNNNNNTGTACCTCAAGTTNNNNNNNNNNNNNNNNNNNNNNNNNNNNNNNNNNN
NNNNNNNNNNNNNNNNNNNNNNNNNNNNNNNNNNNNNNNNNNNNNNNNNNNNNNNNNNNN
NNNNNNNNNNNNNNNNNNNNNNNNNNNNNNNNNNNNNNNNNNNNNNNNNNNNNNNNNNNN
NNNNNNNNNNNNNNNNNNNNNNNNNNNNNNNNNNNNNNNNNNNNNNNNNNNNNNNNNNCA
GTTTGTGTNGAGAAAAATGAGACNTTAGGAGGAACTTGTCTGAANGTAGGGTGTATACCA
TCAAAAGCCTTACTCAACAACTCACATTTATATNATATGGCTGCTGGTAAAGATATGAAA
AATAGAGGCATTGAATNNNNNNNNNNNNNNNNNNNNNNNNNNNNNNNNNNNNNNNNNNNN
NNNNNNNNNNNNNNNNNNNNNNNNNNNNNNNNNNNNNNNNNNNNNNNNNNNNNNNAGGTA
ACACATGTGCNAGGTTNTGGTAAAATAAGTGGTCCAAATNAAGTNACAGTNGTNAAAAGT
GATGGAACAGAAGAAAAGATAAACACNAAAAATATAATGATTGCAACTGGATCTGAAGTT
ACNCCATTCCCTGGAANNNAGNTAGATGAAGAAAAAGTTGTNTCATCAACAGGTGCTCTG
TCNTTGAAAAAGGTACCAGAAAAAATGATAGTAATAGGAGCTGGTGTCATTGGNGTAGAA
CNGGNTTCTGTATGGCAGAGATTAGGAGCACAGGTCACATGTGTGGAATTCTTAGGTCAT
GTAGGNGGCATGGGCATTGATATGGANNTATCCAAAAATTTCCAGAGAATTTTACAAAAA
CAAGGACTTAAATTTNAACTTGACACCAAAGTAATGGGTGCATCAATAGANGGAAACAAT
ATCAAAGTTTCTNNNNNNNNNNNNNNNNNNNNNNNNNNNNNNNNNNNNNNNNNNNNNNNN
NNNNNNNNNNNNNNNNNNNNNNNNNNNNNNNNNNNNNNNNNNNNNNNNNNNNNNNNNNNN
NNNNNNNNNNNNNNNNN
>gi_145896736_gb_ES402318|tro|tro11X|Allele_2
NNNNNNNNNNNNTGTACCTCAAGTTNNNNNNNNNNNNNNNNNNNNNNNNNNNNNNNNNNN
NNNNNNNNNNNNNNNNNNNNNNNNNNNNNNNNNNNNNNNNNNNNNNNNNNNNNNNNNNNN
NNNNNNNNNNNNNNNNNNNNNNNNNNNNNNNNNNNNNNNNNNNNNNNNNNNNNNNNNNNN
NNNNNNNNNNNNNNNNNNNNNNNNNNNNNNNNNNNNNNNNNNNNNNNNNNNNNNNNNNCA
GTTTGTGTNGAGAAAAATGAGACNTTAGGAGGAACTTGTCTGAANGTAGGGTGTATACCA
TCAAAAGCCTTACTCAACAACTCACATTTATATNATATGGCTGCTGGTAAAGATATGAAA
ACTAGAGGCATTGAATNNNNNNNNNNNNNNNNNNNNNNNNNNNNNNNNNNNNNNNNNNNN
NNNNNNNNNNNNNNNNNNNNNNNNNNNNNNNNNNNNNNNNNNNNNNNNNNNNNNNAGGTA
ACACATGTTCNAGGTTNTGGTAAAATAAGTGGTCCAAATNAAGTNACAGTNGTNAAAAGT
GATGGTACAGAAGAAAAGATAAGCACNAAAAATATAATGATTGCAACTGGGTCTGAAGTT
ACNCCATTCCCTGGTANNNAGNTAGATGAAGAAAAAGTTGTNTCATCAACAGGTGCTCTT
TCNTTGAAAAAGGTACCAGAAAAAATGATAGTAATAGGAGCTGGTGTCATTGGNGTAGAA
CNGGNTTCTGTCTGGCAGCGATTAGGAGCACAGGTGACATGTGTGGAATTCTTGGGTCAT
GTAGGNGGTATGGGCATTGATATGGANNTATCCAAAAATTTCCAGAGAATTTTACAAAAA
CAAGGACTTAAATTTNAACTTGATACCAAAGTAATGGGTGCTTCAATAGANGGAAACAAT
ATCAAAGTTTCTNNNNNNNNNNNNNNNNNNNNNNNNNNNNNNNNNNNNNNNNNNNNNNNN
NNNNNNNNNNNNNNNNNNNNNNNNNNNNNNNNNNNNNNNNNNNNNNNNNNNNNNNNNNNN
NNNNNNNNNNNNNNNNN
>gi_238650074_gb_Contig36058|tro|tro11X|Allele_1
NNNNGAAGTTGATGCCAAGAGAAATTTGACTGGAAGAAAAATATTTGACACAATACAANN
AGTTTCNCAGTCCANAATTCATGAAAAATCNGATTGTTTNGTNTGTGTCATTGCTTCACA
TGGNGAAGAAATGCANATTGAAACTAAAAANAATGTCANTATCAAAGAACATGTNATNGT
TGGCNCTGATGNANAATGTGTAAAAACNAGAGACATTGTAGAAATNTTCAATGAAGACNN
CTGTGAAGNACTNANAGATAAACCNAAATTCTTCTTTATTCAGGNTTGTAGAACTAGTAA
TACTACCGTTTTGGGAATGGACAGTGGGCATATACTAACAATAACAGAACGAAAACAGAC
ACCAGNNGGTNTTGATNATGNTGAGGANATGCATGTTGACTCTAAAATAACCGATAATGT
TGATGNCAACTANATATCAACAAATAANGATAACCTGGATACAAGANACATGTCAACTGC
AGACACATATCTCAGCAGACGACANCTAGTTCACCAGGTCACAGANGTNGAATGTCCTGA
AGATACCCTACTGATGTTCGCCTCCTTATCANNTAANTTTGCTGTTCGGAACTCCTCTNC
TGGTGGCTGGTTATTAACTAGTCTTTACAGTCAAATCAAGGAACATATAGAGANTGGTAA
AATAGGTTCAACAGAATTTACNCAAATTCTAAATGGTNCTTTAAAAGAAATGACNACAAA
GAACTTTAAACCCTCTGATNCCACTTCACGATTGTACGGGGCATTTTCTCCTGGCTGTTT
TACGCATTGTTTGTCAAGAGATGTTCTCTTTCTGGAAAAGNAATANAGATAGAACTGTCG
CCAATATATTCATATGGATNACTTGTTTCNAATAAANTTATTTCTTGTTGATTNGACATG
AAGTCANGAAATGATCTCGTANAAATTTATTCTTTGACGTNATTTTAATTTTCAACTAGA
ACTAAGCTTNNNNACATACTATTACGTNATTTGCAATTTTGTNNNNNNNNNNNNNNNNNN
NNNNNNNNNNNNNNNNNNNNNNNNNNNNNNNNNNNNNNN
>gi_238650074_gb_Contig36058|tro|tro11X|Allele_2
NNNNGAAGTTGATGCTAAGAGAAATTTGACTGGAAGAAAAATATTTGACACAATACAANN
AGTTTCNCAGTCCANAATTCATGAAAAATCNGATTGTTTNGTNTGTGTCATTGCTTCACA
TGGNGAAGAAATGCTNATTGAAACTAAAAANAATGTCANTATCAAAGAACATGTNATNGT
TGGCNCTGATGNANAATGTGTAAAAACNAGAGACATTGTAGAAATNTTCAATGAAGACNN
CTGTGAAGNACTNANAGATAAACCNAAATTCTTCTTTATTCAGGNTTGTAGAACTAGTAA
TACTACCGTTTTGGGAATGGACAGTGGGCATATACTAACAATAACCGAACGAAAACAGCC
GCCAGNNGGTNTTGATNATGNTGAGGANATGCATGTTGACTCTAAAATAACCGATAATGT
TGATGNCAGCTANATATCAACAAATAANGATAACCTGGATACAAGANACATGTCAACTGC
AGACACATATCTCAGCAGACGACANCTAGTTCACCAGGTCACAGANGTNGAATGTCCTGA
AGATACCCTACTGATGTTCGCCTCCTTATCANNTAANTTTGCTGTTCGGAACTCCTCTNC
TGGTGGCTGGTTATTAACTAGTCTTTACAGTCAAATCAAGGAACATATAGAGANTGGTAA
AATAGGTTCAACAGAATTTACNCAAATTCTAAATGGTNCTTTAAAAGAAATGACNACAAA
GAACTTTAAACCCTCTGATNCCACTTCACGATTGTACGGGGCATTTTCTCCTGGCTGTTT
TACGCATTGTTTGTCAAGAGATGTTCTCTTTCTGGAAAAGNAATANAGATAGAACTGTCG
CCAATATATTCATATGGATNACTTGTTTCNAATAAANTTATTTCTTGTTGATTNGACATG
AAGTCANGAAATGATCTCGTANAAATTTATTCTTTGACGTNATTTTTATTTTCAACTAGA
ACTAAGCTTNNNNACATACTATTACGTNATTTGTGATTTTGTNNNNNNNNNNNNNNNNNN
NNNNNNNNNNNNNNNNNNNNNNNNNNNNNNNNNNNNNNN
>gi_238649766_gb_FL494041|tro|tro11X|Allele_1
CGGTTGANAGNATNNCANNTTCAAATCAGTTANTTTTTAAATNGGACATNTATTTCNTTT
GACNCAATCTATATCNAAACCNNCTTNATAAATATGNATAAGGNATCACCAANNCCNCAG
TCGCAGCCTCAACANTANGGNCAACCTCCANANCAGTATGGTCANNNNCNNNANCAGTAT
GNNCNNCCNCNANANCAGNANGGNCANCCNCNNNANCAGNANGGNCANCCNCCANANCAG
NANGGNCANCCNCCNNANCAGNATAGNCAACNNCCNCANCAGCANGGCCANCNNCCANCA
GNTTANGGTGNTGGNCANCANCAACAGNCNTCAACNGTTGTNNTTGGACAGCCNCAGACN
TTAGNGNTACAACANACATACAGNGANTCNCCAGTNCGTANGACNTGNNCATCATGNAAT
GCAGATNTAATGACNGCCATTTCATTTGAAGTAGGNACGATGGCTTGGNTAGTGGCNGGN
TGTNTCTGTNTNTTTGGNTNTTGGNTTTGTTGTNTNATTCCATTNNNNGTTGACGGNTGT
AAGGATGTTGTTCACACNTGNCCAAACTGTAANCATATGGTNGGAANGTTNANCAGAATG
TGATAAAANNNNANNNTTNNNNAANACANNANCANANCATTNATATNNNNTATNNNNNNA
CANNANNNNNNNNNNNNNNNNNNNNNNNNNNNNNNNNNNNNNNNNNNNNNNNNNNNNNNN
NNNNN
>gi_238649766_gb_FL494041|tro|tro11X|Allele_2
CGGTTGANAGNATNNCANNTTTAAATCAGTTGNTTTTTAAATNGGACATNTATTTCNTTT
GACNCAATCTATATCNAAACCNNCTTNATAAATATGNATAAGGNATCACCATNNCCNCAG
TCGCAGCCTCAACANTANGGNCAGCCTCCANANCAGTATGGTCANNNNCNNNANCAGTAT
GNNCNNCCNCNANANCAGNANGGNCANCCNCNNNANCAGNANGGNCANCCNCCANANCAG
NANGGNCANCCNCCNNANCAGNATGGNCAACNNCCNCANCAGTANGTCCANCNNCCANCA
GNTTANGGTGNTGGNCANCANCAACAGNCNTCAACNGTTGTNNTTGGACAGCCNCAGACN
TTAGNGNTACAACANACATACAGNGANTCNCCAGTNCGTANGACNTGNNCATCATGNAAT
GCAGATNTAATGACNGCCATTTCATTTGAAGTAGGNACGATGGCTTGGNTAGTGGCNGGN
TGTNTCTGTNTNTTTGGNTNTTGGNTTTGTTGTNTNATTCCATTNNNNGTTGACGGNTGT
AAGGATGTTGTTCACACNTGNCCAAACTGTAANCATATGGTNGGAANGTTNANCAGAATG
TGATAAAANNNNTNNNTTNNNNAANACANNANCANANCATTNATATNNNNTATNNNNNNA
CANNANNNNNNNNNNNNNNNNNNNNNNNNNNNNNNNNNNNNNNNNNNNNNNNNNNNNNNN
NNNNN
>gi_238649340_gb_FL493785|tro|tro11X|Allele_1
NNNNNNNNNNNNNNNNNNNNNNNNNNNNNNNNNNNNNNNNNNNNNNNNNNNNNNNNNNNN
NNNNNNNNAGAGTTTCGACANGCTTTTAANTTATTNGACAAAGATGGCGACGGCACAGTG
TCAACCAATGAACTAGGAGTNGTGATGAGGTCNTTAGGTCANAANCCAACNGACGAGGAA
TTACATGCGATGATCAATGAAGTTGATGAGGANGGAAATGGGGAAATAGACTTNGACGAA
TTTTTGTCAATGATTGCTAAAAAGATGAGGGATATAGATTCAGAAGAAGATTTAATTCAA
GCTTTTCGNATTTTTGANACAAATCGAACCGGGTACATTACAGCACAGGAGTTCAGAGAG
GTCATGATGAACCTTGGAGAACGGCTGTCNTATGATGAGGTCACAGAAATGATAGCAGCA
GCAGATAAAAATTCTTCAGGAAAAATCAATTATNCAGNGTTTTGCGCATTGTTNACAAAG
TAAATGAGATNCTCTATCCTCAATGAAGCATCTTATGAAACTGATGTGTTACTANAGAAA
NACGGATTATGCTTACAAAGAGCCAAGTTGGTAGAATGAAAANGTAATGATGGTCGACAG
TAGCTGTAAATACTCTCTCAAAAATAACACGAGTAGGAATCTTTATNTAGATNAAATGTT
AATTTGTGTTTTANAAGATTTAAATGTACNTATTATTTNAANATTACACATACNATTCAG
CATNNTTNNNNNNNNNNNNNNNNNNNNNNNNNNNNN
>gi_238649340_gb_FL493785|tro|tro11X|Allele_2
NNNNNNNNNNNNNNNNNNNNNNNNNNNNNNNNNNNNNNNNNNNNNNNNNNNNNNNNNNNN
NNNNNNNNAGAGTTTCGACANGCTTTTAANTTATTNGATAAAGATGGCGACGGTACAGTG
TCAACCAATGAACTTGGAGTNGTGATGAGGTCNTTAGGTCANAANCCAACNGACGAGGAG
TTACATGCGATGATCAATGAAGTTGATGAGGANGGAAATGGGGAAATAGACTTNGACGAA
TTTTTGTCAATGATTGCTAAAAAGATGGGGGATATAGATTCAGAAGAAGATTTAATTCAA
GCTTTTCGNATTTTTGANACAAATCGAACCGGGTACATTACAGCACAGGAGTTCAGAGAG
GTCATGATGAACCTTGGAGAACGGCTGTCNTATGATGAGGTCACAGAAATGATAGCTGCA
GCAGATAAAAATTCTTCAGGAAAAATCAATTATNCAGNGTTTTGCGCATTGTTNACAAAG
TAAATGAGATNCTCTATCCTCAATGAAGCATCTTATGAAACTGATGTGTTACTANAGAAA
NACGGATTATGCTTACAAAGAGCCAAGTTGGTAGAATGAAAANGTAATGATGGTCGACAG
TAGCTGTAAATACTCTCTCAAAAATAACACGAGTAGGAATCTTTATNTAGATNAAATGTT
AATTTGTGTTTTANAAGATTTAAATGTACNTATTATTTNAANATTACACATACNATTCAG
CATNNTTNNNNNNNNNNNNNNNNNNNNNNNNNNNNN
>gi_238649232_gb_FL493734|tro|tro11X|Allele_1
NNNNNNNNNNNNATTCANTTTTNAAATGCANNNNAAAANGNGTATCTTGATGTTNTTNGT
NTNNNNNNNNNNNNNNNNNNNNNNNNNNNNNNNNNNNNNNNNNNNNNNNNNNNNNNNNNN
NNNNNNNNNNNNNNNNNNNNNNNNNNNNNNNNNNNNNNNNNNNNNNNNNNNNNNNNNNNN
NNNAGACANNNCNGNTGTNNNNANNTTGCANGAGNTNGCANANGGNANGNNANCNANTCA
AAGTNCGNNACNNNNNNNTNNTNNNNCNNGNNATGCTAATGACGGNAACNTNANCACNTT
TTCGCACACNANTNNNGANNANTCNCNATANTGGNNGNTTGANCTTGGTCNNNATTNNAA
NATNAGNCNANTNNAAATANTTGNANGGANNNANTGNTGTGGTNNNCTNATCCGNNANNT
NNANATAACNGCNGGNNCNNCNCANAATNNNATGANANNNTGNNNNTATTANNNNGGACC
NGCNNNNACAGGANANCNCCTNGNNTNTGAATGCANNCCNNNAANANANGGNCGNTACNT
NANNATNCAGANNNNNNANNNNNNNAANNTNGCTTTANNNGAGGTNNAGNTNNTNNCNNT
NNNNGNNANGACNGTTNGNNAAANANACNNNNNNNNTNTCAATTNNANNATATATNNCTT
NAANTATNNTANNNNNNNNNNNNNNNNNNNNNNNNNNNNNNNNNNNNNNNNNNNNNNNNN
NNNNNNNNNNNNNNNNNNNNNNNNNNNNNNNNNNNNNNNNNNNNNN
>gi_238649232_gb_FL493734|tro|tro11X|Allele_2
NNNNNNNNNNNNATTCANTTTTNAAATGCANNNNAAAANGNGTATCTTGATGTTNTTNGT
NTNNNNNNNNNNNNNNNNNNNNNNNNNNNNNNNNNNNNNNNNNNNNNNNNNNNNNNNNNN
NNNNNNNNNNNNNNNNNNNNNNNNNNNNNNNNNNNNNNNNNNNNNNNNNNNNNNNNNNNN
NNNAGACANNNCNGNTGTNNNNANNTTGCANGAGNTNGCANTNGGNANGNNANCNANTCA
AAGTNCGNNACNNNNNNNTNNTNNNNCNNGNNATGCTAATGACGGNAACNTNANCACNTT
TTCGCACACNANTNNNGANNANTCNTNATANTGGNNGNTTGANCTTGGTCNNNATTNNAA
NATNAGNCNGNTNNAAATANTTGNANGGANNNANTGNTGTGGTNNNCTNATCCGNNANNT
NNANATAACNGTNGGNNCNNCNCANAATNNNATGANGNNNTGNNNNTTTTANNNNGGACC
NGCNNNNACTGGANANCNCCTNGNNTNTGAATGCANNCCNNNAANANANGGNCGNTATNT
NANNATNCAGANNNNNNANNNNNNNAANNTNGCTTTANNNGAGGTNNAGNTNNTNNCNNT
NNNNGNNANGACNGTTNGNNAAANANACNNNNNNNNTNTCAATTNNANNATATATNNCTT
NAANTATNNTANNNNNNNNNNNNNNNNNNNNNNNNNNNNNNNNNNNNNNNNNNNNNNNNN
NNNNNNNNNNNNNNNNNNNNNNNNNNNNNNNNNNNNNNNNNNNNNN
>gi_238649227_gb_FL493724|tro|tro11X|Allele_1
TAGGCCGGACATTGATCAAATGAAGAGTTTTTCTCTAATAGACTGAGCAGAGGAGGTGGT
GTGATAGGNGAGACTGGAATATCACTCGTCTGNGCTACTGTCACCATTTTTTCTGTTGTC
ATANTNCTCTCAATATACTTNAACGAAGAGTTATTTNTCTTCTTTTTGAATGTTTTNGGA
CAAANATGTTTTTGAATTANTGAAATCCCACGCACAACCAGTTCTCTTCTAAACAGAAGA
TATACCCATGGATCTAGGATTTGATTGAATGATGCAAGTCTTATAACAGTAAGATNAAAC
AAATTGTTCCTCNCTGTTAATCCTGTCTGTATTANCAGAACACNNANCATTAAAGGNGCN
TAACATACNCTNAACACCATCATNACACCCACGAGNAATATNGCCATTTGGACTTCACAT
TGTATNNTNTTTCTGGCGTTTANNCTGCGTGGAGCTTTCTTTCTCATGNTACAAAGAGTT
GATATTAAAATAATATTTAAAANGGCAATGGTAAATATGATNGATATTCCTAAAATTGAA
AACAAAATTGCGAATGCCTTTTCACTGGCAGTGTCNCCNTACATTTCNAAGAAACACCAT
GATCCAGGAAACTGTTTGACATTCTTCCCAAGACCAATCTTTGGTAATAAAGCAANCANT
ATAGCAACAAGCCATAAAGTTAAAACTATATATGTAGCCTGCTTATATTTAATTTTTGCA
TGGTAAATGTATGGNTGTTTTAGGGCCATGAAACGGTCNAGGGCCATGGCACCTAATGTA
AACACNGTTGCAAGTCCAGCAAATATCAACATAANNGANANATANTCNCACAANGGTTNN
CCTCCAANCCATTTNAAATTATTATTGTAAACCANTAAAGTCACAGGCGATGTCGTCAAC
GTTCCAAAAAGGTCAGTNAAAGCAAGTGCTGCCACCAANCGGTAAAANACCGATCGTCTC
TGTTCCTTNGGTGATCTACTTAANACAAACAANGCAAGTAAATTTCCGAANACACCNGCA
GCAAACATTATNGACGGCACTAGTGATGATANCATTGGTCGCTNTTCCTCNNCTACCGTT
CCATTGTTAAACTGANTTNCGGGATCNAANAAGGAATAGTTTTCCATATTNAGCTATNAA
ATCNGCAAAAATCTTGTTTTNAATTTACGTACACAGTCAGTAAATCCTTAATATAATCCA
TTTCCGANTTTGTTNCNTTTCATTGNTTTCGGTAAGAGAGGAANTCCGTCCATTTGGGTC
CATGTTGTCTGTCTAATACCAATGGTCANTNNNNNNNNNNNNNNNNNNNNNNNNNNNNNN
NNNNNNNNNNN
>gi_238649227_gb_FL493724|tro|tro11X|Allele_2
TAGGCCGGACATTGATCAAATGAAGAGTTTTTCTCTGATAGACTTAGCAGAGGAGGTGGT
GTGATAGGNGAGACTGGAATATCACTCGTCTGNGCTACTGTCACCATTTTTTCTGTTGTC
ATANTNCTCTCAATATACTTNAACGAAGAGTTATTTNTCTTCTTTTTGAATGTTTTNGGA
CAAANATGTTTTTGAATTANTGAAATCCCACGCACAACCAGTTCTCTTCTAAACAGAAGA
TATACCCATGGATCTAGGATTTGATTGAATGATGCAAGTCTTATAACAGTAAGATNAAAC
AAATTGTTTCTCNCTGTTAATCCTGTCTGTATTANCAGAACACNNANCATTAAAGGNGCN
TAACATACNCTNAACACCATCATNACACCCACGAGNAATATNGCCATTTGGACTTCACAT
TGTATNNTNTTTCTGGCGTTTANNCTGCGTGGAGCTTTCTTTCTCATGNTACAAAGAGTT
GATATTAAAATAATGTTTAAAANGGCAATGGTAAATATGATNGATATTCCTAAAATTGAA
AACAAAATTGCGAATGCCTTTTCACTGGCAGTGTCNCCNTACATTTCNAAGAAACACCAT
GATCCAGGAAACTGTTTGACATTCTTCCCAAGACCAATCTTTGGTAATAAAGCAANCANT
ATAGCAACAAGCCATAAAGTTAAAACTATATATGTAGCCTGCTTATATTTAATTTTTGCA
TGGTAAATGTATGGNTGTTTTAGGGCCATGAAACGGTCNAGGGCCATGGCACCTAATGTA
AACACNGTTGCAAGTCCAGCAAATATCAACATAANNGANANATANTCNCACAANGGTTNN
CCTCCAANCCATTTNAAATTATTATTGTAAACCANTAAAGTCACAGGCGATGTCGTCAAC
GTTCCAAAAAGGTCAGTNAAAGCAAGTGCTGCCACCAANCGGTAAAANACCGATCGTCTC
TGTTCCTTNGGTGATCTACTTAANACAAACAANGCAAGTAAATTTCCGAANACACCNGCA
GCAAACATTATNGACGGCACTAGTGATGATANCATTGGTCGCTNTTCCTCNNCTTCCGTT
CCATTGTTAAACTGANTTNCGGGATCNCANAAGGAATAGTTTTCCATATTNAGCTATNAA
ATCNGCAAAAATCTTGTTTTNAATTTACGTACACAGTCAGTAAATCCTTAATATAATCCA
TTTCCGANTTTGTTNCNTTTCATTGNTTTCGGTAAGAGATGAANTCCGTCCATTTGGGTC
CATGTTGTCTGTCTAATACCAATGGTCANTNNNNNNNNNNNNNNNNNNNNNNNNNNNNNN
NNNNNNNNNNN
>gi_238648997_gb_FL493600|tro|tro11X|Allele_1
NNNNNNNNNNNNNNNNNNNNNNNNNNNNNNNNNNNNNNNNNNNNNNNNNNNNNNNNNNNN
NNNNNNNNNNNNNNNNNNNNNNNNNNNNNNNNNNNNNNNNNNNNNNNNNNNNNNNNNNNN
NNNNNNNNNNNNNNNNNNNNNNNNNNNNNNNNNNNNNNNNNNNNNNNNNNNNNNNNNNNN
NNNNNNNNNNNNNNNNNNNNNNNNNNNNNNNNNNNNNNNNNNNNNNNNNNNNNNNNNNNN
NNNNNNNNNNNNNNNNNNNNNNNNNNNNNNNNNNNNNNNNNNNNNNNNNNNNNNNNNNNN
NNNNNNNNNNNNNNNNNNNNNNNNNNNNNNNNNNNNNNNNNNNNNNNNNNNNNNNNNNNN
NNNNNNNNNNNNNNNNNNNNNNNNNNNNNNNNNNNNNNNNNNNNNNNNNNNNNNNNNNNN
NNNNNNNNNNNNNNNNNNNNNNNNNNNNNNNNNNNNNNNNNNNNNNNNNNNNNNNNNNNN
NNNNNNNNNNNNNNNNNNNNNNNNNNNNNNNNNNNNNNNNNNNNNNNNNNNNNNNNNNNN
NNNNNNNNNNNNNNNNNNNNNNNNNNNNNNNNNNNNNNNNNNNNNNNNNNNNNNNNNNNN
NNNNNNNNNNNNNNNNNNNNNNNNNNNNNNNNNNNNNNNNNNNNNNNNNNNNNNNNNNNN
NNNNNNNNNNNNNNNNNNNNNNNNNNNNNNNNNNNNNNNNNNNNNNNNNNNNNNNNNNN
>gi_238648997_gb_FL493600|tro|tro11X|Allele_2
NNNNNNNNNNNNNNNNNNNNNNNNNNNNNNNNNNNNNNNNNNNNNNNNNNNNNNNNNNNN
NNNNNNNNNNNNNNNNNNNNNNNNNNNNNNNNNNNNNNNNNNNNNNNNNNNNNNNNNNNN
NNNNNNNNNNNNNNNNNNNNNNNNNNNNNNNNNNNNNNNNNNNNNNNNNNNNNNNNNNNN
NNNNNNNNNNNNNNNNNNNNNNNNNNNNNNNNNNNNNNNNNNNNNNNNNNNNNNNNNNNN
NNNNNNNNNNNNNNNNNNNNNNNNNNNNNNNNNNNNNNNNNNNNNNNNNNNNNNNNNNNN
NNNNNNNNNNNNNNNNNNNNNNNNNNNNNNNNNNNNNNNNNNNNNNNNNNNNNNNNNNNN
NNNNNNNNNNNNNNNNNNNNNNNNNNNNNNNNNNNNNNNNNNNNNNNNNNNNNNNNNNNN
NNNNNNNNNNNNNNNNNNNNNNNNNNNNNNNNNNNNNNNNNNNNNNNNNNNNNNNNNNNN
NNNNNNNNNNNNNNNNNNNNNNNNNNNNNNNNNNNNNNNNNNNNNNNNNNNNNNNNNNNN
NNNNNNNNNNNNNNNNNNNNNNNNNNNNNNNNNNNNNNNNNNNNNNNNNNNNNNNNNNNN
NNNNNNNNNNNNNNNNNNNNNNNNNNNNNNNNNNNNNNNNNNNNNNNNNNNNNNNNNNNN
NNNNNNNNNNNNNNNNNNNNNNNNNNNNNNNNNNNNNNNNNNNNNNNNNNNNNNNNNNN
>gi_238648892_gb_FL494067|tro|tro11X|Allele_1
NNNNNNNNNNNNNNNNNNNNNNNNNNNNNNNNNNNNNNNNNNNNNNNNNNNNNNNNNNNN
NNNNNNNNNNNNNNNNNNNNNNNNNNNNGAATTTAAAGAGGCTTTCAGTTTATTTGACAC
AGATGGAAGTGGAACAATTACATCNAAAGAATTGGGAACAGCNATGAGATCACTAGGTAT
GAACCCAACNGAAGCAGATCTAGCTGAAATGATAAATGAAATTGATGCTGANGGNAANGG
CCAGGTTGACTTCCCAGAATTCCTTACGCTTATGGCNAAGAAAATGAAAGATNNNGANGC
TGAGGAGGANATAAAAGAGGCTTTNNNANTATTTGANAAAGAAGGNAATGGCTTTATCAG
CGGAGCAGAGCTACGTCACATCATGACAGCAATTGGTGAAAAATTAACAGATCTNGAAGT
TGATGATATGTTACACGAGGCAGANCTCGATGGAGACGGAATGATAAACTATCNAGNGTN
NNNNNNNNNNNNNNNNNNNNNNNNNNNNNAGAAGACAAAGGTGACACTCTTTTACATTAC
ANCATAGNNNNAATACTNTCTGACAAACNTNNNTCCANNNNNNNNNNNNNNNNNNNNNNN
NNNNNNN
>gi_238648892_gb_FL494067|tro|tro11X|Allele_2
NNNNNNNNNNNNNNNNNNNNNNNNNNNNNNNNNNNNNNNNNNNNNNNNNNNNNNNNNNNN
NNNNNNNNNNNNNNNNNNNNNNNNNNNNGAATTTAAAGAGGCTTTCAGTTTATTTGACAC
AGATGGAAGTGGAACAATTACATCNAAAGAATTGGGAACAGCNATGAGATCACTAGGTAT
GAACCCAACNGAAGCAGATCTAGCTGAAATGATAAATGAAATTGATGCTGANGGNAANGG
CCAGGTTGACTTCCCAGAATTCCTTACGCTTATGGCNAAGAAAATGAAAGATNNNGANGC
TGAGGAGGANATAAAAGAGGCTTTNNNANTATTTGANAAAGAAGGNAATGGCTTTATCAG
CGGAGCAGAGCTACGTCACATCATGACAGCAATTGGTGAAAAATTAACAGATCTNGAAGT
TGATGATATGTTACACGAGGCAGANCTCGATGGAGACGGAATGATAAACTATCNAGNGTN
NNNNNNNNNNNNNNNNNNNNNNNNNNNNNAGAAGACAAAGGTGACACTCTTTTACATTAC
ANCATAGNNNNAATACTNTCTGACAAACNTNNNTCCANNNNNNNNNNNNNNNNNNNNNNN
NNNNNNN
>gi_238646147_gb_Contig22145|tro|tro11X|Allele_1
TGCTACGAGACCTACNTCTCGTCCANGNGNNACNACNAGANGANCAAGNGNTACAACAAN
ACGACCNTCTACGAAACCAAGTATCTGTGATCTGAAATTCGACTCCATGTTTATGAATGG
TGATGATCGTCGAATTTACGCCTTCCGATATAGAAAAATCTATCNATTTGAAAGNGACNA
AAATGGCATAGAAAAGAGCTTTACCAAAGTTTCAAGGAAAGTATTAACNCCNAGAGTNCC
TATCAATACAGGAGCTGCAGTCGTAGACAGGTACAAAAGACTGTATGTATTCAAAGGNNN
NNNNNNNNNNNNNNNNNNNNNNNNNNNNNNNNNNNNNNNNNNNNNNNNNNNNNNNNNNNN
NNNNNNNNNNNNNNNNNNNNNNNNNNNNNNNNNNNNNNNNNNNNNNNNNNNNNNNNNNNA
GGATGATAAATTTAGTATNTGGCACGAGAACTACAGCCGAAGCCCACCTTCTGGATATCC
AAAACNAATAAGTAGCTACTGGAAAGGNATACCAAACAATGTTGAAGCAGCTTTAAATAT
CAATGATGGATATACATACTTCTTCAAGGGAANNNNATATTTTAAATACAACAATAGATA
CCAGAGNACAGAATATCGAAAGGATAAAGCACCGGCATGGCTTGGATGTGGAAGAGCTGT
TCCGAAATAACTTATTAGAAANCATGTTCGNANACATGTTGACTTTANTGTATTGCATCA
ATGCTTTAACTNNNTAAACGAATTACCTCTGTTAGCATGTTGCGCCAACGCCAGAAAATG
ACATTTTGATGTAATTGTTATAAATNTGGGTCATCAACAAGTTTTATGCAAGCGGAAAAG
CATGTCNGGCTCTACTAAAATCATCCATCAATTTTTTCGATCATGTAATACAGAGAGTTT
TCTTTTCCTGGTTNATNNNNNNNNNNNNNNNNNNNNNNNNNNNNNNNNNNNNNNNNNNNN
NNNNNNNNNNNNNNNNNNNNNNNNNNNNNNNNNNNNNNNNNNNNNNNNNNNNNNNNNNNN
NNNNNNNNNNNNNNNNNNNNNNNNNNNNNNNNNNNNNNNNNNNNNNNNNNNNNNNNNNNN
N
>gi_238646147_gb_Contig22145|tro|tro11X|Allele_2
TGCTACGAGACCTACNTCTCGTCCANGNGNNACNACNAGANGANCAAGNGNTACAACAAN
ACGACCNTCTACGAAACCAAGTATCTGTGATCTGAAATTCGACTCCATGTTTATGAATGG
TGATGATCGTCGAATTTACGCCTTCCGATATAGAAAAATCTATCNATTTGAGAGNGACNA
AAATGGTATAGAAAAGAGCTTTACCAAAGTTTCAAGGAAAGTATTAACNCCNAGAGTNCC
TATCAATACAGGAGCTGCAGTCGTAGACAGGTATAGAAGACTGTATGTATTCAAAGGNNN
NNNNNNNNNNNNNNNNNNNNNNNNNNNNNNNNNNNNNNNNNNNNNNNNNNNNNNNNNNNN
NNNNNNNNNNNNNNNNNNNNNNNNNNNNNNNNNNNNNNNNNNNNNNNNNNNNNNNNNNNA
GGATGATAAATTTAGTATNTGGCACGAGAACTACAGCCGAAGCCCACCTTCTGGATATCC
AAAACNAATAAGTAGCTACTGGAAAGGNATACCAAACAATGTTGAAGCAGCTTTAAATAT
CAATGATGGATATACATACTTCTTCAAGGGAANNNNATATTTTAAATACAACAATAGATA
CCAGAGNACAGAATATCGAAAGGATAAAGCACCGGCATGGCTTGGATGTGGAAGAGCTGT
TCCGAAATAACTTATTAGAAANCATGTTCGNANACATGTTGACTTTANTGTATTGCATCA
ATGCTTTAACTNNNTAAACGAATTACCTCTGTTAGCATGTTGCGCCAACGCCAGAAAATG
ACATTTTGATGTAATTGTTATAAATNTGGGTCATCAACAAGTTTTATGCAAGCGGAAAAG
CATGTCNGGCTCTACTAAAATTATCCATCAATTTTTTCGATCATGTAATACAGAGAGTTT
TCTTTTCCTGGTTNATNNNNNNNNNNNNNNNNNNNNNNNNNNNNNNNNNNNNNNNNNNNN
NNNNNNNNNNNNNNNNNNNNNNNNNNNNNNNNNNNNNNNNNNNNNNNNNNNNNNNNNNNN
NNNNNNNNNNNNNNNNNNNNNNNNNNNNNNNNNNNNNNNNNNNNNNNNNNNNNNNNNNNN
N
>gi_238646037_gb_Contig77547|tro|tro11X|Allele_1
CTATTCTTTCAAAAAACCTTTTTAACAACTTTTTCGTCATCAAAATTGACTTGCATCTGA
CAGCATATTGCTGAAGTGAGGTTTGCTCGCTGAGGTGCTTTCGCATAATTTTTCCAACTA
TCACAGTCTGGATTNTATACCCAAATCTCATTCTCCTTAGCATTNTGATGCTCATGTCCT
AATGATAAAATCTCATTCTCAAANACAATGTAGTGTCCAATTGACCTTCCGCTGAGAGTA
GATGAAAGCATATTCCATTGATTTGTCACGAAATCATAATACTCAATNGGNATTTGNCCA
TGCAAGGGAACACCTTGTCTTGGAATTCCTCCAAATACATACATTTTACCTTTGAAGGCA
ACCATTTCATGNAATCTACGAGCATAAAACATCCCTCGCATTGCATCATATTTCCTTGAT
CCAGGACTATACGAGAGAAATGTATTTGTTGCTTGACGATCATGACTAGACACACCTCCC
GAGAGGTAGATTTTGTCACCATAAACTTCTGCAGCAAGGGAGTGGAGAGCNNAAGGAAGA
GGAGGTAAATCGGACCANGAATTTGTCTTCACATTGAAACATTCAACAGAGTCTAAGATA
GCATACTGTTCANTGCTTCCTCCAAACACATACAAACATTCTTTATCAGCAACCAGTGCA
AAATCAAGTCTAAGTTTTCTCATTGGAGGCAGATCCTGACCAACTAAATGCCTAGGATCA
AATCTAAAAGTGGAACTCATCAAAGTTCCACCACCAAAATCTACTATACTACAAATGTAA
GTAAAATTATCTNTCACATTAATACGACAATNTCGGCTTCCACTCAAATCAGAAAATAAA
CTGTAAAACTGTTCACTTCTTGGATCGTATGAAGTAATTTGGAACGGTTGATGAGAAGAC
CCGTAATGAACTAGGATGAGNGCTGGTCGAGAATGACGGATTATACAGCTCTCATCAATA
ACAGGATGTCCTTTCCTACAATCNGTGTGGAATTTNAATCCTTTTAATATATTCTGAATG
GACCCAGNACACCGTTTGATCACTTCACTNTCTTGAACTGTACTTAGCTCTAATTCCGTC
ATCAGGCCAAATCTGATATGATTTAATACCCGTAATGCAACACCTGATGCAATGCTACTA
GAATTAAAACGAAACCAAAGTTCTAAAATCTTAAATAGTTTGTGTTCAGAACTAGTCCGC
AACTTATCATCACTAATATAATCAATTAAATCAGAAGAATCCAGTTCCAAGAAGAGTTTC
GTTTTGGCAAACTCNTAAAACTGTGACAAAATCAGATTATGCCAATGCTTAAGAACTTCA
TATAAAGAATACGTGTTAGCAATGGTCAGAAAATCTTTGGCATTCTCAAATGTTAGCAAA
GATTTNATGTATGAACTACAAAGATCCAATGCAGACATGACTTGCAAATGACTAGCTGTA
TGAACTACTTCTTGGAGATTCAAAAGGGTNAGNGCTATTTCTCCACTATAAATAAATTCA
ACNATGTGGAAAAGTCCTTCTGCNGAAACCCCTTTGAGGTCAATCATGTCTTGCTTACTT
TCAGCCATGGTACCAGAAAACATGACTCGGAAGTAATCACTGGTGGCAGCCAACATAGCT
TTATGAACCTTAAATATTCTGCCATCAGCTGATACCTGGAAATCACAGAGCTCATCTTTG
TCCCTCAAACTTCTAAACTGTTGTATTACTGTATCGCCATATGTCTTTGATTTAGACCGC
TGATTATTTGTCATTATATCATTGTTGGTGTTGAGAGATTTACTNNNNNNNNNNNNNNNN
NNNNNNNNNNNNNNNNNCTTGTATCCAATCCTCCCGCTCAACACAACATGGTCGTAAGAT
ATATTTGTAAATAGTGGCATTTAAAACGTTGCCTCCTGATTGGTTAACATTCAGGTTATA
TTCCTCTTTTTATCATATGCAGATTACATACTCCATTCATTCAAAATATGAATATTGCTT
AACCCGCTAACTGTGAACTTTTACTACGTGATTCATTCATAAATTTTATTCAAATATCTA
TGCGTAGGTGTTGTTTGTTTTCACACGACGAGTCGACCTTCATCATGACATGTCGTTCTC
GTAATAACACAGTTGGTAGTACCATATCCACGAAGAAGAACTTTGTACCATATGCCATTG
TGGTATATGCTAGTTTGTCTGGTAGTAACCATCCAGNAATACANACCAAGTGTACNCTTG
TCCGTCAAAGTAAAGCATATCCTATTTTTTTATNCCTTGATTCGTTTATTTACAAATCCA
ACTTATAATATAAATGTTGANGTCATATGACCTACAGTTTACTTCCTTTTACAAATTTAC
AAATTGTTTNCTGTCCAAAAAGTTAAGGGTTCTAAACCAATNNN
>gi_238646037_gb_Contig77547|tro|tro11X|Allele_2
CTATTCTTTCAAAAAACCTTTTTAACAACTTTTTCGTCATCAAAATTGACTTGCATCTGA
CAGCATATTGCTGAAGTGAGGTTTGCTCGCTGAGGTGCTTTCGCATAATTTTTCCAACTA
TCACAGTCTGGATTNTATACCCAAATCTCATTCTCTTTAGCATTNTGATGCTCATGTCCT
AATGATAAAATCTCATTCTCAAANACAATGTAGTGTCCAATTGACCTTCCGCTGAGAGTA
GATGAAAGCATATTCCATTGATTTGTCACGAAATCATAATACTCAATNGGNATTTGNCCA
TGCAGGGGAACACCTTGTCTTGGTATTCCTCCAAATACATACATTTTGCCTTTGAAGGCG
ACCATTTCATGNAATCTACGAGCATAAAACATCCCTCGCATTGTATCATATTTCCTTGAT
CCAGGACTATACGAGAGAAATGTATTTGTTGCTTGACGATCATGACTAGATACACCTCCC
GAGAGGTAGATTTTGTCACCGTAAACTTCTGCAGCAAGGGAGTGGAGAGCNNAAGGAAGG
GGAGGTAAATCGGACCANGAATTTGTCTTCACATTGAAACATTCGACAGAGTCTAAGATA
GCATATTGTTCANTGCTTCCTCCCAACACATACAAGCATTCTTTATCAGCAACCAGTGCA
AAGTCAAGTCTAAGTTTTCTCATTGGAGGCAGATCCTGACCAACTAAATGCCTAGGATCA
AATCTAAAAGTGGAACTCATCAAAGTTCCACCACCAAAATCTACTATGCTACAAATGTAA
GTAAAATTATCTNTCACATTAATACGACAATNTCTGCTTCCATTCAAATCAGAAAATAAA
CTGTAAAACTGTTCACTTCTTGGATCGTATGAAGTAATTTGGAACGGTTGATGAGCAGAC
CCGTAATGAACTAGGATGAGNGCTGGTCGAGAATGTCGGATTATACAGCTTTCATCAATA
ACAGGATGTCCTTTCCTACAATCNGTGTGGAATTTNAATCCTTTTAATATGTTCTGAATG
GACCCAGNACACCGTTTGATCACTTCACTNTCTTGAACTGTACTTAGCTCTAATTCCGTC
ATCAGGCCAAATCTGATATGATTTAATACCCGTAATGCAACACCTGATGCAATGCTACTA
GGATTAAAACGAAACCAAAGTTCTAAAATCTTAAATAGTTTGTGTTCAGAACTAGTCCGC
AACTTATCATCACTAATATAATCAATTAAATCAGAAGAATCCAGTTCCAAGAAGAGTTTT
GTTTTGGCAAACTCNTAAAACTGTGACAAAATCAGATTATGCCAATGCTTAAGAACTTCA
TATAAAGAATATGTGTTAGCAATGGTCAGAAAATCTTTGGCATTCTCAAATGTTAGCAAA
GATTTNATGTATGAACTACAAAGATCCAATGCAGACATGACTTGCAAATGACTAGCTGTA
TGAACTACTTCTTGGAGATTCAAAAGGGTNAGNGCTATTTCTCCACTATAAATAAATTCA
ACNATGTGGAACAGTCCTTCTGCNGAAACCCCTTTTAGGTCTATCGTGTCTTGCTTACTT
TCAGCCATGGTACCAGAAAACATGACTCTGAAGTAATCACTGGTGGCAGCCAACATAGCT
TTATGAACCTTAAATATTCTGCCATCAGCTGATACCTGGAAATCACAGAGCTCATCTTTG
TCCCTCAAACTTCTAAACTGTTGTATTACTGTATCGCCATATGTCTTTGATTTAGACCGC
TGATTATTTGTCATTATATCATTGTTGGTGTTGAGAGATTTACTNNNNNNNNNNNNNNNN
NNNNNNNNNNNNNNNNNCTTGTATCCAATCCTCCCGCTCAACACAACATGGTCGTAAGAT
ATATTTGTAAATAGTGGCATTTAAAACGTTGCTTCCTGATTGGTTAATATTCAGGTTATA
TTCCTCTTTTTATGATATGCAGATTACATACTCCATTCATTCAAAATATGAATATTGCTT
AACCCGCTAACTGTGAACTTTTACTACGTGATTCATTCATAAATTTTATTTAAATATCTG
TGCGTGGGTGTTGTTTGTTTTCACACGACGAGTCGACCTTCATCATGACATGTCGTTCTC
GTAATAACACAGTTGGTAGTACCATATCCACGAAGGAGAACTTTGTACCATATGCCATTG
TGGTATATGCTAGTTTGTCTGGTAGTAACCATCCGGNAATACANACCAAGTGTACNCTTG
TCTGTCAAAGTAAAGCCTATCCTATTTTTTTATNCCTTGATTCGTTTATTTACAAATCCA
ACTTATAATATAAATGTTGANGTCATATGACCTACAGTTTACTTCCTTTTACAAATTTAC
AAATTGTTTNCTGTCCAAAAAGTTTTGGGTTCTAAACCAATNNN
>gi_238645361_gb_FL491449|tro|tro11X|Allele_1
NNNNNNNNNNNNNNNNNNNNNNNNNNTTTCAGTAAGTTCTGACTGTCCTCTTGGTTTTAT
GAGATTTCAANAATCTTGCTACGCCATTTTACCAGTGAAAGTTTCATGGACAGAAGCACN
GAGATTATGTCAGGCTTTTCAAGCTAAGTTAGCNTGGATAGACAGTNCAATANAAGATAA
GTTTATTGAAGGGATGCTAAACAGATANCANGATTCCATAGCGACGGCGGAAGTNTGGAT
GGGNGGCACGGACATNCTCNTTGANGGAATATGGNTGTNGGCAGACTCATTAAANCCCTT
CACATACACAAATTGGTTCNCAGGAGAGCCAAACAATCNTGNCCATGGACAACATTGCCT
TGGTTTGGTCAGAGATAAAGAATTTAAATGGGATGATAATCAATGTGAACTTAAAATGGC
ACCACTTTGTAAAGCNACGNNNNNNNNNNNNNNNNNNNNNNNNNNNNNNNNNNNNNNNNN
NNNNNNNNNNNNNNNNNNNNN
>gi_238645361_gb_FL491449|tro|tro11X|Allele_2
NNNNNNNNNNNNNNNNNNNNNNNNNNTTTCAGTACGTTCTGACTGTCCTCTTGGTTTTAT
GAGATTTCAANAATCTTGCTACGCCATTTTACCAGTGAAAGTTTCCTGGGCAGAAGCACN
GAGATTATGTCAGGCTTTTCAAGCTAAGTTAGCNTGGATAGACAGTNCAATANAAGATAA
GTTTATTGAAGGGATGCTGAATAGATANCANGATTCCATAGCGACGGCGGAAGTNTGGAT
GGGNGGCACGGACATNCTCNTTGANGGAATATGGNTGTNGGCAGACTCATTAAANCCGTT
CACGTACACAAATTGGTTCNCAGGAGAGCCAAACAATCNTGNCCATGGACAACATTGCCT
TGGTTTGGTCAGAGATAAAGGATTTAAATGGGATGATAATCAATGTGAACTTAAAATGGC
ACCACTTTGTAAAGCNACGNNNNNNNNNNNNNNNNNNNNNNNNNNNNNNNNNNNNNNNNN
NNNNNNNNNNNNNNNNNNNNN
>gi_238645322_gb_Contig85113|tro|tro11X|Allele_1
NNNNNNNNNNNNNNNNNNNGAAATGGCAAGTCAAGACACATTAGATGCCAAACCTGATCG
CATTGAAGAAACATCAACAAAATTGNCANTTACCAAACNGACAGAANNNNAANNAAATGA
AGGAANAATANACNAAAGCCANTTNGACCAANAAAANTATNCNATTAAANCNGGNANAGC
NGTNGTGATNAANAACACAGAATTTGANNCCNGNTNNGGTTTANNTGANCGTNNNGGAAG
TGANNNNGNTGCNNCATCNNTNNNCCAAAGNTTNNNGGANCTNGGNTTNGANNGTGANCT
ANTNANNGATGCCANTNNNNANGACNTGGNAGANAANNTNCAAGAANNTANNNANGANAA
NNANNNNNTNNNNANNACNGNNTGNCTNATNGTNGNNNTNTTNACNCATGGNAATGAGGA
NAGNNTNTNNATGANNGATNNNNNTNTAAAGATNAAANNANTAATGNATTNNTTCAATGC
ANANAACTGTCCAGANNTNATTCTTAAGCCNAAAATATTNATTTTNCAGTGCTCTAGAAA
ACCCGACTCAAGACAAGGTGAANATATAACTGTTCAGGACACACTTAAAAACAAGGTTAA
GGTTCCAGATGCTGAAGATACAGTTCGCATTCCNAATGAATCCGATGGCCTTGAAGTNTT
TTCTACNTCAANAGGTGACACATCNTTNNATAANACAGAGNCATCNACACCATTTNTANG
TCANNTAATNGANGAGCTTCANAANATNNAGNAANCNGATGATATTTACANANTATTNAC
NAAAGTNAATANCNAAGTNATGANATCTGANCCANGNNATANNNNNANTNAAGATATNAG
NCANATGCCATATTTTGTATCNCACCTNACNAAAGATTTNTATNTGAAACAGANCAACTA
GACATATGTGATNTTCNGNCAGAATNNCNNCANTNNTTNCANNNGACNNTNNAAATCAAA
CTGNNCATATNNNNNNNNNNNNNNNNNNNNNNNNNNNNNNNNNNNNNNNNNNNNNNNNNN
NNNNNN
>gi_238645322_gb_Contig85113|tro|tro11X|Allele_2
NNNNNNNNNNNNNNNNNNNGAAATGGCAAGTCAAGACACATTAGATGCCAAACCTGATCG
CATTGAAGAAACATCAACAAAATTGNCANTTACCAATGNGACAGAANNNNAANNAAATGA
AGGAANAGTANACNAAAGCCANTTNGACCAANACAANTATNCNATTAAANCNGGNANAGC
NGTNGTGATNAANAACACAGAATTTGANNCCNGNTNNGGTTTANNTGANCGTNNNGGAAG
TGANNNNGNTGCNNCATCNNTNNNCCAAAGNTTNNNGGANCTNGGNTTNGANNGTGANCT
ANTNANNGATGCCANTNNNNANGACNTGGNAGANAANNTNCAAGAANNTANNNANGANAG
NNANNNNNTNNNNANNACNGNNTGNCTNATNGTNGNNNTNTTNACNCATGGNAATGAGGA
NAGNNTNTNNATGANNGATNNNNNTNTAAAGATNAGANNANTAATGNATTNNTTCAATGC
ANANAACTGTCCAGANNTNATTCTTAAGCCNAAAATATTNATTTTNCAGTGCTCTAGAAA
ATCCGACTTAAGACAAGGTGAANATATTACTGTTCAGGGCACACTTAAAAACAAGGTTAC
GGTTCCTGATGCTGAGGATACAGTTCGTATTCCNAATGAGTCCGATTTCCTTGAAGTNTT
TTCTACNTCAANAGGTGACAGATCNTTNNATAANACAGAGNCATCNTCACCATTTNTANG
TCANNTAATNGANGAGCTTCANAANATNNAGNAANCNGATGATATTTACANANTATTNAC
NAAAGTNAATANCNAAGTNATGANATTTGANCCTNGNNATANNNNNANTNAAGATATNAG
NCANATGCCATATTTTGTATCNCACCTNACNCAAGATTTNTATNTGAAACAGANCAACTA
GACATATGTGATNTTCNGNTAGGATNNCNNCANTNNTTNCANNNGACNNTNNAAATCAAA
CTGNNCATATNNNNNNNNNNNNNNNNNNNNNNNNNNNNNNNNNNNNNNNNNNNNNNNNNN
NNNNNN
>gi_238645288_gb_FL496550|tro|tro11X|Allele_1
NNNNNNNNNNNNNNNNNNNNNNNNNNNNNNNNNNNNNNNNNNNNNNNNNNNNNNNNNNNN
NNNNNNNNNNNNNNNNNNNNNNNNNNNNNNNNNNNNNNNNNNNNNNNNNNNNNNNNNNNN
NNNNNNNNNNNNNNNNNNNNNNNNNNNNNNNNNNNNNNNNNNNNNNNNNNNNNNNNNNNN
NNNNNNNNNNNNNNNNNNNNNNNNNNNNNNNNNNNNNNNNNNNNNNNNNNNNNNNNNNNN
NNNNNNNNNNNNNNNNNNNNNNNNNNNNNNNNNNNNNNNNNNNNNNNNNNNNNNNNNNNN
NNNNNNNNNNNNNNNNNNNNNNNNNNNNNNNNNNNNNNNNNNNNNNNNNNNNNNNNNNNN
NNNNNNNNNNNNNNNNNNNNNNNNNNNNNNNNNNNNNNNNNNNNNNNNNNNNNNNNNNNN
NNNNNNNNNNNNNNNNNNNNNNNNNNNNNNNNNNNNNNNNNNNNNNNNNNNNNNNNNNNN
NNNNNNNNNNNNNNNNNNNNNNNNNNNNNNNNNNNNNNNNNNNNNNNNNNNNNNNNNNNN
NNNNNNNNNNNNNNNNNNNNNNNNNNNNNNNNNNNNNNNNNNNNNNNNNNNNNNNNNNNN
NNNNNNNNNNNNNNNNNNNNNNNNNNNNNNNNNNNNNNNNNNNNNNNNNNNNNNNNNNNN
NNNNNNNNN
>gi_238645288_gb_FL496550|tro|tro11X|Allele_2
NNNNNNNNNNNNNNNNNNNNNNNNNNNNNNNNNNNNNNNNNNNNNNNNNNNNNNNNNNNN
NNNNNNNNNNNNNNNNNNNNNNNNNNNNNNNNNNNNNNNNNNNNNNNNNNNNNNNNNNNN
NNNNNNNNNNNNNNNNNNNNNNNNNNNNNNNNNNNNNNNNNNNNNNNNNNNNNNNNNNNN
NNNNNNNNNNNNNNNNNNNNNNNNNNNNNNNNNNNNNNNNNNNNNNNNNNNNNNNNNNNN
NNNNNNNNNNNNNNNNNNNNNNNNNNNNNNNNNNNNNNNNNNNNNNNNNNNNNNNNNNNN
NNNNNNNNNNNNNNNNNNNNNNNNNNNNNNNNNNNNNNNNNNNNNNNNNNNNNNNNNNNN
NNNNNNNNNNNNNNNNNNNNNNNNNNNNNNNNNNNNNNNNNNNNNNNNNNNNNNNNNNNN
NNNNNNNNNNNNNNNNNNNNNNNNNNNNNNNNNNNNNNNNNNNNNNNNNNNNNNNNNNNN
NNNNNNNNNNNNNNNNNNNNNNNNNNNNNNNNNNNNNNNNNNNNNNNNNNNNNNNNNNNN
NNNNNNNNNNNNNNNNNNNNNNNNNNNNNNNNNNNNNNNNNNNNNNNNNNNNNNNNNNNN
NNNNNNNNNNNNNNNNNNNNNNNNNNNNNNNNNNNNNNNNNNNNNNNNNNNNNNNNNNNN
NNNNNNNNN
>gi_238645266_gb_FL491155|tro|tro11X|Allele_1
NNNNNNNNNNNNNNNNNNNNNNNNNNNNNNNNNNNNNNNNNNTGTNTNNGGTTGTCCGTC
NGGTTGGATACAAGATGGAGATACGTGTTATTTTTTCAGTAAAGGACTAGCAAGCTCATG
GGCTGATGCAAACNGTTANTNTCANGCATTTGGGTATAAACTAGCAGAGCCGATGGACCA
ACANAAACTAAAATTTGTCAAAGGAGAACTNAATAGACTAGCTGGANCTTCANGTTANTN
TATTNNNGGNNCTNNCTTNTTNGTCGAAGNNNNNTGGATAAGGTCAACATNTNANACCNG
TATAGTGGCACACAACTGGGAANCNAGTGANCCAAATAATANNGNNNNTGGNGAGGACTG
TCTCACNGTCAATCATGATGGACTTTGGAATGACGTNCCTTGTGATACAGANGTTCGATT
TATTTGNGAGGCNGANNNNNNNNNNNNNNNNNNNNNNNNNNNNNNNNNNNNNNNNNNNNN
NNNNNNNNNNNNNNNNNNNNNNN
>gi_238645266_gb_FL491155|tro|tro11X|Allele_2
NNNNNNNNNNNNNNNNNNNNNNNNNNNNNNNNNNNNNNNNNNTGTNTNNGGTTGTCCGTC
NGGTTGGATACAAGATGGAGATACGTGTTATTTTTTCAGTAAAGGACTAGCAAGTTCATG
GGCTGATGCAAACNGTTANTNTCANGCATTTGGGTATAAACTAGCAGAGCCGATGGACGA
ACANAAACTAAATTTTGTCAAAGGAGAACTNAATAGACTAGCTGGANCTTCANGTTANTN
TATTNNNGGNNCTNNCTTNTTNGTCGAAGNNNNNTGGATATGTTCAACATNTNANACCNG
TATTGTTGCACACAACTGGGAANCNAGTGANCCAAATAATANNGNNNNTGGNGAGGACTG
TCTCACNGTCAATCATGATGGACTTTGGAATGACGTNCCTTGTGATACAGANGTTCGATT
TATTTGNGAGGCNGANNNNNNNNNNNNNNNNNNNNNNNNNNNNNNNNNNNNNNNNNNNNN
NNNNNNNNNNNNNNNNNNNNNNN
>gi_238645255_gb_FL491090|tro|tro11X|Allele_1
TGAGGANAGTGTNTNNATGACAGATNNNNNTGTNAAGATNAAANNNGTNATGGANNNNTT
NAATGCNNNNAACTGCCCNGAACTTNNNNTNAANCCNAANNTNTTNATNTTNNAGGCNTG
NAGAGGNNCNGNNNTNGGANGTGGTATAGAANNNANAGTNNTANGAAANAGAGATCCNAA
NCAGGCAGANGCTNNNGCNNNGTATGNNGNNTATGANNANNNNNNNGGNGANNNNATANG
TATNCCNAATGAAGCAGATTTNNTNGNNGTATANTCTNCTTCNNNNGGTTANGGATCNTT
NNGNAACNCANANNNAGGNTCACCNTTNATNCGNNANTTNTCAGANGAGNTNNNNNANAT
GANGNAAGNNGANNANTTNTANNNANTNTTGACNAGAGTNAANANNNNNGTNGGNNTNNN
ATATNNNCCANNNNNTNNANNCNNNNNNNNTNTNACNCANATGCCTTGNTTNANNTCNCA
TCTNACNAANGANTTNNNNTTNAANCANAAAGTTAGAAAANNCATCNNCACNAANGANAN
GTGCANGAANACANGTCNNNNATATAGNNNNNNNN
>gi_238645255_gb_FL491090|tro|tro11X|Allele_2
TGAGGANAGTGTNTNNATGACAGATNNNNNTGTNAAGATNAAANNNGTNATGGANNNNTT
NAATGCNNNNAACTGCCCNGAACTTNNNNTNAANCCNAANNTNTTNATNTTNNAGGCNTG
NAGAGGNNCNGNNNTNGGANGTGGTGTAGAANNNANAGTNNTANGAAANAGAGATCCNAA
NCAGGCAGANGCTNNNGCNNNGTATGNNGNNTATGANNANNNNNNNGGNGANNNNATANG
TATNCCNAATGAAGCAGATTTNNTNGNNGTGTANTCTNCTTCNNNNGGTTANGGATCNTT
NNGNAACNCANANNNAGGNTCACCNTTNGTNCGNNANTTNTCAGANGAGNTNNNNNANAT
GANGNAAGNNGANNANTTNTANNNANTNTTGACNAGAGTNAANANNNNNGTNGGNNTNNN
ATATNNNCCANNNNNTNNANNCNNNNNNNNTNTNACNCANATGCCTTGNTTNGNNTCNCA
TCTNACNAANGANTTNNNNTTNAANCANAAAGTTAGAAAANNCATCNNCACNAANGANAN
GTGCANGAANAGTNGTCNNNNATATAGNNNNNNNN
>gi_238645233_gb_FL490960|tro|tro11X|Allele_1
NNNNNNNNNNNNNNNNNNNNNNNNNNNNNNNNNGGATGGAAGTTCTGGTAGATTTTCTCA
CATTGCTGCCATGCANTCAGAACTGGTNTGTGTAGGAACTAATGGNAACCTGTACAGCTG
GAAATGGAATGAACCAGAACCATATAGACATCCNNAGAANCCAAATATACGCCACCCAAA
AGTAGTNCCACTNGGTTTGCAGCATGAGAANATNATTGGCATGTCAGCNTGCAATGTNCG
GGCATCAGTGTTCACNGAGACNCACCGTGTGGCAACATGGGTCGATGAAACTCTNAACAA
AGTAGCATCNAAGCTAGAACATGCAGTACAGACCTTCCCAGAATTCCTNACNGACAAAAT
TGTCTCNCTTCATACATGTTCCCTGTANACATGTGCNAGGTTGGAAAGTGGNGGNNTNTA
TTGGTGGNNNNNNNNNNNNNNNNNNNNNNNNNNNNNNNNNNNNNNNNNNNNNNNNNNNNN
NNNNNNNNNNNNNNNNNNNNNNNNNNNNNNNNNNNNNNNNNNNNNNNNNNNNNNNNNNNN
NNNNNNNNNNNNNNNNNNNNNNNNNNNNNNNNNNNNNNNNNN
>gi_238645233_gb_FL490960|tro|tro11X|Allele_2
NNNNNNNNNNNNNNNNNNNNNNNNNNNNNNNNNGGATGGAAGTTCTGGTAGATTTTCTCA
CATTGCTGCCATGCANTCAGAACTGGTNTGTGTAGGAACTAATGGNAACCTGTACAGCTG
GAAATGGAATGAACCAGAACCATATAGACATCCNNAGAANCCAAATATACGCCACCCAAA
AGTAGTNCCACTNGGTTTGCAGCATGAGAANATNATTGGCATGTCAGCNTGTAATGTNCG
GGCATCAGTGTTCACNGAGACNCACCGTGTGGCAACATGGGTCGATGAAACTCTNAACAA
AGTAGCATCNAAGCTAGAACATGCAGTACAGACCTTCCCAGAATTCCTNACNGACAAAAT
TGTCTCNCTTCATACATGTTCCCTGTANACATGTGCNCGGTTGGAAAGTGGNGGNNTNTA
TTGGTGGNNNNNNNNNNNNNNNNNNNNNNNNNNNNNNNNNNNNNNNNNNNNNNNNNNNNN
NNNNNNNNNNNNNNNNNNNNNNNNNNNNNNNNNNNNNNNNNNNNNNNNNNNNNNNNNNNN
NNNNNNNNNNNNNNNNNNNNNNNNNNNNNNNNNNNNNNNNNN
>gi_238645231_gb_FL490951|tro|tro11X|Allele_1
NGANCANTGTCGNTGNTTTTNNTGNGGNGGNGGNNTNNNNNNNTGGGANNNAGNNGANNA
NCCNTGGNNNGANCATGCNNGNTGGTNNNNNNANTGNNNNTTNNTNNNNNNNNNTAAAGG
NNNNANNTTNATANNNGANGTNCAANNNAANNNNTNNNTNCNNNNTGNNANTGTGGAANA
GNNTANGCTNCCNAGTTCANAAANGNCNTTGNNNNANTTTANNAACATTCCNGCAGTNAN
NTCTGTNNNNNAGTTTGGATATNANGAAAAGNTAGTNAANGANGCNTANGANNCTCTNNA
AAANNCNGNNAAATNAGNTATNNNNNNNNNNNNNNNNNNNNNNNNNNNNNNNNNNNNNNN
NNNNNNNNNNNNNNNNNNNNNNNNNNNNNNNNNNNNNNNNNAACAGCNANTGGAAAANTN
NCAATNNGNAANNGNANNTGCAAAAANTNTANCAAANNAANNNACANANGANNCNNNNNN
NNNNNNNNNNNNNNNANTGTCNGTNANNAGNNTNNANNAAGANAANCANAANNTNNNAGA
TCANCAGACNTGNAANATNTNNNTNGANGAACCNATNNCNATNGTNTTTCTNCCTTG
>gi_238645231_gb_FL490951|tro|tro11X|Allele_2
NGANCANTGTCGNTGNTTTTNNTGNGGNGGNGGNNTNNNNNNNTGGGANNNAGNNGANNA
NCCNTGGNNNGANCATGCNNGNTGGTNNNNNNANTGNNNNTTNNTNNNNNNNNNTAAAGG
NNNNANNTTNATANNNGANGTNCAANNNAANNNNTNNNTNCNNNNTGNNANTGTGGAANA
GNNTANGCTNCCNAGTTCANAAANGNCNTTGNNNNANTTTANNAACATTCCNGCAGTNAN
NTCTGTNNNNNAGTTTGGATATNANGAAAAGNTAGTNAANGANGCNTANGANNCTCTNNA
AAANNCNGNNAAATNAGNTATNNNNNNNNNNNNNNNNNNNNNNNNNNNNNNNNNNNNNNN
NNNNNNNNNNNNNNNNNNNNNNNNNNNNNNNNNNNNNNNNNAACAGCNANTGGAAAANTN
NCAATNNGNAANNGNANNTGCAAAAANTNTANCAAANNAANNNACANANGANNCNNNNNN
NNNNNNNNNNNNNNNANTGTCNGTNANNAGNNTNNANNAAGANAANCANAANNTNNNAGA
TCANCAGACNTGNAANATNTNNNTNGANGAACCNATNNCNATNGTNTTTCTNCCTTG
>gi_238645163_gb_Contig4825|tro|tro11X|Allele_1
NNNNNNNNNNNNNNNNNNNNNNNNNNNNNNNNNNNNNNNNNNNNNNNNNNNNNNNNNNNN
NNNNNNNNNNNNNNNNNNNNNNNNNNNNNNNNNNNNNNNNNNNNNNNNNNNNNNNNNNNN
NNNNNNNNNNNNNNNNNNNNNNNNNNNNNNNNNNNNNNNNNNNNNNNNNNNNNNNNNNNN
NNNNNNNNNNNNNNNNNNNNNNNNNNNNNNNNNNNNNNNNNNNNNNNNNNNNNNNNNNNN
NNNNNNNNNNNNNNNNNNNNNNNNNNNNNNNNNNNNNNNNNNNNNNNNNNNNNNNNNNNN
NNNNNNNNNNNNNNNNNNNNACTCTTNTTCACANATNAATCTGTANANNCCGGNACANGT
NNCGTCNTTCCANTTNAANTTNNANGNAGCNTACATATGTAANCANTTNTNNNTNNNNNC
NNNNTTNTCTGGTANANNNGNANACCANTNAGTANAATTNAANNNNTGNTCNGNNTGNGC
CCANNNCCANNTNCCTTCTANGACATCATCTCTACCNCCTAACCAATANCTTNNNCCNGG
TCCTTNNGTTNTACNCATNTTNACTAAAAANGTNGNNNGNTCTTNNGANTGAACTTCAGC
NANNCGNGCGTTGTGNGCACNACAACTNAACTNNGCNTNNANCCAANTANANNGTTCATG
GCTGAANAAATAGCAAGATGANCCNAANTGATNCCATCCTNNTGNNCANCCAGNGNTTCC
NTTANCNNNNNNNNNNNNNNNNNNNNNNNNNNNNNNNNNNNNNNNNNNNNNNNNNNNNNN
NNNNNNNNNNNNNNNNNNN
>gi_238645163_gb_Contig4825|tro|tro11X|Allele_2
NNNNNNNNNNNNNNNNNNNNNNNNNNNNNNNNNNNNNNNNNNNNNNNNNNNNNNNNNNNN
NNNNNNNNNNNNNNNNNNNNNNNNNNNNNNNNNNNNNNNNNNNNNNNNNNNNNNNNNNNN
NNNNNNNNNNNNNNNNNNNNNNNNNNNNNNNNNNNNNNNNNNNNNNNNNNNNNNNNNNNN
NNNNNNNNNNNNNNNNNNNNNNNNNNNNNNNNNNNNNNNNNNNNNNNNNNNNNNNNNNNN
NNNNNNNNNNNNNNNNNNNNNNNNNNNNNNNNNNNNNNNNNNNNNNNNNNNNNNNNNNNN
NNNNNNNNNNNNNNNNNNNNACTCTTNTTCACANATNAATCTGTANANNCCGGNACANGT
NNCGTCNTTCCANTTNAANTTNNANGNAGCNTACATATGTAANCANTTNTNNNTNNNNNC
NNNNTTNTCTGGTANANNNGNANACCANTNAGTANAATTNAANNNNTGNTCNGNNTGNGC
CCANNNCCANNTNCCTTCTANGACATCATCTCTACCNCCTAACCAATANCTTNNNCCNGG
TCCTTNNGTTNTACNCATNTTNACTAAAAANGTNGNNNGNTCTTNNGANTGAACTTCAGC
NANNCGNGCGTTGTGNGCACNACAACTNAACTNNGCNTNNANCCAANTANANNGTTCGTG
GCTGAANAAATAGCAAGATGANCCNAANTGATNCCATCCTNNTGNNCANTCAGNGNTTCC
NTTANCNNNNNNNNNNNNNNNNNNNNNNNNNNNNNNNNNNNNNNNNNNNNNNNNNNNNNN
NNNNNNNNNNNNNNNNNNN
>gi_238645147_gb_Contig3586|tro|tro11X|Allele_1
NNNNNNNNNNNNNNNNNNNNNNNNTTGGTCTGTGCGTTATCAGTNNNNNNNNNNNNATGT
TCTGTTATCAAGAGGAAAACATAAGAGNATTACGAGAGAAAGANATTTCAAAAAACGACA
GNAAAACAGATGAANTAATGCGCATTTTGGAAGGTNNATGCATGAAAAACTCGGCNGAAA
GCTTGAAAGATATGATGAAAGAAACCCAAGCTATTATNAACANNNNNNNNNNNNNNNNNN
NNNNNNNNNNNNNNNNNNNNNNNNNNNNNNNNNNNNNNNNNNNNNNNNNNNNAGAANCCA
AAGGCCAACTTAACGTTTTGANAATAGCAAAGCTATTGAAGAGAGACGTAGGANGNACTT
GTGAGTCTAAAAGAGTTATGGACTGTAGTGGTTTNAAAGGGAGTCGTAAAGAAAGTGGAG
TNTANNCNATATATCCACAAAAATCCAAATCCGACAAAATCAANGNNTANTGTGATNTGN
NNACNGNNGGNGGAGGATGGACNGTTATTCAAAGAAGAATTGATGGNANTACNGACTTTG
AAAAGNATTGGAAAGATTTTGAAGATGGCTTTGGTGATGTTAGTAAGGAGTTTTGGCTNG
GNAANAAGTATCTGAATTACATAACCATGAAGGGCACGTATGAACTGAGAATAGATTTGG
TANANACAAATAACAANAAGACGTTTGCAGTTTACAGCAAATTTTCTGTTGGGNATGCAA
ANACAAAATATANAATAANTGTTGGTGGTTACCATGGAACCGCAGGNNNNNNNNNNNNN
>gi_238645147_gb_Contig3586|tro|tro11X|Allele_2
NNNNNNNNNNNNNNNNNNNNNNNNTTTGTCTGTGCGTTATCAGTNNNNNNNNNNNNGTGT
TCTGTTATCAAGAGGAAAACATAAGAGNATTACGGGAGAAAGANATTTCAACCAACGACG
GNAAAACAGATGAANTAATGCGCATTTTGGAAGGTNNATGCATGAAAAACTCGGCNGAAA
GCTTGAAAGATATGATGAAAGAAACCCAAGCTATTATNAACANNNNNNNNNNNNNNNNNN
NNNNNNNNNNNNNNNNNNNNNNNNNNNNNNNNNNNNNNNNNNNNNNNNNNNNAGAANCCA
AAGGCCAACTTGACGTTTTGANAATAGCAAAGCTTTTGAAGAGAGACGTAGGANGNACTT
GTGTGTCTCAAAGAGTTATGGACTGTAGTGGTTTNAAAGGGAGTCGTAAAGGAAGTGGCG
TNTANNCNATTTATCCACAAAAATCTAAGTCCGACAAAATCAANGNNTANTGTGATNTGN
NNACNGNNGGNGGAGGATGGACNGTTATTCAGAGAAGAATTGATGGNANTACNGACTTTG
AAAAGNATTGGAAAGATTTTGAAGATGGCTTTGGTGATGTTAGTAAGGAGTTTTGGCTNG
GNAANAAGTATCTGAATTACATAACCTTGAAGGGCACGTATGAACTGAGAATAGATTTGG
TANANGCAAATAACAANAAGACGTTTGCAGTTTACAGCAAATTTTCTGTTGGGNATGCAA
ANACAAAATATANAATTANTGTTGGTGGTTACCATGGAACTGCAGGNNNNNNNNNNNNN
>gi_238645136_gb_FL490389|tro|tro11X|Allele_1
NNNNNNNNNNNNNNNNNNNNNNNNTTNNAGAATTTAAAGAAGCNTTTGGTTTGTTTGACA
AAGACAAAAATGGCCAGATTACGAGTNCGGANCTAGGAACAGTAATGAGATCTTTAGGNC
AAAATCCAACAAATGCTGACATTACAGAAATGATACANGAAGTAGATNGTGNNGGTANTG
GAACAATTAATTTTGACGAGTTTAAAAAAATGATGGGAAAAAAGATGGAGAANAGTGATC
CAGTNGAAGATCTCNGAGAAGCATTNAAAATTTTTGACAAAAANANTGATGGCAAAATAG
ATNCTAANGAGCTTAAAAANGTGATGGTCAATATTGGTGAAAAANTGACAGATGAAGAAG
CNAATGAGATGATTAAAGAGGCAGATNTNNANGGAGATGGANANGTNAATTATGAAGNNN
NNNNNNNNNNNNNNACAAAAAAGGATAAATAGTNGTGTGTACAGACAATGATAGTGACAT
AGTANNTTCACGTTTTGCTGCTACAAGTAAAANGTTTCCTNTAGTTGTATTTACNAAATG
CTGATAGATTCTAAATNGAAAACCAAGAAAACTGTTNNNNNNNNNNNNN
>gi_238645136_gb_FL490389|tro|tro11X|Allele_2
NNNNNNNNNNNNNNNNNNNNNNNNTTNNAGAATTTAAAGAAGCNTTTGGTTTGTTTGACA
AAGACAATAATGGCCAGATTACTAGTNCGGANCTAGGAACAGTAATGAGATCTTTAGGNC
AAAATCCAACGAATGCTGATATTACAGAAATGATACANGAAGTAGATNGTGNNGGTANTG
GAACAATTAATTTTGACGAGTTTAAAAAAATGATGGGGAAAAAGATGGAGAANAGTGATC
CAGTNGAAGATCTCNGAGAAGCTTTNAAAATTTTTGACAAAAANANTGATGGCAAAATAG
ATNCTAANGAGCTTAAAAANGTGATGGTCAATATTGGTGAAAAANTGACCGATGAAGAAG
CNAATGAGATGATTAAAGAGGCAGATNTNNANGGAGATGGANANGTNAATTATGAAGNNN
NNNNNNNNNNNNNNACAAAAAAGGATAAATAGTNGTGTGTACAGACAATGATAGTGACAT
AGTANNTTGACGTTTTGCTGCTACAAGTAAAANGTTTCCTNTAGTTGTATTTACNAAATG
CTGATAGATTCTAAATNGAAAGCCAAGAAAACTGTTNNNNNNNNNNNNN
>gi_238645091_gb_FL501208|tro|tro11X|Allele_1
NNNNNNNNNNNNNNNNNNNNNNNNNNNNNNNNNNNNNNNNNNNNNNNNNNNNAGGAANAT
GTNTGNANGANAATGNANNNANANACGTNNNNNAACTNAANAAAGATANACANTCNNTNN
TNAAANNNANNNNNNNNNNNNNNNNNNNNNNNNAGATGAACAANNANNTNAANNATGANA
TNANNNNNNNNNNNNNNNNNNNNNNNNNNNNNNNNNNNNNNNNNNNNNNNNNNNNNNNNN
NNNNNNNNNNNNNNNNNNNGATATGTNNNNNNNCTNNAANNGACTGNNCNGANNTNANNN
NANNTANANCNNNNNCNGGTGTNTANNNNATATTNCNNNNNAAANNANAAGGAGTNAANG
NNTANTGNNANATNGATNNNGANNNNGGNGGNTGGACANGANNNTGGANNGANTNNGAAA
ANGGNTTNGGTNANGTCAANNGAGANTANTGGCTNGGCAACANNNANNTNCANCNTTTGA
CNNNNANTNGNNNNTANGANNTNANAATNNANNTNANNNANNNNNNNANNANNANNNNNT
ATGCTNNNTANNNNANNTTTNNTNTTNGNGATNNNNCNTCNNNNTACANNNTGNNNNTTG
GNNNNNANANCGGNG
>gi_238645091_gb_FL501208|tro|tro11X|Allele_2
NNNNNNNNNNNNNNNNNNNNNNNNNNNNNNNNNNNNNNNNNNNNNNNNNNNNAGGAANAT
GTNTGNANGANAATGNANNNANANACGTNNNNNAACTNAANAAAGATANACANTCNNTNN
TNAAANNNANNNNNNNNNNNNNNNNNNNNNNNNAGATTAATAANNANNTNAANNATGANA
TNANNNNNNNNNNNNNNNNNNNNNNNNNNNNNNNNNNNNNNNNNNNNNNNNNNNNNNNNN
NNNNNNNNNNNNNNNNNNNGATATGTNNNNNNNCTNNAANNGACTGNNCNGANNTNANNN
NANNTANANCNNNNNCNGGTGTNTANNNNATATTNCNNNNNAAANNANAAGGAGTNAANG
NNTANTGNNANATNGATNNNGANNNNGGNGGNTGGACANGANNNTGGANNGANTNNGAAA
ANGGNTTNGGTNANGTCAANNGAGANTANTGGCTNGGCAACANNNANNTNCANCNTTTGA
CNNNNANTNGNNNNTANGANNTNANAATNNANNTNANNNANNNNNNNANNANNANNNNNT
ATGCTNNNTANNNNANNTTTNNTNTTNGNGATNNNNCNTCNNNNTACANNNTGNNNNTTG
GNNNNNANANCGGNG
>gi_238645067_gb_Contig51981|tro|tro11X|Allele_1
GGANNTTAAANANTATTTTNATGNNNTGANNCAGAANTNNACNGNTNNNNNNNNNNNNNN
NNNNNNNNNNNNNNNNNNNNNNNNNNNNNNNNNNNNNNNNNNNNNNNNNNNNNNNNNNNN
NNNNNNNNNNNNNNNNNNNNNNNACNAATGNNGAGGANNNNTACAAGATTGTGNTNATTT
NANAGGNACNNGNTGNANAAGNNNNNNNNNNNNNNNNNNNNNNNNNNNNNNNNNNNNNNN
NNNNNNNNNNNNNNNNNNNNNNNNNNNNNNNNNNNNNNNNNNNNNNATACAAAGNNGANA
AGANGGNNNTNNNAANTTCTACNGAGANTGGGANGACTANAAANANGGTTTTGGNNANCN
NANAGNAGANTTNTGNCTNGGTANNNANNACATTNACANACTNACGTNNNNNGGNNNNTA
TCAGNTNCNNNTNACACTAGANGANTGGAATNGTGANACNNNNTATGNTNCATANNNNNN
TTTCANTTTGGGNAANGANGNTNNTNGNTATANATTNNNNNTNGGANGNTANANNGGNAN
TGCAGGNNNNNNNNNNNNNNANANCANTGGTNNNNNNTTNAGTACNAANGAAANAAGNAN
NNNNTGTGCANNNNNNNNNNTNGGNGCTTNGTGGTANNNNNNNTGNANNNNNTCTAATCT
NAANGGNGANTATCTNCGNGGNANNACCAGNGNNANANNTNNNNNNNGAGGNGTNNNNTG
GNNNNNNTNGAAAANNNGATNNNANNATTCANTNAANAAATCNGNNATGATGATNNGNAA
ACNNTANATAANCNTGAANANANNTAATTCNNNCNCAGGNGTCTNTATCAGGAGCAGTTA
TTNAAAAACNATGTTTCTTAATTTNTTTTGGTCGCCTTGTACTGTCATGGCGTTACATTA
ANTTTTTCCAAACCAATTTCCTTCGGTCANACGATTACCAGAAATTNNTAATATTTNNNN
NNNNNNNNANANNAAANTGANNNNNNNNNNNNNNNNNNNNNNNNNNNNNNNNNNNNNNNN
NNNNNNNNNNNNNNNNNNNNNNNNNNNNNNNNNNNNNNNNNNNNNNNNNNNNNNNNNNNN
NNNNNNNNNNNNNNNNNNNNNNNNNNNNNNNNNNNNNNNNNNNNNNNNNNNNNNNNNNNN
NNNNNNCTAGAAGTTANATCTTTTNNNNNNNNNNNNNNNNNNNNNNNNNNNNNNNNNNNN
NNNNNNNNNNNNNNNNNNNNNNNNNNNNNNNNNNNNNNNNNNNNNNNNNNNNNNNNNNNC
AGACNANCAATTANTCCNTCNAATCTAAAACGTANNNNNNNTNNAACNNAAAANANTGCN
TTTNNNNNNNNNNNNNNNNNNNNNNNNNNNNNNNNNNNNNNNNNNNNNNNNNNNNNNNNN
NNNNNNNNNNNNNNNNNNNNNNNNNNNNNNNNNNNNNNNNNNNNNNNNNNNNNNNNNNNN
NNNNNNNNNNNNNNNNNNNNNNNNNNNNNNNNNNNNNNNNNNNNNNNNNNNNNNNNNNNN
NNNNNNNNNNNNNNNNNNNNNNNNNNNNNNNNNNNNNNNNNNNNNNNNNNNNNNNNNNNN
NNNNNNNNNNNNNNNNNNNNNNNNNNNNNNNNNNNNNNNNNNNNNNNNNNNNNNNNNNNN
NNNNNNNNNNNNNNNNNNNNNNNNNNNNNNNNNNNNNNNNNNNNNNNNNNNNNNNNNNNN
NNNNNNNNN
>gi_238645067_gb_Contig51981|tro|tro11X|Allele_2
GGANNTTAAANANTATTTTNATGNNNTGANNCAGAANTNNACNGNTNNNNNNNNNNNNNN
NNNNNNNNNNNNNNNNNNNNNNNNNNNNNNNNNNNNNNNNNNNNNNNNNNNNNNNNNNNN
NNNNNNNNNNNNNNNNNNNNNNNACNAATGNNGAGGANNNNTACAAGATTGTGNTNATTT
NANAGGNACNNGNTGNANAAGNNNNNNNNNNNNNNNNNNNNNNNNNNNNNNNNNNNNNNN
NNNNNNNNNNNNNNNNNNNNNNNNNNNNNNNNNNNNNNNNNNNNNNATACAAAGNNGANA
AGANGGNNNTNNNAANTTCTACNGAGGNTGGGANGACTANAAANANGGTTTTGGNNANCN
NANAGNAGANTTNTGNCTNGGTANNNANNACATTNACANACTNACGTNNNNNGGNNNNTA
TCAGNTNCNNNTNACACTAGANGANTGGAATNGTGANACNNNNTATGNTNCATANNNNNN
TTTCANTTTGGGNAANGANGNTNNTNGNTATANATTNNNNNTNGGANGNTANANNGGNAN
TGCAGGNNNNNNNNNNNNNNANANCANTGGTNNNNNNTTNAGTACNAANGAAANAAGNAN
NNNNTGTGCANNNNNNNNNNTNGGNGCTTNGTGGTANNNNNNNTGNANNNNNTCTAATCT
NAANGGNGANTATCTNCGNGGNANNACCAGNGNNANANNTNNNNNNNGAGGNGTNNNNTG
GNNNNNNTNGAAAANNNGATNNNANNATTCANTNAANAAATCNGNNATGATGATNNGNAA
ACNNTANATAANCNTTAGNANANNTAATTTNNNCNCAGGNGTCTNTATCAGGAGCAGTTA
TTNAAAAACNATGTTTCTTAATTTNTTTTGGTCGCCTTGTACTGTCATGGCGTTACATTA
ANTTTTTCCAAACCAATTTCCTTCGGTCANACGATTACCAGAATTTNNTAATATTTNNNN
NNNNNNNNANANNAAANTGANNNNNNNNNNNNNNNNNNNNNNNNNNNNNNNNNNNNNNNN
NNNNNNNNNNNNNNNNNNNNNNNNNNNNNNNNNNNNNNNNNNNNNNNNNNNNNNNNNNNN
NNNNNNNNNNNNNNNNNNNNNNNNNNNNNNNNNNNNNNNNNNNNNNNNNNNNNNNNNNNN
NNNNNNCTAGTAGTTANATGTTTTNNNNNNNNNNNNNNNNNNNNNNNNNNNNNNNNNNNN
NNNNNNNNNNNNNNNNNNNNNNNNNNNNNNNNNNNNNNNNNNNNNNNNNNNNNNNNNNNC
AGACNANCAATTANTCCNTCNAATTTAGAACGTANNNNNNNTNNGACNNAAAANANTGCN
TTTNNNNNNNNNNNNNNNNNNNNNNNNNNNNNNNNNNNNNNNNNNNNNNNNNNNNNNNNN
NNNNNNNNNNNNNNNNNNNNNNNNNNNNNNNNNNNNNNNNNNNNNNNNNNNNNNNNNNNN
NNNNNNNNNNNNNNNNNNNNNNNNNNNNNNNNNNNNNNNNNNNNNNNNNNNNNNNNNNNN
NNNNNNNNNNNNNNNNNNNNNNNNNNNNNNNNNNNNNNNNNNNNNNNNNNNNNNNNNNNN
NNNNNNNNNNNNNNNNNNNNNNNNNNNNNNNNNNNNNNNNNNNNNNNNNNNNNNNNNNNN
NNNNNNNNNNNNNNNNNNNNNNNNNNNNNNNNNNNNNNNNNNNNNNNNNNNNNNNNNNNN
NNNNNNNNN
>gi_238645011_gb_Contig16016|tro|tro11X|Allele_1
AAAGTCAGCTCCTGATTGTTTTATCNTTACNTNAACCCAGTCNTCTTGGTTACACTCACT
GGTCNGGCCAGTACAGNGAAANNNNNANNNNNNNNNNNNNNNNNNACNNNNNNTANANAN
NNNANNNNNNNNNNNNNNANTNNNNNNTNNTNNNNNNNNNNNNNNAANNNANNNNNNNNN
NNNNNNNNNNNNNNNNNNNNNNNNNNNNNNNNNNNNNNNNNNNNNNNNNNNNNNNNNNNN
NNNNNNNNNNNNNNNNNNNNNNNNNNNNNNNNNNNNNNNNNNNNNNNNNNNNNNNNNNNN
NNNNNNNNNNNNNNNNNNNNNNNNNNNNNNNNNNNNNNNNNNNNNNNNNNNNNNNNNNNN
NNNNNNNNNNNNNNNNNNNNNNNNNNNNNNNNNNNNNNNNNATAGGNNNTTTNTCAACCT
GNNNTTTNAANGAGTCTGCNANNTCANNTAACTCNNNNGGNCGNACNATNATACGANCNT
TAGNNTTATGANTNGTNCCCATNATTCCNNNGACNTCNAANTNNCTGTCCTNNATNNANA
TNGTTTTNGTNTGNTNGTAATATTCTCCNCGNNNNANATTTAAACCNGANCCGCTTNTTC
CNGNNTCCATTTGNTGGAACCAGTNTNTNTGTNNNGTNANTCNTNTNTCNGTNANNCCAA
CNCCTAGNNNNTTNNTGTGNAAATCAAAACTGTANGGACAACTCNACATNACGANNNCTC
TNTTNNNAGNNGNNGATATNAACCANGATGCAGTTCCGTANGTNCCNGTNGCNGNATNNN
NGGTTTTNTGTGCTACNAANTGNTCNCNTTGTCCTGGTCTNACTNCNANNGGNGGAGCTT
GAATAATGCCACCATTGATNTATNATTCGGGNTANATCAAANGGNANTTGNTCCAGTTTT
CTACNTCNACNGTACANNCAACACTNTAACCNGANCCACNTAAAAGNCCATTAANNACAC
TNGCACCNNAAGTNACAGCNCTNNCAGCNNNNCCAGCNGCNGCTATANCAGCTGCCCANT
CTATNAAACNAGTNACTCNNNCAAATAGNCCNGNNAGNNAACATAACAGAAGNNCAACTC
TCATGNTNNNNNNNNNNNNNNNNNNN
>gi_238645011_gb_Contig16016|tro|tro11X|Allele_2
AAAGTCAGCTCCTGATTGTTTTATCNTTACNTNAACCCAGTCNTCTTGGTTACACTCACT
GGTCNGGCCAGTACAGNGAAANNNNNANNNNNNNNNNNNNNNNNNACNNNNNNTANANAN
NNNANNNNNNNNNNNNNNANTNNNNNNTNNTNNNNNNNNNNNNNNAANNNANNNNNNNNN
NNNNNNNNNNNNNNNNNNNNNNNNNNNNNNNNNNNNNNNNNNNNNNNNNNNNNNNNNNNN
NNNNNNNNNNNNNNNNNNNNNNNNNNNNNNNNNNNNNNNNNNNNNNNNNNNNNNNNNNNN
NNNNNNNNNNNNNNNNNNNNNNNNNNNNNNNNNNNNNNNNNNNNNNNNNNNNNNNNNNNN
NNNNNNNNNNNNNNNNNNNNNNNNNNNNNNNNNNNNNNNNNATAGGNNNTTTNTCAACCT
GNNNTTTNAANGAGTCTGCNANNTCANNTAACTCNNNNGGNCGNACNATNATACGANCNT
TAGNNTTATGANTNGTNCCCATNATTCCNNNGACNTCNAANTNNCTGTCCTNNATNNANA
TNGTTTTNGTNTGNTNGTAATATTCTCCNCGNNNNANATTTAAACCNGANCCGCTTNTTC
CNGNNTCCATTTGNTGGAACCAGTNTNTNTGTNNNGTNANTCNTNTNTCNGTNANNCCAA
CNCCTAGNNNNTTNNTGTGNAAATCAAAACTGTANGGACAACTCNACATNACGANNNCTC
TNTTNNNAGNNGNNGATATNAACCANGATGCAGTTCCGTANGTNCCNGTNGCNGNATNNN
NGGTTTTNTGTGCTACNAANTGNTCNCNTTGTCCTGGTCTNACTNCNANNGGNGGAGCTT
GAATAATGCCACCATTGATNTATNATTCGGGNTANATCAAANGGNANTTGNTCCAGTTTT
CTACNTCNACNGTACANNCAACACTNTAACCNGANCCACNTAAAAGNCCATTAANNACAC
TNGCACCNNAAGTNACAGCNCTNNCAGCNNNNCCAGCNGCNGCTATANCAGCTGCCCANT
CTATNAAACNAGTNACTCNNNCAAATAGNCCNGNNAGNNAACATAACAGAAGNNCAACTC
TCATGNTNNNNNNNNNNNNNNNNNNN
>gi_238644868_gb_FL594822|tro|tro11X|Allele_1
NNNNNNNNNNNNNNNNNNNNNNNNNNNNNNNNNNNNNNNNNNNNNNNNNNNNNNNNNNNN
NNNNNNNNNNNNNNNNNNNNNNNNNNNNNNNNNNNNNNNNNNNNNNNNNNNNNNNNNNNN
NNNNNNNNNNNNNNNNNNNNNNNNNNNNNNNNNNNNNNNNNNNNNNNNNNNNNNNNNNNN
NNNNNNNNNNNNNNNNNNNNNNNNNNNNNNNNNNNNNNNNNNNNNNNNNNNNNNNNNNNN
NNNNNNNNNNNNNNNNNNNNNNNNNNNNNNNNNNNNNNNNNNNNNNNNNNNNNNNNNNNN
NNNNNNNNNNNNNNNNNNNNNNNNNNNNNNNNNNNNNNNNNNNNNNNNNNNNNNNNNNNN
NNNNNNNNNNNNNNNNNNNNNNNNNNNNNNNNNNNNNNNNNNNNNNNNNNNNNNNNNNNN
NNNNNNNNNNNNNNNNNNNNNNNNNNNNNNNNNNNNNNNNNNNNNNNNNNNNNNNNNNNN
NNNNNNNNNNNNNNNNNNNNNNNNNNNNNNNNNNNNNNNNNNNNNNNNNNNNNNNNNNNN
NNNNNNNNNNNNNNNNNNNNNNNNNNNNNNNNNNNNNNNNNNNNNNNNNNNNNNNNNNNN
NNNNNNNNNNNNNNNNNNNNNNNNNNNNNNNNNNNNNNNNNNNNNNNNNNNNNNNNNNNN
NNNNNNNNN
>gi_238644868_gb_FL594822|tro|tro11X|Allele_2
NNNNNNNNNNNNNNNNNNNNNNNNNNNNNNNNNNNNNNNNNNNNNNNNNNNNNNNNNNNN
NNNNNNNNNNNNNNNNNNNNNNNNNNNNNNNNNNNNNNNNNNNNNNNNNNNNNNNNNNNN
NNNNNNNNNNNNNNNNNNNNNNNNNNNNNNNNNNNNNNNNNNNNNNNNNNNNNNNNNNNN
NNNNNNNNNNNNNNNNNNNNNNNNNNNNNNNNNNNNNNNNNNNNNNNNNNNNNNNNNNNN
NNNNNNNNNNNNNNNNNNNNNNNNNNNNNNNNNNNNNNNNNNNNNNNNNNNNNNNNNNNN
NNNNNNNNNNNNNNNNNNNNNNNNNNNNNNNNNNNNNNNNNNNNNNNNNNNNNNNNNNNN
NNNNNNNNNNNNNNNNNNNNNNNNNNNNNNNNNNNNNNNNNNNNNNNNNNNNNNNNNNNN
NNNNNNNNNNNNNNNNNNNNNNNNNNNNNNNNNNNNNNNNNNNNNNNNNNNNNNNNNNNN
NNNNNNNNNNNNNNNNNNNNNNNNNNNNNNNNNNNNNNNNNNNNNNNNNNNNNNNNNNNN
NNNNNNNNNNNNNNNNNNNNNNNNNNNNNNNNNNNNNNNNNNNNNNNNNNNNNNNNNNNN
NNNNNNNNNNNNNNNNNNNNNNNNNNNNNNNNNNNNNNNNNNNNNNNNNNNNNNNNNNNN
NNNNNNNNN
>gi_238644821_gb_FL489334|tro|tro11X|Allele_1
NNNNNNNNNNNNNNNNNNNNNNNNNNNNNNNNNNNNNNNNNNNNNNNNNNNNNNNNNNNN
NNNNNNNNNNNNNNNNNNNNNNNNNNNNNNNNNNNNNNNNNNNNNNNNNNNNNNNNNNNN
NNNNNNNNNNNNNNNNNNNNNNNNNNNNNNNNNNNNNNNNNNNNNNNNNNNNNNNNNNNN
NNNNNNNNNNNNNNNNNNNNNNNNNNNNNNNNNNNNNNNNNNNNNNNNNNNNNNNNNNNN
NNNNNNNNNNNNNNNNNNNNNNNNNNNNNNNNNNNNNNNNNNNNNNNNNNNNNNNNNNNN
NNNNNNNNNNNNNNNNNNNNNNNNNNNNNNNNNNNNNNNNNNNNNNNNNNNNNNNNNNNN
NNNNNNNNNNNNNNNNNNNNNNNNNNNAANTGNGANTGNTTGGCATGTGTNATNAGTTCT
CANGGNNCAGAANTANCCNTTNCNTCNNGNNNCNNNACCTCANCNNNNCNAANACATCAN
GNACTNNNTACNGNANACNNNNTNATTCCNACTGANANAATTCTNNANNNGTTTNANGAN
GANNATTGTCNAAATCTNNAAGGAAAACCNANAATATTTTTCATTCAGGNNN
>gi_238644821_gb_FL489334|tro|tro11X|Allele_2
NNNNNNNNNNNNNNNNNNNNNNNNNNNNNNNNNNNNNNNNNNNNNNNNNNNNNNNNNNNN
NNNNNNNNNNNNNNNNNNNNNNNNNNNNNNNNNNNNNNNNNNNNNNNNNNNNNNNNNNNN
NNNNNNNNNNNNNNNNNNNNNNNNNNNNNNNNNNNNNNNNNNNNNNNNNNNNNNNNNNNN
NNNNNNNNNNNNNNNNNNNNNNNNNNNNNNNNNNNNNNNNNNNNNNNNNNNNNNNNNNNN
NNNNNNNNNNNNNNNNNNNNNNNNNNNNNNNNNNNNNNNNNNNNNNNNNNNNNNNNNNNN
NNNNNNNNNNNNNNNNNNNNNNNNNNNNNNNNNNNNNNNNNNNNNNNNNNNNNNNNNNNN
NNNNNNNNNNNNNNNNNNNNNNNNNNNAANTGNGANTGNTTGGCATGTGTNATNAGTTCT
CANGGNNCAGAANTANCCNTTNCNTCNNGNNNCNNNACCTCANCNNNNCNAANACATCAN
GNACTNNNTACNGNANACNNNNTNATTCCNACTGANANAATTCTNNANNNGTTTNANGAN
GANNATTGTCNAAATCTNNAAGGAAAACCNANAATGTTTTTCATTCAGGNNN
>gi_238644789_gb_Contig13321|tro|tro11X|Allele_1
NNNNAATTTTATNNTNTTAGANGNTNNTNNANTTNAANNNAAGCACACNNTTATTGANAN
TNCACTNTGTCTCTNNNATTCTTTTCAGTNCTNANNATNANATGGAANCACACATNGGTN
TCTNNCAATANTCCCAACGTNTNNTTNNATCANTTGTATNACACCATGGTTGTNCNCTGT
TNTCAGNATTTCTACANTANTNATNTTCNNTTTTNANNNTGCTANANNNGTGTTTNTGTG
GATNTTGNCNTNCCCAATACTGACANNNACGNNCAGTNTNTGTCAAACTNATNCGNCCNN
TGTATTCNGTACNNNNNGNNGNTNNTNGACATTCNNNNNNNNNNNNNNNNNNNNNNNNNN
CTTTNCANTNTTTNATTCCNTCTCCTTTGAAANCNTCNTNGCAANCACAATCATAAACGC
CATTGAGTANTTTANATTGTGCATTCNTGTNACATNTTTNNCGTCTNATNACTTGCATNT
TTNCNTNACCTGNNNTTNNNGNNANGCATNTNNACACCGTCNNACAATCTCTNGANGTNN
TNNNTGTATNAATTGGANAGTANTCNCCNGNAGNTANNNTNCAACNACACTGNGCTNTNG
GTATACATNNGNTNTCACTNAGTACAAATCCNTTTTTACACTGACATCCTTCNGATNGNG
GNAGTTTGCANNNNTTNGGGGNANNTANATCNACNCANNTGGNTGGNCANCCACTTACAN
NNCTACTGTATTCCANATTGNCNTCACATNTAAAANGACAAAANNNNNTTGTTCTCCATG
ATATANNAANACCNATGTTNTCANATCTTTCTTCNANGNNTTCNNCAGCTTCNCAAACAA
NTGTNTTTNNTATNTCTGGNTGNTCACTNTATNNACANTAGTCATATANNCANNTGTNAT
ANATNTCNTGAACTAATGCCNTNNCTNCTTGTGAGCANTNTNTNAANGNGCTNCNNGNGT
TAGCTGGNTTTAACNGCCCNCANNCGNNGTTTCNNNTCNCTTTNTTTCTNAGTGNTGNCG
TACANGGATCCGGNGGNGNTGNCANNCCACACTTTTNNCNANNGCCNTCTNNAATCANGT
AACTNTCACCAATAANNGTAAACTTGTCCNGNTTTGTGCGNACNTNNAAACNATCTTTTG
TNCTAAAATCNTCTNNNATNCNATNACANTTNNCACACAAGCCAATNAAATTCNNNCTNA
ANTNANTNGGTACCGATATNGTNNCTGCNCTNNTCCCNTCNCATGTAATNANNACNTTNN
ATGTAGTNTNNAGTCTNANNTAACNNCCTGAATNTAT
>gi_238644789_gb_Contig13321|tro|tro11X|Allele_2
NNNNAATTTTATNNTNTTAGANGNTNNTNNANTTNAANNNAAGCACACNNTTATTGGNAN
TNCACTNTGTCTCTNNNATTCTTTTCAGTNCTNANNATNANATGGAANCACACATNGGTN
TCTNNCAATANTCCCAACGTNTNNTTNNATCANTTGTATNACACCATGGTTGTNCNCTGT
TNTCAGNATTTCTACANTANTNATNTTCNNTTTTNANNNTGCTANANNNGTGTTTNTGTG
GATNTTGNCNTNCCCAATACTGACANNNACGNNCAGTNTNTGTCAAACTNATNCGNCCNN
TGTATTCNGTACNNNNNGNNGNTNNTNGACATTCNNNNNNNNNNNNNNNNNNNNNNNNNN
CTTTNCANTNTTTNATTCCNTCTCCTTTGAAANCNTCNTNGCAANCACAATCATAAACGC
CATTGAGTANTTTANATTGTGCATTCNTGTNACATNTTTNNCGTCTNATNACTTGCATNT
TTNCNTNACCTGNNNTTNNNGNNANGCATNTNNACACCGTCNNACAATCTCTNGANGTNN
TNNNTGTATNAATTGGANAGTANTCNCCNGNAGNTANNNTNCAACNACACTGNGCTNTNG
GTATACATNNGNTNTCACTNAGTACAAATCCNTTTTTACACTGACATCCTTCNGATNGNG
GNAGTTTGCANNNNTTNGGGGNANNTANATCNACNCANNTGGNTGGNCANCCACTTACAN
NNCTACTGTATTCCANATTGNCNTCACATNTAAAANGACAAAANNNNNTTGTTCTCCATG
ATATANNAANACCNATGTTNTCANATCTTTCTTCNANGNNTTCNNCAGCTTCNCAAACAA
NTGTNTTTNNTATNTCTGGNTGNTCACTNTATNNACANTAGTCATATANNCANNTGTNAT
ANATNTCNTGAACTAATGCCNTNNCTNCTTGTGAGCANTNTNTNAANGNGCTNCNNGNGT
TAGCTGGNTTTAACNGCCCNCANNCGNNGTTTCNNNTCNCTTTNTTTCTNAGTGNTGNCG
TACANGGATCCGGNGGNGNTGNCANNCCACACTTTTNNCNANNGCCNTCTNNAATCANGT
AACTNTCACCAATAANNGTAAACTTGTCCNGNTTTGTGCGNACNTNNAAACNATCTTTTG
TNCTAAAATCNTCTNNNATNCNATNACANTTNNCACACAAGCCAATNAAATTCNNNCTNA
ANTNANTNGGTACCGATATNGTNNCTGCNCTNNTCCCNTCNCATGTAATNANNACNTTNN
ATGTTGTNTNNAGTCTNANNTAACNNCCTGAATNTAT
>gi_238644725_gb_Contig18979|tro|tro11X|Allele_1
NNNNNNNNNNNNNNNNNNNNNNNNNNNNNNNNNNNNTGTACATTATNGAAATTGAACAAG
TTCTGAGTTATAAAGTNAACATTACTATTTATNATATCTGTATGNTAAAAGTAAACCAAC
TCCATCCAGTCTAGGTACTACAGCATGCACCATTNTTTATTNAATTGCACAGTTTTAGAN
NGACNAAATGGAGTCAATGGCATACATGGACATGATGAAATTAACANATTAACANANGAC
TTAAAACAGCANAANAATANAAGTNAATAANTANAANNNTNTANNNATGNNNNTNTNNAN
TCCACNNTNCTNNGTGACNATGANNTTTTAANAAATGNAGCNGNATACTNCANNNNTNAN
NGACANGAAAGACANNNNNNNNNNNNNNNNNNNNNNNNNNNNNNNNNNNNNNNNNNNNNN
NNNNNNNNNNNNNNNNNNNNNNNNNNNNNNNNTGNGNACANNTNANNANNAAATGNTNNT
CATCATCTNCTNNAGCNNATTAGTNTGNCANATNTCNACATAACCTGGATACCTCTAGAC
ANATCTTGTGCTCAGTTGATCCAGTATTGCTGNCTTTNGANTGCTTTCAGCNATTTATTG
TGTAAATCCAATAATGTTCTATTCTCCGATTCTAGAATAATGTCCAACGACTCTCCTACA
TTTAGGACATGAATGTATGACATCCTTAGCTCCTTTCATACAGAATGGAATCAAGCAACA
ACCAAATCCTAANCNNANAAAANACATGACCGCNGCAGCTAACCACGTAGCTGTGCCATT
TTTATACCGAGTAGATGTTACTATATCAGCTCCACAATGTTGGCAGATAACTCGGACTGG
CTCCTCATAAAACATTTGTTGTAAAATAACAACCNNNNNNNNNNNNNNNNNNNNNNNNNN
NNNNNNNNNNNNNNNNNNNNNNNNNNNNNNNNNNNNNNNNNNNNNNNNNNNNNNNNNNNN
NNNNNNNNNNNNNNNNNNNNNNNNNNNNN
>gi_238644725_gb_Contig18979|tro|tro11X|Allele_2
NNNNNNNNNNNNNNNNNNNNNNNNNNNNNNNNNNNNTGTACATTATNGAAATTGAACAAG
TTCTGAGTTATAAAGTNAACATTACTATTTATNATATCTGTATGNTAAAAGTAAACCAAT
TCCATCCAGTCTAGGTACTACAGCATGCACCATTNTTTATTNAATTGCACAGTTTTAGAN
NGACNAAATGGAGTCAATGGCATACATGGACATGATGAAATTAACANATTAACANANGAC
TTAAAACAGCANAANAATANAAGTNAGTGANTANATNNNTNTANNNATGNNNNTNTNNAN
TCCACNNTNCTNNGTGACNATGANNTTTTAANAAATGNAGCNGNATACTNCANNNNTNAN
NGACANGAAAGACANNNNNNNNNNNNNNNNNNNNNNNNNNNNNNNNNNNNNNNNNNNNNN
NNNNNNNNNNNNNNNNNNNNNNNNNNNNNNNNTGNGNACANNTNANNANNAAATGNTNNT
CATCATCTNCTNNAGCNNATTAGTNTGNCANATNTCNACATAACCTGGATACCTCTAGAC
ANATCTTGTGCTCAGTTGATCCAGTATTGCTGNCTTTNGANTGCTTTCAGCNATTTATTG
TGTAAATCCAATAATGTTCTATTCTCCGATTCTAGAATAATGTCCAACGACTCTCCTACA
TTTAGGACATGAATGTATGACATCCTTAGCTCCTTTCATACAGAATGGAATCATGCAACA
ACCAAATCCTAANCNNANAAAANACATGACCGCNGCAGCTAACCACGTAGCTGTGCCATT
TTTATACCGAGTAGATGTTACTATATCAGCTCCACAATGTTGGCAGATAACTCGGACTGG
CTCCTCATAAAACATTTGTTGTAAAATAACAACCNNNNNNNNNNNNNNNNNNNNNNNNNN
NNNNNNNNNNNNNNNNNNNNNNNNNNNNNNNNNNNNNNNNNNNNNNNNNNNNNNNNNNNN
NNNNNNNNNNNNNNNNNNNNNNNNNNNNN
>gi_238644589_gb_FL593885|tro|tro11X|Allele_1
NNNNNNNNNNNNNNNNNNNNNNNNNNNNCCTCTTCCATACCTCGGGGGAATACCCGGTGG
AATGACAGATGGCCGACAGATNATTATACAAGGAACAGTACCATTTCATGAAAATGNNTT
TACANTAAATTTAATGAGTGGCTCTAGTCTTAATCCTCAATCAGACACAGCTTTACATTT
CAACATAAGATTTAATGAAAATTGTGCANTAAGAAACTCTNTNCAGAATGGATCATGGGG
NTCNGAGGAGAGAACTGGTGGCATGCCATTTCAGAAAAATTACCNTTTCGAAATAATAAT
TTTATGTCAGCATCATCACTACAAGGTNNCCGTTAATGGAAAACATTTCTGTGAATTTCG
CCACCGAATTGCTAAACACCAAGTNAACACTTTGGCTGTTATAAGTCCAGCAGGNCAAGT
CANNTCAATCAGATTTGACGGACCAGGAGCAAGCGNAGGTCCACATGGAAAGATAAAGCT
TGGTCCTTTTTCATTTGAATTTGGAAATCANGGCCCCCAACATCATAANCCACCGCNGNT
GGCANAACCTGCAGGAGGATTTCCACAAGGTGGTGGTTTTCAACCAGCTGGTGGCTTCCA
ACCTCCACCNCNACAGCCTTCAGGATATCCTGGTGCACCAATGATGAACCNGCCTGTACC
ACTTGTTACACCAATTCAAGGAGGATTATTTCCCGGAAAAANGATCAATATAAGNGGTGT
ACCAAATCNAACAGCAACTAGGTNNNNNNNNNNNNNNNNNNN
>gi_238644589_gb_FL593885|tro|tro11X|Allele_2
NNNNNNNNNNNNNNNNNNNNNNNNNNNNCCTCTTCCATACCTCGGGGGAATACCCGGTGG
AATGACAGATGGCCGACAGATNATTATACAAGGAACAGTACCATTTCATGAAAATGNNTT
TACANTAAATTTAATGAGTGGCTCTAGTCTTAATCCTCAATCAGACACAGCTTTACATTT
CAACATAAGATTTAATGAAAATTGTGCANTAAGAAACTCTNTNCAGAATGGATCATGGGG
NTCNGAGGAGAGAACTGGTGGCATGCCATTTCAGAAAAATTACCNTTTCGAAATAATAAT
TTTATGTCAGCATCATCACTACAAGGTNNCCGTTAATGGAAAACATTTCTGTGAATTTCG
CCATCGAATTGCTAAACACCAAGTNAACACTTTGGCTGTTATAAGTCCAGCAGGNCAAGT
CANNTCAATCAGATTTGATGGACCAGGAGCAGGCGNAGGTCCACATGGAAAGATAAAGCT
TGGTCCTTTTTCATTTGAATTTGGAAATCANGGCCCCCAACATCATAANCCACCGCNGNT
GGCANAACCTGCAGGAGGATTTCCACAAGGTGGTGGTTTTCAACCAGCTGGTGGCTTCCA
ACCTCCACCNCNACAGCCTTCAGGATATCCTGGTGCACCAATGATGAACCNGCCTGTACC
ACTTGTTACACCAATTCAAGGAGGATTATTTCCCGGAAAAANGATCAATATAAGNGGTGT
ACCAAATCNAACAGCAACTAGGTNNNNNNNNNNNNNNNNNNN
>gi_238644583_gb_FL593874|tro|tro11X|Allele_1
NNNNNNNNNNNNNNNNNNNNNNNNNNNNAAAACTNGNATTTAAATATNTATTNAGAGACA
CANAACTNATTTGTCAAAGTTAACTCATTGTTACATTAATTTNAAGGTAACAGGAACTCC
TANNCGTGTAANCTGCATANATATAGGTGAAACCGGAAAAGATACTTGCAGATTCTAACA
TCGTCAGGAAGAAGATTCGTCTGCCAAAAATCACAATCTATCATGGNNNNNNNNNNNNNN
NNNNNNNNNNTTGNAGANTTNAANGAAGCNTTNNNNNTNTTNGANAANGANGGNNNTGGN
NNNATNACNACNANNGAACTNGGNACNGTNATGNGNTNNNTNGGNNNNAANCCNACNGAN
GNNGAACTNNANGANATGATNAANGAAGTNGANGCTGATGGNAATGGNACNATNGANTTN
NNNGANTTNNTNNNNATGATGGCNNGNAAAATGAANGANACNGANNNNGANGAAGAANTN
NGNGANGCATTCNGNGTNTTNGANAAAGATGGNAATGGNTNNATNAGTGCNGCNGANNTN
NGNCATGTNATGACAAATNTNGGNGANAAANTNNCNGANGANGANGTNGANGANATGATN
NNNGANGCNGATNTNGANGGNGATGGNNNNGTNAANTATNAAGNGTNNGTANCGATGATG
ACCTCAAAGTAACNGATGGAAGGATTTGTTACCATTCTTCATTTTTCATAGCTTCCATTC
ATTAATACCAGCATTGTGCTACCCTGTGCACTTCAATTCTAGTCATTTTTTCAATTT
>gi_238644583_gb_FL593874|tro|tro11X|Allele_2
NNNNNNNNNNNNNNNNNNNNNNNNNNNNAAAACTNGNATTTTAATATNTTTTNAGGGACA
CANAACTNATTTGTCAAAGTTTACTCATTGTTACATTAATTTNAAGGTAACAGGAGCTCT
TANNCGTGTATNCTGCATANATTTAGGTGAAACCGGAAAAGATACTTGCAGATTCTAACA
TCGTCAGGAAGAAGATTCGTCTGCCAAAAATCACAATCTATCATGGNNNNNNNNNNNNNN
NNNNNNNNNNTTGNAGANTTNAANGAAGCNTTNNNNNTNTTNGANAANGANGGNNNTGGN
NNNATNACNACNANNGAACTNGGNACNGTNATGNGNTNNNTNGGNNNNAANCCNACNGAN
GNNGAACTNNANGANATGATNAANGAAGTNGANGCTGATGGNAATGGNACNATNGANTTN
NNNGANTTNNTNNNNATGATGGCNNGNAAAATGAANGANACNGANNNNGANGAAGAANTN
NGNGANGCATTCNGNGTNTTNGANAAAGATGGNAATGGNTNNATNAGTGCNGCNGANNTN
NGNCATGTNATGACAAATNTNGGNGANAAANTNNCNGANGANGANGTNGANGANATGATN
NNNGANGCNGATNTNGANGGNGATGGNNNNGTNAANTATNAAGNGTNNGTANCGATGATG
ACCTCGAAGTAACNGATGGAAGGATTTGTTACCATTCTTCATTTTTCATAGCTTCCATTC
ATTAATACCAGCATTGTGCTACCCTGTGCACTTCAATTCTAGTCATTTTTTCAATTT
>gi_238644582_gb_Contig11172|tro|tro11X|Allele_1
NNNNNNNNNNNNNNNNNNNNNNNNNNNNNNNNNNNNNNNNNNNNNNNNNNNNNNNNNNNN
NNNNGGACATTAAAAACTTGCACACGATTATGGAAAGATCCGTCTTCTAGTATTCCACCA
AAAACAAAAACCTTTTCACCAACAACAACTGTGCTNGCGGAATGCACTGCTGTTTTCAGT
TCCCCAATTACCCGCCATCTTTTCCCATGAACTGGTAGCTCTTCAATAGTNGGAACGACT
TGATATGTGCCATCCTTCCTTGCCTTTTCGATTTTANNNNNNNNNNNNNATAAAGATTCT
CGGACCGCAACCATCATATGGTTAAATCGNCCCTTTTTCAACACTGCCTCTGGAATTGGC
GTAAACTCGTTCTTTTCGGAATCGTATNNNNNNNNNNNNNNNNNNNNNNNNNNNNNNNNN
NNNNNNNNNNNNNNNNNNNNNNNNNNNNNNNNNNNNNNNNNNNNNNNNNNNNNNNNNNTT
AGTGGATGTGGAACGGGTGATAATGTGAACCATCGGCTCTGTTGTAAGCTAAAAGCCCAT
AAACATTTTCCGTCTTGATAAAATGACCCTGAACGTTCCATGTCGAATTCTGTTAAAATT
AAAATCACCTCCTCGTAATCGTCACTGTCNCGAAGGTGAAATCTTTCGGTTGTATACTCG
TGCTGTCTTGCCGGAAGNAAATGAAAATCTCGAGCCTCATCTAGAAGTCTTTTGCACAAN
GNGTCTTTCGTCAAAAGATCTTCGCTATATAACTCTTTGATTAAATACTCCGGACTTATA
TTGATAAAACGAACATGTCGAAATAATCNACCNATNNNNNNCTTTCTTTCCTCTGGNTTC
TTTTTTATCCACATAAGGATAGCTTCACAAATTTGTTCCTCATCAACTGGTACTAATTCG
TCATCGCGGACAATACTTTCAAGATCTTCAACGTGAAGGGTAGTAAATTCGTCAGCTTTC
CACAAACCATTAAANCCTTCCATAATAAANGGTCTACACTTGTCAAATAATANCTTACAA
TTGTACANTCGTGACATTTNAAATAAAGGNAAACAATTATCATTNCCGATTTCTTTTCCA
AGAATTNNTTCACACTCGTCTTGCATATCTTGTAATTCATAAATCGCAGATGCNTGGAGA
ANGTCAACGATGTTGTCNTCTGTGATTTTGTCCACTTCNACATTTCCAGTATAAATAAAT
GTTCGCATGATCTCAAANACTTCCTTNGTTATGTCAGGTAACTCNANTNGACCCTTCTGG
GCNTCNANCATTCCTGAATTGAACATTGCTCGAAAATGTGGNGAAACTGCTGATAGNATT
AACCTNTGGCANGGAAAAGNTTTGCCCTC
>gi_238644582_gb_Contig11172|tro|tro11X|Allele_2
NNNNNNNNNNNNNNNNNNNNNNNNNNNNNNNNNNNNNNNNNNNNNNNNNNNNNNNNNNNN
NNNNGGACATTAAAAACTTGCACACGATTATGGAAAGATCCGTCTTCTAGTATTCCACCA
AAAACAAAAACCTTTTCACCAACAACAACTGTGCTNGCGGAATGCACTGCTGTTTTCAGT
TCCCCAATTACCCGCCATCTTTTCCCATGAACTGGTAGCTCTTCAATAGTNGGAACGACT
TGATATGTGCCATCCTTCCTTGCCTTTTCGATTTTANNNNNNNNNNNNNATAAAGATTCT
CGGACCGCAACCATCATATGGTTAAATCGNCCCTTTTTCAACACTGCCTCTGGAATTGGC
GTAAACTCGTTCTTTTCGGAATCGTATNNNNNNNNNNNNNNNNNNNNNNNNNNNNNNNNN
NNNNNNNNNNNNNNNNNNNNNNNNNNNNNNNNNNNNNNNNNNNNNNNNNNNNNNNNNNTT
AGTGGATGTGGAACGGGTGATAATGTGAACCATCGGCTCTGTTGTAAGCTAAAAGCCCAT
AAACATTTTCCGTCTTGATAAAATGACCCTGAACGTTCCATGTCGAATTCTGTTAAAATT
AAAATCACCTCCTCGTAATCGTCACTGTCNCGAAGGTGAAATCTTTCGGTTGTATACTCG
TGCTGTCTTGCCGGAAGNAAATGAAAATCTCGAGCCTCATCTAGAAGTCTTTTGCACAAN
GNGTCTTTCGTCAAAAGATCTTCGCTATATAACTCTTTGATTAAATACTCCGGACTTATA
TTGATAAAACGAACATGTCGAAATAATCNACCNATNNNNNNCTTTCTTTCCTCTGGNTTC
TTTTTTATCCACATAAGGATAGCTTCACAAATTTGTTCCTCATCAACTGGTACTAATTCG
TCATCGCGGACAATACTTTCAAGATCTTCTATGTGAAGGGTAGTAAATTCGTCAGCTTTC
CACAAACCATTAAANCCTTCCATAATAAANGGTCTACACTTGTCAAATAATANCTTACAA
TTGTACANTCGTGACATTTNAAATAAAGGNAAACAATTATCATTNCCGATTTCTTTTCCA
AGAATTNNTTCACACTCGTCTTGCATATCTTGTAATTCATAAATCGCAGATGCNTGGAGA
ANGTCAACGATGTTGTCNTCTGTGATTTTGTCCACTTCNACATTTCCAGTATAAATAAAT
GTTCGCATGATCTCAAANACTTCCTTNGTTATGTCAGGTAACTCNANTNGACCCTTCTGG
GCNTCNANCATTCCTGAATTGAACATTGCTCGAAAATGTGGNGAAACTGCTGATAGNATT
AACCTNTGGCANGGAAAAGNTTTGCCCTC
>gi_238644395_gb_FL500891|tro|tro11X|Allele_1
CTTTAGAATGATAAGAATGATNNTCTTTNGTGTGCGTATCCTNNTATGTGTTTCGCATGT
GATGGCGTCNTCNTCNTGCATTTCCCTNNNNNCANTNAANGAGTATGAANCTGCNAGNGA
ACCNNTNCANAATATNGANAAGTTCCTTNNAAAATGNNANGGACCATACTCAACNAAAGA
ACCAATCGTAACAATGNGGCGNTNNATNGNANANNTNGAAAAACAGTTNNNAGNAGTNAA
TAAAATATTNTNNGNNNNNNNNNNNNNNNNNNNNNNNNNNNNNNNNNNNNNNNNNNNNNN
NNNNNNNNNNNNNNNNNNNNNNNNNNNNNNNNNNNNNNNNNNNNNNNNNNNNNNNNNNNN
NNNNNNNNNNNNNNNNNNNNNNNNNNNNNNNNNNNNNNNNNNNNNNNNNNNNNNNNNNNN
NNNNNNNNNNNNNNNNNNNNNNNNNNNNNNNNNNNNNNNNNNNNNNNNNNNNNNNNNNNN
NNNNN
>gi_238644395_gb_FL500891|tro|tro11X|Allele_2
CTTTAGAATGATAAGAATGATNNTCTTTNGTGTGTTTATTCTNNTGTGTGTTTCGTATGT
GATGGCGTCNTCNTCNTGTATTTCCCTNNNNNCANTNAANGAGTATGAANCTGCNAGNGA
ACCNNTNCANAATATNGANAAGTTCCTTNNAAAATGNNTNGGATCATACTCTACNAAAGA
ACCAATCGTAACAATGNGGCGNTNNATNGNANANNTNGAGAAACGGTTNNNAGNAGTNAA
TAAAATATTNTNNGNNNNNNNNNNNNNNNNNNNNNNNNNNNNNNNNNNNNNNNNNNNNNN
NNNNNNNNNNNNNNNNNNNNNNNNNNNNNNNNNNNNNNNNNNNNNNNNNNNNNNNNNNNN
NNNNNNNNNNNNNNNNNNNNNNNNNNNNNNNNNNNNNNNNNNNNNNNNNNNNNNNNNNNN
NNNNNNNNNNNNNNNNNNNNNNNNNNNNNNNNNNNNNNNNNNNNNNNNNNNNNNNNNNNN
NNNNN
>gi_238644344_gb_FL491807|tro|tro11X|Allele_1
NNNNNNNNNNNNNNNNNNNNNNNNNNNNNATTGTTACGGGATAAANNNNNNNNNNNNNNN
NNNNNNNNNNNNNNNNNNNNNNNNNNNNNNNNNNNNNNNNNNNNNNNNNNNNNNNNNNNN
NNNNNNNNNNNNNNNNNNNNNTCTACAAANNCATNNNGGANATCTACNAATACATCNNGN
ANATCTACNAATNCANNGCCATNAAATACAAACACANATGAAAATGNANNNNNNNNNNNN
NNNNNNNNNNNNNNNNNNNNNNNNNNNNNNNNNNNNNNNNNNNNNNNNNNNNNNNNNNNN
NNNNNNNNNNNNNNNNNNNNNNNNNNNNNNNNNNNNNNNNNNNNNNNNNNNNNNNNAGCT
TTCCTNCCTTGTGGNCNNNTNGTNNGTTGTNNNGANTGNGCNCNAGCNNTGNGNANGTGT
CCNATNTGTAGNNNNNNNNNNNNNNNNNNNNNNNNNNNNNNNNNNNNNNNNNNNNNNNNN
NNNNNNNNNNNNNNNNNNNNNNNNNNNNNNNNNNNNNNNNNNNNNNNNNNNNNNNNNNNN
NNNNNNNNNNNNNNNNNNNNNNNNNNNNNNNNNNNNNNNNNNNNNNNNNNNNNNNNNNNN
NNNNNNNNNNNNNNNNNNNNNNNNNNNNNNNNNNNNNNNN
>gi_238644344_gb_FL491807|tro|tro11X|Allele_2
NNNNNNNNNNNNNNNNNNNNNNNNNNNNNATTGTTACGGGATAAANNNNNNNNNNNNNNN
NNNNNNNNNNNNNNNNNNNNNNNNNNNNNNNNNNNNNNNNNNNNNNNNNNNNNNNNNNNN
NNNNNNNNNNNNNNNNNNNNNTCTACAAANNCATNNNGGANATCTACNAATACATCNNGN
ANATCTACNAATNCANNGTCATNAAATACAAATACANATGAAAATGNANNNNNNNNNNNN
NNNNNNNNNNNNNNNNNNNNNNNNNNNNNNNNNNNNNNNNNNNNNNNNNNNNNNNNNNNN
NNNNNNNNNNNNNNNNNNNNNNNNNNNNNNNNNNNNNNNNNNNNNNNNNNNNNNNNAGCT
TTCCTNCCTTGTGGNCNNNTNGTNNGTTGTNNNGANTGNGCNCNAGCNNTGNGNANGTGT
CCNATNTGTAGNNNNNNNNNNNNNNNNNNNNNNNNNNNNNNNNNNNNNNNNNNNNNNNNN
NNNNNNNNNNNNNNNNNNNNNNNNNNNNNNNNNNNNNNNNNNNNNNNNNNNNNNNNNNNN
NNNNNNNNNNNNNNNNNNNNNNNNNNNNNNNNNNNNNNNNNNNNNNNNNNNNNNNNNNNN
NNNNNNNNNNNNNNNNNNNNNNNNNNNNNNNNNNNNNNNN
>gi_238644344_gb_Contig23986|tro|tro11X|Allele_1
CAGCANANGNATTCTANTNATAANNNATCATCANTACNTTCTGAATCTTCNTTGANACCA
ANNAAACAAAGCTTGCNAAATNGNGCTGCNTNNAACGNNCAAAACAAANNTNNANGTTCG
ACAANTTCAGANNNANCCAGTCTNTTAAATGGTGCTGCNTNNAACGACCAAANCAAANNT
TCAANTTCGACAACTNCAGAGCCATCCAGTCTTTTNANTGGTGCTGCNTCNAACGACCAA
ANCAAANNTTCANNTTCGACAACTTCAGANCCATCNAGTCTTTTNAANGGTGAAACNNGT
NATAATATCCGTAATNAATTAANAAGNAANGATTTTAAACNAACGGCTAATTNTTCTAGN
GAAANCANNANTTTNGAACATNATATAAATANNAATNGCGCATGCTCAGAATNGNCGAAA
GCTNATCANAATGGAGCATGTGGNTGTTNTGAATCNNCAAGTTCNAGNCNNNTAANTAAN
ANNGNNANNTNNTNATTNGNNATNGATCTNGANAANCCNNGNTANCNNAATNACGCTGNN
TNNCANGTNNGAATNAGNTCNTNNNANGGNTGGCCNNNNTANTTNNANCANNCACCANNN
NNNATGGCNNNNGCTGGNTTNNTNTTTGCNGGNTANCANGANTANACNNGNTGNTTNNNN
TGTGNNGGNGGNCTNNGAAANTGGGANNNNGGNGANNANCCNTGGGNNGANCATGCNNGN
TGGTTNCNNAANTGNNCNTNNCTNNNNCANAACAANGGNGNNNNNTTTNTNAANGCNGTT
CAAGATAAACATGANNAANNGGNNAAANGNGACCAAATNACGTCAAAACAACANNTACAA
NNGANAGAAACAACTCAAAANGNNNCCNATTTACNTTCANACAGNAANCCANANCNAANT
ANCAGTNNCAGCTATCTTGNTACAGCAGCAGCNANNAGTGTCTTANAGATGGGNTANACN
NNAGNACAGGNNCTTCGAGTTATNNAGCANTTNTTACNGGNTAAACCAGGNGGAACATTC
ACAGCTCTCGATATCATGACTGTTTTATTGGAGAANGATGAAAATCNNNCAAATGGTTCT
ACCGGATCAACATCCGGNANNTCTACNAANACATNNGGNACATCTACAAATNCANTGNCA
TCNANTACAAANACACATGAAAATGGAGCACACGAACNTCTNGNCAATAGTTTAAATGAA
TCAAATCTNGANGACGCAGAATTNTTANTTGAAGAAAANNGNCAGCTACGAGANCAACGT
CTNTGTAAGATTTGTCTAGAATTNGANGCCTCCATAGCTTTNCTNCCCTGTGGACATNTA
GTANGTTGTTCCGACTGNGCNCCAGCNNTGNGGANGTGNCCNATNTGTAGNNCNTNNGTN
AAAGGCACNGTNAAGACNTTCCTNATATAAACNGNAAGTTGGTTGACTACAGCCTTTCAA
NNCCCNAATCNCATNGGTAGGCATATTCGATCACTATCAGAAATAGCAACACNAGANAAA
AGTCCNGTCAGGTTTNAATAAGAGAAAAGAGAANAATGTGNTTNTACTACAGAAAATAGG
CCAAAGCAATAAGGAATGGAGANAAAAAAAAANANAANANAATAAGNAATAATGGAANNN
CAANTNNNNNNNNNNNNNNNNNNNNNNNNNNNNNNNNNNNNNNNNNNNNNNNNNNNNNNN
NNNNNNNNNNNNNNNNNNNNNNNNNNNNNN
>gi_238644344_gb_Contig23986|tro|tro11X|Allele_2
CAGCANANGNATTCTANTNATAANNNATCATCANTACNTTCTGAATCTTCNTTGANACCA
ANNAAACAAAGCTTGCNAAATNGNGCTGCNTNNAACGNNCAAAACAAANNTNNANGTTCG
ACAANTTCAGANNNANCCAGTCTNTTAAATGGTGCTGCNTNNAACGACCAAANCAAANNT
TCAANTTCGACAACTNCAGAGCCATCCAGTCTTTTNANTGGTGCTGCNTCNAACGACCAA
ANCAAANNTTCANNTTCGACAACTTCAGANCCATCNAGTCTTTTNAANGGTGAAACNNGT
NATAATATCCGTAATNAATTAANAAGNAANGATTTTAAACNAACGGCTAATTNTTCTAGN
GAAANCANNANTTTNGAACATNATATAAATANNAATNGCGCATGCTCAGAATNGNCGAAA
GCTNATCANAATGGAGCATGTGGNTGTTNTGAATCNNCAAGTTCNAGNCNNNTAANTAAN
ANNGNNANNTNNTNATTNGNNATNGATCTNGANAANCCNNGNTANCNNAATNACGCTGNN
TNNCANGTNNGAATNAGNTCNTNNNANGGNTGGCCNNNNTANTTNNANCANNCACCANNN
NNNATGGCNNNNGCTGGNTTNNTNTTTGCNGGNTANCANGANTANACNNGNTGNTTNNNN
TGTGNNGGNGGNCTNNGAAANTGGGANNNNGGNGANNANCCNTGGGNNGANCATGCNNGN
TGGTTNCNNAANTGNNCNTNNCTNNNNCANAACAANGGNGNNNNNTTTNTNAANGCNGTT
CAAGATAAACATGANNAANNGGNNAAANGNGACCAAATNACGTCAAAACAACANNTACAA
NNGANAGAAACAACTCAAAANGNNNCCNATTTACNTTCANACAGNAANCCANANCNAANT
ANCAGTNNCAGCTATCTTGNTACAGCAGCAGCNANNAGTGTCTTANAGATGGGNTANACN
NNAGNACAGGNNCTTCGAGTTATNNAGCANTTNTTACNGGNTAAACCAGGNGGAACATTC
ACAGCTCTCGATATCATGACTGTTTTATTGGAGAANGATGAAAATCNNNCAAATGGTTCT
ACCGGATCAACATCCGGNANNTCTACNAANACATNNGGNACATCTACAAATNCANTGNCA
TCNANTACAAANACACATGAAAATGGAGCACACGAACNTCTNGNCAATAGTTTAAATGAA
TCAAATCTNGANGACGCAGAATTNTTANTTGAAGAAAANNGNCAGCTACGAGANCAACGT
CTNTGTAAGATTTGTCTAGAATTNGANGCCTCCATAGCTTTNCTNCCCTGTGGACATNTA
GTANGTTGTTCCGACTGNGCNCCAGCNNTGNGGANGTGNCCNATNTGTAGNNCNTNNGTN
AAAGGCACNGTNAAGACNTTCCTNATATAAACNGNAAGTTGGTTGACTACAGCCTTTCAA
NNCCCNAATCNCATNGGTTGGCATATTCGATCACTATCAGAAATAGCAATACNAGANAAA
AGTCCNGTCAGGTTTNAATAAGAGAAAAGAGAANAATGTGNTTNTACTACAGAAAATAGG
CCAACGCAATCAGGAATGGAGANAAAAAAAAANANAANANAATAAGNAATAATGGAANNN
CAANTNNNNNNNNNNNNNNNNNNNNNNNNNNNNNNNNNNNNNNNNNNNNNNNNNNNNNNN
NNNNNNNNNNNNNNNNNNNNNNNNNNNNNN
>gi_238644342_gb_FL491804|tro|tro11X|Allele_1
CAAGTNGTNTTNATTNTNNNGNNNNGTGTNTGCTNNNNGNCNNCATNTNAAATAACAATA
CCNGNNGGAAAGTTNNATTCANATGNNTGTAANGGGNANNNNNNNCTNGANTNNAANNTT
GATANCCTNNNANNNAAGNNTGANCGTAGTNTNNNNNTNNNNANGANANNNNANNANCNA
GTNAAAGNTTGCAGANCNAANANAAGNGTNATNNGNAANGTTGCNNTNANNAANANANNN
CNNCAAAGNTNNTGGNNNNNNAANACNCGTNCNNNGNNNAATNNTNNNTGNTGTGCANNN
GANTACGCNAANGANGGNAATNCNANNACNANNNCANNGACNNNNNNNNANNNNNNNCCN
TANTNGTGGNTNGANCTNNGNCNNNTNTATNATATAANNCNNATTNAANTNATNNACNGA
NCNGANNNNNNNGGTNANCGNCTNCATNANNTNGATATNACNNTTGGNCNANNNTTAAAN
NAANTNTNNTTNAGTNNACANTATAAAGGTCCNGGANNNANNNNGNANCATNTNNNNTTN
NANTGNAANNNNNAAATGANNGNNCGNTACGTNAANNGNNCNATNANAGNNANNGNNNNN
NTCCANTTNTCNGAAGTNANNGTNNTNGCA
>gi_238644342_gb_FL491804|tro|tro11X|Allele_2
CAAGTNGTNTTNATTNTNNNGNNNNGTGTNTGCTNNNNGNCNNCATNTNAAATAACAATA
TCNGNNGGAAAGTTNNATTCANATGNNTGTAANGGGNANNNNNNNCTNGANTNNAANNTT
GATANCCTNNNANNNAAGNNTGANCGTAGTNTNNNNNTNNNNANGANANNNNANNANCNA
GTNAAAGNTTGCAGANCNAANANAAGNGTNATNNGNAANGTTGCNNTNANNAANANANNN
CNNCAAAGNTNNTGGNNNNNNAANACNCGTNCNNNGNNNAATNNTNNNTGNTGTGCANNN
GANTATGCNAANGANGGNAATNCNANNACNTNNNCANNTACNNNNNNNNANNNNNNNCCN
TANTNGTGGNTNGANCTNNGNCNNNTNTATNATATAANNCNNGTTNAANTNATNNACNGA
NCNGANNNNNNNGGTNANCGNCTNCATNANNTNGATATNACNNTTGGNCNANNNTTGAAN
NAANTNTNNTTNTGTNNACANTATAAAGGTCCNGGANNNANNNNGNANCATNTNNNNTTN
NANTGNAANNNNNAAATGANNGNNCGNTATGTNAANNTNNTNATNANAGNNANNGNNNNN
NTCCANTTNTCNGAAGTNANNGTNNTNGCA
>gi_238644324_gb_FL491733|tro|tro11X|Allele_1
NNNNNNNNNNNNNNNNNNNNNNNNNNNNNNNNNNNNNNNNNNNNNNNNNNNNNNAGAAAT
AAGNGGNAATNATGANATGNANANATNTCNAGANCANTTNNNNAGANNNNNTTATCTNAA
NACNTTNNGNNANAAATGTTANCGATANGANAANNNNGAATNNTATTGGACNANNNCNAN
NAGTNNNTGNANNGGNGAAGNAGGNNNCCTNNTNCAGNTNAGNNANCANGNAANNCANNN
CTNGGTCATGNCTANNTTNAATGANNTNNANTGGAANANAAANGGNGTNTGGATAGGAGC
NCATGANANAGNNNNNGAAANGNATTGGNNATGGGTNNNNNNNNNNNNNNNNNNNNNNNN
NNNNNNNNNNNNNNNNCAACCNAACTGTNANTNGNTATGTNNNGANGANTGNGGNANNNT
ACGTCGNGATGATGGNGGNAGATGGCATGANAAANNNNNNNNNNNNNNNNNNNNNNNNNN
NNNNNNNNNNNNNNNNNNNNNNNNNNNNNNNNNNNNNACNNCNNCNNCNNNNNCNNCNNC
NNCNNCNNCNNCNNCNACNNCNNCNNCNNCNNCNACNACNANNNCNNCNACNACNACNNC
NACNACNNNNNNNNNNNNNNNNNNNNNNNN
>gi_238644324_gb_FL491733|tro|tro11X|Allele_2
NNNNNNNNNNNNNNNNNNNNNNNNNNNNNNNNNNNNNNNNNNNNNNNNNNNNNNAGAAAT
TAGNGGNAATNATGANATGNANANATNTCNAGANCANTTNNNNAGANNNNNTTATCTNAA
NACNTTNNGNNANAAATGTTANCGCTANGANAANNNNGAATNNTATTGGACNANNNCNAN
NAGTNNNTGNANNGGNGAAGNAGGNNNCTTNNTNCAGNTNAGNNANCANGNAANNCANNN
CTNGGTCATGNCTANNTTNAATGANNTNNANTGGAANANAAANGGNGTNTGGATAGGAGC
NCATGANANAGNNNNNGAAANGNATTGGNNATGGGTNNNNNNNNNNNNNNNNNNNNNNNN
NNNNNNNNNNNNNNNNCAGCCNAACTGTNANTNGNTTTGTNNNGANGANTGNGGNANNNT
ACGTCGNGATGATGGNGGNAGATGGCATGANAAANNNNNNNNNNNNNNNNNNNNNNNNNN
NNNNNNNNNNNNNNNNNNNNNNNNNNNNNNNNNNNNNACNNCNNCNNCNNNNNCNNCNNC
NNCNNCNNCNNCNNCNACNNCNNCNNCNNCNNCNACNACNANNNCNNCNACNACNACNNC
NACNACNNNNNNNNNNNNNNNNNNNNNNNN
>gi_238644195_gb_FL489869|tro|tro11X|Allele_1
NNNNNNNCATTAGTTANGAACGATTANCNGGTANTAGNCAATNATNNAAATGCTGTTCTT
NNTTTTACTTTCCTTGATTNACGTTGGNCNACCTAGTCGGATATCATTCACNGGAAATGC
TNNNATTAGNTGNTGCACNNANNTTNANAAGNAGNTNAAAGAAATNGATANAANAGANGA
NATCAATNNATTAAAGGCGACAATTGTTNCACTGGAAGAACGTATTGCNAATATCGAAAA
TNAGAAAACAGGNNNNNNNNGTAANAAGAATNTAGCNTTNNANAANANNTGNGGACAAAG
TTCNNATATNGNTGGATNTNNNTGTGGTNNGGCTGTTGATGGNAATNTCNGNNNNNNTAT
NCNNACANNATNTTNCTNGAAGNANNNTNNTTNNCACGGNGAAANNNANCCGAATTGGTG
GGTTGATNTNGNAANNANNTGTNTGNTNANACNNATNANAATNTANANCAGNANAGANTG
NTGTGGTAANAGATTCCGNAANNTTGAAGTTACCNTNGGAAANTCATTATCNAGNATGNA
GGTNTGTGGGTTTTATNANGGNNCAGCTNCAAAAGGNGAAATAATATNTATATCTTGCAG
AGAACCAATGNTAGCACGTTAC
>gi_238644195_gb_FL489869|tro|tro11X|Allele_2
NNNNNNNCATTAGTTANGAACGATTANCNGGTANTAGNCAATNATNNAAATGCTGTTCTT
NNTTTTACTTTCCTTGATTNACGTTGGNCNACCTAGTCGGATATCATTCACNGGAAATGC
TNNNATTAGNTGNTGCACNNANNTTNANAAGNAGNTNAAAGAAATNGATANAANAGANGA
NATCAATNNATTAAAGGCGACAATTGTTNCACTGGAAGAACGTATTGCNAATATCGAAAA
TNAGAAAACAGGNNNNNNNNGTAANAAGAATNTAGCNTTNNANAANANNTGNGGACAAAG
TTCNNATATNGNTGGATNTNNNTGTGGTNNGGCTGTTGATGGNAATNTCNGNNNNNNTAT
NCNNACANNATNTTNCTNGAAGNANNNTNNTTNNCACGGNGAAANNNANCCGTATTGGTG
GGTTGATNTNGNAANNANNTGTNTGNTNANACNNATNANAATNTANANCCGNANAGANTG
NTGTGGTACNAGATTCCGNAANNTTGAAGTTACCNTNGGAAANTCATTATCNAGNATGNA
GGTNTGTGGGTTTTATNANGGNNCAGCTNCAAAAGGNGAAATAATATNTATATCTTGCAG
AGAACCAATGNTAGCACGTTAC
>gi_238644182_gb_FL491494|tro|tro11X|Allele_1
NNNNNNNNNNNNNNNNNNNNNNNNNNNNNNNNNNNNNNNNNNNNNNNNNNNNNNNNNNNN
NNNNNNNNNNNNNNNNNNNNNNNNNNNNNNNNNNNNNNNNNNNNNNNNNNNNNNNNNNNN
NNNNNNNNNNNNNNNNNNNNNNNNNNNNNNNNNNNNNNNNNNNNNNNNNNNNNNNNNNNN
NTATTACCGGTGTGTTCAATTGGTTTGATAAAAATGGCGATGGAAAGATCGACGCNAAAG
AATTGGGATTGGCTCTTCGATTAGAAGGATTAAATCCAACNGANAAAGANATAGCAGAAA
TGATTCAAAAAGTAGATGTTGANGNTGACGGANANATAAACCACAAAGAATTCATGAAAA
TGATGAAAGANGANGTTTTAAATACAGACGANAAANNAGANCTTCAAGAGGCATTCAAAG
TATTTGATAAAAATGGTGATGGTCGAATATGTGCNTCAGAACTAACCGAAGCCCTCACTT
CNATNGGNGANAAGTTATCACGAGAGGATATCAGCGAATTGATGAAGAGAGCGGANATAG
ATAAAAACGGAACTATTTGTTATAANGNCTNTGTTGTTTTAATGANNNNNNNNNNNNNNN
NNNNNNNNNNNNNNNNNNNNNNNNNNNNNNNNNNNNNNNNNNNNNNNNNNNNNNNNNNNN
NNNNNNNNNNNN
>gi_238644182_gb_FL491494|tro|tro11X|Allele_2
NNNNNNNNNNNNNNNNNNNNNNNNNNNNNNNNNNNNNNNNNNNNNNNNNNNNNNNNNNNN
NNNNNNNNNNNNNNNNNNNNNNNNNNNNNNNNNNNNNNNNNNNNNNNNNNNNNNNNNNNN
NNNNNNNNNNNNNNNNNNNNNNNNNNNNNNNNNNNNNNNNNNNNNNNNNNNNNNNNNNNN
NTATTACCGGTGTGTTCAATTGGTTTGATAAAAATGGCGATGGAAAGATCGACGCNAAAG
AATTGGGATTGGCTCTTCGATTAGAAGGATTAAATCCTACNGANAAAGANATAGCAGAAA
TGATTCAAAAAGTAGATGTTGANGNTGACGGANANATTAACCACAAAGAATTCATGAAAA
TGATGAAAGANGANGTTTTAAATACAGACGANAAANNCGANCTTCAAGAGGCGTTCCGAG
TATTTGATAAAAATGGTGATGGTCGAATATGTGCNTCAGAACTAACCGAAGCCCTTACTT
CNATNGGNGANAAGTTATCACGTGAGGATATCAGTGAGTTGCTGAAGAGAGCTGANATAG
ATAAAAACGGAACTATTTGTTATAANGNGTNTGTTGTTTTAATGANNNNNNNNNNNNNNN
NNNNNNNNNNNNNNNNNNNNNNNNNNNNNNNNNNNNNNNNNNNNNNNNNNNNNNNNNNNN
NNNNNNNNNNNN
>gi_238644133_gb_Contig148|tro|tro11X|Allele_1
NNNNNNNNNNNNNNNNNNNNNNNNNNNNNNNNNNNNNNNNNNNNNNNNNNNNNNNNNNNN
NNNNNNNNNNNNNNNNNNNNNNNNNNNNNNNNNNNNNNNNNNNNNNNNNNNNNNNNNNNN
NNNNNNNNNNNNAGTCCCCCTGTGAATCCACCCAAGGAAATAGATGATCCTAACGACAAG
AAATCTGATGACTGGGACGAGAGAGAAANGNNNNNNNNNNNNNNNNNNNNNNNNNNNNNN
NNNNGGGATGAGAGTGAACCAGAATACATTATTGATGANGCAGCTACAATGCCTGATGGA
TGGTTAGANGATGAACCAGAACTTATTCCTGANCCNGATGCTGAAAAACCAGANGATTGG
NNNNNNNNNNNNNNNNNNNNNNNNNNNNNNNNNNNNNNNNNNNNNNNNNNNNNNNNNNNN
NNNNNNNNNNNNNNNNNNNNNNNNNNNNNNNAAGTTAAAAACNCNAAATNNNNNNNNNNN
NNNNNNNNNNNNNNNNNNNNNNNNNCNGANNNNNAGGGAATATGGGCTCCAAGAAAGATC
ACCAATCCCGACTTCTTTGAAGANTTAGAACCTTATAAAATGACCCCTATNCATGCNTTA
GGNTTANNGTTANNGTNGATGACANATGANATTGTNTTTGATAATTTCNTGNTCACAGAT
GACAAAGCNGTCTCCAGCTCCTACACAGCACAGACCTGGGAGATTAAATCTGCACAAGAG
AAAGTCGTCTCTGGAGGGAGAAGTGTAGTTGATGCTATATTAGATGCCACAAGAGATCGA
CCCTGGCTTTGGGCAGTATTTCTAGTCTTAGTTGTATTGCCCATTGTCCTNATTATTGCC
TATTGCTGTTTTTCTAAATCGCAGNCAGAGGTNTTAGAAGCACAACGTAAGAAAACTGAC
GAGCCTTCNCCAGATGATAAAGAGGCTGAAAATAAAGAAGAGGAAGTTGGANCAAAGGGA
GATAATCAGNCGAAGAAAACTANNNNNNNNNNNNNNNNNNNNNNNNNNNNNNNNNNNNNN
NNNNNNNNNNNNNNNNNNNNNNNAGANGANGAAGAAAAAACAGANGAAAANNNNNNNNNN
NNNNNNNNNNNNNNNNNNNNNNNNNNNNNNNNNNNNNNNNNNNNNNNNNNNNNNNNNNNN
NNNNNNNNNNNNNNNNNNTATCATTTGTATGAAGATCAAGATTAGAATANNNNNAANNNN
NNNNNNNNNNNNNNNNNAGATTAGNNNNNNNNNNNNNNNNNNNNNNNNNNNNNNNNNNNN
NNNNCNNNNNNNGTAGTTTNNNNNNNNNNNNNNNNNNNNNNNNNNNNNNNNNNNNN
>gi_238644133_gb_Contig148|tro|tro11X|Allele_2
NNNNNNNNNNNNNNNNNNNNNNNNNNNNNNNNNNNNNNNNNNNNNNNNNNNNNNNNNNNN
NNNNNNNNNNNNNNNNNNNNNNNNNNNNNNNNNNNNNNNNNNNNNNNNNNNNNNNNNNNN
NNNNNNNNNNNNAGTCCTCCTGTGAATCCACCCAAGGAAATAGATGATCCTAATGACAAG
AAATCTGATGACTGGGACGAGAGAGAAANGNNNNNNNNNNNNNNNNNNNNNNNNNNNNNN
NNNNGGGATGAGAGTGAGCCAGAATACATTATTGATGANGCAGCTACAATGCCTGATGGA
TGGTTAGANGATGAACCAGAACTTATTCCTGANCCNGATGCTGAAAAACCAGANGATTGG
NNNNNNNNNNNNNNNNNNNNNNNNNNNNNNNNNNNNNNNNNNNNNNNNNNNNNNNNNNNN
NNNNNNNNNNNNNNNNNNNNNNNNNNNNNNNAAGTTAAAAACNCNAAATNNNNNNNNNNN
NNNNNNNNNNNNNNNNNNNNNNNNNCNGANNNNNAGGGAATATGGGCTCCAAGAAAGATC
ACCAATCCCGACTTCTTTGAAGANTTAGAACCTTATAAAATGACCCCTATNCATGCNTTA
GGNTTANNGTTANNGTNGATGACANATGANATTGTNTTTGATAATTTCNTGNTCACAGAT
GACAAAGCNGTCTCCAGCTCCTACACAGCACAGACCTGGGAGATTAAATCTGCACAAGAG
AAAGTCGTCTCTGGAGGGAGAAGTGTAGTTGATGCTATATTAGATGCCACAAGAGATCGA
CCCTGGCTTTGGGCAGTATTTCTAGTCTTAGTTGTATTGCCCATTGTCCTNATTATTGCC
TATTGCTGTTTTTCTAAATCGCAGNCAGAGGTNTTAGAAGCACAACGTAAGAAAACTGAC
GAGCCTTCNCCAGATGATAAAGAGGCTGAAAATAAAGAAGAGGAAGTTGGANCAAAGGGA
GATAATCAGNCGAAGAAAACTANNNNNNNNNNNNNNNNNNNNNNNNNNNNNNNNNNNNNN
NNNNNNNNNNNNNNNNNNNNNNNAGANGANGAAGAAAAAACAGANGAAAANNNNNNNNNN
NNNNNNNNNNNNNNNNNNNNNNNNNNNNNNNNNNNNNNNNNNNNNNNNNNNNNNNNNNNN
NNNNNNNNNNNNNNNNNNTATCATTTGTATGAAGATCAAGATTAGAATANNNNNAANNNN
NNNNNNNNNNNNNNNNNAGATTAGNNNNNNNNNNNNNNNNNNNNNNNNNNNNNNNNNNNN
NNNNCNNNNNNNGTAGTTTNNNNNNNNNNNNNNNNNNNNNNNNNNNNNNNNNNNNN
>gi_238644094_gb_FL490755|tro|tro11X|Allele_1
NNNNNNNNNNNNNNNNNNNNNNNNNNNNNNNNNNNNNNNNNNNNNNNNNNNNNNNNNNNN
NNNNNNNNNNNNNNNNNNNNATGGAANAGAAACACANNAATNTTCTNCANACNANNTTTG
CNTACCTNATAAAAAATCTNCATAANGTNGANNNNAAATGTGATNANTTNNNNNNNNANN
ANATNCTNANATCAGGGATGANNGATNCNATNNAGNATAAAANNCCAANGCCTNNTGGAC
ANANNAGNGAACTNTTNNCNATNNTACCANGGNGAGGAANGAANGCTTATNNNANNTTTN
TNNNNGCNCTNNANNAANCAGNNAATGNNGAANTNGNNNATNANTTANNNNNNNNNNNNN
NNNNNNNNNNNNNNNNNNNNNNNNNNNNNNNNNNNNNNNNNNNNNNNNNNNNNNNNNNNN
NNNNNNNNNNNNNNNNNNNNNNNNNNNNNNNNNNNNNNNNNNNNNNNNNNNNNNNNNNNN
NNNNNNNNNNNNNNNNNNNNNNNNNNNNNNNNNNNNNNNNNNNNNNNNNNNNNNNNNNNN
NNNNNNNNNNNNNNNNNNNNNNNNNNNNNNNNNNNNNNNNNNNNNNNNNNNNNNNNNNNN
NNNNNNNNNNNNNNNNNNNNNNNNNNNNNNNNNNNNNNNNNNNNNNNNNNNNNNNNNNNN
NNNNNNNNNNNNNN
>gi_238644094_gb_FL490755|tro|tro11X|Allele_2
NNNNNNNNNNNNNNNNNNNNNNNNNNNNNNNNNNNNNNNNNNNNNNNNNNNNNNNNNNNN
NNNNNNNNNNNNNNNNNNNNATGGAANAGAAACACANNAATNTTCTNCANACNANNTTTG
CNTACCTNATTAAAAATCTNCATAANGTNGANNNNATATGTGATNANTTNNNNNNNNANN
ANATNCTNANATCAGGGATGANNGATNCNATNNAGNATAAAANNCCAANGCCTNNTGGAC
ANANNAGNGAACTNTTNNCNATNNTACCANGGNGAGGAANGAANGCTTATNNNANNTTTN
TNNNNGCNCTNNANNAANCAGNNAATGNNGAANTNGNNNATNANTTANNNNNNNNNNNNN
NNNNNNNNNNNNNNNNNNNNNNNNNNNNNNNNNNNNNNNNNNNNNNNNNNNNNNNNNNNN
NNNNNNNNNNNNNNNNNNNNNNNNNNNNNNNNNNNNNNNNNNNNNNNNNNNNNNNNNNNN
NNNNNNNNNNNNNNNNNNNNNNNNNNNNNNNNNNNNNNNNNNNNNNNNNNNNNNNNNNNN
NNNNNNNNNNNNNNNNNNNNNNNNNNNNNNNNNNNNNNNNNNNNNNNNNNNNNNNNNNNN
NNNNNNNNNNNNNNNNNNNNNNNNNNNNNNNNNNNNNNNNNNNNNNNNNNNNNNNNNNNN
NNNNNNNNNNNNNN
>gi_238643962_gb_FL500162|tro|tro11X|Allele_1
CATGTNNCNNTCTANNNTACATNNACCNTTNATANTNTTGTCNNNNTNTGTATTGGNAGN
NNNGATNACNATNNNAAATGCNNANAGAAATCNNNTAANANCNNCNTCTGANTNNGGTNN
NTGNTTNNATGGNANAACNGCNGANNNNNTNCTNANNATNTTGGCAACNNNAANNNANNN
ATCNNNNNTNCNTTCAGNNAANANANTTNNNGANTGNTCNGANTTNNNNNNNNNNNANNN
NNNAANNGGNNTNTANANANTNNNNNNNNNNNGTNNNNNNGGATNNAANGNNTNNTGTGA
TATGNNNACNNANNNNGGNNGNTGGACGGTNTTNCAGCNNAGNNANNANGGNANANNNGA
TTTNNNNNNNNGNTGGNNNNNNTANGNNAANGGATTNGGNNATNTNANNANNGANTTNTN
GTNNGGNNATGANAANNTNNANANNNTNACATCNNNNGGNNNNTANGANCNNNGNGTNNA
NCTNGANGANTTNNATNGNNANANNGNNTNNGCNAANTATTCNANNTTNNNNATNGGNGA
NNNNNNNNNNNANTNNANACTNACNNNNANNGGNTANANNGGAACNGCNNGTNATNNTNT
NNNGNNNCANNNNNNNNNNNCNTTNNCNACNANNGATNNNGANNANGACANCNNTNNNNN
NNNNNNNNNNNNNNNNNNNTANAAAGGNGNNTGGTGGTATNNNNNNTGNNANNNNNNNAA
NNTNAANGGNCTNTANCNN
>gi_238643962_gb_FL500162|tro|tro11X|Allele_2
CATGTNNCNNTCTANNNTACATNNACCNTTNATANTNTTGTCNNNNTNTGTATTGGNAGN
NNNGATNACNATNNNAAATGCNNANAGAAATCNNNTAANANCNNCNTCTGANTNNGGTNN
NTGNTTNNATGGNANAACNGCNGANNNNNTNCTNANNATNTTGGCAACNNNTANNNANNN
ATCNNNNNTNCNTTCAGNNAANANANTTNNNGANTGNTCNGANTTNNNNNNNNNNNANNN
NNNAANNGGNNTNTANANANTNNNNNNNNNNNGTNNNNNNGGATNNAANGNNTNNTGTGA
TATGNNNACNNANNNNGGNNGNTGGACGGTNTTNCAGCNNAGNNANNANGGNCNANNNGA
TTTNNNNNNNNGNTGGNNNNNNTANGNNAANGGATTNGGNNATNTNANNANNGANTTNTN
GTNNGGNNATGANAANNTNNANANNNTNACATCNNNNGGNNNNTANGANCNNNGNGTNNA
NCTNGANGANTTNNATNGNNANANNGNNTNNGCNAANTATTCNANNTTNNNNATNGGNGA
NNNNNNNNNNNANTNNANACTNACNNNNANNGGNTANANNGGAACNGCNNGTNATNNTNT
NNNGNNNCANNNNNNNNNNNCNTTNNCNACNANNGATNNNGANNANGACANCNNTNNNNN
NNNNNNNNNNNNNNNNNNNTANAAAGGNGNNTGGTGGTATNNNNNNTGNNANNNNNNNAA
NNTNAANGGNCTNTANCNN
>gi_238643616_gb_FL494958|tro|tro11X|Allele_1
NNNNNNNNNNNNNNNNNNNNNNNNNNNNNNNNNNNNNNNNNNNNNNNNNNNNNNNNNNNN
NNNNNNNNNNNNNNNNNNNNNNNNNNNNNNNNNNNNNNNNNNNNNNNNNNNNNNNNNNNN
NNNNNNNNNNNNNNNNNNNNNNNNNNNNNNNNNNNNNNNNNNNNNNNNNNNNNNNNNNNN
NNNNNNNNNNNNNNNNNNNNNNNNNNNNNNNNNNNNNNNNNNNNNNNNNNNNNNNNNNNN
NNNNNNNNNNNNNNNNNNNNNNNNNNNNNNNNNNNNNNNNNNNNNNNNNNNNNNNNNNNN
NNNNNNNNNNNNNNNNNNNNNNNNNNNNNNNNNNNNNNNNNNNNNNNNNNNNNNNNNNNN
NNNNNNNNNNNNNNNNNNNNNNNNNNNNNNNNNNNNNNNNNNNNNNNNNNNNNNNNNNNN
NNNNNNNNNNNNNNNNNNNNNNNNNNNNNNNNNNNNNNNNNNNNNN
>gi_238643616_gb_FL494958|tro|tro11X|Allele_2
NNNNNNNNNNNNNNNNNNNNNNNNNNNNNNNNNNNNNNNNNNNNNNNNNNNNNNNNNNNN
NNNNNNNNNNNNNNNNNNNNNNNNNNNNNNNNNNNNNNNNNNNNNNNNNNNNNNNNNNNN
NNNNNNNNNNNNNNNNNNNNNNNNNNNNNNNNNNNNNNNNNNNNNNNNNNNNNNNNNNNN
NNNNNNNNNNNNNNNNNNNNNNNNNNNNNNNNNNNNNNNNNNNNNNNNNNNNNNNNNNNN
NNNNNNNNNNNNNNNNNNNNNNNNNNNNNNNNNNNNNNNNNNNNNNNNNNNNNNNNNNNN
NNNNNNNNNNNNNNNNNNNNNNNNNNNNNNNNNNNNNNNNNNNNNNNNNNNNNNNNNNNN
NNNNNNNNNNNNNNNNNNNNNNNNNNNNNNNNNNNNNNNNNNNNNNNNNNNNNNNNNNNN
NNNNNNNNNNNNNNNNNNNNNNNNNNNNNNNNNNNNNNNNNNNNNN
>gi_238643554_gb_Contig12266|tro|tro11X|Allele_1
AATTTTTATCNTCTCATTCTCAATTTTTCTACTTGTTCTAACCAGCAACCTACTGTATCN
ACNCNNNNTCATTGACCAAATTGTGCAGCTTATCACAGTAAATTNAGANCAAGTGTAATA
AAAAANAACNATGTATTAAAGTGCAGAGCTGTGCTCAGCATACCAGCATTGCACAATCAA
AANCTTTTGCTANTAAATTNATTTATANAGTTTTTTCCTAGATTATAAAGCTGCCATTAA
AACATGGACAGAATGTCAGTTAACAACCATTCAAAGTTCGTTCTTAATAATCNTTTCTNC
CCGTAGCTGTCTTTTTTCGACAGAGATCGTCTTTATATTTCAATAAAAGTCACTCCAAAT
AAATAAACAAAAATAAANACTGGCGCTTGAAATTCAACTGAATGCTTTACGACAATATTG
TTCTAGAGAAAGAACTCTTCTTCTTCTCCATTAAATACTACGCTCGGAACAGTTTGNTCA
CTATGTTTGTGATCCAAGATTGTCATAAAACCAGGTGACTGTTTCCCATTGATCCANGGN
TGCTGGAGAGCATCNCCNGCNGTCANTCTATCTTCNGGGTCACGNCGTAACAGACTTTTA
ATNANACATTTAGCCTTCACCGACANCATNGGAGGAATACTGTACTGGCCNTTACGGATT
TTACTAAATAGTGTACTNGGATCNGAATCNTGAAATGGGNAANNTCCGANNAGCATNNNG
TAGAGCATNACTCCCANNCTCCANATATCNGCNGCTCGACCTGAGTATGTTTCGTTAGAA
TGAAGAATTTCTGGACTAACGTATGCAGGACATCCATGTTTGTCTGCCAAACGNTCATTG
GTTTCATCTTCTAACACCCGTGCGTCTTCTAANCCATCAAGTCTCAATTGAGTCCNTTCA
GGNTTTTTGAAGACAAACTTTCTTAGTTTGAGATCTCGTAGCACTATTCCATTACTGTGA
CAATATTCCACAGCNGAAACAATTTGTTCAAACAATCTATGNGCTTCCTCCTCCTTCAGC
CGTTTTCTCTGGCGGACGTAGGAATGAAGATCACCATANTGTTTTTCAAATATAACATAT
GCTTTGGTTTCTCCNAGAATAATCTCNGAAATGCTGCTAAGATTCTCATGGCAATCCACT
TGCCAATATGCTGCCAAGATTTCTCTGTATCGAGTTATTGGGAANACCTTGCAGATATAT
TCTTCATTATTCTGCCAATTCACAGCTTTGTANGCATCNCCTTCAATCTGTCCNAATAAA
AGGTATCTTCCAATCTTGGAAACATTCTGAGGAGAGTATTTCTCTGGAAACTTTGGCTGA
GGTGNCGAAGGTTGTAAATCTGGACTGAGATTTCCAGGAACTAAGTTAAATGAAATGTCA
AAATGATCTGTTTTCTTCCTTGGCCCATGACTCGGAATTTGAAGTCTGGGCCTGGAACGT
GTAANGCTCATTAATATAATAAACTAATTAGTTTGTCGTCGAGATGATTATTCTCTCAAC
TTTGATNTGGAATCGGAATG
>gi_238643554_gb_Contig12266|tro|tro11X|Allele_2
AATTTTTATCNTCTCATTCTCAATTTTTCTACTTGTTCTAACCAGCAATCTACTGTATCN
ACNCNNNNTCATTGACCAAATTGTGCAGCTTATCACAGTAAATTNAGANCAAGTGTAATA
AAAAANAACNATGTATTAAAGTGCAGAGCTGTGCTCAGCATACCAGCATTGCACAATCAA
AANCTTTTGCTANTAAATTNATTTATANAGTTTTTTCCTAGATTATAAAGCTGCCATTAA
AACATGGACAGAATGTCAGTTAACAACCATTCATAGTTCGTTCTTAATAATCNTTTCTNC
CCGTAGCTGTCTTTTTTCGACAGAGATCGTCTTTATATTTCAATAAAAGTCACTCCAAAT
AAATAAACAAAAATAAANACTGGCGCTTTAAATTCAACTGAATGCTTTACGACAATATTG
TTCTAGAGAAAGAACTCTTCTTCTTCTCCATTAAATACTACGCTCGGAACAGTTTGNTCA
CTATGTTTGTGATCCAAGATTGTCATAAAACCAGGTGACTGTTTCCCATTGATCCANGGN
TGCTGGAGAGCATCNCCNGCNGTCANTCTATCTTCNGGGTCACGNCGTAACAGACTTTTA
ATNANACATTTAGCCTTCACCGACANCATNGGAGGAATATTGTACTGGCCNTTACGGATT
TTACTAAATAGTGTACTNGGATCNGAATCNTGAAATGGGNAANNTCCGANNAGCATNNNG
TAGAGCATNACTCCCANNCTCCANATATCNGCNGCTCGACCTGAGTATGTTTCGTTAGAA
TGAAGAATTTCTGGACTAACGTATGCAGGACATCCATGTTTGTCTGCCAAACGNTCATTG
GTTTCATCTTCTAACACCCGTGCGTCTTCTAANCCATCAAGTCTCAATTGAGTCCNTTCA
GGNTTTTTGAAGACAAACTTTCTTAGTTTGAGATCTCGTAGCACTATTCCATTACTGTGA
CAATATTCCACAGCNGAAACAATTTGTTCAAACAATCTATGNGCTTCCTCCTCCTTCAGC
CGTTTTCTCTGGCGGACGTAGGAATGAAGATCACCATANTGTTTTTCAAATATAACATAT
GCTTTGGTTTCTCCNAGAATAATCTCNGAAATGCTGCTAAGATTCTCATGGCAATCCACT
TGCCAATATGCTGCCAAGATTTCTCTGTATCGAGTTATTGGGAANACCTTGCAGATATAT
TCTTCATTATTCTGCCAATTCACAGCTTTGTANGCATCNCCTTCAATCTGTCCNAATAAA
AGGTATCTTCCAATCTTGGAAACATTCTGAGGAGAGTATTTCTCTGGAAACTTTGGCTGA
GGTGNCGAAGGTTGTAAATCTGGACTGAGATTTCCAGGAACTAAGTTAAATGAAATGTCA
AAATGATCTGTTTTCTTCCTTGGCCCATGACTCGGAATTTGAAGTCTGGGCCTGGAATGT
GTAANGCTCATTAATATAATAAACTAATTAGTTTGTCGTCGAGATGATTATTCTCTCAAC
TTTGATNTGGAATCGGAATG
>gi_238643552_gb_Contig6924|tro|tro11X|Allele_1
ATATACATTTNATANCNNNNATAGNTAATGGTAGAAAATATGGTCTCGAGCAAAAAANCN
NAAATTGCAACTATTTGNTATNGGAANGGNTTNCAATNTATATGAACTGNNCNTGGATNA
AANNAATATTNANAANTGTNTTTNGNTGTNTNTANNTNNGCNTNANTGAGTGNNGATTGC
NNANNTCTGGNTNNATTGNNNAGTNNNNNNAAAAGNTTANNTNTAGGGANNTTTGTTTAN
ATCCNAANAGTTGNCTCTNATTTNTNAAAGAAATNGACANNNTNNNANCGNGNACNGCGA
ANNNNNNNNNAAAATGAACNNNNNNNNANANANAAATANNNANATTNCNNNTNGNTNAAN
ATNGAANNNGNNTNNCANNNNANTTTANTTGNANAAGACNTAAAGNNAAGATTTATGTGT
NCCTNTTATTTGTACAATGNNNGNNTAATTNCAGGATGAAATACTAGCAGTTTATTATAA
ANANTTTTATTAAACAATAACCAATAACAAAACCAGCATCAACGATAAACTAGAAAGAGT
TCCTATNAGTGTGTTCGCATTGTTCTCTGTGCTTTCTTGAACGACTTGTTCTGCGGCTTG
TCNNNNNNNNNNNNNNNNNNNNNNNNNNNNNNNNNNNNNNNNNNNNNNNNNNNNNNNNNN
NNNNNNNNNNNNNNNNNNNNNNNNNNNNNNNNNNNNNNNNNNNNNNNNNNNNNNNNNNNN
NNNNNNNNNNNNNNNNNNNNNNNNTTTTTTCTGTCACACCAACTCCACCATCATTATCCT
GGCATACCTTACAGGAAAGCATGCAATTAGCTTCCATAAAAGTGGGATTTATTGTGCAAT
GTTTGTACCGTGCCCAAACATCACAATCTTTATTTGGATAACGNTTGACACAATNNNCNN
NNNNNNNNNNNNNNNNNNNNNNNNNNNNNNNNNNNNNNNNNNNNNNNNNNNNNNNNNNNN
NNNNNNNNNNNNNNNNNNNNNNNNNNNNNNNNNNNNNNNNNNNNNNNNNNNNNNNNTGTT
CATCAAATGGACATGTAAAGCACGCCTTTCTACAGTTCAGTGGCATCCACCTGTCATTTA
TTACACATTCCCCTTTCCTGCCCCNNNNNNNNNNNNNNNNNNNNNNNNNNTNNNNATTCA
TACACTGNNNNNNNNNNNNNNNNNNNNNNNNNNNNNNNNNNNNNNNNNNNNNNNNNNNNN
NNNNNNNNNNNNNNNNNNNNNNNNNNNNNNNNNNNNNNNNNNNNNNNNNNNNNNNNNNNN
NNNNNNNNNNNNNNNNNNNNNNNNNNNNNNNNNNNNNNNNNNNNNNNNNNNNNNNNNNNN
NNNNNNNNNNNNNNNNNNNNNNNNNNNNNNNNNNNNNNNNNNNNNNNNNNNNNNNNNNNN
NNNNNNNNNNNNNNNNNNNNNNNNNNNNNNNNNNNNNNNNNNNNNNNNNNNNNNNNNNNN
NNNNNNNNNNNNNNNNNNNNNNNNNNNNNNNNNNNNNNNNNNNNNNNNNNNNNNNNNNNN
NNNNNNNNNNNNNNNNNNNNNNNNNNNNNNNNNNNNNNNNNNNNNNNNNNNNNNNNNNNN
NNNNNNNNNNNNNNNNNNNNNNNNNNNNNNNNNNNNNNNNNNNNNNNNNNNNNNNNNNNN
NNNNNNNNNNNNNNNNNNNNNNNNNNNNNNNNNNNNNNNNNNNNNNNNNNNNNNNNNTNG
TTTGTTGTTGNNNNNNNNNNNNNNCCTTAACTCCATAATGCATAACAGAAGATAACNNNN
NNNNNNNNNNNNNNNNNNNNNNNNNNNNNNNNNNNNNNNNNNNNNNNNNNNNNNNNNNNN
NNNNNNNNNNNNNNNNNNNNNNNNNNNNNNNNTAGTTATCACGTATAGGACGTTGATGCT
CATGAACTACTCCAAGAGCNNNNNNNNNNNNNNNNNNNNNNNNNNNNNNNNNNNNNNNNN
NNNNNNNNNNNNNNNNNNNNNNNNNNNNNNNNNNNNNNNNNNNNNNNNNNNNNNNNNNNN
NNNNNNNNNNNNNNNNNNNNNNNNNNNNNNNNNNNNNNNNNNNNNNNNNNNNNNNNNNNN
NNNNNNNNNNNNNNNNNNNNNNNNNNNNNNNNNNNNNNNNNNNNNNNNNNNNNNNNNNNN
NNNNNNNNNNNNNNNNNNNNNNNNNNNNNNNNNNNNNNNNNNNNNNNNNNNNNNNNNNNN
NNNNNNNNNNNNNNNNNNNNNNNCTNGNAGNGTTACCATACATTGAATCATANTGNNTCN
TTGNTAAAACCATATCCAATTCAGCNAGTGTTCNGTTTGGGTCNGGTNAAGTCAANCTAG
CAGCAACNCTGTTTGTACCGCCCATTGCTCCNAGTATAACCTGATCAATTGTCAGATCAT
TTTTAACATCGTCCCGATCTCGCTGTCCATGTATACAACAGCCAAAGCAAATAACGACTA
CCNNNNNNNNNNNNNNNNNNNNNNNNNNNNNNNNNNNNNNNNNNNNNNNNNNNNNNNNTT
TACTTTTATTTNNTTTTNTATATGTTGCNTCCTNAAATATTTCAAGTTCATTTAAGTTCT
TTATCCTGGCTGAANNNNNNNNNNNNNNNNNNNNNNNNNNNNNNNNNNN
>gi_238643552_gb_Contig6924|tro|tro11X|Allele_2
ATATACATTTNATANCNNNNATAGNTATTGGTAGAAAATTTGGTCTCGAGCAGAACANCN
NAAATTGCAACTATTTGNTATNGGAANGGNTTNCAATNTATATGAACTGNNCNTGGATNA
AANNAATATTNANAANTGTNTTTNGNTGTNTNTANNTNNGCNTNANTGAGTGNNGATTGC
NNANNTCTGGNTNNATTGNNNAGTNNNNNNAAATGNTTANNTNTAGGGANNTTTGTTTAN
ATCCNAANAGTTGNCTCTNATTTNTNAAAGAAATNGACANNNTNNNANCGNGNACNGCGA
ANNNNNNNNNAAAATGAACNNNNNNNNANANANAAATANNNANATTNCNNNTNGNTNAAN
ATNGAANNNGNNTNNCANNNNANTTTANTTGNANAAGACNTAAAGNNAAGATTTATGTGT
NCCTNTTATTTGTACAATGNNNGNNTAATTNCAGGATGAAATACTAGCAGTTTATTATAA
ANANTTTTATTAAACAATAATCAATAACAAAACCAGCATCAACGATAAACTAGAAAGAGT
TCCTATNAGTGTGTTCGCATTGTTCTCTGTGCTTTCTTGAACGACTTGTTCTGCGGCTTG
TCNNNNNNNNNNNNNNNNNNNNNNNNNNNNNNNNNNNNNNNNNNNNNNNNNNNNNNNNNN
NNNNNNNNNNNNNNNNNNNNNNNNNNNNNNNNNNNNNNNNNNNNNNNNNNNNNNNNNNNN
NNNNNNNNNNNNNNNNNNNNNNNNTTTTTTCTGTCACACCAACTCCACCATCATTATCCT
GGCATACCTTACAGGAAAGCATGCAATTAGCTTCCATAAAAGTGGGATTTATTGTGCAAT
GTTTGTACCGTGCCCAAACATCACAATCTTTATTTGGATAACGNTTGACACAATNNNCNN
NNNNNNNNNNNNNNNNNNNNNNNNNNNNNNNNNNNNNNNNNNNNNNNNNNNNNNNNNNNN
NNNNNNNNNNNNNNNNNNNNNNNNNNNNNNNNNNNNNNNNNNNNNNNNNNNNNNNNTGTT
CATCAAATGGACATGTAAAGCACGCCTTTCTACAGTTCAGTGGCATCCATCTGTCATTTA
TTATACATTCCCCTTTCCTGCCCCNNNNNNNNNNNNNNNNNNNNNNNNNNTNNNNATTCA
TACACTGNNNNNNNNNNNNNNNNNNNNNNNNNNNNNNNNNNNNNNNNNNNNNNNNNNNNN
NNNNNNNNNNNNNNNNNNNNNNNNNNNNNNNNNNNNNNNNNNNNNNNNNNNNNNNNNNNN
NNNNNNNNNNNNNNNNNNNNNNNNNNNNNNNNNNNNNNNNNNNNNNNNNNNNNNNNNNNN
NNNNNNNNNNNNNNNNNNNNNNNNNNNNNNNNNNNNNNNNNNNNNNNNNNNNNNNNNNNN
NNNNNNNNNNNNNNNNNNNNNNNNNNNNNNNNNNNNNNNNNNNNNNNNNNNNNNNNNNNN
NNNNNNNNNNNNNNNNNNNNNNNNNNNNNNNNNNNNNNNNNNNNNNNNNNNNNNNNNNNN
NNNNNNNNNNNNNNNNNNNNNNNNNNNNNNNNNNNNNNNNNNNNNNNNNNNNNNNNNNNN
NNNNNNNNNNNNNNNNNNNNNNNNNNNNNNNNNNNNNNNNNNNNNNNNNNNNNNNNNNNN
NNNNNNNNNNNNNNNNNNNNNNNNNNNNNNNNNNNNNNNNNNNNNNNNNNNNNNNNNTNG
TTTGTTGTTGNNNNNNNNNNNNNNCCTTAACTCCATAATGCATAACGGAAGATAGTNNNN
NNNNNNNNNNNNNNNNNNNNNNNNNNNNNNNNNNNNNNNNNNNNNNNNNNNNNNNNNNNN
NNNNNNNNNNNNNNNNNNNNNNNNNNNNNNNNTAGTTATCACGTATAGGACGTTGATGCT
CATGAACTACTCCAAGAGCNNNNNNNNNNNNNNNNNNNNNNNNNNNNNNNNNNNNNNNNN
NNNNNNNNNNNNNNNNNNNNNNNNNNNNNNNNNNNNNNNNNNNNNNNNNNNNNNNNNNNN
NNNNNNNNNNNNNNNNNNNNNNNNNNNNNNNNNNNNNNNNNNNNNNNNNNNNNNNNNNNN
NNNNNNNNNNNNNNNNNNNNNNNNNNNNNNNNNNNNNNNNNNNNNNNNNNNNNNNNNNNN
NNNNNNNNNNNNNNNNNNNNNNNNNNNNNNNNNNNNNNNNNNNNNNNNNNNNNNNNNNNN
NNNNNNNNNNNNNNNNNNNNNNNCTNGNAGNGTTACCATACATTGAATCATANTGNNTCN
TTGNTAAAACCATATCCAATTCAGCNAGTGTTCNGTTTGGGTCNGGTNAAGTCAANCTAG
CAGCAACNCTGTTTGTACCGCCCATTGCTCCNAGTATAACCTGATCAATTGTCAGATCAT
TTTTAACATCTTCCCGATCTCGCTGTCCATGTATACAACAGCCAAGGCAAATAACGACTA
CCNNNNNNNNNNNNNNNNNNNNNNNNNNNNNNNNNNNNNNNNNNNNNNNNNNNNNNNNTT
TACTTTTATTTNNTTTTNTATATGTTGCNTCCTNAAATATTTCAAGTTCATTTAAGTTCT
TTATCCTGGCTGAANNNNNNNNNNNNNNNNNNNNNNNNNNNNNNNNNNN
>gi_238643537_gb_FL491234|tro|tro11X|Allele_1
NNNNNNNNNNNNNNNNNNNNGGTAATGGNNCAATAGAATTNCCNGAATTTNTANCNATGA
TGGCAAAGAANNNNNAAGATGGCGGCGANNNNGAAGAAGATTTNCGGGAAGCGTTTAAAG
TATTTGATAAAGATGGAAATGGACAAATTAGTCAGTCNGAATTAANACAAGTAATGCTTA
GTCTNGGTGAGAATTTAACAGAANNCGAGATTGAAGAAATGGTTGTAGANGCAGACNTTG
ANGGAGATGGTCAGGTTAANTATGAAGNATTTGTTGGTATAATGGCACAAAAGAGGTAAA
TTCATGTACAGAGGTACAGCTACAATAAGTATATNGACTTAAATACNGAAAATAAAGTTC
TNTGACAGTTTTGTAACATTTGTGNGAAATCTNCCATGCAAAAACAATGTGCGCTTGGAA
TTCATTAGTACTTATTATACTAAAACAATCTAAATGAAAATGTAATTTNTAAACTCGAAT
TTGTTTTTTGTACAAAAAAAANATAATTGTATAGGNNNNNNNNNNNNNNNNNNNNNNNNN
NNNNNNNNNNNNNNNNNNNNNNNNN
>gi_238643537_gb_FL491234|tro|tro11X|Allele_2
NNNNNNNNNNNNNNNNNNNNGGTAATGGNNCAATAGAATTNCCNGAATTTNTANCNATGA
TGGCAAAGAANNNNNAAGATGGCGGCGANNNNGAAGAAGATTTNCGGGAAGCGTTTAAAG
TATTTGATAAAGATGGAAATGGACAAATTAGTCAGTCNGAATTAANACAAGTAATGCTTA
GTCTNGGTGAGAATTTAACAGAANNCGAGATTGAAGAAATGGTTGTAGANGCAGACNTTG
ANGGAGATGGTCAGGTTAANTATGAAGNATTTGTTGGTATTATGGCACAAAAGAGGTAAA
TTCATGTACAGAGGTACAGCTACAATAAGTATATNGACTTAAATATNGAAAGTAAAGTTC
TNTGACAGTTTTGTAATATTTGTGNGAAATCTNCCATGCAAAAACAATGTGCGCTTGGAA
TTCATTAGTACTTATTATACTAAAACAATCTAAATGAAAATGTAATTTNTAAACTCGAAT
TTGTTTTTTGTACAAAATAAANATAATTGTATAGGNNNNNNNNNNNNNNNNNNNNNNNNN
NNNNNNNNNNNNNNNNNNNNNNNNN
>gi_238643535_gb_FL498168|tro|tro11X|Allele_1
NNNNNNNNNNNNNNNNNNNNNNNNNNNNNNNNNANNNNTNGTNNNNTGTTNAAAAGATNT
GNCNNTNNTNAGAGGTNNNNNNNNNNNNNNNNNNNNNNNNNNNNNNNNNNNNNNNNNNNN
NNNNNNNNNNNNNNNNNNNNNNNNNNNNNNNNNNNNNNNNNNNNNNNNNNNNNNNNNNNN
NNNNNNNNNNNNNNNNNNNNNNNNNNNNNNNNNNNNNNNNNNNNNNNNNNNNNNNNNNNN
NNNNNNNNNNNGAAAAGAANTNNNNNNNNNNNNNNNNNNATCNAAAGNNNANNNNNNNNN
NNNNNNNNNNNNNNNNNNNNNNNNNNNNNNNNNNNNNNNNNNNNNNNNNNNNNNNAAAGA
NTGTNCNGANNTANNNANNNNNNNNNNNNNNNNNNTNNNNNANGGNNNNTANANNATNTA
NCNNNNNNNNNNNNNNNCNNTNCNNNNNTANTGNGANATGACNACANANNGNGGNGGNTG
GACNGTNNTNTTNAAANGNNNNNNNNNATNNNTNNNNTTNNNNCGTANNTNGNNNGAATG
NNAANANNGATTTGGNNANNTNNATGGNGANTTNTNGTTNGGNNNNNNNNNNNNNNNNNN
NNNNNNNNNNN
>gi_238643535_gb_FL498168|tro|tro11X|Allele_2
NNNNNNNNNNNNNNNNNNNNNNNNNNNNNNNNNANNNNTNGTNNNNTGTTNAAAAGATNT
GNCNNTNNTNAGAGGTNNNNNNNNNNNNNNNNNNNNNNNNNNNNNNNNNNNNNNNNNNNN
NNNNNNNNNNNNNNNNNNNNNNNNNNNNNNNNNNNNNNNNNNNNNNNNNNNNNNNNNNNN
NNNNNNNNNNNNNNNNNNNNNNNNNNNNNNNNNNNNNNNNNNNNNNNNNNNNNNNNNNNN
NNNNNNNNNNNGAAAAGAANTNNNNNNNNNNNNNNNNNNATCNAAAGNNNANNNNNNNNN
NNNNNNNNNNNNNNNNNNNNNNNNNNNNNNNNNNNNNNNNNNNNNNNNNNNNNNNAAAGA
NTGTNCNGANNTANNNANNNNNNNNNNNNNNNNNNTNNNNNANGGNNNNTANANNATNTA
NCNNNNNNNNNNNNNNNCNNTNCNNNNNTANTGNGANATGACNACANANNGNGGNGGNTG
GACNGTNNTNTTNAAANGNNNNNNNNNATNNNTNNNNTTNNNNCGTANNTNGNNNGAATG
NNAANANNGATTTGGNNANNTNNATGGNGANTTNTNGTTNGGNNNNNNNNNNNNNNNNNN
NNNNNNNNNNN
>gi_238643475_gb_FL498864|tro|tro11X|Allele_1
TACCGATAAGATTAGAATGGTCTTTTAAGTAGATGTATACTCTTGTCAATGAATATGAAT
GGGGGAACAATGTTAAATTAAATCGGTAGACAGTTTGATCTTANNNNNNNNNNNNNNNNN
NNNNNNNNNNNNNNNNNNNNNNNNNNNNNNNNNNNNNNCAGAATATTATGAAGCTTTCCG
TGCCTTTGACACTGACGGGGATGGATCTATCAGTATTCAAGATCTCGGAACAGTTATGAT
GGCNTTAGGACAGAATCCTACAAACCAGGAATTGAAAGAAATGACACATGCTTATGCTGA
TCCTGANAGCAATGGAGAAGAACTTATAGACTTTCCTGATTTCTTATCTCTTGTGGCAAG
GACAGNGAAGGAAACAGATTCGCATGAAGAACTTCGGGAAGCTTTCAAAGCATTCGACAA
AAATGGAGATGACATTATAGATGCAGATGAACTCCGAAAAGCAATGTCAAATTTGGGAGA
AGAATTAAGTGANNTTGAAATCGATGAAATGATCAGAGCTGCTGATAANGACGGTGATGG
ACAAGTTCACTATGAAGNATTCGTTCATATGATGGCCTCAAAATGAAAAAAAGTNATAGG
AAAACAGTAGANTTGTGCAATACAANTTTAACTTTTTGAACTATGCATTCAGATGCGTGT
TTCTATTATCAGTAGAATCNACTNNNNNNNNNNTNNTNAAAATNCAAGTTATATGTTACA
GGCATTAAAGGGACACCAATTGTCATAGTTTATCTTNNNNNNNNNNNNNNNNNNN
>gi_238643475_gb_FL498864|tro|tro11X|Allele_2
TACCGATAAGATTAGAATGGTCTTTTAAGTAGATGTATACTCTTGTCAATGAATATGAAT
GGGGGAACAATGTTAAATTAAATCGGTAGGCAGTTTGATCTTANNNNNNNNNNNNNNNNN
NNNNNNNNNNNNNNNNNNNNNNNNNNNNNNNNNNNNNNCAGAGTATTATGAAGCTTTCCG
TGCCTTTGACACTGACGGGGATGGATCTATCAGTATTCAAGATCTCGGAACAGTTATGAT
GGCNTTGGGACAGAATCCTACAAACCAGGAATTGAAGGAAATGTCACATGCTTATGCTGA
TCCTGANAGCAATGGAGAAGAACTTATAGACTTTCCTGATTTCTTATCTCTTGTGGCAAG
GACAGNGAAGGAAACAGATTCGCATGAAGAACTTCGGGAAGCTTTCAAAGCATTCGATAA
AAATGGAGATGACATTATAGATGCAGATGAACTCCGGAAAGCAATGTCAAATTTGGGAGA
AGAATTAAGTGANNTTGAAATCGATGAAATGATCCGAGCTGCTGATAANGACGGTGATGG
ACAAGTTCATTATGAAGNATTCGTTCATATGATGGCCTCAAAATGAGGAAAAGTNATAGG
AAGTCAGTAGANTTGTGCAATACAANTTTCACTTTTTGAACTATGCATTCAGATGGGTGT
TTCTATTATCAGTAGAATTNACTNNNNNNNNNNTNNTNAAAATNCAAGTTTTATGTTACA
GGCATTAAAGGGTCACCAATTGTCATAGTTTATCTTNNNNNNNNNNNNNNNNNNN
>gi_238643472_gb_FL491175|tro|tro11X|Allele_1
NNNNNNNNNNNNNNNNNNNNNNNNNNNNNNNNNNNNNNNNNNNNNNNNNNNNNNNNNNNN
NNNNNNNNNNNNNNNNNNNNNNNNNNNNNNNNNNNNNNNNNNNNNNNNNNNNNNNNNNNN
NNNNNNNNNNNNNNNNNNNNNNNNNNNNNNNNNNNNNNNNNNNNNNNNNNNNNNNNNNNN
NNNNNNNNNNNNNNNNNNNNNNNNNNNNNNNNNNNNNNNNNNNNNNNNNNNNNNNNNNNN
NNNNNNNNNNNNNNNNNNNNNNNNNNNNNNNNNNNNNNNNNNNNNNNNNNNNNNNNNNNN
NNNNNNNNNNNNNANTACNACNNNCACTGTTANTNNNTNNGNGANGANNNNGTNANNTGG
ACNNNNNNNNAGNNNNNNNNNNNNNNNNNNNNNNNNNNNNNNNNNNNNNNNNNNNNNNNN
NNNNNNNNNNNNNNNNNNNNNNNNNNNNNNNNNNNNNNNNNNNNNNNNACNNNTNNNTGG
NTNGGNNCNACNGATGTNNTNAATNGNGANTNGAGATGNNTANANGANCANACNNANNTN
NGNTACANNANNTTNNNNNNNGGNNNNCCNNNNNCNNCNAGTNNNNNNNNNTCNNNNNNN
NNNAACTGTNTNNNNATNNNNTACNNCANNNNNNNNNNNNNNNNNNNNNNNNNATGTNAG
NNCANNNATCCNTATNTNTGTGAAAGNANTTTCTGNNNNNNNNNNNNNNNNNNNNNNNNN
NNNNNNNNNNNN
>gi_238643472_gb_FL491175|tro|tro11X|Allele_2
NNNNNNNNNNNNNNNNNNNNNNNNNNNNNNNNNNNNNNNNNNNNNNNNNNNNNNNNNNNN
NNNNNNNNNNNNNNNNNNNNNNNNNNNNNNNNNNNNNNNNNNNNNNNNNNNNNNNNNNNN
NNNNNNNNNNNNNNNNNNNNNNNNNNNNNNNNNNNNNNNNNNNNNNNNNNNNNNNNNNNN
NNNNNNNNNNNNNNNNNNNNNNNNNNNNNNNNNNNNNNNNNNNNNNNNNNNNNNNNNNNN
NNNNNNNNNNNNNNNNNNNNNNNNNNNNNNNNNNNNNNNNNNNNNNNNNNNNNNNNNNNN
NNNNNNNNNNNNNANTACNACNNNCACTGTTANTNNNTNNGNGANGANNNNGTNANNTGG
ACNNNNNNNNAGNNNNNNNNNNNNNNNNNNNNNNNNNNNNNNNNNNNNNNNNNNNNNNNN
NNNNNNNNNNNNNNNNNNNNNNNNNNNNNNNNNNNNNNNNNNNNNNNNACNNNTNNNTGG
NTNGGNNCNACNGATGTNNTNAATNGNGANTNGAGATGNNTANANGANCANACNNANNTN
NGNTACANNANNTTNNNNNNNGGNNNNCCNNNNNCNNCNAGTNNNNNNNNNTCNNNNNNN
NNNAACTGTNTNNNNATNNNNTACNNCANNNNNNNNNNNNNNNNNNNNNNNNNATGTNAT
NNCANNNATCCNTATNTNTGTGAAAGNANTTTCTGNNNNNNNNNNNNNNNNNNNNNNNNN
NNNNNNNNNNNN
>gi_238643321_gb_FL498400|tro|tro11X|Allele_1
NNACATACAAAGAAGAAGGGAACGAACAATTGNNNTTNNATGTACATTTTTNGATCGGAA
AANANAGCANNCAGGANGNATANGGNANNGNNGCNTANAANACAGTNNAATNNGACACNT
NTTTAGNTGANNNNNCAATNCANNNCAGNGAAGNNNAAGNCNATNANTCNNAANTNTTNN
NATCATACTTNAAAACCATCACNTANNTNCATGGNGNNGCNGANAGTGGTTTNANNCATG
TNAAANNAGANGAATACNAACCAAGANTATTTCATTTCCATGGNGANAAATANGGAGTAN
NAGTNAANGAGGTANNAAGAAAACGAAGCAATTTAGATTCAACAGACGTATATATTCTTG
ACATGGGTGCTAAAATATACCTCTGGCTGGGAAAAGGTTGNAATAAAGATGAAAAATTCA
AGGNNNNNNNNNNNNNNNNNNNNNNNNNNNNNNNNAGGAGAGGAAAGNNNNNNNNNNNNN
NNNNNTTAGAAGNNNAAACAACCTCANNNNNNGACGAATTTTNNANAGCNTTNGANCAAG
NNGANGANGANGANNNTGANAGCAGTTCNGANTTTGTNTCNNCAAAAANANAAAAAGAAC
TNTANAGGTTATCTGATCAAACTGGAGAAATGAAAATGACATTGGAAAAGACGNGTCAAG
TACAACAGGGTGATTTAAAATCANAGGATGTTTTCATATTGGATATACAAGATGAACTAT
TTGTATGGATCGGAAGTGCTACTACATATGCTGAACGCAAAAATGCCATGACNTATGCAC
ATNNNNN
>gi_238643321_gb_FL498400|tro|tro11X|Allele_2
NNACATACAAAGAAGAAGGGAACGAACAATTGNNNTTNNATGTACATTTTTNGATCGGAA
AANANAGCANNCAGGANGNATANGGNANNGNNGCNTANAANACAGTNNAATNNGACACNT
NTTTAGNTGANNNNNCAATNCANNNCAGNGAAGNNNAAGNCNATNANTCNNAANTNTTNN
NATCATACTTNAAAACCATCACNTANNTNCATGGNGNNGCNGANAGTGGTTTNANNCATG
TNAAANNAGANGAATACNAACCAAGANTATTTCATTTCCATGGNGANAAATANGGAGTAN
NAGTNAANGAGGTANNAAGAAAACGAAGCAATTTAGATTCGACAGACGTATATATTCTTG
ACATGGGTGCTAAAATATACCTCTGGCTGGGAAAAGGTTGNAATAAAGATGAAAAATTCA
AGGNNNNNNNNNNNNNNNNNNNNNNNNNNNNNNNNAGGAGAGGAAAGNNNNNNNNNNNNN
NNNNNTTAGAAGNNNAAACAACCTCANNNNNNGACGAATTTTNNANAGCNTTNGANCAAG
NNGANGANGANGANNNTGANAGCAGTTCNGANTTTGTNTCNNCAAAAANANAAAAAGAAC
TNTANAGGTTATCTGATCAAACTGGAGAAATGATAATGACATTGGAAAAGACGNGTCAAG
TACAACAGGGTGATTTAAAATCANAGGATGTTTTCATATTGGATATACAAGATGAACTAT
TTGTATGGATCGGAAGTGCTACTACATATGCTGAACGCAAAAATGCCATGACNTATGCAC
ATNNNNN
>gi_238643266_gb_FL498005|tro|tro11X|Allele_1
TNTNAGACGTTTGATTTGGGAAGATAACGTTGCNCACATTCAGNAGCACAANCTAGCNGC
AGACAGNGGAGAACATACNTACTGGCTGGGAACCAATGAATACGCTGATATGGNCACTGA
CGAGTTNATNANTATAATGAACGGNTATAAGATGTCANTAAACCGNACAGCTGGNTCTAC
ATTCCTTGCACCNAGTAATATTGGAGATCTNCCCGATACNGTGGACTGGAGGGAGAAGNG
ATATGTNACACCTNTNAAAAATCAGGNACAATGNGGNTCCTGTTGGTCNTTCNNTGCNAC
TGGATCNCTNGANGGACANAACTTTAAAAAGACTGGNAAACTGACCTCTCTNTCCGAACA
GAATCTAATGGACTGCTCGACAGNTGNAGGTNATCACGGGTGTAAAGGAGGGTTAATNGA
NAACGCCTTTAGATATATAGAGAAAAACAAAGGAATTGATACTGAGATGTCTTATCCATA
TGAAGCTNAGAATGGNATGTNTAGATTTNANAGATCTGACGTTGGTGCTACCGACACCGG
TTTTACCGACGTACGCCGGGGNAGTGANGAGGANTTACAACAGGCAGTAGCCACTGTAGG
ACCAATCTCTGTAGCTATNGATGCCGGACATAAATCTTTCCAATTATANAAAACAGGNNT
ATACAGCGAGCCGATGTGCAGTTCAACCAGACTTGACCANGGNGTNNTAGCNGTNGGTTA
NGGAACTNATATGGGTCAAGATTNTTGGCTGGNNNANAATAGNNNNNNNNNNNNNNNNNN
NNNNNNNNNNNNNNNNNNNNN
>gi_238643266_gb_FL498005|tro|tro11X|Allele_2
TNTNAGACGTTTGATTTGGGAAGATAACGTTGCNCACATTCAGNAGCACAANCTAGCNGC
AGACAGNGGAGAACATACNTACTGGCTGGGAACCAATGAATACGCTGATATGGNCACTGA
CGAGTTNATNANTGTAATGAACGGNTATAAGATGTCANTAAACCGNACAGCTGGNTCTAC
ATTCCTTGCACCNAGTAATATTGGAGATCTNCCCGATACNGTGGACTGGAGGGAGAAGNG
ATATGTNACACCTNTNAAAAATCAGGNACAATGNGGNTCCTGTTGGTCNTTCNNTGCNAC
TGGATCNCTNGANGGACANAACTTTAAAAAGACTGGNAAACTGACCTCTCTNTCCGAACA
GAATCTAATGGACTGCTCGACAGNTGNAGGTNATCACGGGTGTAAAGGAGGGTTAATNGA
NAACGCCTTTAGATATATAGAGAAAAACAAAGGAATTGATACTGAGATGTCTTATCCATA
TGAAGCTNAGAATGGNATGTNTAGATTTNANAGATCTGACGTTGGTGCTACCGACACCGG
TTTTACCGACGTACGCCGGGGNAGTGANGAGGANTTACAACAGGCAGTAGCCACTGTAGG
ACCAATCTCTGTAGCTATNGATGCCGGACATAAATCTTTCCAATTATANAAAACAGGNNT
ATACAGCGAGCCGATGTGCAGTTCAACCAGACTTGACCANGGNGTNNTAGCNGTNGGTTA
NGGAACTNATATGGGTCAAGATTNTTGGCTGGNNNANAATAGNNNNNNNNNNNNNNNNNN
NNNNNNNNNNNNNNNNNNNNN
>gi_238643089_gb_FL497183|tro|tro11X|Allele_1
NNNNNNNNNNNNNNNNNNNNNNNNNNNTATCNCTTTNAGTTAATTTNGTGGCATGCCTTT
GNCCNGAAGCATTTGAACGTCATGGNANANAATGTTACCAAGCNNTCGGACNNTTGGCGT
CATGGGCTGANGCAAAGNGCNTNTGTAACATNCTAGGNGCAGATNTAGCCGTNATTGAAT
CCGCAAGTGAAGAAGCCATNGTAGAGGGAATACTNAAANGNAAANANGGTTCTNTNAGTC
CTGANAANTATTGNATGGATGGNTCNGACTTNTTNGTNGAAGGTGAATGGAGATGGATNN
GNGAANANGGAAANTCNAGACCAATCACCGGCTNTANTGCATGGTCNCCNGGACAACCAG
ATAANNNNGGTNCANACGAGCANTGNNTAGAGATNNGNTATTCGTTTGGAGTNCANTGGA
ATGATTATNNATGNNANNATNAACAGAANTTCATCTGTNANGCTCCNNNNNNNNNNNNNN
NNNNNNNNNNNNNNNNNNNNNNNNNNNNNNNNNNNNNNNNNNNNNNNNNNNNNNNNNNNN
NNNNNNNNNNNNNNNNNNNNNNNNNNNNNNNNNNNNNNNNNN
>gi_238643089_gb_FL497183|tro|tro11X|Allele_2
NNNNNNNNNNNNNNNNNNNNNNNNNNNTATCNCTTTNAGTTAATTTNGTGGCATGCCTTT
GNCCNGAAGCATTTGAACGTCATGGNANGNAATGTTACCAAGCNNTCGGACNNTTGGCGT
CATGGGCTGANGCAAAGNGCNTNTGTAACATNCTCGGNGCAGATNTAGCCGTNATTGAAT
CTGCAAGTGAGGAAGCCATNGTAGAGGGAATACTNAAANGNAAANANGGTTCTNTNAGTC
CTGANAANTATTGNATGGATGGNTCNGACTTNTTNGTNGAAGGTGAATGGAGATGGATNN
GNGAANANGGAAANTCNAGACCGATTACCGGCTNTANTGCATGGTCNCCNGGACAACCAG
ATAANNNNGGTNCANACGAGCANTGNNTAGAGATNNGNTATTCGTTTGGGGTNCANTGGA
ATGATTATNNATGNNANNATNAACAGAANTTCATCTGTNANGCTCCNNNNNNNNNNNNNN
NNNNNNNNNNNNNNNNNNNNNNNNNNNNNNNNNNNNNNNNNNNNNNNNNNNNNNNNNNNN
NNNNNNNNNNNNNNNNNNNNNNNNNNNNNNNNNNNNNNNNNN
>gi_238643060_gb_FL633547|tro|tro11X|Allele_1
NNNNNNNNNNANNGTGATNNNNNNNNTTGTGTGCNNNNNNNAAAATGCNNCAANTAGTTT
TNATNNNNNNNNNNNNNNNNNNNNNNNNNNNNNNNNNNNNNNNNNNNNNNNNNNNNNNNN
NNNNNNNNNNNNNNNNNNNNNNNNNNNNNNNNNNNNNNNNNNNNNNNNNNNNNNNNNNNN
NNNNNNNNNNNNNNNNNNNNNNNNNNNNAGACTGNNANCAAAANAAANGTANNATTANNA
ANNTTGCTCTGANNAAANAAAGNCANCAAAGNTCNTGGNATCTNANNACNCATTCNTNNN
GNAATNATGTNTGCTGTGCNNCTNAATATGCNNANGATNGNAATNNANNAACCTACTCNC
ATACCAANNATGANAATTTACCATNCTGGTNGGTAGATCTAGGAAANNTGTATGATATAA
AGNGNATTGANNTNATAANCAGANCNGATNNNNNNGGTNANCGTCTNNNNNACNNNGANA
TNANANTTGGNNCANNNNTGAANNANNTNTCNTTNTGTNNNCANTNNAAAGGNCCNGNNN
ANNNNNNNNANCATCTNNTNTTNNANTGNANNNNNNAAATGAGNGNNCGNTNTGTNAAAN
TNNCCATNANAGNNANGNNANNNCTNNANTTNTCAGAAGTNATNGTNNTNGCNNCNGAAA
NANNANNNTNATTNNNNNNNNNNNNNNNNNNNNNNNNNNNN
>gi_238643060_gb_FL633547|tro|tro11X|Allele_2
NNNNNNNNNNANNTTGATNNNNNNNNTTGTGTGCNNNNNNNAAAATGCNNCAANTAGTTT
TNATNNNNNNNNNNNNNNNNNNNNNNNNNNNNNNNNNNNNNNNNNNNNNNNNNNNNNNNN
NNNNNNNNNNNNNNNNNNNNNNNNNNNNNNNNNNNNNNNNNNNNNNNNNNNNNNNNNNNN
NNNNNNNNNNNNNNNNNNNNNNNNNNNNAGACTGNNANCAAAANAAANGTGNNATTANNA
ANNTTGCTCTGANNAAANAAAGNCANCAAAGNTCNTGGNATCTNANNACNCATTCNTNNN
GNAATNATGTNTGCTGTGCNNCTNAATATGCNNANGATNGNAATNNANNAACCTACTCNC
ATACCAANNATGANAATTTACCATNCTGGTNGGTAGATCTAGGAAANNTGTATGATATAA
AGNGNATTGANNTNATAANCGGANCNGATNNNNNNGGTNANCGTCTNNNNNACNNNGANA
TNANANTTGGNNCANNNNTGAANNANNTNTCNTTNTGTNNNCANTNNAAAGGNCCNGNNN
ANNNNNNNNANCATCTNNTNTTNNANTGNANNNNNNATATGAGNGNNCGNTNTGTNAAAN
TNNCCATNANAGNNANGNNANNNCTNNANTTNTCAGAAGTNATNGTNNTNGCNNCNGAAA
NANNANNNTNATTNNNNNNNNNNNNNNNNNNNNNNNNNNNN
>gi_238642970_gb_FL496558|tro|tro11X|Allele_1
NNNNNNNNNNNNNNNNNNNNNNNNNNNNNNNNNNNNNNNNNNNNNNNNNNNNNNNNNNNN
NNNNNNNNNNNNNNNNNNNNNNNNNNNNNNNNNNNNNNNNNNNNNNNNNNNNNNNNNNNN
NNNNNNNNNNNNNNNNNNNNNNNNNNNNNNNNNNNNNNNNNNNNNNNNNNNNNNNNNNNN
NNNNNNNNNNNNNNNNNNNNNNNNNNNNNNNNNNNNNNNNNNNNNNNNNNNNNNNNNNNN
NNANNNCCNNNNGANTGNAANGANATTCCNNANANNTNNCNAAGTGGNNTNTATAANNTN
TTTCNNAANNANANNNANGNNNTTNANGTTNANTGTGAAATGNNNNNNGANGNNGGNCAC
TGGACGGTNNNNNNNNNNNNNNNNNNNNNNNNNNNNNNNNNNNNNNNNNNNNNNNNNNNN
NNNNNNNNNNNNNNNNNNNNNNNNNNNNNNNNNNNNNNNNNNNNNNNNNNNNNNNNNNNN
NNNNNNNNNNNNNNNNNNNNNNNNNNNNNNNNNNNNNNNNNNNNNNNNNNNNNNNNNNNN
NNNNNNNNNNNNNNNNNNNNNNNNNNNNNNNNNNNNNNNNNNNNNNNNNNNNNNNNNNNN
NNNNNNNNNNNNNNNNNNNNNNNNNNNNNNNNNNNNNNNNNNNNNNNNNNNNNNNNNNNN
NNNNNNNNNNNNNNNNNNNNNNNNNNNNNNNNNNNNNNNNNNNNNNNNNNNNNNNNNNNN
NNNNNNNNNNNNNNNNNNNNNNNNNNNNNNNNNNNNNNNNNNNNNNNNNNNNNNN
>gi_238642970_gb_FL496558|tro|tro11X|Allele_2
NNNNNNNNNNNNNNNNNNNNNNNNNNNNNNNNNNNNNNNNNNNNNNNNNNNNNNNNNNNN
NNNNNNNNNNNNNNNNNNNNNNNNNNNNNNNNNNNNNNNNNNNNNNNNNNNNNNNNNNNN
NNNNNNNNNNNNNNNNNNNNNNNNNNNNNNNNNNNNNNNNNNNNNNNNNNNNNNNNNNNN
NNNNNNNNNNNNNNNNNNNNNNNNNNNNNNNNNNNNNNNNNNNNNNNNNNNNNNNNNNNN
NNANNNCCNNNNGANTGNAANGANATTCCNNANCNNTNNCNAAGTGGNNTNTATAANNTN
TTTCNNAANNANANNNANGNNNTTNANGTTNANTGTGAAATGNNNNNNGANGNNGGNCAC
TGGACGGTNNNNNNNNNNNNNNNNNNNNNNNNNNNNNNNNNNNNNNNNNNNNNNNNNNNN
NNNNNNNNNNNNNNNNNNNNNNNNNNNNNNNNNNNNNNNNNNNNNNNNNNNNNNNNNNNN
NNNNNNNNNNNNNNNNNNNNNNNNNNNNNNNNNNNNNNNNNNNNNNNNNNNNNNNNNNNN
NNNNNNNNNNNNNNNNNNNNNNNNNNNNNNNNNNNNNNNNNNNNNNNNNNNNNNNNNNNN
NNNNNNNNNNNNNNNNNNNNNNNNNNNNNNNNNNNNNNNNNNNNNNNNNNNNNNNNNNNN
NNNNNNNNNNNNNNNNNNNNNNNNNNNNNNNNNNNNNNNNNNNNNNNNNNNNNNNNNNNN
NNNNNNNNNNNNNNNNNNNNNNNNNNNNNNNNNNNNNNNNNNNNNNNNNNNNNNN
>gi_238642574_gb_FL495877|tro|tro11X|Allele_1
NNNNNNNNNNNNNNNNNNNNNNNNNNNNNNNNNNNNNNNNNNNNNNNNNNNNNNNNNNNN
NNNNNNNNNNNNNNNNNNNNNNNNNNNNNNNNNNNNNNNNNNNNNNNNNNNNNCAGCCTA
TGCACCNCCTGGCCAGCAGTCTCAAGCCACAGTCGTGGTTACACAGCAGCCAAATGTTTT
GCTCCGACAGAACTTCCGTGAGGTACCAGTGCGTGTGACTTGCCCATCATGTAGCGCTGA
TATCATGACCGCAACACAATTTGAAATCGGAATGCTGACCTGGTTAGCGGCTGGNATGAT
ATGCCTNTTNNGGTNANNNNNTNGNTGTTGTNTNATTCCNTTTTGTNTNGANGCATGNAA
AGANGTNNNNCACACNTGTCCNAANTGNNANCACNTGGTCGGAAAATACAGCAAATTGTC
ATGAGAANTACGAAGGTCAAATAACGGTGTTGGAGGTTNNNNNNNNNNNNNNNNNNNNNN
NNNNNNNNNNNNNNNNNNNNNNNNNNNNNNNNNNNNNNNNNNNNNNNNNNNNNNNNNNNN
NNNNNNNNNNNNNNNNNNNNNNNNNNNNNNNNNNNNNNNNNNNNNNNNNNNNNNNNNNNN
NNNNNNNNNNNNNNNNNNNNNNNNNNNNNNNNNNNNNNNNNNNNNNNNNNNNNNNNNNNN
NNNNNNNNNNNNNNNNNNNNNNNNNNNNNNNNNNNNNNNNNNNNNNNNNNNNNNNNNNNN
NNNNNNNNNNNNNNNNNNNNNNNNNNNNNNNNNN
>gi_238642574_gb_FL495877|tro|tro11X|Allele_2
NNNNNNNNNNNNNNNNNNNNNNNNNNNNNNNNNNNNNNNNNNNNNNNNNNNNNNNNNNNN
NNNNNNNNNNNNNNNNNNNNNNNNNNNNNNNNNNNNNNNNNNNNNNNNNNNNNCAGCCTA
TGCACCNCCTGGTCAGCAGTCTCAAGCCACAGTCGTGGTTACACAGCAGCCAAATGTTTT
GCTCCGGCAGAACTTTCGTGAGGTACCAGTGCGTGTGACTTGTCCATCATGTAGCGCTGA
TATCATGACCGCAACGCAATTTGAAATCGGAATGCTGACCTGGTTAGCGGCTGGNATGAT
TTGCCTNTTNNGGTNANNNNNTNGNTGTTGTNTNATTCCNTTTTGTNTNGANGCCTGNAA
AGANGTNNNNCACACNTGTCCNAANTGNNANCACNTGGTTGGAAAGTATAGCAAATTGTC
ATGAGAANTGCGAGGTTCAAATAACGGTGTTGGAGGTTNNNNNNNNNNNNNNNNNNNNNN
NNNNNNNNNNNNNNNNNNNNNNNNNNNNNNNNNNNNNNNNNNNNNNNNNNNNNNNNNNNN
NNNNNNNNNNNNNNNNNNNNNNNNNNNNNNNNNNNNNNNNNNNNNNNNNNNNNNNNNNNN
NNNNNNNNNNNNNNNNNNNNNNNNNNNNNNNNNNNNNNNNNNNNNNNNNNNNNNNNNNNN
NNNNNNNNNNNNNNNNNNNNNNNNNNNNNNNNNNNNNNNNNNNNNNNNNNNNNNNNNNNN
NNNNNNNNNNNNNNNNNNNNNNNNNNNNNNNNNN
>gi_238641260_gb_Contig122978|tro|tro11X|Allele_1
NNNNNNNNNNNNNNNNNNNNNNNNNNNNNNNNNNNNNNNNNNNNNNNNNNNNNNNNNNNN
NNNNNNNNNNNNNNNNNNNNNNNNNNNNNNNNNNNNNNNNNNNNNNNNNNNNNNNNNNNN
NNNNNNNNNNNNNNNNNNNNNNNNNNNNNNNNNNNNNNNNNATTNACAGGTATANAAAAA
GAAGTGGCTCANAGCANANCAACATANCAAAGCTCAACANGGANNCCTCAATNCCCNTCA
AGNATGGCTGTNGATGGNANTCNTNAAACAATACAACACNCAGATATACAACANAACCCG
TACTGGGTAGTAGATCTCGGACANATGGACAGTAANACAAGNGTAGAAGTTTACAACGAA
CCAAATGACAACGGTNANNNATTCCGTAATCTAGATATTTTGGTCGGAGAGCACCATGAT
AACCATATGGCGCTGTGCGCACANGATGNAGGACCAAGTCATACAGGAGNNCATCNTGTA
TTNGATTGTAACAAAGTTTTACAGGGAAAATTTGTGAAGATAACAATCAAACAAAGANAA
TATCTACATATGGCGAAAGTAAAAGTGAACGCTTTAGTGTAATAAGATAACACCAGAAAA
AAAGCANNNNNNNNNNNNNNNNNNNNNNNNNNNNNNNNNNNNNNNNNNNNNNNNNNNNNN
NNNNNNNNNNNNNNNNNNNNNNNNNNNNNNNNNNNNNNNNNNNNNNNNNNNNNNNNNNNN
NNNNNNNNNNNNNNNNNNNNNNNNNNNNNNNNNNNNNNNNNNNNNNNNNNNNNNNNNNNN
NNNNNNNNNNNNNNNNNNNNNNNNNNNNNNNNNNNNNNNNNNNNNNNNNNNNNNNNNNNN
NNNNNNNNNNNNNNNNNNNNNNNNNNNNNNNNNNNNNNNNNNNNNNNNNNNNNNNNNNNN
NNNNNNNNNNNNNNNNNNNNNNNNNNNNNNNNNNNNNNNNNNNNNNNNNNNNNNNNNNNN
NNNNNNNNNNNNNNNNNNNNNNNNNNNNNNNNNNNNNNNNNNNNNNNNNNNNNNNNNNNN
NNNNNNNNNNNNNNNNNNNNNNNNNNNNNNNNNNNNNNNNNNNNNNNNNNNNNNNNNNNN
NNNNNNNNNNNN
>gi_238641260_gb_Contig122978|tro|tro11X|Allele_2
NNNNNNNNNNNNNNNNNNNNNNNNNNNNNNNNNNNNNNNNNNNNNNNNNNNNNNNNNNNN
NNNNNNNNNNNNNNNNNNNNNNNNNNNNNNNNNNNNNNNNNNNNNNNNNNNNNNNNNNNN
NNNNNNNNNNNNNNNNNNNNNNNNNNNNNNNNNNNNNNNNNATTNACAGGTATTNCAAAA
GATGTGGCTCANGGCANANCAACATANCAGGGCTCAACANGGANNCCTCAGTNCCCNTCC
AGNATGGCTGTNGATGGNANTCNTNAAACTATACAACACNCATATATACAGCANTACCCT
TACTGGGTAGTAGATCTCGGACANGTGTTCATTATNACAAGNGTAGAAGTTTCCAACGAG
TCAAATGGCAACGGTNANNNATTCCGTGATGTAGATATTTTGGTGGGAGAGCGCCATGAT
AACCATATGGCGCTGTGTGCACANTATGNAGGACCAAGTCATACAGGAGNNCATCNTGTA
TTNTATTGTAGCAGAGTTTTACATGGCAAATTTGTGAAGATAACAATTAGGCAAAGTNCG
TATCTACATATGGCGGAAGTAAAGGTGAATGTTTTAGTGTTATGAGATAACATCAGAAAG
GAAGGANNNNNNNNNNNNNNNNNNNNNNNNNNNNNNNNNNNNNNNNNNNNNNNNNNNNNN
NNNNNNNNNNNNNNNNNNNNNNNNNNNNNNNNNNNNNNNNNNNNNNNNNNNNNNNNNNNN
NNNNNNNNNNNNNNNNNNNNNNNNNNNNNNNNNNNNNNNNNNNNNNNNNNNNNNNNNNNN
NNNNNNNNNNNNNNNNNNNNNNNNNNNNNNNNNNNNNNNNNNNNNNNNNNNNNNNNNNNN
NNNNNNNNNNNNNNNNNNNNNNNNNNNNNNNNNNNNNNNNNNNNNNNNNNNNNNNNNNNN
NNNNNNNNNNNNNNNNNNNNNNNNNNNNNNNNNNNNNNNNNNNNNNNNNNNNNNNNNNNN
NNNNNNNNNNNNNNNNNNNNNNNNNNNNNNNNNNNNNNNNNNNNNNNNNNNNNNNNNNNN
NNNNNNNNNNNNNNNNNNNNNNNNNNNNNNNNNNNNNNNNNNNNNNNNNNNNNNNNNNNN
NNNNNNNNNNNN
>gi_238640947_gb_FL494539|tro|tro11X|Allele_1
CCGTTTGATGATAATCACCGCTGTCACTGTAGCTGCCCTGGCNTCTACNCTGGTAACACC
AGAACTAGATGACCAATGGGANAGCTTCAANGACTTGTANNNCAAACAATATGGNGAANA
GGANCATNTNNTNAGNCGTNTAATNTGGGAGAGNAACNTNNGATACATANNAAAACACAA
CNTNGATGCNGANAAAGGNCTNCANNCATATATTCTTGGAGANAATGAATANTCTGATAN
GACANACAANGANTTTGTATCAGTAATGAATGGATATATTATGCCAAATGGTAGCAAGAA
AGGAGACACATTCATGGCACCAATTGGANTAGAACTGAAGGATGTCCCTACATCTGTTGA
TTGGAGANCNAANGGTTACGTCACNGNNNTNAAAAACCAGGNANAATGTGGATCNTGNTG
GNCNTTNTCANCNACNGGNNCNNTNGANGGNCAGACNTTCAANAAAACACAGAAACTNGT
GTCACTTTCTGAACAGAACTTAGTGGACTGCTCATCAAGAGAAGGNNACAANGGNTGTCA
AGGNGGATTAATGNACAATGNATTCACNTACATTAAAGTTAACNATGGCATNGATACTGA
NNNGTCATANCCATACAAAGCNAGGNNNNNNNNNN
>gi_238640947_gb_FL494539|tro|tro11X|Allele_2
CCGTTTGATGATAATCGCCGCTGTCACTGTTGCTGCCCTGGCNTCTACNCTGGTAACACC
AGAACTAGATGACCAATGGGANAGCTTCAANGACTTGTANNNTAAACAATATGGNGACNA
GGANCATNTNNTNAGNCGTNTGATNTGGGAGAGNAACNTNNGGTACATANNAAAACACAA
CNTNGATGCNGANAAAGGNCTNCANNCATATATTCTTGGAGANAATGAATANTCTGATAN
GACANACAANGANTTTGTATCAGTAATGAATGGATATATTATGCCAAATGGTAGCAAGAA
AGGAGATACATTCATGGCACCAATTGGANTAGAATTGAAGGATGTCCCTACATCTGTTGA
TTGGAGANCNAANGGTTACGTCACNGNNNTNAAAAACCAGGNANAATGTGGATCNTGNTG
GNCNTTNTCANCNACNGGNNCNNTNGANGGNCAGACNTTCAANAAAACACAGAAACTNGT
GTCACTTTCTGAACAGAACTTAGTTGATTGCTCATCAAGAGAAGGNNACAANGGNTGTCA
GGGNGGATTAATGNACAATGNCTTTACNTACATTAAAGTTAATNATGGCATNGATACTGA
NNNGTCATANCCATACAAAGCNAGGNNNNNNNNNN
>gi_238640832_gb_FL489742|tro|tro11X|Allele_1
NNNNNNNNNNNNNNNNNNNNNNNNNNNNNNNNNNNNNNNNNNNNNNNNNNNNNNNNNNNN
NNNNNNNNNNNNNNNNNNNNNNNNNNNNNNNNNNNNNNNNNNNNNNNNNNNNNNNNNNNN
NNNNNNNNNNNNNNNNNNNNNNNNNNNNNNNNNNNNNNNNNNNNNNNNNNNNNNNNNNNN
NNNNNNNNNNNNNNNNNNNNNNNNNNNNNNNNNNNNNNNNNNNNNNNNNNNNNNNNNNNN
NNNNNNNNNNNNNNNNNNNNNNNNNNNNNNNNNNNNNNNNNNNNNNNNNNNGCCAAAGAT
CAAGACTNNNNNNNNNNNNNNNNNNNNNNNNNNNNNNNNNNNNNNNNNNNNNNNNNNNNN
NNNNNNNNNNNNNNNNNNNNNNNNNNNNNNNNNNNNNNNNNNNNNNNNNNNNNNNNNNNN
NNNNNNNNNNNNNNNNNNNNNNNNNNNNNNNNNNNNNNNNNNNNNNNNNNNNNNNNNNNN
NNNNNNNNNNNNNNNNNNNNNNNNNNNNNNNNNNNNNNNNNNNNNNNNNNNNNNNNNNNN
NNNNNNNNNNNNNNNNNNNNNNNNNNNNNNNNNNNNNNNNNNN
>gi_238640832_gb_FL489742|tro|tro11X|Allele_2
NNNNNNNNNNNNNNNNNNNNNNNNNNNNNNNNNNNNNNNNNNNNNNNNNNNNNNNNNNNN
NNNNNNNNNNNNNNNNNNNNNNNNNNNNNNNNNNNNNNNNNNNNNNNNNNNNNNNNNNNN
NNNNNNNNNNNNNNNNNNNNNNNNNNNNNNNNNNNNNNNNNNNNNNNNNNNNNNNNNNNN
NNNNNNNNNNNNNNNNNNNNNNNNNNNNNNNNNNNNNNNNNNNNNNNNNNNNNNNNNNNN
NNNNNNNNNNNNNNNNNNNNNNNNNNNNNNNNNNNNNNNNNNNNNNNNNNNGCCAAAGAT
CAAGACTNNNNNNNNNNNNNNNNNNNNNNNNNNNNNNNNNNNNNNNNNNNNNNNNNNNNN
NNNNNNNNNNNNNNNNNNNNNNNNNNNNNNNNNNNNNNNNNNNNNNNNNNNNNNNNNNNN
NNNNNNNNNNNNNNNNNNNNNNNNNNNNNNNNNNNNNNNNNNNNNNNNNNNNNNNNNNNN
NNNNNNNNNNNNNNNNNNNNNNNNNNNNNNNNNNNNNNNNNNNNNNNNNNNNNNNNNNNN
NNNNNNNNNNNNNNNNNNNNNNNNNNNNNNNNNNNNNNNNNNN
>gi_238640822_gb_FL500274|tro|tro11X|Allele_1
TTGTTGNACACNATNTAGATTTAACATTNAATCNANANATTNAAGTCAGATGGATTCCAA
ACCATTNNTTATGTATTTGTTNTNNATGCTTNTGNANNGAATGGTGGAATCCNATTCGNA
NAATANTNACAAAAAAGTGACGTCATCNTCAAATNNNGGTGNNTGNTTCTATGGAGATAC
TGCTGACAGAGTTTTAAATCTTATGGCAGCTGATGGANACAGAAAGNNNGNNTTCAAGCC
AAANGACTGNAAATNTNTNNACAGAAAACATNCACAAANTGGAATATATAAAATNTATCC
AGATGATAATGAACCANANTCAGTATATTGNGANATGGAAACAGANGNNGGNGGNTGGAN
GGTNNNTGTTAGACGAGTNGATGGTAGTGAGAATTTCNACAGAAACTGGCATACATATGA
AAGAGGATTTGGAAANTTAAAAAGAGAATTTNNGNNAGGNAATANNGTATTGCACTCTTT
GACAANCAATNNTAACTGCGAGGTCAGAGTTGATCTGNANAATTTCAAGGGCGANAAGCG
TTTTGCCAAGTACTCGTNGTTTNCNNTNGGAAANAGTGCATCNAAATNCAANNTNNCTGT
GGGANGNTACAGNGGNAATGCAGGNNNNNNNNNNNNNNNNNNNNNNNNNNNNNNNNNNNN
NNNNNNNNNNNNNNNNNNNNNNNNNNNNN
>gi_238640822_gb_FL500274|tro|tro11X|Allele_2
TTGTTGNGCACNGTNTAGATTTATCATTNACTTNTNANATTNAGGTCAGATGGATTCCAA
ACCATTNNTTATGTGTTTGTTNTNNATGCTTNTGNANNGAATGGTGGAATCCNATTTGNA
NAATANTNACAAAAAAGTTACGTCATCNTCAAATNNNGGTGNNTGNTTCTATGGAGATAC
TGCTGACAGAGTTTTAAATCTTATGGCAGCTGATGGANACAGAAATNNNGNNTTCAAGCC
AAANGATTGNACATNTNTNNACAGAAAACATNTACAAANTGGAATATATAATATNTATCC
AGATGATAATGAACCANANTCAGTGTATTGNGANATGGAAACAGANGNNGGNGGNTGGAN
GGTNNNTGTTAGACGAGTNGATGGTAGTGAGAATTTCNACAGAAACTGGCATACATATGA
AAGAGGGTTTGGAAANTTAAAAAGAGAATTTNNGNNAGGNAATANNTTATTGCACTCTTT
GACAANCAGTNNTAACTGCGAGGTCAGAGTTGATCTGNANAATTTCAAGGGCGANAAGCG
TTTTGCCAAGTACTCGTNGTTTNCNNTNGGAAANAGTGCATCNAAATNCAANNTNNCTGT
GGGANGNTACAGNGGNAATGCAGGNNNNNNNNNNNNNNNNNNNNNNNNNNNNNNNNNNNN
NNNNNNNNNNNNNNNNNNNNNNNNNNNNN
>gi_238640554_gb_FL494370|tro|tro11X|Allele_1
NNNNNNNNNNNNNNNNNNNNNNNNNNNNNNNNNNNNNNNNNNNNNNNNNNNNNNNNNNNN
NNNNNNNNNNNNNNNNNNNNNNNNNNNNNNNNNNNNNNNNNNNNNNNNNNNNNNNNNNNN
NNNNNNNNNNNNNNNNNNNNNNNNNNNNNNNNNNNNNNNNNNNNNNNNNNNNNNNNNNNN
NNNNNNNNNNNNNNNNNNNNNNNNNNNNNNNNNNNNNNNNNNNNNNNNNNNNNNTGGGCA
ACAGCTAGCGATATGGCAGCATTNGTNNNNNAGGAAATAGTTCCTGGTGTGAGCGTTACT
AAGNGTAAAAACAAGGCTACTGGANATAGTGTAATGTGCACAATCGTAATAGAAAACTGG
ACAAAATATGTACTTNTAGATCCTGTTTCATACATNAANGNNGGACAAATATCGAGCCCA
CCAANAGTGGTNGGNCCNNNNNNNNNNNNNNNNNNNNTTACACNNNACAAGNAATGNACT
GCAACGGGAACATATGGAACTGCTTCATGGCTGATTTCGTCTNCTNACCAAAGANCNGTC
GTCATGTGGAGTTGCCCTTNNAATTTTAATCATNATACAAATCNTCTGGCTGTTGGCTTG
ACTGN
>gi_238640554_gb_FL494370|tro|tro11X|Allele_2
NNNNNNNNNNNNNNNNNNNNNNNNNNNNNNNNNNNNNNNNNNNNNNNNNNNNNNNNNNNN
NNNNNNNNNNNNNNNNNNNNNNNNNNNNNNNNNNNNNNNNNNNNNNNNNNNNNNNNNNNN
NNNNNNNNNNNNNNNNNNNNNNNNNNNNNNNNNNNNNNNNNNNNNNNNNNNNNNNNNNNN
NNNNNNNNNNNNNNNNNNNNNNNNNNNNNNNNNNNNNNNNNNNNNNNNNNNNNNTGGGCA
ACAGCTAGCGATATGGCAGCATTNGTNNNNNAGGAAATAGTTCCTGGTGTGAGCGTTACT
AAGNGTAAAAACAAGGCTACTGGANATAGTGTAATGTGCACAATCGTAATAGAAAACTGG
ACAAAATATGTACTTNTAGATCCTGTTTCATACATNAANGNNGGACAAATATCGAGCCCA
CCAANAGTGGTNGGNCCNNNNNNNNNNNNNNNNNNNNTTACACNNNACAAGNAATGNACT
GCAACGGGAACATATGGAACTGCTTCATGGCTGATTTCGTCTNCTNACCAAAGANCNGTC
GTCATGTGGAGTTGCCCTTNNAATTTTAATCATNATACAAATCNTCTGGCTGTTGGCTTG
ACTGN
>gi_238640156_gb_FL593477|tro|tro11X|Allele_1
NNNCCTTGTTTATTNGTGAAAGATGACAGAGAAAGGTGCACCACCACCTGGGTATAACCC
ACCTCCNNCNGCATACCCTGGTCAATATAACCAGCAACCAGGCGGTTACCCTGCGCAACC
TCAGCCTCAGTNTGGNTATGGNNNACANCAATCNANNNCNACNNTNGTNGTNACAGGNCA
NCCNACAGTNNTNNTNNAACANTTCAGNGANGCACCTGTTCGTACCCANTGNCNNAGCTG
NNGNGCAGANATCCTNACNGCAACTCACTANGAAACNGGAACNATGACNTGGGTTATNGC
TGGNGTNNTGTNTNNNNTNNGGTTATGGTTAGGNTGCTGTTTGATNCCTTTNTGTATTGA
TGGTTGCAANGACGTNGTTCANNCCTGTCCATCCTGCCGCCACAGCATTGGACGCTTCAA
CCGAATGTAGTTAAGATNCNATCAGAGCCATAGTGCCTGAAACNTTTCTACAAACNCGAC
CCTGTTTCAAAATGCCATGTGATCAAAATCGTAGGACATCTTTTTCTNTCTNATTTATAA
TTTTCAGAGTGTAATATGTATTATGTCTTGTTAAACNAAAGANATNAAATTAATAGCGGT
GCCGGATTTCTAGCTATNTAATTCATATTGTAAAATGACTTATGACACACNTNAATGAGG
TGTAGATNANGGCAGACACTACTNCTGCATTNCATATTACAATTNNNNNNNNNNNNNNNN
NNNNNNNNNNNNNNNNNNNNNNNNNNNNNNNNNNNNNNNNNNNNNNNNNNNNNNNNNNNN
NNNNN
>gi_238640156_gb_FL593477|tro|tro11X|Allele_2
NNNCCTTGTTTATTNGTGAAAGATGACAGAGAAAGGTGCACCACCACCTGGGTATAACCC
ACCTCCNNCNGCATATCCTGGTCAATATAACCAGCAGCCAGGCGGTTACCCTGCGCAACC
TCAGCCTCAGTNTGGNTATGGNNNACANCAATCNANNNCNACNNTNGTNGTNACTGGNCA
NCCNACAGTNNTNNTNNAACANTTCAGNGANGCACCTGTTCGTACCCANTGNCNNAGCTG
NNGNGCAGANATTCTNACNTCAACTCACTANGAAACNGGAACNATGGCNTGGGTTGTNGC
TGGNGTNNTGTNTNNNNTNNGGTTATGGTTAGGNTGCTGTTTGATNCCTTTNTGTATTGA
TGGTTGCAANGATGTNGTTCANNCCTGTCCATCCTGCCGCCACAGCATTGGACGCTTCAA
CCGAATGTAGTTAAGATNCNATCAGAGCCATAGTGCCTGAAACNTTTCTACAAATNTGAC
CCTGTTTCAAAATGCCATGTGATCAAAATCGTAGGACATCTTTTTCTNTTTNATTTATAA
TTTTCAGAGTGTAATGTGTGTTATGTCTTGTTAAACNAAAGANATNCAATTAATAGCGGT
GCCGGATTTCTGGCTATNTAATTCATATTGTAAAATGACTTATGACACACNTNAATGAGG
TGTAGATNANGGCAGACACTACTNCTGTATTNCATATTACAATTNNNNNNNNNNNNNNNN
NNNNNNNNNNNNNNNNNNNNNNNNNNNNNNNNNNNNNNNNNNNNNNNNNNNNNNNNNNNN
NNNNN
>gi_238640151_gb_FL593468|tro|tro11X|Allele_1
NNNATGTNNNTTATANAATCATNCNACCTNCNANTAGTTANCANCTTGACCTTTNAANTT
GCTATNGGAAGNGANNNNNGTTCAACANTNGNAATAGAACAAANAGATNTNTTGACAAAN
TTATGTAAANCACATATGGGAAACATCGAAGGNANAGAATGTGGNNGAAANGANANAAAA
CGTGAGTGTCCNTCTGGATGGCNCTATTACGACGACTACTGTTACNTGTTNAGTTCTGNT
AGAGGTAATTGGGAGANNGCNAGGAGAGAATGCNGAGGATATAATGCNAAACTTGCNGAA
CCTNTNAANAAAGATCACACNGANTACTTGATNAAGANNNNNNNNNNNNNNNNNNNAGGN
GTNCATTACTGGCTAGGAGGACGNNANNTAANAGAAGGTGTNTGNAGNTGGAATTCTGNG
ANNAANATCTGATATAAGCCNTGGTCTAGTCCTAANCAACCTGATAATGCACACGGACGN
GAGNANTGTTTGGAAATGCAGAANTGTCGNNNCTGTCNTTGGAAATGGAACGANNGACCN
TGTTATTATNCNAATAATTATGTGTGCCAGAAAAGNNNNNNNNNNNNNNNNNNNNNNNNN
NNNNNNNNNNNNNTCATAGGAAAAACGAGTATCAGTAATGAATTGAATAAAGAGATAAAT
ATCTAAATCAT
>gi_238640151_gb_FL593468|tro|tro11X|Allele_2
NNNATGTNNNTTATANAATCATNGNACCTNTNTNTAGTTTNCANCTTGACCTTTNAANTT
GCTTTNGGAAGNGANNNNNGTTCAACANTNGNAATAGAACAAANAGATNTNTTGACAAAN
TTATGTAAANCACATATGGGAAACATCGAAGGNANAGAATGTGGNNGAAANGANANAAAA
CGTGAGTGTCCNTCTGGATGGCNTTATTACGACGACTACTGTTACNTGTTNAGTTCTGNT
AGAGGTAATTGGGAGANNGCNAGGAGAGAATGCNGAGGATATAATGCNAAACTTGCNGAA
CCTNTNAANAAAGATCACACNGANTTCTTGATNAAGANNNNNNNNNNNNNNNNNNNAGGN
GTNCATTACTGGCTAGGAGGACGNNANNTTANAGAAGGTGTNTGNAGNTGGAATTCTGNG
ANNAANATCTGGTATAAGCCNTGGTCTAGTCCTAANCAACTTGATAATGCACACGGACGN
GAGNANTGTTTGGAAATGCAGAANTGTCGNNNCTGTCNTTGGAAATGGAACGANNGACCN
TGTTATTATNCNAATAATTATGTGTGCCAGAAAAGNNNNNNNNNNNNNNNNNNNNNNNNN
NNNNNNNNNNNNNTCATAGGAAAAACGAGTATCAGTAATGAATTGAATAAAGAGATAAAT
ATCTAAATCAT
>gi_238640025_gb_Contig21859|tro|tro11X|Allele_1
TCCCAAAAGAGGCTTTAGACAAGCACGCTTATCTAACCACTCAATTAAGCAACTATATCG
ACAGTTCCATTGANAAGGACCAGTATGAACAACTGTTAAATAGGCTCAAGNCTGTANTAA
CGCCNAAAGACAGAAACAATGCTAAAACNATCATGCACATNCTGGAGTNCATGGANAAGA
AAAGCTATATTGCGCCTGGNAAATATGAGGATTTAAAAAAGATTTTAANCGAATTCGACG
AACGAATAGCTCGAGATGTAATCGAACCANTAGANGAGGANATTAACCANANNNTNGCAA
AGAATTCAAAGAGNACCAATATACAACCTGAACTNCGCGGAGGTNGCGACNTAGNATCTA
GATCTACTGATGAACAGCCACCTAACAAGAAAAGGAAAACATCACAGATTGCAATACCGG
ATTCAGCCAAGTATGTGTATGCGAATTCCGGTCAAAAAGGTCTTATGTTGATACTGAACT
TCTCGCGGGACCGAGNAGGNAGTACAGATGANGTGGAAAAACTTAAATCNTTTTTTGAAG
ACAAGTTTAAGTTTGAAATTGAAACCTTATCCGATTTGAANAAAGAANTTTTACNNAAGG
AGTTAACTGAATTTAGAGATGAGTACCTAAACAGNNCAAGNCATGCNAAGAANTACTATT
GTTTTGTATGTGTNNTAATGAGTCACGGGAATGAGNNNGGGATCATGACAGATGACAGAC
AGCCAATCACAATGGATGAAATAACCTCCTATTTCAAAAACAAGGAAACACCTCANTTTN
TNGGNAAACCAAAGATATTTCTAGTCCAGGCGTGTAGAGGTTCANCTANNCAACCAGTAG
TAACACCAGACGACTGGCCAGAGGATACAATGTCGGTACCNCACGATGCTGATATTCTTA
TAGCATACGCAACTACTCCAGGNTATAAATGCTTTAGAACNAAGTATTCTGATATAGGGG
CATGGTTCATACANGCATTACTTGAGGAGATTGAAGAATCNTATGANAGTGACCACCTTG
AAGACATGCTGATCTCAGTNAGGCATANACTNGCCATTGACAANGAATGGAGGCNANGTG
ACTTCTGTCAAATGCCATGCACATGGACAACCTTGACAAAAAGACTTTTCTTNAGATAAN
GNNNACGNGTAATGNGNGTCTAAATATCGACAAGGCAGCTTTGAACAAAANNANNNATNA
TTTNAAATCTGTCNATTTTATTGGAAACATNCATCGTGCAACACNAAANAAANTNTAAAA
GTCATCTANACTNATGNNNNNNNTTAATNTCACAATAAAANNNNNNNNNN
>gi_238640025_gb_Contig21859|tro|tro11X|Allele_2
TCCCAAAAGAGGCTTTAGACAAGCACGCTTATCTGACCACTCAATTAAGCAACTATATCG
ACAGTTCGATTGANAAGGACCAGTATGAACAACTGTTAAATAGGCTCAAGNCTGTCNTAA
CGCCNAAAGACAGAAACAATGCTAAAACNATCATGCATATNCTGGAGTNTATGGANAAGA
AAAGCTTTATTGCGCCTGGNAAATATGCGGATTTGAAAACGATTTTGANTGAATTCGACG
AACGAATAGCTCGAGATGTAATTGAACCANTAGANGAGGANATTAACCANANNNTNGCAA
GGAATTCGAAGAGNACCAATATAGAACCTGAACTNTGTGGAGGTNGTGACNTAGNATCTA
GATCTACTGATGAACAGCCACCTAACAAGAAAAGGAAAACATCACAGATTGCAATACCGG
ATTCAGCCAAGTATGTGTATGCGAATTCCGGTCAGAAAGGTCTTATGTTGATACTGAACT
TCTCGCGGGACCGAGNAGGNAGTACAGATGANGTGGAAAAACTTAAATCNTTTTTTGAAG
ACAAGTTTAAGTTTGAAATTGAAACCTTATCCGATTTGAANAAAGAANTTTTACNNAAGG
AGTTAACTGAATTTAGAGATGAGTACCTAAACAGNNCAAGNCATGCNAAGAANTACTATT
GTTTTGTATGTGTNNTAATGAGTCACGGGAATGAGNNNGGGATCATGACAGATGACAGAC
AGCCAATCACAATGGATGAAATAACCTCCTATTTCAAAAACAAGGAAACACCTCANTTTN
TNGGNAAACCAAAGATATTTCTAGTCCAGGCGTGTAGAGGTTCANCTANNCAACCAGTAG
TAACACCAGACGACTGGCCAGAGGATACAATGTCGGTACCNCACGATGCTGATATTCTTA
TAGCATACGCAACTACTCCAGGNTATAAATGCTTTAGAACNAAGTATTCTGATATAGGGG
CATGGTTCATACANGTATTACTTGAGGAGATTGAAGAATCNTATGANAGTGACCACCTTG
AAGACATGCTGATCTCAGTNAGGCATANACTNGCCATTGACGANGAATGGAGGCNANGTG
ACTTCTGTCAAATGCCATGCACATGGACAACCTTGACAAAAAGACTTTTCTTNAGATAAN
GNNNACGNGTAATGNGNGTCTAAATATCGACAAGGCAGCTTTGAACAAAANNANNNATNA
TTTNAAATCTGTCNATTTTATTGGAAACATNCATCGTGCAACATNAAANAAANTNTAAAA
GTCATCTANACTNATGNNNNNNNTTAATNTCACAATAAAANNNNNNNNNN
>gi_238639724_gb_Contig69765|tro|tro11X|Allele_1
TGCNNNNNTNNNNNNNTNNNTTTNNNTGTTNANTNNACNNTNNAATTNNNNNNAAAANNN
NNATNNNNNNTNAAANNNNNAANATNATNTNANNNNNAANATNNNTNNNNANTNTNAANN
NNNTNNNANNNNAANNTNNTNNNNNNNNNNNNNNNNNNNNNNNNNNNNNNGNANNGANNN
ANNNANNNNAAANNATAATGNNCCTNTNNTATNNTANNNNGNGNATAANNAAAANNNNNN
NNNNNNNNNNNNNNNNNNNNNNNNNNNNNNNNNNNNNNNNNNNNNNNNNNNNNNNNNNNN
NNNNNNNNNNNNNNNNNNNNNNNNNNNNNNGTTTTTCGCAAAGGAAATTTNNCTGGNNAT
CACACCGTTCGTCGTTCCAGTTATAATTTTCNTGGTGAAGGAGATCCATGCAATCTTCTC
CGAGGTTTCCACTAGAGTTTGGCTCTCCTGGCCACCAATGAGTGAATTCCTGTTGGTTGA
TGGACACGCCAGTTTTAACCCACTGCCATTCGCCTTCTACTAAAGNATCTGTACCTCCTA
TCCACACACCATCGGACATACCTNACTTGAATTCCCTTCTAAGAAAACCTTCTANAAAGT
TCTGTTCTCTTGCTGTTTCAATTATTGCCAAATCTGAACCAAACACTTGGCAATACANNN
NNNNNNNNNNNNNNNNNNNNNNNNNAGAAGCATACAATTTATAGCAGGAATCGTCATGCC
TCATATAACCATTAGGACAATCGCNNNNNNCATTCACAACAAACAGTCCAAATATTGCAA
TCGTGGCAATCAATTNCATGTTCANTTCAATAATGTGGAAATACAGTAGNCTATANANTA
GATAACCNATGACCTTGNACACAGAAACACCAATCTTAAAAGTAAACTGTTCCTNTACTT
TGACNAGGNATCCTAACAGACAAAAATAACNNCGTTCTCAAATACNNTACTCGACGTTTA
GAAGATANTTNGAGAGATNTNNCCATATTCAGNATNAATCNCCGAACGACANAAATTGTG
ATAGNCTGGANCCAAANAAATGTTGAAGAANTATTTNTCAGTTTTTNTCACTNTAGCTGT
TCTNNNNNNNNNNNTAGNGCTTTCTGACTGTCCAGGTGGTTTCGTCCATAATGGAGATTC
TTGTTACTTGTTTTCAATTCTTCGAGTCTCCTGGATACAAGCCATGANATTTTGTGAAAT
TTACCAGGGAGAATTAGCAGTTATCGAGACAGAAGCAGAACAACTCTTTCTTGAAAGTTA
CCTTAATTCAACGTGGAANNNNGCAAATCAGACNGATGTTTGGATTAGTGGAACTGACTT
GCTAGTGGANGGCGAGTGGATCTGGGCTAAGGAAGGCAGGNCAATNGATTATTTTNGATG
GGCTCCAGGACAACCNGACAGTTCNCACATGANNATAGGTGGAGAAGATTGTATTGAATT
AGTTCGTGGTAACAACTTCATGTGGAATGATGNNCCTTGCGA
>gi_238639724_gb_Contig69765|tro|tro11X|Allele_2
TGCNNNNNTNNNNNNNTNNNTTTNNNTGTTNANTNNACNNTNNAATTNNNNNNAAAANNN
NNATNNNNNNTNAAANNNNNAANATNATNTNANNNNNAANATNNNTNNNNANTNTNAANN
NNNTNNNANNNNAANNTNNTNNNNNNNNNNNNNNNNNNNNNNNNNNNNNNGNANNGANNN
ANNNANNNNAAANNATAATGNNCCTNTNNTATNNTANNNNGNGNATAANNAAAANNNNNN
NNNNNNNNNNNNNNNNNNNNNNNNNNNNNNNNNNNNNNNNNNNNNNNNNNNNNNNNNNNN
NNNNNNNNNNNNNNNNNNNNNNNNNNNNNNGTTTTTCGCAAAGGAAATTTNNCTGGNNAT
CACACCGTTCGTCGTTCCAGTTATAATTTTCNTGGTGAAGGAGATCCATGCAATCTTCTC
CGAGGTTTCCACTAGAGTTTGGCTCTCCTGGCCACCAATGAGTGAATTCCTGTTGGTTGA
TGGACACTCCAGTTTTTACCCACTGCCATTCTCCTTCTACTAAAGNATCTGTACCTCCTA
TCCACACACCATCGGACATACCTNACTTGAATTCCCTTCTAAGAAAACCTTCTANAAAGT
TCTGTTCTCTTGCTGTTTCAATTATTGCCAAATCTGAACCAAACACTTGGCAATACANNN
NNNNNNNNNNNNNNNNNNNNNNNNNAGAAGCATACAATTTATAGCAGGAATCGTCATGCC
TCATATAACCATTAGGACAATCGCNNNNNNCATTCACAACAAACAGTCCAAGTATTGCAA
TCGTGGCAATCAATTNCATGTTCANTTCAATAATGTGGAAATACAGTAGNCTATANANTA
GATAACCNGTGACCTTGNACACAGAAACACCAATCTTAAAAGTAAACTGTTCCTNTACTT
TGACNAGGNATCGTAACAGACAAAAATAACNNCGTTCTCAAATACNNTACTCGACGTTTA
GTGGATANTTNGAGAGATNTNNCCGTATTTAGNATNAATCNTGGAACGACANAAATTGTG
ATAGNCTGGANCCTTCNAAATGTTGTGGAANTGTTTNTCAGTTTTTNTCACTNTTGCTGT
TCTNNNNNNNNNNNTAGNGCTTTCTGACTGTCCAGGTGGTTTCGTCCATAATGGAGATTC
TTGTTACTTGTTTTCAATTCTTCGAGTCTCCTGGATACAAGCCATGANATTTTGTGAAAT
TTACCAGGGAGAATTAGCAGTTATCGAGACAGAAGCAGAACAACTCTTTCTTGAAAGTTA
CCTTAATTCAACGTGGAANNNNGCAAATCAGACNGATGTTTGGATTAGTGGAACTGACTT
GCTAGTGGANGGCGAGTGGATCTGGGCTAAGGAAGGCAGGNCAATNGATTATTTTNGATG
GGCTCCAGGACAACCNGACAGTTCNCACATGANNATGGGTGGAGGAGATTGTATTGAATT
AGTTCGTGGTAACAACTTCATGTGGAATGATGNNCCTTGCGA
>gi_238639712_gb_FL490115|tro|tro11X|Allele_1
ANAATGGNNNNANNTTNNCNACNNNNGANANNGANNNNGANNNNNNTNNNNNNNNCTGNG
NTNNNNNNNNNAANGGNGNNTGGTGGTANNNNNNNNGNNANNNNNGNAANNTNAANGGNN
NNTANNNNAANGGNNNCNACNNNNNNNNNGNNNNNGGTNTNNANTGGNNNNANTGGNNNG
NNNNNNNNTANTCNNTNNAGACAACANNNATGATGATNNGAANATNAANTNNNATANNNN
NNNNNNNNNNNNNNNNNNNNNNNNNNNNNNNNNNNNNNNNNNNNNNNNNNNNNNNNNNNN
NNNNNNNNNNNNNNNNNNNNNNNNNNNNNNNNNNNNNNNNNNNNNNNNNNNNNNNNNNNN
NNNNNNNNNNNNNNNNNNNNNNNNNNNNNNNNNNNNNNNNNNNNNNNNNNNNNNNNNNNN
NNNNNNNNNNNNNNNNNNNNNNNNNNNNNNNNNNNNNNNNNNNNNNNNNNNNNNNNNNNN
NNNNNNNNNNNNNNNNNNNNNNNNNNNNNNNNNNNNNNNNNNN
>gi_238639712_gb_FL490115|tro|tro11X|Allele_2
ANAATGGNNNNANNTTNNCNACNNNNGANANNGANNNNGANNNNNNTNNNNNNNNCTGNG
NTNNNNNNNNNAANGGNGNNTGGTGGTANNNNNNNNGNNANNNNNGNAANNTNAANGGNN
NNTANNNNAANGGNNNCNACNNNNNNNNNGNNNNNGGTNTNNANTGGNNNNANTGGNNNG
NNNNNNNNTANTCNNTNNAGACAACANNNATGATGATNNGAANATNAANTNNNATANNNN
NNNNNNNNNNNNNNNNNNNNNNNNNNNNNNNNNNNNNNNNNNNNNNNNNNNNNNNNNNNN
NNNNNNNNNNNNNNNNNNNNNNNNNNNNNNNNNNNNNNNNNNNNNNNNNNNNNNNNNNNN
NNNNNNNNNNNNNNNNNNNNNNNNNNNNNNNNNNNNNNNNNNNNNNNNNNNNNNNNNNNN
NNNNNNNNNNNNNNNNNNNNNNNNNNNNNNNNNNNNNNNNNNNNNNNNNNNNNNNNNNNN
NNNNNNNNNNNNNNNNNNNNNNNNNNNNNNNNNNNNNNNNNNN
>gi_238639703_gb_FL489553|tro|tro11X|Allele_1
NNNNNNNNNNNNNNNNNNNNNNNNNNNNNNNNNNNNNNNNNNNNNNNNNNNNANNNNNNN
NNNNNNNNNNNNNNNNNNNNNNNNNNNNNNNNNNNNNNNNNNNNNNNNNNNNNNNNNNNN
NNNNNNNNNNNNNNNNNNNNNNNNNNNNNNNNNNNNNNNNGANNNTCTTGTTTTNNNNNN
NNNNNNNNNNNNNNNNNNNNNNNNNNNNNNNAGNNNNNNNNNNNNNNNNNNNNNNNNNNN
NTNGNNGAANTNNNAANNAAANCNCANTCNGANTATCTNATAAATATGTCANTNNNNNNN
NNNNNAGGNCANAGNTATTGGNTNGGTGCANGAGATGANATANTNGAAGGNACTTGGNTC
TGGGCATCGACAGANNAGGNCGTAACNTATANNAACTGGTNCCCNGGNGANCCNAATGGG
NTTCGCNGAGAGAACTGCTTANACATGNATNNNGNANAANNNCTGAAATGGAATGATNNC
NNNTGTNNNNNNANNNACANNTNTATTTGTGAAAAAGAGTNNNNNNNNNNNNNNNNNNNN
NNNNNNNNNNNNNNNNNNNNNNNNNNNNNNNNNNNNNNNNNNNNNNNNNNNNNNNNNNNN
NN
>gi_238639703_gb_FL489553|tro|tro11X|Allele_2
NNNNNNNNNNNNNNNNNNNNNNNNNNNNNNNNNNNNNNNNNNNNNNNNNNNNANNNNNNN
NNNNNNNNNNNNNNNNNNNNNNNNNNNNNNNNNNNNNNNNNNNNNNNNNNNNNNNNNNNN
NNNNNNNNNNNNNNNNNNNNNNNNNNNNNNNNNNNNNNNNGANNNTCTTGTTTTNNNNNN
NNNNNNNNNNNNNNNNNNNNNNNNNNNNNNNAGNNNNNNNNNNNNNNNNNNNNNNNNNNN
NTNGNNGAANTNNNAANNAAANCNCANTCNGANTATCTNATAAATATGTCANTNNNNNNN
NNNNNAGGNCANAGNTATTGGNTNGGTGCANGAGATGANATANTNGAAGGNACTTGGNTC
TGGGCATCGACAGANNAGGNCGTTACNTATANNAACTGGTNCCCNGGNGANCCNAATGGG
NTTCGCNGAGAGAACTGCTTANACATGNATNNNGNANAANNNCTGAAATGGAATGATNNC
NNNTGTNNNNNNANNNACANNTNTATTTGTGAAAAAGAGTNNNNNNNNNNNNNNNNNNNN
NNNNNNNNNNNNNNNNNNNNNNNNNNNNNNNNNNNNNNNNNNNNNNNNNNNNNNNNNNNN
NN
>gi_238639675_gb_Contig54366|tro|tro11X|Allele_1
NNNNNNNNNNNNNNNNNNNNNNNNNNNNNNNNNNNNNNNNNNNNNNNNNNNNNNNNNNNN
NNNNNNNNNNNNNNNNNNNNNNNNNATAAGNNNNNNNNNNNNNNNNNNNNNNNNNNNNNN
NNNNNATNTNNGNNNNTGTTNNNGCNGNNGTTTCNANATTNGNNNNNGTNGTTGNNGCNG
GNGNTTCNANATTNGNCNNNGTNGTNGNNGCTGNNGTNTCTANGTTNGGNNTNNNCNNTG
TNGGNGNTGGNGTCTCTANNTTNGGNNTNNNTGTNGNNGGTGCCANCGTNTCANTAGGAN
TCGNTNNCGNCGNCATNGNANTCGTNTGATTTGAAATANCAGTTGAACCTGTTTGGTTTG
TCGGACCAATTGTTGTACCAAATCCACTCCTNNGGAATTCACANNCANANGNNTAANGNN
ATCNNANNNTCCCNAANNNNNNNNNACANGGNNAAGCATNCNANANNCCNNCATCACTNC
NTNNNATNANNGCNCANTCNTCNTNTGANCCANNAGNNAANANAAANCNTNNTGNNNNGN
NNTNNTTNTTNCCNTGNCCNNNNGCAAAATNNNCNTANNTNANNNTANTNCCNTCTATCC
ANNGCCANTANCCTTCNTTNNNNNTNNCNGNNNNNCCNATCNANANNTTNNNTGNATTCC
AATGNTCNAATNNNANNGAATCNANAATNAANNTTTNNTTTNNNNTATCTTTNANNNTNA
NNAANTNNCCNCCNANNNNCNNGCAGNTTNNNNGNGNATCNTCCCANGANANTNNATGTT
CNACAAACANNANNCATNNATCTGTATANANNCGNACGTGTTNNANNNNNNNNATNNNNN
NTGGACANGNTGATANATCTNNTTGGCAGTAGACTTGATGAACAATNGCAATTATNACNG
GTACAATTNNAAACGACGTCATNCGANTNCAAAAGAATNCAAGACAATGTATTATACAAT
GCATTATCAANATNAAATGTCGTTGAGATCATTCATGACACCTCTGTA
>gi_238639675_gb_Contig54366|tro|tro11X|Allele_2
NNNNNNNNNNNNNNNNNNNNNNNNNNNNNNNNNNNNNNNNNNNNNNNNNNNNNNNNNNNN
NNNNNNNNNNNNNNNNNNNNNNNNNATAAGNNNNNNNNNNNNNNNNNNNNNNNNNNNNNN
NNNNNATNTNNGNNNNTGTTNNNGCNGNNGTTTCNANATTNGNNNNNGTNGTTGNNGCNG
GNGNTTCNANATTNGNCNNNGTNGTNGNNGCTGNNGTNTCTANGTTNGGNNTNNNTNNTG
TNGGNGNTGGNGTCTCTANNTTNGGNNTNNNTGTNGNNGGTGCCANCGTNTCTNTAGTAN
TCGNTNNCGNCGNCATNGNANTCGTNTGATTTGAAATANCAGTTGAACCTGTTTGGTTTG
TCGGACCAATTGTTGTACCAAATCCACTCCTNNGGAATTCACANNCGNANGNNTAANGNN
ATCNNANNNTTCCNATNNNNNNNNNACANGGNNATTCATNCNANANNCCNNCATCACTNC
NTNNNATNANNGCNCANTCNTGNTNTGANCCANNAGNNAANANAATNCNTNNTGNNNNGN
NNTNNTTNTTNCCNTGNCCNNNNGCAAAATNNNCNTANNTNANNNTANTNCCNTCTATCC
ANNGCCANTCNCCTTCNTTNNNNNTNNCNGNNNNNCCNATCNANANNTTNNNTGNATTCC
ATTGNTCNAATNNNANNGCATCNANAATNAANNTTTNNTTTNNNNTATCTTTNANNNTNA
NNAGNTNNCCNCCNANNNNCNNGCAGNTTNNNNGNGNATCNTCCCANGANANTNNATGTT
CNACAAACANNANNCATNNATCTGTATANANNCTNACGTGTTNNANNNNNNNNATNNNNN
NTGGACANGNTGATANATCTNNTTGGCAGTAGACTTGATGAACAATNGCAATTATNACNG
GTACAATTNNAAACGACGTCATNCTTNTNCAAAATAATNCAATACAATGTATTATATAAT
GCATTATCAANATNTAATGTCGTTGAGATCATTCATGACACCTCTGTA
>gi_238639607_gb_FL594279|tro|tro11X|Allele_1
NNNNNNNNNNNNNNNNNNAACNAAAACAAATNGACNANNCANNTNATAAANNNNNNNNNN
TNNACCNAGAANNNNNNNNNNNNNNNNNNNNNNNNNNNNNNNNNNNNNNNNNNNNNNNNN
NNNNNNNNNNNNNNNNNNNNNNNNNNNNNNNNNNNNNNNNNNNNNNNNNNNNNNNNNNNN
NNNNNNNNNNNNNNNNNNNNNNNNNNNNNNNNNNNNNNNNNNNNNNNNNNNNNNNNNNNN
NNNNNNNNNNNNNNNNNNNNNNNNNNNNNNNNNNNNNNNNNNNNNNNNNNNNNNNNNNNN
NNNNNNNNNNNNNNNNNNNNNNNNNNNNNNNNNNNNNNNNNNNNNNNNNNNNNNNNNNNN
NNNNNNNNNNNNNNNNNNNNNNNNNNNNNNNNNNNNNNNNNNNNGATGAACATGACCACG
ATGANTTATAGGAAAGAAGATTTTAGGACAATTTTAAATTCATCTTCTCTTCATNGCTGT
ATGNCAGACNNTATAATAATGTGATCAAGTTTTACTAGGGGACATAATCCATGGGGAAAA
NCTGCNAATTGTGTTGTGTNAAATCAAATTGTCTGTTTTTGTATCTGTATTTTAGAGGTT
ATNTGATTGTGAATGAACATGGGTGAATGNTTGTGTATAT
>gi_238639607_gb_FL594279|tro|tro11X|Allele_2
NNNNNNNNNNNNNNNNNNAACNAAAACAAATNGACNANNCANNTNATAAANNNNNNNNNN
TNNATCNAGAANNNNNNNNNNNNNNNNNNNNNNNNNNNNNNNNNNNNNNNNNNNNNNNNN
NNNNNNNNNNNNNNNNNNNNNNNNNNNNNNNNNNNNNNNNNNNNNNNNNNNNNNNNNNNN
NNNNNNNNNNNNNNNNNNNNNNNNNNNNNNNNNNNNNNNNNNNNNNNNNNNNNNNNNNNN
NNNNNNNNNNNNNNNNNNNNNNNNNNNNNNNNNNNNNNNNNNNNNNNNNNNNNNNNNNNN
NNNNNNNNNNNNNNNNNNNNNNNNNNNNNNNNNNNNNNNNNNNNNNNNNNNNNNNNNNNN
NNNNNNNNNNNNNNNNNNNNNNNNNNNNNNNNNNNNNNNNNNNNGATGAACATGACCACG
ATGANTTATAGGAAAGAAGATTTTAGGACAATTTTAAATTCATCTTCTCTTCATNGCTGT
ATGNCAGACNNTATAATAATGTGATCAAGTTTTACTAGGGGACATAATCCATGGGGAAAA
NCTGCNAATTGTGTTGTGTNAAATCAAATTGTCTGTTTTTGTATCTGTATTTTAGAGGTT
ATNTGATTGTGAATGAACATGGGTGAATGNTTGTGTATAT
>gi_238639358_gb_FL499264|tro|tro11X|Allele_1
NNNNNNNNNNNNNNNNNNNNNNNNNNNNNNNNNNNNNNNNNNNNNNNNNNNNNNNNNNNN
NNNNNNNNNNNNNNNNNNNNNNNNNNNNGATTNTCATTCTCGATATTNACANNANGANAA
CCATGATGATGTATTCNNGTTTNNTGNTGATNTGNNTNTTNGNANTGTCAGAGCANTGTN
NNNNNNNNNNNNNNNNNNNNNNNNNNNNNNNNNNNNNNNNNNNNNNNNNNNNNNNNNNNN
NNNNNNNNNNNNNNNNNNNNNNNNNNNNNNNNNNNNNNNNNNNNNNNNNNNNNNNNNNNN
NNNNNNNNGGGAAAGNNNNNTNNGATACNTTGNCNNANAAAACNACNNTNNNNACACCAA
NAGNANNNTNNNNNTGTGGACNNGTNGNTNTNNNNGTNGGANCAAGNTATNTTNTNNCAG
NNTNTGTATATGNTNNNAAAANGNNTNATAACTNNTGTNNNNTCNANGTNGANNNNTCNA
NNGCANNGAACANNNTGTTANNAGGCNTTGCNGGAAAATANNNNGANAANTGTNNTTNNN
AGATTCCANNANTGTANGATCNNCCNCNNTTNGGACNACGNTCNANCAANCAATGTGGAN
NNNCNNNNNNTNNTNNNGANACCGTNTGTGCCANAAATNNNNNTGNNCAGTGCNATTGGN
ANANTTGNTAAANANNTGNNNCNAAAGATNNTNNNNNTNTAATNCANTGCNNTATTNTNC
TATNNN
>gi_238639358_gb_FL499264|tro|tro11X|Allele_2
NNNNNNNNNNNNNNNNNNNNNNNNNNNNNNNNNNNNNNNNNNNNNNNNNNNNNNNNNNNN
NNNNNNNNNNNNNNNNNNNNNNNNNNNNGATTNTCATTCTCGATATTNACANNANGANAA
CCATGATGATGTATTCNNGTTTNNTGNTGATNTGNNTNTTNGNANTGTCAGATCANTGTN
NNNNNNNNNNNNNNNNNNNNNNNNNNNNNNNNNNNNNNNNNNNNNNNNNNNNNNNNNNNN
NNNNNNNNNNNNNNNNNNNNNNNNNNNNNNNNNNNNNNNNNNNNNNNNNNNNNNNNNNNN
NNNNNNNNGGGAAAGNNNNNTNNGATACNTTGNTNNANAAAACNACNNTNNNNACACCAA
NAGNANNNTNNNNNTGTGGACNNGTNGNTNTNNNNGTNGGANTAAGNTATNTTNTNNCAG
NNTNTGTATATGNTNNNAAAANGNNTNATAACTNNTGTNNNNTCNANGTNGANNNNTCNA
NNGCANNGAACANNNTGTTANNAGGCNTTGCNGGACAGTANNNNGANAANTGTNNTTNNN
AGATTCCANNTNTGTANGATCNNCCNCNNTTNGGACNACTNTCNANCAANCAATGTGGAN
NNNCNNNNNNTNNTNNNGANACCGTNTGTGCCANAGATNNNNNTGNNCAGTGCNATTGGN
ANANTTGNTAAANANNTGNNNCNAAAGATNNTNNNNNTNTAATNCANTGTNNTATTNTNC
TATNNN
>gi_238639319_gb_FL593984|tro|tro11X|Allele_1
NNNNNNNNNNNNNNNNNNNNNNNNNNNNNNNNNNNNNNNNNNNNNNCTGNAGATCNAANA
TGAAGNTAGCAGTTATCCTGGCTATTGCTCTTGCAGTANTTNTTNNAGTTCATGAGTCAG
AAGCAAGTTGTGCTTCCAGATGTAAANCTAAATGTNNAGGCAGAAGNTGTAAAGGNTGGG
CATCAGCCAGTTTTNGANGACGATGCTACTGCAAATGTTTCCGTTGTGGCAGTGAGCATA
CCATGCANTTCCCAGAAAATGAANGNTCATCTCAGATGAATGAANACGAGAACATTGATC
TCGNCNAAGACATGCCNACAGGAGAAACCGAACAAGGNGAAACTGGCATATAAAGGGAAT
ATCCANNNNNNNNNNNNNNNNNNNTGTTAAAACATTATATAGTTTTACTTTCTTTTNNNN
NNNNNNNNNNNNNNNNNNNNNNNNNNNNNNNNNNNNNNNNNNNNNNNNNNNNNNNNNNNN
NNNNNNNNNNNNNNNNNNNNNNNNNNNNNNNNNNNNNNNNNNNNNNNNNNNNNNNNNNNN
NNNNNNNNNNNNNNNNNNNNNNNNNNNNNNNNNNNNNNNNNNNNNNNNNNNNN
>gi_238639319_gb_FL593984|tro|tro11X|Allele_2
NNNNNNNNNNNNNNNNNNNNNNNNNNNNNNNNNNNNNNNNNNNNNNCTGNAGATCNAANA
TGAAGNTAGCAGTTATCCTGGCTATTGCTCTTGCAGTANTTNTTNNAGTTCATGAGTCAG
AAGCAAGTTGTGCTTCCAGATGTAAANCTAAATGTNNAGGCAGAAGNTGTAAAGGNTGGG
CATCAGCCAGTTTTNGANGACGATGCTACTGCAAATGTTTCCGTTGTGGCAGTGAGCATA
CCATGCANTTCCCAGAAAATGAANGNTCATCTCAGATGAATGAANACGAGAACATTGATC
TCGNCNAAGACATGCCNACAGGAGAAACCGAACAAGGNGAAACTGGCATATAAAGGGAAT
ATCCANNNNNNNNNNNNNNNNNNNTGTTAAAACATTATATAGTTTTACTTTCTTTTNNNN
NNNNNNNNNNNNNNNNNNNNNNNNNNNNNNNNNNNNNNNNNNNNNNNNNNNNNNNNNNNN
NNNNNNNNNNNNNNNNNNNNNNNNNNNNNNNNNNNNNNNNNNNNNNNNNNNNNNNNNNNN
NNNNNNNNNNNNNNNNNNNNNNNNNNNNNNNNNNNNNNNNNNNNNNNNNNNNN
>gi_238639314_gb_FL593964|tro|tro11X|Allele_1
NNNNNNNNNNCAGAAGACAGAAAATGGCAGCTGTAAANATTTTGGTCGCAGCTTTGCTCT
TTCATGCTGTTCANTATGGAGATTGNATGTGTGANCNCCNCCACCCACAACAACAGTACT
GTGAATCGGACTTNGNNNNNNNNNNNNGAATCGTAGACAAAGATGTTATCTATAATAAAC
AAGGCTTNCCTATGGCGATTCATTATATTGTNNNNNNNNNNNNNNNNNNNNAGGNANGAC
CAGAGTATGAAAATGCAACNAAGACAATGATCATTTCTTCAACATCTNGNANCGGNGTTN
GAGNGNTANAAATGGATGTAAACTANNTCATNACAGGNNNNNNNNNNNNNNNNNNNNNNN
NNNNNNNNNNNNNNNNNNNNNNNNNNNNNNNNNNNNNNNNNNNNNNNNNNNNNNNNNNNN
NNNNNNNNNNNNNNNNNNNNNNNNNNNNNNNNNNNNAGTTTTCTTTCTGCCGGGANGGAC
AATGTGGACAACTGGACAGNAACANCACNTGCGAGTGGGAATTTGGAATTATGTTTGATT
GTTACCATGACGATGGNATATGTTTTCATAATGGCGAAGAGTGTNNCTGGAGAGAANCAA
GAAAATTNAGACAATGTGAGNANAATATTTACANCGGAGACCAGAANTTTACAAANGAAG
TNATACCAGATCCAATGTAACATGTGTTGGATGGATTGTTACCCNNGATTTCTTTCATTT
TTTACNNTANNNTTTTTACATGAATCTTTNTNNNNNNNNNNNNNNN
>gi_238639314_gb_FL593964|tro|tro11X|Allele_2
NNNNNNNNNNCAGAAGACAGAAAATGGCAGCTGTAAANATTTTGGTGGCAGCTTTGCTTT
TTCATGCTGTTCANTATGGAGATTGNATGTGTGANCNCCNCCTTCCACAACAACAGTACT
GTGAATCGGACTTNGNNNNNNNNNNNNGAATCTTGGACAAAGATGTTATCTATCGTAAAG
AGGGTTTNCCTATGGCGGTTCATTATATTGTNNNNNNNNNNNNNNNNNNNNAGGNANGAC
CAGAGTATGAAAATGCAACNAAGACGATGATTATTTCTTCAACATCTNGNANTGGNGTTN
GAGNGNTANAAATGGATGTAAACTANNTCATNACAGGNNNNNNNNNNNNNNNNNNNNNNN
NNNNNNNNNNNNNNNNNNNNNNNNNNNNNNNNNNNNNNNNNNNNNNNNNNNNNNNNNNNN
NNNNNNNNNNNNNNNNNNNNNNNNNNNNNNNNNNNNAGTTTTCTTTCTGCCGGGANGGAC
AGTGTGGACAACTGGACAGNAACANCACNTGCGAGTGGGAATTTGGAATTATGTTTGATT
GTTACCATGACGATGGNATATGTTTTCATAATGGCGAAGAGTGTNNCTGGAGAGAANCAA
GAAAATTNAGACAATGTGAGNANAATATTTACCNGGGAGACCAGAANTTTACAAANGAAG
TNATACCAGATCCAATGTAACTTGTGTTGGATGGATTTTTACCCNNGATTTCTTTCATTT
TTTTCNNTTNNNTTTTTACATTAATCTTTNTNNNNNNNNNNNNNNN
>gi_238639046_gb_Contig18461|tro|tro11X|Allele_1
NNNNNNNNNGAGAAATCTCCATTTGTGGAAAGNNTATTGAAAAAGGGATATGAAGTGCTG
TACTTAACAGANCCNGTNGACGAATACTGNGTGCAGGCNTTACCTGAATTTGATGGCAAN
AAATTCCAAAACGTCGCCAAGGAAGGNTTGAAACTAGATGANTNNGAAAAATCNAAAGAA
AGAAAAGAGGCATTAGAAAAAGAATANGANCCACTGATGAAATGGTTGAAAGANGANGCA
CTNAAAGATAAGATTGAAAAAGCTGCNGTATCTGATCGTCTGACATCATCACCATGTGCT
NTNGTTGCCAGNAGTTACGGTTGGTCTGGAAACATGGAGAGAATAATGAAGGCTCAAGCT
TATGCCAANGCNCAAGATGCTTCNCAAAGNNNNNNNNNNNNNNNNNNNNNNNNNNNNNNN
NNNNNNNNNNNNNNNNNNNNNNNNNNNNNNNNNNNNNNNNNNNNNNANGCTGATGCAAAT
GACCAAACTGCTAAAGACTTNGCCGTTGTNATGTTTGAAACAGCAACATTACGATCNGGA
TACTCATTACAAGATACACAAGGATTTGCTGAGAGAGTAGAAAGAATGNTAAGACTNTCN
TTGGACGTACCATTAGATGCNAAGNNNNNNNNNNNNNNNNNNNNNNNNNNNNNNNNNNNN
NNNNNNNNNNNNNNNNNNNNNNNNNNNNNNNNNNNNNNNNNNNNNNNNNNNNNNNNNNNN
NNNNNNNNNNNNNNNNNNNNNNNNNNNNNNNNNNNNNNNNNNNNNNNNNNNNNNNNNNNN
NNNNNNNNNNNNNNNNNNNNNNNNNNNNNNNNNNNNNNNNNNNNNNNNNNNNNNNNNNNN
NNNNNNNNNNNNNNNNNNNNNNNNNNNNNNNNNNNNNNNNNNNNNNNNNNNNNNNNNNNN
NNNNNNNNNNNNNNNNNNNNNNNNNNNNNNNNNNNNNNNNNNNNNNNNNNNNNNNNNNNN
NNNNNNNNNNNNNNNNNNNNNNNNNNNNNNNNNNNNNNNNNNNNNNNNNNNNNNNNNNNN
NNNNNNNNNNNNNNNNNNNNNNNNNNNNN
>gi_238639046_gb_Contig18461|tro|tro11X|Allele_2
NNNNNNNNNGAGAAATCTCCATTTGTTGAAAGNNTGTTGAAAAAGGGATATGAAGTGCTG
TACTTGACGGANCCNGTNGATGAATACTGNGTTCAGGCNTTACCTGAATTTGATGGCAAN
AAATTCCAAAATGTCGCCAAGGAAGGNTTGAAACTAGATGANTNNGAAAAATCNAAAGAA
AGAAAGGAGGCATTAGAAAAAGAATANGANCCTTTGATGAAATGGTTGAAAGANGANGCA
CTNAAAGATAAGATTGAAAAAGCTGCNGTATCTGATCGTCTGACATCATCACCATGTGCT
NTNGTTGCCAGNAGTTACGGTTGGTCTGGAAACATGGAGAGAATAATGAAGGCTCAAGCT
TATGCTAANGCNCAAGATGCTTCNCAAAGNNNNNNNNNNNNNNNNNNNNNNNNNNNNNNN
NNNNNNNNNNNNNNNNNNNNNNNNNNNNNNNNNNNNNNNNNNNNNNANGCTGATGGAAAT
GACCAAACTGCTAAAGACTTNGCCGTTGTNATGTTTGAAACTGCCACATTACGATCNGGA
TATTCGTTACAAGATACACAAGGATTTGCTGAGAGAGTAGAAAGAATGNTAAGACTNTCN
TTGGACGTTCCATTAGATGCNAAGNNNNNNNNNNNNNNNNNNNNNNNNNNNNNNNNNNNN
NNNNNNNNNNNNNNNNNNNNNNNNNNNNNNNNNNNNNNNNNNNNNNNNNNNNNNNNNNNN
NNNNNNNNNNNNNNNNNNNNNNNNNNNNNNNNNNNNNNNNNNNNNNNNNNNNNNNNNNNN
NNNNNNNNNNNNNNNNNNNNNNNNNNNNNNNNNNNNNNNNNNNNNNNNNNNNNNNNNNNN
NNNNNNNNNNNNNNNNNNNNNNNNNNNNNNNNNNNNNNNNNNNNNNNNNNNNNNNNNNNN
NNNNNNNNNNNNNNNNNNNNNNNNNNNNNNNNNNNNNNNNNNNNNNNNNNNNNNNNNNNN
NNNNNNNNNNNNNNNNNNNNNNNNNNNNNNNNNNNNNNNNNNNNNNNNNNNNNNNNNNNN
NNNNNNNNNNNNNNNNNNNNNNNNNNNNN
>gi_238639011_gb_FL498766|tro|tro11X|Allele_1
NNNNNNNNNNNNNNNNNNNNNNNNNNNNNNNNNNNNNNNNGAGCTGAAAGAAGCATTCAT
TATATTTGACAAAGACAATGATAAGAAAGTGAACATGAAAGAATTAGCNACAATTATGAG
ATCCATTGGCTTTAGTCCTACTCAGGCAGATTTACAGAACATTGCTCAGGAATATGGAGC
TTCCCATGGTANTAAATTGTTTGACTTCAATGAAACACAGANTATTATTTCTAAACGTGC
NCCTCCTCCAGAAAAAGAAGACACAATCAGGGACTGTTTCAGAATATTTGACAAGGATGG
CAANGGNTNTNTCAGTGCNNCNGAACTCAGACATGTNNTGACAAANNTNGGNGANNNACT
NACNGANGANGANGTGGANGANATGATNANAGAGGCNGANATNNNTGGNGATGGACAAGT
ANANTATGATGNATTTGTAAAAATATTAACAACTGGAAGATAAANTGGATCNACAAACCT
TGACATTACAAATTATAGTGGTTGTGTTCTATGCAGATTAGGTACTACACATTTGACCAA
TGGGATGCATGCAAACATTTTACTGCTGCNNNNTTTCNNNNNACATGAATNNNNNNNNNN
NNNNNNNNNNNNNNNNNNNNNNNNNNNNNNNNNNNNNNNNNNNNNNNNNNNNNNNNNNNN
NNNNNNNNNNNNNNNNNNNNNNNNNNNNNNNNNNNNNNNNNNNNNNNNNNNNNNNNNNNN
NNNNNNNNNN
>gi_238639011_gb_FL498766|tro|tro11X|Allele_2
NNNNNNNNNNNNNNNNNNNNNNNNNNNNNNNNNNNNNNNNGAGCTGAAAGAAGCATTTAT
TATATTTGACAAAGACAATGATAAGAAAGTGAATATGAAAGAATTAGCNACAATTATGAG
ATCCATTGGCTTTAGTCCTACTCAGGCAGATTTACAGAACATTGCTCAGGAATATGGAGC
TTCCCATGGTANTAAATTGTTTGACTTCAATGAAACACAGANTATTATTTCTAAACGTGC
NCCTCCTCCAGAAAAAGAAGACACAATCAGGGACTGTTTCAGAATATTTGACAAGGATGG
CAANGGNTNTNTCAGTGCNNCNGAACTCAGACATGTNNTGACAAANNTNGGNGANNNACT
NACNGANGANGANGTGGANGANATGATNANAGAGGCNGANATNNNTGGNGATGGACAAGT
ANANTATGATGNATTTGTAAAAATATTAACAACTGGAAGATAAANTGGATCNACAAACCT
TGACATTACAAATTATAGTGGTTGTGTTCTATGCAGATTAGGTACTACACATTTGACCAA
TGGGATGCATGCAAACATTTTACTGCTGCNNNNTTTCNNNNNACATGAATNNNNNNNNNN
NNNNNNNNNNNNNNNNNNNNNNNNNNNNNNNNNNNNNNNNNNNNNNNNNNNNNNNNNNNN
NNNNNNNNNNNNNNNNNNNNNNNNNNNNNNNNNNNNNNNNNNNNNNNNNNNNNNNNNNNN
NNNNNNNNNN
>gi_238639010_gb_FL498760|tro|tro11X|Allele_1
NNNNNNNNNNNNNNNNNNNNNNNNNNNNNNNNNNNNNNNNNNNNNNNNNNNNNNNNNNNN
NANATTGNNTNTGTCCNAATGGNTANCNNAANCANGANNAATCTTGNTANAAAATNATNN
GAACNTTNGCNACATGGGCTGANGCAACNNTNTACTGNNGAGCAATGGGNTAANAACTNG
CNAANTTAGAGACAGNNNNAGAGGANNANTTNGTNCATGGAATNNTNNNAAANCANGNAG
GNAGNTATGATNCNCCNAANTTTTGGCTNGGTNNAAANGATATNGTNACNNANNNNGANN
NNANGTGGGNTAANANTCATNCNAANTTNANNTACACAAACTGGGNACCANGTCAACCTG
ANAANGGACNNGGAGAAAANTGNTTNGAACTNTCNAAGAATNNNGNNTGGAACTGGAATG
ATGANNNNTGTGAACANAGNANATATTTNATNTGTGAAAGACCNNNNNNNNNNNNNNNNN
NNNNNNNNNNNNNNNNNNNNNNNNNNNNNNNNNNNNNNNNNNNNNNNNNNNNNNNNNNNN
NNNNNNNNNNNNNNNNNNNNNNNNNNNNNNNNNNNNNNNNNNNNNNNNNNNNNNNNNNNN
NNNNNNNNNN
>gi_238639010_gb_FL498760|tro|tro11X|Allele_2
NNNNNNNNNNNNNNNNNNNNNNNNNNNNNNNNNNNNNNNNNNNNNNNNNNNNNNNNNNNN
NANATTGNNTNTGTCCNAATGGNTANCNNAANCANGANNAGTCTTGNTANAAAATNATNN
GAACNTTNGCNACATGGGCTGANGCAACNNTNTACTGNNGAGCAATGGGNTCANAACTNG
CNAANTTAGAGACAGNNNNAGAGGANNANTTNGTNCATGGAATNNTNNNAAANCTNGNAG
GNAGNTATGATNCNCCNAANTTTTGGCTNGGTNNAAANGATATNGTNACNNANNNNGANN
NNANGTGGGNTAANANTCATNCNAANTTNANNTACACAAACTGGGNACCANGTCAACCTG
ANAANGGACNNGGTGAAAANTGNTTNGAACTNTCNAAGAATNNNGNNTGGAACTGGAATG
ATGANNNNTGTGAACANAGNANATATTTNATNTGTGAAAGACCNNNNNNNNNNNNNNNNN
NNNNNNNNNNNNNNNNNNNNNNNNNNNNNNNNNNNNNNNNNNNNNNNNNNNNNNNNNNNN
NNNNNNNNNNNNNNNNNNNNNNNNNNNNNNNNNNNNNNNNNNNNNNNNNNNNNNNNNNNN
NNNNNNNNNN
>gi_238639005_gb_FL498771|tro|tro11X|Allele_1
NNNNNNNNNNNNNNNNNNNNNNNNNNNNGAGTTNANNGANGCNTTNAGTCTNTTNGANAA
NGATGGNGANGGNACNATTACNACNAAAGAANTNGGAACNGTNATGNGATCTNTNGGACA
AAANNCNACNGANGCNGANNTNNNNGANATGATNAANGANGTNGANGCNGANGGNANNGG
NACNATAGATTTNCCNGANTTNNTNNCNNTGATGGCNNNNAANNTGNANGANNNNGNNNN
NGANGANGANNTNNGAGAANNNTTNNNNGTNTTTGANNANGANGGNAATGGNTTNATNAG
TGCNGCTGAANTNNGNCANGTNATGACNAANCTNGGNGANNANNTNACNGANGANGANNT
NGANGANATGATNNGNGANGCNGANNNNGANGGNGANGGNCANGTNAANTATGANGNATT
CTGCAAGATGATGACAAATAAATGAAAACAACGATTACATANCTGAATGTGGAAATCGTA
TCAGTCATTCAGAAAATAATATATTTTGCAATTCTCTCCAAGGTGTTGACGAATTAAGTG
CCTTGGTTATATTTACAGCAATATTGAACAATACAAACAGTATCATACTGCCGTTGCTGG
TCAACATTTTGTGATGCTTTATATTAGGACATGTATGCAATTAAAACAAATAAAGTTTGT
ATATNNNN
>gi_238639005_gb_FL498771|tro|tro11X|Allele_2
NNNNNNNNNNNNNNNNNNNNNNNNNNNNGAGTTNANNGANGCNTTNAGTCTNTTNGANAA
NGATGGNGANGGNACNATTACNACNAAAGAANTNGGAACNGTNATGNGATCTNTNGGACA
AAANNCNACNGANGCNGANNTNNNNGANATGATNAANGANGTNGANGCNGANGGNANNGG
NACNATAGATTTNCCNGANTTNNTNNCNNTGATGGCNNNNAANNTGNANGANNNNGNNNN
NGANGANGANNTNNGAGAANNNTTNNNNGTNTTTGANNANGANGGNAATGGNTTNATNAG
TGCNGCTGAANTNNGNCANGTNATGACNAANCTNGGNGANNANNTNACNGANGANGANNT
NGANGANATGATNNGNGANGCNGANNNNGANGGNGANGGNCANGTNAANTATGANGNATT
CTGCAAGATGATGACAAATAAATGAAAACAACGATTACATANCTGAATGTGGAAATCGTA
TCGGTCATTCAGAAAATAATATATTTTGCAATTCTCTCCAAGGTGTTGACGAATTAAGTG
CCTTGGTTATATTTACAGCAATATTGAACAATACATACAGTATCATACTGCCGTTGCTGG
TCAACATTTTGTGATGCTTTATATTAGGACATGTATGCAATTAAAACAAATAAAGTTTGT
ATATNNNN
>gi_238638991_gb_FL594230|tro|tro11X|Allele_1
NNNNNNNNNNNNNNNNNNNNNNNNNNNNNCTACANTNGANNTTNCNAANNANAAACNAAC
NANGCAATCANCNNANNANNNCNNNANANNNAGANNTGCNNNNNNTGCNGTNGANNGNNN
NTATGNNCANNNTNTNNNNNNTTCANNNNANNNTTNTNCACATNCNNNNNNNANNNATGA
NCNNNCNTGGTGGGCNATNNATNTTGGNGNNNTNTANGANATNANNNANGTNNTNNTNTN
TGGNNGANNNGACTGNTGTNNTGAANGACTNTCANANTTTGNNATTGANGTATTTAGACC
ATGNCNNAATAANNCNNNCTGGTTNGANNANAGTANNNTCNCNNNNTNNNATNANNANNA
NNANNAANTNNCNNATNTANANGNTNCATGNCCNNNNCNNACANTNGGNANGNANGTNCG
NATANGNNTNNANNATNNNAANNNNNTNNCNCTNTGTNAANTTNAAGTNCANNNNNNATT
NGTTGANNANGTTTATTCTGNCAANNTNNNNNANANNNGNGGATTTNNAGGTNACAGNTA
NGNNGNNNNNNNNNNNNNNNTNNNNANNNNNNNNGNNNACAGNGANNTNNANTGNACNTN
NACNTGCNNNNNNANNAANNNNTGNNANGNNGCNNNNTTNANNANNAAGACNTNNNNNTG
NNNNNTNNTNNNANNNGNAANNGGNNNNAANNTNGNNGNNAANNCNNANNNNANNGTNTT
TCTNGTCAANTGAANGNTG
>gi_238638991_gb_FL594230|tro|tro11X|Allele_2
NNNNNNNNNNNNNNNNNNNNNNNNNNNNNCTACANTNGANNTTNCNAANNANAAACNCAC
NANGCAATCANCNNANNANNNCNNNANANNNAGANNTTCNNNNNNTGCNGTNTANNGNNN
NTATGNNCANNNTNTNNNNNNTTCANNNNANNNTTNTNCACATNCNNNNNNNGNNNATGA
NCNNNCNTGGTGGGCNGTNNATNTTGGNGNNNTNTANGANATNANNNANGTNNTNNTNTN
TGGNNGANNNGACTGNTGTNNTGAANGACTNTCANANTTTGNNATTGANGTATTTAGACC
ATGNCNNAATAANNCNNNCTGGTTNGANNANAGTANNNTCNCNNNNTNNNATNANNANNA
NNANNAANTNNCNNATNTANANGNTNCATGNCCNNNNCNNACANTNGGNANGNANGTNCG
NATANGNNTNNANNATNNNAANNNNNTNNCNCTNTGTNAANTTNAAGTNCANNNNNNATT
NGTTGANNANGTTTATTCTGNCACNNTNNNNNANANNNGNGGATTTNNAGGTNACAGNTA
NGNNGNNNNNNNNNNNNNNNTNNNNANNNNNNNNGNNNACAGNGANNTNNANTGNACNTN
NATNTGTNNNNNNANNAANNNNTGNNANGNNGCNNNNTTNANNANNAAGACNTNNNNNTG
NNNNNTNNTNNNANNNGNTANNGGNNNNTANNTNGNNGNNAANNCNNANNNNGNNGTNTT
TCTNGTCAANTGAANGNTG
>gi_238638745_gb_FL495715|tro|tro11X|Allele_1
AATATTTGATGNNTTNAAAANAGATGNNANNAAGGAGNTGTCTGTNTTNAAAGAGATNNT
CGNAAATGTACNCANATCCANANTTATNANATANGANNTACNNAATGGAGANATTNAAGN
AGATNTNNACNTNCCNGNTNANGTACNCACTCTCAGCTCANTNAANGANATTNNTNTNNG
NCAATACATTNCAGATATGAGNNNTNNAANTCCAAANNNNAATNTNNTTGGNTNTNTNGA
GGATTACATNCCACACATGNCCTGNACAGNAAGTGNAAANNTACATGGCCNACACTTTAC
ANCNTTCGATGGNCANNAATNTGANTTCANTGGTCGATGTAGNTANNTTCTTGCANNAGA
NTNTGTNGANGGCAACTTCAGTATNATNNTGAANTANTTNGGNANACANNNNAAGAAGTT
AATNNTGNCTTCTCANCAACAAAATGTTNAATTANCANCNAATGGAAAGGTNAGNGTNGA
NGGTNTNGTTATNGATCTACCTTACAGATCATCNNAATTNGNAGTTTTCTNTGANGATGA
NNANGTGNTNATTGANGGNCGTGGNTTNNANNTNAAATCNGANCCANNNGTNNATANNGT
NGACATTNNTTTGAGNAAGTGGTANTTCGGTAAAACANGAGGNCTNCTTGGTACNNTGAA
NNATGAACNTTNCGATGATATGATNATGCNAAANAAACAAATTACATCNNACNCTTNNNN
TCTAGGNNNNNNATGGCAGNTTCAANATANATGTTGAATNAACANTTNNNACTNTGAANN
NNCATG
>gi_238638745_gb_FL495715|tro|tro11X|Allele_2
AATATTTGATGNNTTNAAAANAGATGNNANNAAGGAGNTGTCTGTNTTNAAAGAGATNNT
CGNAAATGTACNCANATCCANANTTATNANATANGANNTACNNAATGGAGANATTNAAGN
AGATNTNNACNTNCCNGNTNANGTACNCACTCTCAGCTCANTNACNGANATTNNTNTNNG
NCAATACATTNCAGATATGAGNNNTNNAANTTCAAANNNNATTNTNNTTGGNTNTNTNGA
GGATTACATNCCACACATGNCCTGNACAGNAAGTGNAAANNTACATGGCCNACACTTTAC
ANCNTTCGATGGNCANNAATNTGANTTCANTGGTCGATGTAGNTANNTTCTTGCANNAGA
NTNTGTNGANGGCAACTTCAGTATNATNNTGAANTANTTNGGNANACANNNNAAGAAGTT
AATNNTGNCTTCTCANCAACAAAATGTTNAATTANCANCNAATGGAAAGGTNAGNGTNGA
NGGTNTNGTTATNGATCTACCTTACAGATCATCNNAATTNTNAGTTTTCTNTGANGATGG
NNANGTGNTNATTGANGGNCGTGGNTTNNANNTNAAATCNGANCCANNNGTNNATANNGT
NGACATTNNTTTGAGNAAGTGGTANTTTGGTAAAACANGAGGNCTNCTTGGTACNNTGAA
NNATGAACNTTNCGATGATATGATNATGCNTAANAAACAAATTACATCNNACNCTTNNNN
TCTAGGNNNNNNATGGCAGNTTCAANATANATGTTGAATNAACANTTNNNACTNTGAANN
NNCATG
>gi_238638657_gb_FL594353|tro|tro11X|Allele_1
NNNNNNNNNNNNNNNNNNNNNNNNNNNNNNNNNNNNNNCATACAAAANNNNNNNNNNNNN
NNNNNNNCGAGCTGCTGGAGACCTTAGTAATGACCAGTTACTGNAAATAGANNTCTACTT
GCGGAGATATGGCTACTTAGATGACCAGATGCCTGGGACGAGAATTTTAGCTTCAACAGA
GAAAAGAAAATATGCATTACANNNNNNNNNNNNNNNNNNNNNNNNNNNNNNNNNNNNNNN
NNNNNNNNNNNNNNNNNNNNNNNNNNNNNNNNNNNNNNNNNNNNNNNNNNNNNNNNNNNN
NNNNNNNNNNNNNNNNNNNNNNNNNNNNNNNNNNNNNNNNNNNNNNNNNNNNNNNNNNNN
NNNNNNNNNNNNNNNNNNNNNNNNNNNNNNNNNNNNNNNNNNNNNNNNNNNNNNNNNNNN
NNNNNNNNNNNNNNNNNNNNTTAGAGTTGAAACAAGAAGAGCCTTTGACTTNTGGAGTAA
AAATGCNNACCTTCAGTTCNNAGAGCTACAGTCTGGAGANGCAGANATAGATATTGATTT
TGGNAGAAGAGAACACGGCGACGGAGCGGGAAATGCATTTGATGGACCTGGNNNNNNNNN
NNNNNNNNNNNNNNNNNNNNNNNNNNNNNNNN
>gi_238638657_gb_FL594353|tro|tro11X|Allele_2
NNNNNNNNNNNNNNNNNNNNNNNNNNNNNNNNNNNNNNCATATAAAGNNNNNNNNNNNNN
NNNNNNNCGAGCTGCTGGAGACCTTAGTAATGACCAGTTACTGNAAATAGANNTCTACTT
GCGGAGATATGGCTACTTAGATGACCAGATGCCTGGGACGAGAATTTTAGCTTCAACAGA
GAATAGAAAATATGCATTACANNNNNNNNNNNNNNNNNNNNNNNNNNNNNNNNNNNNNNN
NNNNNNNNNNNNNNNNNNNNNNNNNNNNNNNNNNNNNNNNNNNNNNNNNNNNNNNNNNNN
NNNNNNNNNNNNNNNNNNNNNNNNNNNNNNNNNNNNNNNNNNNNNNNNNNNNNNNNNNNN
NNNNNNNNNNNNNNNNNNNNNNNNNNNNNNNNNNNNNNNNNNNNNNNNNNNNNNNNNNNN
NNNNNNNNNNNNNNNNNNNNTTAGAGTTGAAACAAGAAGAGCCTTTGACTTNTGGAGTAA
AAATGCNNACCTTCAGTTTNNGGAGCTACAGTCTGGAGANGCAGANATAGATATTGATTT
TGGNAGACGGGAACATGGTGACGGAGCGGGAAATGCATTTGATGGACCTGGNNNNNNNNN
NNNNNNNNNNNNNNNNNNNNNNNNNNNNNNNN
>gi_238638528_gb_FL494723|tro|tro11X|Allele_1
GNTGTGCGTNCACTTCCGNGAATTTCCCATTATGCAAACGATAGGCGAAACAATTTATCG
ATCAATCGAAGGNAGTCGNAGAACAATCGTAGTTTTATCGGACAATTTATTAAATAATGA
ATGGAGAAATACNGAGTTTCAGATAGCTCATCAAAGTGCTTTGAAAAACAATGCCCAGAA
TTTAATTATAATTCAGAAGGGCTACTTAGACAAAAGACTGTATGGTCCTGGTCTGAAATT
ATGTTTAAACAGTAAAGTTNACCTGAAGAGTACAGATCCTTGGTTTTTAGAAAAACTATA
CTTTGCCATGCCCGAACGCCCNCGAATAAGACGGAAAAGACGGTCGCTGAAATTGAGNCT
CGACACNTCAGCAGTNAATACCGTTTCNGGTGTAATGCAGGACGACGAGGGGTACGAGAC
NCCAGTATCTGTGGCTAGTTTCGACCCATCAAAAAGATTTTCTGAAAACTTTTCATTACA
CAGCGTAAATCTTTACGAGGAAATTGACACACTTCCAAAAAAGAANATGTTNTTNTAATT
TTNNNNNNNTNTTNNNTATATTTGTACGTAACNNNNNNNNNNNNNNNNNNNNNNNNNNNN
NNNNNNNNNNNNNNNNNNNNNNNNNNNNNNNNNNNNNNNNNNNNNNNNNNNNNNNNNNNN
NNNNNNNNNNNN
>gi_238638528_gb_FL494723|tro|tro11X|Allele_2
GNTGTGCGTNCACTTCCGNGAATTTCCCATTATGCAAACGATAGGCGAAACAATTTATCG
ATCAATCGAAGGNAGTCGNAGAACAATCGTAGTTTTATCGGACAATTTATTAAATAATGA
ATGGAGAAATACNGAGTTTCAGATAGCTCATCAAAGTGCTTTGAAAAACAATGCCCAGAA
TTTAATTATAATTCAGAAGGGCTACTTAGACAAAAGACTGTATGGTCCTGGTCTGAAATT
ATGTTTAAACAGTAAAGTTNACCTGAAGAGTACAGATCCTTGGTTTTTAGAAAAACTATA
CTTTGCCATGCCCGAACGCCCNCGAATAAGACGGAAAAGACGGTCGCTGAAATTGAGNCT
CGACACNTCAGCAGTNAATACCGTTTCNGGTGTAATGCAGGACGACGAGGGGTACGAGAC
NCCAGTATCTGTGGCTAGTTTCGACCCATCAAAAAGATTTTCTGAAAACTTTTCATTACA
CAGCGTAAATCTTTACGAGGAAATTGACACACTTCCAAAAAAGAANATGTTNTTNTAATT
TTNNNNNNNTNTTNNNTATATTTGTACGTAACNNNNNNNNNNNNNNNNNNNNNNNNNNNN
NNNNNNNNNNNNNNNNNNNNNNNNNNNNNNNNNNNNNNNNNNNNNNNNNNNNNNNNNNNN
NNNNNNNNNNNN
>gi_238638502_gb_FL494651|tro|tro11X|Allele_1
NNNNNNNNNNNNNNNNNNNNNNNNNNNNNNNNNNNNNNNAGNATGNTGTNNNTANTNNAN
NTNNCNNTNNTNNTNNTNNCNNTNNANNANNNTTNNNGTCAAACNTGTCTTTCNAANGAN
NCNAAGGANGANTTNGANAANTCNNGNNNNGCNTTAACNGATGTNNANGAAAANATNGGA
ANNNTNNNNANCAAANTNGANNANNANAANAANAANNNNNTNNNNNTNTTNAAAGNNANN
NTNAANANNATGGGNNAAAAGATNAANAANCTNGANANNGATTTNAAANNNNTNGGANAA
NANTTTNNNNAAACNAAATGGNNNAAATANNANGGNCANTGNTACTNNTANNGTNCNNNN
NNNNNNNANTGGTTCANNGCNGANNNNNNNNNNNNNNNNNNNNNNNGATANNTNGNNAAA
ATNNANNNCNNNNANGAAAACNNNAANNNTNNNNNNNNNNNNNNNNNNNNNNNNNNNNNN
TANTGGATTGGNNTNANAGATCTNAANGAAGGNNNATNGCGCTGGNCNTATGANCAGNNA
AAAGCTNNNTTNACNNNNTGGNNTNCNGGTTANGGNNCNAANGGNACNNNCANNAANTGN
GTGNNGNTNCATNNNNNNAGANCACANTGGTNTGANNNNNNNNNNNNNNNNNNNNNNNNN
TACATNTGTGANAGCNNNTNNNNNNNNNNNNNN
>gi_238638502_gb_FL494651|tro|tro11X|Allele_2
NNNNNNNNNNNNNNNNNNNNNNNNNNNNNNNNNNNNNNNAGNATGNTGTNNNTTNTNNAN
NTNNCNNTNNTNNTNNTNNTNNTNNGNNANNNTTNNNGTCAAACNTGTCTTTCNAANGAN
NCNAAGGANGANTTNGANAANTCNNGNNNNTCNTTGACNGATGTNNANGAAAANATNGGA
ANNNTNNNNANCAAANTNGANNANNANAANAANAANNNNNTNNNNNTNTTNAAAGNNANN
NTNAANANNATGGGNNAAAAGATNAANAANCTNGANANNGATTTNAAANNNNTNGGANAA
NANTTTNNNNAAACNAAATGGNNNAAATANNANGGNCANTGNTACTNNTANNGTNCNNNN
NNNNNNNANTGGTTTANNGCNGANNNNNNNNNNNNNNNNNNNNNNNGATANNTNGNNAAA
ATNNANNNCNNNNANGAAAACNNNAANNNTNNNNNNNNNNNNNNNNNNNNNNNNNNNNNN
TANTGGATTGGNNTNANAGATCTNAANGAAGGNNNATNGCGCTGGNCNTATGANCAGNNG
AAAGCTNNNTTNACNNNNTGGNNTNCNGGTTANGGNNCNAANGGNACNNNCCNNAANTGN
GTGNNGNTNCATNNNNNNCGANCAGANTGGTNTGANNNNNNNNNNNNNNNNNNNNNNNNN
TACATNTGTGANAGTNNNTNNNNNNNNNNNNNN
>gi_238638310_gb_FL593534|tro|tro11X|Allele_1
TTCGATTAAACTNNAAACTCAAANCGTACANCATGAAGGCAACANTCTTGTTAGCAGTTN
TAGTGGCAGTNTTTNTNGNAGGTACNGANGCTCATTCGCANNNTTGNACATCNTACTNNT
GTNGNAAGTTTTGTNGNNCTGNTNNNTGCNNACATTATNNATGCNNNGTACTNCATCCNN
GTAAANTNTGNNNNTGTNNTNATTGCAGNAGGGNAANNANNCCTTTNNGNNNTANNCNAN
NTGCTAAAAGTATNAACNATTTNGATTACACTCCANTAATGAAGTCGATNNACAANTTGG
ACAATGGANTGGATATGTTATAANNAACNACTTNTGNNNTNNAGANNACAACTGTGNGNC
TTTGNTATCATNCTCACTGCTTTNNNNCCTTCNNCAANCTTTGTACNNAACNCGTTAACA
CTNAACNTATCANCAACTTGNAAANTAACAAAANTTGAATNATGTNTGTTCAGTNTCCAG
TCNNAANTGTNTATNANTATANNAAANTNNNNNNNNNNNNNNTACCANTGTNTGNNAATA
GAAACAANGTGTAAACANGTACANTTCNGCTAAAGTGTAAAAACNNNNNNNNNNNNNNNN
NNNNCTTNNNNNNNNNNNNNNNNNNNNNNNNNNNNNNNNNNNNNNNNNNNNNNNNNNNNN
N
>gi_238638310_gb_FL593534|tro|tro11X|Allele_2
TTCGATTAAACTNNAAACTCAAANCGTACANCATGAAGGCAACANTCTTGTTAGCAGTTN
TAGTGGCAGTNTTTNTNGNAGGTACNGANGCTCATTCGCANNNTTGNACATCNTACTNNT
GTNGNAAGTTTTGTNGNNCTGNTNNNTGCNNACATTATNNATGCNNNGTACTNCATCCNN
GTAAANTNTGNNNNTGTNNTNATTGCAGNAGGGNAANNANNCCTTTNNGNNNTANNCNAN
NTGCTAAAAGTATNAACNATTTNGATTACACTCCANTAATGAAGTCGATNNACAANTTGG
ACAATGGANTGGATATGTTATAANNAACNACTTNTGNNNTNNAGANNACAACTGTGNGNC
TTTGNTATCATNCTCACTGCTTTNNNNCCTTCNNCAANCTTTGTACNNAACNCGTTAACA
CTNAACNTATCANCAACTTGNAAANTAACAAAANTTGAATNATGTNTGTTCAGTNTCCAG
TCNNAANTGTNTATNANTATANNAAANTNNNNNNNNNNNNNNTACCANTGTNTGNNAATA
GAAACAANGTGTAAACANGTACANTTCNGCTAAAGTGTAAAAACNNNNNNNNNNNNNNNN
NNNNTTTNNNNNNNNNNNNNNNNNNNNNNNNNNNNNNNNNNNNNNNNNNNNNNNNNNNNN
N
>gi_223026752_gb_Contig46241|tro|tro11X|Allele_1
NNNNNNNNNNNNNNNNNNNNNNNNNNNNNNNNNNNNNNNNNNNNNNNNNNNNNNNNNNNN
NNNNNNNNNNNNNNNNNNNNNNNNNNNNNNNNNNNNNNNNNNNNNNNNNNNNNNNNNNNN
NNNNNNNNNNNNNNNNNNNNNNNNNNNNNNNNNNNNNNNNNNNNNNNNNNNNNNNNNNNN
NNNNNNNNNNNNNNNNNNNNNNNNNNNNNNNNNNNNNNNNNNNNNNNNNNNNNNNNNNNN
NNNNNNNNNNNNNNNNNNNNNNNNNNNNNNNNNNNNNNNNNNNNNNNNNNNNNNNNNNNN
NNNNNNNNNNNNNNNNNNNNNNNNNNNNNNNNNNNNNNNNNNNNNNNNNNNNNNNNNNNN
NNNNNNNNNNNNNNNNNNNNNNNNNNNNNNNNNNNNNNNNNNNNNNNNNNNNNNNNNNAG
AGTCTTNGTTTGTTTCAGAAAGATGTCCTTCCAACATTCGTTGTCGTGATGGAGGTTTTG
TTGACCAGAATTGTAGATGTATTTGTCCNGACGGATCACAGAACTGTCAGGAAGGTCAAC
CTGCNACCGGAACTGATGCTGANCAGGACGNTACTTGTACAAATATGTATGACGAATGGG
CCTGTAATGTTTGGGCATCACAAGGTGAATGTAAAGCAAACAAGAAGTTCATGCTGACCT
CNTGCAGGAAAGCTTGTAAACTGTGTGGNGANGATGCCGAAAGCGACGAGGGNGANCATG
TGATGACATGGGCTTGGATGTGGCTGGGNACATTTGCAAANTTATTTCCAAGGNACTGGT
CNANAGCTGAATGCACAGACAAGTTTCCTCCTGCAAAATGTCAAAAATGGGAGAGTCTTG
GTGACTGTGTAACAANTGAGGAATGGATGACTGAAAATTGTAGAAAAACCTGCAATNTGT
NNAGTAAAAGGCAAGCAGAANNTGATGCGACTACAAACTGTAGNAATTTATACGANAACA
GTGAGAAATGTGACGGGTGGGCGAAAAAGGGAGAATGTGGAATNAACCCGTTNTGGATGA
CTGAGAATTGTAGAAAATCTTGTCGNCTCTGTCACAAACTGACAACAGAGCAGCCNCCAC
AAAAAGACGACGCCGGAGATAACAATGATGAAGAAGACACAGAAGAAGAAGAGGAAGATA
GAAGTGGTAGAACAGCCNGNAGNTGCCGCGATCTACATGATACAAGAAAATGTAAAAAAT
GGGCGGACNAAAACGAATGTACTGTCAACCCCGATTGGATGATTCCTAANTGTAGAAAAT
CATGTGATAGATGTGTTGNAGGTACCTGTAGGAATNATCACGATGATACAGAATGTGACA
NATGGTCAAGTAGAGCTGAATGTATCAAGAATCCATCTTGGATGAGGAGAAATTGTGCAA
AAGCCTGTCATTCATGTAANGAACANGACATGGATGTGTTTGATGACGATAAAGAGCGNG
ACGAAGATGANGAGGAGGACGATGGNGATACTACTGATACACAAAACGATCGTGACACAA
ATGTTGGNAGACGACGAGATAATCAAGATGACAAAAACACCGTTACTAGTACTGNTNATG
CTGAATGTANTGATGAACGNCAGGAATGTGAAGCCTGGGCAAGACATGAACATTGTGACA
TAAACCCAGACTACATGCTCAAATCATGTAAAAANGCNTGTGGGGTTTNTCAGAATACCA
GAGAAGATACGAATGGCGGNCNGACAACGNCGGNTGCTGGNAGAGATGACAGGAGCCATA
ATGATGANGACAGAGTGGTNAATGATGGCGGTACANGAGACCGTAATACAAACANANNTA
NTTNTGAAGATGACAACCAGGACTGCGANAGTTGGAAAAGAAGTGGAGCTTGTGATAGTA
ATCCTAGCTATGCNTTACGTCATTGTAAAAAATCATGTAATAATTGNAAAGATGGTNGTC
GTGATGAGCANACCCTNTGTCCTATATGGGGNAGAGGNAAAAGTTGTACCTCAAATCCGG
GATATATGCTTNGATTTTGTCAAAAAACNTGCANNGTATGTCANTGATAAACACGANNCA
TTTCACANTCTTGTCATAAATGTNTAANTGTAAAGGATGTAACATTNNNNNNNNNNNNNN
NNNNNNNNNNNNNNNNNNNNNNNNNNNNNNNNNNNNNNNNNNNNNNNNNNNNNNNNNNNN
NNNNNNNNNNNNNNNNNNNNNNNNNNNNNNNNNNNNNNNNNNNNNNNNNNNNNNNNNNNN
NNNNNNNNNNNNNNNNNNNNNNNNNNNNNNNNNNNNNNNNNNNNNNNNNNNNNNNNNNNN
NNNNNNNNNNNNNNNNNNNNNNNNNNNNNNNNNNNNNNNNNNNNNNNNNNNNNNNNNNNN
NNNNNNNNNNNNNNNNNNNNNNNNNNNNNNNNNNNNNNNNNNNNNNNNNNNNNNNNNNNN
NNNNNNNNNNNN
>gi_223026752_gb_Contig46241|tro|tro11X|Allele_2
NNNNNNNNNNNNNNNNNNNNNNNNNNNNNNNNNNNNNNNNNNNNNNNNNNNNNNNNNNNN
NNNNNNNNNNNNNNNNNNNNNNNNNNNNNNNNNNNNNNNNNNNNNNNNNNNNNNNNNNNN
NNNNNNNNNNNNNNNNNNNNNNNNNNNNNNNNNNNNNNNNNNNNNNNNNNNNNNNNNNNN
NNNNNNNNNNNNNNNNNNNNNNNNNNNNNNNNNNNNNNNNNNNNNNNNNNNNNNNNNNNN
NNNNNNNNNNNNNNNNNNNNNNNNNNNNNNNNNNNNNNNNNNNNNNNNNNNNNNNNNNNN
NNNNNNNNNNNNNNNNNNNNNNNNNNNNNNNNNNNNNNNNNNNNNNNNNNNNNNNNNNNN
NNNNNNNNNNNNNNNNNNNNNNNNNNNNNNNNNNNNNNNNNNNNNNNNNNNNNNNNNNAG
AGTCTTNGTTTGTTTCAGAAAGATGTCCTTCCAACATTCGTTGTCGTGATGGAGGTTTTG
TTGACCAGAATTGTAGATGTATTTGTCCNGACGGATCACAGAACTGTCAGGAAGGTCAAC
CTGCNACCGGAACTGATGCTGANCAGGACGNTACTTGTACAAATATGTATGACGAATGGG
CCTGTAATGTTTGGGCATCGCAAGGTGAATGTAAAGCAAACAAGAAGTTCATGCTTACCT
CNTGCAGGAAAGCTTGTAAACTGTGTGGNGANGATGCCGAAAGCGACGAGGGNGANCATG
TGATGACATGGGCTTGGATGTGGCTGGGNACATTTGCAAANTTATTTCCAAGGNACTGGT
CNANAGCTGAATGCACAGACAAGTTTCCTCCTGCAAAATGTCAAAAATGGGAGAGTCTTG
GTGACTGTGTAACAANTGAGGAATGGATGACTGAAAATTGTAGAAAAACCTGCAATNTGT
NNAGTAAAAGGCAAGCAGAANNTGATGCGACTACAAACTGTAGNAATTTATACGANAACA
GTGAGAAATGTGATGGGTGGGCGAAAAAGGGAGAATGTGGAATNAACCCGTTNTGGATGA
CTGAGAATTGTAGAAAATCTTGTCGNCTCTGTCACAAACTGACGACAGAGCAGCCNCCAC
AAAAAGATGACTCCGGAGATAACAATGATGAAGAAGACACAGAAGAAGAAGAGGAAGATA
GAAGTGGTAGAACAGCCNGNAGNTGCCGTGATCTACATGATACAAGAAAATGTAAAAAAT
GGGCGGACNAAAACGAATGTGCTGTCAACCCCGATTGGATGATTCCTAANTGTAGAAAAT
CATGTGATAGATGTGTTGNAGGTACCTGTAGGAATNATCACGATGATACAGAATGTGACA
NGTGGTCAAGTAGAGCTGAATGTATCAAGAATCCATCTTGGATGAGGAGAAATTGTGCAA
AAGCTTGTCATTCATGTAANGAACANGACATGGATGTGTTTGATGACGATAAAGAGCGNG
ACGAAGATGANGAGGAGGACGATGGNGATACTACTGATACACAAAACGATCGTGACACAA
ATGTTGGNAGACGACGAGATAATCAAGATGACAAAAACACCGTTACTAGTACTGNTNATG
CTGAATGTANTGATGAACGNCAGGAATGTGAAGCCTGGGCAAGACATGAACATTGTGACA
TAAACCCAGACTATATGCTCAAATCATGTAAAAANGCNTGTGGTGTTTNTCAGAATACCA
GAGAAGATACGAATGGCGGNCNGACAACGNCTGNTGCTGGNAGAGATGACAGGAGCCATA
ATGATGANGACAGAGTGGTNAATGATGGTGGTACANGAGACCGTAATACAAACANANNTA
NTTNTGAAGATGACAATCAGGACTGCGANAGTTGGAAAAGAAGTGGAGCTTGTGATAGTA
ATCCTAGCTATGCNTTACGTCATTGTAAAAAATCTTGTAATAATTGNAAAGATGGTNGTC
GTGATGAGCANACCCTNTGTCCTATATGGGGNAGAGGNAAAAGTTGTACCTCAAATCCGG
GATATATGCTTNGATTTTGTCAAAAAACNTGCANNGTATGTCANTGATAAACACGANNCA
TTTCACANTTTTGTCATAAATGTNTTANTGTAAAGGATGTAACATTNNNNNNNNNNNNNN
NNNNNNNNNNNNNNNNNNNNNNNNNNNNNNNNNNNNNNNNNNNNNNNNNNNNNNNNNNNN
NNNNNNNNNNNNNNNNNNNNNNNNNNNNNNNNNNNNNNNNNNNNNNNNNNNNNNNNNNNN
NNNNNNNNNNNNNNNNNNNNNNNNNNNNNNNNNNNNNNNNNNNNNNNNNNNNNNNNNNNN
NNNNNNNNNNNNNNNNNNNNNNNNNNNNNNNNNNNNNNNNNNNNNNNNNNNNNNNNNNNN
NNNNNNNNNNNNNNNNNNNNNNNNNNNNNNNNNNNNNNNNNNNNNNNNNNNNNNNNNNNN
NNNNNNNNNNNN
>gi_223025337_gb_FL500148|tro|tro11X|Allele_1
NNNNNNNNNNNNNNNNNNNNNNNNNNNNNNNNNNNNNNNNNNNNNNNNNNNNNNNNNNNN
NNNNNNNNNNNNNNNNNNNNAGCNATCACGGAAACATTTGCNCTGTTTGATTCTGACCGT
GATGGAAAAGTATCAAAGAAGGAGATCGGCGCCATGATGAGATCTCTTGGATATCTCACT
TGTTCAGAAGAACTAGATGACATTCTACACAGATTAGANAGCGATGGTANNGGTTANATA
GANNNNNNNNNNNNNNNAGATTTTGCTATAAAAATTAACATGGTNAAAAAAGGATACACT
GGAAGATCCTGATTTTAGAGCAGCTTTTGACATGTTAGACAGAAATAAAGATGGCTTTAT
TGACCAATCNGAACTAAAATATTTTATGAAACAGTTNGGNGATAAAAACGCCGAGGACGA
TTCNTTAGAAACAATCATAGATGCTGACAAAGACGGAGATGGTAANATAAACTATANNNN
NNNNNNNNNNNNNNNNNNNNNNNNNNNNNNNNNNNNNNNNNNNNNNNNNNNNNNNNNNNN
NNNNNNNNNNNNNNNNNNNNNNNNNNNNNNNNNNNNNNNNNNNNNNNNNNNNNNNNNNNN
NNNNNNNNNNNNNNNNNNNNNNNNNNNNNNNNNNNNNNNNN
>gi_223025337_gb_FL500148|tro|tro11X|Allele_2
NNNNNNNNNNNNNNNNNNNNNNNNNNNNNNNNNNNNNNNNNNNNNNNNNNNNNNNNNNNN
NNNNNNNNNNNNNNNNNNNNAGCNATCTCGGAAACCTTTGCNCTGTTTGATTCTGACCGT
GATGGAAAAGTATCAAAGAAGGAGATCGGTGCCATGATGAGATCTCTTGGATATCTCACT
TGTTCAGAAGAACTAGATGACATTCTACACAGATTAGANAGCGATGGTANNGGTTANATA
GANNNNNNNNNNNNNNNAGATTTTGCTATAAAAATTAACATGGTNAAAAAAGGATACACT
GGAAGATCCTGATTTTAGAGCAGCTTTTGACATGTTGGACAGAAATAAAGATGGTTTTAT
TGACCAATCNGAACTAAAATATTTTATGAAACAGTTNGGNGATAAAAACGCCGAGGACGA
TTCNTTAGAAACAATCATAGATGCTGACAAAGACGGAGATGGTAANATAAACTATANNNN
NNNNNNNNNNNNNNNNNNNNNNNNNNNNNNNNNNNNNNNNNNNNNNNNNNNNNNNNNNNN
NNNNNNNNNNNNNNNNNNNNNNNNNNNNNNNNNNNNNNNNNNNNNNNNNNNNNNNNNNNN
NNNNNNNNNNNNNNNNNNNNNNNNNNNNNNNNNNNNNNNNN
>gi_223022890_gb_FL491609|tro|tro11X|Allele_1
NNNGTTGTTNTTGAATNANCTCNAGTNAAANNATNACANCCANNATGTTNTCANTNATNC
NNTCNCCGTCNTNATCAANNNNNNGNTACGATGANGTNNCTCANCACCCNNTAGAANGNN
TNCNNNNATTNCGNNNAGATNTTGAANTAAGNNGNAACACNTTNANAAACTGGCCNNNNA
ATNTNNNNNTNTCNNCTNNAAANTTGTGNGATAATGGNTTCTANTANATGGGAATNNNNG
ANAANGTNCANTGTGCNTTTTGTGGNGGNNTTTTAAGTGGCTNNANAAANGACGATGATG
TNCATNNTGAACATTCNAAACATTTNNGNCAATGTGAANTTGTNCGNNNNNNNAANAANA
ANTNNGTNNNNNNNTTTGANTTTTCTANNTCNGNNCANACNTGTNAGAANNAAGAAAANA
NNTCNNNNGANNANANNGTAAAACCNCACAANAGCNAAAANTCNNTNTATTGTGACAGAN
TNTCNACNTNNCANNCNTGGNCAAGNNNNNNNNNNNNNNNNNNNNNNNNNNNNNNNNNNN
NNNNNNNNNNNNNNNNNNNNNNNNNNNNNNNNNNNNNNNNNNNNNNNNNNNNNNNNNNNN
NNNNNNNNNNNNNNNNNNNNNNNNNNNNNNNNNNNNNNNNNNNNNNNNNNNNNNNN
>gi_223022890_gb_FL491609|tro|tro11X|Allele_2
NNNGTTGTTNTTGAATNANCTCNAGTNAAGNNATNACANCCANNATGTTNTCANTNATNC
NNTCNCCGTCNTNGTCAANNNNNNGNTACGATGANGTNNCTCANCACCCNNTAGAANGNN
TNCNNNNATTNCGNNNAGATNTTGAANTAAGNNGNAACACNTTNANAAACTGGCCNNNNA
ATNTNNNNNTNTCNNCTNNAAANTTGTGNGATAATGGNTTCTANTANATGGGAATNNNNG
ANAANGTNCANTGTGCNTTTTGTGGNGGNNTTTTAAGTGGCTNNANAAANGACGATGATG
TNCATNNTGAACATTCNAAACATTTNNGNCAATGTGAANTTGTNCGNNNNNNNAANAANA
ANTNNGTNNNNNNNTTTGANTTTTCTANNTCNGNNCANACNTGTNATAANNAAGAAAANA
NNTCNNNNGANNANANNGTAAAACCNCACAANAGTNAATANTCNNTNTATTGTGACAGAN
TNTCNACNTNNCANNCNTGGNCAAGNNNNNNNNNNNNNNNNNNNNNNNNNNNNNNNNNNN
NNNNNNNNNNNNNNNNNNNNNNNNNNNNNNNNNNNNNNNNNNNNNNNNNNNNNNNNNNNN
NNNNNNNNNNNNNNNNNNNNNNNNNNNNNNNNNNNNNNNNNNNNNNNNNNNNNNNN
>gi_223020980_gb_FL493900|tro|tro11X|Allele_1
NNNNNNNNNNNNNNNNNNNNNNNNNNNNNNNNNNNNNNNNNNNNNNNNNNNNNNNNNNNN
NNNNNNNNNNNNNNNNNNNNNNNNNNNNNNNNNNNNNNNNNNNNNNNNNNNNNNNNNNNN
NNNNNNNNNNNNNNNNNNNNNNNNNNNNNNNNNNNNNGGTTCATAGTGTACAAGATACCT
AAGCTNGGAAGCCATCCCGATCCTAATTTCCAAGCTGGGACGGGATTCTATTANATGGAN
AATNATNATCCTGAACTGACACCTTCTGACAGAGGATTAGATGCGAAGAATGATGCNTTG
TTTNATACACTNGANCAAATCTACAATAACAANNCAGAANTTGGCTATGTTATGTATAGC
GANNACACACCAGNCAATNGAACNGGNGCNNACCCANGAGGACATGCNNNAGGAGTTTTG
GGATTTGNAAANTNAGGTGGNTATNGNATGATNCACAGNGCNCCNCNNTTNCCGCCATTA
ANNTCTGATGGCTACAAATGGCAAGAAANNGCCTCNAAAAATGGACANNCTTTCCTATGT
ATATCTTTNGACTACGAGATCNTTAATCGGACAGGNNNNNNNNNNNNNNNNNNNNNNNNN
NNNNNNNNNNNNNNNNNNNNNNNNNNNNNNNNNNNNNN
>gi_223020980_gb_FL493900|tro|tro11X|Allele_2
NNNNNNNNNNNNNNNNNNNNNNNNNNNNNNNNNNNNNNNNNNNNNNNNNNNNNNNNNNNN
NNNNNNNNNNNNNNNNNNNNNNNNNNNNNNNNNNNNNNNNNNNNNNNNNNNNNNNNNNNN
NNNNNNNNNNNNNNNNNNNNNNNNNNNNNNNNNNNNNGGTTCATAGTGTACAAGATACCT
AAGTTNGGAAGTCATCCCGATCCTAATTTCCAAGCTGGGACGGGATTTTATTANATGGAN
AATNATNATCCTGAGCTGACACCTTCTGACAGAGGATTAGATGTGAAGAGTGATGCNTTG
TTTNTTACACTNGANCAAATTTACAATAACAANNCAGAANTTTGCTATTTTATGTATAGC
GANNACACACCAGNCAATNGAACNGGNGCNNACCCANGAGGACATGCNNNAGGAGTTTTG
GGATTTGNACANTNAGGTGGNTTTNGNATGATNCATAGNGCNCCNCNNTTNCCGCCATTG
ANNTCTGATGGCTACAAATGGCAAGAAANNGCTTCNAAAAATGGACANNCTTTCCTGTGT
ATATCTTTNGACTACGGGATCNTTAATCGTACAGGNNNNNNNNNNNNNNNNNNNNNNNNN
NNNNNNNNNNNNNNNNNNNNNNNNNNNNNNNNNNNNNN
>gi_154349819_gb_EH663368|tro|tro11X|Allele_1
NNNNNNNNNNNNNNNNNNNNNNNNNNNNNNNNNNNNNNNNNNNNNNNNNNNNNNNNNNNN
NNNNNNNNNNNNNNNNNNNNNNNNNNNNNNNNNNNNNNNNNNNNNNNNNNNNNNNNNNNN
NNNNNNNNNNNNNNNNNNNNNNNNNNNNNNNNNNNNNNNNNNNNNNNNNNNNNNNNNNNN
NNNNNNNNNNNNNNNNNNNNNNNNNNNNNNNNNNNNNNNNNNNNNNNNNNNNNNNNNNNN
NNNNNNNNNNNNNNNNNNNNNNNNNNNNNNNNNNNNNNNNNNNNNNNNNNNNNNNNNNNN
NNNNNNNNNNNNNNNNNNNNNNNNNNNNNNNNNNNNNNNNNNNNNNNNNNNNNNNNNNNN
NNNNNNNNNNNNNNNNNNNNNNNNNNNNNNNNNNNNNNNNNNNNNNNNNNNNNNNNNNNN
NNNNNNNNNNNNNNNNNNNNNNNNNNNNNNNNNNNNNNNNNNNNNNNNNNNNNNNNNNNN
NNNNNNNNNNNNNNNNNNNNNNNNNNNNNNNNNNNNNNNNNNNNNNNNNNNNNNNNNNNN
NNNNNNNNNNNNNNNNNNNNNNNNNNNNNNNNNNNNNNNNNNNNNNNNNNNNNNNNNNNN
NNNNNNNNNNNNNNNNNNNNNNNNNNNNNNNNNNNNNNNNNNNNNNNNNNNNNNNNNNNN
NNNNNNNNNNNNNNNNNNNNNNNNNNNNNNNNNNNNNNNNNNNNNNNNNNN
>gi_154349819_gb_EH663368|tro|tro11X|Allele_2
NNNNNNNNNNNNNNNNNNNNNNNNNNNNNNNNNNNNNNNNNNNNNNNNNNNNNNNNNNNN
NNNNNNNNNNNNNNNNNNNNNNNNNNNNNNNNNNNNNNNNNNNNNNNNNNNNNNNNNNNN
NNNNNNNNNNNNNNNNNNNNNNNNNNNNNNNNNNNNNNNNNNNNNNNNNNNNNNNNNNNN
NNNNNNNNNNNNNNNNNNNNNNNNNNNNNNNNNNNNNNNNNNNNNNNNNNNNNNNNNNNN
NNNNNNNNNNNNNNNNNNNNNNNNNNNNNNNNNNNNNNNNNNNNNNNNNNNNNNNNNNNN
NNNNNNNNNNNNNNNNNNNNNNNNNNNNNNNNNNNNNNNNNNNNNNNNNNNNNNNNNNNN
NNNNNNNNNNNNNNNNNNNNNNNNNNNNNNNNNNNNNNNNNNNNNNNNNNNNNNNNNNNN
NNNNNNNNNNNNNNNNNNNNNNNNNNNNNNNNNNNNNNNNNNNNNNNNNNNNNNNNNNNN
NNNNNNNNNNNNNNNNNNNNNNNNNNNNNNNNNNNNNNNNNNNNNNNNNNNNNNNNNNNN
NNNNNNNNNNNNNNNNNNNNNNNNNNNNNNNNNNNNNNNNNNNNNNNNNNNNNNNNNNNN
NNNNNNNNNNNNNNNNNNNNNNNNNNNNNNNNNNNNNNNNNNNNNNNNNNNNNNNNNNNN
NNNNNNNNNNNNNNNNNNNNNNNNNNNNNNNNNNNNNNNNNNNNNNNNNNN
>gi_154349722_gb_EH663271|tro|tro11X|Allele_1
NNNNNNAGTNTTCCTCAAAACTCAAANCNTTCANNATGAAGGCANCAATCTTGTTAGCTG
TTGTTGTGGNAGTNNTTGTNGGAGNTNANNAAGNCCAATCANTNNCTTGTNNANCANNNN
ANTGTNNTNNGTTCTGTNGGTCTNNNGGTTGCTNATNNTATNGNTGTTNCNNNCNTNNNN
NNNGNANANNNTGCTACTGCNNNCATTGTAANAGAACTGAGTCTCCATTGNCNNTTTCTG
GAAGCGNTAGNAATGTNAACGNNNNGAACAANGANATNGNNAACTCTCNNANNNNNNNNN
NNNNNNNNNNNTTGNACCAAGAAATGNATATGTNNTAGACAGATGTTTGATCAAGNGNNN
NNNNNNNNNNNNNNNNNNNNNNNNNNNNNNNNNNNNNNNNNNNNNNNNNNNAGTNTGTTN
NNNNNNNNNNNNNNNNNNNNNNNNNNNNNNNNNNNNNNNNNNNNNNNNNNNNNNNNNNNN
NNNNNNNNNNNNNNNNNNNNNNNNNNNNNNNNNNNNNNNNNNNNNNNNNNNNNNNNNNNN
NNNNNNNNNNNNNNNNNNNNNNNNNNNNNNNNNNNNNNNNNNNNNNNNNNNNNNNNNNNN
NNNNNNNNNNNNNNNNNNNNNNNNNNNNNNNNNNNNNNNNNNNNNNNNNNNN
>gi_154349722_gb_EH663271|tro|tro11X|Allele_2
NNNNNNAGTNTTCCTCAAAACTCAAANCNTTCANNATGAAGGCANCAATCTTGTTAGCTG
[truncated: 27,873,645 more chars]
