# Supplementary material for: The divergence history of European blue mussel species reconstructed from Approximate Bayesian Computation: the effects of sequencing techniques and sampling strategies
Source: PeerJ. 2018 Jul 30;6:e5198. doi: 10.7717/peerj.5198 (PMC6071616; doi:10.7717/peerj.5198)
Supplement: Supplemental Information 5 — The “input_data2” folder should be placed in the “Supplementary_Methods” directory and pooled with the “input_data1” folder. They have been separated because of a maximal size issue when uploading to the PeerJ website. [file peerj-06-5198-s005.zip › Supplementary_Methods.input_data2/input_data/capture_n4/target.txt]

dataset	bialsites_avg	bialsites_std	sf_avg	sf_std	sxA_avg	sxA_std	sxB_avg	sxB_std	ss_avg	ss_std	Wald_avg	Wald_std	piA_avg	piA_std	piB_avg	piB_std	thetaA_avg	thetaA_std	thetaB_avg	thetaB_std	DtajA_avg	DtajA_std	DtajB_avg	DtajB_std	divAB_avg	divAB_std	netdivAB_avg	netdivAB_std	FST_avg	FST_std	corr_pi
0	9.142	8.076	0.097	0.583	3.555	3.434	3.896	4.006	1.594	2.482	-8.908	1.264	0.0136100	0.0139629	0.0133228	0.0128769	0.0160394	0.0148996	0.0162438	0.0145005	-0.6676808	0.7796871	-0.7858893	0.7020930	0.0170949	0.0163121	0.0036285	0.0077715	0.1009136	0.1582402	0.6105386
