# Supplementary material for: The divergence history of European blue mussel species reconstructed from Approximate Bayesian Computation: the effects of sequencing techniques and sampling strategies
Source: PeerJ. 2018 Jul 30;6:e5198. doi: 10.7717/peerj.5198 (PMC6071616; doi:10.7717/peerj.5198)
Supplement: Supplemental Information 5 — The “input_data2” folder should be placed in the “Supplementary_Methods” directory and pooled with the “input_data1” folder. They have been separated because of a maximal size issue when uploading to the PeerJ website. [file peerj-06-5198-s005.zip › Supplementary_Methods.input_data2/input_data/capture_n4/target_s23_sd]

0 0 21 33 1627 229 154 1316 215 279 26 22 122 5 6 149 222 73 52 39 106 65 75 54 202 0 0 0.255191628264684 0.395671006657971 2.93224575614517 0.902485563997694 0.664384151265933 2.52496287724847 0.820171472675928 1.13261773505165 0.319583686802185 0.244107017625233 0.610575675524038 0.0944038155454976 0.146514467838946 0.685331709895093 0.872768326725753 0.535489883703092 0.347512801645706 0.334656754842915 0.568709962801243 0.439536057162433 0.496210924802122 0.425713137384733 0.947111537938295
